# Supplementary material for: Dynamic allostery in substrate binding by human thymidylate synthase
Source: eLife. 2022 Oct 6;11:e79915. doi: 10.7554/eLife.79915 (PMC9536839; doi:10.7554/eLife.79915)
Supplement: Figure 1—source data 1. [file elife-79915-fig1-data1.zip › Figure 1-source data 1.txt]

Peak	Residue	N	T1	T2	T3	T4	T5	T6	T7	T8	T9	T10	T11	T12	T13	T14	T15	T16	T17	T18	T19	T20	T21	T22	T23	T24	T25	T26	T27	T28	T29	T30	T31	T32	T33	T34	T35	T36	T37	T38	T39	T40	T41	T42	T43	T44	T45	T46	T47
0	134	72	17.682616	13.072174	12.848199	12.770676	12.936643	12.773092	12.794649	12.603343	12.571639	12.283353	12.451688	12.314434	12.215523	12.015225	11.637456	11.771699	11.533252	11.416456	11.200441	10.672089	10.309997	9.559248	8.234336	6.3683625	4.11276075	1.36277425	0.41850871875	-0.11538290625	-0.2888368125	0.7174411875	2.8704485	5.299039	7.422966	8.692543	9.721713	10.425408	11.000104	11.315376	11.216424	11.634216	11.579213	11.585741	12.015285	12.178487	12.418555	12.558929	12.723979
1	257	72	23.310944	19.36298	19.284374	19.44766	18.943536	18.7733	18.123426	17.955088	17.895116	18.019694	17.54302	17.43876	16.634147	15.945152	14.308023	12.398767	9.630504	5.733575	1.583648	-0.1742153125	-0.074724859375	0.3718510625	2.9534325	6.829252	10.698294	12.971021	14.820538	16.158348	16.80802	17.438232	18.001986	18.06624	17.997414	17.762432	18.616088	19.170076	19.212602	19.607016	19.718108	19.491608	19.863056	19.747412	19.88572	19.846096	19.764484	19.738464	19.96076
2	168	72	21.17564	17.74466	17.433268	17.207646	16.84131	16.552776	16.095939	16.302715	16.053666	15.719137	15.271556	14.722685	14.013123	12.808346	11.119036	8.390306	4.9541855	1.50558575	0.17850803125	-0.145286953125	0.254887125	1.37134575	5.360363	8.861024	11.388621	12.910164	13.874625	14.886979	15.5407	15.727187	15.824297	16.257038	16.093022	16.341227	17.058714	17.100676	17.403504	17.479454	17.660588	17.838944	17.661448	17.864236	17.695168	17.943036	17.852108	17.67766	17.979178
3	40	72	19.059004	17.65649	17.534572	17.338936	16.959058	16.597965	16.516582	16.382775	16.16038	15.973264	15.156962	14.612602	13.95302	12.649075	10.716418	7.7686525	4.196514	0.833978125	-0.122362	0.2897576875	0.4438575	2.086945125	6.168039	9.314448	11.648804	13.133138	14.251784	15.040524	15.732174	15.985306	16.04697	16.178744	16.345222	16.841562	17.226646	17.416044	17.76386	17.752792	17.804852	17.892596	18.100606	18.041908	18.142644	18.191748	18.009724	18.114816	18.214808
4	288	72	39.28358	35.556068	33.144648	34.736144	35.654812	35.442416	35.299036	34.95284	34.224024	33.1602	31.77383	29.3806	25.285826	18.267548	7.6618725	0.584441375	0.989272875	5.7028155	16.483418	24.402974	28.98176	31.403468	33.148548	33.950004	34.66122	35.37624	35.415184	35.542392	35.076116	33.15099	35.13708	36.706568	37.109708	37.091748	36.944788	37.051112	37.407704	37.259128	37.362848	37.247592	37.347688	37.180964	37.388844	37.642728	37.25398	37.50828	37.440376
5	92	72	23.356968	20.236756	19.666432	19.372488	19.648112	19.533704	18.90806	18.507948	17.877442	16.954916	15.19921	12.767978	9.09642	4.35657	0.472031375	-0.1226729375	0.4871455625	0.5689033125	4.643002	9.446308	13.136536	15.005718	17.015876	17.649188	18.483308	19.222562	19.367136	19.93373	19.764386	19.571294	20.469216	20.865756	21.360298	21.147352	21.286252	21.26677	21.633668	21.746096	21.5425	21.367466	21.539138	21.884774	21.932264	21.643598	21.856208	21.666028	21.834594
6	240	72	24.36062	20.20178	20.109032	19.719464	19.894076	19.214386	18.589308	17.571592	15.91258	13.900048	10.954838	6.090326	1.364008875	0.30544575	-0.26735040625	0.9093739375	4.24972	9.274444	13.017243	15.519756	17.162056	18.208962	19.070208	19.453398	20.129862	19.961546	19.887658	19.69304	20.451152	21.090788	21.20412	21.770848	21.675952	21.86345	21.887926	21.904472	21.594124	21.869684	21.932604	22.074224	21.992264	22.13676	22.132166	22.152308	21.980858	22.394944	21.762618
7	227	72	44.504676	36.060728	35.647804	35.120348	33.853824	31.874964	28.326996	23.085098	17.901384	14.119449	7.8200205	1.436688	-0.0744833125	-0.0957850859375	1.0587505	7.71948	16.02624	22.891944	27.578946	30.999214	32.890034	34.19324	35.086332	35.796348	36.024968	35.926504	36.062696	36.908836	37.993232	38.548004	38.922276	39.190992	39.227948	39.435128	39.437928	39.223044	39.331804	39.53426	39.716176	39.926024	39.886528	39.879616	39.67262	39.960744	40.10948	40.006664	39.875284
8	108	72	45.216968	36.770012	36.382284	35.838372	34.476884	32.349154	28.52583	22.896154	17.614558	13.911354	7.75514	1.40430375	-0.14648965625	-0.153748546875	1.13496775	8.242187	16.652831	23.56765	28.297182	31.660284	33.643012	34.916536	35.79428	36.575072	36.801784	36.676112	36.7478	37.681612	38.709856	39.355112	39.752964	39.98444	39.913032	40.230104	40.238	40.033016	40.1108	40.302152	40.538776	40.726556	40.664888	40.702588	40.486192	40.710636	40.881	40.80144	40.633976
9	262	72	38.633672	30.846492	30.595986	30.332012	28.941592	27.68844	25.546098	22.703318	17.648544	10.181734	2.556139	0.1445995	0.26276625	1.667105	9.018724	16.794074	22.166466	24.952116	27.599356	29.052318	29.870684	30.746542	31.033516	30.905836	30.94169	30.320036	31.625658	32.400874	33.148282	32.96051	33.187224	33.203096	33.54536	33.528648	33.560488	33.716976	33.622384	33.658044	33.956524	33.822504	33.653604	33.59996	33.454456	33.810784	34.016164	33.752924	33.815976
10	281	72	22.431444	18.417148	18.00159	17.715288	16.789214	15.677814	14.262084	11.682024	8.300624	3.67055	0.3364805625	0.2229868125	0.27215775	1.1112975	5.2277365	9.974988	12.663873	14.661812	16.243848	17.249936	17.493922	18.1531	18.511964	18.69061	18.403472	18.56197	19.190114	19.797218	19.72634	20.00224	19.966468	20.179484	20.360218	20.382826	20.420516	20.224714	20.396786	20.55211	20.502652	20.602632	20.54218	20.597698	20.668032	20.692884	20.655022	20.686182	20.449408
11	307	72	30.454338	25.389892	24.858338	24.524694	23.395548	22.114232	20.45872	17.634838	12.941276	5.9246875	0.8202806875	-0.1739855	0.31201303125	4.501298	11.144517	16.292846	19.720146	21.682312	23.195302	24.182172	24.879636	25.21783	25.354048	25.407272	24.820448	24.5796	25.970414	26.649682	26.888496	27.009064	27.17334	27.274496	27.40805	27.44695	27.33975	27.381536	27.343316	27.3576	27.442284	27.516024	27.478786	27.41538	27.596666	27.84056	27.616782	27.661716	27.276142
12	165	72	25.3365	19.222316	18.165674	16.173448	12.988862	8.453617	3.02827575	0.254081109375	-0.17137225	0.249080453125	3.02787925	9.033748	13.351828	16.065202	18.34423	19.363466	20.36075	20.81525	21.245878	21.23802	21.214062	20.868676	21.251076	22.010056	22.269208	22.654498	22.660548	22.871248	22.995626	22.984694	23.069368	23.003786	22.855624	23.042856	23.103784	23.10609	23.348348	23.459268	23.097876	23.2121	23.048392	23.284956	23.205452	22.952246	23.070996	22.85032	23.200198
13	237	72	18.734564	10.094505	8.235355	6.019829	3.143915	0.6401445625	0.3050283125	0.13845146875	0.2144953125	-0.215152875	1.00079925	2.19943825	5.155808	8.0622675	10.173926	11.694521	12.171299	13.012535	13.596662	13.676177	13.654802	13.455855	14.607982	15.046999	15.130252	15.260498	15.528847	15.475092	15.522188	15.536876	15.585212	15.73277	15.927047	15.920189	15.99292	16.174943	15.938583	15.714391	15.94831	16.256119	15.841791	16.074251	15.918002	15.685366	15.708382	15.894226	16.165535
14	177	72	18.611848	13.429284	11.883321	10.20478	7.2204805	3.354028	0.67074275	-0.2841203125	0.25386603125	0.40035884375	3.0631025	6.650503	9.601732	11.801272	13.214206	14.374473	14.68784	15.010567	15.73253	15.695292	15.856593	15.805835	16.284307	16.84793	16.907114	17.316246	17.215654	17.521702	17.65934	17.398452	17.573654	17.633156	17.62077	17.746524	18.006468	17.701084	17.723246	17.69973	17.665566	17.714792	17.819148	17.66291	17.839168	17.663284	17.474308	17.497824	17.907762
15	37	72	34.4236	16.781964	9.517695	1.932498625	0.25784875	0.29200859375	4.886888	12.509015	18.329428	22.382022	24.843976	26.590212	27.591788	28.331686	28.695362	28.898274	28.699662	28.133704	27.630814	29.438064	29.844522	30.23018	30.546196	30.649956	30.576844	30.72409	30.751964	30.706044	30.958038	30.899692	30.757864	30.771524	31.074618	30.924624	31.094486	30.793906	31.009286	30.866044	30.749266	30.711784	30.797192	30.645126	30.906422	31.014326	30.931984	31.052628	31.093494
16	267	72	44.513972	31.751296	28.181654	22.581426	12.614728	2.41017775	-1.6552185	1.437288625	11.943994	22.0645	28.005262	31.50373	33.53276	34.973772	36.027092	36.666028	36.716068	36.976112	36.733452	36.004984	35.491024	37.780416	38.36628	38.382104	38.63396	38.82402	39.04514	39.038176	39.118076	39.224412	39.330164	39.214712	39.092732	39.2358	39.129028	39.38164	39.54716	39.41818	39.205556	39.332156	39.409796	39.14996	38.806164	38.852292	39.404532	39.141356	39.491248
17	178	72	28.07418	10.386609	3.1508665	0.28155371875	-0.0470497695312	1.513084	8.33696	14.218607	18.111396	20.283096	21.644798	22.716124	23.275012	23.598642	23.800432	23.96559	23.818618	23.257808	23.117738	24.577242	24.981602	25.164152	25.093426	25.54022	25.398002	25.335086	25.387166	25.36168	25.41818	25.523378	25.331212	25.431168	25.625326	25.826974	25.461872	25.580496	25.412976	25.33202	25.52733	25.463754	25.104094	25.298656	25.77994	25.563286	25.494352	25.345376	25.595894
18	298	72	-42.482808	-27.766624	-30.400632	-32.340254	-33.45217	-34.510064	-34.825064	-35.222124	-35.283672	-35.19852	-34.731972	-34.680452	-36.35228	-36.751128	-36.986792	-37.2929	-37.047904	-37.24876	-37.380692	-37.446284	-37.284284	-37.395144	-37.1038	-37.406024	-37.280964	-37.454184	-37.4795	-37.518072	-37.14564	-37.655956	-37.583016	-37.389976	-37.261396	-37.263828	-37.636556	-37.327304	-37.453656	-37.35692	-37.490668	-37.726192	-37.718364	-37.632748	-37.652456	-37.821484	-37.793536	-37.669384	-37.6731
19	161	72	14.489432	10.144614	10.251113	10.121934	10.128224	10.011266	10.148212	10.242343	10.002461	10.03353	9.852296	10.243135	10.015544	10.306162	10.143363	10.205595	10.1092	9.990063	9.876976	10.026927	9.921806	10.048908	10.116083	10.159831	9.994662	10.146486	10.021682	10.032755	9.848642	10.021324	10.251041	10.200008	10.041514	10.101407	10.040342	9.969632	10.126762	9.896161	9.993129	9.964281	10.076518	9.829567	9.86904	9.915281	9.611326	9.751754	9.814018
20	243	72	14.644338	6.567269	6.498033	6.467498	6.4095375	6.271311	6.3911755	6.6565835	6.517989	6.591515	6.6646935	6.5435395	6.346512	6.65783	6.5555155	6.632791	6.4651	6.724128	6.1998855	6.8544345	6.662114	6.4394985	6.564456	6.744243	6.520906	6.6988475	6.718135	6.53484	6.481302	6.624457	6.31948	6.4464505	6.7139695	6.493079	6.311779	6.4097635	6.536916	6.39907	6.512594	6.344827	6.4875625	6.402571	6.202162	6.2265215	6.128296	6.3040105	6.0337145
21	121	72	28.356424	20.312114	19.827892	20.040304	20.237552	20.020392	20.145866	20.003494	20.336852	20.154434	19.961994	20.053164	20.284992	20.201688	20.103432	20.059476	20.230186	20.198108	20.09836	20.150246	19.874928	20.274596	19.853498	19.67518	19.901834	19.787106	19.990824	19.984866	20.018314	19.854692	19.721536	19.966444	19.646436	19.834442	19.797556	19.964414	20.079406	19.659908	19.579714	19.837506	20.009276	19.835536	19.411472	19.217194	19.22494	18.795702	17.910034
22	67	72	18.39442	12.14823	12.13914	12.329085	12.238946	12.402	12.197199	12.25624	12.372624	12.3748	12.489504	12.171706	12.515774	12.174108	12.221754	12.498837	12.424436	12.260429	12.304098	12.463106	12.14632	12.1796	11.809565	11.954206	12.000638	12.020862	12.353753	12.156754	12.141468	11.918346	12.308734	12.08734	12.239856	12.292942	12.14519	12.341397	12.088526	12.048753	11.913595	12.289597	11.85222	11.811941	11.666868	11.723503	11.702228	11.296818	10.900486
23	41	72	20.979564	12.826362	12.886396	12.85761	12.866462	12.890334	12.827988	13.034245	12.741774	12.73904	12.749448	12.670336	12.944044	12.812153	12.896972	12.947229	12.983597	12.865118	12.85118	12.651884	12.78235	12.64141	12.747205	12.606102	12.45637	12.901903	12.69493	12.700712	12.734681	12.861801	12.60843	12.944018	12.72436	12.711919	12.744752	12.92315	12.592556	12.638158	12.510432	12.435584	12.231459	12.35015	12.111831	11.95031	11.470085	11.47761	11.463884
24	279	72	17.876204	12.79633	12.975375	13.02059	12.752999	12.976567	12.841526	12.778322	12.837442	12.994598	12.809022	12.863118	12.828516	12.811496	12.826191	12.774341	12.875148	12.639054	12.960801	12.930874	12.781612	12.629336	12.57127	12.743414	12.82145	12.934084	12.850644	12.699051	12.71056	12.91549	12.779324	12.745128	12.75056	12.677138	12.546212	12.831584	12.654742	12.605824	12.528612	12.645423	12.510658	12.43539	12.217834	12.1286	11.603255	11.353712	11.604826
25	85	72	21.191282	16.017696	15.783238	15.997313	15.777375	15.935372	15.70271	15.900504	15.82016	15.594658	15.983628	15.947904	15.94517	15.72141	16.022992	15.942944	15.817468	15.895528	15.547561	15.824993	15.840464	15.592675	15.5959	15.857451	15.736866	15.56869	15.842874	15.596236	15.841452	15.664276	15.65553	15.681867	15.691222	15.657357	15.618765	15.584441	15.605538	15.46248	15.416078	15.227306	15.206701	14.932585	14.872905	14.52775	14.15954	14.134208	14.157837
26	192	72	37.750816	28.141852	28.33204	28.269468	28.272348	28.584588	28.206808	28.194884	28.478652	28.332626	28.48169	28.489066	28.271682	28.208092	28.28354	28.49398	28.240608	27.847792	28.234004	28.380608	28.303776	28.397168	28.215948	28.308072	28.23305	28.102684	28.33774	28.1195	28.637488	28.431526	28.428138	28.181768	28.265812	28.14176	28.073388	28.022902	28.035008	27.765756	27.83561	27.518006	24.206854	26.324088	27.031092	27.142876	26.930238	26.806428	26.222032
27	189	72	37.736988	27.502248	27.480012	27.59774	27.434786	27.671552	27.606552	27.369074	27.390272	27.741512	27.487972	27.408276	27.454534	27.619132	27.501588	27.513932	27.477732	27.332716	27.599704	27.056804	26.947402	27.137856	27.176856	27.294244	27.436084	27.05618	27.431748	27.414022	27.236714	27.296968	27.48346	27.306572	27.270332	27.108872	27.296182	26.865644	26.999386	26.868256	26.957144	26.855924	26.523116	26.281904	25.16081	24.481672	25.249658	25.333216	25.363252
28	34	72	18.089822	14.616004	14.978751	14.934026	15.073871	14.875878	14.779066	14.927152	15.073332	14.868388	14.89733	14.868024	14.846419	14.85031	14.784419	14.88217	14.963652	14.81419	14.757663	14.808262	14.531891	14.660736	14.897272	14.59557	14.804986	14.601167	14.879833	14.679466	14.516376	14.781386	14.917008	14.46354	14.575692	14.691896	14.476614	14.586074	14.485552	14.45456	14.595256	14.22187	13.883355	13.988246	13.409851	13.313924	13.285001	12.943547	13.286891
29	56	72	23.400454	15.227679	15.426344	15.379352	15.317142	15.677557	15.357912	15.63591	15.307864	15.680694	15.284244	15.431399	15.240423	15.544828	15.384232	15.68246	15.472049	15.374703	15.428872	15.112248	15.143825	15.264074	15.334638	15.2976	15.745725	15.199636	15.185006	15.294402	15.375636	15.295306	15.28795	15.087454	15.203192	15.17375	15.363862	15.121387	15.181737	15.059658	14.913431	14.769786	14.697872	14.443884	14.037707	13.724464	13.946738	13.836236	13.993226
30	89	72	21.780184	13.627312	13.348461	13.617936	13.576695	13.547015	13.677542	13.532588	13.855692	13.330594	13.562514	13.611876	13.586719	13.601184	13.508206	13.606286	13.568075	13.486874	13.68878	13.268937	13.132869	13.438578	13.525079	13.288141	13.171876	13.35226	13.552634	13.226672	13.315803	13.675823	13.442824	13.269974	13.213671	13.224878	13.221396	12.992632	13.289173	13.152318	12.898386	12.863354	12.879059	12.5065	12.340731	12.084822	12.131131	11.878383	11.931898
31	198	72	29.329412	19.62099	19.577442	19.802048	19.532286	19.716164	19.628702	19.425264	19.673496	19.584918	19.741474	19.686638	19.569184	19.762292	19.7192	19.736092	19.70165	19.628246	19.611452	19.677894	19.566932	19.542546	19.319776	19.711386	19.55821	19.428602	19.80948	19.577166	19.538524	19.584816	19.597334	19.660434	19.580976	19.559396	19.33818	19.40531	19.493114	19.483686	19.388624	19.235076	19.210222	19.068212	18.766292	17.849806	17.63934	18.186604	18.29056
32	31	72	30.820712	22.365264	22.251968	22.278946	22.294086	22.228164	22.136582	22.604236	22.270514	22.273772	22.32749	22.39156	22.445314	22.22333	22.353348	22.427972	22.356272	22.24896	21.88193	21.989848	22.14032	22.37499	22.192992	22.290712	22.399276	22.394056	22.135272	22.223006	22.281718	22.155572	22.172848	22.259356	22.165038	21.838976	22.086772	21.89477	21.681642	21.886878	21.555128	21.315984	21.20368	20.66012	19.872146	20.361722	20.51304	20.14468	19.72992
33	269	72	32.880344	26.229088	26.313118	26.370216	25.856674	26.326848	26.124502	26.02356	26.141028	26.18554	26.236164	26.365284	26.467342	25.976056	26.09044	26.132716	26.1076	25.62202	25.883952	26.255868	25.610392	26.244556	25.921372	26.189998	25.901048	25.999184	26.056232	25.823306	26.067148	26.059726	25.933454	25.876612	25.978274	25.954154	25.864844	25.822786	25.819232	25.411388	25.337088	25.160776	24.480276	23.377724	23.720042	24.2736	24.214668	24.080214	23.612204
34	73	72	20.417186	11.474807	11.65168	11.705776	11.513392	11.824486	11.58847	11.645046	11.59061	11.579008	11.4872	11.547622	11.58101	11.345469	11.586438	11.684223	11.594468	11.386936	11.43953	11.590538	11.395734	11.511726	11.469698	11.536238	11.46436	11.400433	11.59269	11.392264	11.583526	11.43319	11.403969	11.340288	11.548597	11.314347	11.331798	11.402134	11.28721	10.998743	11.00364	10.832707	10.74448	10.59492	10.429175	10.75561	10.373398	10.366667	9.94756
35	259	72	38.772496	27.214844	27.0038	27.158966	27.096632	27.106536	27.075696	27.00107	26.98645	26.913868	27.222948	27.004216	27.010462	27.126758	26.831396	27.234436	26.870536	26.721096	26.797326	27.12962	26.848002	27.21501	26.828372	26.919364	27.110462	26.655784	27.103232	26.824484	27.069006	26.814252	27.084664	26.80734	26.491026	26.53863	26.512104	26.235192	26.505614	26.204758	25.938194	25.326408	24.049494	24.684952	24.914628	24.749396	24.867312	24.204516	23.617416
36	221	72	40.465784	28.598772	28.716028	28.99614	28.645336	28.781264	28.736644	28.791876	28.78853	28.80346	28.916716	28.936196	28.649676	28.736896	28.533426	28.938734	28.292676	28.433	28.625474	28.98102	28.6358	28.732308	28.759998	28.789406	28.61902	28.47576	28.789078	28.361936	28.60606	28.326766	28.627676	28.750792	28.638552	28.17836	28.49702	28.249844	28.232318	28.171552	27.50952	25.223664	26.24245	27.092574	27.349628	27.19322	26.818736	26.461216	25.860334
37	282	72	71.010672	52.919676	52.905512	53.154808	52.673472	52.9519	52.728712	52.8726	52.858176	52.797564	53.074688	52.690864	52.876488	52.995768	52.431096	53.110032	51.956768	52.258748	52.61128	53.011272	52.67914	52.702	52.507856	53.008968	52.646072	52.322492	52.729744	52.467664	52.876944	52.663072	52.72834	52.469584	52.392672	52.311928	52.335556	52.098352	52.034632	51.608452	51.008152	48.8446	47.09968	49.2395	49.252304	49.350364	49.237684	47.82704	47.011512
38	198	72	19.257046	13.688851	13.613699	13.890676	13.52099	13.67329	13.647118	13.785442	13.684008	13.551814	13.837164	13.711599	13.545318	13.604405	13.532704	13.395164	13.417142	13.590302	13.901363	13.784456	13.663249	13.537186	13.469032	13.45464	13.447287	13.640278	13.52937	13.370304	13.516734	13.512818	13.635022	13.342328	13.529175	13.494118	13.318518	13.420452	13.24388	12.945376	12.0293	12.530354	12.570154	12.93132	12.70336	12.667222	12.275236	11.753604	11.029703
39	187	72	44.590592	29.473708	29.488332	29.578188	29.521096	29.554582	29.616472	29.582238	29.256334	29.317548	29.656366	29.579352	29.533436	29.474442	29.175692	29.474846	28.725412	29.21492	29.675652	29.60346	29.435406	29.68882	29.464406	29.604172	29.35198	29.53568	29.553884	29.235936	29.500744	29.3389	29.231616	29.061444	29.32538	29.172888	29.396112	29.172062	28.868722	28.69315	27.460624	26.209816	27.749972	28.319512	28.306382	28.463352	28.30995	27.595266	26.967202
40	269	72	33.74372	26.784564	26.970066	26.95696	26.621268	27.031602	26.861248	26.837552	26.90588	26.82983	26.835392	26.623294	26.733968	26.690174	26.846746	26.380694	26.295504	26.724808	26.667092	27.002358	26.499344	26.626724	26.619024	26.679384	26.54005	26.672704	26.87714	26.376424	26.681236	26.825108	26.831188	26.216896	26.607032	26.415892	26.505294	26.172378	26.227796	25.5879	24.002254	24.283184	24.742242	25.113262	24.962448	24.969268	24.6912	23.662466	22.855888
41	192	72	71.010672	52.919676	52.905512	53.154808	52.673472	52.9519	52.728712	52.8726	52.858176	52.797564	53.074688	52.690864	52.876488	52.995768	52.431096	53.110032	51.956768	52.258748	52.61128	53.011272	52.67914	52.702	52.507856	53.008968	52.646072	52.322492	52.729744	52.467664	52.876944	52.663072	52.72834	52.469584	52.392672	52.311928	52.335556	52.098352	52.034632	51.608452	51.008152	48.8446	47.09968	49.2395	49.252304	49.350364	49.237684	47.82704	47.011512
42	88	72	19.265354	16.312138	16.471016	16.240184	16.409712	16.313185	16.192679	16.46476	16.277514	16.327376	16.273057	16.413157	16.325364	15.989857	16.029388	16.310903	16.17644	16.284988	16.277716	16.499538	16.1527	16.332698	16.148717	16.3782	16.272577	16.083477	16.299989	16.327152	16.035574	15.981833	16.066307	16.040151	15.950305	15.831292	15.674331	15.633094	15.14737	14.61668	14.932182	15.1002	15.017194	14.946584	14.381986	13.79728	13.183102	12.271985	10.883835
43	221	72	36.068036	28.085974	28.001816	28.061828	28.183736	28.288988	28.025756	28.236188	27.961732	27.792194	27.972556	28.01562	27.885944	27.52706	27.541424	27.886564	28.107918	28.00354	28.21836	28.149602	27.921582	28.352132	28.001304	27.851326	28.053444	27.728288	28.076374	27.896176	27.945812	27.831642	27.778534	27.761706	27.739172	27.512608	27.131836	27.044156	25.870108	25.052788	26.261052	26.797704	26.471588	26.657012	25.931108	25.23008	24.404538	23.00062	20.81605
44	41	72	19.84168	15.375238	15.721124	15.89847	15.450221	15.577184	15.67568	15.505538	15.367883	15.766088	15.609926	15.44711	15.366586	15.515124	15.0985	15.374006	15.712117	15.459422	15.59372	15.707386	15.541287	15.547348	15.623907	15.632198	15.424939	15.344273	15.539426	15.096364	15.31174	15.132036	15.04552	15.017344	14.96822	14.677438	14.79094	14.049538	14.054012	13.921916	14.011156	14.082024	13.51493	13.02792	12.37839	11.423507	9.923545	7.832734	4.7102545
45	67	72	18.273206	14.221424	14.180857	14.477441	14.21099	14.35358	14.305504	13.971357	14.337091	14.158727	14.3044	14.048088	14.175098	14.189014	14.164258	14.194815	14.190499	14.103679	14.283947	14.440192	14.19833	14.194415	14.066448	14.201028	13.982512	13.975696	14.162856	14.035688	14.091564	13.738709	13.953402	13.724224	13.550785	13.35482	12.911544	12.648007	12.878492	12.655486	12.597097	12.175715	11.793166	11.164539	9.954746	8.961726	6.585741	3.7566065	0.8927128125
46	279	72	15.764413	14.083273	14.190562	14.291747	14.148357	14.165619	14.077635	14.09821	14.149496	14.10388	14.055009	13.969095	14.004849	14.098071	13.912526	14.175223	14.228286	13.912163	13.936211	14.180238	14.045922	14.074557	13.981888	14.018684	14.032411	14.0183	13.999036	13.86018	13.931016	13.62848	13.796868	13.736254	13.512342	13.262458	12.743934	12.862192	13.152348	12.613238	12.759818	12.448957	12.076388	11.450849	10.554754	9.421224	7.396469	4.34539	1.30570025
47	131	72	17.858532	12.510347	12.429056	12.510188	12.49642	12.40733	12.114798	12.495861	12.006908	12.226624	12.07765	12.200445	12.234052	12.387126	12.232259	12.064736	12.14007	12.132566	12.399196	12.257827	12.032064	12.046402	12.167398	12.106374	12.035548	12.026757	12.04208	11.621969	11.709815	11.635437	11.645627	11.247986	10.888751	11.072218	10.844179	10.774116	10.367073	10.11616	9.696678	8.887982	8.0516675	6.226897	4.328729	1.56443025	0.26164125	0.1398685	0.26075625
48	187	72	32.409694	25.145086	25.063126	25.168158	24.957362	25.201948	25.082486	24.76715	24.61096	24.872236	25.082784	24.892374	24.88484	24.999226	24.991928	24.904384	24.952006	24.781948	25.043696	25.033392	24.955982	24.952582	24.731146	24.823624	24.567676	24.81342	24.807598	24.695012	24.592308	24.33106	23.349078	22.12564	23.73174	23.87	23.823804	23.54575	23.432376	23.094388	22.50703	21.429846	20.019264	17.54351	12.330477	5.095567	0.35964815625	-0.0989228984375	5.4488665
49	189	72	38.325416	31.118374	31.058648	30.91381	30.976882	31.06376	30.966498	30.626892	30.525204	30.895162	31.173552	30.838526	31.036486	30.706304	30.737172	30.942886	30.91481	30.983048	30.766452	30.91624	30.929128	30.838272	30.325446	30.648256	30.308918	30.534074	30.474444	30.166238	30.249574	29.711684	28.719824	27.42755	28.548366	28.510666	28.699004	28.432036	27.747094	27.174944	25.794446	23.944704	21.200378	17.026296	10.179693	2.47586525	-0.174978796875	0.199713125	4.2339165
50	233	72	75.732304	59.949512	60.125128	60.017676	59.70348	60.207276	59.479248	59.142564	59.40706	59.926752	59.593536	59.680704	59.951692	59.520056	59.566356	59.84544	59.36612	59.272052	59.332268	59.543996	59.155564	59.289756	59.015628	59.108648	58.615984	58.28292	58.435312	57.586432	56.95402	55.742776	54.045488	53.777056	54.305556	54.277484	53.26726	52.479844	50.637972	48.113188	44.11632	38.729304	29.939508	17.6471	4.3738865	-0.4771231875	0.5893604375	4.872229	14.83872
51	121	72	65.006996	51.692212	51.551536	51.561508	51.589432	51.736536	50.82766	50.969616	51.45756	51.455948	51.391736	51.591076	51.612664	51.512884	51.333688	51.581308	51.388116	50.982104	51.498504	51.220584	51.139052	51.377588	50.548156	50.63572	50.600944	50.382104	50.46086	49.302404	48.927104	46.808328	46.806692	47.333704	47.540236	47.04208	46.514396	45.259824	43.566256	40.896904	37.282016	31.424228	22.1063	9.898824	1.164458875	0.198892328125	1.256537875	10.046588	22.276938
52	31	72	46.842784	34.115412	34.174872	34.376156	33.96054	34.011184	33.56216	33.727872	33.984556	34.100844	34.306584	34.187916	34.111156	33.980104	33.988676	33.972236	33.992808	34.166768	33.80548	33.864932	33.656564	33.9377	33.451418	33.561928	33.480228	32.965148	33.112636	32.92954	31.95191	30.94276	30.858222	30.785888	31.2384	30.585734	30.111474	29.368426	27.69121	25.874156	22.449556	18.288376	12.06533	4.891109	0.170092	-0.371214125	0.4652776875	5.813474	13.891587
53	259	72	42.032544	30.998936	30.982314	31.141916	30.773986	31.15323	30.349676	30.629408	30.638554	30.7908	30.817304	30.715852	30.974278	30.840746	30.640222	31.132742	30.874456	30.569012	30.623792	30.87177	30.494066	30.823952	30.404332	30.474396	30.359356	30.25336	30.283856	29.885434	29.341476	28.28323	27.73396	28.191406	28.207764	27.950402	27.662544	27.161038	26.077796	24.59297	22.53029	19.441512	14.116969	7.175632	1.1164155	0.3867768125	0.4727099375	3.54398775	10.599234
54	45	72	57.099164	34.653424	34.693944	34.679576	34.176476	34.41208	34.390256	34.724396	34.5262	34.700284	34.469208	34.598708	34.644752	34.661084	34.383392	34.78724	34.64654	34.478576	34.550316	34.55508	34.392216	34.186216	34.052112	34.130228	34.176052	33.71282	33.681904	32.194066	30.91686	31.944826	32.935968	33.015956	32.591334	31.971294	31.468336	30.419186	29.062676	26.460632	22.384264	15.428932	5.3234395	0.875846875	0.605938625	7.034123	16.35346	22.943158	26.929544
55	88	72	13.039618	10.712634	10.536409	10.541832	10.677387	10.672127	10.460603	10.297779	10.752247	10.28936	10.49207	10.34641	10.616334	10.548154	10.737457	10.42261	10.560827	10.534879	10.537283	10.377898	10.593056	10.297595	10.290997	10.337752	10.263791	10.416561	10.156476	9.7095	9.735193	9.431941	9.56341	9.528017	9.15206	9.151105	8.671955	8.474896	7.5555205	6.594173	5.304492	3.2467255	1.014097375	0.207067921875	0.382609125	0.73695575	1.595302375	3.1933055	4.893698
56	58	72	39.077848	24.60471	24.559312	24.436692	24.133924	24.334088	24.285774	24.057688	23.956034	24.236138	24.468384	24.20453	24.24468	24.117836	24.221568	24.27871	24.377536	24.47415	24.016734	24.259116	24.274714	24.044728	23.80366	23.804598	24.05072	23.604722	23.54704	22.41403	21.795054	22.068682	22.674272	22.450964	22.221752	21.869244	21.542746	20.931358	19.135068	17.539206	14.143396	9.397259	3.261072	0.29874265625	-0.41234096875	1.416736	7.7705935	13.142183	16.553185
57	313	72	75.512464	56.258304	56.480636	56.31614	55.888872	56.177088	56.53788	56.65858	56.2901	56.487508	56.319328	56.691408	56.602192	56.42494	56.204772	56.6721	56.46532	56.374688	56.78236	56.325684	56.38552	56.108528	56.26626	56.223372	56.147404	56.177896	55.355544	46.728528	54.429368	55.377024	55.454768	55.77532	55.336136	54.999456	54.356248	53.534992	52.87232	49.8158	45.857208	36.053864	14.241878	17.097632	29.688834	42.637348	48.327	51.73382	53.098148
58	34	72	24.867364	19.476448	19.761842	19.997886	19.702796	19.726762	19.752124	20.181526	19.919474	19.89023	19.745194	19.990834	19.93826	19.925708	19.699766	20.01679	19.772636	19.633508	19.833412	19.771354	19.795344	19.326848	19.253726	19.176126	18.41147	17.89926	18.211566	18.56102	18.328266	18.054508	17.824702	17.126066	16.331122	15.380785	13.006019	10.26287	6.04905	1.522006625	0.584580875	0.33231221875	2.464281	6.154474	10.095066	13.149788	14.755635	16.109253	17.054218
59	3	72	83.127664	58.50802	57.788884	58.109896	58.548892	58.84216	58.545996	58.809844	58.69542	58.469908	58.56848	58.891256	58.631964	58.674048	58.76872	59.110656	58.603224	58.612632	58.8553	58.678236	58.820232	58.461412	58.242884	58.430592	57.9464	46.116712	55.494056	57.254812	57.52094	57.817208	58.106348	57.770184	57.14582	56.914916	55.738084	54.42074	51.893524	44.897192	28.19467	-21.303708	31.220056	46.05142	51.874604	54.740524	56.126576	57.054884	57.2955
60	45	72	53.9511	41.154632	41.538968	41.892016	41.41676	41.708164	41.824888	42.07344	41.932008	41.938392	41.74804	41.979296	41.89358	41.653792	41.527904	41.779184	41.403248	41.52554	41.792804	41.492692	41.28136	41.041108	40.721968	40.238208	37.83438	37.482116	39.290516	39.620948	39.672212	39.350312	38.767756	37.841968	36.6614	34.605876	31.306092	25.81473	16.368419	4.974233	-1.96563025	3.57617825	12.324431	22.58428	29.200498	33.490802	35.804352	37.382844	38.32592
61	74	72	17.975292	14.010737	14.08489	14.388164	13.947709	14.705665	14.31233	14.260981	14.40904	14.684925	14.275418	14.220809	14.338666	14.228845	14.066179	14.187109	14.084253	13.992852	14.047606	13.998494	13.87506	14.097279	13.661201	13.501617	13.012184	12.818649	13.02725	12.739109	12.823068	12.438753	11.785389	11.365235	10.234361	8.554003	5.745737	2.73072075	0.764372375	-0.0661024375	0.2622185	0.229788109375	2.029544	4.860793	7.6079145	9.716202	10.83982	11.653886	12.100533
62	158	72	24.353662	17.272564	17.476278	17.568626	17.523126	17.699894	17.45575	17.460896	17.419076	17.304582	17.422264	17.345244	17.234996	17.41449	16.994622	17.216622	17.12741	16.94775	17.126472	17.149398	16.95949	16.910958	16.574262	16.065285	15.858445	15.746398	15.601836	15.396494	15.385046	14.978289	14.107607	13.383481	11.957346	10.137919	7.244272	3.7564965	0.766088375	0.40019228125	0.253422421875	0.45751440625	3.21735	6.768282	9.547153	11.858239	12.961787	13.93795	14.585199
63	204	72	36.467912	16.371672	16.690463	16.454472	16.564394	16.50539	16.420972	16.183691	16.501539	16.373207	16.446495	16.479231	16.340212	16.184203	16.16214	16.432993	16.157963	16.28522	16.132127	16.11892	16.047228	15.924774	15.517359	14.828303	15.010736	15.219041	15.161374	15.288502	14.792393	14.532617	13.806662	13.001438	11.909085	9.740276	6.4692235	3.0293995	1.0156936875	0.47659328125	2.38969225	5.5933155	8.664369	11.066641	12.432489	13.209068	14.231474	14.596595	15.135595
64	3	72	77.53316	58.283004	58.584728	58.78206	58.609512	58.580776	58.566724	58.629792	58.699972	58.517744	58.697852	58.660612	58.589288	58.565496	58.572052	58.956672	58.487752	58.552908	58.604856	58.518416	58.706348	58.467272	57.595964	47.85948	56.443312	57.59934	57.667056	58.084864	57.805688	57.61716	56.943744	56.298644	56.011488	52.918244	48.929532	41.857592	23.477606	16.47378	38.146336	48.890176	52.752004	54.838948	55.883576	56.883724	57.518092	57.430136	58.057956
65	313	72	68.490144	54.335812	54.024008	54.397148	54.111188	54.278892	54.148276	54.450908	53.875128	54.1198	53.934548	53.900096	54.027448	53.91	54.025352	54.18904	53.873508	53.878328	54.007764	53.762208	53.067684	42.570948	52.031252	52.776816	53.29478	52.821584	53.153084	52.55078	52.031548	51.196068	49.884212	47.758652	41.954408	30.12386	4.10692975	-3.934162	11.954639	24.241116	38.572384	45.540924	48.898644	49.80488	50.36154	50.830804	52.102216	52.67378	52.856392
66	223	72	13.067783	6.401153	6.423167	6.5171545	6.2887235	6.466726	6.359064	6.2109325	6.5883085	6.235868	6.561459	6.345272	6.391454	6.4588955	6.386722	6.7093995	6.307103	6.2747525	6.3231425	6.454441	6.3540265	6.5545135	6.0284725	6.455959	6.315936	6.384113	6.2697675	6.114858	5.9114215	5.6792535	5.71151	5.7545975	5.610668	5.3658445	5.468897	4.925174	4.80615	4.368475	3.7547265	2.65168025	1.26328725	0.3134646875	0.160007734375	-0.141220953125	0.232289109375	0.48959409375	1.84885075
67	118	72	15.248579	12.795866	12.727618	12.895196	12.766278	12.989405	12.746846	12.772683	12.84871	12.668896	12.516483	12.835499	12.83724	12.867791	12.983176	12.765112	12.480268	12.658649	12.681848	12.825253	12.631533	12.681149	12.613451	12.440784	12.736242	12.37828	12.568543	12.388176	12.314962	12.370232	11.934593	11.702577	11.354988	11.70737	11.522034	11.607924	11.239625	10.922577	10.414398	9.876483	8.916395	7.3433745	5.246668	2.5982455	0.3593600625	0.1064694375	0.105937679687
68	208	72	13.937694	9.850626	9.963308	10.121408	9.957834	10.121361	10.097853	9.908833	9.933289	10.075198	10.004882	10.115295	10.143771	9.781378	9.82375	10.118264	9.876074	9.870008	9.947688	9.949447	10.095132	10.000825	9.790283	9.92537	10.049863	9.798199	9.905364	9.78489	10.032757	9.605969	10.075584	9.94387	9.816494	9.77965	9.702367	9.873176	9.800831	9.496206	9.294876	9.334542	9.011286	9.160632	8.843781	8.815838	8.837254	8.602571	8.2222755
69	265	72	15.401965	11.683211	11.563072	11.655164	11.563805	11.401064	11.591338	11.67353	11.553634	11.698524	11.629549	11.742171	11.4657	11.492792	11.474732	11.602897	11.268578	11.650415	11.500586	11.534248	11.592894	11.504317	11.46261	11.558685	11.721418	11.44187	11.53956	11.34077	11.580984	11.362548	11.661564	11.506888	11.273016	11.434334	11.605694	11.579446	11.518055	11.378521	11.355663	11.657719	11.436343	11.39319	11.324789	11.323102	11.194823	11.077786	10.894257
70	118	72	19.249466	14.737049	14.898751	14.632723	14.429921	14.373635	14.820659	14.709774	14.303697	14.674126	14.64238	14.388371	14.651132	14.439381	14.540838	14.615701	14.707758	14.566726	14.769233	14.424258	14.479351	14.482009	14.433918	14.894244	14.26553	14.289308	14.413203	14.062112	14.31825	14.527306	14.40074	14.660662	14.700374	14.441436	14.650042	14.284067	14.624816	14.663339	14.27838	14.436556	14.270677	14.469419	14.106784	14.129854	14.010006	13.878004	13.63114
71	89	72	21.8943	13.849802	13.809412	13.781456	13.78428	13.984641	13.671316	14.131273	13.73581	13.94782	13.817483	13.92521	13.586725	14.150354	13.711904	13.763978	13.831334	14.01288	13.936991	14.033202	13.900796	13.875648	13.625674	13.822869	13.453398	13.510434	13.760749	13.755608	13.617435	13.721682	13.964544	13.871742	14.043112	13.900264	13.533996	14.024534	13.652608	13.751183	13.648611	13.886768	13.549745	13.799744	13.53821	13.679116	13.253084	13.14633	13.206202
72	243	72	18.122442	7.741948	7.6544395	7.7193835	7.7522045	7.6307505	7.5685915	7.580138	7.6922355	7.864686	7.8801625	7.777598	7.6558635	7.8479895	7.760983	7.615318	7.674669	7.762852	7.8568655	7.7728575	7.6084055	7.6794415	7.84402	7.884506	7.681121	7.77059	7.9173175	7.7128975	7.5836995	7.5680115	7.691923	7.744379	7.58593	7.6584695	7.955452	7.706053	7.8319475	7.7745325	7.771048	7.5145475	7.6268815	7.478881	7.391591	7.684248	7.3340445	7.5581795	7.718979
73	212	72	27.885248	17.592866	17.537672	17.708488	17.595004	17.74578	17.734134	17.590714	17.667394	17.712448	17.292924	17.72296	17.56208	17.500732	17.869646	17.644744	17.550266	17.611418	17.442684	17.69237	17.327846	17.949204	17.394364	17.573174	17.457804	17.657894	17.831132	17.211546	17.577556	17.386714	17.525544	17.292656	17.646776	17.345962	17.291728	17.0329	17.048016	17.029116	17.001796	16.793814	16.440284	16.234521	15.866606	15.89155	15.85985	15.49051	15.091508
74	73	72	27.885248	17.48805	17.431856	17.630586	17.45954	17.627196	17.647338	17.493958	17.54742	17.602478	17.19734	17.602188	17.466092	17.419376	17.73475	17.517482	17.429636	17.496424	17.321176	17.590896	17.197896	17.87802	17.271052	17.44166	17.340162	17.503484	17.715042	17.114884	17.472712	17.279002	17.39752	17.150524	17.505214	17.256232	17.194576	16.943768	16.954608	16.938816	16.908258	16.698956	16.323932	16.147294	15.799852	15.823558	15.762499	15.443428	15.050152
75	233	72	14.239506	9.906216	9.965855	9.995583	9.606996	10.020094	9.623034	10.079682	9.951743	9.736448	9.993057	9.751711	9.952286	10.019669	9.594084	9.94541	10.054373	9.770178	10.028422	9.755557	9.692204	9.741275	9.755416	9.915029	9.734413	9.498855	9.87002	9.690839	9.832381	9.939757	9.635754	9.907949	9.545495	9.71006	9.741585	9.650268	9.584031	9.606342	9.612852	9.424188	9.379528	9.500507	9.346284	9.294235	9.259856	8.829673	8.902823
76	203	72	40.097232	30.291774	30.14768	30.333164	29.95943	30.384132	29.63122	29.805394	29.910582	30.01931	30.100816	29.844818	30.139882	30.077862	29.801766	30.282976	30.160784	29.662104	29.853122	30.011072	29.718578	29.927222	29.603126	29.646142	29.506752	29.383284	29.448342	29.149056	28.509618	27.579038	27.039848	27.37066	27.304148	27.0947	26.705836	26.29609	25.1803	23.731828	21.510268	18.501976	13.248068	6.521729	0.99042025	0.34875928125	0.405173875	3.285887	9.76321
77	106	72	17.221024	12.952934	13.139096	13.075683	13.06831	13.023478	13.236696	13.027366	12.741247	13.166924	12.996395	12.723158	13.300204	12.926277	12.828713	12.816798	12.956511	12.589034	12.846076	12.81026	12.674024	12.322794	12.27348	11.727371	11.949424	11.582699	11.585102	11.17226	11.102188	10.857801	9.771945	9.139942	7.7956075	5.7169755	3.2740355	1.109997	0.156994078125	-0.122650507812	0.3927555625	1.062373625	3.91109325	5.9657735	7.906387	8.840008	10.128543	10.397307	11.072018
78	203	72	20.654996	11.749585	11.661792	11.841286	11.663837	11.730291	11.68541	11.912457	11.797714	11.972683	11.803629	11.798961	11.695802	11.731686	11.791079	11.818757	11.749046	11.752784	11.606542	11.6543	11.631152	11.41743	11.483316	11.391751	11.277739	10.933258	11.099401	10.706776	10.746918	10.607972	10.454218	10.427816	10.072753	9.354907	8.918138	7.872158	6.4729125	4.824701	2.179045	0.5493830625	0.2083600625	0.3239994375	0.30493840625	1.681136125	4.15475075	6.2124895	7.724141
79	164	72	9.978876	7.0494525	7.1539365	7.027147	7.0872685	6.890321	6.9270105	6.9503385	7.0321535	6.777565	7.236405	6.7276715	7.105599	6.999407	6.931005	6.983105	7.1285775	7.120885	6.938915	6.955958	6.9064265	7.057592	6.861746	6.9240865	6.8336785	6.6899865	6.901682	6.6477115	6.561187	6.312129	6.398966	6.1213965	6.271112	5.8541685	5.9569615	5.4595675	5.021644	4.415565	3.8869645	2.54541	0.9398166875	0.3106675625	-0.163527578125	0.1874586875	0.23229990625	0.8051949375	2.4508665
80	285	72	18.347822	13.286079	13.128329	13.244115	13.221626	13.26554	13.236758	13.248087	13.277088	13.180017	13.203859	13.319106	13.15729	13.138801	13.140029	13.01597	13.147271	13.096554	13.169883	12.999706	13.052555	13.002325	12.833065	12.86529	12.939624	12.272881	12.262779	12.018081	12.181901	12.225759	11.855744	12.049025	11.429617	11.109029	10.631743	9.764356	8.266606	6.101643	3.11547075	0.44789875	0.1957614375	0.22632359375	0.629504625	3.48324775	6.4120325	8.3392555	9.627245
81	212	72	6.771229	6.5137465	6.119343	6.3118185	6.477921	6.451465	6.408205	6.670223	6.363029	6.333472	6.385734	6.453803	6.22542	6.3196855	6.4270335	6.354072	6.1539765	6.5994805	6.2060085	6.1402605	6.15588	6.028726	6.142366	6.0715	5.9174685	5.7956935	5.9724805	5.7987895	5.7422455	5.7222375	5.3892755	5.3633195	5.31604	5.049727	4.39579	3.88819475	2.93800725	1.629226125	0.2660650625	-0.18588171875	0.21589946875	0.0871986953125	0.3556185625	1.107331375	2.544076	3.7037825	4.18892675
82	84	72	12.64561	8.288263	8.473199	8.663333	8.398456	8.3825885	8.468935	8.529043	8.661465	8.444006	8.455516	8.576799	8.578883	8.474348	8.2922155	8.451596	8.386851	8.231135	8.226817	8.3158085	8.122285	8.0812415	8.032384	7.818985	7.6779785	7.541091	7.4515325	7.456651	7.095842	6.9174095	6.292331	5.9387275	5.0286795	3.49190575	1.86525925	0.51665525	0.25001040625	-0.114689890625	0.260458703125	0.5887915	2.17790125	3.907042	5.221963	5.8591785	6.6167405	6.606024	7.166494
83	285	72	10.679356	8.476403	8.3509455	8.3722845	8.13245	8.40934	8.385508	8.568294	8.243	8.2854615	8.280043	8.463519	8.250894	8.279497	8.129084	8.303013	7.982645	8.2440185	7.866181	7.699285	7.7344545	7.313742	7.3293785	7.257491	7.202148	6.906332	6.566667	6.2624595	5.7375765	5.0187705	4.0846855	2.842072	1.728003375	0.41277625	0.166529203125	0.1152218125	-0.109829789062	-0.15893753125	0.51519184375	1.732484625	3.1714235	4.3878525	5.354758	5.7303225	6.2197395	6.7214985	6.8404725
84	84	72	11.960816	9.906805	9.987201	9.978109	9.826023	9.801628	9.937408	9.950977	9.749632	10.011292	10.016203	9.769236	9.777005	9.685359	9.678089	9.90082	9.591991	9.568804	9.38952	9.39074	9.245263	9.055326	8.97437	8.953178	8.869936	8.654912	8.527965	8.1310495	7.9568105	7.516335	6.622858	5.505683	3.77687975	1.961772	0.188451765625	0.109098515625	0.20515984375	-0.0775718984375	1.374686625	3.26248625	5.1244325	6.4355345	7.124925	7.6821195	8.1869385	8.639483	8.716049
85	232	72	12.697471	10.426989	10.407476	10.338951	10.290621	10.373903	10.225941	10.273222	10.030333	10.089282	10.087154	10.025799	10.296171	10.205032	10.09434	10.011392	10.192028	10.08305	10.068078	10.059464	10.107574	10.178612	10.198384	9.98735	10.048946	9.969446	9.918585	9.954325	9.903523	9.799641	9.90742	9.442816	9.068934	9.226051	9.163721	9.089566	9.081825	8.613758	8.432285	8.009151	7.551107	6.54087	5.111726	3.13265925	1.165272875	0.27968375	0.20517175
86	101	72	16.679769	10.488385	10.66156	10.542888	10.45317	10.626914	10.503654	10.201331	10.448178	10.56894	10.559527	10.591538	10.584872	10.553465	10.613476	10.480584	10.263012	10.465066	10.422978	10.582176	10.201506	10.478331	10.209757	10.409321	10.011474	10.191428	10.219374	10.102451	10.102195	9.800466	9.828755	9.164811	9.30874	9.577145	9.289357	9.117469	8.871608	8.518339	7.784218	6.9527805	5.3578865	3.465493	1.169546125	0.280102	0.3332614375	0.12541284375	0.33113903125
87	85	72	16.47714	10.956714	11.016084	10.923827	11.018043	11.198345	11.08135	11.036197	11.023318	11.167204	10.823481	11.036716	10.871992	10.987447	11.104044	11.012853	11.084169	11.014299	11.072121	10.865006	10.948092	11.028024	10.85281	11.037649	10.834424	10.881998	10.59003	11.013307	10.728237	10.674328	10.747607	10.453433	10.353373	9.953217	9.86144	9.901822	10.101374	9.828021	9.780536	9.387721	8.969801	8.263285	7.417944	6.0870175	4.07871475	1.71796725	0.123029257812
88	252	72	19.045156	15.048544	15.565926	15.233232	15.625133	15.39235	15.134636	15.434698	15.24045	15.286175	15.238076	15.291535	15.276037	14.963238	15.154246	15.243867	15.424636	15.269924	15.278798	15.466456	15.115422	15.409698	15.298442	15.343652	15.218854	15.197368	15.152945	15.116102	14.94868	15.107739	15.04286	14.934662	14.828702	14.86951	14.41465	14.513124	14.025246	13.829898	14.000184	13.99744	13.770831	13.480284	13.209418	12.619917	11.681174	10.662896	8.756591
89	232	72	13.607322	9.850482	9.842413	9.898337	10.022189	10.186379	10.03176	9.881674	9.829717	10.047197	9.960375	10.032544	10.095895	10.090155	9.947408	10.048916	9.919388	9.745494	9.980036	9.930936	9.919837	9.783005	9.694073	9.821453	9.780509	9.992634	9.646777	9.910036	9.936928	9.995417	9.71796	9.85274	9.767962	9.873136	9.91115	9.890685	9.714465	9.681536	9.808993	9.485541	9.406792	9.645632	9.380289	9.502891	9.045501	8.811989	8.874819
90	158	72	28.632436	18.420486	18.291872	18.538214	18.286786	18.517882	18.37592	18.237948	18.448608	18.476144	18.505356	18.451952	18.388252	18.487594	18.462034	18.45341	18.413674	18.424782	18.39231	18.450344	18.329524	18.255416	18.06493	18.441784	18.336586	18.20807	18.513784	18.403112	18.226372	18.355194	18.374508	18.404836	18.41471	18.366952	18.09998	18.181584	18.131878	18.285046	18.21105	18.024276	17.960116	17.816362	17.527524	16.739858	16.556254	16.94122	16.9516
91	101	72	14.840978	10.558537	10.590856	10.512626	10.657872	10.590806	10.627336	10.886588	10.499602	10.360525	10.475944	10.517754	10.74329	10.518768	10.587178	10.532978	10.514608	10.643521	10.502024	10.47279	10.69732	10.609055	10.565639	10.592502	10.594704	10.597726	10.571493	10.435992	10.602552	10.453328	10.590526	10.438714	10.513754	10.42407	10.229516	10.229683	10.265745	10.227217	10.187106	9.928325	9.800615	9.676628	9.322206	9.353796	9.37019	9.32742	8.816192
92	252	72	17.46584	14.31704	13.992154	14.037352	14.261395	14.23375	14.192784	14.228356	14.16958	14.310994	14.15264	14.107613	14.33854	13.939029	14.157227	14.331507	14.2439	14.167886	14.381398	14.137442	14.189862	13.924884	13.727716	14.077722	13.778704	14.41719	14.143022	14.221961	13.843342	14.327062	13.93536	14.237101	14.049267	13.921915	14.165845	14.067838	13.717106	14.126904	14.015497	13.83965	13.858002	13.684024	13.502348	13.22171	12.770084	12.811973	12.71713
93	223	72	10.712736	7.6854585	8.141645	7.962621	7.9678305	8.003569	7.982162	7.845564	7.8034225	7.862995	7.9182185	7.90987	7.799174	7.893522	7.696936	7.818142	7.641862	7.876092	8.060612	8.151786	7.8143315	7.833877	7.80544	7.9931995	7.945616	7.956563	7.8023965	7.6954035	7.854898	7.858356	7.884186	7.631637	7.787853	7.574829	7.7823585	7.618157	7.763378	7.26571	7.123063	6.9691465	6.9679205	6.9169045	6.856654	6.506778	6.4439175	5.646859	5.299412
94	74	72	15.955535	7.0396225	7.155135	7.217005	7.0656415	7.1975985	7.1784805	7.15199	7.421667	7.078026	7.1541075	6.98864	7.257572	7.2377185	7.1952395	7.292378	7.0118965	7.1401835	7.0945335	6.754356	7.1106325	6.967862	7.0685445	6.783458	6.9329975	6.7167345	6.6100735	6.4313725	6.4205005	6.5321005	5.859038	5.9237545	5.6623805	5.434756	4.6260095	3.711487	2.54585825	1.41784475	0.4630616875	-0.3094463125	0.20042253125	-0.217575078125	0.825326875	2.49312975	3.88221925	4.685443	5.159346
95	164	72	9.848812	8.645092	8.643046	8.595472	8.516828	8.522639	8.659951	8.34335	8.465503	8.524313	8.531108	8.3158855	8.450816	8.409571	8.2351725	8.388923	8.335495	8.570707	8.429429	8.41613	8.586256	8.592448	8.2252315	8.635628	8.2257865	8.1373905	8.462744	8.2233155	7.919087	7.886656	7.564789	7.444591	7.301301	7.1934085	7.392793	6.9272515	6.5684455	6.119037	5.374057	4.417517	3.21716125	1.396717	0.25816025	0.058517703125	0.1481331875	-0.20177384375	0.72755025
96	131	72	13.979056	8.940119	8.978542	9.019746	8.837623	8.694729	8.736666	9.082897	8.959018	9.056899	8.870537	8.866348	8.903491	8.929801	9.018741	9.009357	9.039737	9.153598	8.971	8.99411	8.978758	8.694394	9.163819	8.809099	8.856893	8.850094	8.992225	8.955737	8.643667	8.6869	8.994959	8.866633	9.033524	9.02239	8.813564	8.753746	8.963938	8.731921	8.666176	8.884388	8.640299	8.920464	8.638647	8.776072	8.619146	8.415313	8.689345
97	79	72	15.731796	11.565175	11.660234	11.70909	11.48098	11.705386	11.579448	11.447761	11.503724	11.505452	11.675006	11.589805	11.588558	11.584034	11.664901	11.570416	11.282072	11.472621	11.586075	11.79592	11.454854	11.392578	11.39432	11.174718	11.386158	11.354609	11.531098	11.192648	11.133635	10.957657	10.857546	10.541234	10.386969	10.241306	10.148769	10.001976	9.566165	9.389264	8.562563	7.823506	6.6824185	4.929354	2.61689175	0.6428175	0.1938305	-0.191728890625	0.3150481875
98	106	72	43.784144	30.276576	30.436536	30.432948	30.085204	30.13052	29.851676	29.74428	30.06086	30.151992	30.49756	30.341212	30.4299	30.06048	29.921496	30.107734	30.145852	30.009026	29.953712	29.89704	29.94282	30.101212	29.530414	29.61701	29.506892	29.323052	29.2021	29.227908	28.22431	27.472482	27.20449	27.12801	27.217912	26.777488	26.227	25.503352	23.814232	21.974466	18.872148	14.787048	8.787596	3.031635	-0.1352219375	-0.3499335625	0.29287525	4.61551	11.582028
99	134	72	29.908562	18.10494	17.94936	18.18779	17.586688	17.657794	17.625324	17.765798	17.716314	17.763832	17.799378	17.863096	17.757244	17.671042	17.703872	17.937518	17.768804	17.664068	17.724336	17.81518	17.645754	17.605574	17.14227	17.421434	17.529046	17.362364	17.30613	16.845928	16.316897	16.291784	16.553478	16.590482	16.513786	15.956317	15.67287	15.279318	14.240524	12.890005	10.703645	7.994797	3.1744015	0.483274625	-0.11196128125	1.360853625	4.27252	8.127266	11.13329
100	204	72	36.525632	21.323806	21.17921	21.533854	21.015152	20.800302	20.817298	21.116746	21.063302	20.947742	21.263524	21.19494	21.112796	21.000588	21.062048	21.27724	21.052952	20.856188	21.028528	21.034294	20.981048	20.961394	20.481944	20.6004	20.667598	20.545092	20.627944	20.134508	19.296214	19.227406	19.562936	19.617962	19.469098	18.879912	18.449412	17.836166	16.791396	15.083874	12.680444	9.537829	3.99825125	0.6731585	0.0727521875	0.9482435	4.07409625	8.726957	12.448961
101	58	72	31.96076	18.767516	18.876368	19.120634	19.333728	19.133862	18.674422	18.673142	18.588594	18.739988	19.048654	18.603202	18.859308	18.7857	19.148042	19.084598	18.845028	18.941	19.197022	18.857688	18.789838	18.906936	18.98682	18.858494	18.684416	18.579916	18.73437	18.224704	17.956828	17.686922	17.124008	17.105844	17.557016	17.474018	17.35822	16.915024	16.435084	15.552748	13.98265	12.053029	8.365086	3.94127425	1.19195375	-0.181218140625	0.28416290625	1.08802025	5.3775905
102	56	72	71.442736	56.430836	56.544576	56.597952	56.20712	56.646576	55.86404	55.89348	55.918388	56.3883	56.201768	56.15666	56.497936	56.14364	56.111044	56.401352	55.923368	55.753732	55.967672	56.07932	55.692776	55.858692	55.54978	55.652416	55.274624	54.893968	55.131736	54.125404	53.588116	52.34648	50.883252	50.714224	51.326144	51.151384	50.209148	49.413032	47.672028	45.233304	41.470088	36.257436	27.810242	15.862374	3.6456255	-0.4365834375	0.925646875	7.9301165	19.208312
103	249	72	32.7061	29.283362	29.090214	29.439912	29.130526	29.171486	29.322316	29.127762	29.08044	28.805044	28.990458	28.813908	28.495706	27.137718	26.259398	27.398748	27.505114	27.565056	27.280658	26.500708	25.791852	24.60521	22.8955	20.167504	15.543565	8.428035	1.437013	0.23022559375	0.13170646875	4.2893265	12.537292	18.14627	21.98833	24.174666	25.283484	26.391792	27.03235	27.447104	27.292448	27.389212	26.843994	26.158728	27.81933	28.703628	28.932224	28.925624	29.165326
104	282	72	65.006996	51.692212	51.551536	51.561508	51.589432	51.736536	50.82766	50.969616	51.45756	51.455948	51.391736	51.591076	51.612664	51.512884	51.333688	51.581308	51.388116	50.982104	51.498504	51.220584	51.139052	51.377588	50.548156	50.63572	50.600944	50.382104	50.46086	49.302404	48.927104	46.808328	46.806692	47.333704	47.540236	47.04208	46.514396	45.259824	43.566256	40.896904	37.282016	31.424228	22.15574	10.380337	1.44899275	-0.4556129375	1.256537875	10.046588	22.276938
105	265	72	16.224554	14.289098	14.0888	14.612836	14.12643	14.526494	14.141122	14.150824	14.0252	14.204872	13.813742	14.302659	14.360912	13.85525	14.153608	14.29651	13.943876	13.969884	14.2572	14.162332	13.928452	14.419274	13.809291	13.629378	13.981789	13.64373	14.118258	13.595082	13.821194	13.567783	13.582678	13.609931	12.959078	12.831328	13.11629	12.881562	12.815836	12.60915	11.841101	11.545956	10.44852	9.305482	7.073474	4.5780835	1.2570635	0.34413175	-0.056481125
106		72	146.977424	111.304208	111.378272	111.48744	111.299888	111.591008	111.52312	111.487552	111.236408	111.117864	111.237584	111.344296	111.363376	111.143696	111.060952	111.783256	110.909984	109.224944	110.59092	110.896984	111.391584	111.076832	110.953424	111.417288	111.172832	111.221344	111.067784	110.912272	111.364592	111.291248	111.459848	111.146096	110.7688	111.138296	110.81792	111.172384	111.373904	110.525552	110.363168	110.2092	88.78016	105.790944	108.590496	109.65052	109.825568	109.504304	108.771536
107		72	120.140336	93.656512	94.276896	94.000952	93.566968	94.025808	93.799016	94.063024	93.544064	93.834864	92.275664	92.9828	93.371072	93.631264	93.779696	94.239408	93.936688	93.79168	93.966576	93.857528	93.625872	93.793984	93.738448	93.941152	93.705664	93.652248	93.60816	93.459744	93.680376	93.439792	93.619656	93.094648	92.98108	82.819184	88.022752	91.414696	92.38888	92.50212	91.868664	92.186032	91.746648	90.934464	88.750848	86.785776	81.235168	70.075216	46.038564
[truncated: 25 more columns]
