# Supplementary material for: Dynamic allostery in substrate binding by human thymidylate synthase
Source: eLife. 2022 Oct 6;11:e79915. doi: 10.7554/eLife.79915 (PMC9536839; doi:10.7554/eLife.79915)
Supplement: Figure 1—source data 2. [file elife-79915-fig1-data2.zip › Figure 1-source data 2.txt]

Peak	Residue	N	T1	T2	T3	T4	T5	T6	T7	T8	T9	T10	T11	T12	T13	T14	T15	T16	T17	T18	T19	T20	T21	T22	T23	T24	T25	T26	T27	T28	T29	T30	T31	T32	T33	T34	T35	T36	T37	T38	T39	T40	T41	T42	T43	T44	T45	T46	T47
0	134	114	17.241438	12.159686	12.144411	12.304074	12.289115	12.354594	12.708802	12.307708	12.231422	12.089965	12.247808	12.271719	12.361506	12.221493	12.232112	12.151672	12.233048	12.453914	11.919046	12.106232	11.83059	11.605621	11.74271	12.179958	11.952854	11.749086	11.717641	11.922416	11.586643	11.555421	11.38971	11.377273	11.40395	10.964584	10.761854	10.425804	9.562822	8.776155	7.5989035	5.0287465	3.24659775	1.07931475	0.16568809375	0.287692	-0.23103775	0.77313225	3.24150775
1	257	114	22.973144	19.608656	19.568634	19.633916	19.769332	19.65316	19.52445	19.794794	19.64026	19.174124	19.300396	18.952124	18.9749	18.909736	19.283648	18.905542	19.00697	18.4524	18.75959	18.520448	18.529368	17.835344	17.748512	17.257948	15.97278	15.089377	13.33604	10.978694	7.508323	3.1170945	0.38281503125	0.37128028125	0.20510265625	1.53233375	6.39925	10.007056	12.859336	14.65675	15.992009	16.695517	17.372686	17.863048	18.336336	18.727176	18.663578	18.777928	18.77904
2	168	114	20.991256	17.624344	17.768666	17.62352	17.648378	17.518092	17.567028	17.393256	17.365822	17.031376	17.212796	17.13104	17.090628	17.109618	17.23833	16.748152	16.98322	16.740505	16.592812	16.224064	15.86136	15.360436	14.811832	14.031434	12.464648	10.875198	8.225856	4.398564	1.093102375	0.122118734375	0.07878221875	0.0926972109375	2.812283	6.720379	9.63514	11.903685	13.399586	14.437964	15.098378	15.751087	15.984906	16.45146	16.751364	16.775191	16.854736	17.009748	16.836606
3	40	114	18.826508	17.72338	17.79677	17.901148	17.70223	17.711592	17.336278	17.33595	17.436594	17.244512	17.295952	17.147556	17.281942	17.105754	17.056058	16.984486	16.834268	16.961674	16.828936	16.329161	15.683032	15.214611	14.554259	13.657189	12.280411	10.030222	6.9369155	2.9518635	0.284575875	0.38387725	-0.194356375	0.5427694375	4.11339525	7.489883	10.505256	12.448728	13.904138	14.605058	15.36119	15.701561	15.834684	16.342421	16.71573	16.744928	17.181052	17.229828	16.900616
4	288	114	38.635548	36.333948	35.541396	35.587144	36.084716	36.197704	36.230612	36.147448	36.261768	36.18528	36.344952	36.042128	35.89388	35.421764	35.568792	35.195264	34.83004	33.610824	32.653356	31.31466	28.281132	24.224032	16.605784	5.1715155	-0.11944975	1.120323625	8.552785	19.535842	26.009992	29.539928	31.805904	33.410936	34.15562	34.799756	35.195512	35.500356	35.890488	35.787084	35.990308	36.291116	35.977772	36.502264	36.432772	35.9437	36.465316	35.744436	35.42436
5	92	114	23.207992	21.220086	20.745052	20.93825	21.248924	21.096352	21.08491	20.978236	20.8105	20.759122	20.916184	20.524366	20.106056	20.095672	19.84914	19.503912	18.336392	18.267832	16.746784	15.046668	12.107072	8.634266	3.13230275	0.2752643125	0.495488	0.304093875	1.989430375	7.0744955	11.459395	14.406568	16.098684	17.793936	18.57556	19.541126	19.766314	19.767706	20.560336	20.842956	20.764526	20.629564	21.08064	21.376212	20.909512	21.168484	21.102404	21.034152	21.284414
6	240	114	23.8166	21.020336	21.207718	21.228888	21.25221	21.26889	20.925204	20.95597	21.190534	20.702148	20.68155	20.52986	19.577028	18.97803	18.623068	17.23895	15.734991	13.410282	9.958342	4.949176	0.8868996875	-0.0558075625	0.32259696875	2.01279175	7.193775	11.292522	14.284961	16.240149	17.938438	18.9599	19.319168	19.88295	20.19442	20.517924	20.721796	20.817528	21.16389	21.241636	21.007156	20.77907	21.24028	21.139092	21.216516	21.232264	21.004142	21.41242	21.674776
7	227	114	43.226804	37.635088	37.344724	37.178512	37.2229	36.973788	36.525	36.02076	35.189948	33.87972	32.037824	29.409154	27.737454	26.894054	25.126164	21.893376	16.661908	9.322458	1.9855205	0.17985403125	0.34783434375	1.37472325	8.478788	16.741252	23.358884	27.74037	30.369922	32.353128	33.907516	34.778872	35.545984	36.176316	36.666344	36.77432	36.966084	37.331844	37.34242	37.643488	37.455144	37.405364	37.503372	37.531452	37.819012	38.038196	38.266252	38.37112	38.463736
8	108	114	44.390088	38.871648	38.534776	38.420908	38.397372	38.091636	37.682576	37.14536	36.205172	34.795464	32.647284	29.758358	28.021668	27.192818	25.485598	22.147976	16.935972	9.422688	1.99121725	0.117330507812	0.21791471875	1.648552	9.23923	17.813236	24.471022	28.913156	31.56763	33.626456	35.195084	36.013332	36.788344	37.466932	37.853024	38.077564	38.200804	38.548196	38.5989	38.887048	38.735344	38.61004	38.660824	38.780864	39.050172	39.2524	39.502388	39.615064	39.741472
9	262	114	37.863916	31.983856	32.463348	32.333232	32.271614	32.044558	31.503228	31.304308	30.943374	30.087236	29.391636	28.00993	26.318846	24.108292	19.969342	13.895411	5.8915015	0.18438559375	-0.2514485	0.97306775	6.871883	15.170716	20.91708	24.608076	27.010846	28.204724	29.529216	30.109722	30.711356	31.158804	31.233206	31.98062	31.937088	31.979206	32.335392	32.10164	32.263136	32.396408	32.005854	32.021554	32.230512	32.495954	32.819022	33.134282	33.299332	33.47614	33.19128
10	281	114	21.864874	19.411802	19.28287	19.49016	19.386728	19.008076	18.783396	18.594828	18.067162	17.51451	17.117998	16.08362	14.547917	12.884535	9.676646	5.16165	0.965070125	0.4604313125	0.2424209375	1.0226671875	4.6954455	8.754316	12.235986	14.574763	16.172269	16.930406	17.741954	18.151026	18.375358	18.657876	18.933346	19.417754	19.379764	19.43595	19.51772	19.550356	19.463804	19.697284	19.24161	19.22312	19.600106	19.9539	19.923748	19.975928	20.26666	20.12316	20.20096
11	307	114	30.13344	26.480404	26.5671	26.372846	26.532716	26.116096	26.044954	25.585036	24.872278	24.35034	23.97854	22.68232	21.0382	18.248216	14.297923	7.4438815	1.171237875	0.6203908125	0.4407595	4.281403	11.296809	16.548358	19.883372	21.857872	23.401916	24.103492	24.837564	25.370372	25.667664	25.920758	26.121058	26.301714	26.522402	26.223692	26.63337	26.58783	26.486466	26.662972	26.341256	26.310988	26.953368	27.094074	27.312492	26.906704	27.132966	27.12834	27.267174
12	165	114	25.03686	21.56923	21.306244	20.912754	20.463534	19.665202	18.445098	16.604816	14.239693	9.634232	4.06190075	0.18302715625	0.274014375	0.29851528125	2.525845	7.402585	12.488551	15.715364	18.002758	19.01548	20.166204	20.84996	21.259278	21.582056	21.813358	21.777092	21.910678	22.21096	22.244856	22.291034	22.43382	22.343066	22.316246	22.043544	22.0824	22.571028	22.594588	22.735124	22.718108	22.899604	22.817098	22.945936	22.822134	22.892876	22.908254	22.90754	22.980126
13	237	114	18.632538	13.533717	13.144961	12.288045	11.142538	10.013275	8.059124	5.1688665	2.681703	0.656528375	0.1310765	0.48679996875	0.33443775	0.5890696875	2.219205	4.457564	5.5944165	6.5705215	8.3474925	10.360829	11.723998	13.130613	13.496216	14.063288	14.591547	14.674301	14.484246	15.114538	14.715852	15.077725	15.13895	15.078526	14.982621	14.922876	15.435054	15.332678	15.621922	15.934122	15.816753	15.467532	15.706848	15.768707	16.021221	15.483939	15.827733	15.370332	15.686107
14	177	114	18.06669	15.916878	15.599836	15.170051	14.368456	13.625276	12.05572	10.069761	7.2961985	3.50436725	0.34366284375	0.3685896875	0.1255019375	0.726503625	4.1937075	7.50832	10.448018	12.105406	13.538541	14.244328	14.99783	15.543693	15.496914	16.014682	16.521261	16.308786	16.628061	16.729963	16.759008	16.78122	16.887504	16.823462	16.857864	16.622844	16.888294	17.167542	17.33998	17.452818	17.393586	17.492366	17.322868	17.344056	17.4693	17.54337	17.26409	17.148786	17.252216
15	37	114	33.859716	24.217484	21.245142	16.700315	9.610298	1.570237125	0.47741384375	0.16525325	5.407474	13.358704	18.773528	21.751162	24.177862	26.0366	27.083422	27.677806	28.204058	28.908784	29.193504	29.613526	29.523122	29.795852	29.694218	29.951486	29.891208	30.02429	29.60807	29.218846	29.356428	29.65908	30.139082	30.413136	30.08399	30.403778	30.33131	30.273902	30.420116	30.732152	30.225112	30.333772	30.506372	30.479414	30.83129	30.277764	30.756666	30.283832	30.62197
16	267	114	43.7744	36.033496	35.083488	33.800856	32.03241	28.649584	23.435074	14.072352	2.14974625	1.519462625	1.400330375	12.613412	22.465416	28.199614	31.768686	33.854124	34.922952	35.662184	35.881476	36.977488	37.1447	37.533404	38.014056	37.885492	37.98968	37.819368	37.767452	37.879968	37.834192	37.49302	37.293676	37.27508	38.2053	38.211164	38.391616	38.48292	38.747324	38.663048	38.772548	38.539876	38.626604	38.599392	38.862696	38.898448	38.532556	38.810204	38.429048
17	178	114	27.932084	17.896864	13.819568	7.055047	1.3299565	0.3227025	0.0988526640625	3.887788	11.262789	16.152379	19.423814	21.132882	22.185768	23.012766	23.5141	23.763502	24.01399	24.251624	24.55288	24.501654	24.646704	24.594312	24.721552	25.015558	24.849836	24.785692	24.505102	24.54395	24.658068	24.838162	24.981854	25.255162	25.29504	25.234882	25.083292	25.30793	25.306722	25.341478	25.304424	25.288262	25.36462	25.590804	25.56667	25.409814	25.349968	25.198404	25.330616
18	298	114	-41.38866	-32.971216	-33.625184	-34.353172	-34.628212	-35.456024	-35.302996	-35.564536	-35.795288	-35.765836	-35.838516	-35.91742	-36.187048	-36.107612	-35.955712	-35.764216	-35.542172	-35.64444	-36.32696	-36.581244	-36.522024	-36.612936	-36.662748	-36.560036	-36.84986	-36.88538	-36.650088	-37.047716	-36.673892	-36.707544	-36.775928	-36.962916	-36.910868	-36.679432	-36.667432	-36.78354	-36.792016	-36.70368	-36.651596	-36.83104	-36.773644	-36.801264	-36.815088	-36.660692	-36.970248	-36.701844	-36.996288
19	161	114	14.147979	9.833137	10.098908	9.898073	9.856102	10.126069	10.058544	10.086341	10.290589	9.969088	9.953884	10.086209	9.825094	9.805231	9.90212	9.970876	9.947915	10.138475	9.789632	10.210534	9.894482	10.018235	10.047039	10.079209	9.915352	9.913204	9.956432	9.948963	10.039993	9.955494	9.803269	9.90112	10.111655	10.245306	10.229051	10.058061	10.117513	10.157256	10.15326	10.07096	10.014072	10.043553	9.995853	9.89091	9.823935	9.908922	10.153151
20	243	114	14.059619	6.370762	6.522915	6.461589	6.449553	6.589377	6.274678	6.63342	6.2305215	6.5668925	6.417738	6.281404	6.5560705	6.4521365	6.42468	6.659829	6.389603	6.223753	6.5777725	6.631168	6.276017	6.711148	6.6656235	6.549086	6.460433	6.3958955	6.3989175	6.262262	6.364971	6.486908	6.5056535	6.34541	6.3872335	6.298692	6.2020355	6.419262	6.2767845	6.5024625	6.387907	6.375745	6.4054205	6.495967	6.659534	6.5451065	6.617856	6.1347905	6.241035
21	121	114	27.737192	19.623532	19.46212	19.7125	19.346338	19.835852	19.696864	19.404548	19.769526	19.431336	19.7261	19.246656	19.960722	19.28806	19.49698	19.986916	19.77026	19.572254	19.597964	19.931158	19.663746	19.716568	20.019404	19.514804	19.619408	19.7887	19.704614	19.244562	19.7255	19.483114	19.383128	19.76803	19.353836	19.788722	19.638284	19.635764	19.608972	19.623672	19.75806	19.556516	19.405866	19.828208	19.445562	19.4596	19.646632	19.47256	19.335888
22	67	114	17.949428	12.201733	11.899156	11.904291	12.170394	12.072193	12.10983	11.948756	11.992905	11.8825	11.96028	11.895011	12.014124	11.773135	11.973095	12.108775	12.155056	11.907405	12.060104	11.951183	11.800622	12.117336	11.999613	11.92733	12.1513	12.085052	11.906035	12.075329	12.026938	12.051525	11.994018	12.079634	11.973704	11.865502	12.163082	11.779237	11.891793	11.825617	11.965342	11.955097	11.900954	12.167217	11.949648	12.042173	11.729348	11.966531	11.979748
23	41	114	20.41201	12.663514	12.470592	12.495795	12.569824	12.609422	12.551418	12.403081	12.437474	12.23384	12.747924	12.566222	12.875467	12.43491	12.413296	12.482302	12.513912	12.395714	12.407944	12.350198	12.552852	12.654384	12.631848	12.270237	12.743292	12.44031	12.448039	12.340548	12.617998	12.286439	12.367768	12.472048	12.414768	12.342156	12.234182	12.527138	12.539542	12.744804	12.72781	12.538854	12.786132	12.92057	12.062288	12.384434	12.330617	12.685612	12.672378
24	279	114	17.537456	12.672289	12.716982	12.809002	12.556314	12.639212	12.565135	12.696899	12.383343	12.588798	12.721163	12.601406	12.874641	12.62758	12.463699	12.554235	12.529506	12.656772	12.527993	12.663727	12.765205	12.687508	12.626867	12.533095	12.780065	12.659794	12.750981	12.618598	12.595365	12.737939	12.49819	12.687164	12.561678	12.580776	12.447897	12.609284	12.543685	12.756616	12.762356	12.729688	12.616904	12.716532	12.508213	12.496543	12.543698	12.592716	12.787578
25	85	114	20.577628	15.425004	15.211286	15.479059	15.319058	15.514218	15.325326	15.361838	15.624705	15.507742	15.594686	15.451557	15.570513	15.552712	15.408743	15.627726	15.24405	15.409206	15.463742	15.311057	15.300868	15.562136	15.397778	15.167588	15.595814	15.476336	15.506198	15.319896	15.353266	15.500526	15.462916	15.256788	15.359362	15.42056	15.052205	15.406284	15.337398	15.360162	15.482474	15.617204	15.482787	15.44873	15.39612	15.457406	15.243317	15.469563	15.491242
26	192	114	37.295716	28.101176	27.872464	27.908724	27.944868	28.0589	28.117226	27.962774	28.07589	27.918584	27.947454	28.108456	27.945548	27.94064	28.083108	27.80148	28.096146	28.005624	28.00968	28.250966	28.066124	27.86207	27.802404	28.033424	27.994692	27.88328	27.626212	27.80944	27.762714	27.780842	27.807912	27.873692	27.936692	27.984624	27.638084	27.943402	27.925536	27.942348	27.981144	27.940156	27.897876	28.258596	27.869432	27.737474	27.867744	27.974532	27.714444
27	189	114	36.656792	26.700972	26.897228	26.769814	26.878216	26.71513	26.568114	26.637814	26.762438	26.741276	26.588968	26.675368	26.977684	26.784208	26.853996	26.718752	26.62108	26.44257	26.822572	26.854478	26.740632	26.88429	26.837244	26.602224	26.794742	27.028772	26.576938	26.559492	26.812228	26.565768	26.63108	26.735368	26.553724	26.40702	26.292792	26.973988	26.881712	26.752792	26.746504	26.691956	26.513932	26.957074	26.827152	26.747256	26.698348	26.780476	26.572356
28	34	114	17.518394	14.356353	14.403425	13.996358	14.239224	14.376806	14.599472	14.399596	14.383448	14.307844	14.625802	14.321596	14.492341	14.136406	14.758732	14.240704	14.577756	14.401384	14.633312	14.513305	14.167473	14.46858	14.548294	14.516562	14.299002	14.328019	14.1302	14.385046	14.392659	14.084602	14.369661	14.517256	14.228295	14.186198	14.366918	14.441185	14.325098	14.452074	14.693067	14.272475	14.242082	14.610418	14.47651	14.327134	14.425397	14.398252	14.231788
29	56	114	23.08816	15.36254	15.325378	15.013503	15.104238	15.157779	15.318197	15.23941	15.40067	15.359672	15.387006	15.297482	15.520616	15.302523	15.330434	15.208752	15.256358	15.283052	15.431324	15.149184	15.074536	15.314658	15.226616	15.709138	15.242048	15.241664	14.888839	15.248022	15.386113	15.088832	15.416864	15.186652	15.180966	15.115834	14.916764	15.41455	15.196821	15.431407	15.097746	15.174839	15.194424	15.210671	15.076098	15.011508	15.362678	15.2165	15.14865
30	89	114	21.15374	13.366062	13.289396	13.31162	13.350797	12.999272	13.287426	13.098442	13.161348	13.528296	13.388344	13.408442	13.441277	13.282358	13.193303	13.33639	13.280328	13.456439	13.298585	13.608163	13.273266	13.147529	13.229032	13.375364	13.073823	13.720864	13.087455	13.153702	13.2148	13.176564	12.976274	13.197278	13.375058	13.16806	12.868744	13.729881	13.34727	13.448318	13.318718	13.09836	13.311003	13.505378	13.200236	13.378872	13.626611	13.281816	13.123341
31	198	114	28.80137	19.244332	19.180958	19.343248	19.31818	19.502318	19.274092	19.207304	19.318784	19.177764	19.368314	19.350132	19.305596	19.380782	19.322314	19.162564	19.251416	19.378548	19.392124	19.37607	19.275868	19.21821	19.161188	19.061416	19.347344	19.29248	19.410276	19.152218	19.337248	19.421436	19.04702	19.137622	19.185596	19.246032	19.007164	19.182896	19.229862	19.482186	19.329996	19.064392	19.212866	19.210792	19.218532	19.223806	19.227284	19.362404	19.315592
32	31	114	29.793084	21.976048	21.61228	21.60994	21.862116	21.88501	21.864716	21.821728	21.86742	21.687388	21.840242	21.794236	21.779016	21.699872	21.939876	22.025912	22.049344	22.003622	21.618908	21.724756	21.900844	21.62484	21.832006	21.657794	21.763196	21.887868	21.735976	21.854856	21.776314	21.81556	21.707852	21.848368	21.939774	21.96102	21.646134	21.581952	21.772214	21.954696	21.764312	21.778372	22.021156	21.911138	21.618446	21.68989	21.72046	21.593258	21.85792
33	269	114	32.174536	25.624496	25.730392	25.648308	25.706344	25.625934	25.543528	25.47204	25.542452	25.684908	25.747072	25.458786	25.732776	25.726216	25.536332	25.33754	25.826564	25.56424	25.612408	25.468748	25.483128	25.382	25.5015	25.476808	25.515084	25.600126	25.585812	25.219046	25.361616	25.3846	25.171706	25.542134	25.310424	25.60931	25.548778	25.423992	25.752162	25.563788	25.493554	25.205504	25.46753	25.603244	25.606964	25.654644	25.634266	25.374476	25.37212
34	73	114	19.917474	11.082209	11.354538	11.450966	11.517205	11.492775	11.271696	11.179358	11.258726	11.307286	11.34038	11.424722	11.335256	11.439239	11.313431	11.408529	11.395068	11.352651	11.254264	11.137346	11.496707	11.219857	11.271082	11.165615	11.431886	11.194754	11.320272	11.367402	11.151682	11.208526	11.138564	11.255328	11.482585	11.269278	11.408234	11.310876	11.308596	11.254502	11.347534	11.17404	11.14388	11.277922	11.298613	11.496906	11.26898	11.158512	11.226748
35	259	114	37.747528	26.211024	26.3682	26.351768	26.267418	26.340132	26.027708	26.069348	26.155216	25.938996	26.001156	26.23645	26.227404	26.39682	26.381456	26.1404	26.546592	26.223196	26.19167	26.32118	26.25894	26.160568	26.09112	26.62226	26.174668	26.019974	25.953166	25.874476	26.373752	26.097178	26.21514	26.388244	25.855864	26.281036	26.309644	26.127078	26.372312	26.483424	26.482052	26.260706	26.40252	26.51198	26.02526	26.144716	26.23082	26.28497	25.780796
36	221	114	39.545648	27.938788	27.974632	27.775256	27.598922	28.099204	27.688184	27.774708	27.582342	27.832928	27.85144	27.630176	27.921676	27.696572	28.000568	28.031332	27.998384	28.11672	27.887228	27.793756	28.143376	27.916652	27.829658	27.988734	28.07056	27.726446	27.885012	27.778568	27.599668	28.017534	27.653474	27.963484	27.938316	28.08764	27.70937	27.711272	28.065764	28.06836	28.217652	27.845678	27.830596	27.749092	28.098192	27.815828	28.265796	27.594044	27.6423
37	282	114	69.662384	52.139896	52.050756	52.219592	52.015536	52.107824	51.714924	52.181928	52.178052	51.668456	51.639248	51.93924	52.393472	52.036056	52.014832	52.157864	52.101572	52.123132	51.970592	52.093472	52.069912	51.83492	52.191664	51.827072	52.332336	51.831	51.537952	51.561264	51.680492	52.180512	51.728072	52.276976	51.98584	51.759896	51.903304	51.980416	51.998176	52.127892	52.259056	51.80812	51.978544	52.108648	51.881316	51.774504	52.047544	51.38282	52.088104
38	198	114	18.867256	13.359989	13.333334	13.52195	13.611038	13.517321	13.813858	13.500886	13.388184	13.342085	13.508074	13.352326	13.358302	13.48851	13.204004	13.189116	13.64422	13.384358	13.382849	13.371726	13.576876	13.505398	13.308612	13.325896	13.447707	13.443488	13.452346	13.61499	13.512712	13.434626	13.475556	13.53102	13.683131	13.27104	13.2622	13.196018	13.495549	13.602127	13.410314	13.605696	13.267771	13.469686	13.4758	13.507263	13.393798	13.276449	13.211804
39	187	114	43.604576	28.891076	28.48756	28.737848	28.911588	29.102916	28.9281	28.80932	28.611756	28.885608	28.71523	28.551068	28.924732	28.833722	28.761684	28.844376	28.910854	28.9776	28.826884	28.587574	28.74602	28.985504	28.551488	28.711054	28.650176	28.854332	28.724164	28.773684	28.79758	28.784328	28.852106	28.817368	28.81516	28.827388	28.591184	28.788184	28.8098	28.749252	28.906428	28.911028	28.603772	28.76717	28.871122	28.884256	28.880874	28.758644	28.857212
40	269	114	33.187596	26.022736	26.272996	26.540648	26.130092	26.511424	26.548188	26.014428	25.968846	26.1742	26.241976	25.944428	26.0986	26.411864	26.136168	26.003338	26.437856	26.246056	26.19132	26.50026	26.217776	26.110864	25.983918	26.144748	26.193992	26.247136	26.053092	26.152228	26.275464	26.070416	26.347958	26.034588	26.35192	26.01692	26.025432	26.120396	26.144226	26.37174	26.265444	26.240328	25.841236	26.46395	26.163964	26.032596	26.23411	26.332856	25.94656
41	192	114	69.662384	52.139896	52.050756	52.219592	52.015536	52.107824	51.714924	52.181928	52.178052	51.668456	51.639248	51.93924	52.393472	52.036056	52.014832	52.157864	52.101572	52.123132	51.970592	52.093472	52.069912	51.83492	52.191664	51.827072	52.332336	51.831	51.537952	51.561264	51.680492	52.180512	51.728072	52.276976	51.98584	51.759896	51.903304	51.980416	51.998176	52.127892	52.259056	51.80812	51.978544	52.108648	51.881316	51.774504	52.047544	51.38282	52.088104
42	88	114	18.691428	16.052256	16.00339	16.063748	16.203308	15.940405	15.997698	16.091067	16.075779	16.139965	16.066154	15.940341	16.03333	15.814974	16.07462	16.05588	15.94711	15.963411	16.06046	16.116819	15.85945	15.717952	15.803942	15.918798	15.900909	15.980328	15.942933	15.955298	16.024817	15.973067	15.888574	15.898512	15.93093	15.902394	16.089061	15.899447	16.307059	15.926134	15.997727	15.907596	15.68498	16.181752	15.889818	15.922162	15.89761	15.827198	15.930552
43	221	114	34.99308	27.45402	27.621724	27.356218	27.325166	27.33764	27.076784	27.380556	27.25294	27.17348	27.353264	27.215492	27.357392	27.25706	27.20958	27.191218	27.46456	27.502472	27.55798	27.284006	27.219844	27.43891	27.36428	27.286888	27.422884	27.2506	27.038772	27.001928	27.371924	27.451316	27.284232	27.520738	27.262032	27.027042	27.3751	27.358468	27.62476	27.227756	27.373488	27.093836	27.140342	27.14458	27.426064	27.1955	27.386332	26.891	27.176504
44	41	114	19.576594	15.377171	15.30265	15.538749	15.513936	15.430619	15.197554	15.297569	15.119415	15.32033	15.212892	15.134346	15.499324	15.411878	15.503476	15.565696	15.281874	15.439996	15.249056	15.170967	15.259363	15.256895	15.235864	15.423258	15.320698	15.193862	15.491643	15.520455	15.20289	15.158921	15.269762	15.384022	15.138448	15.369899	15.234618	15.427989	15.307646	15.323212	15.235946	15.263976	15.113635	15.259251	15.37236	15.372015	15.46148	15.056646	14.952109
45	67	114	17.648406	13.962174	14.147044	14.045003	13.977722	14.102056	13.60743	14.021078	14.469027	13.91443	13.939953	13.839678	14.221348	14.125097	13.906406	13.877354	13.999455	13.96152	13.766325	13.87103	14.118852	14.357136	14.20743	13.949558	13.938844	13.893059	14.138423	13.916844	14.13729	14.236377	14.09794	14.173389	13.738815	13.889906	14.13477	13.976728	14.077792	13.926931	14.147443	13.771374	13.80692	13.752777	14.27901	13.797996	14.309968	14.042106	13.686
46	279	114	15.140118	13.819647	13.887438	13.937387	13.821424	14.060818	13.934916	13.891524	14.124985	13.780941	13.92095	13.619151	13.913366	13.98955	14.041061	13.879745	13.953988	14.002188	13.705418	13.847517	13.878869	13.929557	14.012954	14.029813	14.056163	13.752521	13.902022	13.790627	13.955558	13.883012	14.00092	14.023189	13.981712	13.814079	13.961008	13.886189	13.700433	13.875102	14.020741	13.727178	13.820635	13.920831	13.873996	13.843731	14.084476	13.763761	13.528894
47	131	114	17.619658	12.174516	12.209882	12.423433	12.387565	12.26012	12.155875	11.957732	12.235146	12.237499	12.39026	12.230907	12.109838	12.42203	12.178232	12.302058	12.324441	12.47531	12.294952	12.514989	12.3197	12.310711	12.428914	12.33588	12.306374	12.22519	12.003811	12.411422	12.344217	12.420593	12.12506	12.379274	12.06691	12.182254	12.055666	12.184865	12.138252	12.31676	12.227522	12.243683	12.240134	12.281376	12.058799	12.096802	12.138171	11.844623	12.027879
48	187	114	31.813832	24.564416	24.450806	24.466088	24.55654	24.714392	24.425206	24.417002	24.51486	24.516428	24.418126	24.409126	24.389894	24.510858	24.393592	24.482296	24.506596	24.48113	24.415882	24.646826	24.615194	24.471642	24.444264	24.525524	24.433242	24.363178	24.425338	24.61169	24.476796	24.39122	24.39758	24.54689	24.553122	24.476902	24.436932	24.497018	24.529356	24.310988	24.27291	24.607412	24.308556	24.427252	24.539944	24.284166	24.603344	24.248998	24.291668
49	189	114	37.251144	30.236236	30.035532	29.867562	30.051884	30.232108	30.056528	30.123926	30.044278	29.886202	29.96617	29.907412	30.161146	29.917492	30.153798	29.883016	30.28587	30.15777	30.218944	30.382526	30.666946	30.350586	30.290686	30.139698	30.22465	30.14591	29.921608	29.95939	30.073812	29.95394	30.054156	30.31052	30.161338	30.11984	30.061252	29.993352	30.17392	30.355248	30.07366	30.447056	29.982694	30.07176	30.29834	29.96643	30.12564	29.638872	29.596374
50	233	114	74.319088	59.001504	59.133796	58.882032	59.128032	58.93546	58.971724	58.646248	58.882816	58.752764	58.755696	58.401388	58.860664	58.967644	58.8814	59.10258	59.060224	59.125768	58.652344	58.699328	58.666008	58.864764	58.775728	58.67426	59.135524	58.925412	58.670996	58.95416	58.747272	58.802092	58.2969	58.796288	58.861412	58.79598	58.475704	58.694536	58.42774	58.646536	58.5537	58.492788	58.291184	58.667864	58.649256	58.291512	58.29536	57.930096	57.232288
51	121	114	63.722492	50.980136	51.112984	50.853392	50.967896	51.10652	50.84502	50.4756	50.770368	50.224504	50.712752	50.493552	50.889072	50.8689	50.623368	50.962144	51.284808	50.944208	50.654836	50.754216	50.627908	50.926032	50.883584	50.828656	50.693992	51.054368	50.6272	50.792764	50.874808	50.51646	50.678604	50.873224	50.855648	50.44408	50.347356	50.620032	50.784616	50.794344	50.630648	50.401368	50.210352	50.241312	50.584016	50.069888	50.26964	49.858232	49.020256
52	31	114	46.249628	33.614048	33.544372	33.66434	33.43268	33.537296	33.069942	33.468276	33.523568	33.036306	33.40774	33.132592	33.664548	33.91058	33.476344	33.437984	33.479044	33.223898	33.515008	33.811444	33.71356	33.629556	33.660288	33.488858	33.943096	33.601708	33.544434	33.089074	33.28466	33.602196	33.303282	33.485276	33.740696	33.331448	33.15983	33.428724	33.462776	33.874192	33.324912	33.40262	33.55962	33.545784	33.305292	32.850548	32.80795	32.738924	32.352388
53	259	114	40.439252	29.958122	29.745246	29.760662	30.043508	29.95584	29.81395	29.929216	29.772086	29.401916	29.58625	29.418916	29.710946	30.041464	29.513444	29.98741	29.902278	29.576028	29.737368	29.807622	29.811918	29.768576	29.768274	29.674402	29.733292	29.791828	29.647448	29.904354	29.922704	29.753874	29.608876	29.823662	29.927544	29.672352	29.53693	29.765826	29.893032	29.60811	29.733026	29.476914	29.664016	29.574454	29.511276	29.332988	29.484684	29.160862	28.858174
54	45	114	55.936904	33.67282	33.746936	34.169128	33.702356	33.883844	33.627976	33.576308	33.54587	33.685228	33.749408	33.718616	34.018896	33.696824	34.161568	34.00196	33.847536	34.017212	33.893588	33.955632	33.937012	34.167528	33.730432	33.88358	34.058656	33.909736	33.704196	33.74194	33.775272	33.663656	33.552216	34.191188	33.965964	33.77408	33.544882	33.789984	33.840744	33.652188	33.555308	33.777488	33.743856	33.59468	33.450722	32.761056	32.628842	32.566144	32.729034
55	88	114	12.528806	10.514889	10.298048	10.364421	10.427091	10.527794	10.545458	10.271265	10.275664	10.187475	10.338289	10.590962	10.371863	10.232444	10.280978	10.616582	10.09987	10.720234	10.219021	10.570271	10.326617	10.397611	10.322039	10.574312	10.345849	10.459676	10.249632	10.317585	10.348397	10.628223	10.215799	10.459154	10.400307	10.463134	10.169813	10.42309	10.286385	10.22864	10.370928	10.381525	10.436211	10.265217	10.204112	10.30117	10.239739	10.000984	9.965735
56	58	114	38.374664	24.057102	24.051072	23.948388	24.251732	23.992228	23.604218	23.95923	24.072336	23.817668	23.889166	24.037648	24.18642	23.644206	24.187952	24.10028	24.016114	23.90035	23.974942	24.038288	23.711564	24.28461	24.182982	24.21365	24.056676	23.946484	23.763578	23.849116	23.923984	24.03344	24.029342	23.990794	24.202874	23.879466	23.878002	23.807564	23.967212	23.746104	24.043532	23.96705	23.751566	23.506398	23.55627	23.136502	23.391354	23.367044	23.277996
57	313	114	74.133104	55.256636	55.254756	55.285024	55.461368	55.022724	54.811624	55.239136	55.346392	54.894932	55.31656	55.295196	55.558216	55.54664	55.23088	55.331636	55.331496	55.22382	55.322808	55.185148	55.257236	55.268836	55.395024	55.362072	55.567452	55.236736	55.232512	55.299132	55.351592	55.29994	55.361444	55.436176	55.176356	55.214404	55.09016	55.402192	55.270744	55.239328	55.152756	55.214176	55.03214	55.239964	53.082792	52.329752	54.474448	54.760984	54.866764
58	34	114	24.726392	19.977656	19.762126	19.894858	19.931858	19.951666	20.23	19.501388	19.780276	19.748944	19.929204	19.698258	19.740938	19.94488	19.805822	20.031132	20.074184	19.994974	19.754068	19.813262	19.835968	19.960678	19.808732	19.720194	19.976912	19.814782	19.662834	19.582044	19.75896	19.67262	19.735634	19.893116	19.726858	19.702868	19.544936	19.522044	19.578852	19.398154	19.161056	19.238948	19.135066	19.457496	19.430132	19.016278	19.287404	19.250262	19.226774
59	3	114	81.12676	57.160884	56.72014	56.981788	57.05316	56.880412	57.137764	57.067432	57.371056	56.907752	57.256572	57.101232	57.500864	57.383696	57.150276	57.340292	57.102476	56.792452	56.942232	57.282792	57.034812	57.335624	57.140012	57.581128	57.302276	57.388488	57.118704	56.904396	57.186228	57.148032	56.915944	57.397988	57.43312	57.287572	56.701976	57.203572	57.344464	57.089624	56.930504	56.377468	51.633328	56.133644	56.61398	56.4204	56.989644	56.914156	56.632768
60	45	114	52.873636	40.777296	40.822992	40.72408	40.958936	40.643	41.227072	40.620592	40.9349	40.885932	40.983596	40.764292	40.794968	40.98562	40.938784	40.930132	41.004504	40.993208	40.87436	40.86378	40.881364	40.909872	40.926092	40.800308	41.077804	41.147296	40.975716	40.615284	40.64056	40.861436	40.60118	40.933176	40.941164	40.803196	40.419788	40.58594	40.434612	40.43882	39.273568	39.419864	39.80348	40.443792	40.315688	40.072216	40.107012	39.981616	39.850104
61	74	114	17.629544	14.122129	14.2165	14.111891	14.145893	14.041378	14.250344	14.299344	14.185013	14.131648	14.064402	14.38649	14.09896	14.278936	14.232712	14.300124	14.400889	14.197778	14.218289	14.186778	14.164659	14.269091	14.185404	14.231448	14.371271	14.17375	14.375859	14.064422	14.042483	14.270068	13.763677	14.075727	13.92952	13.987062	14.200893	13.942465	14.131318	13.785416	13.498046	13.657378	13.590899	13.903086	13.936875	13.668023	13.8223	13.386121	13.482693
62	158	114	23.606136	16.986534	17.097886	16.801684	16.86036	17.02973	16.687872	17.044392	16.832076	17.044636	17.126302	16.933982	16.967802	16.979264	17.131228	17.144756	17.165702	17.086298	17.157746	17.25645	16.941886	16.909888	17.132064	17.141176	16.916306	17.1418	17.218316	17.157576	17.114618	17.033268	16.654161	17.059934	16.869902	16.700345	16.80608	16.800038	16.461054	16.52283	16.362389	16.414823	16.242025	16.38239	16.306189	16.278433	16.603381	16.24678	15.996214
63	204	114	35.425456	15.733324	15.856594	15.615434	15.873177	15.961667	15.646331	15.78968	15.67596	15.472654	15.910331	15.821243	15.761545	15.764051	15.9627	15.98874	15.587431	15.817114	15.636325	15.639526	15.745652	15.741506	15.531282	15.77223	15.838858	15.682134	15.68741	15.765876	15.516241	15.484144	15.530078	15.778858	15.545985	15.698632	15.40164	15.36877	15.23527	15.010421	15.710468	15.299561	15.554413	15.290067	15.234193	15.234527	15.242108	15.032633	14.801509
64	3	114	76.15324	57.079692	57.310456	57.345344	57.505176	57.110396	57.362924	57.354188	57.380056	56.80796	57.29878	57.349716	57.51052	57.46114	57.405848	57.615848	57.277472	57.339868	57.43156	57.153548	57.167012	57.36838	57.393004	57.500216	57.457516	57.724516	57.246496	57.11956	57.366668	57.268968	56.822896	57.481816	57.196748	57.464688	56.891808	56.81902	50.99748	55.643	56.634936	56.768912	56.800352	57.091112	57.1878	57.002276	56.97456	56.696004	56.456332
65	313	114	66.939832	52.662252	52.804596	52.786012	52.668776	53.092768	52.508524	52.91648	52.836588	52.60488	52.757256	52.763132	53.036612	52.611464	52.839032	52.751096	53.031444	53.064088	52.760576	52.960532	52.68802	52.840024	53.004652	52.83058	52.782924	52.744708	52.678136	52.694388	52.53906	52.668948	52.666084	52.609904	52.083596	47.356088	51.302204	52.15028	52.48606	52.291048	52.665392	52.846512	52.324828	52.382512	52.626224	51.75822	52.355108	52.050668	51.931776
66	223	114	12.616426	6.427782	6.0691105	6.228268	6.248077	6.328788	6.1772435	6.2779465	6.1957955	6.049503	6.258596	6.214221	6.2110165	6.3352315	6.337737	6.409342	6.2422825	6.161652	6.248223	6.3548595	6.285451	6.3318715	6.2793605	6.2095315	6.1246705	6.369845	6.375823	6.425714	6.5314435	6.2452765	6.0910345	6.3383865	6.388397	6.1497915	6.140503	6.1087885	6.196654	6.334372	6.2326605	6.156779	6.2362515	6.1423	6.13875	6.143236	6.005322	6.3068795	6.1278475
67	118	114	14.76801	12.738126	12.607945	12.608224	12.613985	12.53047	12.509889	12.290149	12.674522	12.563209	12.740354	12.595119	12.513963	12.55731	12.667917	12.44038	12.393205	12.218096	12.426777	12.652247	12.37815	12.63627	12.621434	12.753708	12.732964	12.52679	12.617162	12.636384	12.890738	12.55554	12.578144	12.672208	12.454472	12.60627	12.503036	12.539874	12.431085	12.716634	12.376328	12.326348	12.540064	12.439568	12.388381	12.582832	12.297524	12.401543	12.298684
68	208	114	13.151412	9.327398	9.580148	9.407754	9.354166	9.507469	9.218472	9.4275	9.231096	9.224802	9.604448	9.549192	9.490872	9.450775	9.510186	9.482951	9.757986	9.48041	9.307642	9.497649	9.412505	9.587852	9.422722	9.465032	9.397206	9.169072	9.312748	9.240374	9.445696	9.241784	9.345281	9.374535	9.338899	9.493102	9.474641	9.39767	9.265367	9.466	9.51498	9.467244	9.44196	9.262571	9.553455	9.102928	9.513464	9.467718	9.064273
69	265	114	15.359032	11.40426	11.378228	11.50148	11.650523	11.398783	11.379833	11.106528	11.449019	11.336714	11.19292	11.562348	11.282004	11.160841	11.510272	11.364537	11.540646	11.399319	11.405282	11.603283	11.405942	11.642757	11.41154	11.571849	11.409781	11.362836	11.358225	11.238656	11.266902	11.251098	11.133156	11.362646	11.587028	11.375166	11.322808	11.344982	11.2993	11.334653	11.447418	11.292159	11.236644	11.426991	11.398472	11.258817	11.27116	11.375898	11.32984
70	118	114	18.900068	14.406324	14.43562	14.356034	14.250168	14.35858	14.349101	14.284185	14.235554	14.34355	14.185106	14.363137	14.570808	14.434873	14.236713	14.017424	14.077581	14.448069	14.086368	14.345414	14.403576	14.513006	14.502082	14.097535	14.635974	14.36676	13.858106	14.330739	14.482782	14.335758	14.103175	14.185414	14.08387	14.088579	14.099434	14.308127	14.376589	14.420284	14.36819	14.448249	14.396736	14.26627	14.352842	14.036075	14.349462	14.382536	14.373453
71	89	114	21.58092	13.46371	13.24985	13.656956	13.535139	13.736398	13.571077	13.871771	13.318273	13.372982	13.370961	13.554023	13.482847	13.662798	13.358383	13.723214	13.557818	13.711516	13.816092	13.98508	13.620254	13.650338	13.574638	13.306042	13.32337	13.557247	13.898656	13.774195	13.264419	13.455564	13.526746	13.69524	13.794582	13.66156	13.618974	13.724538	13.402626	13.346301	13.724417	13.247626	13.31012	13.864622	13.498836	13.8058	13.699366	13.288172	13.364964
72	243	114	17.521844	7.456303	7.4985955	7.550294	7.6271775	7.4527945	7.511232	7.3720145	7.551489	7.687658	7.312526	7.3935375	7.6117335	7.478648	7.5567985	7.723137	7.5148	7.721292	7.6462035	7.499482	7.523024	7.610754	7.767811	7.8027495	7.4648	7.681972	7.688159	7.5680895	7.8449355	7.320926	7.350318	7.811889	7.5442515	7.6589595	7.361006	7.721287	7.6601605	7.6726615	7.656118	7.771261	7.277079	7.717246	7.6420705	7.5184825	7.7634455	7.818951	7.619245
73	212	114	27.277748	17.213042	17.219526	17.316896	17.401612	17.39414	17.496936	17.056694	17.116834	17.454284	17.301422	17.230128	17.61166	17.498756	17.33062	17.081624	17.285346	17.391172	17.235336	17.156914	17.4454	17.109344	17.292022	16.976606	17.283888	17.740168	17.541208	17.20931	17.450586	17.140328	16.902978	17.397396	17.3922	17.354108	17.242064	17.490464	17.59367	17.28847	17.109228	17.12468	17.36714	17.291666	17.515906	17.319624	17.406548	16.988276	17.118928
74	73	114	27.188156	16.960598	16.992254	17.09182	17.1552	17.172354	17.235166	16.790562	16.889024	17.248228	17.067816	17.009524	17.408824	17.312552	17.055642	16.875058	17.05358	17.1878	16.967138	16.962008	17.193236	16.813358	17.046782	16.722162	17.030692	17.464794	17.3441	16.88698	17.184382	16.919852	16.711775	17.14906	17.177938	17.17355	16.992904	17.227096	17.305272	17.043968	16.851188	16.815086	17.16268	17.027588	17.235992	17.092082	17.168392	16.768725	16.87437
75	233	114	14.104058	9.769837	9.56017	9.693431	9.561708	9.698388	9.707282	9.722836	9.756174	9.69157	9.649297	9.541958	9.606062	9.516902	9.703374	9.457654	9.442436	9.818139	9.909174	9.850052	9.582278	9.62294	9.459018	9.636992	9.683609	9.953203	9.857694	9.41245	9.420754	9.772976	9.788591	9.634956	9.502274	9.666686	9.692981	9.651476	9.723274	9.698574	9.540992	9.624449	9.502207	9.808788	9.658054	9.783365	9.822898	9.68615	9.25615
76	203	114	39.520748	30.014506	29.940448	29.753938	30.093802	29.99562	29.736352	29.999872	29.87338	29.42123	29.669128	29.473074	29.780688	30.109566	29.623622	30.05435	29.903916	29.657114	29.818944	29.915394	29.796918	29.868614	29.761502	29.775788	29.868704	29.82367	29.704264	29.889416	29.97812	29.726834	29.642658	29.851754	29.894998	29.653972	29.665468	29.819146	29.957944	29.671076	29.710218	29.440736	29.660406	29.594374	29.527304	29.399684	29.559656	29.248824	28.842094
77	106	114	17.146202	12.83194	12.912163	13.08662	12.905333	12.91494	12.66857	13.129284	13.02036	12.83977	13.071158	13.302493	12.993888	13.053241	13.234182	13.137751	12.981149	13.460905	13.092721	12.665355	12.769126	12.889265	12.872485	12.912776	13.014009	13.172296	12.920596	13.164227	12.950938	12.950236	12.781956	12.882116	13.098027	12.922249	12.729428	12.658382	12.352865	12.495905	12.355572	12.708084	12.574992	12.270637	12.713421	12.257349	12.19433	12.014235	12.44664
78	203	114	20.22826	11.546817	11.33297	11.706681	11.66352	11.658668	11.839697	11.451764	11.540394	11.274821	11.605895	11.607049	11.748674	11.616802	11.708935	11.63859	11.79208	11.94266	11.815403	11.627117	11.633479	11.672262	11.633548	11.616613	11.806186	11.58199	11.316721	11.633598	11.601134	11.259006	11.574117	11.583708	11.526567	11.814213	11.488256	11.4238	11.566241	11.304173	11.354624	11.670525	11.157305	11.596568	11.322498	11.118193	11.085977	11.408241	11.236528
79	164	114	10.125051	7.1633245	7.0933995	7.040687	6.9443295	7.174437	7.077726	7.00356	7.1276295	6.911183	7.1703675	7.262167	6.996951	6.994914	7.2174085	7.177654	7.043753	6.813971	7.213949	7.2956395	7.1645925	7.6527395	7.239312	7.2289275	7.125773	7.100407	7.2023625	7.0658965	6.9758615	7.1115595	7.0079085	7.4161875	7.1557085	7.003128	6.963002	7.012014	7.2300285	7.205451	7.490662	7.259862	7.0793385	6.9968485	7.1387645	6.933464	7.027094	6.8230345	6.701444
80	285	114	18.231676	12.777273	12.973377	13.01145	13.19499	12.981318	12.726353	12.79484	13.03511	13.00722	13.042171	13.01139	13.091007	13.072502	12.888599	13.195315	12.992396	12.948968	12.86676	13.120108	12.972826	13.02931	12.922486	13.132107	13.162679	12.941167	13.019522	13.297748	12.911926	13.089822	13.026999	12.85104	13.040132	12.966554	12.828649	12.957372	13.059839	12.870258	12.647097	12.76043	12.615043	12.678409	12.655842	12.578296	12.76801	12.459596	12.649289
81	212	114	6.7595405	6.075069	6.2283035	6.095194	6.1703775	6.05569	6.240548	6.083897	6.2298195	6.0750535	6.0501	6.1565385	6.198417	6.176451	6.340825	6.237551	6.138198	6.1968385	6.2662495	6.27795	6.227103	6.182481	6.304449	6.3472615	6.4093275	6.198556	6.2822715	6.214486	6.159716	6.289591	6.1698745	6.093044	6.187091	6.2286485	6.092365	6.231235	6.182347	6.164737	5.9969835	6.1174745	6.1417325	6.10027	5.9707535	5.998714	5.9614965	6.1089	6.027851
82	84	114	12.533142	8.44744	8.471717	8.393085	8.614011	8.468329	8.396552	8.47937	8.3394245	8.268463	8.597807	8.447107	8.567916	8.547644	8.563406	8.484636	8.353823	8.598185	8.550798	8.373294	8.476097	8.2291815	8.3872205	8.306368	8.3408185	8.480503	8.280607	8.590997	8.329525	8.294247	8.450572	8.430363	8.208473	8.471047	8.3124825	8.059989	8.0968795	8.0195585	8.00409	8.0585825	8.3259455	8.0617605	8.053177	7.874734	7.9765815	7.935247	7.9724835
83	285	114	10.450035	8.422972	8.498855	8.56258	8.388277	8.558808	8.370121	8.439281	8.3094315	8.3062365	8.617513	8.310023	8.21484	8.39288	8.3788835	8.417034	8.352539	8.392254	8.314575	8.410799	8.2743165	8.3102635	8.464912	8.360549	8.203373	8.2942575	8.347946	8.3565395	8.0981485	8.1425855	8.2961845	8.402191	8.3059895	8.027798	8.100031	8.0296385	7.978991	7.8842235	8.045389	7.799627	7.91771	7.5409435	7.80131	7.677252	7.3936955	7.338951	7.0465915
84	84	114	11.401192	9.524815	9.880265	9.621738	9.732584	9.565271	9.752722	9.447185	9.626161	9.686404	9.571855	9.619009	9.67227	9.786406	9.833534	9.673123	9.605529	9.529727	9.67511	9.725776	9.516756	9.702026	9.565368	9.803395	9.575225	9.709416	9.41564	9.753604	9.483483	9.566377	9.57346	9.644067	9.614568	9.450434	9.418799	9.547897	9.374152	9.489127	9.630934	9.065353	9.176566	9.194826	9.316416	9.277004	8.985229	8.86652	8.716581
85	232	114	12.369972	9.967968	10.157769	9.956598	10.108663	9.968025	9.928479	9.952638	10.114009	9.961354	9.889189	10.070004	10.092381	10.122696	9.923804	9.782267	9.974804	10.013728	9.992215	10.029743	9.93228	9.924354	10.234845	10.03918	10.103621	10.123302	10.123658	9.908169	10.043711	9.942651	9.936174	9.996239	9.985881	10.076057	10.020438	9.803427	9.911352	9.955051	9.913868	9.877152	9.982096	9.817404	10.158055	9.967889	9.95009	10.080794	9.938128
86	101	114	16.466494	10.303063	10.417782	10.395356	10.09371	10.369944	10.443648	10.265934	10.410185	10.527694	10.3473	9.990532	10.463671	10.38843	10.221434	10.356379	10.326295	10.399848	10.234981	10.357004	10.487776	10.303813	10.487723	10.288993	10.330807	10.257942	10.308896	10.44	10.377135	10.200134	10.05567	10.408244	10.334538	10.20958	10.351379	10.345083	10.229873	10.281918	10.3753	10.342535	10.273065	10.460868	10.150751	10.161039	10.29095	10.201193	9.874818
87	85	114	15.978535	10.801592	10.774135	11.041228	10.707378	10.940588	10.729201	10.988074	11.000844	10.880007	10.942723	10.749442	10.97086	10.911377	10.883557	11.011054	10.679052	10.90496	10.797666	10.743434	10.733214	10.816273	10.788312	10.68056	10.831274	10.967919	10.98501	10.803771	10.78415	10.827624	10.788655	10.789246	10.934846	10.972617	10.620981	10.746416	10.958959	10.890127	10.674359	10.859692	10.723732	11.025978	10.997029	10.789507	10.78531	10.753134	10.65066
88	252	114	18.534164	14.945792	15.292344	15.00556	15.159508	15.06031	15.105928	15.150362	15.171106	15.09696	15.091518	15.057512	14.996206	14.875196	15.125036	15.056069	15.095802	15.148159	15.06662	14.894014	14.791774	15.103864	15.16613	15.158248	15.101298	14.929376	15.02383	14.961496	15.1012	15.00157	14.888156	14.799022	15.237351	14.955884	15.033162	15.084518	15.276144	14.99503	15.270184	14.951832	14.973765	15.337244	15.265954	15.169798	14.938247	14.922878	15.057732
89	232	114	13.224818	9.63209	9.591424	9.786759	9.687546	9.485714	9.667534	9.761197	9.397844	9.671822	9.781245	9.641256	9.890725	9.850248	9.692654	9.82645	9.563875	9.625643	9.724752	9.568881	9.66967	9.919815	9.739851	9.553756	9.730925	9.886082	9.902507	9.721809	9.762066	9.662444	9.612174	9.712025	9.831787	9.905746	9.736662	9.869652	9.750643	9.83696	9.934816	9.633615	9.83174	9.560902	9.699146	9.549779	9.679339	9.756863	9.876574
90	158	114	27.625972	17.563322	17.51404	17.645204	17.618766	17.79366	17.632582	17.536876	17.636568	17.602374	17.702896	17.66025	17.656166	17.721574	17.596988	17.589652	17.558354	17.755964	17.774728	17.747746	17.578256	17.58747	17.512852	17.415746	17.734418	17.63706	17.830016	17.491308	17.595726	17.700068	17.270108	17.460092	17.627984	17.653794	17.349096	17.563448	17.625704	17.835934	17.648868	17.36348	17.587846	17.540458	17.482666	17.616576	17.54632	17.685626	17.574354
91	101	114	14.408863	10.544296	10.479264	10.365904	10.462799	10.276352	10.461148	10.365891	10.208378	10.411132	10.401069	10.512542	10.6001	10.401808	10.398686	10.560234	10.448794	10.544432	10.466992	10.3343	10.40486	10.316678	10.266718	10.361111	10.29516	10.377616	10.376788	10.377174	10.44416	10.196441	10.278282	10.534026	10.550743	10.58042	10.488912	10.433602	10.371675	10.57027	10.538593	10.430111	10.618541	10.264918	10.458632	10.416148	10.185156	10.459176	10.274014
92	252	114	17.040564	14.01447	13.892426	13.824706	14.051226	13.957445	13.961312	14.025251	13.768774	14.120812	13.99608	13.972417	14.394414	14.095492	13.960534	14.169548	13.831609	13.940984	13.745894	13.926526	13.827007	13.803951	13.915353	13.891918	14.026762	14.010929	14.078365	13.833543	14.070037	13.880153	13.804752	13.826198	13.871911	14.250025	13.966381	14.016539	13.836986	14.218969	13.942986	13.827502	13.883704	14.206046	13.95075	14.01289	13.912964	13.808686	13.898232
93	223	114	10.60035	7.79036	7.758467	7.9392075	8.044279	8.047539	7.940459	8.0861595	7.714799	7.9875365	7.9125515	7.999575	7.8056465	7.7436985	7.7403555	7.789043	7.810664	7.7300985	7.797331	7.971349	7.7742565	7.985902	7.9347555	7.641826	7.936735	7.7015465	7.849944	7.9934235	7.6919395	7.70946	7.915451	7.843881	8.0146545	7.7980965	7.847865	7.662025	7.633542	7.835931	7.73869	8.028931	7.597104	7.868349	7.648255	7.8435225	7.851453	7.660127	7.979069
94	74	114	15.735572	7.0893355	6.7122805	7.1179415	7.121295	7.1067195	7.0726505	6.8810235	7.061967	7.122482	6.9149515	7.081267	7.113809	6.963946	7.024279	7.1165465	7.254843	7.599819	7.0058455	6.7925065	6.940202	7.216344	7.503903	7.0542075	7.1653795	7.3819835	7.2481995	6.8629555	7.001944	6.8469925	7.124192	7.11432	7.3444115	7.0861765	7.091398	7.1390045	7.0476165	7.0153585	7.11764	6.9752105	6.9278595	6.7465505	6.869617	6.5799805	7.01883	6.869549	7.021994
95	164	114	9.253755	8.539858	8.3820695	8.3192415	8.2745955	8.457697	8.2067915	8.354641	8.260393	8.2420395	8.2050135	8.0520765	8.399863	8.242877	8.3103605	8.2653075	8.359785	8.208785	8.043532	8.3776275	8.567365	8.547304	8.311531	8.3492115	8.27322	8.365401	8.2237615	8.426475	8.263041	8.308711	8.1668495	8.348653	8.626421	8.456095	8.371123	8.364263	8.220552	8.1976425	8.256115	8.084142	8.066485	8.2787295	8.28858	8.188554	8.3109355	8.023715	7.8560615
96	131	114	13.588108	8.536446	8.824703	8.581272	8.830698	8.861728	8.710708	8.570213	8.680377	8.917689	8.511363	8.856892	8.60786	8.339803	8.848956	8.736281	8.780186	8.951881	8.682904	8.750784	8.892616	8.818877	8.746563	8.719165	8.681215	8.754086	8.660086	8.774751	8.94369	8.67388	8.69392	8.767102	8.728859	8.500531	8.927929	8.608981	8.746839	8.986176	8.795605	8.670329	8.729646	8.657278	8.799457	8.482775	8.49879	8.586392	8.610228
97	79	114	15.496872	11.306529	11.572055	11.694246	11.441189	11.308712	11.186777	11.202577	11.323365	11.203862	11.285059	11.330014	11.459177	11.542416	11.343871	11.347615	11.437297	11.473635	11.423762	11.439675	11.248702	11.545278	11.220932	11.482492	11.35213	11.267964	11.471529	11.334306	11.410676	11.208439	11.247315	11.339165	11.471582	11.299642	11.236106	11.222259	11.250662	11.446275	11.109135	11.288931	11.260977	11.374604	11.328813	11.116701	11.105365	11.087435	11.231213
98	106	114	42.250304	28.869106	28.782804	28.846638	28.808908	28.80628	28.51926	28.879576	28.89541	28.333866	28.7962	28.568598	28.97109	29.339646	28.94334	28.776232	28.847368	28.612562	28.761474	29.111234	28.994024	28.787846	29.050346	28.895816	29.050464	29.010344	28.963326	28.353278	28.632652	28.994598	28.561234	28.907886	28.861556	28.810252	28.543778	28.762798	28.904686	29.212144	28.69216	28.628418	28.916656	29.01486	28.74914	28.238278	28.146642	28.10041	27.77979
99	134	114	30.98238	18.21438	18.466218	18.596294	18.451864	18.363856	18.294822	18.03942	18.31629	17.98006	18.470902	18.537062	18.837802	18.715474	18.535922	18.549248	18.411106	18.421818	18.373136	18.518056	18.394296	18.336052	18.091426	18.351874	18.434594	18.3836	18.36924	18.38827	18.5085	18.252062	18.296126	18.74952	18.504646	18.158628	18.083356	18.229796	18.467242	18.497488	18.33167	18.351632	18.374316	18.153862	17.879234	18.072762	17.920136	17.822524	17.459366
100	204	114	35.485032	20.347804	20.65661	20.82718	20.61514	20.75743	20.559762	20.173408	20.553284	20.254188	20.779386	20.55516	20.968908	20.999882	20.78161	20.771236	20.654766	20.512468	20.568572	20.832408	20.72161	20.395816	20.404786	20.767888	20.654308	20.623024	20.613694	20.701972	20.700642	20.522084	20.577762	20.908688	20.655416	20.475054	20.2968	20.454608	20.685584	20.70133	20.466504	20.383852	20.565042	20.363082	20.011968	20.158944	20.024778	19.876956	19.589336
101	58	114	30.589598	18.359558	18.589446	18.319746	18.54182	18.576038	18.1853	18.342042	18.16664	18.166648	18.064946	18.192748	18.15335	18.4503	18.342178	18.449268	18.24558	18.450754	18.230476	18.134314	18.424572	18.657666	18.655256	18.067676	18.432356	18.67825	18.150248	18.343118	18.27462	18.358064	17.975576	18.263598	18.561148	18.534378	18.128346	18.413458	18.452812	18.182332	18.274198	18.122092	18.096352	18.192824	18.278196	18.097086	18.437974	17.639862	17.828664
102	56	114	70.183	55.583496	55.710208	55.516172	55.8298	55.59788	55.621424	55.234028	55.485276	55.329108	55.32164	55.055192	55.463568	55.63094	55.481852	55.697352	55.64236	55.676512	55.228064	55.301056	55.247688	55.41982	55.489436	55.3058	55.731592	55.588984	55.347288	55.581804	55.400184	55.414576	55.047144	55.504824	55.599048	55.310092	55.02572	55.269892	55.172152	55.314004	55.222196	55.0711	54.872408	55.303656	55.290912	54.870992	54.925432	54.714792	53.92434
103	249	114	32.509132	28.988772	28.920784	28.910056	29.087826	28.896018	28.982028	29.084252	29.080656	28.84716	29.08924	28.830488	29.14997	28.621846	28.885408	29.050524	29.124124	28.940132	28.6573	28.763348	28.343392	27.599964	27.845674	28.211334	28.283824	28.389288	28.138928	28.625276	28.210688	28.355772	28.031476	27.950004	27.75672	27.202162	26.941656	26.130614	25.407654	24.178606	22.242584	18.86908	13.594925	5.745166	0.647825	0.37444546875	0.4884161875	5.6487805	13.30987
104	282	114	63.722492	50.980136	51.112984	50.853392	50.967896	51.10652	50.84502	50.4756	50.770368	50.224504	50.712752	50.493552	50.889072	50.8689	50.623368	50.962144	51.284808	50.944208	50.654836	50.754216	50.627908	50.926032	50.883584	50.828656	50.693992	51.054368	50.6272	50.792764	50.874808	50.51646	50.678604	50.873224	50.855648	50.44408	50.347356	50.620032	50.784616	50.794344	50.630648	50.401368	50.210352	50.241312	50.584016	50.069888	50.26964	49.858232	49.020256
105	265	114	15.835608	13.872685	14.379594	13.979264	13.93138	13.880334	14.198047	13.793357	14.036639	14.164927	13.889908	13.859108	14.155918	14.213292	13.724506	13.992121	13.948884	13.879029	13.88231	14.241804	14.225971	14.400894	14.236018	13.962158	14.16833	13.904001	13.906018	13.575635	14.238836	13.927371	14.385004	14.145306	13.974736	13.79788	13.792724	13.970954	14.112866	13.995502	13.717156	13.83047	13.913733	14.138316	14.127568	13.677606	13.54408	13.930606	13.624606
[truncated: 67 more columns]
