# Supplementary material for: Dynamic allostery in substrate binding by human thymidylate synthase
Source: eLife. 2022 Oct 6;11:e79915. doi: 10.7554/eLife.79915 (PMC9536839; doi:10.7554/eLife.79915)
Supplement: Figure 2—source data 1. [file elife-79915-fig2-data1.zip › Fig2SD1.txt]

Peak	Residue	N	T1	T2	T3	T4	T5	T6	T7	T8	T9	T10	T11	T12	T13	T14	T15	T16	T17	T18	T19	T20	T21	T22	T23	T24	T25	T26	T27
0	161	27	50.347492	14.019852	13.565695	13.790633	13.640638	14.007404	13.640143	14.013889	14.048855	14.169196	13.537066	13.75575	13.989528	13.849489	14.043852	13.825157	14.324495	14.158411	14.208175	13.94417	14.04572	13.759627	13.888905	13.89818	13.773366	13.876271	13.892625
1	243	27	46.236568	10.389411	10.43492	10.224743	10.309162	10.300008	10.175813	10.075073	10.567684	10.274406	10.149891	10.310927	10.258614	10.142845	10.70297	10.033623	10.624992	10.189101	10.473944	10.104976	10.194298	10.273541	10.200546	10.255772	10.044025	10.166847	10.1401
2	121	27	80.946912	34.646384	30.780684	34.490072	31.84036	34.31476	32.727268	34.323076	32.976058	34.402136	33.669192	33.922352	33.636968	34.054784	33.295726	33.841484	33.213246	33.611464	33.12038	33.256864	33.280964	33.406814	33.481172	33.309224	33.004884	31.73199	33.820592
3	67	27	65.294896	21.83533	21.548086	21.825934	21.255796	21.732028	21.633832	21.674026	21.521838	21.636624	21.91742	21.420336	21.89133	21.697612	21.576472	21.554012	21.286392	21.555644	21.015874	21.328496	21.163328	20.911618	21.251804	21.2978	21.268396	21.322402	21.75684
4	41	27	62.295644	20.637646	20.345224	20.532636	20.477826	20.365638	20.111864	20.756148	20.856312	20.631398	20.212996	20.495976	19.894424	20.30842	20.080182	20.287596	19.75982	20.277592	20.075732	20.34826	19.796338	20.306284	20.18162	20.293408	20.279148	20.729684	20.385836
5	279	27	60.82616	22.178686	21.081956	22.399866	21.398614	21.98768	20.897624	21.96796	21.444698	21.84324	21.284108	21.507408	20.88608	21.532268	20.553768	21.512396	20.917464	21.333416	20.601356	21.376406	21.055344	21.187984	20.980808	21.356816	20.912632	21.225648	21.595888
6	85	27	65.306124	22.25702	21.803622	22.140142	21.73541	21.886362	21.57962	22.06569	22.185932	22.146648	21.366422	21.878168	21.218222	21.64683	21.305356	22.104118	21.562192	21.76025	21.380556	21.370224	21.289102	21.68302	21.37636	21.582112	21.481526	21.659892	21.826404
7	192	27	76.34236	30.102018	30.993484	30.058024	30.85622	30.257218	30.427956	30.321626	30.414772	30.185368	29.786148	29.931424	29.41905	30.201012	29.409102	30.065314	29.357544	29.931038	29.515242	29.798652	29.563142	29.870356	29.532174	29.859196	29.510658	30.904548	29.997492
8	189	27	120.504304	64.803528	63.759952	64.768908	63.782104	64.714732	64.500284	64.806116	63.679836	64.944124	63.409464	64.650472	63.002648	64.512352	63.12296	64.613728	63.110808	64.31642	63.08122	64.20048	63.372184	63.980136	63.651232	64.072728	63.79264	63.620372	64.537824
9	34	27	66.211884	25.304926	25.164094	25.279004	24.72605	25.26163	25.295672	25.160172	25.005742	24.932552	24.594264	25.143424	24.18938	25.08697	24.216564	25.089616	24.37658	24.83548	24.451474	25.00914	24.612124	24.470118	24.7292	24.525444	24.643662	24.701242	25.00655
10	56	27	73.012832	27.607984	26.487792	27.446206	26.791394	27.42812	27.028396	27.31202	26.973418	27.556204	26.636068	27.290408	26.656738	27.419052	26.587716	27.495164	26.617404	26.995932	26.74053	27.008502	26.902386	26.958202	26.934772	26.989542	26.822044	26.770812	27.31992
11	89	27	61.12634	18.324932	18.178616	17.991784	17.638988	17.959412	17.879464	18.03934	18.01218	17.888092	17.39735	17.893824	17.206684	17.87303	17.183402	18.098732	17.515024	17.82438	17.699786	17.646834	17.616714	17.758554	17.710954	17.566518	17.848344	17.829348	18.076722
12	198	27	67.050348	21.055214	19.433224	21.206024	19.715426	20.858952	20.15765	20.83134	19.822204	20.907504	19.952692	20.954316	20.06293	20.805016	20.18226	20.635356	20.262088	20.660874	20.540656	20.615864	20.46002	20.53166	20.445016	20.320162	20.331872	19.72881	20.7271
13	31	27	105.311432	54.64108	54.363744	54.764428	53.916496	54.609944	54.814144	54.634156	53.307848	54.469536	52.842448	54.390104	52.59262	54.391372	53.054168	54.199744	52.952552	53.900784	53.233208	53.942972	53.638768	53.98538	53.610028	53.895848	53.880848	54.0886	54.331096
14	269	27	93.403576	46.273396	44.932992	46.165268	45.66756	46.044708	45.305792	46.145416	44.995996	46.006036	44.650912	45.971416	44.652996	45.721032	44.748532	45.862224	45.122208	46.0172	45.39768	45.709776	45.568112	45.540988	45.37672	45.595044	45.351504	45.552244	45.87618
15	73	27	61.28546	21.767148	20.17725	21.74566	21.127304	21.559578	20.768896	21.606976	20.805268	21.698218	20.911976	21.638162	20.88664	21.500998	20.993122	21.296892	21.221916	21.439762	21.091258	21.241848	21.11948	21.472804	21.50136	21.448546	21.452568	20.83537	21.7087
16		27	407.888256	352.531744	351.415808	352.44944	351.069472	352.38064	349.482112	352.017376	350.339232	351.872832	347.924704	351.780832	346.776736	351.38272	347.304352	351.066528	348.016832	350.57696	348.502336	350.438272	349.05168	350.292096	349.632768	350.164032	349.581312	350.711136	351.173024
17	259	27	112.11384	60.369568	54.609964	60.2405	56.958816	59.951304	57.281876	60.007084	57.72602	60.034492	57.828304	59.664432	57.69996	59.82298	58.178648	59.46966	58.503072	59.3448	58.989092	59.473124	58.882416	59.2254	58.98614	59.209736	58.90638	56.73794	59.756276
18	221	27	107.597424	53.981036	53.121328	54.263348	53.396744	54.187028	53.605736	54.086416	52.87204	53.750544	53.069668	53.896928	53.59474	53.917588	53.206548	53.544004	52.94362	53.653248	53.051288	53.267064	53.350016	53.627348	53.5193	53.36658	53.616168	53.7359	53.696016
19	282	27	168.768624	89.06928	86.06684	88.962792	86.009152	88.669824	85.70448	88.67728	84.878088	88.474424	84.639384	88.311448	84.957688	88.02972	85.53056	87.956488	85.983624	87.46412	86.617304	87.432168	86.379992	87.463696	86.589424	86.934296	87.079744	85.691984	87.798696
20	198	27	49.846276	15.753552	13.576338	15.578084	14.176191	15.711229	13.99839	15.703586	14.260166	15.46073	14.076741	15.353025	13.812976	15.247719	13.845036	15.26161	14.13577	14.957353	14.086981	14.83056	14.49022	14.722484	14.21181	14.459099	14.6566	14.192784	15.197401
21	187	27	98.987488	52.064396	52.444336	52.133932	51.964888	52.121416	51.57036	51.989596	51.37502	51.782232	50.973948	52.188472	51.371688	51.892716	51.679168	52.098064	51.62066	52.03238	51.905772	52.12	51.69316	51.97304	51.813572	52.139604	51.842796	51.91538	52.131956
22	269	27	90.987136	45.20386	42.740516	45.276292	43.662884	45.446056	44.304968	45.566988	44.586752	45.605936	44.391136	45.288976	44.714932	45.510432	45.037576	45.465252	45.128236	45.470276	45.200204	45.323412	45.179796	45.259672	45.125896	45.433092	45.432128	43.486992	45.555164
23	192	27	168.768624	89.06928	86.06684	88.962792	86.009152	88.669824	85.70448	88.67728	84.878088	88.474424	84.639384	88.311448	84.957688	88.02972	85.53056	87.956488	85.983624	87.46412	86.617304	87.432168	86.379992	87.463696	86.589424	86.934296	87.079744	85.691984	87.798696
24	88	27	56.998548	21.39534	20.565192	21.242448	20.53296	21.142324	20.985522	21.000136	20.63324	21.167086	21.012536	21.091338	21.032852	20.890636	21.15672	21.102454	21.033942	20.949196	20.903866	20.990312	20.956082	21.140646	21.085498	21.059906	20.932784	20.41596	20.983066
25	221	27	100.081824	55.219008	50.590776	54.760096	52.166396	54.708612	51.353896	55.516984	52.355796	54.589748	52.301752	54.867296	50.872076	55.13466	51.57102	55.065728	53.61372	54.826052	53.055896	55.66408	53.681808	54.510328	54.125372	54.108756	53.966408	51.948296	54.573968
26	41	27	71.399872	30.038156	29.062678	30.05469	28.767442	29.924804	28.951516	29.916202	29.017332	30.107642	29.30909	29.986758	29.283616	29.994088	29.358818	29.95994	29.557016	29.895676	29.496732	29.749226	29.679074	30.033398	29.613076	29.923828	29.947776	28.603496	29.988736
27	67	27	70.499296	31.157232	29.956782	31.026848	29.964492	31.047176	29.352902	30.943136	29.199744	31.024056	29.603592	30.736694	29.910966	30.914894	29.893126	30.933862	30.375828	30.959774	30.33799	30.702212	30.484374	30.714336	30.503976	30.490424	30.484918	29.943372	30.95231
28	279	27	52.77672	21.054716	20.225134	21.158998	20.31062	20.994008	20.116654	20.8678	20.083548	21.110798	20.227562	21.003336	20.165624	21.003138	20.333258	20.83251	20.497828	20.89541	20.540246	20.881822	20.586232	20.837202	20.159414	20.59324	20.836276	20.17355	20.87584
29	131	27	51.74832	15.648615	14.425854	15.726522	14.500307	15.569622	15.431484	15.645702	15.045949	15.651858	14.740968	15.236097	15.020147	15.545162	14.806709	15.304828	14.723834	15.31809	15.182968	15.133546	15.165048	15.044447	15.144386	15.498953	15.142573	14.60777	15.43184
30	187	27	87.021528	47.276324	45.271208	46.926708	46.183196	47.10376	46.316704	47.020616	46.258008	47.093596	46.205908	46.762348	46.222504	46.722144	46.077128	46.636592	46.221948	46.704076	46.144292	46.489908	46.190692	46.4223	46.37026	46.407332	46.4034	46.149048	46.761312
31	189	27	133.102704	85.955552	84.313104	85.842608	85.023408	85.766888	85.311216	85.883408	86.054104	85.654928	84.09388	85.64052	83.77892	85.49372	83.560976	85.255232	83.627296	85.151368	84.259184	84.897728	84.330688	84.77812	84.531624	84.712568	84.479248	85.00996	85.423744
32	233	27	216.083616	95.832456	93.538544	95.687072	95.053376	95.602128	93.710208	95.659592	96.896352	95.58224	94.316904	95.418	92.471808	95.096112	92.431752	95.080976	93.513048	94.569696	93.399312	94.449248	93.413328	94.599904	93.155232	94.250864	93.497648	95.757664	95.463168
33	121	27	212.945728	127.699464	124.063696	127.443264	125.172592	127.128064	123.022496	127.16296	126.819344	126.711216	127.14128	126.546904	124.823144	126.214976	122.878288	125.962264	123.27964	125.470416	123.000808	125.19288	123.89632	124.56308	124.329376	124.479592	124.262416	125.271904	126.225392
34	31	27	125.613728	60.607048	60.802972	60.332672	60.421708	60.259428	58.996984	60.27744	60.719144	60.379024	60.11612	60.05864	59.196548	59.92848	58.811088	59.648352	58.770128	59.551864	59.021808	59.733048	58.8692	59.508496	58.972456	59.044684	58.840032	60.273224	59.990528
35	259	27	114.807296	55.333448	53.857404	55.328684	54.70484	55.481648	53.871592	55.474016	55.670452	55.23926	55.077096	55.11996	54.007272	55.066064	54.158048	54.91808	53.349468	54.811416	54.095032	54.629392	54.14544	54.349484	54.320452	54.515976	54.328408	54.728132	55.205512
36	45	27	136.542912	77.864752	70.710872	78.043872	74.241424	77.703464	76.10688	78.063648	76.006464	77.504304	77.800464	77.540672	77.628296	77.230736	77.31496	77.19704	76.268976	77.152264	75.937176	76.477592	76.001744	76.414048	76.684176	76.5948	76.675936	74.048624	77.114016
37	88	27	39.377072	11.358306	11.390665	11.312646	10.765662	11.127089	10.632175	11.208017	11.0557	11.192232	11.424038	11.214865	11.074414	11.247954	10.849676	11.173264	10.647528	11.150082	10.98824	11.349622	10.965591	10.986284	11.041636	10.869212	11.060154	10.673673	11.366021
38	58	27	120.337104	68.159168	65.000368	68.014784	65.945344	68.046752	66.184336	68.12732	67.093336	67.679056	68.582728	67.673064	67.821144	67.619	66.472328	67.102096	65.923728	66.956	66.092552	66.874736	65.865436	66.615328	66.54972	66.50352	66.494124	66.213256	67.350744
39	313	27	183.830128	128.743296	127.670928	128.467424	128.024808	128.537256	127.449112	128.318136	128.257712	128.455376	127.577104	128.285088	127.493432	128.15304	127.047688	127.816736	127.256608	127.517712	127.31016	127.612096	128.21176	127.578944	126.957936	127.283504	127.785264	127.674608	128.04592
40	34	27	60.155616	25.152146	25.384912	25.104788	25.346392	25.40151	25.497916	25.21119	24.868722	25.193472	25.529506	25.329762	25.91143	25.30561	26.341254	25.105404	25.998308	25.186084	25.399724	24.79088	24.702768	24.758272	24.885236	25.379744	25.01905	25.129174	25.293556
41	3	27	252.55088	219.019392	218.611392	219.203136	218.265568	219.404736	220.363008	219.093024	218.363728	218.765792	218.382816	218.576096	216.970176	218.420112	217.278736	218.329264	217.262144	218.425984	216.929008	217.812288	218.338656	218.393184	217.991872	217.295568	217.097696	218.270144	218.533344
42	45	27	117.2144	61.211672	56.724212	60.788472	59.103512	61.089784	59.276236	60.694344	59.415912	60.52132	59.485544	60.570912	60.266168	60.382576	60.667992	60.343912	60.707184	60.136152	59.8326	59.576916	59.647144	59.444832	59.755184	60.070784	59.817292	59.223392	60.354008
43	74	27	65.855856	30.725496	27.08775	30.5773	27.237356	30.620878	28.058706	30.584702	28.708754	30.471922	29.08004	30.457512	30.045936	30.324206	30.823032	30.483954	30.643992	30.308976	30.08432	30.006944	30.066718	29.804056	29.873492	29.811384	29.764742	27.09174	30.387682
44	158	27	84.582296	40.663228	41.50168	40.41988	40.952104	40.838672	40.373684	40.687524	41.532112	40.654152	40.058464	40.43202	41.0593	40.306964	41.94378	40.336604	42.215144	40.244596	41.1263	39.60188	40.470108	39.7386	39.86974	39.895236	40.0097	40.88034	40.445748
45	204	27	71.511984	27.1084	27.76604	27.199304	28.051134	27.28362	27.36729	27.104696	28.333682	27.1554	27.399128	27.261494	27.508664	26.860858	28.128072	27.219448	28.228138	26.92162	28.121208	26.856948	27.430618	27.041	27.278904	26.940208	26.88351	28.08547	27.078308
46	3	27	253.196512	223.124336	222.731296	222.689472	223.022336	222.448864	221.773936	222.428064	222.328528	222.001376	222.269456	221.901888	221.469808	221.943088	220.628352	221.082944	220.970608	222.40544	220.79112	220.381408	220.977296	220.934208	220.240464	221.866592	221.895392	222.663952	221.481008
47	313	27	190.377296	137.779824	137.965328	137.364656	137.097072	137.117376	133.937496	137.133552	134.805728	136.77232	134.332896	136.304768	133.974072	136.543088	134.60136	135.393552	135.231872	135.818448	135.272112	135.515952	135.619104	135.773328	135.408656	136.15384	135.533328	136.781776	136.538512
48	223	27	52.361912	18.713006	17.791452	18.475978	18.005648	18.524144	17.480058	18.285872	18.2221	18.46053	18.039544	18.282806	17.62866	18.157574	17.401848	18.10772	17.208608	17.963828	17.357486	17.79288	17.28591	18.018724	17.625074	17.571522	17.728208	17.993292	18.147778
49	118	27	57.947164	21.974772	22.062312	21.91155	21.161512	21.741184	22.227426	21.775468	21.325948	21.777086	20.853946	22.090732	20.615356	21.718044	20.835936	21.636246	20.917006	21.451688	21.10329	21.362494	21.053152	21.33537	21.302298	21.466932	21.313028	21.085626	21.647228
50	208	27	43.961984	14.716625	14.504869	14.903826	14.847359	14.757804	14.175355	14.658799	14.03304	14.666946	13.868682	14.78799	14.136431	14.696484	14.470757	14.667438	14.515596	14.537694	14.459737	14.735743	14.48181	14.385908	14.572482	14.479546	14.568147	14.784982	14.635206
51	265	27	57.44348	16.886364	17.01774	17.005932	16.780556	17.05768	16.710504	16.967462	16.753845	16.882146	16.813172	16.872166	16.981552	17.111198	17.142248	16.889004	16.91527	16.860402	16.804992	17.0016	16.951918	16.685088	16.778084	16.523058	16.633678	16.803232	16.819454
52	118	27	69.2352	24.51254	22.100444	24.139136	22.35922	24.148974	22.351416	24.026166	22.289878	23.986582	22.480944	23.76536	23.034412	23.589556	22.782434	23.437928	22.84388	23.298416	22.60486	23.014292	22.83144	23.16648	22.829722	23.049496	22.79142	22.377964	23.541584
53	89	27	49.409192	13.745416	13.469476	13.355796	13.635892	13.508704	13.948015	13.805066	13.500741	13.656188	13.583264	13.738596	13.858962	13.464239	13.581464	13.465211	13.340805	13.294385	13.465974	13.3751	13.699494	13.626654	13.306708	13.346104	13.231643	13.583373	13.356582
54	243	27	38.027428	7.7920445	7.279458	7.7374265	7.657549	7.655417	7.8146925	7.714422	7.633636	7.5861505	7.704793	7.5163195	7.710193	7.4880105	7.7620225	7.5093305	8.006121	7.709669	7.9611275	7.601139	7.992957	7.6808365	7.776454	7.6343775	7.723447	7.7030605	7.686141
55	212	27	58.685592	21.951892	20.154436	22.10119	19.953936	22.074276	20.481182	21.795524	19.967672	21.581086	19.90805	21.571032	19.837942	21.432088	20.189284	21.297132	20.509252	21.256384	20.250914	21.03057	20.63927	20.905024	20.752764	20.85975	20.802624	20.120754	21.673388
56	73	27	58.239136	17.8249	16.73018	17.91952	16.764955	17.612868	16.796564	17.560736	16.504634	17.4794	16.450062	17.400168	16.382892	17.504018	16.877858	17.415974	17.209256	17.55272	16.935858	17.436548	17.019578	17.273794	17.262532	17.48106	17.22895	16.840288	17.748756
57	233	27	47.45212	12.792076	12.105835	12.924312	12.080488	12.919594	12.371136	12.76378	12.547924	12.802491	12.785338	12.559722	12.425909	12.74381	12.521077	12.492869	12.534006	12.519072	12.283564	12.377272	12.373535	12.535656	12.455106	12.54263	12.451215	12.026646	12.82864
58	203	27	69.135816	27.0026	26.38142	26.706142	26.430614	26.840732	25.80025	26.883104	27.075938	26.832158	26.59502	26.908132	25.857248	26.733762	25.941028	26.732028	25.548896	26.536918	26.10732	26.393866	26.02946	26.491598	26.191992	26.32076	26.289814	27.040832	26.912664
59	106	27	62.266864	23.05678	22.89856	22.93914	23.284884	23.020192	22.274146	22.896868	23.190748	22.948946	22.615816	22.927878	22.877604	23.040004	23.761004	22.497624	23.657644	22.530502	23.166104	22.666172	22.865964	22.483092	22.569514	22.267552	22.576516	23.118312	22.56674
60	203	27	54.906528	18.450008	18.579656	18.103136	18.396806	18.271652	18.709926	18.16926	17.498428	18.245546	18.554022	18.206618	18.878592	18.047812	18.141336	18.050536	17.726816	17.695736	17.591378	17.595386	17.674388	17.56772	17.600464	17.51314	17.568378	18.309676	17.8511
61	164	27	44.210824	13.027884	13.147164	13.268662	13.082009	13.293684	12.752392	13.162966	12.963522	12.7844	13.251104	13.026514	12.7343	12.78157	12.421389	12.917389	12.535004	12.867271	12.37294	12.758005	12.237776	12.748596	12.528312	12.55499	12.720221	12.892593	13.065288
62	285	27	44.315816	10.08029	10.458279	10.24939	10.428038	10.235608	10.434351	10.311587	10.005631	9.785362	10.346513	10.14805	10.318847	10.263775	10.457918	10.06569	9.862465	9.833799	10.10147	9.984442	9.805561	9.990499	9.971061	9.93402	9.796883	10.180081	10.058004
63	212	27	31.161164	10.64474	11.228904	10.381105	10.915188	10.38386	10.97623	10.596803	10.349715	10.392745	10.391115	10.349312	10.758402	10.140682	10.527556	10.391471	10.434317	10.223719	10.072526	10.03823	10.099985	10.039805	10.166442	10.216065	10.04513	10.702006	10.50173
64	84	27	31.635966	6.7470365	6.5882805	6.8055425	6.819686	6.75542	6.6646355	6.6524035	6.9824695	6.760361	6.607087	6.901432	6.857287	6.6804645	6.938147	6.865945	7.0701365	6.764312	6.710089	6.797103	6.7835835	6.486471	6.837146	6.7116235	6.765915	6.855995	6.7429605
65	285	27	26.9281	2.570623	1.267235375	2.1966035	1.399384375	2.15757775	1.08979	2.1008425	0.9872193125	1.89808825	1.39316525	1.936951125	1.356281875	1.66965475	1.19835425	1.779046875	1.152641	1.735531375	1.214988	1.43676925	1.336742625	1.60484975	1.310053125	1.623384375	1.59089	1.217666375	1.496984625
66	84	27	35.333608	8.70871	9.218394	9.023903	8.961924	8.970694	8.932782	9.057223	9.338247	9.040615	8.889435	8.97728	8.821659	8.906684	9.002826	9.237353	9.477507	8.942551	9.313972	8.841862	9.067419	8.808654	8.858527	8.970601	8.803941	9.083477	8.721233
67	232	27	33.525296	8.17564	7.838879	7.936113	7.729508	7.8570445	7.506819	8.046426	7.356686	7.816857	7.5508625	7.99058	7.499862	7.659218	7.482918	7.879403	7.500903	7.721221	7.475139	7.525027	7.6204115	7.6868865	7.5564425	7.6822685	7.6402445	7.502469	7.734327
68	101	27	45.854132	11.771192	11.510805	11.891901	11.400838	11.841889	11.394636	11.734468	11.518122	11.809886	11.161736	11.703726	11.056948	11.803135	11.03104	11.578378	11.131478	11.565951	11.259964	11.35202	11.237202	11.399249	11.42244	11.343986	11.38519	11.482099	11.724841
69	85	27	37.387816	9.722397	9.33997	9.766802	9.653259	9.840387	9.196968	9.851022	9.005082	9.664464	9.210725	9.688985	8.953143	9.558048	9.274005	9.705696	9.286975	9.751802	9.255504	9.730894	9.5871	9.497952	9.617527	9.371503	9.417198	9.550207	9.883503
70	252	27	59.473496	22.781348	21.707498	22.627338	22.01812	22.678486	21.823344	22.609732	22.149824	22.666942	22.131826	22.730976	22.197048	22.51668	22.121292	22.669388	22.376974	22.458068	22.5255	22.575326	22.449246	22.6659	22.532516	22.43108	22.393744	21.91115	22.305208
71	232	27	33.778056	7.08466	7.2721355	7.353459	7.20335	7.399816	7.123668	7.282147	7.2017925	7.1237025	7.0367175	7.054449	7.162922	7.438798	7.239482	7.209189	6.958807	7.157908	6.9741835	7.0784545	7.036074	7.1154915	7.258171	7.177188	7.149433	7.278833	7.301873
72	158	27	64.721304	19.431736	17.344544	19.462668	17.677338	19.375754	18.295234	19.296406	18.245912	19.371326	18.142828	19.43906	18.192972	19.212704	18.535658	19.022076	18.636492	18.987408	18.893606	18.954306	18.804906	18.910344	18.616754	18.8562	18.76086	17.540484	19.015968
73	101	27	51.846572	14.339958	12.603013	14.369268	12.73822	14.212838	13.048174	14.05305	13.043588	14.016184	13.158085	14.019925	12.973018	13.984452	13.111839	13.859	13.071981	13.456721	13.294092	13.597246	13.316348	13.56098	13.38016	13.541966	13.518022	12.967636	13.945359
74	252	27	57.845864	20.653216	20.29638	20.513992	20.249754	20.482112	19.535262	20.625538	20.40296	20.323276	20.205712	20.331504	19.867454	20.347236	19.921994	20.196312	19.765788	20.248822	20.006162	20.280976	19.973748	20.323656	19.796472	20.006846	19.970268	20.437316	20.525678
75	223	27	37.019512	9.517749	9.540235	9.534953	9.278902	9.51282	9.373653	9.549086	9.318668	9.743857	9.293958	9.408882	9.308273	9.726842	9.540305	9.529332	9.44325	9.472126	9.504525	9.49519	9.35012	9.398919	9.503866	9.562986	9.529675	8.934076	9.659641
76	74	27	35.784604	8.036153	8.518453	8.171511	8.323456	8.1415805	8.3467085	8.091987	7.7977625	8.076441	7.9270255	7.9482175	8.539807	8.151956	8.55242	7.980047	8.218396	7.987156	7.7683015	7.865326	7.838578	7.950369	8.0058725	7.822557	8.018151	8.803875	7.961757
77		27	238.036544	207.552448	206.484256	207.603616	206.049456	207.205264	206.141904	207.418432	206.73104	206.935424	205.956304	206.936688	205.015504	206.772448	204.583376	206.483808	205.089888	206.496032	205.125008	206.231552	205.25952	206.213184	205.558304	205.989168	205.880832	205.651616	206.650576
78	164	27	41.714956	13.12176	12.603598	13.28388	13.196448	13.216079	13.071704	13.23172	13.222608	13.385061	12.847539	13.33098	12.977304	13.131933	12.96843	13.009396	13.032694	13.106434	12.866432	13.108528	12.979666	13.14694	13.028962	13.054043	13.07889	13.015936	13.356794
79	131	27	37.33888	7.5617245	7.2747415	7.644174	7.227164	7.5946425	7.2775215	7.3781975	7.1446275	7.6433185	7.0028635	7.418485	7.137279	7.36033	7.21656	7.361168	7.2864615	7.2842805	7.494017	7.2660365	7.2572375	7.312719	7.271983	7.211803	7.1841555	7.1864265	7.454961
80	79	27	51.909408	17.732908	15.062892	17.548004	15.923426	17.578756	16.544455	17.719704	16.611191	17.502956	16.587143	17.516066	16.254136	17.355944	16.528419	17.325604	16.290774	17.189664	16.435182	16.876544	16.597652	16.892948	16.729504	16.9597	16.821684	15.506193	17.382472
81		27	225.979232	198.712016	198.383552	199.030992	197.876608	198.65504	197.77912	198.87336	198.624064	198.491856	197.39112	198.469184	196.32624	198.152864	196.381472	197.876016	196.831648	197.987536	196.88768	197.650816	196.888688	197.72328	197.132192	197.395824	197.321168	197.359552	197.901024
82	106	27	104.836056	39.451348	38.97622	39.495808	39.00842	39.514796	37.560964	39.136448	38.923928	39.518052	39.080144	39.064256	38.921624	38.967608	38.057184	39.100692	37.044908	38.805232	37.916852	38.237204	37.809184	38.0494	38.50282	38.125008	38.491852	38.455472	38.945156
83	134	27	39.080084	14.143914	13.226659	14.213712	13.795808	14.083066	13.583155	14.210504	13.851314	14.157813	14.512389	14.086314	14.335218	14.43085	14.161095	14.174366	14.323054	14.307836	13.642582	13.998354	14.43152	13.977814	14.11724	14.314584	14.495018	14.373876	14.668892
84	204	27	82.332272	33.58584	31.294884	33.461398	32.613262	33.608192	32.174302	33.795268	33.358404	33.818512	34.073596	33.373508	33.4168	33.50613	32.735474	33.270802	32.497356	33.557964	33.122366	33.383454	33.904072	33.239832	32.597672	32.631432	32.746336	32.818358	33.80546
85	58	27	94.230464	44.413784	35.723776	44.148552	37.382256	44.134408	39.052976	44.096564	41.169164	43.94832	41.406792	43.78824	41.5687	43.762688	41.484084	43.590008	41.70224	43.334976	42.503312	43.454704	42.793656	43.022704	42.784156	42.472404	42.348236	37.480716	43.761272
86	56	27	199.35192	90.013152	86.894528	90.017288	88.608872	89.756224	87.492256	89.952288	90.795424	89.572728	89.22016	89.369304	87.467088	89.168336	85.795112	88.917008	89.34188	88.526376	87.172344	88.721272	87.89092	88.823776	87.645024	88.083472	87.515304	88.915552	89.15916
87	282	27	212.945728	127.699464	124.063696	127.443264	125.172592	127.128064	123.022496	127.16296	126.819344	126.711216	127.14128	126.546904	124.823144	126.214976	122.878288	125.962264	123.27964	125.470416	123.000808	125.19288	123.89632	124.56308	124.329376	124.479592	124.262416	125.271904	126.225392
88	265	27	67.90804	32.793636	32.358374	32.524536	31.94175	32.191234	32.001404	32.337638	31.40817	32.128992	30.859322	32.294616	31.120138	32.463878	31.348472	32.105584	31.333376	31.889404	31.46772	31.959122	31.592406	31.984182	31.719152	31.852146	31.768348	31.607314	32.517836
89	134	27	-47.129468	-14.666052	-14.203768	-14.527515	-13.897318	-14.637871	-14.326856	-14.856931	-14.758165	-14.618228	-14.241339	-14.818166	-14.937312	-14.874336	-14.74786	-14.742737	-14.420137	-14.709478	-14.882827	-15.245068	-14.973233	-15.34981	-14.987766	-15.27313	-14.870673	-13.931282	-14.720558
