# Supplementary material for: Dynamic allostery in substrate binding by human thymidylate synthase
Source: eLife. 2022 Oct 6;11:e79915. doi: 10.7554/eLife.79915 (PMC9536839; doi:10.7554/eLife.79915)
Supplement: Figure 2—source data 2. [file elife-79915-fig2-data2.zip › Fig2SD2.txt]

Peak	Residue	N	T1	T2	T3	T4	T5	T6	T7	T8	T9	T10	T11	T12	T13	T14	T15	T16	T17	T18	T19	T20	T21	T22	T23	T24	T25	T26	T27
0	161	27	17.096626	6.362952	6.232112	6.340358	6.409624	6.2602465	6.4972785	6.303012	6.315048	6.2150295	6.5015885	6.2307245	6.679088	6.2815025	6.554869	6.234053	6.3358595	6.232233	6.446819	6.282144	6.305008	6.3535835	6.2817655	6.333341	6.2877095	6.404827	6.244414
1	243	27	14.764718	4.268016	4.578999	4.316609	4.386947	4.268869	4.3713575	4.3803655	4.397956	4.3381315	4.5393715	4.28412	4.530659	4.30933	4.35867	4.2893385	4.375027	4.250674	4.40256	4.2516805	4.3204825	4.2976925	4.324981	4.3237765	4.33519	4.471859	4.3361155
2	121	27	26.363062	13.400224	12.313052	13.31401	13.080478	13.313825	13.00872	13.334386	13.318794	13.301911	13.151322	13.181386	13.064109	13.082706	12.96351	13.103483	13.080111	13.101599	12.92565	13.11035	12.92754	13.08001	12.908213	12.97774	12.942356	12.891463	13.12072
3	67	27	21.054504	9.068981	9.171755	8.963286	9.250032	8.963145	8.999533	8.983676	9.425194	8.956024	9.135558	8.929986	8.89719	8.982384	8.821766	8.926014	8.945766	8.823282	8.880167	8.922772	8.805312	8.867322	8.831991	8.856688	8.799985	9.312139	8.902528
4	41	27	20.177966	8.196135	8.37107	8.143978	8.040513	8.203478	8.315558	8.1756985	8.104785	8.057697	7.957296	8.03891	8.0524895	8.1227925	7.835403	8.032252	7.935843	8.04472	7.9434435	7.977533	7.953449	7.9910515	8.0097755	7.933053	7.880882	8.0480445	8.054266
5	279	27	19.705952	8.643072	8.714636	8.713786	8.372329	8.668328	8.808222	8.720836	8.477796	8.673181	8.416377	8.616068	8.476143	8.549906	8.344248	8.571874	8.338688	8.48578	8.394411	8.354289	8.377034	8.335323	8.401903	8.347526	8.396918	8.420967	8.552858
6	85	27	21.560398	9.38784	9.258953	9.450082	9.183042	9.476344	9.46363	9.390541	9.12907	9.292232	9.057023	9.387008	9.092628	9.345199	9.160562	9.21525	9.018494	9.305034	9.08784	9.20849	9.140095	9.126788	9.135976	9.188317	9.174386	9.152783	9.371618
7	192	27	28.542886	13.97303	14.019641	13.920426	13.826416	13.985913	13.723256	13.889557	13.590504	13.922247	13.478089	13.885639	13.385394	13.902728	13.568544	13.838242	13.637977	13.799296	13.648761	13.784443	13.664873	13.744349	13.58425	13.706338	13.676652	13.855971	13.89284
8	189	27	39.326928	24.296496	24.154076	24.261748	24.132548	24.291396	23.896366	24.19157	23.61054	24.220542	23.617616	24.06603	23.61611	24.146712	23.605872	23.986452	23.672784	24.082238	23.71575	23.904306	23.709216	23.90307	23.758554	23.95821	23.88336	24.089638	24.142826
9	34	27	21.152832	10.024926	10.048862	9.952222	10.103889	10.033034	9.825774	9.888062	9.667356	9.945755	9.665805	9.948697	9.612002	9.909901	9.759531	9.939929	9.702885	9.837879	9.667259	9.864204	9.737511	9.715215	9.750574	9.816178	9.759807	10.086894	9.953587
10	56	27	22.698374	10.22579	9.980981	10.17152	10.08511	10.170932	10.066676	10.091132	9.776416	10.274761	9.766981	10.066794	9.88597	10.214054	9.790355	10.017475	9.839564	10.059322	10.019898	9.998797	9.843228	10.015042	10.010268	9.937232	9.920661	10.069728	10.103625
11	89	27	19.963466	7.7148045	7.674142	7.5825695	7.6522845	7.5474755	7.548752	7.622678	7.406667	7.5330395	7.2662465	7.566011	7.377747	7.580149	7.408967	7.571422	7.3564245	7.4896305	7.372098	7.5306465	7.32746	7.457289	7.4528465	7.413648	7.397066	7.6551945	7.581874
12	198	27	27.082776	10.856827	10.086362	10.657998	10.037911	10.666	10.218671	10.651961	10.288915	10.746275	10.204067	10.75012	10.355083	10.661106	10.320437	10.665259	10.385516	10.624392	10.396644	10.546748	10.431968	10.458564	10.524658	10.553643	10.510973	10.111792	10.727424
13	31	27	34.053204	20.582162	20.908222	20.680416	20.93782	20.65844	20.206196	20.606642	20.057248	20.642172	20.005388	20.614994	20.04786	20.510472	20.04708	20.486468	20.08359	20.531598	20.1887	20.359478	20.170508	20.492138	20.351138	20.33328	20.26843	20.86602	20.570402
14	269	27	29.907546	16.597832	16.373786	16.624747	16.468344	16.610719	16.244384	16.609761	16.146894	16.540912	16.283586	16.555508	16.226236	16.588055	16.189902	16.556238	16.307322	16.408207	16.283168	16.458455	16.395338	16.503946	16.404693	16.484618	16.48369	16.389006	16.621233
15	73	27	20.505972	8.782195	8.424206	8.876728	8.615628	8.905443	8.518682	8.847262	8.477697	8.861228	8.662776	8.849101	8.500784	8.836312	8.574109	8.790625	8.603319	8.805274	8.691563	8.808096	8.621652	8.702002	8.709522	8.790697	8.765333	8.663412	8.862956
16		27	131.431984	113.24204	112.421616	113.353928	112.530192	113.24824	111.722704	113.236048	111.247256	113.1392	111.203216	113.073696	111.366312	113.042576	111.442392	112.967736	111.815856	112.636208	111.817248	112.521936	112.016	112.328592	112.0134	112.353968	112.245416	112.423888	112.902
17	259	27	37.593888	22.84763	21.513074	22.871054	21.922144	22.816358	22.012296	22.938834	22.016888	22.772142	22.054348	22.670164	22.110954	22.625282	22.168336	22.701772	22.310248	22.631412	22.347412	22.588448	22.463182	22.624498	22.461206	22.545964	22.472628	21.922124	22.701502
18	221	27	34.612108	19.23466	19.08959	19.181106	19.243362	19.191	19.051732	19.140372	18.99937	19.17488	18.793466	19.079168	18.92166	19.137782	18.91451	19.063944	18.887792	19.083076	18.991786	19.059618	19.056726	18.98892	18.971982	19.032642	19.020018	19.263236	19.095672
19	282	27	59.739536	36.493304	35.093236	36.322004	34.632268	36.290192	34.410412	36.295272	34.481504	36.230328	34.604356	36.218672	34.789772	36.091308	34.992972	36.028492	35.257212	35.893804	35.296128	35.824896	35.3857	35.797092	35.53502	35.741084	35.618892	34.495148	36.064212
20	198	27	17.729232	7.363772	6.64026	7.232421	6.5942815	7.2455705	6.821522	7.1451775	6.7209615	7.1424865	6.6408245	7.192576	6.810582	7.163659	6.7991745	7.0102855	6.870688	7.065716	6.8436185	7.027345	6.910099	7.0908125	6.9958055	6.978606	6.8363055	6.652214	7.1334335
21	187	27	34.344976	19.847076	19.674804	19.847506	19.623218	19.825824	19.530824	19.859776	19.571398	19.800484	19.486302	19.826564	19.619996	19.840112	19.70636	19.860614	19.663112	19.848996	19.752422	19.75852	19.798374	19.762486	19.869772	19.910438	19.80599	19.522158	19.839406
22	269	27	28.815802	15.922722	15.261112	15.869613	15.43741	15.840381	15.602992	15.955129	15.590945	15.864462	15.637551	15.88237	15.740613	15.937005	15.726998	15.90611	15.812428	15.875701	15.84059	15.829629	15.821002	15.794802	15.923054	15.909963	15.831964	15.428934	15.895147
23	192	27	59.739536	36.493304	35.093236	36.322004	34.632268	36.290192	34.410412	36.295272	34.481504	36.230328	34.604356	36.218672	34.789772	36.091308	34.992972	36.028492	35.257212	35.893804	35.296128	35.824896	35.3857	35.797092	35.53502	35.741084	35.618892	34.495148	36.064212
24	88	27	18.977214	8.2825185	8.2169665	8.3725075	8.2043065	8.2519605	8.2248855	8.3469565	8.2561885	8.3419285	8.2400755	8.332816	8.266908	8.3822	8.251025	8.2598765	8.2251885	8.324275	8.242432	8.327405	8.2959525	8.2814235	8.300343	8.305252	8.27819	8.1963565	8.360717
25	221	27	31.953928	19.328924	18.724906	19.293126	18.408024	19.327596	18.543436	19.481866	18.21633	19.485712	18.269832	19.597374	18.867764	19.591784	19.27377	19.520294	19.475222	19.637198	19.580394	19.735192	19.669236	19.729804	19.681038	19.424056	19.771446	18.422096	19.536668
26	41	27	21.939104	10.847434	10.498744	10.818383	10.4141	10.807413	10.455872	10.89501	10.495862	10.867838	10.553043	10.808116	10.587306	10.748462	10.758503	10.739803	10.642624	10.735257	10.726804	10.810501	10.658868	10.772195	10.752349	10.829895	10.81632	10.472212	10.790647
27	67	27	22.340894	11.766708	11.529464	11.677718	11.080304	11.689194	11.131199	11.759387	11.238269	11.794482	11.324932	11.691128	11.386443	11.733083	11.441107	11.664489	11.424673	11.7073	11.466898	11.667921	11.465188	11.757214	11.575843	11.530124	11.639629	11.112002	11.71309
28	279	27	17.958214	8.913396	8.747048	8.944519	8.490418	8.962986	8.395686	8.949608	8.499567	8.978174	8.546139	8.959431	8.566353	8.745425	8.602017	8.853072	8.613346	8.758618	8.705129	8.838157	8.71004	8.815863	8.844857	8.866572	8.793125	8.524437	8.81067
29	131	27	17.672152	7.070193	6.610402	7.066679	6.8726775	7.000593	6.509606	7.063172	6.6186575	6.9724665	6.5613715	6.974919	6.607699	7.008567	6.6287225	6.9557335	6.7835765	6.867577	6.683855	6.897963	6.768273	6.8505205	6.79684	6.853939	6.755663	6.8496045	6.940276
30	187	27	32.091202	20.333296	19.796954	20.402684	19.986676	20.363344	19.94955	20.29353	19.858592	20.379204	19.999888	20.331644	19.784324	20.285492	19.833234	20.16865	19.831308	20.136402	19.985088	20.145344	19.997452	20.051668	19.895028	20.021844	19.973404	19.892528	20.307738
31	189	27	42.235392	30.012344	29.338666	29.88965	29.475764	29.895928	29.535372	29.946662	29.093868	29.836536	29.012934	29.728256	28.81943	29.75229	28.964004	29.669536	28.984744	29.629576	29.19332	29.47172	29.163708	29.3583	29.307202	29.368492	29.405216	29.575018	29.734824
32	233	27	75.958288	39.491112	38.725388	39.436688	38.329	39.40504	39.62078	39.417576	38.217164	39.248976	37.789056	39.13296	37.690304	39.03156	38.016364	38.95892	37.80646	38.696304	37.9853	38.560048	38.229896	38.403824	38.242112	38.338944	38.29824	38.349864	38.94012
33	121	27	67.648432	45.99516	44.549352	45.829312	44.22168	45.749312	45.721644	45.624248	44.631392	45.595324	44.282456	45.542856	43.45412	45.337132	43.95828	45.207484	43.892212	44.88096	44.010448	44.650788	44.076192	44.693672	44.197016	44.448416	44.3534	44.36152	45.342812
34	31	27	43.161328	22.859118	22.743088	22.952092	22.124614	22.906136	22.97281	22.939784	22.381908	22.783636	22.029642	22.753446	21.970856	22.624644	21.994576	22.602972	22.117996	22.488772	21.930898	22.454248	22.087072	22.319604	22.180244	22.32417	22.22467	22.255332	22.599168
35	259	27	38.706568	20.483282	20.02594	20.476946	19.766966	20.485974	20.418884	20.26604	19.907476	20.330638	19.588044	20.291824	19.68329	20.165202	19.599128	20.126338	19.68322	20.081284	19.660428	20.025104	19.821536	19.995594	19.711818	19.973636	19.942976	19.785164	20.137404
36	45	27	41.746472	25.03508	23.351708	24.927636	24.128636	24.893744	24.379176	24.72837	24.8762	24.842336	24.424946	24.889424	24.309364	24.682052	23.983048	24.638904	24.112906	24.492916	24.011844	24.496706	24.079592	24.515198	24.207058	24.330968	24.372108	24.091476	24.6558
37	88	27	12.925886	4.977403	4.670765	4.842085	4.615734	4.895207	4.781259	4.86946	4.7416135	4.8235875	4.736076	4.7611325	4.684453	4.813469	4.61456	4.782375	4.565681	4.7407155	4.637798	4.736826	4.5861375	4.7709105	4.650329	4.689924	4.649788	4.6455425	4.828245
38	58	27	36.895928	22.591674	21.691092	22.62504	22.086832	22.445352	22.083804	22.39652	22.421808	22.328346	22.07223	22.3756	21.68825	22.285696	21.642452	22.22404	21.589244	22.158024	21.817892	21.990428	21.716532	21.987804	21.844212	21.791684	21.763732	22.218838	22.21564
39	313	27	58.601804	42.0064	41.718544	42.003096	41.440544	41.854672	41.161124	41.946656	41.639532	41.887972	41.429748	41.912436	41.431988	41.779716	41.357184	41.868396	41.615444	41.5777	41.122008	41.626104	41.462976	41.650248	41.383532	41.63324	41.510136	41.512216	41.882736
40	34	27	21.530708	10.79719	10.56021	10.763397	10.743007	10.799272	10.690298	10.623125	10.871272	10.680617	11.148757	10.59406	10.830956	10.659531	10.608914	10.617724	10.535398	10.498363	10.699643	10.562062	10.326735	10.538186	10.681688	10.611177	10.617647	10.774497	10.673331
41	3	27	78.56196	67.060372	66.75452	66.973996	66.324768	66.868028	65.541704	66.968712	66.063096	66.912972	66.201748	66.809376	66.104176	66.755724	65.991728	66.641376	66.509992	66.510304	66.15596	66.434516	66.578184	66.653352	66.329448	66.508384	66.478964	66.43868	66.705156
42	45	27	40.001856	23.671214	22.404764	23.478108	22.971416	23.458502	23.013626	23.409194	22.99478	23.241962	23.59752	23.361078	23.30582	23.213852	23.065006	23.33726	22.947958	23.189156	22.976808	23.061416	22.868208	23.078884	22.884952	23.008288	22.942004	22.856272	23.251402
43	74	27	20.71117	11.33015	9.830799	11.31282	9.933795	11.199876	10.521384	11.035884	10.677509	11.041854	11.208698	11.124402	11.161292	11.001665	10.974245	10.991429	10.830086	10.884463	10.93491	10.824152	10.793496	10.845064	10.796965	10.656829	10.910487	10.04469	11.035477
44	158	27	27.627548	15.635445	15.831502	15.437109	15.471344	15.427411	15.606098	15.435001	15.391592	15.317882	16.245248	15.391568	15.916843	15.218302	15.518147	15.158787	15.216414	15.161269	15.201065	15.012946	14.92147	15.086731	14.988394	14.967107	14.910547	15.462599	15.309284
45	204	27	23.190094	10.394124	10.555129	10.394861	10.474752	10.50047	10.728704	10.416221	10.357132	10.399506	10.634711	10.373225	10.798137	10.358469	10.51574	10.335221	10.402962	10.242664	10.249284	10.146586	10.182375	10.12589	10.055755	10.076801	10.125273	10.526911	10.387433
46	3	27	79.47088	69.367152	68.763464	69.315848	69.036296	69.194488	67.978432	69.331384	68.291328	69.239832	68.618704	69.093832	68.660352	69.029232	68.554888	68.813624	68.485864	68.829624	68.567296	68.590928	68.747816	68.681448	68.627616	68.691256	68.794584	68.980808	68.854528
47	313	27	61.463836	46.251244	45.321384	46.092356	45.187968	46.146244	44.709536	46.043248	45.003608	46.053572	45.046908	45.901184	45.330892	45.847056	45.456716	45.71458	45.399076	45.635312	45.383964	45.532916	45.352056	45.550132	45.505476	46.076048	45.508952	45.238148	45.796004
48	223	27	16.24294	6.697898	6.554673	6.687148	6.409668	6.559088	6.557818	6.593013	6.5037955	6.60308	6.1800075	6.60087	6.183073	6.597714	6.1751285	6.422747	6.144234	6.461993	6.184902	6.434777	6.247806	6.3726015	6.274248	6.339493	6.402354	6.304214	6.503459
49	118	27	19.260466	9.18661	9.212187	9.158752	9.213905	9.139033	8.73737	9.115746	8.670922	8.979435	8.589063	9.113346	8.681358	9.056597	8.677978	8.949873	8.71768	9.027645	8.733843	8.992699	8.826773	8.878411	8.841126	8.913277	8.810402	9.161536	8.987327
50	208	27	14.309798	5.9841545	5.9805985	5.955731	5.9322505	5.986109	5.814711	6.003624	5.7836965	5.996901	5.8716195	5.991971	5.884907	5.9773995	5.89129	6.0503295	6.05168	6.0021125	6.067824	6.067735	6.001543	6.012488	5.971448	5.980357	5.995548	5.909652	6.07415
51	265	27	18.976396	7.523794	7.623739	7.575554	7.469957	7.530658	7.510992	7.513093	7.6395625	7.4715485	7.885958	7.492096	7.631464	7.4563095	7.479796	7.4458445	7.4880105	7.336116	7.483837	7.394247	7.465797	7.406283	7.395209	7.3314825	7.356092	7.60237	7.467231
52	118	27	23.12083	10.531278	10.213788	10.523596	10.208271	10.344316	9.968702	10.282409	10.122451	10.341516	10.31678	10.309514	10.218794	10.310483	10.03972	10.234438	10.069959	10.164994	10.011617	10.090168	9.984239	10.041628	10.095133	9.990625	10.071917	10.083884	10.197697
53	89	27	15.563246	5.176098	5.33158	5.0950865	5.2712585	5.1438465	5.24727	5.137336	5.387776	5.136092	5.228171	5.105398	5.15212	5.067751	5.12868	5.116146	5.150202	5.073694	5.0025085	5.109416	5.050343	5.0479215	4.997703	4.920138	5.06044	5.3145095	4.9769155
54	243	27	10.917023	2.60107075	2.6141955	2.53845375	2.6172135	2.566561	2.59892225	2.5171875	2.62713025	2.5214295	2.5565285	2.5275255	2.579344	2.4736925	2.71856425	2.4881265	2.65739575	2.5047635	2.61842	2.5278585	2.61730025	2.57138225	2.5907185	2.54761775	2.6056755	2.5510235	2.45303375
55	212	27	20.55765	9.383184	8.912826	9.322569	9.045166	9.338296	8.682643	9.299649	8.720676	9.21924	8.73105	9.191225	8.675627	9.209971	8.728513	9.151971	8.881684	9.056655	8.864909	9.081732	8.955914	9.107812	8.843905	9.113367	8.921648	8.972522	9.26012
56	73	27	20.265806	8.0257835	7.4269035	8.0667865	7.6816885	7.9960015	7.5082565	7.986002	7.4461945	7.899063	7.507898	7.9088545	7.5314615	7.8259265	7.6176735	7.879336	7.6240755	7.7969965	7.62722	7.797	7.711131	7.780054	7.791036	7.771198	7.758408	7.595556	7.8250585
57	233	27	15.862553	5.838074	5.6146775	5.760483	5.691326	5.834135	5.8622075	5.755842	5.9377075	5.8263605	5.720463	5.769025	5.698899	5.807204	5.698009	5.826769	5.680949	5.658557	5.7622695	5.625643	5.672181	5.618602	5.6261625	5.6581235	5.6399	5.7249045	5.727068
58	203	27	32.419276	16.319716	15.804198	16.309108	15.484812	16.253464	16.09718	16.143155	15.706798	16.15363	15.393641	16.138862	15.439996	15.957238	15.452806	15.844558	15.428106	15.887124	15.483599	15.784648	15.612776	15.794868	15.616614	15.789122	15.715414	15.647956	15.94344
59	106	27	19.79595	9.018616	8.896848	8.904052	8.913346	8.91236	9.069904	8.974984	8.828116	8.93564	9.206035	8.807586	9.354027	8.777698	9.000927	8.835186	8.750832	8.774702	8.744254	8.647301	8.657235	8.706593	8.727389	8.731183	8.609279	8.899368	8.864756
60	203	27	15.880077	6.0047075	5.963928	5.957656	6.059591	5.954939	5.7728715	5.9355065	6.071506	5.850168	5.773195	5.880252	5.677264	5.75539	5.7037445	5.788117	5.656693	5.697952	5.55508	5.828291	5.696415	5.680423	5.688101	5.611189	5.648626	6.043546	5.798005
61	164	27	15.052084	6.050185	5.991081	6.0278345	5.881623	5.956031	6.0794685	5.971182	5.874168	6.004136	5.767925	5.916217	5.638595	5.823344	5.6504525	5.8578595	5.6739075	5.77969	5.602385	5.857435	5.663538	5.731035	5.5920685	5.791484	5.6376865	5.863763	5.8906535
62	285	27	19.153176	7.36454	7.375053	7.380994	7.403896	7.371873	7.027258	7.277013	7.4894885	7.246337	7.202032	7.131298	7.032279	7.172003	7.022424	7.1593055	6.962274	7.170901	6.982844	7.0583145	6.913536	7.03743	6.960029	7.028173	7.056022	7.35598	7.117532
63	212	27	10.722669	4.771412	4.7813905	4.69589	4.704595	4.691968	4.5065905	4.650258	4.768416	4.660481	4.6275575	4.67776	4.538362	4.6144295	4.486408	4.5922035	4.423145	4.597606	4.4287	4.492959	4.437403	4.550789	4.5162665	4.5281525	4.4925425	4.75259	4.4792775
64	84	27	11.624062	3.47936375	3.34252625	3.571588	3.51198125	3.48506525	3.629451	3.476352	3.42208125	3.487375	3.56575625	3.44767025	3.593424	3.54291475	3.528514	3.33037675	3.5394785	3.443099	3.44705375	3.3303115	3.4496795	3.4385135	3.48830575	3.43524	3.31621975	3.4455225	3.38999625
65	285	27	13.569571	3.016897	1.846813375	2.91070225	1.891661	2.84766225	1.84212025	2.66923425	2.01393175	2.64859425	2.0172625	2.64215925	2.039239375	2.46738975	1.935754125	2.3986255	2.00459	2.393731	2.1283045	2.27903725	2.1538845	2.38492975	2.15703175	2.33634675	2.26560225	1.93829975	2.50127775
66	84	27	12.107786	4.02589125	4.15735725	3.997579	4.07322525	3.95991175	4.20467	3.94778425	3.96787325	3.9392575	3.9999305	3.7973755	4.18121975	3.9694245	4.0602845	3.97312775	4.035619	3.95607325	3.90753275	3.86964825	3.946982	3.8524625	3.8184445	3.84676525	3.836061	4.1500675	3.8470135
67	232	27	11.309638	3.5723305	3.59825	3.5420595	3.50432925	3.65244825	3.361437	3.5978845	3.43686825	3.53756575	3.3143945	3.60283575	3.3521755	3.580322	3.41948225	3.64492225	3.456175	3.52312375	3.41308825	3.49654425	3.444286	3.5773445	3.455491	3.60360325	3.38518375	3.52887275	3.588341
68	101	27	15.008681	5.0336795	4.8182745	4.986185	4.83201	4.994373	4.870007	4.944268	4.6925645	4.969266	4.755173	4.8931275	4.7345225	4.916111	4.656125	4.913931	4.7156845	4.8696595	4.7234535	4.8295655	4.7505445	4.914782	4.7021165	4.8609655	4.844512	4.738565	4.8165085
69	85	27	12.101441	3.79532925	3.6012505	3.79932425	3.6242855	3.849653	3.5337105	3.85468125	3.5443525	3.79614425	3.64238425	3.8209205	3.62384275	3.7968105	3.6576105	3.8076375	3.6526045	3.71547225	3.7527265	3.715732	3.74307025	3.60558225	3.69774825	3.67411025	3.7147	3.57980275	3.781638
70	252	27	19.032372	9.006529	8.632373	9.012394	8.697101	9.099291	8.742095	9.090608	8.856117	8.997817	8.854232	9.08187	8.923045	9.025671	8.984699	9.05793	8.957296	8.987908	8.920279	9.067269	9.06779	8.982091	9.019392	9.058209	9.05383	8.628922	9.127434
71	232	27	10.783159	3.1179545	3.1131905	2.9692535	2.99197625	3.006783	3.12573275	2.99110575	2.9485855	3.01798025	3.0094495	3.06245575	2.861203	3.075768	2.96269	3.00470025	3.00581925	2.9890225	2.8692175	3.0320655	2.91613	2.88839125	3.0142815	3.0373555	2.92236325	3.0601225	3.035709
72	158	27	26.03639	10.226749	9.391172	10.015958	9.365616	10.05957	9.61785	10.084273	9.699218	10.090538	9.633085	10.087096	9.751198	10.087254	9.728066	10.040825	9.740585	10.009541	9.846462	9.937611	9.849816	9.879627	9.955719	9.970622	9.924084	9.42657	10.111184
73	101	27	17.11749	6.449147	5.965312	6.413539	6.10661	6.4365225	5.962773	6.360694	5.9804155	6.3593875	5.9885065	6.2856435	5.936646	6.236958	6.013422	6.2526995	6.104362	6.2082655	6.094923	6.116452	6.046449	6.143632	6.1082755	6.107594	6.1797835	6.210536	6.208387
74	252	27	18.644688	8.143798	8.08831	8.054263	7.822961	8.174907	8.0616885	8.085398	7.874404	8.017426	7.8853	8.012382	7.928779	8.013957	7.9624765	8.054507	7.9589115	7.9316255	7.9186665	7.974356	7.930151	7.863057	7.834005	7.8827275	7.957764	7.874696	8.046617
75	223	27	12.117448	4.1851125	4.07827925	4.1202845	4.03063875	4.09557525	4.11011075	4.14901775	4.035022	4.095657	4.02957575	4.201973	4.0828895	4.07283275	4.11015775	4.105695	4.1430605	4.200983	4.12824125	4.15734575	4.2794165	4.03048025	4.0505405	4.157572	4.229518	4.06179875	4.15131025
76	74	27	10.978954	2.858729	3.0378215	3.0106795	2.986713	2.964049	2.89634575	2.9198835	2.970636	2.98442525	2.99793825	2.984235	2.8432595	2.966194	2.823867	2.85049025	2.81139775	2.8823115	2.89527275	2.8757715	2.87753125	2.85507925	3.02433575	2.8227635	2.796276	2.96087175	2.95056225
77		27	98.705936	85.98108	85.486608	85.929048	85.67152	85.89248	85.390536	85.828848	84.85184	85.821136	84.533112	85.87916	84.723792	85.691616	84.725216	85.66948	84.711832	85.64648	84.924696	85.413416	84.796208	85.307928	85.083648	85.244848	85.022008	85.676968	85.676768
78	164	27	14.541236	6.4539955	6.0933335	6.524462	6.21124	6.4439265	6.459888	6.402102	6.224967	6.430462	6.0703125	6.456154	6.08512	6.354856	6.216089	6.425843	6.19266	6.333889	6.2128925	6.29828	6.1887385	6.272664	6.266286	6.214206	6.276507	6.151876	6.3519405
79	131	27	12.787185	3.59726175	3.54903375	3.5416065	3.49090225	3.4780665	3.6279685	3.521153	3.480989	3.4928635	3.48569725	3.571376	3.64835675	3.473115	3.570781	3.45641175	3.6568695	3.4621405	3.53507275	3.513287	3.58692775	3.42161325	3.46207375	3.5369265	3.536197	3.473229	3.559247
80	79	27	17.168322	7.483708	6.621588	7.4844005	6.9623385	7.3958615	7.0283395	7.476537	6.843819	7.422907	6.9097455	7.437524	6.9278205	7.374737	6.943942	7.342496	7.02135	7.341256	6.992641	7.251571	7.171621	7.2512985	7.181774	7.3120635	7.1544665	6.935031	7.3663015
81		27	91.31092	79.674728	79.73232	79.70624	79.942376	79.720368	79.672776	79.627408	79.096712	79.606504	78.822088	79.6652	78.948488	79.546768	78.968688	79.559912	78.87372	79.568552	79.011464	79.315976	78.866352	79.222368	79.107352	79.132272	78.971864	79.673424	79.449144
82	106	27	35.276472	15.814013	15.430228	15.780394	15.083526	15.798401	15.615818	15.890544	15.432192	15.775882	15.144353	15.721803	14.974238	15.584059	14.898014	15.606941	15.015616	15.424156	14.891752	15.410158	15.140524	15.150103	15.156861	15.243682	15.179135	15.004639	15.538266
83	134	27	19.741872	9.022392	8.692911	8.893135	8.664372	8.936705	8.661222	8.903621	8.918058	8.89407	8.535615	8.799831	8.602222	8.803213	8.407376	8.85919	8.767513	8.730186	8.607975	8.592788	8.706604	8.722954	8.717377	8.756138	8.730524	8.703998	8.875208
84	204	27	26.561552	12.164393	12.0038	12.009407	12.053358	12.06711	12.15405	12.035256	12.200647	12.048593	11.699888	11.92144	11.80084	12.040663	11.580418	11.993025	12.095622	11.908154	11.851483	11.777382	11.891506	11.955027	11.924567	11.91809	11.866212	12.013531	12.015288
85	58	27	30.61506	16.23182	13.893624	16.28965	14.586291	16.106058	15.472474	16.237106	15.316344	16.206522	15.32089	16.055662	15.520608	16.12361	15.443805	15.980004	15.623083	15.977166	15.71649	15.987895	15.677753	15.961592	15.808667	15.884022	15.88814	14.494434	16.034772
86	56	27	69.597688	36.892216	35.342144	36.846056	35.53168	36.80064	36.87564	36.797784	35.493156	36.65792	35.349684	36.51368	34.49626	36.385212	35.39704	36.374208	35.043344	36.078896	35.296176	35.927664	35.538392	35.80664	35.555396	35.672428	35.676184	35.558704	36.3241
87	282	27	67.648432	45.99516	44.549352	45.829312	44.22168	45.749312	45.721644	45.624248	44.631392	45.595324	44.282456	45.542856	43.45412	45.337132	43.95828	45.207484	43.892212	44.88096	44.010448	44.650788	44.076192	44.693672	44.197016	44.448416	44.3534	44.36152	45.342812
88	265	27	21.860204	12.481018	12.282731	12.486424	12.514494	12.394234	11.917704	12.406195	11.805615	12.429869	11.795331	12.444052	11.891917	12.416368	11.991477	12.380039	11.90147	12.343944	12.084312	12.215286	12.111468	12.262802	12.174183	12.181449	12.269538	12.455824	12.471415
89	134	27	-15.377911	-5.8158375	-5.7888645	-5.737166	-5.8178775	-5.778438	-6.061097	-5.7978325	-6.027964	-5.8335095	-6.2361955	-5.8182415	-5.98268	-5.8763615	-6.017624	-5.948976	-6.124145	-5.952642	-6.461161	-6.041188	-6.453309	-6.005166	-6.277607	-6.190954	-6.1917045	-5.7542085	-5.911044
