# Supplementary material for: Dynamic allostery in substrate binding by human thymidylate synthase
Source: eLife. 2022 Oct 6;11:e79915. doi: 10.7554/eLife.79915 (PMC9536839; doi:10.7554/eLife.79915)
Supplement: Figure 2—source data 3. [file elife-79915-fig2-data3.zip › Fig2SD3.txt]

Peak	Residue	N	T1	T2	T3	T4	T5	T6	T7	T8	T9	T10	T11	T12	T13	T14	T15	T16	T17	T18	T19	T20
0	134	20	26.226444	10.292962	9.635752	10.311972	10.220925	10.252868	10.136074	10.48037	10.282415	9.916782	10.303977	10.074884	10.335106	10.298394	10.100251	10.540869	10.356271	10.399144	10.132058	9.977674
1	161	20	21.930406	7.9699225	7.909071	7.9478705	7.922926	7.760515	7.969656	7.775738	7.9547845	7.84613	7.879838	7.8791425	7.763833	7.737129	7.7318005	7.664131	7.931401	7.407037	7.541116	7.659439
2	243	20	17.54932	5.3734035	5.4458055	5.40099	5.359058	5.451487	5.1598855	5.247095	5.369628	5.40835	5.488758	5.4357565	5.1231645	5.367783	5.475125	5.341075	5.466479	5.366779	5.3541245	5.294304
3	121	20	50.462332	20.537018	19.706432	20.239264	19.607884	20.357852	20.168584	20.659902	19.932904	20.11551	20.103732	20.400544	20.053432	20.27542	20.273458	20.299132	20.163912	20.051048	19.433316	20.630604
4	67	20	31.58345	10.675778	10.71681	10.705016	10.617757	10.617213	10.78012	10.720889	10.534262	10.71462	10.710436	10.796875	10.863438	10.776932	10.78483	10.752268	10.797726	10.715358	10.715072	10.78695
5	41	20	29.69798	10.743962	10.611318	10.612948	10.523571	10.643748	10.794936	10.718619	10.788784	10.910187	10.846153	10.57946	10.548616	10.670072	10.67536	10.801936	10.65816	10.416076	10.680924	10.588208
6	279	20	30.66144	11.616571	11.613548	11.77003	11.36684	11.507725	11.395844	11.79143	11.530888	11.798001	11.685096	11.547527	11.389922	11.4796	11.45555	11.626487	11.514191	11.505149	11.252372	11.648952
7	85	20	35.741316	13.226881	13.285974	13.448484	13.118497	13.162702	13.33144	13.34987	13.384058	13.31094	13.414155	13.215706	13.141664	13.214073	13.3425	13.215184	13.297578	13.346193	13.235801	13.373196
8	192	20	93.726384	54.537056	50.241848	54.558112	51.229548	54.41586	52.013704	54.243116	52.514384	54.375108	52.676552	54.407936	53.096708	54.350032	53.507904	54.091732	53.627048	53.810244	51.203864	54.140224
9	189	20	74.508688	30.464434	30.521812	30.564956	30.80464	30.569864	30.356494	30.32348	30.116584	30.592534	30.1394	30.380336	29.922448	30.429174	30.418726	30.26976	30.06364	30.522584	30.61086	30.3798
10	34	20	35.115184	13.369083	13.403985	13.186942	13.53619	13.34439	13.34958	13.264992	13.390423	13.344977	13.319034	13.426238	13.381602	13.499429	13.250858	13.213806	13.333061	13.16926	13.509884	13.334038
11	56	20	32.571198	12.33282	12.164534	12.222784	12.351571	12.419143	12.205924	11.816213	12.359837	12.0979	12.199493	12.142819	12.200332	12.374536	12.2954	11.98581	12.29813	12.279261	12.435699	12.415379
12	89	20	30.96966	10.861024	10.836728	10.689574	10.935675	10.783672	10.753698	10.959012	10.95891	10.79115	10.748359	10.769264	10.707074	10.943386	10.799153	10.762728	10.57398	10.737065	11.05885	10.752315
13	198	20	61.309496	27.553358	24.97769	27.566124	25.754228	27.481054	26.4373	27.558512	26.850808	27.552794	26.917892	27.56974	26.865716	27.356696	26.843044	27.294488	27.154892	27.213734	25.75912	27.552304
14	31	20	61.629952	24.052206	24.04278	24.287084	24.179192	24.182432	24.198196	23.807682	23.88238	24.347856	23.833306	24.2846	24.115936	24.156276	24.111194	24.279518	23.966292	24.154636	24.24732	24.23094
15	269	20	63.638848	28.183548	28.136634	28.453126	28.093492	28.313286	28.252664	28.183102	28.222584	28.427932	28.072596	28.327358	28.157116	28.383776	28.1633	28.484844	28.326216	28.174574	28.06966	28.305896
16	73	20	31.780764	11.631197	11.727672	11.728064	11.776477	11.817532	11.827602	11.932103	11.628236	11.746816	11.497941	11.762003	11.782886	11.83017	11.6098	11.841254	11.670759	11.815524	11.761326	11.752768
17		20	85.462776	71.593136	71.304384	71.65832	71.625216	71.879256	71.444328	71.373	70.93296	72.042792	70.56264	71.806888	70.71616	71.585672	71.878528	71.777648	71.564152	71.49744	71.523848	71.878816
18		20	777.856256	684.923648	687.64736	684.80544	684.613056	684.854784	681.412608	684.630144	680.612352	685.39424	676.607424	686.250304	679.09376	686.96192	680.583744	686.11264	682.158976	683.368448	683.695104	685.081984
19	259	20	73.60672	30.426022	29.764192	30.599688	29.79026	30.376376	29.980636	30.392968	29.601892	30.24215	29.830674	30.439484	29.917092	30.18997	30.100452	30.14348	30.216108	30.172404	29.87866	30.378056
20	221	20	96.841088	46.620884	43.997344	46.229292	44.35612	46.544124	45.659524	46.509936	45.49208	46.38616	45.566568	46.533212	46.06936	46.256648	46.228356	46.373712	45.988996	45.837392	44.30032	46.489732
21	282	20	148.849376	73.402224	70.350864	73.309264	69.967656	73.308912	70.107584	73.249984	70.550776	72.923824	70.637328	73.07208	71.44664	73.15232	72.07244	73.049584	72.263448	72.419888	69.575648	72.818344
22	198	20	43.150112	18.34996	16.072574	18.424224	16.321575	18.32712	16.602937	18.23693	16.711687	18.0233	17.115804	17.950786	17.341052	18.099362	17.534384	17.80653	17.610732	17.68633	16.071896	18.044762
23	187	20	106.983696	58.370168	57.699024	58.270096	57.809576	58.381416	57.686888	58.380992	57.385348	58.22008	57.758248	58.336744	57.94376	58.303224	58.27348	58.301864	58.223336	58.288024	57.655992	58.414608
24	269	20	69.09384	32.81712	33.060652	32.77114	32.741628	32.94598	32.562344	33.124352	32.394104	32.931324	32.560284	32.81302	32.728228	33.093932	32.84065	32.58864	32.82135	32.792888	32.45196	32.819268
25	192	20	148.849376	73.402224	70.350864	73.309264	69.967656	73.308912	70.107584	73.249984	70.550776	72.923824	70.637328	73.07208	71.44664	73.15232	72.07244	73.049584	72.263448	72.419888	69.575648	72.818344
26	88	20	37.836324	16.658731	16.45061	16.436058	16.185393	16.401498	16.096176	16.446806	16.247997	16.459072	16.179101	16.393284	16.484766	16.541576	16.347366	16.531743	16.516443	16.360976	16.120905	16.505518
27	221	20	88.182432	42.638332	41.288512	42.850256	41.301464	42.986	41.036256	42.920796	42.152692	42.070636	42.392448	42.97716	42.447172	42.8707	42.730876	42.855596	43.117008	42.678388	41.023256	42.196304
28	41	20	29.123668	12.089791	12.178448	12.104083	12.244616	12.072994	12.116121	12.365036	11.754694	12.130421	12.139312	12.101919	11.947125	12.11092	12.118298	12.074821	12.089782	12.152725	12.407406	12.205821
29	67	20	37.431356	15.384664	15.389984	15.202882	15.732466	15.337049	15.356042	15.313844	15.098904	15.356134	15.033101	15.181723	15.167279	15.302872	15.085886	15.231968	15.287838	15.322424	15.432252	15.255514
30	279	20	31.19756	13.387391	13.631982	13.498897	13.4609	13.549698	13.558998	13.347882	13.253491	13.526923	13.280384	13.419598	13.444822	13.647942	13.319958	13.586716	13.335298	13.510838	13.400194	13.354002
31	131	20	27.092804	9.951771	9.623244	9.973008	9.832214	10.005925	9.864144	9.698558	9.877093	10.013046	9.764631	9.978034	9.755773	9.856275	9.7564	9.841154	9.631947	9.817608	9.972203	9.85501
32	187	20	89.643088	46.526056	46.200376	46.484072	46.532824	46.766232	46.003832	46.700624	45.990988	46.484344	46.095936	46.409288	45.840128	46.200944	45.419912	46.170408	45.2106	45.870776	46.488544	46.564504
33	189	20	85.895184	38.779592	39.062532	38.93596	39.130004	38.753232	38.539152	38.820608	38.959384	38.792996	39.084456	38.720004	38.796744	38.727676	38.314444	38.557216	38.134968	38.76084	39.427776	38.801408
34	233	20	115.571656	48.072496	48.552224	48.204148	48.14608	48.086964	47.884488	48.0683	48.049016	48.227304	48.726672	47.985592	47.70228	47.856408	47.242784	47.824684	47.1863	47.677316	48.144064	47.986264
35	121	20	132.045784	58.242008	58.492492	58.189496	58.086924	58.133032	57.489664	57.88444	57.739808	57.990112	58.185228	57.770228	58.119672	57.449672	56.742512	57.179264	56.789968	57.160648	58.082228	58.026072
36	31	20	80.1766	33.407088	33.750316	33.44894	33.413182	33.462836	33.004788	33.713352	33.272964	33.52242	33.34106	33.269384	33.703812	33.301318	32.925278	33.111424	32.734694	33.201182	33.612016	33.21645
37	259	20	59.030368	25.414752	25.797232	25.413608	25.51638	25.56699	25.378142	25.579184	25.373744	25.489198	25.762148	25.55972	25.577398	25.286156	25.181232	25.213948	25.025836	25.219436	25.535824	25.6036
38	45	20	104.083152	48.324776	48.673304	48.45808	48.606656	48.717936	48.528792	48.591788	48.061328	48.85612	48.389636	48.4175	48.874768	47.885736	48.310056	48.050088	47.43748	47.645076	48.431656	48.603944
39	88	20	16.106622	6.1563395	5.900772	5.9667445	6.0067305	6.258734	5.831313	6.011028	5.8786065	5.949356	5.996822	5.926332	6.014444	5.902238	5.775859	5.77708	5.856388	5.789479	6.0491025	6.2477345
40	58	20	71.930464	31.221564	31.2122	31.238704	31.255214	31.182354	31.188636	31.235576	31.011064	30.961116	30.930748	31.069248	31.601236	30.907584	31.064844	30.811898	30.414212	30.523218	31.176996	31.305468
41	313	20	325.808064	269.034624	271.965024	268.782528	270.476256	269.310912	267.050816	269.5016	269.38048	269.75904	267.411664	267.854016	265.584416	265.646304	267.743616	263.880768	263.910784	262.89416	270.625152	269.581472
42		20	52.811512	43.965072	44.715	43.938568	44.411664	44.110496	43.7953	43.962048	44.363448	44.268736	43.922312	43.92516	43.770168	43.592728	43.818832	42.997124	42.97156	43.05222	44.19584	44.220108
43	34	20	36.211452	15.866915	15.811923	15.83101	15.706676	15.926199	15.684106	15.801904	15.868566	16.024643	15.689959	15.815386	15.78351	15.774914	15.954863	15.496536	15.675664	15.448674	15.847897	16.017604
44	3	20	483.407808	429.564448	437.379968	429.465344	431.905728	429.919424	429.831968	429.577536	429.547328	430.455488	429.367104	427.03712	427.549952	423.510208	424.988352	420.720096	420.880448	419.829376	433.642624	430.091584
45	45	20	119.963504	72.4364	72.999696	72.471448	72.369264	72.098016	71.972208	72.410152	71.948632	72.595072	71.768304	71.732096	71.557376	70.927744	72.278128	70.666232	70.975456	70.530064	72.50304	72.29472
46	74	20	33.352532	14.271781	13.370046	14.283172	13.926351	14.425526	14.088354	14.227346	14.131645	14.380035	14.174643	14.276366	13.969204	13.999964	14.515322	13.996589	14.336223	14.072423	13.831314	14.352603
47	158	20	41.881504	17.205956	17.236138	17.276816	17.188308	17.256448	17.341878	17.362736	17.30963	17.329646	17.09582	17.08052	17.213294	17.052476	17.542884	17.037078	17.307812	16.981038	17.346344	17.224364
48		20	40.296184	16.671798	16.827682	16.725277	16.571839	16.676158	16.86098	16.677925	17.003148	17.118124	16.88708	16.582268	16.67867	16.633932	16.975448	16.407032	16.85146	16.46528	16.602401	16.651374
49	204	20	46.928304	20.511566	20.300456	19.985708	19.989288	20.35268	20.024138	20.363184	19.89959	20.266236	20.244264	20.042958	20.009524	20.028404	20.378168	19.743384	20.482436	19.948212	20.110114	20.453564
50	3	20	484.917248	436.045728	443.65952	436.052704	440.244352	434.82528	442.076544	437.191104	437.698368	435.193024	436.09872	431.205184	434.734624	427.931264	436.097472	425.046912	431.508672	424.011072	442.152384	435.501184
51	313	20	336.766656	281.554176	270.397952	281.169024	276.217024	280.383648	279.528416	282.158656	277.206144	280.31968	280.015392	276.223136	277.855104	273.064192	279.236736	270.892576	278.226784	276.168	277.384384	280.075712
52	223	20	18.413128	6.789483	6.861042	6.740975	6.7365325	6.755806	6.808428	6.8189305	6.658581	6.763727	6.6979175	6.7660545	6.861835	6.620201	6.571526	6.7611635	6.557591	6.775459	6.830958	6.8043995
53	118	20	32.802508	13.373874	13.682034	13.549992	13.378241	13.548314	13.524617	13.542069	13.696844	13.326468	13.223404	13.297152	13.23154	13.549022	13.305677	13.355514	13.256938	13.276016	13.347074	13.407458
54	208	20	17.5723	7.5306105	7.396855	7.329549	7.252949	7.543416	7.425202	7.334232	7.163496	7.3517155	7.4959745	7.376695	7.474315	7.343392	7.540175	7.254774	7.5191215	7.4732215	7.474917	7.62433
55	265	20	22.513628	8.0567045	7.912133	7.974813	7.971557	8.2761845	7.8083745	7.8634355	7.845071	8.146834	8.0338205	7.749408	8.1259135	7.926461	7.920767	7.875843	7.797815	7.977902	8.074715	7.9924475
56	118	20	35.448704	13.346731	12.470376	12.957697	12.85728	12.739118	12.568256	12.868788	12.974696	13.004054	12.393059	12.994118	12.648613	12.889684	12.78733	13.041345	12.69682	12.6103	12.8946	13.036886
57	89	20	29.308538	11.733815	11.741268	11.440224	11.639857	11.762958	11.337058	11.827808	11.781624	11.857722	11.638352	11.350234	11.838276	11.632744	11.827632	11.664682	11.626516	11.643069	11.444831	11.583008
58	243	20	19.291606	6.707365	6.621358	6.732649	6.76072	6.837475	6.5301015	6.728892	6.507017	6.7420325	6.752046	6.676095	6.525836	6.593998	6.65297	6.635998	6.588419	6.75043	6.672307	6.733331
59	212	20	30.445044	11.57401	11.232368	11.412586	11.212884	11.611047	11.354841	11.558824	11.30042	11.570088	11.309394	11.464264	11.339849	11.645747	11.271086	11.541786	11.393357	11.632204	11.193356	11.481596
60	73	20	33.80748	13.461928	12.790264	13.316106	13.221181	13.515392	13.225704	13.427128	13.171898	13.460172	13.105582	13.224297	13.197358	13.421295	13.18267	13.165256	13.211864	13.228217	13.164	13.399697
61	233	20	21.388856	7.299402	7.344527	7.2725425	7.396138	7.278141	7.37435	7.139883	7.21671	7.351847	7.417404	7.2236115	7.414467	7.26617	7.3049735	7.367904	7.117319	7.364144	7.2752545	7.4469315
62	203	20	44.997272	18.288496	18.763574	18.4429	18.542838	18.45534	18.509542	18.569906	18.43834	18.50841	18.784284	18.478268	18.573468	18.415212	18.235154	18.303226	18.200456	18.365308	18.601064	18.61478
63	106	20	29.717156	11.9633	11.948033	12.09114	11.69791	11.99903	12.198218	11.874212	12.015636	12.165726	11.871268	11.884558	12.047444	11.64477	11.958985	11.75067	12.183354	11.834541	11.674608	11.903214
64	203	20	26.570852	10.477601	10.52204	10.467136	10.840138	10.592427	10.57781	10.590677	10.438476	10.633658	10.273116	10.470311	10.596757	10.565866	10.754996	10.347	10.136754	10.261748	10.55728	10.406838
65	164	20	13.841772	5.255848	5.204342	5.239917	5.281428	5.1292795	4.930607	5.0648805	5.183068	5.173916	5.105561	5.208417	5.300719	5.152348	4.9616995	5.188712	4.934659	4.940817	5.302726	5.050125
66	285	20	25.382948	10.459575	10.431012	10.494284	10.351847	10.322591	10.527838	10.53147	10.420061	10.395354	10.378999	10.313368	10.432645	10.27967	10.486064	10.262056	10.153016	10.127471	10.598646	10.540791
67	212	20	19.938356	8.202295	7.9382015	8.0467105	8.350986	8.389272	8.171181	8.1559925	7.9719045	8.116922	8.0328485	8.050894	8.25008	8.110605	8.461235	8.083934	8.067605	8.0671605	8.2408645	8.232227
68	84	20	17.599916	6.747308	6.333489	6.635611	6.328426	6.4265975	6.561998	6.874659	6.460226	6.7754225	6.59336	6.656431	6.414312	6.6223465	6.6078645	6.545756	6.737305	6.523306	6.264727	6.68203
69	285	20	10.942078	2.4168805	1.45883475	2.6325695	1.61520225	2.322309	1.6481495	2.202028	1.5728695	2.057164	1.575129875	2.003301875	1.70445475	1.8909945	1.719948125	1.97190025	1.931903	1.807588875	1.531596	2.18934075
70	84	20	20.369312	8.1443355	8.335465	8.2668135	8.1701845	8.156062	8.2646895	8.198689	8.165945	8.2163805	8.2228105	8.13954	8.156668	8.0582735	8.2436695	8.017105	8.1669015	7.983387	8.2525275	8.43311
71	232	20	19.607972	7.790808	7.6892105	7.5498655	7.337371	7.646463	7.854248	7.600762	7.354882	7.6131045	7.411393	7.472437	7.573524	7.590231	7.418512	7.607581	7.565713	7.463721	7.5117145	7.6437365
72	101	20	27.316752	10.296428	9.617537	10.176087	9.717522	10.18956	9.961278	10.059398	10.021454	10.259881	10.160893	10.260773	9.998715	10.044996	9.928238	10.08477	10.047828	10.143772	9.864158	10.212024
73	85	20	24.112972	9.403612	9.528974	9.62001	9.359917	9.711869	9.547633	9.712858	9.472912	9.658669	9.524849	9.59991	9.656308	9.70135	9.46773	9.697358	9.436947	9.607822	9.511971	9.435164
74	252	20	35.6234	14.289132	14.502778	14.464197	14.235729	14.498539	14.08066	14.38627	14.553861	14.456472	14.355126	14.396993	14.311444	14.202151	14.430502	14.399402	14.329684	14.481434	14.293194	14.44853
75	232	20	18.816296	6.980264	6.5687355	6.6611825	6.626541	6.540802	6.588978	6.578971	6.674748	6.66012	6.651981	6.7568945	6.552437	6.6037765	6.4353205	6.644771	6.554003	6.6925975	6.403646	6.6649015
76	158	20	56.75538	24.454648	22.241346	24.531888	22.858922	24.512512	23.54399	24.406496	23.962844	24.559304	24.060428	24.519462	23.8845	24.349138	23.951564	24.353144	24.23226	24.16426	22.93428	24.36568
77	101	20	25.620728	8.726338	8.192108	8.65856	8.289892	8.652134	8.566994	8.611761	8.230917	8.702358	8.551181	8.629586	8.583505	8.608292	8.586944	8.737642	8.726965	8.596157	8.241164	8.570499
78	252	20	33.570644	13.492488	13.064924	13.612932	13.388932	13.546766	13.534358	13.537208	13.746662	13.621122	13.68997	13.590282	13.53422	13.733287	13.46655	13.558746	13.584436	13.642768	13.453794	13.634545
79	223	20	18.557862	6.60771	6.489136	6.588924	6.543827	6.487286	6.365461	6.7072555	6.383345	6.566819	6.518265	6.6025635	6.763734	6.511909	6.413521	6.558142	6.600288	6.512528	6.6730305	6.667193
80	74	20	19.26153	7.420848	7.25857	7.186378	7.2794095	7.419917	7.3850975	7.2640095	7.053196	7.296971	7.129582	7.13399	7.291721	7.270286	7.3397135	7.376591	7.0408345	6.9932385	7.2030455	7.232945
81		20	15.741738	14.229772	14.317064	13.964923	14.167528	14.28993	14.093572	13.921246	14.240048	14.15082	14.227055	14.111272	14.344564	13.82671	14.301417	13.790244	14.380746	13.94309	14.255103	14.179804
82		20	557.643776	488.845248	492.171328	488.421568	490.504832	488.616352	490.588928	488.912448	488.400128	488.866624	481.72032	488.012512	481.57232	487.218752	480.638464	487.596096	482.588192	486.65408	490.272512	488.615616
83	164	20	21.26016	7.352558	7.054067	7.3524945	7.2359835	7.432899	7.088612	7.305916	6.794637	7.0102745	7.102396	7.148212	7.2169535	7.2214035	7.1265185	7.3577275	7.0161525	7.183576	7.246888	7.2556055
84	131	20	19.562652	6.479815	6.008467	6.5357225	6.182221	6.562025	6.096172	6.54901	6.246542	6.6474875	6.271987	6.459982	6.394294	6.3605805	6.4053035	6.3922175	6.538056	6.340217	6.035794	6.432432
85	79	20	25.446894	9.627688	9.180786	9.519213	9.239245	9.45688	9.362094	9.572246	9.655004	9.506409	9.59482	9.64804	9.226422	9.441307	9.410601	9.519288	9.312312	9.487076	9.29969	9.623566
86		20	463.265184	403.009664	405.190784	402.650176	403.939168	403.074944	404.279776	403.163776	402.240992	403.151648	397.287872	402.318208	396.990368	401.629568	396.094208	401.7312	397.774016	400.920288	403.343488	402.404864
87	106	20	63.10844	24.194362	24.336336	24.342132	24.092128	24.291488	24.204986	24.473126	23.98036	24.694432	24.380552	24.405464	24.511092	23.992856	23.94562	24.031714	24.009814	23.944964	24.207312	24.2468
88	134	20	38.882756	15.125287	15.319436	15.161446	15.349888	15.198762	14.937623	14.996802	14.957826	15.212934	14.967308	15.126366	15.520707	14.911718	14.928582	15.072811	14.859366	15.088196	15.28497	15.149578
89	204	20	53.509872	21.259364	21.569282	21.379302	21.518608	21.35752	21.24168	21.299072	21.192608	21.569204	21.231508	21.277448	21.804372	21.022608	21.125028	21.277196	20.897304	21.082308	21.49622	21.324316
90	58	20	53.579848	21.157828	19.868992	21.12341	20.67994	20.901972	20.55105	21.162632	20.651322	20.883654	20.976356	21.027308	20.580168	20.992886	20.706726	20.579104	20.703312	20.516258	20.306532	20.992276
91	56	20	112.308128	47.082928	47.293	47.123284	47.1718	47.203072	46.454592	46.901496	46.739304	46.894168	47.317224	46.756424	46.98826	46.593256	45.91016	46.51306	45.878396	46.316012	47.095412	46.812792
92	249	20	94.917176	46.241248	43.65572	45.778752	44.85118	45.893616	44.984064	46.587888	45.607196	43.710032	45.418928	44.580744	45.131988	45.632848	45.288424	46.235964	45.457176	45.91702	45.196576	43.708696
93	282	20	132.045784	58.242008	58.492492	58.189496	58.086924	58.133032	57.489664	57.88444	57.739808	57.990112	58.185228	57.770228	58.119672	57.449672	56.742512	57.179264	56.789968	57.160648	58.082228	58.026072
94	265	20	34.018816	14.248154	14.499413	14.230124	13.909281	13.986342	14.353485	14.236323	13.543792	13.840794	13.955468	14.21903	13.80499	13.783906	14.010174	13.709412	13.826768	14.382741	13.983326	13.940948
