# Supplementary material for: Dynamic allostery in substrate binding by human thymidylate synthase
Source: eLife. 2022 Oct 6;11:e79915. doi: 10.7554/eLife.79915 (PMC9536839; doi:10.7554/eLife.79915)
Supplement: Figure 2—source data 4. [file elife-79915-fig2-data4.zip › Fig2SD4.txt]

Peak	Residue	N	T1	T2	T3	T4	T5	T6	T7	T8	T9	T10	T11	T12	T13	T14	T15	T16	T17	T18	T19	T20
0	134	20	27.026424	10.851682	10.073637	10.832843	10.176934	10.926107	10.480897	10.579795	10.52769	10.851564	10.743071	10.520001	10.702087	10.59158	10.717699	10.679233	10.918708	10.926673	10.326687	10.807663
1	257	20	37.189212	16.921208	16.764611	16.821552	16.63572	16.768286	16.830022	16.863382	16.782136	16.849232	16.784882	16.66921	16.542136	16.817834	16.80951	16.774414	16.770462	16.867848	16.550821	16.789224
2	168	20	32.860144	14.267713	14.316697	14.351219	14.250633	14.340214	14.274326	14.436216	14.19271	14.19535	14.242831	14.275597	14.214972	14.186879	14.167059	14.200449	14.234702	14.220337	14.139532	14.321344
3	40	20	44.25256	19.384596	19.471336	19.448096	19.54863	19.457392	19.480962	19.526436	19.555908	19.637794	19.468908	19.478134	19.374546	19.346666	19.442354	19.362506	19.422148	19.582014	19.399232	19.468376
4	288	20	69.535168	34.812952	34.720808	34.955492	34.688628	34.830936	34.54956	34.673856	34.4128	34.760036	34.459704	34.977708	34.576744	34.673184	34.664856	34.738616	34.482828	34.793528	34.753392	34.794292
5	92	20	43.070852	19.314362	19.565526	19.38984	19.38375	19.447358	19.233766	19.386928	19.483566	19.183748	19.063872	19.174834	19.316398	19.322388	19.310902	19.30127	19.332838	19.135918	19.293864	19.278762
6	240	20	43.396544	19.940478	19.695402	20.03683	20.030854	19.781866	19.800716	20.11533	19.912456	19.908026	19.765624	20.06552	19.920572	19.793566	19.981342	19.85289	19.835762	20.039718	19.791184	20.00029
7	227	20	64.917332	29.543072	28.027704	29.532936	28.087328	29.541054	28.17037	29.659928	28.556548	29.540934	29.005636	29.321966	29.164224	29.51564	29.131082	29.382382	29.276304	29.335406	28.039752	29.298844
8	108	20	72.79216	33.87676	31.52715	33.859544	31.561464	33.818188	31.873816	33.959108	32.492122	33.658796	32.88113	33.439088	33.145092	33.701328	33.147958	33.530128	33.492476	33.290502	31.524516	33.561068
9	262	20	69.682768	33.247028	32.394858	32.90678	32.934458	32.916716	32.23298	32.69784	32.25397	32.787766	32.332928	32.26181	32.686732	32.704174	32.63557	32.918006	32.466316	32.639188	32.810358	32.630642
10	281	20	46.71484	21.007716	20.359528	20.837908	20.59029	20.770222	20.318816	20.643142	20.283336	20.51825	20.330034	20.376452	20.365462	20.50708	20.448906	20.576022	20.501376	20.671458	20.304386	20.499904
11	307	20	88.352816	41.828604	41.253452	41.881764	41.9192	41.996028	41.600148	42.038404	41.54112	41.59076	41.396572	41.654068	41.67168	41.872744	41.60866	41.844168	41.506192	41.763408	41.999484	41.784096
12	165	20	46.208588	21.206696	20.893368	21.258988	20.9523	21.153306	20.933054	21.330892	21.106692	21.15783	20.813732	21.133754	20.793178	20.972912	20.821554	21.04788	20.953136	20.9939	20.939618	21.012854
13	237	20	27.395256	7.0712815	3.51559625	6.9409715	3.7301655	6.701419	3.8417615	6.225435	4.167802	5.5355125	4.3364885	5.514107	4.5416675	5.446623	4.49741	5.2407115	4.7126905	4.988611	3.771064	5.745041
14	177	20	52.862712	24.432814	24.484616	24.483992	24.366622	24.462676	24.193266	24.445056	24.723258	24.481172	23.93961	24.28678	24.249162	24.353316	24.204842	24.249838	24.159134	24.28115	24.39744	24.35916
15	37	20	74.862176	35.01668	32.881212	35.082164	33.872964	35.116808	33.95624	35.115108	33.755812	35.001	33.832892	34.494244	34.840344	34.382712	33.990492	34.410472	33.857648	33.981232	33.695376	34.715116
16	267	20	140.845872	70.191528	70.496576	70.010936	70.22024	70.159696	69.75736	70.301992	69.373072	69.979952	70.371288	69.808224	69.854008	69.800168	68.719616	69.40832	68.933208	69.252592	70.48176	69.809832
17	178	20	75.397736	35.065096	34.5985	35.357664	34.84152	35.264504	35.2985	35.35852	34.75824	35.393784	35.022568	35.04372	35.531284	34.886552	35.158976	34.834156	34.366472	34.673204	35.175848	35.240744
18	298	20	95.482344	47.73332	47.124928	47.798284	46.847156	47.381352	47.597056	47.684908	47.284436	47.225292	47.330776	46.630108	47.229452	46.749116	47.5688	46.33012	46.802616	46.602372	47.157576	47.079964
19	249	20	98.61568	48.482708	45.026672	48.440072	46.352164	48.315316	46.919236	48.152064	46.757916	48.351592	47.862216	48.037188	47.988692	47.85536	47.85962	47.886872	47.950792	48.26194	46.515796	48.256576
