# Supplementary material for: Dynamic allostery in substrate binding by human thymidylate synthase
Source: eLife. 2022 Oct 6;11:e79915. doi: 10.7554/eLife.79915 (PMC9536839; doi:10.7554/eLife.79915)
Supplement: Figure 2—source data 5. [file elife-79915-fig2-data5.zip › Fig2SD5.txt]

Peak	Residue	N	T1	T2	T3	T4	T5	T6	T7	T8	T9	T10	T11	T12	T13	T14	T15	T16	T17	T18	T19	T20	T21	T22	T23	T24	T25	T26	T27
0	161	27	57.059128	17.659914	17.740342	17.531646	17.992654	17.736836	17.62257	17.568136	18.035464	17.824598	17.388724	17.359686	17.231754	17.559342	17.901784	17.679202	18.068352	17.490444	17.910746	17.533828	17.639678	17.563088	17.554144	17.431958	17.63384	17.817468	17.69971
1	243	27	44.026232	10.394716	10.392649	10.454104	10.227244	10.121236	10.178584	10.169644	10.16236	10.029576	10.271772	10.205176	10.291064	10.068443	10.45445	10.304279	10.509722	10.172926	10.37518	10.261502	10.29976	10.25181	10.317072	9.987991	10.114752	10.050016	10.172292
2	121	27	83.132608	40.237964	38.862408	40.228556	38.816816	40.074792	39.257044	39.6652	38.311976	39.43094	38.908244	39.263404	38.934104	39.43564	38.60108	39.207472	38.774812	39.188492	38.605768	38.662428	38.36456	38.685944	38.761696	38.604924	38.653832	38.472016	39.156312
3	67	27	63.935664	22.540806	22.619244	22.196888	22.065278	22.371444	22.20416	22.321598	22.010302	22.299408	22.543506	22.321616	22.385006	22.127772	22.196364	22.134436	21.841316	22.033052	21.854824	22.108012	21.697912	22.014416	22.236616	21.730092	21.830388	21.968486	22.326812
4	41	27	59.680052	19.651796	19.47617	19.624268	19.413224	19.399032	19.088196	19.637948	19.660812	19.378932	19.541692	19.480178	18.990558	19.347796	19.007206	19.411956	19.175524	19.17076	19.059836	19.045006	18.899714	19.244184	18.839248	19.104792	19.23582	19.418646	19.422476
5	279	27	56.510232	21.02206	20.362474	21.05242	20.55736	20.950034	20.004404	21.223594	20.68093	20.775576	20.346488	20.54063	20.190474	20.687498	19.940958	20.748714	19.828748	20.612624	19.691188	20.215568	20.082976	20.407116	20.280304	20.20838	20.143096	20.428216	20.749578
6	85	27	68.777152	26.053866	25.817002	26.227412	25.698464	26.179318	25.587262	26.050518	26.169148	25.9843	25.415286	25.706526	25.080192	25.980728	25.151902	25.692192	25.383384	25.685036	25.295386	25.522448	25.114544	25.459224	25.472144	25.472336	25.499636	25.877312	25.83307
7	192	27	86.674616	45.557616	44.058672	45.560904	44.351016	45.43564	44.158428	45.4024	44.59042	45.205972	43.90692	45.256152	43.6109	45.372684	44.217496	45.20668	44.231404	45.184976	44.260792	44.913796	44.543056	44.80074	44.562924	44.784224	44.6541	44.25226	45.39144
8	189	27	113.137528	62.291804	61.085256	62.069088	60.936392	62.216076	61.527564	62.159512	61.278184	61.860108	60.888364	62.03236	60.438828	61.978636	60.583204	61.870504	60.340908	61.597016	60.63894	61.413276	60.921548	61.36198	61.16494	61.189704	61.311536	61.099844	61.935828
9	34	27	63.714828	24.894496	24.880814	25.120338	24.788888	25.05562	25.04948	25.176558	24.633784	24.90577	24.18098	25.020738	24.024048	24.570248	23.971128	24.611736	24.130528	24.76456	24.45246	24.492884	24.444012	24.53636	24.180578	24.306828	24.381234	24.581708	25.09332
10	56	27	63.721416	24.911832	24.44055	24.638296	24.306932	24.843124	24.461398	24.571712	24.298116	24.496504	24.061104	24.753108	23.771926	24.598288	23.729568	24.442302	23.930316	24.403052	24.089028	24.38574	24.158578	24.390594	24.142434	24.33568	24.23466	24.38182	24.667928
11	89	27	54.99504	16.797646	16.671144	16.925226	16.335956	16.827564	16.938002	16.784024	16.57879	16.689973	16.349792	16.573449	16.221986	16.743045	16.268495	16.791458	16.136019	16.764697	16.208576	16.412379	16.357447	16.622641	16.421162	16.537573	16.57149	16.266122	16.746414
12	198	27	67.278368	31.34916	30.0553	31.476364	30.472642	31.337878	30.472258	31.28618	30.560378	31.321834	30.439924	31.349352	30.69991	31.395444	30.535952	31.285614	30.653704	31.210464	30.73935	31.007614	30.903752	31.121906	30.698572	31.032634	30.964642	30.314488	31.242922
13	31	27	95.55656	51.013476	50.856056	51.24932	50.6613	51.126884	51.255268	51.045124	50.044992	51.226424	49.451856	50.832152	49.236712	50.763204	49.507204	50.827456	49.643696	50.902776	49.773592	50.473292	50.038112	50.673708	50.24896	50.424592	50.126004	50.50074	50.98716
14	269	27	90.598128	46.07198	45.918216	46.035768	45.968708	45.867752	45.83714	46.280476	45.18022	45.879112	45.078496	46.088588	44.76694	45.965028	45.076336	45.933492	45.338496	45.805572	45.373256	45.78796	45.536672	45.950936	45.38198	45.742012	45.815696	46.209864	46.137204
15	73	27	54.658656	20.042976	19.701912	20.001464	20.011564	20.01903	19.633226	19.952626	19.443854	19.90043	19.339288	19.73771	19.17716	19.813382	19.140736	19.922036	19.3961	19.647026	19.750824	19.620052	19.609458	19.754904	19.614216	19.71089	19.72824	19.9645	19.788832
16	221	27	98.038232	52.976864	51.351232	53.120428	51.81226	53.132308	51.185236	52.889224	50.810456	52.772356	50.71262	52.948676	51.091784	52.339684	51.566992	52.468688	51.381824	52.263592	51.683692	52.345416	51.760052	52.265096	51.916448	52.068356	51.874592	51.871384	52.675416
17	259	27	91.615608	48.249492	47.81614	48.437292	47.838252	48.557112	47.200156	48.535324	47.136164	48.361412	47.45322	48.291212	47.115812	48.198476	47.33798	48.105988	47.633776	47.90828	47.378588	47.878752	47.5474	48.07324	47.792772	47.952416	47.86828	47.557772	48.0513
18	282	27	114.746296	65.455988	64.475348	65.389328	64.435072	65.289252	63.716824	65.369876	63.588356	65.05422	63.382532	65.136764	63.5981	65.016988	63.693472	65.004728	64.2674	64.775104	64.302328	64.605828	64.511452	64.843644	64.499576	64.805532	64.471808	64.346076	65.154176
19	198	27	62.63554	27.67602	26.592726	27.789348	27.206604	27.938698	26.908216	27.838128	26.852002	27.867016	26.928684	27.65356	26.88371	27.594992	27.058802	27.600068	27.099216	27.469838	27.210348	27.508186	27.045216	27.453638	27.147718	27.206382	27.284086	26.729138	27.699322
20	187	27	109.529064	68.677936	68.07092	68.8696	68.166648	68.866376	68.126712	68.530392	68.073048	68.733912	67.286616	68.715848	67.917296	68.795744	68.37828	68.735952	68.350968	68.698424	68.306264	68.78896	68.288104	68.62	68.331648	68.64628	68.444912	68.026328	68.635864
21	269	27	80.554792	41.860224	41.14326	41.771168	40.975832	41.825808	41.209228	41.806992	41.330884	41.79726	41.238296	41.63396	41.625984	41.712	41.30148	41.619136	41.422536	41.47864	41.538224	41.51862	41.730484	41.814776	41.406184	41.987776	41.693352	40.8452	41.677648
22	192	27	88.122648	50.756524	50.403272	50.402112	50.556028	50.697696	50.341204	50.751344	50.731224	50.435012	50.41534	50.449188	50.135708	50.4143	50.150636	50.08958	50.50364	50.236608	50.18502	50.20444	49.991808	50.328456	50.057132	50.038484	49.920836	50.504276	50.277708
23	88	27	54.28342	22.8886	22.449058	22.915074	22.493008	23.010822	22.89834	23.019158	22.933676	23.10639	22.96317	22.874574	23.131244	22.831078	23.21619	22.884534	23.048554	22.751224	22.735178	22.881264	22.93053	22.921164	22.943738	22.99273	23.128506	22.640188	22.79964
24	221	27	90.391264	55.580424	53.518476	55.551948	52.964788	55.447888	53.132984	55.695668	53.527196	55.487756	53.853864	55.28066	53.789104	54.966516	53.898204	54.975428	54.117332	55.087372	54.244168	54.890876	54.425084	54.624392	54.61712	54.74588	54.703232	52.817272	55.069836
25	41	27	64.919312	27.5474	27.15518	27.634704	26.513184	27.648192	26.508276	27.337912	26.848952	27.467938	26.877384	27.388368	27.049942	27.44656	26.904432	27.5638	27.259156	27.41821	27.091098	27.447866	27.249488	27.347572	27.25516	27.399712	27.3618	26.452842	27.632146
26	67	27	69.874296	32.499984	31.83187	32.41646	31.484602	32.51394	30.89649	32.559444	30.649566	32.389532	31.058976	32.358446	31.346866	32.395422	31.461898	32.433612	31.899942	32.158644	31.80274	32.206326	31.932956	32.343902	32.180022	32.230868	31.970942	31.716514	32.615244
27	279	27	55.358448	25.865264	25.3505	25.826	25.108638	25.729496	24.594898	25.800724	24.636824	25.718478	24.873334	25.72031	24.764558	25.463342	25.038442	25.69761	25.029994	25.553606	25.018578	25.30228	25.12199	25.477008	25.237956	25.318458	25.32689	25.015096	25.6988
28	131	27	58.03482	20.369994	20.620214	20.305568	19.92631	20.377338	20.50528	20.502816	19.816588	20.357848	19.501836	20.304236	19.622516	20.0357	19.635528	20.286528	19.759976	20.12675	19.747996	20.0582	19.745652	19.869602	19.692212	19.945624	19.763506	19.86882	20.080838
29	187	27	95.377128	59.869056	59.290916	59.930372	59.277364	59.991152	59.501808	59.693232	59.271176	59.608392	59.053616	59.46314	58.55432	59.60998	59.33192	59.515304	58.823336	59.351196	58.877648	59.083552	58.781992	59.083544	59.016792	59.202588	59.077276	59.197212	59.487244
30	189	27	144.415648	90.58288	90.017008	90.277184	89.306424	90.512624	89.686736	90.472888	90.603608	90.295056	88.116712	90.037552	87.865752	89.876896	87.119504	89.600888	87.851344	89.224	88.041528	89.440872	88.496432	89.361424	88.74644	88.826656	88.554856	89.201472	90.000016
31	233	27	213.52	98.943792	98.145248	98.839624	98.979728	98.872416	97.967168	98.574184	100.260768	98.653536	97.016312	98.558864	95.40272	98.229984	95.305176	98.006624	96.743552	97.502056	96.228832	97.63276	96.47136	97.785224	95.848568	97.148064	96.638728	98.849248	98.2272
32	121	27	143.757856	87.609912	86.408216	87.367552	86.394336	87.162216	84.96936	87.187904	87.662312	86.780912	86.96228	86.73176	85.81672	86.39688	84.305024	86.207768	84.18324	86.217968	84.477168	85.764448	84.79216	85.31732	85.305808	85.387744	85.265808	86.282184	86.445712
33	31	27	96.471984	52.671096	52.885576	52.573728	52.891912	52.605656	51.701536	52.345124	53.325256	52.45572	52.265392	52.465376	51.283328	52.143772	51.272848	52.039164	51.177008	52.05456	51.60472	51.791864	51.240352	51.649364	51.66152	51.635732	51.77012	52.854596	52.479144
34	259	27	82.510752	42.419536	41.727204	42.260472	41.295216	42.160976	41.133416	42.16076	41.7007	42.118896	42.555756	42.141552	41.788552	41.908256	41.28884	41.73284	41.098468	41.60576	41.248008	41.554804	41.3853	41.51288	41.44992	41.45808	41.344296	41.50122	41.872736
35	45	27	141.21152	78.686848	77.44832	78.364168	77.677632	78.413568	77.476992	78.369768	77.662192	78.350024	79.105088	78.050912	78.168352	77.704176	77.370256	77.706848	76.464224	77.719088	76.757408	77.08376	76.251168	77.164768	76.964296	77.16304	77.15584	77.490648	78.067584
36	88	27	40.886864	13.063424	13.122078	13.136618	12.944858	13.121454	12.721555	13.09411	13.391133	13.043434	13.386844	13.06438	12.719951	12.904938	12.641553	12.770524	12.429645	13.050463	12.433568	12.829449	12.584178	12.706132	12.623823	12.46767	12.525463	12.792842	12.866478
37	58	27	103.040912	60.05398	59.664936	59.865908	59.340196	59.935488	59.606032	59.491912	58.4162	59.668432	60.46806	59.250728	60.420888	59.310984	58.91712	59.044108	58.477088	58.955568	57.984616	58.53692	58.24488	58.562648	58.025872	58.294808	58.384752	59.203856	59.364624
38	313	27	196.460672	164.404288	162.939008	164.111056	163.537424	163.992528	162.748336	163.962208	162.783056	163.836976	162.983392	164.034288	163.30376	163.778848	162.79104	163.485168	162.968944	163.296608	162.869728	163.062144	164.11272	163.109952	161.390144	163.237584	163.862784	163.97792	163.988768
39	34	27	59.25094	26.6201	26.645376	26.435388	26.768994	26.387978	27.026294	26.476176	25.666602	26.305654	26.869432	26.494928	27.421202	26.248802	27.582814	26.09898	27.356422	26.314932	26.050586	25.844988	25.581602	25.810854	26.234766	26.030386	26.637838	26.793202	26.383188
40	3	27	234.925504	202.568656	201.794704	202.384912	201.535424	202.285168	203.076608	202.510912	201.987808	201.81056	201.348592	201.912576	200.238688	201.761536	200.51632	201.554288	200.594432	201.393856	200.168256	201.5836	202.30888	202.424416	201.98656	201.028544	200.975872	202.184608	202.697728
41	45	27	129.477032	75.864024	75.199664	75.614496	75.703504	75.650472	75.401392	75.757576	75.083712	75.413384	75.316904	75.23096	75.602096	75.3088	75.97952	74.931048	76.044136	74.97528	75.043536	74.889256	75.032208	74.55284	74.829128	74.985408	74.604904	75.500688	75.307424
42	74	27	65.314252	32.617566	33.045288	32.57209	32.546236	32.73132	32.043772	32.39359	32.626436	32.429214	31.921214	32.282948	32.69727	32.2042	33.346694	32.186372	33.2169	32.003896	32.578468	31.90784	32.228292	31.820552	31.870576	32.054954	31.77782	32.01298	32.303892
43	158	27	83.714856	42.228788	43.354548	42.001316	42.355104	41.910448	42.156504	42.084412	42.771488	41.913728	41.446588	42.088812	42.834948	41.8682	43.646424	41.463228	43.527072	41.64058	42.510784	41.388356	41.968068	41.334496	41.80262	41.136456	41.493856	42.061728	42.001632
44	204	27	71.946616	32.110746	33.601872	32.180176	33.4983	32.413982	32.47382	32.235828	33.503664	32.354658	32.297596	32.437896	32.749686	32.191424	33.274588	32.122022	33.653584	32.15718	33.072908	32.133696	32.668464	31.91119	32.55237	32.02523	32.215878	33.630192	32.237896
45	3	27	239.990176	208.00168	207.72344	207.565568	208.264848	207.813936	206.888704	207.55248	207.661424	207.121344	207.632512	207.316736	206.9284	207.107088	206.160256	206.598944	206.3624	207.598912	206.384016	205.309248	206.475472	206.40744	205.735632	207.226912	207.415328	208.349184	207.795008
46	313	27	192.954432	162.151632	161.11352	161.624352	161.29872	161.746688	160.840192	161.807712	161.027728	161.606656	160.571984	161.157744	160.377536	161.2644	160.561344	160.279456	160.766928	159.960672	161.254288	160.422416	161.306288	161.20648	161.272032	161.604208	160.845424	161.466304	161.427088
47	223	27	54.849832	21.760422	21.363824	21.778168	20.868596	21.834944	21.276546	21.704302	21.352888	21.78857	22.436898	21.517036	21.972168	21.796026	21.2462	21.55882	21.000524	21.3667	21.052366	21.32822	20.869146	20.991186	20.952648	20.763404	21.12642	20.790712	21.836864
48	118	27	57.147728	24.489748	24.415654	24.33626	23.482614	24.069314	24.760216	24.188932	23.995298	24.129328	23.469986	24.16758	23.112936	24.02658	23.171478	23.981552	23.371414	23.61037	23.27638	23.918764	23.667538	23.734546	23.510438	23.707592	23.566414	23.354546	23.974126
49	208	27	41.894004	15.051157	14.717312	14.640656	14.788543	14.58525	14.163006	14.649362	13.88865	14.735282	13.960721	14.770026	14.297203	14.67021	14.068941	14.693668	14.003712	14.585009	14.713966	14.788576	14.512144	14.91593	14.395872	14.775624	14.78595	15.001068	14.738017
50	265	27	61.376316	21.501008	21.344314	21.711434	21.218768	21.518508	21.401142	21.91248	21.2357	21.94558	21.451524	21.4014	21.860008	21.517956	21.575436	21.330398	21.282678	21.374828	21.340828	21.264632	21.122	21.01122	21.45966	21.2569	21.384056	21.144728	21.355624
51	118	27	70.263456	27.052812	25.999156	26.882304	26.186688	26.885812	26.030584	26.875668	25.24341	26.831476	26.18898	26.696092	26.500032	26.32268	26.421644	26.160698	25.799496	26.16192	25.895798	25.76962	25.854556	26.160746	25.80608	25.84237	25.850776	25.95986	26.62016
52	89	27	46.28364	14.119622	14.131292	14.031224	14.101733	13.795204	14.499212	14.172854	14.026832	13.979482	13.75624	14.102779	14.252454	13.853308	14.196101	14.066048	14.058892	13.846893	14.016639	13.971938	14.174174	14.137568	14.173584	13.82335	13.834758	14.172272	13.831929
53	243	27	36.967548	7.688443	7.655912	7.6479765	7.644437	7.867987	7.8751015	7.7798755	7.800167	7.6672025	7.721104	7.828114	7.799717	7.47362	7.6113245	7.578418	8.01917	7.812965	7.835083	7.504461	7.8557755	7.7736415	7.824297	7.7294785	7.932472	7.6241425	7.729019
54	73	27	48.628684	16.020409	15.8634	16.219121	15.501853	16.240383	15.415832	16.127227	15.302288	15.969402	15.429827	15.953029	15.107961	15.812745	15.530248	16.070483	15.621379	15.923098	15.489618	15.830488	15.665636	16.056938	15.593178	15.710432	15.544372	15.531794	16.184874
55	212	27	43.96442	17.687006	17.581936	17.895354	17.521636	17.794588	17.22793	17.669706	16.700919	17.894632	16.704237	17.675734	16.889328	17.778226	16.930572	17.494714	17.006096	17.454056	16.861072	17.292374	17.303662	17.566796	17.302084	17.440116	17.218148	17.273666	17.713768
56	233	27	44.086496	13.406026	12.910448	13.104914	12.916064	13.18852	12.801978	12.831196	12.972272	12.953226	13.167172	12.872362	13.025064	12.896257	12.836285	12.97057	12.49673	12.824398	12.849811	12.928814	12.629479	12.911018	12.882041	12.734684	12.571561	12.868466	12.972573
57	203	27	47.323528	17.431812	17.584584	17.325322	17.545732	17.329604	16.517814	17.338688	17.602716	17.185948	17.2557	17.273476	16.458827	17.230056	16.375286	17.222834	16.309973	16.955252	16.764345	17.022342	16.59188	17.073088	16.404081	16.843256	16.8297	17.180848	17.169836
58	106	27	63.044252	25.681576	26.053314	25.848342	26.094656	25.52754	25.050518	25.56165	26.283036	25.88864	25.078422	25.62378	25.881704	25.770562	26.357552	25.456556	26.794968	25.253966	26.11449	25.49509	25.755176	25.109012	25.471072	25.232846	25.671	25.967464	25.707728
59	203	27	51.091572	17.6636	17.931746	17.590204	17.973524	17.504354	18.009162	17.377352	16.983708	17.525084	17.7667	17.420984	18.25528	17.304476	17.32212	17.39515	17.09157	17.200356	16.805968	16.968896	16.887024	17.10005	16.80544	16.739968	17.012152	17.99669	17.351686
60	164	27	38.782188	12.068	12.188723	11.94166	12.072788	12.199913	11.559313	12.342081	12.032509	12.338389	12.273109	12.058314	11.878212	11.92947	11.692042	11.977476	11.485006	12.075418	11.494028	11.832819	11.495178	11.683218	11.655194	11.818587	11.812909	11.990487	11.7263
61	285	27	45.861768	12.549402	12.623587	12.705906	12.820504	12.440492	12.688769	12.481094	12.37787	12.649681	12.435418	12.6783	12.774289	12.39275	12.657426	12.515916	12.141466	12.187138	12.328978	12.38471	12.238499	12.139742	11.930156	12.11588	12.034449	12.7161	12.538556
62	212	27	31.580212	13.574112	13.898652	13.584114	14.08624	13.497678	13.982574	13.613309	13.483709	13.361942	13.770162	13.358293	13.979378	13.537228	13.627532	13.183935	13.203312	13.411666	13.173473	13.298868	13.06938	13.160033	13.231384	13.051702	13.204278	13.996971	13.425708
63	84	27	34.1525	8.935213	9.606189	9.169026	9.303074	9.026885	9.27862	8.777222	9.627133	9.065931	8.84503	9.043256	8.946013	9.136795	9.314449	8.895378	9.406068	8.80376	9.252935	8.942426	9.338534	9.050486	8.943933	9.00667	9.028286	9.330086	8.970021
64	285	27	29.940152	3.153696	1.38141125	2.88835925	1.8793645	2.64984875	1.59032375	2.59060375	1.571701375	2.45979525	1.975790375	2.410779	1.74717425	2.21471175	2.128839	2.25126425	1.3915875	2.12280475	1.771005375	2.094784375	1.7919555	2.21609525	1.634256625	2.0257615	2.03504225	1.662297125	2.34220225
65	84	27	39.864816	13.308957	14.061366	13.37661	13.342392	13.526167	14.047475	13.375891	13.792366	13.446841	13.310657	13.542486	13.223241	13.260064	13.514813	13.560211	13.936503	13.243586	14.064622	13.257999	13.722044	13.198059	13.376091	13.285994	13.475013	13.54215	13.34856
66	232	27	34.380228	9.991335	9.042666	9.991393	9.108061	9.961208	9.224635	9.767812	9.081441	9.85389	9.039543	9.85809	9.33614	9.611275	9.120848	9.684135	8.993749	9.469239	9.136106	9.521562	9.511981	9.437741	9.490144	9.199176	9.278415	9.337037	9.672742
67	101	27	46.98672	15.229856	14.857154	15.304054	14.824798	14.945776	14.888062	15.134044	14.797569	15.210018	14.835056	14.962639	14.879866	14.846512	14.492652	15.096459	14.486568	14.711187	14.651901	14.747708	14.584481	14.699772	14.532341	14.79459	14.880523	14.858992	14.796582
68	85	27	37.743008	11.687355	11.202401	11.462862	11.172641	11.412638	10.628422	11.752995	10.56307	11.32661	10.782502	11.552924	10.826982	11.392256	11.210976	11.269511	10.934442	11.268503	10.882714	11.049339	11.247581	11.253948	11.176913	11.300646	11.194573	11.131608	11.389872
69	252	27	46.080608	18.046028	18.028974	18.025634	17.822392	18.142332	18.031542	18.174806	18.085932	18.248776	18.048122	18.153572	18.275108	17.867998	18.22137	18.267656	18.107706	18.08415	17.872966	17.881032	18.170576	17.987966	18.02389	18.202242	18.014008	17.791204	18.25405
70	232	27	30.794048	7.388578	7.536531	7.661863	7.410663	7.425359	7.111071	7.343118	7.532395	7.3164095	7.5002155	7.192953	7.1776945	7.330385	7.28629	7.27032	7.214121	7.2718215	7.258649	7.216224	7.199099	7.367508	7.208896	7.4425515	7.256617	7.614524	7.423765
71	158	27	52.542736	17.35588	16.503018	17.167692	16.565308	17.315088	16.534048	17.313438	16.673537	17.20299	16.828936	17.306042	16.638788	17.140256	16.731358	17.145284	16.721759	17.140256	16.685408	16.98726	16.91333	16.928744	16.895198	16.906072	17.003048	16.747334	17.01463
72	101	27	48.648204	14.304992	13.228798	14.195271	13.314066	14.008505	13.544622	14.103556	13.379886	14.065959	13.338614	14.336955	13.427893	13.844812	13.286113	13.94547	13.380486	13.868263	13.176224	14.106802	13.661442	13.72749	13.382158	13.53361	13.50772	13.330968	14.272868
73	252	27	51.672836	20.65919	20.55545	20.604476	20.396932	20.55006	19.930174	20.389666	20.6054	20.34346	20.456356	20.290144	20.04346	20.41402	20.005686	20.169536	19.653652	20.241472	19.8078	20.109072	19.773544	19.919336	19.926458	20.112608	20.008276	20.48987	20.553752
74	223	27	38.296804	11.610512	11.138975	11.412056	10.901606	11.333714	10.740548	11.584479	11.118604	11.415183	10.765146	11.578817	11.112069	11.288234	11.261378	11.303655	11.165327	11.549523	11.175545	11.265958	11.102211	11.348912	11.40554	11.44924	11.312059	10.794552	11.39004
75	74	27	39.485928	11.122526	11.334298	11.389322	11.596666	11.152047	11.901749	11.590563	10.660704	11.314779	11.093847	11.040852	11.380361	11.25012	11.671318	11.097382	11.448681	11.032406	10.980096	10.782376	10.628753	10.888696	10.837296	11.440914	11.222902	11.217001	10.97694
76	164	27	41.358988	13.324586	13.224262	13.304656	12.955312	13.185606	13.02085	13.089597	13.272954	13.296118	13.228704	13.238216	13.027178	13.22076	13.216804	13.145324	12.941112	13.162518	12.927681	13.274327	13.057656	13.194339	12.917497	13.216819	12.86309	13.155176	13.229817
77	131	27	42.234644	11.161393	10.731813	10.97334	10.918598	10.85397	10.760558	10.982438	11.199138	10.910051	10.659137	10.883603	10.69794	10.817981	11.031624	10.97101	11.314456	10.564984	11.158636	10.673351	11.043755	10.951405	10.60058	10.837783	10.845092	10.776637	10.830256
78	79	27	55.97972	20.437742	20.1836	20.632894	19.80667	20.321392	20.13342	20.612976	19.859728	20.29805	19.380648	20.208824	19.24155	20.46501	19.2533	20.30784	19.327924	20.064776	19.408004	19.956882	19.540466	20.109716	19.65446	19.659526	19.803684	19.682752	20.260004
79	106	27	47.997552	15.595932	15.762754	15.339868	15.080947	15.769672	14.824434	15.215282	15.722685	15.777352	15.044841	15.864245	14.677066	15.50945	14.846099	15.290594	14.695085	15.460168	14.565884	15.234917	14.83745	14.812062	15.550172	15.499126	15.126185	15.2063	15.568394
80	134	27	95.334456	36.325	35.966368	36.140048	35.7305	35.842732	35.258204	35.907736	35.498572	35.828092	36.587688	35.94358	35.736888	35.90702	35.1962	35.600792	34.660892	35.676672	34.911836	35.206156	34.757516	35.286164	35.13528	35.288424	35.326064	35.550964	35.849624
81	204	27	98.05728	38.259536	37.854352	38.206064	37.518792	37.95856	37.24604	37.88516	37.609152	37.888144	38.75204	37.882344	37.491472	37.890652	37.059232	37.613888	36.7035	37.553568	36.95132	37.08434	36.57492	37.101356	37.050936	37.286012	37.030924	37.3129	37.759696
82	58	27	111.524896	61.279736	60.04432	61.156584	60.20388	61.3947	60.942824	61.248512	60.01862	61.239956	57.806952	61.06428	58.973504	61.01732	58.746324	60.582	60.567364	60.324696	58.942128	60.58918	58.847968	60.656104	59.546256	60.5592	59.949648	60.073024	60.8688
83	56	27	145.831568	88.91756	88.045544	88.553456	87.931792	88.42884	86.33668	88.505688	89.058096	87.966976	88.396496	88.059472	87.14196	87.75484	85.8172	87.613152	85.637176	87.54272	85.944808	87.211424	86.164888	86.769888	86.721712	86.853592	86.766288	88.10488	87.922528
84	282	27	213.52	98.943792	98.145248	98.839624	98.979728	98.872416	97.967168	98.574184	100.260768	98.653536	97.016312	98.558864	95.40272	98.229984	95.305176	98.006624	96.743552	97.502056	96.228832	97.63276	96.47136	97.785224	95.848568	97.148064	96.638728	98.849248	98.2272
85	265	27	79.76096	48.17482	48.946584	48.071644	47.723388	48.141876	47.614832	48.267424	49.440796	48.443316	45.835804	48.700952	46.345628	48.85714	47.358316	48.644328	48.703176	48.965928	48.927328	48.8393	48.697072	48.907112	48.303128	48.853468	48.818792	49.054208	49.406604
86	134	27	-47.121472	-16.845844	-17.831668	-16.671066	-17.21926	-17.042338	-16.899032	-17.086636	-17.282592	-17.036856	-16.544538	-17.088044	-17.37591	-16.94128	-17.410412	-16.946956	-16.757338	-17.157432	-16.923362	-17.475936	-17.054736	-17.223548	-17.059524	-17.251678	-17.258192	-17.29747	-16.853388
