# Supplementary material for: Dynamic allostery in substrate binding by human thymidylate synthase
Source: eLife. 2022 Oct 6;11:e79915. doi: 10.7554/eLife.79915 (PMC9536839; doi:10.7554/eLife.79915)
Supplement: Figure 2—source data 6. [file elife-79915-fig2-data6.zip › Fig2SD6.txt]

Peak	Residue	N	T1	T2	T3	T4	T5	T6	T7	T8	T9	T10	T11	T12	T13	T14	T15	T16	T17	T18	T19	T20	T21	T22	T23	T24	T25	T26	T27
0	161	27	22.984084	8.998296	9.441708	8.9306	9.460139	9.075916	9.464807	9.060577	9.08893	8.96027	9.220412	9.084682	9.511223	8.936051	9.180695	8.901262	9.130208	8.913723	9.008254	8.948013	8.926684	8.955288	9.140313	9.031304	8.939994	9.466298	8.924842
1	243	27	17.274084	5.233787	5.620317	5.3756975	5.3851	5.3437605	5.5756165	5.3742495	5.362279	5.24065	5.4953	5.311771	5.549485	5.2667475	5.3433025	5.1432235	5.340077	5.1235965	5.2862515	5.1947145	5.176236	5.124977	5.2819075	5.140868	5.2615055	5.2898765	5.239607
2	121	27	31.47674	17.240638	17.42474	17.276606	17.256876	17.238192	17.060104	17.169444	17.427936	17.245984	16.879272	17.08167	16.939232	17.097364	16.747242	17.025	16.864794	16.768417	16.78087	16.889658	16.765324	16.845788	16.658818	16.849788	16.854772	17.182494	16.915508
3	67	27	24.412868	10.895034	11.082347	10.992596	11.133758	10.851356	10.859824	10.876269	11.26793	10.890006	10.884044	10.86606	10.779026	10.778344	10.585448	10.764893	10.658822	10.844154	10.656724	10.579294	10.670366	10.623042	10.696686	10.574314	10.71939	11.186949	10.75695
4	41	27	22.65468	9.323173	9.419143	9.31772	9.181326	9.284117	9.331157	9.265645	9.261888	9.225505	9.075758	9.24196	9.06049	9.109513	9.000798	9.240884	9.056237	9.244698	8.938849	9.08224	9.070256	9.176211	9.06295	9.076708	9.035294	9.165385	9.094859
5	279	27	22.502088	10.145499	10.215018	10.331804	9.921134	10.128738	10.211779	10.119702	10.011356	10.143881	9.799617	10.183425	9.816753	10.052693	9.659525	10.072517	9.783502	9.95536	9.724405	9.969083	9.790227	9.793877	9.708915	9.92264	9.840732	9.860403	10.074499
6	85	27	26.590796	12.731572	12.654129	12.783437	12.666064	12.773998	12.925911	12.880446	12.421098	12.674269	12.371654	12.713295	12.292842	12.702121	12.250856	12.583442	12.285551	12.436534	12.34506	12.556948	12.46872	12.463746	12.445881	12.493714	12.587274	12.543208	12.668966
7	192	27	34.501236	20.802042	20.413928	20.775222	20.301206	20.744796	20.350946	20.917104	20.113836	20.853036	20.37556	20.717836	20.107566	20.655104	20.156192	20.595264	20.225618	20.568548	20.237616	20.504958	20.340216	20.514214	20.403242	20.554896	20.37444	20.160354	20.738374
8	189	27	44.141524	27.792028	27.59974	27.692372	27.541776	27.71221	27.375404	27.873838	26.869362	27.623154	26.938648	27.702846	27.01592	27.690212	27.097438	27.60024	27.038104	27.449764	27.044506	27.6194	27.189452	27.339768	27.247552	27.361384	27.37006	27.473538	27.626368
9	34	27	24.082634	11.662395	11.776424	11.746153	11.653169	11.635626	11.571642	11.70711	11.217928	11.647648	11.297738	11.622437	11.229324	11.619251	11.382646	11.603589	11.373168	11.5566	11.364216	11.601415	11.362714	11.533692	11.452045	11.546675	11.432347	11.701487	11.605199
10	56	27	24.158024	11.373333	11.309052	11.252526	11.2317	11.22003	11.107002	11.362098	10.856821	11.340935	10.791026	11.331388	10.954479	11.23157	10.916865	11.193299	10.987571	11.182921	11.040302	10.99017	11.084753	11.104523	11.012088	11.118839	11.071097	11.131044	11.143323
11	89	27	22.006982	8.763084	8.609755	8.730415	8.681281	8.689286	8.520783	8.583461	8.358439	8.767172	8.319927	8.563054	8.266897	8.637574	8.274095	8.501988	8.350793	8.626454	8.416518	8.554215	8.407525	8.535817	8.460184	8.421776	8.391056	8.689099	8.631636
12	198	27	28.261022	15.348121	14.878782	15.45268	14.925116	15.449394	15.000576	15.370999	14.885504	15.477458	14.971695	15.368259	14.992238	15.358528	15.054194	15.369962	14.922992	15.307991	15.147065	15.239481	15.120066	15.295011	15.102614	15.079508	15.214466	14.91172	15.462336
13	31	27	37.843036	23.589062	23.633064	23.63832	23.718972	23.522214	23.02638	23.569858	22.846368	23.515032	22.801476	23.474752	22.887118	23.51068	22.806806	23.447218	22.89908	23.325376	23.005402	23.314522	23.072586	23.293254	23.24157	23.280784	23.18442	23.750868	23.578818
14	269	27	35.16404	20.162086	20.066642	20.21324	19.972216	20.186296	19.68947	20.272558	19.584536	20.291962	19.703452	20.107418	19.830236	20.143614	19.80948	20.199788	19.800646	20.180276	20.01325	20.087324	20.025432	20.05535	19.85085	20.041888	20.018228	20.101528	20.168028
15	73	27	21.543734	9.774335	9.538091	9.642008	9.469542	9.695114	9.302455	9.60224	9.31739	9.61004	9.223887	9.505501	9.26734	9.606827	9.416752	9.521152	9.336071	9.620776	9.402977	9.496953	9.440261	9.484662	9.483552	9.451287	9.531565	9.475709	9.577427
16	221	27	37.990524	23.32648	22.783886	23.280046	22.715854	23.270238	22.25346	23.336148	22.248914	23.109134	22.302468	23.142884	22.386892	23.037646	22.499624	22.983388	22.64921	22.951658	22.598186	22.975364	22.736994	22.769794	22.755526	22.740404	22.697618	22.559104	23.068408
17	259	27	35.50862	21.73588	21.389734	21.614234	21.144422	21.602142	21.10332	21.620676	20.983364	21.657848	20.9314	21.56894	21.132516	21.534056	21.013572	21.440618	21.173834	21.488866	21.151732	21.322746	21.18001	21.29226	21.34797	21.235402	21.38496	21.189108	21.507222
18	282	27	43.942616	29.002446	29.016974	28.803832	28.188396	28.953542	28.032102	29.001256	28.205206	28.9535	28.155488	28.906852	28.126998	28.787194	28.36374	28.741866	28.399086	28.758834	28.441408	28.75199	28.596876	28.615858	28.500368	28.668532	28.580934	28.278262	28.747642
19	198	27	25.547112	13.516475	12.987391	13.46958	13.109891	13.587389	13.002807	13.482534	13.053532	13.556466	13.002223	13.436945	13.165652	13.510695	13.172747	13.479237	13.097132	13.410984	13.251208	13.363677	13.18925	13.499686	13.251038	13.25477	13.295358	12.969398	13.439708
20	187	27	43.053236	28.762102	28.537398	28.835752	28.47643	28.753714	28.556504	28.730696	28.410964	28.70014	28.387272	28.714212	28.51126	28.733652	28.492222	28.78882	28.677426	28.79324	28.567452	28.808448	28.699054	28.7052	28.688194	28.68974	28.75364	28.58388	28.744966
21	269	27	30.033122	17.238192	16.796788	17.174296	16.807348	17.116686	16.989432	17.077952	16.911282	17.131538	17.031964	17.152264	17.02496	17.093262	17.143508	17.228688	17.047828	17.184764	17.146502	17.112084	17.192146	17.125948	17.20084	17.097086	17.228698	16.885566	17.165678
22	192	27	34.200744	22.075634	21.921946	21.913516	21.782814	21.923366	22.013212	22.006774	21.819752	21.963616	21.763774	21.978534	21.721878	21.956164	21.918346	22.024984	21.793194	21.853334	21.75469	21.824398	21.795548	21.993374	21.772524	21.790484	21.840228	21.86805	21.91176
23	88	27	20.355888	10.118408	10.151188	10.193276	10.033508	10.126384	10.198175	10.103235	10.146588	10.075676	10.177487	10.091411	10.064287	10.218763	10.177453	10.235161	10.15455	10.196686	10.287352	10.097023	10.230165	10.253463	10.184325	10.156899	10.227	10.10667	10.140005
24	221	27	34.72864	23.573912	23.021162	23.515774	22.901836	23.64319	22.883296	23.56051	22.899712	23.564612	22.98976	23.653346	23.178858	23.521858	23.336208	23.733734	23.340274	23.706954	23.51258	23.620208	23.453278	23.530254	23.61263	23.465496	23.499688	22.90094	23.670384
25	41	27	24.432596	12.348011	12.08096	12.336521	11.853236	12.20138	11.884351	12.231685	11.844349	12.252194	11.924976	12.264382	12.10658	12.266649	12.067163	12.128448	12.066311	12.243489	12.081433	12.186045	12.201236	12.216334	12.108648	12.285415	12.086288	11.817168	12.330522
26	67	27	26.57335	14.567544	14.248162	14.57986	13.867738	14.642258	13.738258	14.519612	13.964171	14.51004	13.978021	14.508365	14.13408	14.643639	14.208499	14.473299	14.315112	14.501715	14.268811	14.4986	14.343697	14.408915	14.413436	14.384996	14.438884	13.827272	14.570205
27	279	27	21.33117	11.675565	11.495634	11.66227	11.185776	11.711353	11.304678	11.875784	11.267886	11.765626	11.281797	11.740077	11.288625	11.599897	11.364112	11.614416	11.641754	11.668906	11.507242	11.578892	11.425068	11.747636	11.528247	11.475243	11.459628	11.207646	11.626953
28	131	27	23.208612	10.172317	10.100182	10.149184	9.94197	10.167282	9.894976	10.065489	9.735984	10.076092	9.60804	10.144461	9.697759	10.088067	9.619287	9.936095	9.714689	9.997768	9.762769	10.021948	9.915213	9.8064	9.796128	9.93171	9.823579	10.115036	10.099742
29	187	27	38.717212	26.747012	26.505178	26.654302	26.419458	26.661844	26.237682	26.600676	26.066104	26.621764	26.315504	26.553924	26.13874	26.533404	26.146332	26.542932	26.133836	26.403652	26.19698	26.28038	26.254606	26.402954	26.260546	26.314362	26.260996	26.387892	26.577562
30	189	27	57.585072	39.387656	38.8961	39.329616	38.686592	39.206492	38.589524	39.146056	38.087292	39.12698	37.767832	38.998852	37.93752	38.925956	37.9806	38.878632	38.007548	38.72566	38.226688	38.639312	38.22108	38.530768	38.088592	38.372352	38.506332	38.669776	39.020656
31	233	27	87.033488	46.322808	45.722996	46.214188	45.248184	46.206568	46.596528	45.981604	44.858816	45.8618	44.289852	45.81472	44.246232	45.636228	44.907768	45.439692	44.6176	45.321456	44.857176	45.123908	44.8137	45.136768	44.914928	44.961992	44.92228	45.123968	45.771204
32	121	27	71.120344	48.228072	47.340108	48.164948	46.62764	48.06162	48.29196	48.082572	47.16884	48.035592	46.7069	47.86744	46.007624	47.822088	46.167408	47.601776	46.425896	47.451824	46.426124	47.233044	46.552488	47.13492	46.750336	47.036984	46.822464	46.598952	47.823144
33	31	27	38.169556	22.965556	23.04966	22.901762	22.291632	23.06478	23.113804	22.908552	22.602478	22.988404	22.174096	22.835504	22.300406	22.86904	22.153874	22.647784	22.163068	22.592112	22.18344	22.49402	22.430854	22.451696	22.329798	22.494944	22.438514	22.326046	22.64158
34	259	27	30.453796	17.11688	16.764766	16.96142	16.741772	17.102082	16.77376	16.964166	16.966556	16.994938	16.672286	16.889558	16.526521	16.852796	16.574326	16.779602	16.440736	16.751536	16.591814	16.727816	16.481318	16.638966	16.63328	16.664152	16.656626	16.777784	16.877184
35	45	27	54.419312	31.15704	30.866148	30.959248	30.76626	30.94929	30.706184	30.989742	31.119074	30.907842	30.62431	30.870062	30.4574	30.685316	30.132386	30.755474	30.26418	30.504112	30.253912	30.599036	30.245984	30.527258	30.443924	30.44996	30.465672	30.685044	30.73746
36	88	27	15.674854	6.251186	6.120991	6.25436	6.0186125	6.192286	6.216907	6.185931	6.2945785	6.0886505	5.9448815	6.186004	5.85305	6.136967	5.891931	6.1520725	5.9921135	6.163333	6.0045605	6.0970415	6.1026375	6.066883	6.046734	6.063587	6.0321535	6.0605365	6.1886445
37	58	27	38.541232	24.062264	24.125144	23.940664	24.31431	23.914216	23.59741	23.803612	24.386092	23.806228	23.760516	23.786006	23.52436	23.763124	23.163274	23.616868	23.426354	23.551428	23.103704	23.402644	23.330448	23.483192	23.21428	23.37733	23.358046	24.226372	23.672616
38	313	27	73.704136	61.836152	61.710976	61.941748	61.453592	61.82304	61.107596	61.808336	61.695568	61.943352	61.28032	61.778936	61.366688	61.725076	61.113564	61.522512	61.713448	61.49656	60.925928	61.563944	61.463768	61.411336	61.26034	61.449072	61.3328	61.433328	61.678184
39	34	27	23.20821	12.257864	12.159116	12.087592	12.078637	11.989344	12.02304	12.068698	12.308448	11.923762	12.467862	12.050185	12.130934	11.993337	12.051608	11.929835	11.737166	11.851797	11.931177	11.921874	11.706853	11.864831	11.950304	11.765606	11.876094	12.171829	11.979483
40	3	27	88.532152	75.611272	75.345288	75.628144	75.026848	75.603856	74.224992	75.380552	74.563016	75.3884	74.8972	75.504256	74.712144	75.3196	74.648184	75.212864	75.290144	75.055504	74.581528	75.013192	75.47236	75.113072	74.582752	74.900256	75.135768	74.962912	75.319224
41	45	27	48.968832	30.650244	30.36504	30.560528	30.37042	30.474738	30.379316	30.358882	30.326492	30.52341	30.86632	30.362634	30.475158	30.421544	30.193366	30.324174	30.127018	30.105086	30.180548	30.23747	29.9809	30.152474	29.971632	30.199364	30.042674	30.341426	30.35021
42	74	27	24.290364	13.784358	13.976194	13.837668	13.697788	13.707639	13.758989	13.703244	13.732313	13.706685	14.243647	13.558929	14.095572	13.465617	13.717901	13.504528	13.575625	13.463086	13.499832	13.527821	13.362001	13.447666	13.474182	13.412533	13.431614	13.662248	13.596158
43	158	27	32.003752	18.60692	18.956236	18.580648	18.547968	18.505882	18.705028	18.553552	18.558932	18.44913	19.439082	18.214282	19.085662	18.114774	18.625036	18.213072	18.229914	18.076612	18.230856	18.016888	17.943096	18.071968	18.05897	18.119426	17.96442	18.688888	18.125828
44	204	27	24.245446	11.311067	11.805398	11.28307	11.642115	11.381431	11.911549	11.326222	11.497446	11.323231	11.851002	11.254604	12.000262	11.309331	11.76061	11.282829	11.614364	11.336439	11.430259	11.228077	11.43235	11.329911	11.306943	11.309122	11.276492	11.762562	11.357194
45	3	27	93.612352	79.801696	79.335408	79.749384	79.514568	79.761048	78.573568	79.583152	78.883904	79.417496	79.002088	79.38112	79.15128	79.385864	79.052248	79.229792	78.930432	79.204104	78.972696	78.983336	79.23216	79.134832	78.514944	79.274496	79.433216	79.560368	79.394832
46	313	27	71.962416	61.192672	60.599728	61.113948	60.768824	61.0308	60.529296	60.953072	60.301712	60.852996	60.406516	60.97422	60.651564	60.80814	60.795828	60.77134	60.83528	60.826688	60.628624	60.6634	60.517572	60.610456	60.718796	61.32122	60.46064	60.781552	60.884844
47	223	27	20.108054	9.075044	9.002792	8.996134	8.989084	9.061763	8.893334	9.033273	9.291141	8.979802	8.809682	8.954929	8.74616	8.952308	8.559159	8.893536	8.550207	8.787309	8.675489	8.735881	8.634484	8.727757	8.717247	8.694863	8.713627	8.982384	8.954176
48	118	27	22.04149	11.170064	11.105819	11.091244	11.241478	11.173664	10.922245	11.109363	10.625604	11.151615	10.589675	11.080747	10.569394	11.064241	10.520742	10.900664	10.68013	11.008372	10.644384	10.918072	10.866362	10.984248	10.727148	10.84806	10.879418	11.110818	11.108804
49	208	27	15.439564	6.2025475	6.4538135	6.2912565	6.2244395	6.340575	6.126878	6.2100425	6.106173	6.3405035	6.2907035	6.377029	6.314852	6.366421	6.341312	6.35694	6.282029	6.3108725	6.2787165	6.3891045	6.253447	6.3786175	6.321734	6.301784	6.457834	6.3162085	6.400246
50	265	27	24.475848	10.980554	11.100508	10.798588	10.848198	10.775232	10.765296	10.707912	11.026512	10.702698	11.088397	10.659223	10.96377	10.74366	10.603435	10.61971	10.73688	10.577214	10.56989	10.597511	10.566086	10.677329	10.42677	10.671868	10.625426	10.87424	10.654166
51	118	27	28.127188	13.444866	13.328125	13.27682	13.279818	13.36708	13.016065	13.317834	13.344608	13.267072	13.428818	13.255566	13.136184	13.122776	13.105944	13.124752	12.99953	13.050473	13.078452	12.996688	12.83323	12.934052	12.996966	13.057188	12.933976	13.328264	13.23686
52	89	27	17.235114	6.134949	6.217577	6.059042	6.251047	6.141937	6.165173	6.0639335	6.321341	6.16382	6.3591475	6.074422	6.284401	6.190491	6.1091835	6.072825	6.0293825	5.937216	6.149685	5.954865	6.121613	5.998045	5.9333475	6.032405	5.948201	6.252312	6.0620915
53	243	27	12.943291	3.0802475	3.193359	3.10831375	3.16902325	3.1223295	3.257677	3.050963	3.1574705	2.985196	2.9829705	2.8884035	3.2372885	2.95475825	3.05852125	3.0258585	3.00432475	3.042982	3.14362825	2.93655775	3.1288605	3.07260025	3.122559	3.127172	3.0339015	3.26222075	3.00375725
54	73	27	18.145068	6.9952075	6.7926975	6.9942565	6.748175	7.121868	6.697806	6.990182	6.592977	7.036848	6.6848995	6.848788	6.5350185	6.880202	6.661118	6.834719	6.7313385	6.924281	6.598159	6.8219665	6.7579135	6.670564	6.806163	6.771864	6.714726	6.903336	6.848229
55	212	27	17.260364	8.627072	8.51652	8.55169	8.3430485	8.479554	8.0619915	8.587213	8.03312	8.578032	8.238268	8.513147	8.1155255	8.538366	8.147553	8.558273	8.2837285	8.44401	8.3301325	8.48813	8.278735	8.438306	8.310522	8.3745335	8.356096	8.40994	8.483289
56	233	27	17.461642	7.082135	7.075183	6.911432	7.031262	6.906493	7.090923	6.956238	7.0992595	6.882915	6.957024	6.8530975	6.89668	6.875748	6.800495	6.7849735	6.678977	6.822143	6.704376	6.740623	6.729888	6.7664615	6.827041	6.809175	6.7555285	6.972436	6.9204685
57	203	27	18.1935	7.942075	7.925529	7.865537	7.529008	7.778099	8.224476	7.848596	7.6402665	7.8187055	7.572579	7.885596	7.570594	7.867354	7.564709	7.70792	7.608235	7.684385	7.5821145	7.83852	7.546911	7.608218	7.5714145	7.657983	7.7058325	7.668558	7.890929
58	106	27	24.04733	11.82689	11.666102	11.800016	11.628193	11.686903	11.860781	11.523146	11.510488	11.497628	12.100888	11.434571	12.052922	11.477586	11.704192	11.493188	11.458216	11.394996	11.436102	11.310025	11.482498	11.381613	11.522474	11.364546	11.327547	11.618115	11.441488
59	203	27	18.199064	6.983943	7.177203	6.928141	7.135015	6.9545375	6.677314	6.951505	7.238763	6.8618265	6.921204	6.926702	6.8149185	6.876845	6.6246305	6.7929825	6.684381	6.719542	6.6427975	6.673344	6.6573075	6.641042	6.575084	6.725786	6.6814515	7.073508	6.8039155
60	164	27	15.972312	6.727213	6.858817	6.7974865	6.605343	6.734305	6.834885	6.670474	6.73955	6.694656	6.5184445	6.7794665	6.42752	6.767345	6.36342	6.628691	6.527888	6.50229	6.371905	6.608913	6.349397	6.476576	6.596206	6.426168	6.451266	6.478253	6.574314
61	285	27	22.806242	9.861124	9.991962	9.857963	9.929299	9.765147	9.556718	9.847941	10.006788	9.601377	9.826256	9.66244	9.632977	9.642757	9.590921	9.603325	9.537575	9.575156	9.354064	9.60505	9.323445	9.593741	9.423606	9.468186	9.467348	9.906734	9.589296
62	212	27	12.103414	6.369217	6.507801	6.334986	6.495595	6.4188825	6.192915	6.341131	6.570636	6.229161	6.385585	6.287825	6.261388	6.206999	6.1789655	6.201749	6.176177	6.110941	6.1943535	6.2127025	6.101379	6.088755	6.2435945	6.111617	6.122267	6.574264	6.147157
63	84	27	13.840665	4.904101	5.145844	4.916736	5.212291	4.7359	5.151721	4.765505	4.9835885	4.8785495	4.989072	4.677805	5.130506	4.796612	5.0763795	4.810517	4.971557	4.720518	4.928151	4.873875	4.772842	4.806641	4.8814515	4.6695625	4.7368425	5.262606	4.7112465
64	285	27	17.647886	4.491823	2.82221	4.382601	2.81789925	4.2813	2.85730425	4.139235	3.105863	4.005991	2.96825275	3.75078975	2.93007225	3.77812375	3.03337075	3.69200125	3.1282135	3.6044955	3.31098725	3.4614495	3.3961855	3.4199095	3.25044425	3.45896775	3.39438125	2.9352625	3.80569125
65	84	27	15.652434	6.5131895	6.781947	6.548007	6.676269	6.486335	6.8039585	6.498715	6.488274	6.4076595	6.389388	6.3556545	6.84649	6.3616995	6.8925885	6.3723115	6.56791	6.441201	6.563509	6.3698595	6.408265	6.4054045	6.391423	6.3537305	6.292932	6.780201	6.383931
66	232	27	13.507163	5.078257	4.8942655	4.993875	4.833973	4.9584885	4.570817	4.943844	4.7601035	4.929208	4.6639095	4.9717965	4.632701	5.000114	4.62854	4.7950605	4.7348175	5.003427	4.755737	4.9423885	4.8529965	4.753214	4.8006325	4.706839	4.8880755	4.8367545	4.8613715
67	101	27	17.93419	7.143435	6.998378	7.213919	6.928191	7.0625585	7.168047	7.157475	6.808019	7.104949	6.853153	7.154811	6.709283	7.027946	6.755568	7.111182	6.8256445	6.974279	6.986343	6.854423	6.8358315	6.933717	6.867034	6.919915	6.922075	6.919595	7.1195345
68	85	27	13.95905	5.0230745	4.79845	4.995336	4.8346905	4.974696	4.642854	5.0103755	4.7039005	4.893279	4.662837	4.8485795	4.731571	4.966385	4.752979	4.908556	4.846663	4.9868125	4.8522395	4.954021	4.8083225	4.8743315	4.9033305	4.9513285	4.8716955	4.651564	4.9962905
69	252	27	17.938216	8.477383	8.497616	8.475119	8.310476	8.572484	8.3827515	8.490107	8.533386	8.586857	8.44054	8.530633	8.466893	8.565803	8.554701	8.528075	8.490454	8.472249	8.631699	8.460628	8.493412	8.56463	8.579126	8.512425	8.508432	8.445357	8.518425
70	232	27	11.503738	3.551365	3.671433	3.520184	3.40725275	3.4716775	3.602005	3.652928	3.512576	3.5886515	3.4409995	3.45804025	3.3766755	3.4487035	3.4092195	3.4813625	3.514576	3.4611785	3.39033875	3.550969	3.45045525	3.418824	3.3764995	3.42662475	3.454539	3.391138	3.46808
71	158	27	22.589356	9.979409	9.608764	9.953543	9.741539	9.902185	9.664187	9.943837	9.602105	9.923798	9.567378	9.974428	9.561774	9.893724	9.673828	9.77222	9.777597	9.835093	9.712233	9.775888	9.647512	9.693053	9.724449	9.743418	9.770644	9.732968	9.908302
72	101	27	18.599782	7.282784	7.052784	7.3633005	7.1257945	7.2660615	6.921288	7.281383	6.715202	7.29573	6.814332	7.190686	6.86185	7.1305355	6.8497285	7.174892	6.846959	7.194162	7.0679045	7.2384045	6.976602	6.982136	6.983721	7.0996565	7.099823	7.0532165	7.146568
73	252	27	19.715208	9.528398	9.591902	9.454417	9.232676	9.392336	9.516861	9.322807	9.413094	9.241388	9.20575	9.37928	9.20094	9.334498	9.1634	9.315282	9.09584	9.210504	9.17651	9.217038	9.222669	9.244284	9.094738	9.16479	9.116397	9.117946	9.289053
74	223	27	14.48197	5.4708765	5.5176995	5.5229565	5.292334	5.5471875	5.420503	5.5234045	5.270671	5.6003205	5.2679255	5.47677	5.469767	5.4882355	5.436003	5.501945	5.3587755	5.518811	5.436805	5.5054025	5.56792	5.494763	5.44224	5.438508	5.4788715	5.26375	5.484142
75	74	27	13.903088	4.6824905	4.3860585	4.6914185	4.456514	4.6569765	4.5033165	4.475488	4.51765	4.638547	4.656665	4.518321	4.434548	4.649815	4.398654	4.4612465	4.3771495	4.4217825	4.2583635	4.567529	4.3757815	4.533402	4.3348605	4.405549	4.442014	4.4786395	4.563353
76	164	27	17.444644	7.545412	7.673311	7.528385	7.404891	7.468208	7.778328	7.5273005	7.5193255	7.518398	7.380233	7.457949	7.411246	7.432347	7.330672	7.408172	7.429432	7.4432335	7.392647	7.418409	7.423151	7.45837	7.4336225	7.341669	7.420367	7.594972	7.603804
77	131	27	16.574836	5.890071	6.0192895	5.7578815	5.964582	5.6957135	5.9382125	5.7123145	5.82459	5.6526285	5.897294	5.7475745	5.960672	5.6195785	5.7787935	5.6214455	5.8088515	5.675594	5.818932	5.619263	5.816637	5.605702	5.9475435	5.757912	5.68544	5.8777995	5.6443245
78	79	27	22.790844	10.182307	10.052394	10.268211	9.85805	10.210452	9.834996	10.126074	9.697956	10.153076	9.547707	10.129422	9.603608	10.088109	9.591252	10.006018	9.713962	10.041702	9.746544	10.027938	9.848736	9.845456	9.863574	10.024058	9.81581	10.06561	10.07301
79	106	27	18.459964	6.9938285	7.291875	7.054343	6.855456	6.9781005	7.114899	6.9900055	6.949315	7.0785	6.6682635	7.107327	6.604414	7.050054	6.7833735	7.0736665	6.759741	6.980717	6.724564	6.8745595	6.947953	6.942911	6.957383	6.813037	6.988998	6.904253	6.979136
80	134	27	40.683464	19.279032	19.041204	19.05722	18.861872	19.047252	18.834824	18.958256	19.100936	18.964828	18.405192	18.90874	18.35786	18.839358	17.938898	18.782576	18.397228	18.724268	18.396782	18.648788	18.320268	18.623544	18.505064	18.667484	18.53853	18.941248	18.908644
81	204	27	41.343676	19.93694	20.091708	19.806858	19.97223	19.718884	19.976748	19.71472	19.9359	19.698284	19.29304	19.636216	19.378138	19.513978	18.845832	19.50816	19.566876	19.350452	19.395334	19.39216	19.302932	19.39662	19.452424	19.431688	19.334894	19.930472	19.60296
82	58	27	43.245056	25.646248	25.582892	25.498414	25.012168	25.402878	24.886352	25.405732	24.559482	25.407112	24.979524	25.286286	25.096632	25.274974	25.127554	25.218864	25.084152	25.139184	25.070176	25.119832	25.046894	24.98638	24.994166	24.961916	25.166638	24.973788	25.240504
83	56	27	71.17032	48.256592	47.392468	48.180956	46.640624	48.084368	48.30652	48.106744	47.173076	48.050964	46.716532	47.870772	46.02082	47.8344	46.145152	47.60626	46.437744	47.464784	46.451888	47.24252	46.566292	47.140208	46.754768	47.043656	46.835108	46.650432	47.829036
84	282	27	87.033488	46.322808	45.722996	46.214188	45.248184	46.206568	46.596528	45.981604	44.858816	45.8618	44.289852	45.81472	44.246232	45.636228	44.907768	45.439692	44.6176	45.321456	44.857176	45.123908	44.8137	45.136768	44.914928	44.961992	44.92228	45.123968	45.771204
85	265	27	39.970164	29.649482	28.623476	29.66934	28.129372	29.80286	28.32735	29.880796	28.550388	29.701698	27.956392	29.759248	28.440716	29.73068	28.58783	29.619254	28.833202	29.68763	29.13493	29.52508	29.019528	29.52316	29.36082	29.607736	29.425304	28.393236	29.882364
86	134	27	-17.182626	-6.9077155	-7.467582	-6.9820045	-7.52118	-7.036317	-7.475857	-7.013528	-7.116718	-7.0449495	-7.703319	-7.061243	-7.467994	-7.0982825	-7.424283	-7.163186	-7.427479	-7.144127	-7.520578	-7.326663	-7.7765325	-7.332777	-7.654431	-7.316566	-7.622761	-7.4531105	-7.0924415
