# Supplementary material for: Dynamic allostery in substrate binding by human thymidylate synthase
Source: eLife. 2022 Oct 6;11:e79915. doi: 10.7554/eLife.79915 (PMC9536839; doi:10.7554/eLife.79915)
Supplement: Figure 2—source data 7. [file elife-79915-fig2-data7.zip › Fig2SD7.txt]

Peak	Residue	N	T1	T2	T3	T4	T5	T6	T7	T8	T9	T10	T11	T12	T13	T14	T15	T16	T17	T18	T19	T20
19	161	20	24.354104	8.732048	8.551374	8.639037	8.5803	8.499251	8.3707695	8.631294	8.435662	8.759304	8.551799	8.530088	8.663439	8.607342	8.594149	8.535676	8.608041	8.684088	8.369776	8.541752
20	243	20	16.223248	5.1411345	5.177955	4.9789045	5.1522975	5.1027305	5.064441	5.208617	5.045405	5.15687	5.127284	4.947656	4.982762	5.0472555	5.25256	5.0243195	5.223284	5.0451745	5.294104	5.226592
21	121	20	48.593044	20.660778	20.330184	20.69502	19.936726	20.47724	20.193856	20.586856	20.198604	20.538144	20.050952	20.477188	20.352208	20.368976	20.567604	20.433978	20.079114	20.408568	19.960188	20.4998
22	67	20	29.049386	10.16526	10.17176	10.040691	10.057535	10.059999	10.005735	10.145194	10.014456	9.950762	9.997522	10.07522	10.258047	10.034211	10.180475	9.922088	10.123915	9.928476	9.976428	10.155551
23	41	20	26.70843	9.614524	9.738062	9.68243	9.586733	9.705372	9.747738	9.550869	9.638432	9.778008	9.821214	9.638826	9.792578	9.730819	9.514238	9.695979	9.735602	9.547282	9.596086	9.770668
24	279	20	27.353114	10.621305	10.325797	10.506148	10.239612	10.650774	10.27779	10.388466	10.442867	10.639072	10.30903	10.275274	10.322574	10.483483	10.332278	10.591048	10.369286	10.449456	10.282931	10.59769
25	85	20	34.015892	12.848071	12.962546	12.620313	12.719004	12.496522	12.7466	12.686288	13.021122	12.809172	12.61248	12.752896	12.494112	12.776746	12.640306	12.778959	12.785832	12.710468	12.69947	12.752236
26	192	20	60.466228	27.384132	27.110402	27.349932	27.108018	27.392724	27.251076	27.425762	27.287256	27.43292	26.924832	27.305348	26.990252	27.303888	27.390838	27.25531	27.160088	27.281376	26.974552	27.467696
27	189	20	65.415624	27.076104	26.84256	26.796624	26.996432	26.918928	27.072778	27.012712	26.828322	26.974362	26.76124	27.035586	26.71396	27.067784	26.947326	26.960536	26.771706	26.965796	27.093248	26.948772
28	34	20	31.5992	12.054107	12.190896	12.231788	11.902974	12.132578	12.196349	12.0689	12.187839	12.086091	12.000372	11.987881	12.025545	12.157646	12.235731	12.050831	12.031842	12.053872	12.275982	12.036726
29	56	20	28.08689	10.661145	10.945382	10.703872	10.841717	10.957218	10.806603	10.739263	10.807985	10.764504	10.543496	10.779374	10.796388	10.756348	10.75966	10.586572	10.686742	10.653468	10.807854	10.78125
30	89	20	26.428198	9.306932	9.301438	9.278943	9.44921	9.321652	9.42497	9.25198	9.530992	9.127792	9.34451	9.345072	9.162415	9.15037	9.209749	9.36021	9.324882	9.163619	9.4908	9.359014
31	198	20	52.593872	24.5346	23.923028	24.452496	24.105556	24.589856	24.191104	24.566252	24.196856	24.376282	24.027468	24.469968	24.214146	24.466394	24.336708	24.421288	24.382716	24.178622	24.131892	24.572792
32	31	20	53.813576	21.3438	21.491244	21.324544	21.329834	21.520488	21.296976	21.303764	21.346838	21.3782	21.281818	21.348476	21.262796	21.442872	21.172436	21.588408	21.36182	21.437324	21.295906	21.431088
33	269	20	58.847004	26.714766	26.788724	26.630256	26.805182	26.901718	26.5538	26.827416	26.616324	26.691808	26.426676	26.806368	26.465836	26.846628	26.531122	26.699708	26.504814	26.87282	26.634832	26.712514
34	73	20	26.75775	9.935262	10.23996	10.061898	10.127092	10.173349	10.178843	10.156738	9.978635	10.234154	9.977544	10.206172	10.026426	10.169926	9.981596	10.142576	10.127128	9.982639	10.092898	10.082954
35	221	20	67.597952	30.773772	30.418176	30.976236	30.5344	30.824708	30.564632	30.88897	30.505676	30.75481	30.33418	30.833552	30.53174	30.784726	30.810868	30.87276	30.73608	30.610652	30.358016	30.82683
36	259	20	61.259256	38.342992	38.302528	38.266996	38.341736	38.373828	38.123544	38.357204	38.148204	38.481216	37.659728	38.215384	37.851452	38.30788	38.320264	38.539416	38.202376	37.951032	38.154632	38.442752
37	282	20	63.535172	26.408878	26.7385	26.557384	26.593408	26.508952	26.29728	26.467948	26.2045	26.559314	26.120376	26.476104	26.318862	26.473198	26.398166	26.496612	26.578024	26.194936	26.461854	26.210064
38	198	20	44.801924	19.29498	18.76719	19.315314	18.638828	19.409326	18.708674	19.342544	18.910322	19.247134	18.921674	19.249916	19.061018	19.430252	19.15717	19.293036	19.205396	19.128502	18.570504	19.2715
39	187	20	99.306496	54.619968	55.572216	54.761328	54.78232	54.900104	54.500964	54.726596	54.279728	54.567536	54.238396	54.775704	54.5735	54.799312	54.534252	54.644892	54.675528	54.780984	54.687432	54.6856
40	269	20	57.160272	28.064518	28.342696	27.912068	27.85525	28.025116	27.966676	28.083144	27.930672	27.789024	27.793278	28.059804	27.756874	28.113372	27.930216	28.05056	27.86492	27.999144	27.816524	28.032986
41	192	20	64.629456	29.69823	29.180806	29.814886	29.181592	29.701964	29.052192	29.705212	29.047416	29.505704	29.431158	29.779524	29.503064	29.627492	29.451658	29.752108	29.528538	29.644098	29.198824	29.394548
42	88	20	30.994932	13.615029	13.606522	13.525632	13.44192	13.473444	13.53955	13.479182	13.429108	13.580868	13.471697	13.598042	13.693583	13.475526	13.529301	13.663295	13.550613	13.499937	13.446044	13.658924
43	221	20	59.330768	27.343948	26.753232	27.27098	27.118388	27.377688	27.00112	27.406066	26.933006	27.31244	26.946504	27.163654	27.087704	27.235398	26.984032	27.330202	27.14491	27.266926	27.152076	27.20484
44	41	20	25.85466	10.956643	10.987538	10.967343	10.97274	10.901594	10.875608	10.903588	10.63194	10.713798	10.845909	10.919151	10.832659	10.902454	10.781737	10.725051	10.711127	10.821886	10.987286	10.766538
45	67	20	35.188768	14.322232	14.558798	14.426496	14.523579	14.498122	14.420055	14.409076	14.369347	14.36807	14.397397	14.382908	14.371952	14.447783	14.21213	14.37654	14.195347	14.497076	14.538056	14.412247
46	279	20	28.64164	12.282656	12.561996	12.493886	12.510131	12.61602	12.524692	12.439488	12.203888	12.339106	12.389159	12.277092	12.264196	12.431948	12.378602	12.444305	12.278205	12.364692	12.57939	12.491722
47	131	20	31.07476	11.977345	11.842675	11.805242	11.829274	11.817564	11.884746	11.940402	11.87332	11.842225	11.754394	11.924522	11.702037	11.68244	11.628388	11.838286	11.725328	11.674073	11.93812	11.833658
48	187	20	85.957112	45.168976	45.677616	45.298788	45.792276	45.311988	44.898064	45.386404	45.302024	45.32644	45.0322	45.180592	44.89308	45.155568	44.607216	44.81572	44.660172	44.872224	45.709224	45.345
49	189	20	91.774088	40.668264	41.224024	40.877852	40.949536	40.940004	40.44242	40.717036	40.95632	40.777684	40.773392	40.721232	40.37378	40.245544	40.122432	40.510928	40.100784	40.843504	41.143792	40.669632
50	233	20	104.319784	43.953432	44.413704	43.878784	44.208648	43.793032	43.856132	44.050588	43.774408	43.879696	44.418896	43.767948	43.690744	43.634568	43.217328	43.525216	43.237832	43.56842	44.038432	43.80126
51	121	20	99.954336	43.919376	43.979204	43.930964	43.871432	43.845416	43.393568	43.769536	43.573128	43.842932	43.912344	43.69044	43.744912	43.554608	43.027016	43.142544	43.110472	43.231704	43.622272	43.796448
52	31	20	56.574224	24.878798	25.236412	24.922094	25.03554	24.902408	24.707946	24.95378	24.921102	24.84935	25.075284	24.733056	25.07749	25.012032	24.521964	24.761296	24.464052	24.69752	24.946998	25.013336
53	259	20	38.227512	17.022914	16.79968	16.893786	16.837276	16.76119	16.726064	16.768558	16.678237	16.807854	16.769918	16.750796	17.0887	16.626118	16.630779	16.613877	16.439184	16.464754	16.910968	16.834336
54	45	20	102.443368	47.984976	48.557324	48.1146	48.41006	48.118432	48.271484	47.908536	47.685648	48.184488	47.716244	47.758816	48.508544	47.528732	47.897344	47.589608	47.09048	47.320648	48.52052	48.15712
55	88	20	15.392366	5.8506995	5.792994	5.789849	5.877572	5.82013	5.7820975	5.8704325	5.8139825	5.765443	5.7621765	5.871157	5.844873	5.7623995	5.6836	5.742644	5.732363	5.624488	5.7297065	5.8544175
56	58	20	59.714504	27.393008	27.662424	27.441364	27.609348	27.418956	27.496536	27.314538	27.24584	27.249468	27.288756	27.058396	27.29244	27.136184	27.683748	27.120646	26.940912	26.884508	27.648672	27.501954
57	313	20	286.886144	238.145168	241.190464	237.739392	239.239648	237.905888	237.000784	238.191072	238.748384	238.540704	237.221392	236.885568	235.237856	235.318624	237.024944	234.110256	234.552512	233.330032	239.50256	238.607456
58	34	20	30.919536	14.253097	14.33802	14.179675	14.210158	14.195722	14.114516	14.314272	14.255752	14.20268	13.90211	14.264492	14.196424	13.926173	14.248	13.855247	14.122084	13.886758	14.306418	14.214073
59	3	20	409.812288	364.278976	370.90944	364.011936	366.426432	364.54848	365.024	363.509824	363.890112	364.097888	364.303424	361.652672	363.353376	359.118624	360.443456	357.740288	357.806848	357.18592	367.481024	364.093824
60	45	20	117.216848	71.979936	73.291536	72.140176	72.268944	71.945696	72.24048	72.0228	71.91996	72.204784	71.81016	71.459176	71.63508	70.84176	72.339272	70.742128	71.09136	70.755944	72.58968	72.062744
61	74	20	30.295938	13.377521	13.362556	13.355091	13.211348	13.309094	13.262316	13.124395	13.285222	13.411085	13.278706	13.108242	13.16599	13.02789	13.452522	13.10263	13.165022	13.135542	13.249518	13.311038
62	158	20	38.4728	16.082815	16.285345	16.166236	16.077976	16.146872	16.122654	16.197953	16.071569	16.22814	15.969258	15.885924	15.961209	15.798468	16.316399	15.83961	16.041156	15.952145	16.085722	16.249934
63	204	20	45.133528	23.797266	23.859554	23.824982	23.554694	23.775056	23.659604	23.689732	23.722684	23.580912	23.883648	23.436944	23.3853	23.414156	23.748552	23.307906	23.80154	23.3491	23.723326	23.654988
64	3	20	417.935168	373.990784	380.643072	374.085888	377.358272	372.455808	378.67008	374.142656	376.108224	372.9136	373.982784	369.517312	372.870592	367.5968	374.0528	365.894464	369.900096	364.586176	379.01776	372.826176
65	313	20	278.804992	231.838048	234.35496	232.179776	233.361632	231.2656	234.184096	232.202576	231.49216	231.266336	233.4644	228.686192	230.610912	226.846112	232.146048	225.572048	230.251104	228.541936	234.342592	231.073696
66	223	20	19.009872	7.5714515	7.2885155	7.42308	7.405286	7.425011	7.408116	7.52259	7.371026	7.305792	7.346391	7.37724	7.655217	7.4750885	7.524641	7.2906365	7.3084865	7.180631	7.3634665	7.4482855
67	118	20	30.394418	12.717386	12.638597	12.76906	12.719738	12.631093	12.759946	12.505828	12.806109	12.599906	12.44309	12.595983	12.5728	12.655388	12.405415	12.455378	12.463878	12.447638	12.688943	12.600063
68	208	20	15.162472	6.097781	5.9889455	5.987674	5.961216	5.95999	5.974625	6.1038685	5.9205615	5.984416	5.967385	5.8415145	6.051426	6.0094015	5.9152	6.0428675	6.067584	5.917853	5.9197745	5.90438
69	265	20	23.888868	8.741451	8.76796	8.689136	8.779592	8.850902	8.641681	8.955715	8.613204	8.778506	8.771526	8.85123	8.835514	8.816507	8.766034	8.81466	8.772001	8.60086	9.02205	8.845619
70	118	20	33.919096	12.673319	12.208177	12.556226	12.24097	12.557586	12.161932	12.529876	12.342762	12.51547	12.47107	12.50426	12.312423	12.51725	12.453043	12.253384	12.443665	12.337963	12.139606	12.612131
71	89	20	23.401312	9.35981	9.243986	9.289304	9.055364	9.270426	9.28765	9.29553	9.230424	9.208562	9.453026	9.24993	9.347004	9.327764	9.439866	9.399056	9.172908	9.349498	9.277492	9.372813
72	243	20	17.746988	6.278835	6.1950925	6.369967	6.0654225	6.266655	6.24822	6.2538075	6.143388	6.406824	6.234369	6.18989	6.1047005	6.2126925	6.261865	6.146576	6.083786	6.202798	6.1555085	6.201555
73	73	20	26.686906	10.659566	10.58049	10.508386	10.499619	10.666068	10.637644	10.517828	10.538471	10.525256	10.624145	10.687125	10.458589	10.836076	10.773986	10.57205	10.74412	10.634308	10.53621	10.651776
74	212	20	21.738558	8.281032	8.2679355	8.495271	8.454567	8.545198	8.438547	8.385653	8.254293	8.429604	8.3068085	8.48612	8.447458	8.494525	8.276142	8.481544	8.4209	8.344484	8.399274	8.46634
75	233	20	18.9428	6.586955	6.6442405	6.517818	6.444833	6.4462855	6.495249	6.625151	6.552679	6.556239	6.610626	6.305219	6.6393855	6.563396	6.744244	6.429113	6.576735	6.638633	6.4625285	6.383045
76	203	20	21.335868	8.398393	8.534507	8.347623	8.4326	8.389583	8.250117	8.46839	8.439469	8.406643	8.425927	8.416351	8.519512	8.345893	8.079744	8.3157695	8.297045	8.2689685	8.3265	8.482708
77	106	20	27.578394	11.393514	11.204986	11.332565	11.1898	11.17744	11.431787	11.276228	11.294908	11.254058	11.352963	11.19498	11.302882	11.1082	11.309489	11.110247	11.264816	11.194126	11.063798	11.232732
78	203	20	23.497356	9.461916	9.351326	9.451512	9.418025	9.278254	9.341048	9.333221	9.404133	9.369626	9.07586	9.266794	9.379208	9.189218	9.513129	9.36559	9.269432	9.322141	9.569992	9.399998
79	164	20	12.027624	4.42947	4.528546	4.4305095	4.4495835	4.504649	4.5002275	4.3967305	4.405787	4.4116335	4.368537	4.4522585	4.4744105	4.454175	4.488933	4.345257	4.5155485	4.473994	4.6042565	4.4985575
80	285	20	23.447364	9.725214	9.725535	9.572476	9.689233	9.601531	9.62767	9.620962	9.460857	9.729712	9.505819	9.513427	9.692123	9.400648	9.796288	9.508642	9.446059	9.386079	9.756854	9.648179
81	212	20	17.612504	7.316117	7.189197	7.22272	7.2870935	7.369707	7.151102	7.2479375	7.220432	7.423332	7.214195	7.315008	7.392603	7.3042375	7.437087	7.260244	7.2947055	7.299206	7.450572	7.3254325
82	84	20	16.739715	6.583431	6.4897965	6.730495	6.282218	6.55776	6.466947	6.643292	6.466568	6.487004	6.42198	6.595391	6.3625285	6.4345815	6.593211	6.366851	6.467126	6.5208205	6.320164	6.771552
83	285	20	11.572736	2.876723	1.770653	2.6269875	1.861459375	2.6786215	1.9157125	2.43357525	1.91043575	2.444235	1.959847375	2.23176875	1.9942435	2.3709475	2.07744075	2.1463685	2.00640725	2.10610675	1.77620875	2.2822355
84	84	20	19.863896	8.321037	8.3803865	8.288704	8.496557	8.177247	8.3042645	8.231273	8.246663	8.199302	8.191221	8.062676	8.3623555	8.182143	8.2064845	8.128549	8.112812	8.130404	8.31365	8.1070985
85	232	20	17.651536	7.188982	6.943543	7.075913	6.854053	6.9064	7.249452	7.1389195	6.737187	7.163599	6.8794655	6.824761	6.894426	7.088921	6.940458	6.950624	6.957895	6.825766	6.8460685	7.05189
86	101	20	25.492344	9.614276	9.728456	9.772805	9.714173	9.803954	9.753871	9.487134	9.679196	9.736868	9.492704	9.640857	9.568424	9.611352	9.503494	9.558264	9.538692	9.575148	9.71936	9.772034
87	85	20	21.663964	8.793381	8.801822	8.753619	8.687998	8.948757	8.78009	8.742822	8.632052	8.71475	8.744676	8.893236	8.80945	8.784965	8.543259	8.797607	8.657236	8.906659	8.7684	8.646328
88	252	20	26.315578	10.683827	10.643776	10.707355	10.582971	10.676896	10.431244	10.745808	10.711938	10.680379	10.4972	10.627536	10.665826	10.729225	10.456156	10.672432	10.609745	10.583516	10.595561	10.688708
89	232	20	15.85024	5.684079	5.818198	5.7446795	5.612292	5.9166555	5.637976	5.6755395	5.794644	5.674231	5.760327	5.718698	5.7497715	5.703284	5.729149	5.7883395	5.774605	5.8516265	5.712741	5.711185
90	158	20	29.534068	11.089551	11.031376	11.079021	10.970309	11.116953	10.926778	10.916333	11.126555	11.144432	10.9555	11.033209	10.962745	10.884374	11.028828	11.167252	11.049447	11.055118	10.939434	11.00103
91	101	20	22.985576	8.0259215	7.672561	8.040983	7.7528285	7.9664705	7.8511595	8.0581885	7.710124	8.038623	7.6328165	7.944903	7.8050625	7.929671	7.780595	7.885479	7.8540495	8.050734	7.78312	7.8716385
92	252	20	27.221192	10.924316	11.045526	10.898128	10.96091	10.995414	10.821586	10.935866	11.008972	11.113159	11.030665	11.04927	10.950874	10.81383	11.179012	11.147296	10.971779	10.93524	10.989386	10.854238
93	223	20	17.34552	6.096113	6.101409	5.886416	6.018734	6.1490795	6.0203165	6.0780275	5.899987	6.067297	6.1058585	6.1611035	6.0680685	6.1514205	6.176987	5.9550435	6.114749	6.135953	6.084059	6.105256
94	74	20	19.304106	7.4096185	7.4746345	7.330768	7.384652	7.414451	7.277074	7.4080545	7.346496	7.346996	7.250605	7.131605	7.471232	7.197362	7.404298	7.250628	7.15535	7.237584	7.361547	7.278703
95	164	20	20.198196	6.8930195	7.052102	6.889877	6.948737	7.019051	6.96557	6.946315	6.8055765	6.827605	6.953606	6.9467775	7.069718	6.9551945	6.815364	6.7901575	6.7893675	6.8159035	7.012555	6.856641
96	131	20	21.543142	7.444581	7.320981	7.409506	7.3931205	7.3098605	7.077033	7.3581055	7.2139415	7.612175	7.4116985	7.1604725	7.473268	7.469335	7.4118725	7.358791	7.477114	7.4576565	7.2035145	7.3838365
97	79	20	30.386948	11.741346	11.597578	11.530007	11.592403	11.601366	11.640394	11.653554	11.624051	11.619754	11.537871	11.716206	11.456292	11.412829	11.431595	11.616598	11.518412	11.464488	11.69357	11.633723
98	106	20	19.789312	7.1263085	7.195786	7.431513	7.116944	7.338761	6.926144	7.368332	7.070667	7.1791825	7.506922	7.010509	7.305624	7.163427	6.883615	7.31872	6.894007	7.2365065	7.457048	7.1257385
99	134	20	59.354884	22.915196	23.165246	22.920928	23.1207	23.04546	22.809036	23.056238	22.733424	23.05006	22.934096	22.948092	23.49167	22.616684	22.864424	22.751288	22.616816	22.701408	23.151956	23.057136
100	204	20	66.518128	27.201236	27.55699	27.235362	27.384294	27.363104	27.123806	27.336088	26.998802	27.47816	27.189442	27.274296	27.746396	26.989732	27.171428	27.013088	26.699948	26.948192	27.566386	27.483936
101	58	20	71.027688	30.367088	30.807102	30.542654	30.528348	30.652998	30.202158	30.412316	30.34574	30.372364	30.564824	30.422696	30.130672	30.195966	29.93011	30.165576	29.948124	30.2477	30.687988	30.466244
102	56	20	99.853368	43.892076	43.979204	43.893184	43.871432	43.8264	43.386416	43.758392	43.573128	43.824312	43.912344	43.676552	43.744912	43.504184	42.9986	43.125696	43.101972	43.182408	43.622272	43.78388
104	282	20	104.319784	43.953432	44.413704	43.878784	44.208648	43.793032	43.856132	44.050588	43.774408	43.879696	44.418896	43.767948	43.690744	43.634568	43.217328	43.525216	43.237832	43.56842	44.038432	43.80126
105	265	20	173.6492	140.682896	142.061184	140.785728	141.375424	140.784032	141.581824	140.90656	140.561248	140.78256	138.64664	140.69168	139.183072	140.227904	138.679808	140.3924	139.056816	140.480976	141.480848	140.90304
