# Supplementary material for: Dynamic allostery in substrate binding by human thymidylate synthase
Source: eLife. 2022 Oct 6;11:e79915. doi: 10.7554/eLife.79915 (PMC9536839; doi:10.7554/eLife.79915)
Supplement: Figure 2—source data 8. [file elife-79915-fig2-data8.zip › Fig2SD8.txt]

Peak	Residue	N	T1	T2	T3	T4	T5	T6	T7	T8	T9	T10	T11	T12	T13	T14	T15	T16	T17	T18	T19	T20
0	134	20	29.4544	12.696772	12.598654	12.747	12.259068	12.876796	12.456612	12.79397	12.405117	12.785436	12.629661	12.828991	12.75546	12.64955	12.852974	12.659943	12.728282	12.690287	12.385646	12.652152
1	257	20	30.455062	13.850015	13.806478	13.921501	13.604852	13.912297	13.723813	13.852965	14.070577	13.88851	13.998014	13.923571	13.862239	13.709496	13.791644	13.924801	13.7555	13.909764	13.700017	13.908509
2	168	20	29.775754	13.047636	13.155907	13.161138	13.089866	12.965046	13.086067	13.052678	13.155847	13.120553	12.960475	12.999117	12.951426	12.942476	13.002237	12.900705	13.062418	13.073904	13.051176	13.092574
3	40	20	39.16	17.504736	17.431686	17.586278	17.545098	17.494594	17.53922	17.68939	17.570476	17.436512	17.27888	17.506554	17.394862	17.549356	17.517078	17.687666	17.45044	17.698318	17.616996	17.478262
4	288	20	63.486596	32.016032	32.435852	32.311872	32.093006	32.62631	31.858654	32.152998	31.89898	31.95717	31.893968	32.293454	31.830614	32.2816	32.164186	32.195072	31.823044	32.14438	32.158382	32.212536
5	92	20	38.4644	17.552898	17.526986	17.452416	17.632344	17.465008	17.48317	17.609314	17.470428	17.398842	17.286214	17.44538	17.463972	17.500438	17.341288	17.614826	17.39208	17.29888	17.518328	17.209884
6	240	20	38.369288	17.802534	17.861442	17.746976	17.57651	17.790374	17.646536	17.955964	17.70481	17.707948	17.720588	17.759676	17.738924	17.907106	17.91981	17.795882	17.731422	17.802708	17.635258	17.75381
7	227	20	34.981328	15.875785	15.820725	15.686695	15.686083	15.77392	15.659646	15.805905	15.641104	15.687808	15.874102	15.709959	15.782263	15.924411	15.886074	15.744653	15.93342	15.745882	15.80215	15.754577
8	108	20	58.089564	27.831872	27.625636	27.804308	27.47511	27.972752	27.486484	28.074982	27.5694	27.922436	27.753172	28.088824	27.854078	27.741098	27.811794	27.888884	27.73467	28.113916	27.488394	27.976608
9	262	20	60.145188	28.912772	28.533774	28.7591	29.08224	28.683378	28.528318	28.73837	28.348358	28.863476	28.415024	28.610292	28.85987	28.657598	28.706974	28.996512	28.411414	28.7306	28.848244	28.776108
10	281	20	40.897888	18.634468	17.973154	18.291432	18.264394	18.310066	18.142508	18.421074	17.935348	18.311014	17.99505	18.229576	18.12609	18.127174	18.031414	18.488696	18.161222	18.262388	18.20923	18.349712
11	307	20	67.6014	32.22445	32.0409	32.246544	32.549192	32.430316	32.224802	32.417116	32.113772	32.179004	32.183034	32.146346	32.254518	32.389028	32.073706	32.392284	32.148016	32.277676	32.62774	32.16474
12	165	20	41.160328	19.013632	19.29258	19.061672	19.211756	18.917862	19.022872	19.014556	18.90798	18.98139	18.796092	19.038294	18.839262	18.824296	18.695834	18.905576	18.727438	18.909704	19.035994	19.083232
13	237	20	25.652958	7.0614495	4.4337035	7.0116905	4.271162	6.696412	4.351279	6.161311	4.7328375	5.752879	4.5765155	5.6789095	4.627841	5.5595595	4.868604	5.4729385	4.9314105	5.4242025	4.349865	5.6747945
14	177	20	46.518608	21.815712	21.943072	21.76159	21.678058	21.781276	21.677296	21.915378	21.915134	21.62931	21.295224	21.591668	21.387906	21.527336	21.513766	21.71962	21.358588	21.718272	21.756238	21.772508
15	37	20	71.47472	36.362884	35.43616	36.320116	35.647752	36.247436	35.70754	36.40286	35.674428	36.28662	35.826292	36.208532	35.807452	35.976572	35.6082	35.922752	35.743464	35.765464	35.558396	36.356248
16	267	20	123.182064	62.152996	62.283416	62.061208	62.28276	62.103484	62.004228	62.2587	61.463336	62.156028	62.417596	61.877256	61.678572	61.553464	61.00928	61.495184	61.107724	61.270328	62.46456	61.89872
17	178	20	72.397776	34.9917	35.059076	34.919476	35.116608	34.947124	34.999896	34.81698	34.587148	34.926928	34.758796	34.695292	35.529556	34.63584	34.602164	34.6469	34.286796	34.252808	35.264228	34.931408
18	298	20	76.047736	38.066312	37.609228	37.97266	37.4364	37.817388	37.94898	38.099172	37.564944	37.821016	37.681928	37.280244	37.749596	37.265972	37.834128	36.92716	37.46062	37.197628	37.51548	37.803148
103	249	20	85.109416	42.402912	41.607564	42.226736	41.586124	42.34762	41.635088	42.233728	41.405812	42.393468	42.207488	42.053156	42.14252	42.154112	42.31972	42.104208	42.124808	42.4093	41.53132	42.268012
