# Supplementary material for: Dynamic allostery in substrate binding by human thymidylate synthase
Source: eLife. 2022 Oct 6;11:e79915. doi: 10.7554/eLife.79915 (PMC9536839; doi:10.7554/eLife.79915)
Supplement: Figure 3—source data 1. [file elife-79915-fig3-data1.zip › F3SD1.txt]

Peak	Residue	N	T1	T2
0	161	2	46.394908	28.63426
1	243	2	44.525984	34.97762
2	121	2	67.379456	15.454966
3	67	2	60.860784	47.254884
4	41	2	52.93092	30.314752
5	279	2	55.390952	41.589244
6	85	2	58.369028	34.890112
7	192	2	66.940068	2.4939345
8	189	2	92.1408	41.465272
9	34	2	59.967328	36.336928
10	56	2	59.058108	25.531984
11	89	2	51.92038	35.130296
12	198	2	57.651288	44.787228
13	31	2	75.902904	30.561686
14	269	2	67.735352	37.538576
15	73	2	51.52524	30.945858
16	259	2	83.655392	22.68383
17	221	2	90.159944	4.445802
18	282	2	140.01096	46.410156
19	198	2	47.836552	36.142112
20	187	2	84.619592	40.797664
21	269	2	66.653604	36.040976
22	192	2	115.732608	35.474704
23	88	2	50.59738	32.638718
24	221	2	79.38856	2.6323935
25	41	2	58.605844	32.12856
26	67	2	59.295252	44.949356
27	279	2	47.596848	34.241156
28	131	2	50.044248	18.760314
29	187	2	71.77944	35.197184
30	189	2	91.48184	29.215876
31	233	2	154.04096	93.743984
32	121	2	112.410496	48.979384
33	31	2	97.569976	38.870432
34	259	2	85.238336	45.147864
35	45	2	98.691104	37.654968
36	88	2	40.724576	31.551576
37	58	2	83.817424	38.169608
38	313	2	197.147776	63.873952
39	34	2	55.467572	37.194168
40	45	2	79.412656	37.474528
41	74	2	51.50044	36.170044
42	158	2	71.527656	16.217282
43	204	2	62.441636	41.662196
44	313	2	195.767376	66.272596
45	223	2	47.803068	22.851092
46	118	2	50.467596	29.8775
47	208	2	43.273244	34.119776
48	265	2	50.429744	31.446548
49	118	2	61.121032	40.243032
50	89	2	46.714032	33.110782
51	243	2	35.97994	26.36086
52	212	2	46.568616	27.195404
53	73	2	45.343856	30.805786
54	233	2	46.281816	34.017992
55	203	2	61.748476	45.669032
56	106	2	55.509136	17.773154
57	203	2	49.86316	34.206856
58	164	2	42.982784	32.041196
59	285	2	39.012904	26.36569
60	212	2	30.420656	18.269028
61	84	2	31.373256	11.705842
62	285	2	20.93611	15.106416
63	84	2	35.345996	18.849096
64	232	2	34.8996	26.397778
65	101	2	47.599128	23.205796
66	85	2	38.790416	27.891366
67	252	2	50.291904	24.022692
68	232	2	34.566152	25.170104
69	158	2	49.488736	34.9343
70	101	2	48.331376	15.099434
71	252	2	51.776352	27.278852
72	223	2	40.192608	11.893825
73	74	2	39.157124	15.607036
74	164	2	38.229916	29.02532
75	131	2	42.074736	17.575796
76	79	2	50.013632	24.928032
77	106	2	61.533576	31.372402
78	134	2	27.530356	21.169696
79	204	2	66.665288	41.250072
80	58	2	67.268256	33.449816
81	56	2	125.101376	75.680576
82	282	2	112.410496	48.979384
83	265	2	55.520168	34.699348
84	134	2	-47.606684	-23.549304
85		2	61.80802	14.470568
