# Supplementary material for: Dynamic allostery in substrate binding by human thymidylate synthase
Source: eLife. 2022 Oct 6;11:e79915. doi: 10.7554/eLife.79915 (PMC9536839; doi:10.7554/eLife.79915)
Supplement: Figure 4—source data 1. [file elife-79915-fig4-data1.zip › F4SD1.txt]

Peak	N	T1	T2
0	2	17.967896	-1.14723225
1	2	58.492136	2.698157
2	2	16.946588	0.270688625
3	2	46.09788	-1.561033
4	2	13.535586	0.48112403125
5	2	35.807384	-0.223219015625
6	2	6.7876625	0.25857021875
7	2	36.194584	0.716682
8	2	2.184448	0.3618021875
9	2	81.164784	-0.121788945312
10	2	27.95386	0.071320078125
11	2	21.210836	-0.0310295996094
12	2	150.378752	-0.786994625
13	2	83.961888	-3.236224
14	2	138.69928	2.037081375
15	2	97.429784	2.21835325
16	2	4.09831025	0.24457753125
17	2	15.908103	0.0245928867187
18	2	26.697758	2.04638075
19	2	114.138992	6.3271785
20	2	82.909016	-1.67607225
21	2	232.545152	1.724529125
22	2	24.528202	0.26637375
23	2	29.245544	-0.870471
24	2	1.86731975	-0.615089
25	2	33.49698	0.50227475
26	2	63.887016	2.3068705
27	2	70.373032	1.97139325
28	2	31.16436	-0.082964625
29	2	109.952976	-1.179281375
30	2	45.56404	2.70804
31	2	93.265552	0.888626875
32	2	56.808856	1.209653875
33	2	128.179264	-0.553433
34	2	2.949459	0.22799221875
35	2	17.55017	-0.810637875
36	2	5.440022	1.003934375
37	2	84.979568	-3.0113875
38	2	80.702032	0.51782159375
39	2	432.312768	-4.5234295
40	2	26.672246	0.48072134375
41	2	107.012864	-0.38947834375
42	2	17.29934	0.463126
43	2	53.407004	-3.10657525
44	2	17.478528	-0.94235525
45	2	23.396968	0.700845875
46	2	40.498808	-1.955094125
47	2	44.079656	-2.29985825
48	2	53.770064	0.189059
49	2	31.740704	0.9942704375
50	2	49.547232	1.051580625
51	2	200.070688	-0.2179795625
52	2	175.664576	2.8744515
53	2	373.727168	0.0529892890625
54	2	494.671392	-0.777547375
55	2	63.847544	0.218155640625
56	2	20.22114	-0.2970731875
57	2	505.220736	1.05888825
58	2	55.594872	0.228967828125
59	2	89.904936	4.1210775
60	2	16.490937	0.2381748125
61	2	369.936128	14.757104
62	2	107.251104	-2.64599925
63	2	7.8288825	0.076160984375
64	2	55.142224	0.5741600625
65	2	89.07632	1.96578075
66	2	26.441032	-0.4237945
67	2	401.103456	0.70909425
68	2	86.19748	2.57782475
69	2	131.001856	1.771069625
70	2	19.971092	-0.101528023437
71	2	50.857996	0.59732175
72	2	22.54454	-0.434869125
73	2	90.274656	-2.449265
74	2	646.552448	2.013476625
75	2	75.985728	0.146584015625
76	2	155.716992	0.5926440625
77	2	44.063496	-1.444090375
78	2	40.45614	-0.164010421875
79	2	308.45984	2.166628
80	2	56.17676	1.201469625
81	2	31.922948	1.57914425
82	2	17.21807	-0.0758295625
83	2	31.6043	-0.464303375
84	2	24.074292	0.6595673125
85	2	35.499972	0.2813114375
86	2	14.209846	0.823373125
87	2	144.094272	2.505654
88	2	53.463368	-2.27384275
89	2	46.790328	-0.35565303125
90	2	155.691232	0.922325875
91	2	49.906496	2.07805275
92	2	78.967808	1.737887
93	2	107.349456	2.123814
94	2	189.181728	1.214482625
95	2	18.742744	-0.72901175
96	2	331.544512	2.3858365
97	2	594.548608	-1.259427375
98	2	177.177728	3.0207355
99	2	3.9627515	0.0694521953125
100	2	145.821248	0.4234901875
101	2	32.740566	0.5759048125
102	2	22.213536	0.6792211875
103	2	146.712576	-0.0471242734375
104	2	15.581485	-0.14767834375
105	2	71.601304	0.45497003125
106	2	363.981568	-0.5878220625
107	2	17.581908	-0.2636075
108	2	4.9659285	0.0544150078125
109	2	11.020946	0.0618875859375
110	2	105.054416	3.6236555
111	2	43.665152	0.3707641875
112	2	33.59568	-1.97119375
113	2	43.895468	0.4805975625
114	2	45.867088	0.17868034375
115	2	314.521568	2.6787835
116	2	110.347312	1.83536625
117	2	45.735508	0.3960175
118	2	27.593884	-0.3546576875
119	2	115.462288	1.610026
120	2	31.480234	-0.29890103125
121	2	41.372024	-0.92116475
122	2	18.920988	0.123531421875
123	2	35.52448	-1.96185925
124	2	10.223725	-0.168897828125
125	2	55.404036	-0.0945124296875
126	2	169.549088	4.354928
127	2	30.295688	-0.8929683125
128	2	45.554652	0.42429734375
129	2	31.926472	-1.0126249375
130	2	36.091636	0.6485646875
131	2	34.849528	-0.8064945
132	2	21.320432	-0.107812554687
133	2	23.374178	0.32766125
134	2	237.993904	2.37194125
135	2	80.864936	2.26650175
136	2	43.053016	3.256751
137	2	136.054064	-1.07860775
138	2	97.562096	-1.49371425
139	2	27.740968	-0.09018625
140	2	45.798256	0.8507834375
141	2	35.50258	-1.075923125
142	2	25.938018	-1.2255985
143	2	114.830384	0.105238859375
144	2	32.161276	0.50941603125
145	2	63.773864	0.692260375
146	2	58.35668	-0.0267041796875
147	2	82.463256	-2.934468
148	2	70.218704	0.46797496875
149	2	21.028364	-1.014714875
150	2	10.793588	0.576286625
151	2	64.288224	-0.629675125
152	2	39.101896	0.0328767851562
153	2	22.545942	0.687956625
154	2	15.31321	-0.107611226562
155	2	60.782792	-4.808454
156	2	27.279432	0.134311265625
157	2	85.894864	6.669527
158	2	20.752178	0.415787
159	2	24.40005	-0.116703898437
160	2	49.103192	-0.859961625
161	2	22.686756	0.0481125429687
162	2	26.328796	0.0584101171875
163	2	4.6258115	-0.3543944375
164	2	30.91732	-0.6259015625
165	2	33.682896	-0.980446
166	2	16.173493	-0.0773429921875
167	2	32.230524	1.336448375
168	2	37.06336	-1.0351754375
169	2	24.608746	0.450709125
170	2	42.410388	1.750064625
171	2	21.230358	0.169356890625
172	2	35.6046	1.52675125
173	2	21.902744	-0.7675845
174	2	39.013632	-0.76368525
175	2	28.938012	-1.5325235
176	2	45.73254	-0.803492
177	2	60.816376	0.249174734375
178	2	29.374394	2.1471175
179	2	11.939753	0.120099484375
180	2	48.00432	-0.485036875
181	2	1.06243175	0.8160780625
182	2	35.129404	0.0578238125
183	2	31.097596	1.3732615
184	2	8.680249	-0.3378881875
185	2	31.868796	1.5393
186	2	17.437248	0.550187375
187	2	22.690968	-0.15885809375
188	2	45.754904	-0.51833559375
189	2	73.487416	-0.06954290625
190	2	34.430616	0.302790875
191	2	36.599632	0.3004363125
192	2	24.662536	-0.1758965
193	2	55.290936	0.82331975
194	2	44.356832	-1.8099435
195	2	89.066816	5.032343
196	2	26.34553	-0.8689616875
197	2	13.792702	-0.37662653125
198	2	2.1176505	-0.09268403125
199	2	55.328424	-3.5203135
200	2	12.784733	0.709140875
201	2	53.350368	-0.060902703125
202	2	28.660656	0.0584751679687
203	2	-0.116096929687	-0.193105921875
204	2	45.455404	1.71002725
205	2	33.057592	0.7239681875
206	2	62.548076	2.2993125
207	2	5.025653	0.074320015625
208	2	16.690238	-0.5433754375
209	2	30.122176	0.202528421875
210	2	17.110632	1.80529975
211	2	63.123612	0.49205284375
212	2	28.553044	-0.07033284375
213	2	0.46982409375	-0.197825078125
214	2	78.095824	3.91996075
215	2	14.982051	0.498633375
216	2	32.905446	1.34898325
217	2	35.269816	4.14270725
218	2	15.361111	-0.71362825
219	2	7.77201	0.4919845
220	2	-4.0138905	-1.0863805
221	2	31.844516	-0.668816625
222	2	10.766352	0.946164125
223	2	17.962748	-0.4108989375
224	2	61.546884	4.229938
225	2	53.93558	-1.2473265
226	2	6.9906565	0.45621065625
227	2	22.006944	0.2920003125
228	2	14.97773	0.635269625
229	2	28.738336	3.7209845
230	2	37.792184	4.759302
231	2	36.69028	-0.4366545625
232	2	23.943184	-1.642094
233	2	-0.0145661591797	0.127589835937
234	2	122.005984	-5.540298
235	2	5.538568	0.688814375
236	2	45.898676	-1.0729395
237	2	39.468616	0.618569
238	2	24.35667	1.392810375
239	2	49.5212	4.13763825
240	2	14.136428	0.527601875
241	2	18.775576	0.536628625
242	2	36.13072	-2.9363855
243	2	11.908354	0.0612122109375
244	2	19.32168	-1.471056375
245	2	22.341372	-0.44261609375
246	2	32.730516	-0.52764675
247	2	23.79783	-1.120609875
248	2	25.728926	-0.907789
249	2	19.05052	-0.040227328125
250	2	6.618349	-0.5677124375
251	2	10.993267	-1.007513125
252	2	21.594342	-2.399888
253	2	20.814118	-0.21106125
254	2	39.174712	0.45361634375
255	2	25.147122	-1.1600045
256	2	49.804072	0.73520825
257	2	22.797236	-0.40887334375
258	2	27.678992	-2.2840545
259	2	68.3782	1.425133625
260	2	37.761872	0.6567725
261	2	22.341784	-1.177196
262	2	8.777921	-0.08378228125
263	2	51.97344	-1.082257
264	2	-7.7608655	-0.8551229375
265	2	23.140846	-0.2891321875
266	2	17.300074	1.0114189375
267	2	39.422256	-2.6298545
268	2	49.480136	0.607918
269	2	57.53858	-0.1437483125
270	2	29.608934	0.8489808125
