# Supplementary material for: Dynamic allostery in substrate binding by human thymidylate synthase
Source: eLife. 2022 Oct 6;11:e79915. doi: 10.7554/eLife.79915 (PMC9536839; doi:10.7554/eLife.79915)
Supplement: Figure 4—source data 2. [file elife-79915-fig4-data2.zip › F4SD2.txt]

Peak	N	T1	T2
0	2	58.947584	-15.151267
1	2	180.130656	-7.2620095
2	2	46.23552	27.33386
3	2	25.635182	7.1660825
4	2	15.39406	-4.927012
5	2	73.59132	57.88728
6	2	11.939922	6.5669925
7	2	18.978288	3.19758725
8	2	5.604494	5.114347
9	2	131.890736	-171.401536
10	2	118.120192	-142.576464
11	2	86.212336	-16.677977
12	2	1008.632512	-20.313342
13	2	261.44792	-142.9308
14	2	121.760288	-112.6706
15	2	260.417136	-108.30424
16	2	41.675524	-1.86464225
17	2	62.213156	-3.2084305
18	2	65.913736	48.51934
19	2	397.262976	55.044512
20	2	272.579776	-8.642156
21	2	1214.10688	43.797728
22	2	53.632688	-61.987316
23	2	99.03424	-9.80539
24	2	5.4897545	-4.14278475
25	2	79.5658	-29.29903
26	2	74.72764	72.8536
27	2	163.076352	60.46296
28	2	53.211216	27.723028
29	2	359.73792	240.62224
30	2	124.636776	74.579184
31	2	168.44928	16.180311
32	2	115.529792	-136.80736
33	2	454.23904	96.688472
34	2	12.875386	-0.977971875
35	2	130.993056	-10.178296
36	2	34.712108	-4.259913
37	2	107.403216	-85.930768
38	2	225.999552	132.234448
39	2	3923.872	-236.311536
40	2	243.433728	6.34707
41	2	261.081232	144.791568
42	2	48.497404	22.906224
43	2	47.28156	9.661237
44	2	65.779776	16.309059
45	2	83.662016	-53.2628
46	2	59.967404	36.919416
47	2	45.311544	-10.345088
48	2	182.97128	9.436635
49	2	76.27104	39.735456
50	2	111.270032	24.464912
51	2	642.593408	229.691056
52	2	665.575424	241.112256
53	2	2715.949568	-94.663264
54	2	4726.378496	-309.553664
55	2	19.56532	18.839172
56	2	3593.764864	9.27819
57	2	387.490656	-10.769281
58	2	110.652632	-134.83576
59	2	224.464384	2.26184175
60	2	3099.126784	519.67728
61	2	352.96544	-320.989344
62	2	37.090672	3.37285825
63	2	294.662528	23.187366
64	2	249.361216	-209.789184
65	2	44.884656	-41.123172
66	2	1489.46048	3.990544
67	2	205.712208	-63.887492
68	2	321.941248	-322.235264
69	2	156.229408	9.422658
70	2	73.268192	16.157542
71	2	20.51326	-3.440222
72	2	283.642624	-79.47316
73	2	2329.489664	151.678976
74	2	105.427008	-138.670976
75	2	837.732992	-37.011868
76	2	70.237712	20.06303
77	2	91.62304	52.193944
78	2	1542.47488	14.059163
79	2	134.283632	43.0198
80	2	54.535704	40.649712
81	2	62.543696	14.298547
82	2	38.825016	-40.370088
83	2	30.577736	4.08740625
84	2	226.361136	-21.23644
85	2	36.36336	1.711636
86	2	553.412224	-322.76672
87	2	74.822624	-32.866498
88	2	135.628064	76.116896
89	2	523.472896	420.611072
90	2	141.24752	-89.732528
91	2	252.45088	-181.77088
92	2	178.829376	141.887456
93	2	1266.509312	-55.928932
94	2	54.2761	-2.325075
95	2	2134.254976	-13.043048
96	2	3778.558976	-300.402656
97	2	682.437888	172.163632
98	2	26.08742	0.952879375
99	2	951.28736	79.166664
100	2	57.18642	51.874256
101	2	29.405076	-27.83696
102	2	644.303296	38.2718
103	2	41.877184	-11.624538
104	2	331.43776	-45.685624
105	2	2180.687872	-55.00372
106	2	14.152504	4.341608
107	2	34.573448	-0.608179375
108	2	18.6384	-1.513392875
109	2	211.961888	194.716464
110	2	129.742736	63.463144
111	2	402.429696	16.356407
112	2	398.831424	-7.124396
113	2	31.414772	-0.40641159375
114	2	4218.916352	-54.555984
115	2	199.489632	82.891056
116	2	103.873096	-108.861792
117	2	30.58916	-41.38628
118	2	387.451072	186.871936
119	2	62.980116	37.899944
120	2	45.380348	-48.158424
121	2	47.893448	25.07086
122	2	304.991616	2.71360975
123	2	38.855784	9.410547
124	2	125.726384	-57.82668
125	2	429.855904	233.408944
126	2	36.44394	-33.9479
127	2	459.08176	-175.97456
128	2	71.430048	24.577032
129	2	48.783456	26.752932
130	2	60.28942	-44.203384
131	2	124.476768	-7.497787
132	2	25.63202	17.504592
133	2	1335.295744	-9.223934
134	2	90.166168	-121.780168
135	2	151.136144	-16.329023
136	2	384.391872	-157.893744
137	2	128.622528	70.825968
138	2	74.415016	20.192362
139	2	104.768304	-35.022576
140	2	45.386784	28.303178
141	2	41.176724	-18.959304
142	2	437.79264	209.062336
143	2	69.343688	41.68776
144	2	73.339544	-69.583272
145	2	87.069424	41.441864
146	2	453.960224	46.8136
147	2	46.536812	27.569974
148	2	-0.0549572460937	1.22311075
149	2	96.333936	-92.381312
150	2	249.390864	163.002528
151	2	9.737246	-14.556534
152	2	23.528876	25.137936
153	2	115.04928	23.030124
154	2	30.89348	13.056168
155	2	203.667312	-127.788672
156	2	37.365104	-8.700329
157	2	67.771264	-23.683984
158	2	53.297008	15.880419
159	2	56.951	18.641552
160	2	39.700812	3.0481
161	2	7.4413215	-1.236158625
162	2	53.269052	29.856952
163	2	39.767596	28.462472
164	2	38.930284	21.511754
165	2	71.336528	63.46116
166	2	59.576296	-34.93308
167	2	41.93412	5.9473925
168	2	56.669444	45.611612
169	2	37.167308	-39.273104
170	2	61.5169	-75.977984
171	2	40.279808	36.997216
172	2	22.792792	13.876244
173	2	61.83562	28.733006
174	2	87.04016	73.023976
175	2	37.881308	26.408052
176	2	92.400304	50.0448
177	2	29.342076	-7.5169005
178	2	80.56512	-95.618176
179	2	5.2188945	-0.6233230625
180	2	122.983992	-39.229064
181	2	73.88276	12.995152
182	2	9.614998	-0.36455340625
183	2	92.960032	-9.907852
184	2	10.392512	2.34824375
185	2	26.533014	22.893468
186	2	111.504912	11.921883
187	2	188.20848	162.248832
188	2	40.606296	-18.612026
189	2	51.696664	21.11353
190	2	116.828656	-7.296185
191	2	172.965152	79.084936
192	2	105.221264	-71.782336
193	2	191.46576	-159.184608
194	2	31.596834	9.601784
195	2	6.1612	1.855418
196	2	10.628192	2.90795025
197	2	145.465328	-46.76868
198	2	36.882912	0.39489928125
199	2	74.99844	-83.496392
200	2	21.70676	-9.689693
201	2	-1.811184	-1.115099625
202	2	72.144184	10.860154
203	2	10.215136	6.505376
204	2	129.489504	-123.642216
205	2	8.993781	-9.936525
206	2	64.43058	17.961796
207	2	62.627144	58.045692
208	2	15.811444	3.96234925
209	2	124.347776	74.163568
210	2	41.936076	20.425236
211	2	-22.354444	-5.453883
212	2	94.26592	-137.126768
213	2	12.761004	6.189009
214	2	45.383584	-26.69192
215	2	66.220208	6.261505
216	2	39.494232	1.180512125
217	2	46.753284	8.3111515
218	2	-6.832326	0.83550225
219	2	80.30164	8.391709
220	2	4.833014	4.649129
221	2	22.514116	6.321307
222	2	169.156224	87.528896
223	2	84.333728	48.010176
224	2	10.030574	-3.000945
225	2	55.138896	23.451664
226	2	70.61272	0.982154375
227	2	169.274896	27.954998
228	2	102.509816	93.9552
229	2	107.55384	69.578032
230	2	24.027268	-27.66966
231	2	5.449793	2.296026
232	2	439.084096	71.824584
233	2	29.75162	-12.786148
234	2	120.017384	44.440096
235	2	71.013216	-58.480012
236	2	146.329808	-13.522136
237	2	151.08288	147.862832
238	2	20.93066	-23.946248
239	2	37.795944	21.930798
240	2	44.98638	-11.537515
241	2	26.15083	13.162831
242	2	70.094312	-16.301958
243	2	42.871624	1.907205875
244	2	90.896392	-44.552832
245	2	53.269764	22.365814
246	2	133.177528	-8.565912
247	2	12.710876	5.420748
248	2	12.900729	-10.96945
249	2	12.770595	6.5769485
250	2	25.441408	0.316538
251	2	21.693222	6.752016
252	2	51.756848	-39.742588
253	2	27.827652	-19.44653
254	2	82.565048	-65.746416
255	2	119.988976	-56.50644
256	2	23.879208	7.9290495
257	2	71.7522	-17.14592
258	2	89.45552	55.410428
259	2	39.565928	16.232639
260	2	32.25077	14.66283
261	2	156.763776	91.341184
262	2	-9.396156	1.323228125
263	2	36.39354	2.43610475
264	2	13.557903	6.878502
265	2	39.4756	29.897738
266	2	74.667984	-8.62026
267	2	189.524544	3.14035925
268	2	114.88216	29.571212
