# Supplementary material for: Dynamic allostery in substrate binding by human thymidylate synthase
Source: eLife. 2022 Oct 6;11:e79915. doi: 10.7554/eLife.79915 (PMC9536839; doi:10.7554/eLife.79915)
Supplement: Figure 4—source data 3. [file elife-79915-fig4-data3.zip › F4SD3.txt]

Peak	N	T1	T2
0	2	-0.6370145	0.42080490625
1	2	13.043789	-3.504351
2	2	46.490812	-0.40017040625
3	2	3.523871	-1.81451575
4	2	12.07427	5.1076225
5	2	9.485192	2.04741475
6	2	43.683072	-49.615524
7	2	6.483473	2.516615
8	2	30.273656	-34.4273
9	2	24.29478	17.229932
10	2	20.716856	-17.723286
11	2	10.599926	2.67992975
12	2	27.223012	5.4909145
13	2	15.450326	-2.52319575
14	2	187.503584	-3.450604
15	2	92.604896	-42.138344
16	2	8.2659945	-1.2589135
17	2	21.505448	-7.865044
18	2	261.342768	31.845606
19	2	74.107152	-64.890696
20	2	79.545904	6.057696
21	2	90.428624	-31.846838
22	2	48.959608	-3.309044
23	2	17.344236	10.474734
24	2	26.460066	-1.916322
25	2	10.661742	-1.100496875
26	2	16.913956	7.340866
27	2	7.92834	2.750221
28	2	1.54503275	-0.49972165625
29	2	13.259794	-15.722714
30	2	9.097638	-0.7401666875
31	2	18.673344	15.846822
32	2	75.007392	40.018192
33	2	33.300532	17.834104
34	2	29.095802	10.190573
35	2	24.051006	-25.425304
36	2	12.755261	-2.147476
37	2	98.421088	16.417542
38	2	25.170652	-0.9311040625
39	2	22.483432	-17.067706
40	2	53.520896	25.56341
41	2	747.677696	-37.446368
42	2	40.731704	0.8494738125
43	2	67.280968	28.54896
44	2	13.442122	6.778264
45	2	21.667784	-4.307202
46	2	13.092324	5.8190895
47	2	10.962588	-7.742483
48	2	13.200837	4.823514
49	2	56.365932	26.72293
50	2	29.062708	11.509444
51	2	41.831416	-0.4232428125
52	2	125.098272	37.272032
53	2	121.55132	36.741456
54	2	33.588112	-1.1954775
55	2	473.505216	-12.302674
56	2	852.332672	-42.17244
57	2	8.576174	5.052039
58	2	592.20576	0.4723215625
59	2	19.53141	-0.3969929375
60	2	26.204494	-0.5754780625
61	2	27.994678	-31.663152
62	2	805.193216	190.327552
63	2	76.679	-59.783948
64	2	9.120005	1.5217215
65	2	50.315344	1.869134
66	2	55.455256	-40.452372
67	2	8.1195505	7.437099
68	2	11.765792	-8.1451395
69	2	303.646752	-0.1428680625
70	2	78.507568	-65.07
71	2	41.49258	-11.579947
72	2	14.405315	-0.37584196875
73	2	16.971676	3.3529585
74	2	6.8279125	-0.6056929375
75	2	47.708168	-12.671152
76	2	134.877072	-65.135512
77	2	494.200864	22.918324
78	2	149.208704	-10.41595
79	2	263.10144	1.7869205
80	2	26.657432	-30.17676
81	2	21.020032	9.646145
82	2	8.3388895	0.18418278125
83	2	10.723038	-9.476617
84	2	40.617908	-3.028555
85	2	56.407208	-37.64104
86	2	19.338796	2.068329125
87	2	7.624741	0.6253464375
88	2	64.672384	44.020248
89	2	27.459336	14.846406
90	2	35.602848	10.002253
91	2	14.371486	10.731602
92	2	118.383968	27.789352
93	2	241.691616	-7.891157
94	2	378.593696	-0.41215953125
95	2	635.747968	-41.190704
96	2	13.787622	-2.2961095
97	2	7.722071	0.8380388125
98	2	6.6670375	0.936931875
99	2	23.398212	-3.981425
100	2	12.631178	8.324332
101	2	7.8752865	-6.532785
102	2	16.699273	1.226427875
103	2	9.21737	-3.1942675
104	2	101.03176	-0.455422375
105	2	366.606208	-7.827034
106	2	56.748488	-5.938825
107	2	22.449928	16.488231
108	2	8.49483	0.0882675625
109	2	5.5567145	-0.28328909375
110	2	10.976972	-0.3479354375
111	2	923.628608	-0.129186882812
112	2	22.657166	15.304594
113	2	18.01978	-6.8536205
114	2	6.736574	-8.690661
115	2	3.14243075	-0.23422925
116	2	14.064091	6.756775
117	2	88.030752	35.0734
118	2	11.167312	-12.285768
119	2	21.78344	10.394062
120	2	11.701802	2.115501
121	2	97.478272	44.746616
122	2	26.18086	-10.908071
123	2	13.986036	7.2731795
124	2	41.801648	1.298335875
125	2	20.809736	8.962513
126	2	4.276922	-1.61222375
127	2	8.803721	2.84102125
128	2	19.057792	-3.276707
129	2	13.958064	-8.863166
130	2	68.018688	-28.21484
131	2	1.343416875	0.582376625
132	2	20.932088	-2.671512
133	2	31.730598	-38.124048
134	2	233.527824	0.9598120625
135	2	10.888414	0.40223278125
136	2	7.039822	3.7823445
137	2	33.09513	17.989508
138	2	26.855232	-2.119551
139	2	90.457376	35.538632
140	2	7.3611355	-0.5209716875
141	2	17.398004	-20.607532
142	2	42.135448	20.838982
143	2	14.026589	6.417872
144	2	15.854046	3.2255385
145	2	29.888208	-27.241804
146	2	10.729422	5.575241
147	2	4.818651	-4.265887
148	2	32.515736	4.304747
149	2	15.392476	5.480316
150	2	11.627046	-1.334980375
151	2	10.450537	6.886046
152	2	56.168908	-24.407564
153	2	12.721297	-1.91289775
154	2	5.9051675	2.7834555
155	2	22.663704	9.59912
156	2	4.5912025	0.7453699375
157	2	9.640656	5.640012
158	2	17.984676	14.916684
159	2	6.1921855	-5.195282
160	2	8.067277	3.753015
161	2	24.691744	19.510272
162	2	11.828587	1.148553125
163	2	16.07962	3.88526125
164	2	7.8241755	3.50258625
165	2	13.989884	-17.097688
166	2	13.150102	-12.162176
167	2	13.422374	5.357905
168	2	9.256161	5.746576
169	2	71.101112	-11.15215
170	2	7.117961	-1.71650525
171	2	8.87366	7.46326
172	2	20.162136	-22.97064
173	2	3.786021	-1.65823575
174	2	9.406561	6.0754515
175	2	17.763292	-4.106521
176	2	2.26390075	1.879229375
177	2	31.177138	-9.069804
178	2	18.006732	11.851182
179	2	3.98124025	2.061294125
180	2	23.8528	1.162821
181	2	10.637068	-4.8322905
182	2	33.522022	23.780212
183	2	34.58788	11.371042
184	2	20.403996	-0.3735179375
185	2	23.196332	-16.752738
186	2	12.394822	-5.7386795
187	2	3.627262	0.36173803125
188	2	8.436442	1.908284125
189	2	15.856086	-12.383639
190	2	23.418468	-8.1458645
191	2	9.351854	0.743029
192	2	20.175628	-18.890012
193	2	5.229288	-1.97459425
194	2	16.739824	3.1080795
195	2	5.8478395	2.571021
196	2	30.657048	-23.705868
197	2	12.482225	2.74670575
198	2	3.27116875	1.327888
199	2	14.327644	11.867476
200	2	11.821888	8.654565
201	2	15.383206	5.165769
202	2	24.957054	-31.752892
203	2	4.502368	2.36934825
204	2	11.652878	-6.5912365
205	2	23.196792	2.024415125
206	2	3.37432125	1.452908
207	2	11.16779	5.336475
208	2	35.076424	14.876584
209	2	22.190512	10.754997
210	2	7.664105	2.122774
211	2	27.054362	15.645542
212	2	-0.149910015625	-0.1510631875
213	2	31.635416	25.096102
214	2	6.362097	-6.7240015
215	2	16.695927	-12.234438
216	2	0.46292490625	-0.0547876992187
217	2	24.139286	7.2075445
218	2	25.19502	9.279321
219	2	15.365782	-3.9164115
220	2	2.966132	0.722100625
221	2	13.975454	-3.33168525
222	2	9.937063	0.33671209375
223	2	8.250961	2.54192025
224	2	8.889713	-5.331083
225	2	13.821142	5.204916
226	2	7.930176	-8.1948325
227	2	23.56852	-1.216331125
228	2	26.855272	25.678516
229	2	4.075954	2.117854
230	2	0.9939088125	-2.058117875
231	2	3.308265	0.435720625
232	2	10.956778	7.873041
233	2	5.447963	1.327401625
234	2	4.556749	-3.82595275
235	2	12.623677	-9.327938
236	2	6.420129	-3.868791
237	2	48.370392	-34.100496
238	2	23.60624	-6.024906
239	2	24.743638	-0.4564789375
240	2	29.650188	-14.50102
241	2	71.637424	3.60225225
242	2	51.278104	18.487988
243	2	30.230612	-13.37982
244	2	9.938276	-1.926881125
245	2	21.473344	-10.425245
246	2	8.068979	-1.2706315
247	2	13.814161	0.129617976562
