# Supplementary material for: Dynamic allostery in substrate binding by human thymidylate synthase
Source: eLife. 2022 Oct 6;11:e79915. doi: 10.7554/eLife.79915 (PMC9536839; doi:10.7554/eLife.79915)
Supplement: Figure 5—source data 1. [file elife-79915-fig5-data1.zip › F5SD1.txt]

Peak	Residue	N	T1	T2	T3	T4	T5	T6	T7
0	134	7	2.6652925	1.0172625	2.34571525	1.128394	1.928596	1.3565955	1.7946095
1	257	7	14.84405	4.927907	12.738557	6.286046	10.483056	7.2420335	8.934038
2	168	7	14.204677	4.665706	11.946188	5.761153	10.239766	6.919112	8.576418
3	40	7	11.41749	3.80437	9.832315	4.46836	8.1901085	5.975772	6.944296
4	288	7	28.658196	18.933368	27.301814	20.550344	25.306622	22.45038	24.010572
5	92	7	16.298747	5.698199	13.573844	6.670505	11.017456	7.802995	9.533086
6	240	7	14.860722	6.122959	13.240372	7.3354045	11.195254	8.2716185	9.488513
7	227	7	10.48373	4.5050635	9.245156	5.337023	7.783284	6.035937	7.1734955
8	108	7	11.090714	4.774833	9.812578	5.798912	8.3805885	6.455794	7.611901
9	262	7	25.416508	12.246297	22.954482	14.358346	20.372396	16.233962	17.888914
10	281	7	13.884393	5.601881	12.49077	6.551083	10.57104	7.891326	8.557546
11	307	7	10.123373	5.1771435	9.084188	5.756056	8.508464	6.678877	7.709139
12	165	7	18.388898	8.2401945	16.146592	9.64632	14.122996	11.136856	12.346886
13	237	7	6.948854	3.881218	5.9419875	4.521312	5.734858	4.613009	5.3868845
14	177	7	3.8499075	1.49892425	3.3068415	1.86567425	2.579708	1.760144125	2.32069875
15	37	7	12.103054	7.251371	11.272413	8.58357	10.245998	8.967557	8.998517
16	267	7	40.233048	24.9679	37.197316	27.30239	34.663596	29.259048	31.53646
17	178	7	10.488594	6.453906	9.919096	7.05567	9.05555	7.586181	8.217635
18	298	7	22.094958	12.58223	19.958072	14.189372	17.847626	15.582214	16.830412
19	161	7	5.5550275	2.04591025	4.638854	2.5247415	3.78817425	2.9922255	3.175782
20	243	7	5.9008715	1.4059045	4.737329	1.69838525	3.545868	2.31498075	2.67204425
21	121	7	12.532128	6.812909	10.937927	7.2813925	9.97895	8.0772255	8.856298
22	67	7	9.106968	2.763354	7.5352325	3.40946125	6.137598	4.2384305	4.778027
23	41	7	10.449964	3.533098	8.513514	4.3262005	6.9160485	5.418998	6.231629
24	279	7	10.444143	4.335753	9.179798	5.242586	7.431687	5.815578	6.864751
25	85	7	10.150194	3.98412575	8.811132	4.8161075	7.5412595	5.496831	6.315812
26	192	7	10.165606	8.124507	10.22645	8.486206	9.189526	8.996478	9.238888
27	189	7	16.380522	8.487542	14.87501	9.632302	13.410394	10.435922	11.761833
28	34	7	7.4070455	2.1696145	6.390443	3.295496	5.128481	3.685427	4.2517275
29	56	7	11.663108	4.5437255	10.226624	5.542598	8.927975	6.4882425	7.696583
30	89	7	8.953478	3.1875085	8.001583	3.9329835	6.734677	4.3903525	5.479647
31	198	7	8.724876	5.308663	8.044359	6.1850465	7.846612	6.411793	6.9943985
32	31	7	13.520355	6.0654635	12.069857	7.040761	10.585197	7.9319605	9.293196
33	269	7	17.054628	8.994912	15.213041	10.384705	13.847187	11.733654	12.85667
34	73	7	8.174806	3.52432225	7.036703	4.0218345	5.8585295	4.462431	5.29153
35	259	7	11.963262	6.647324	10.863736	7.235117	9.995081	8.263542	8.671318
36	221	7	10.266999	6.873756	9.880116	7.7151535	9.07117	8.266775	8.872036
37	282	7	29.931976	17.735188	27.65332	19.275034	25.538768	21.20258	23.183642
38	198	7	6.7816475	4.219797	6.4050365	4.73606	5.909804	5.220602	5.696886
39	187	7	14.884144	10.917474	14.510475	11.521136	13.558834	12.153468	12.835516
40	269	7	16.144892	9.74373	15.17345	10.537084	13.535212	11.719584	12.718138
41	192	7	29.931976	17.735188	27.65332	19.275034	25.538768	21.20258	23.183642
42	88	7	8.855162	3.9360675	7.885878	4.745546	7.260567	5.6169605	6.338706
43	221	7	11.765426	7.880128	11.166248	8.448524	10.553545	9.339526	9.71431
44	41	7	12.44061	5.038639	10.477456	5.6687455	9.300905	6.5406855	7.850002
45	67	7	9.111758	3.147958	7.1141225	4.1847725	6.570255	4.6183	5.820159
46	279	7	6.528871	3.04327425	5.844589	3.6594815	4.976772	3.64555575	4.4196245
47	131	7	5.0416955	1.9822125	3.96556525	1.98717575	3.72388325	2.699759	3.089677
48	187	7	11.678907	8.25547	10.733111	8.872754	10.3143	9.368714	9.758532
49	189	7	14.857764	7.8675815	13.234416	8.807536	12.168614	9.91722	10.758614
50	233	7	41.395064	17.612444	36.62872	20.89893	31.995994	24.1809	27.365738
51	121	7	36.520524	16.789526	32.86518	19.727566	28.64507	22.386904	25.065504
52	31	7	20.903694	9.1405	18.578414	11.112216	16.41505	12.291166	14.360298
53	259	7	16.58249	7.955181	14.348844	9.202288	12.896018	10.050838	11.747344
54	45	7	21.52806	13.209958	19.851526	14.274863	18.205222	15.494222	16.731542
55	88	7	7.733919	3.4890425	6.531439	3.8759095	5.691348	4.313079	5.2352855
56	58	7	9.996318	5.419709	8.649731	6.086245	8.2234865	6.629731	7.52749
57	313	7	49.45082	46.536224	49.471016	46.808228	48.680528	47.412224	47.664248
58	34	7	8.2981795	4.893759	7.559919	5.197586	6.851705	5.76098	5.875366
59	3	7	65.5172	61.83842	65.22442	62.28168	64.25702	63.271856	63.461936
60	45	7	22.988868	16.565667	21.705326	17.6132	20.72503	18.864198	19.613964
61	74	7	4.2667345	1.777041	3.55295525	1.84851775	2.914753	2.41442575	2.6884215
62	158	7	6.8256235	2.5164	6.2132835	2.914096	4.9764335	3.6640325	4.2014665
63	204	7	11.260489	7.2799135	10.18212	7.6130625	9.612676	8.094142	8.669344
64	3	7	67.126624	63.775172	66.39376	64.621016	66.029392	64.507168	65.442428
65	313	7	46.52062	43.447896	46.024252	44.175592	45.361896	44.579708	45.024624
66	223	7	2.86717225	0.7715964375	2.1935335	1.165819375	1.87967675	1.107662125	1.7003255
67	118	7	3.3134255	1.050361875	2.40290725	1.38849125	2.238624	1.61077525	2.119918
68	208	7	6.950975	2.52567625	5.836662	2.84427025	4.659147	3.6551585	4.07709475
69	265	7	5.6606995	2.1049205	4.896314	2.32220925	4.0881125	2.78146375	3.1549215
70	118	7	3.52059825	1.291129	3.1859335	1.257307	2.7934775	1.843869	1.8969435
71	89	7	12.908978	6.332698	11.377644	7.30184	10.334905	8.23526	8.931262
72	243	7	6.421207	2.1117425	5.508889	2.3868535	4.11161875	3.321802	3.845112
73	212	7	8.2142045	2.9946495	7.242495	3.6913605	6.0540235	4.663723	5.514006
74	73	7	7.697727	2.8263275	6.7659505	3.68988	5.8109545	4.401808	5.2575715
75	233	7	8.602065	2.413463	6.750759	3.0229205	5.17262	4.07102825	5.0430835
76	203	7	14.547388	6.751821	12.550108	7.812664	11.060816	8.699261	10.149565
77	106	7	3.6262075	1.2015155	3.13136275	1.3221905	2.8652675	2.11103525	2.1434905
78	203	7	6.16417	1.95669875	5.020325	1.97701475	4.291629	2.8835935	3.2692895
79	164	7	4.66844	1.1109595	4.056821	1.631598125	2.86794125	2.1740035	2.7365235
80	285	7	2.7433545	1.42977175	2.545176	1.40376025	2.19778775	1.54684775	1.453692125
81	212	7	1.668953375	0.695399625	1.49735475	0.6004971875	1.2720295	0.62498875	0.801867
82	84	7	2.23407125	0.924217	1.90453375	0.884486875	1.552887	1.480243375	1.231278
83	285	7	1.506657625	0.44237015625	1.058083125	0.4254314375	0.708963625	0.641371125	0.74242375
84	84	7	2.57392475	0.8862959375	1.99572825	1.1414855	1.80884925	1.579052625	1.59039125
85	232	7	8.52181	2.8069845	6.980074	3.3666095	6.131125	4.16295275	4.75919
86	101	7	5.912312	2.187919	4.6668835	2.6751515	4.312073	2.91292625	3.6960935
87	85	7	9.839968	3.7779745	8.389165	4.6849545	7.336978	5.280182	6.2119035
88	252	7	4.5717975	2.06551075	3.99124775	1.8604525	3.5002875	2.6506265	2.931876
89	232	7	7.668424	2.5266455	6.690916	3.1940975	5.19954	3.6496135	4.523695
90	158	7	8.541497	5.103416	7.820116	5.9581115	7.6719445	6.2306785	6.724955
91	101	7	2.86983175	1.28719875	2.858667	1.2481155	2.00398625	1.245950875	1.71442625
92	252	7	3.72271	1.5016235	3.1440855	2.046005	2.22699225	1.92114625	2.6455405
93	223	7	1.66816925	0.4262774375	0.8957353125	0.5460078125	0.9800950625	0.62625125	0.464635625
94	74	7	2.62130125	0.8821175	2.27234425	1.18934875	1.867482625	1.079545125	1.390964625
95	164	7	5.106189	1.710848	4.718062	2.167091	3.5606875	2.226123	2.9775775
96	131	7	4.110063	1.257776	3.537835	1.97913425	2.8702575	1.8994355	2.556168
97	79	7	2.469069	0.654796625	1.77558775	0.78046275	1.7545265	0.955846375	1.20841575
98	106	7	17.496172	7.5183755	15.349949	9.393686	13.524684	10.240836	11.858136
99	134	7	12.537786	7.1326225	11.400992	7.581672	10.478063	8.529672	9.149514
100	204	7	10.668564	5.3609845	9.64039	5.9614835	8.52519	6.6705195	7.67971
101	58	7	11.204856	5.4004375	10.412206	6.26212	9.300578	7.15747	7.754433
102	56	7	41.395064	17.612444	36.62872	20.89893	31.995994	24.1809	27.365738
103	249	7	9.826188	6.005917	8.937524	6.3282535	8.248766	6.648068	7.8255615
104	282	7	38.605632	17.101248	34.534016	20.206124	30.010494	23.108856	25.982492
105	265	7	7.135389	4.949226	6.4374965	4.954538	6.008768	5.7028205	5.707793
