# Supplementary material for: Dynamic allostery in substrate binding by human thymidylate synthase
Source: eLife. 2022 Oct 6;11:e79915. doi: 10.7554/eLife.79915 (PMC9536839; doi:10.7554/eLife.79915)
Supplement: Figure 5—source data 2. [file elife-79915-fig5-data2.zip › F5SD2.txt]

Peak	Residue	N	T1	T2	T3	T4	T5	T6	T7
0	134	7	7.855091	4.943164	7.001043	5.357661	6.716902	5.643757	6.129841
1	257	7	13.596274	4.7577945	11.471474	5.730056	9.783279	7.031538	8.025328
2	168	7	12.312786	4.0084935	10.476118	5.08093	8.627172	6.212367	7.368211
3	40	7	10.114914	3.581687	8.476284	4.244843	7.127976	5.2181735	5.995533
4	288	7	27.801492	17.714944	25.868108	20.110578	24.314636	21.479888	23.023144
5	92	7	15.724464	4.991283	13.09535	6.3792625	11.176144	7.888502	9.120901
6	240	7	13.685696	4.9915055	11.8824	6.997846	10.169026	7.625186	8.733488
7	227	7	3.72288825	1.4089575	3.399525	1.502662	2.77621925	1.70446125	2.11293075
8	108	7	12.518401	5.783243	11.510378	6.786008	10.202228	7.509614	8.3467545
9	262	7	23.01575	10.651962	20.5421	12.482763	18.355414	14.473158	15.804494
10	281	7	12.26023	5.052896	10.682664	5.873936	9.400441	6.903464	7.7564065
11	307	7	8.706669	4.05347075	7.64308	4.991881	6.9844055	5.722054	6.2515055
12	165	7	17.647536	8.386167	16.067649	9.364244	13.474082	10.519248	11.967279
13	237	7	7.9686255	4.647457	7.671595	5.1141895	6.6316405	5.618591	5.9341325
14	177	7	2.6659655	1.091824625	2.48234175	0.9053815625	1.917941	1.366913	1.878177
15	37	7	12.79073	8.140451	12.126926	8.875134	10.77673	9.415537	9.883024
16	267	7	38.690376	24.148756	36.065796	26.199902	32.844676	28.168244	30.078872
17	178	7	12.3094	8.076505	11.585781	8.2527205	10.951298	9.183316	9.554798
18	298	7	19.604556	10.673896	17.866648	12.30074	16.282954	13.716792	14.860648
19	161	7	6.1375655	2.112186	5.436152	2.399773	4.485808	3.3919745	3.5490915
20	243	7	5.4008685	1.743068125	4.3051365	2.04178075	3.906694	2.7561925	2.88561675
21	121	7	10.013282	4.379979	8.82669	5.30003	7.293559	5.4723375	6.21666
22	67	7	8.204423	2.60989125	6.8481875	3.128566	5.57425	3.4956895	4.427724
23	41	7	9.406589	3.5088995	7.727452	3.8435015	6.503672	4.4813315	5.413285
24	279	7	9.574949	4.3697815	8.2532805	4.862832	7.162506	5.338817	6.120403
25	85	7	9.489514	3.185286	8.055357	4.517947	6.975246	5.0685395	5.7380595
26	192	7	11.643116	7.168652	11.099002	7.961562	10.269346	8.3608025	9.141594
27	189	7	15.519741	8.039131	14.180913	8.83681	12.556075	9.97167	10.6564
28	34	7	6.8931025	2.4875405	5.734879	3.151376	4.577399	3.22623375	3.8967795
29	56	7	11.589822	4.917528	10.121845	5.921669	8.890178	6.948714	7.920388
30	89	7	7.526845	2.5946795	6.193531	3.1938505	5.25025	3.76523375	4.669174
31	198	7	9.973074	6.554362	9.260157	7.065305	8.438486	7.254261	7.718422
32	31	7	13.170891	5.761478	11.607793	6.716577	10.46329	7.8549375	9.136298
33	269	7	16.940054	9.454689	15.474548	11.011866	13.926066	11.979768	12.953866
34	73	7	7.3657475	2.97492	6.407641	3.6446245	5.577895	4.230004	4.9969715
35	221	7	11.745974	6.612164	10.760776	7.441327	9.762222	7.87324	8.712241
36	259	7	13.017388	8.654626	12.423346	9.059508	11.789202	9.984702	10.743878
37	282	7	17.809862	8.70399	16.115474	10.089556	14.477044	11.542442	12.491713
38	198	7	9.006894	5.385113	8.605135	6.074453	7.614524	6.640804	6.953718
39	187	7	16.26177	11.485568	15.810828	12.403677	14.779703	13.039148	14.024742
40	269	7	14.597565	9.21145	13.805364	10.034568	12.55638	10.605872	11.672765
41	192	7	11.278966	6.880838	10.331146	7.666979	9.471042	7.725457	9.215564
42	88	7	7.913281	3.76462425	7.21072	4.5407995	6.2990665	5.061065	5.379777
43	221	7	10.952294	6.117028	10.120258	7.42007	9.433131	8.2432035	8.3788315
44	41	7	10.834155	4.4803385	9.348325	5.0773995	7.977554	6.2330715	7.164145
45	67	7	9.152026	3.0032345	7.468186	4.1642585	6.2100615	4.699465	5.344493
46	279	7	5.884202	2.51778675	5.064261	3.36804325	4.507268	3.62824325	3.709983
47	131	7	5.446624	2.06984825	4.922703	2.25947275	3.6882235	2.842261	3.2869215
48	187	7	12.701178	9.418437	12.060392	10.01129	11.661473	10.556606	10.829026
49	189	7	20.952084	10.585052	18.708162	12.286671	16.885202	13.493372	15.098304
50	233	7	41.589712	17.778166	36.273848	21.481764	31.69024	24.402802	27.71949
51	121	7	37.178348	17.312594	32.860712	20.602884	29.231222	22.911818	25.960148
52	31	7	16.949046	8.3832355	15.052048	9.46818	13.49571	10.68378	11.914339
53	259	7	9.54419	4.785236	8.91061	5.9525085	7.519152	6.238677	7.0048445
54	45	7	22.384372	13.30233	21.134992	14.814111	19.16488	15.903411	17.37674
55	88	7	7.6863535	2.7913155	6.639984	3.50756	5.429223	4.01246	4.8055235
56	58	7	8.652658	4.445902	7.970289	5.379568	6.85047	5.5860005	6.5111975
57	313	7	48.031744	44.149424	47.423016	44.8693	46.632964	45.420976	45.841008
58	34	7	7.115065	3.53608575	5.9565655	3.9313895	5.562344	4.2165105	5.057265
59	3	7	60.583112	57.274448	59.881224	57.370516	59.298924	58.13772	59.098248
60	45	7	21.307372	15.352145	20.018158	15.877094	19.278692	17.011062	18.125638
61	74	7	5.161226	2.166057	3.98975125	2.30640475	3.84322525	2.835457	3.2016655
62	158	7	7.264416	2.280183	5.5738965	3.134193	4.768247	3.1141795	4.159707
63	204	7	12.104772	7.856157	11.615564	8.315449	10.274404	9.035964	9.920666
64	3	7	64.412752	59.895064	63.737404	60.547352	62.961232	61.241792	61.941544
65	313	7	46.489688	43.035592	45.989956	43.511824	45.289568	44.238672	44.608584
66	223	7	3.1340405	0.754762375	2.40298125	1.2953045	2.26995075	1.341184375	1.63346025
67	118	7	3.106281	1.228104375	2.9383135	1.183441375	2.5147605	1.986371875	1.772568
68	208	7	6.002047	1.888297125	5.108015	1.9433875	4.501704	2.912639	3.61701
69	265	7	6.288759	2.2787395	5.493065	3.0993255	4.807182	3.1026945	4.080322
70	118	7	3.930963	1.425181	3.39431975	1.9025485	2.616029	1.933232	2.55209175
71	89	7	10.726899	4.42364	8.675953	5.38156	8.013694	5.935637	6.566877
72	243	7	6.2459145	2.186246	5.325162	2.31712125	4.33849	3.0145585	3.6636315
73	73	7	6.542575	2.368759	5.657963	3.3154295	4.897747	3.748831	4.3965365
74	212	7	3.60685475	1.180871125	3.027944	1.330042375	2.183239	1.87353275	2.041322125
75	233	7	7.4578495	2.6129885	6.210824	2.96896725	5.437061	3.608311	4.3242545
76	203	7	4.8706065	1.66457075	4.1900485	2.49492275	3.59612925	2.72480325	3.140375
77	106	7	3.3442205	0.924477	3.065232	1.30014975	2.381808	1.7314295	2.017952
78	203	7	4.643444	1.50113225	4.199424	2.0305125	3.43074075	1.9564985	2.68232325
79	164	7	4.687343	1.49307725	3.602709	1.7936935	3.1901495	2.2234	2.4463925
80	285	7	2.41197525	0.7422738125	2.48939775	1.302245875	1.999162625	1.50555175	1.596887
81	212	7	1.641845125	0.44878671875	1.6341415	0.566658	0.9203235	0.93740475	1.20531225
82	84	7	2.60360175	0.871152625	2.055069	0.6811425	1.942487625	1.102589625	1.11537
83	285	7	1.27231125	0.45364746875	1.066952	0.685847	0.8074085625	0.46152371875	0.792280125
84	84	7	2.83716775	0.55114925	2.38330425	1.17053125	1.77028225	1.362442375	1.61372725
85	232	7	8.231997	2.81270025	6.908268	3.395305	5.8389765	4.05652475	5.05079
86	101	7	6.3156295	2.22022275	5.203472	2.75069725	4.560948	3.4107715	4.11134325
87	85	7	9.365416	3.8269275	8.155255	4.504352	7.219911	4.933116	5.931304
88	252	7	3.7591395	1.6826625	2.9924665	1.86080075	2.52206025	2.27866025	2.26160375
89	232	7	6.769901	2.5017885	5.722241	2.79157825	4.8902215	3.2065595	3.8044365
90	158	7	4.559698	2.36622775	3.979665	2.431678	3.536984	2.8593425	3.1019825
91	101	7	2.9461475	1.501715125	2.80022475	1.6273995	1.9074435	1.59483575	1.95393675
92	252	7	3.037087	1.43125925	2.8980765	1.594611375	2.238027	1.7820235	2.3801305
93	223	7	1.270392	0.43313159375	1.25784075	0.8755736875	1.165084	0.731672125	0.817788875
94	74	7	2.554431	0.672215875	2.5871695	0.877807	1.81973425	1.192968875	1.47367525
95	164	7	5.074661	1.82487275	4.577933	2.64858725	3.5744245	2.69490975	3.4267335
96	131	7	4.816005	1.4835125	4.3538855	1.92153125	3.50885875	2.8982325	2.71903
97	79	7	5.2964255	2.03350875	4.7242615	2.202369	3.62564875	2.6347315	3.040536
98	106	7	8.745155	5.286423	7.746522	5.588616	6.877219	6.236908	6.213746
99	134	7	14.374291	7.292242	13.342052	8.268284	11.719128	9.224524	10.473176
100	204	7	11.38711	5.205158	10.383286	6.25756	8.862423	6.8278885	8.00121
101	58	7	19.523172	9.930946	17.69716	11.341402	15.838662	12.515178	14.05846
102	56	7	36.111672	16.753096	31.946626	20.084772	28.3833	22.226584	25.17814
103	249	7	9.37502	5.987201	8.547975	6.535927	7.958588	6.925803	7.5386165
104	282	7	41.589712	17.778166	36.273848	21.481764	31.69024	24.402802	27.71949
105	265	7	11.472002	9.273162	11.14312	9.372356	10.802792	9.99051	10.382079
