# Supplementary material for: Dynamic allostery in substrate binding by human thymidylate synthase
Source: eLife. 2022 Oct 6;11:e79915. doi: 10.7554/eLife.79915 (PMC9536839; doi:10.7554/eLife.79915)
Supplement: Figure 5—source data 3. [file elife-79915-fig5-data3.zip › F5SD3.txt]

Peak	Residue	N	T1	T2	T3	T4	T5	T6	T7
0	257	7	14.791227	5.139386	12.686562	6.573098	11.147517	7.322583	9.35776
1	168	7	14.338944	5.0526695	12.20384	5.518236	10.019218	7.086804	8.636122
2	40	7	11.242722	3.7652925	9.038577	4.422733	8.120683	5.2769725	6.620212
3	288	7	28.1422	18.723232	26.728948	20.421398	25.027082	22.139894	23.613346
4	92	7	17.139668	6.037309	14.228428	7.4344435	12.390548	9.000497	10.337388
5	240	7	14.455701	6.1678705	12.343142	6.8474195	10.566302	8.0507625	9.693188
6	227	7	4.790949	1.2423625	3.981927	1.5717435	2.9971485	2.42394375	2.682456
7	108	7	12.175828	5.570974	10.656294	6.310591	9.646516	7.3165535	8.546303
8	262	7	23.810268	10.72653	21.409752	12.770239	18.795932	14.567248	16.480966
9	281	7	13.665122	5.36109	11.831847	6.8642915	10.056789	7.77702	8.587538
10	307	7	9.323196	5.052971	8.461372	5.593892	7.906424	6.389273	7.1273765
11	165	7	19.562692	9.925972	17.779908	11.006642	15.541274	11.803568	13.685708
12	237	7	5.380729	3.018195	4.851875	3.8815485	4.503365	4.14384125	4.2687685
13	177	7	3.04989	1.084673125	2.16757275	1.08901225	2.1444125	1.09332825	1.49105625
14	37	7	11.442203	6.844387	10.711311	7.400408	9.941678	7.754359	8.703052
15	267	7	39.70552	24.03681	36.492824	27.128876	33.564548	28.947004	31.151956
16	178	7	12.328891	7.0108945	11.217666	8.0570455	10.211559	8.630304	9.663871
17	298	7	20.841764	11.929908	19.175604	12.969024	17.341136	14.725156	16.167086
18	161	7	7.3615285	4.0679905	6.068563	4.465809	5.735079	4.9865125	5.5322395
19	243	7	5.726362	1.8819125	4.9773845	2.320429	3.7726655	3.0016565	3.32164325
20	121	7	10.02225	4.18395925	8.45155	5.1225495	7.392487	6.039884	6.947474
21	67	7	8.458985	2.6157295	7.161485	3.1770485	6.153463	4.223132	5.076673
22	41	7	9.39957	3.65631225	8.405209	4.2138295	6.8851225	5.00807	5.921806
23	279	7	10.003163	3.86045625	8.451115	4.789327	7.703691	5.883152	6.370307
24	85	7	13.977487	6.1955735	11.710768	7.1238195	10.068878	8.3336895	8.551822
25	192	7	15.329118	6.8093385	12.971546	7.92535	11.216098	9.05229	9.515568
26	189	7	15.976096	7.8444495	14.337806	8.943504	12.513419	10.249478	11.434962
27	34	7	7.1136755	2.8048955	6.142471	3.040465	4.778873	3.76629625	4.4759115
28	56	7	11.941655	5.260715	10.528494	5.978074	9.040972	7.500289	7.795436
29	89	7	8.563216	2.735113	7.091012	3.41399475	5.767132	3.9297965	4.610197
30	198	7	10.097454	6.6393725	9.54215	6.9523545	8.3435955	7.805097	7.8888615
31	31	7	13.315222	5.6998795	11.958052	6.7979575	10.391065	7.8729735	8.696035
32	269	7	17.766192	10.035298	16.216168	11.125754	14.991622	12.181808	13.713026
33	73	7	7.523858	3.1922755	6.236247	3.402628	5.788369	4.0618425	4.6306765
34		7	14.920397	13.118696	14.386694	13.343338	14.480692	13.457597	13.908073
35		7	107.015632	99.316512	106.30912	100.88736	105.179824	101.980128	103.718576
36	221	7	12.36939	7.327904	11.254482	7.978916	10.221767	8.76922	9.345079
37	259	7	15.784416	12.706116	15.206042	13.14874	15.068989	13.501506	13.960168
38	282	7	17.964656	9.099097	16.281942	10.27916	14.398871	11.366764	12.490084
39	198	7	8.150426	4.821795	7.873467	5.744338	6.739329	6.1725695	6.502647
40	187	7	16.151997	12.28765	15.088414	12.82909	14.782324	13.553166	14.029986
41	269	7	15.674395	9.984264	14.424877	11.277918	13.414366	11.75013	12.366748
42	192	7	7.1408795	4.265527	6.451025	4.8403295	6.164493	5.249704	5.487946
43	88	7	10.550504	5.900155	9.240068	6.3766405	8.923891	6.997331	8.0652055
44	221	7	11.974654	6.9664	10.816101	7.870956	9.934412	8.1398175	8.930606
45	41	7	11.631682	4.734407	9.92531	5.692836	8.589512	6.704652	7.623212
46	67	7	7.665742	3.16331075	6.8633	3.9516535	5.9869045	4.504526	5.181426
47	279	7	6.204954	3.004348	5.5003675	3.631851	5.132993	3.996589	4.184884
48	187	7	13.453192	10.02312	12.519012	10.487871	11.956641	10.767406	11.733488
49	189	7	22.645824	12.004732	20.946844	13.638736	18.879976	14.995442	16.9197
50	233	7	37.814092	15.918492	32.847852	18.826584	28.523806	21.53759	24.605688
51	121	7	27.939208	13.34634	25.36768	16.218992	22.052036	17.882708	19.909464
52	31	7	17.605124	8.352375	15.705956	9.910265	13.322828	11.364244	12.106558
53	259	7	10.360957	4.98268	9.118206	6.059964	8.395562	6.8432565	7.5991715
54	45	7	21.914264	13.173622	20.2051	14.632858	18.946024	16.34362	17.091186
55	88	7	8.327174	3.170561	7.15594	3.820691	6.568606	4.51401	5.311535
56	58	7	8.793462	4.5419065	8.300639	5.08131	7.0662445	5.978595	6.3242485
57	313	7	47.810816	44.28522	47.407192	44.925956	47.228488	45.397204	46.151784
58	34	7	5.311789	2.454236	4.6896615	2.787433	4.435782	3.1095115	3.7975935
59	3	7	60.802328	57.508376	60.443084	58.308076	59.736464	58.66288	59.221444
60	45	7	23.177644	16.447034	21.74884	17.593908	20.640702	18.471002	20.194064
61	74	7	4.9210595	1.69844325	4.27161	2.4837925	3.68321625	2.64888875	3.45626025
62	158	7	7.284958	2.928465	6.250113	3.634742	5.391667	3.78516475	4.351707
63	204	7	20.992414	15.429964	19.867216	16.508967	18.1823	17.061388	17.235518
64	3	7	67.843536	61.206168	66.70388	62.772204	64.940788	63.472688	64.015072
65	313	7	46.869024	43.447152	46.257664	44.161784	46.320776	44.130316	45.315452
66	223	7	2.75881775	1.006461625	2.380187	0.9446090625	2.2768855	1.316811	1.478529125
67	118	7	3.8251565	1.29768775	2.759417	1.700402125	2.743819	1.405742	1.9900745
68	208	7	6.641645	1.8679715	5.2995415	2.3153355	4.3733415	2.804503	3.15894975
69	265	7	6.714267	2.5951125	5.755252	2.99632325	4.676274	3.9633735	4.35273
70	118	7	4.430945	1.71969325	3.7328945	1.747247	2.8570485	2.6847205	2.98256375
71	89	7	12.527414	6.359488	11.332484	6.894633	10.328382	8.1370005	9.391385
72	243	7	6.087691	1.902547	4.9639845	2.431281	4.068339	3.02118875	3.6453425
73	73	7	6.7018175	2.98154675	6.000973	3.241644	4.922351	3.5606245	4.24751
74	212	7	3.49868025	1.0511435	3.36054225	1.286561375	2.754209	1.446965	1.89618375
75	233	7	7.5643375	2.2488475	6.118975	2.4743755	5.0032275	3.533241	4.18210475
76	203	7	6.1149105	1.926376375	5.032824	2.6438145	4.383642	3.15485675	3.4705345
77	106	7	3.8814985	1.055775	3.3397165	1.638289875	2.38398475	1.568392	2.082154875
78	203	7	5.9028595	1.901572125	5.039389	2.297018	3.926534	2.48042425	3.3572225
79	164	7	6.020389	1.8202675	4.890378	2.27031675	3.94186575	3.043523	3.52733875
80	285	7	3.44164125	1.29028075	2.68032825	1.77849325	2.330856	1.8788265	1.97632425
81	212	7	1.38997175	1.084050125	1.290887	0.5377934375	1.0179185	0.3377424375	0.8270685
82	84	7	2.4343685	0.5830573125	2.377591	1.0077826875	2.07313275	1.440945	1.529541
83	285	7	1.3261725	0.55762175	1.0730805	0.688401	0.884077625	0.8833775	1.0368840625
84	84	7	2.592159	0.747651875	2.236666	1.255830375	1.920663875	1.379410375	1.78102425
85	232	7	8.432356	3.159337	7.3882935	3.559196	5.976183	4.1040935	4.76077
86	101	7	6.200254	2.32278675	5.11112	2.47678125	4.465653	3.03733575	3.479343
87	85	7	9.696565	3.5939365	8.477286	5.104083	7.2186555	4.86236	6.18293
88	252	7	4.042893	1.64252425	3.06976125	1.6448265	3.0877855	2.09453975	2.69589175
89	232	7	6.945326	2.76924125	6.042977	3.0194825	5.385441	3.6399615	4.09456825
90	158	7	4.1864885	1.582967	3.9098435	2.09338825	3.076426	2.373087	2.521812
91	101	7	2.8458155	1.12216675	2.75723875	1.374040625	1.913087875	1.4773585	1.1939255
92	252	7	3.3175945	0.954058625	2.7247985	1.74844825	2.6844325	1.716253375	1.85374825
93	223	7	1.52835525	0.59373875	1.463201375	1.179307375	1.084244625	0.7984075	1.002438375
94	74	7	1.573949125	1.551633625	1.621259875	1.113650875	1.61043825	1.38534625	1.433192375
95		7	89.875976	85.166672	89.206784	86.645464	88.76124	87.547992	87.826464
96	164	7	8.264466	3.01292	6.9278395	3.9734285	6.06596	4.795798	5.2145
97	131	7	7.799653	3.681276	6.231049	4.0803175	5.900705	4.585569	5.31817
98		7	93.279504	88.368496	92.679728	89.846248	92.002672	90.793376	91.093984
99	106	7	9.392691	5.04364	8.675236	5.769195	7.2669845	6.704729	6.7172055
100	134	7	14.900175	8.239653	13.69945	9.236222	12.669816	11.11807	11.477969
101	204	7	11.512639	5.5154825	10.620746	6.390344	9.307999	8.237906	8.316994
102	58	7	21.59698	11.356885	19.834886	13.046641	17.9761	14.295094	15.986678
103	56	7	33.26256	14.394901	29.08699	17.480534	25.19156	19.367876	22.2601
104	249	7	9.430092	6.1084725	8.92592	6.6846135	7.969329	7.2347305	7.635772
105	134	7	6.634089	3.9031855	6.0374895	4.5611045	5.332812	4.772699	5.004033
