# Supplementary material for: Dynamic allostery in substrate binding by human thymidylate synthase
Source: eLife. 2022 Oct 6;11:e79915. doi: 10.7554/eLife.79915 (PMC9536839; doi:10.7554/eLife.79915)
Supplement: Figure 5—source data 4. [file elife-79915-fig5-data4.zip › F5SD4.txt]

Peak	Residue	N	T1	T2	T3	T4	T5	T6	T7	T8	T9
0	134	9	15.184048	12.049074	2.43283725	10.100409	4.643935	8.406519	6.828817	12.14886	6.889508
1	257	9	16.999954	14.469001	3.3987835	12.215252	5.3497155	10.168144	8.3345825	14.380092	8.705659
2	168	9	15.371316	12.535236	2.6907305	10.277498	4.2217225	8.3665365	6.879925	12.624204	7.003126
3	40	9	14.672152	12.451766	2.916651	10.13297	5.084706	8.494552	7.181491	12.278176	7.35051
4	288	9	33.088392	31.279898	17.624068	29.145646	21.570668	27.289076	25.222928	31.42092	25.247988
5	92	9	16.021045	13.875301	2.987748	11.65472	5.160728	9.580744	8.030141	13.861282	8.30356
6	240	9	16.884638	14.80639	4.497134	12.509655	6.2689025	10.719776	9.336893	14.864192	8.907387
7	227	9	31.926436	27.64651	7.030165	23.173316	11.627785	19.800608	16.576059	26.896592	16.77043
8	108	9	32.721824	28.595486	8.063776	24.317812	12.648712	20.931156	17.57516	27.881328	18.129562
9	262	9	27.78427	24.067576	8.182455	21.366788	11.843794	18.376772	16.012419	24.321904	16.235219
10	281	9	14.433996	12.200161	3.5959195	10.727975	5.34985	8.559958	7.444675	12.337446	7.857025
11	307	9	24.581652	21.702974	8.585693	19.843858	12.313576	18.14507	15.45108	21.835172	15.64928
12	165	9	22.248972	19.264328	5.6155715	17.043888	9.414192	14.578556	12.684939	19.195368	12.379222
13	237	9	8.050887	7.312147	2.9477675	6.706904	3.9466115	5.494911	5.229426	7.1569845	5.106563
14	177	9	13.358859	11.125924	1.9793825	9.10999	4.06844575	7.568247	5.8413275	11.097952	6.009611
15	37	9	28.349328	26.249876	12.915771	24.246058	17.4945	22.240604	20.36112	26.228612	20.290936
16	267	9	35.281716	32.387884	15.8981	29.974584	20.70194	27.228906	24.946748	32.278606	25.227046
17	178	9	27.873568	24.802244	11.53253	22.519708	15.010298	20.901564	18.704958	24.750728	19.231488
18	298	9	32.152222	29.046096	12.107072	26.331952	17.15615	23.707968	21.111584	28.957132	21.6641
19	161	9	11.733698	9.572976	1.7643395	8.249525	3.665226	6.598664	5.726553	9.774952	5.898995
20	243	9	8.485381	6.874059	1.38305325	5.512945	1.960931125	4.05163025	3.246975	6.529862	3.12198275
21	121	9	27.163006	23.922192	8.680254	21.692016	12.43248	19.245932	16.293176	24.016432	16.499503
22	67	9	15.619904	12.889838	2.768637	11.235946	4.843103	8.999492	7.227814	13.089185	7.535619
23	41	9	17.358392	14.384656	3.2472085	12.243508	5.8901385	10.094692	7.9420355	14.563832	8.491373
24	279	9	17.606884	14.873348	3.6922155	13.029808	6.725431	10.77539	9.563834	15.30082	9.12658
25	85	9	19.05484	16.209334	3.81735725	13.514069	6.7286	11.418451	9.614754	15.872154	9.771391
26	192	9	43.74412	42.540128	29.647768	40.771364	33.94032	39.167168	37.061124	42.39052	37.097052
27	189	9	36.099416	32.445028	12.20477	28.345932	17.407668	25.482098	22.412188	32.323808	22.431756
28	34	9	16.59882	14.030945	3.42968025	11.621417	5.488334	9.804038	8.0552855	14.172202	7.882329
29	56	9	21.156362	18.205848	5.145667	15.813584	8.391554	13.564728	12.026527	18.365364	11.492718
30	89	9	17.152104	14.33691	2.9571735	11.585749	5.091581	9.510011	7.7689495	14.124754	7.875366
31	198	9	35.165496	32.59464	17.873556	30.304202	22.080312	28.12432	25.55374	32.498572	25.944732
32	31	9	26.64838	23.574328	7.254914	20.51748	11.281798	17.607112	15.74179	22.815692	15.620759
33	269	9	32.252084	29.198964	12.367696	26.195216	16.780274	24.038526	21.437904	29.037584	21.410968
34	73	9	17.97836	15.239234	4.06389425	12.899557	6.4211195	10.877688	9.384368	14.986259	9.199939
35	259	9	31.83906	28.465396	11.485755	25.735992	15.668167	22.868614	20.157024	28.406018	20.728516
36	221	9	46.744116	43.873688	25.839668	41.633688	31.993786	39.176188	36.616428	43.930216	36.212656
37	282	9	73.315592	67.57176	36.911612	62.707004	45.419832	58.266088	53.93212	67.022804	53.754828
38	198	9	25.54594	23.71823	13.012636	21.818856	15.998672	20.437718	19.055976	24.19327	19.18108
39	187	9	51.7464	48.859072	30.611408	46.038864	36.03448	43.985164	41.545028	48.952128	41.328464
40	269	9	31.425268	29.047414	13.822635	26.048002	18.055204	23.867428	22.463678	29.231346	22.326294
41	192	9	69.36048	63.917296	34.83876	59.180212	42.955768	55.121232	51.00658	63.334056	50.890308
42	88	9	21.128608	18.137296	7.0976615	16.674994	10.238386	15.291945	12.914039	18.575304	13.071322
43	221	9	40.212976	37.030808	21.298806	35.106496	26.367276	32.913924	30.985428	37.58084	30.986864
44	41	9	19.343244	16.697593	4.375759	14.353808	7.2626275	12.131646	10.59691	16.348902	10.346238
45	67	9	15.271652	12.781258	2.45834125	10.332567	4.75114	8.75535	7.349478	12.323319	7.140445
46	279	9	14.992148	12.99751	3.8877345	11.23282	6.503152	9.66088	8.377975	12.733864	8.57132
47	131	9	15.903703	12.948701	2.62787	11.118204	4.547593	9.156363	7.1615785	13.109134	7.7150235
48	187	9	40.061852	38.099404	24.179304	36.107856	28.739396	34.33632	32.40958	38.126652	32.331264
49	189	9	38.344404	34.47762	14.226095	31.081558	19.67994	27.796052	24.980148	34.283184	24.601808
50	233	9	59.837208	51.253384	14.37191	44.290264	23.390654	38.12074	32.73454	51.56116	32.466172
51	121	9	52.374948	46.850784	17.719142	41.38496	25.468888	37.38538	33.44177	46.379092	33.029488
52	31	9	42.371108	35.970744	10.229088	30.770782	16.431573	26.188492	22.425816	35.936864	22.698752
53	259	9	40.873616	36.235848	12.685172	31.723236	18.79134	28.056812	24.994976	35.61996	24.542698
54	45	9	47.849792	44.153712	22.175702	40.62476	28.317952	36.855736	34.275024	43.987	34.41108
55	88	9	11.649836	10.046026	1.763217	8.3196225	3.55869	6.256365	5.212572	9.141168	5.5541325
56	58	9	34.278216	30.298478	11.576071	27.103812	16.412664	23.923416	21.300896	30.586348	21.50914
57	313	9	86.927248	85.594984	75.659296	84.500368	78.700512	82.806544	81.613064	85.465808	81.533088
58	34	9	16.733362	13.591404	3.40045775	12.127469	5.804218	9.951892	8.446548	13.97883	8.553774
59	45	9	40.169368	37.201392	20.084796	34.915944	24.94208	32.399504	30.012616	37.532776	29.991368
60	74	9	17.461804	14.802378	3.4922955	12.728846	6.065131	10.725762	8.917626	14.928817	9.106164
61	158	9	20.969272	17.86272	4.041371	14.487167	6.658577	11.855256	10.290564	17.676176	10.083385
62	204	9	18.423608	16.34363	4.299556	13.766136	7.195868	11.614836	9.699519	15.831961	10.009128
63	313	9	75.557168	74.375552	66.923844	73.450224	69.370112	72.710616	71.727792	74.717856	71.739312
64	223	9	10.755355	8.33433	1.467195	6.2014715	3.0230635	5.160223	4.6210865	8.0415125	3.996171
65	118	9	15.091096	12.199899	2.9777765	10.18438	4.4471055	8.016095	6.845126	12.274668	6.790285
66	208	9	11.41161	9.405678	1.861213375	7.3591905	3.514634	5.8629425	5.2227285	9.359229	5.0786235
67	265	9	14.52098	12.217764	2.4307265	9.806101	4.5814675	8.451221	7.1207825	11.925828	7.574565
68	118	9	15.094447	12.184156	2.13924	9.720372	4.4888025	8.3150895	6.694558	12.232459	6.8395825
69	89	9	23.429392	21.064776	7.937292	18.246202	11.021648	15.748848	14.1633	20.695048	14.473998
70	243	9	11.181354	9.094842	1.61596625	7.2856105	2.62265025	6.099483	4.8881345	8.608422	5.254024
71	212	9	17.901232	15.405857	3.782879	13.159594	6.31516	11.053483	9.330961	15.084164	9.327378
72	73	9	20.782786	17.66684	4.933669	15.434271	7.794587	13.008064	11.01515	17.44192	10.934118
73	233	9	13.51507	11.508924	2.231048	9.316506	3.8197335	7.504446	6.309978	10.909578	6.082595
74	203	9	35.4774	31.091412	9.980356	26.780714	15.209644	23.586146	20.664828	30.624048	20.30328
75	106	9	15.46102	12.98061	2.3965405	10.67001	4.899029	8.890132	6.639381	12.737158	6.946059
76	203	9	15.854954	13.030179	2.5128025	10.546596	3.995719	8.370675	6.723612	12.70226	6.9717435
77	164	9	10.977828	8.785222	1.79454375	7.0762525	3.1500535	6.025367	4.982533	9.09934	4.888184
78	285	9	15.292108	13.24211	3.7866905	11.741586	6.051644	9.906594	8.775096	13.465051	8.286103
79	212	9	8.598616	6.772928	1.49813125	5.748352	2.3303255	5.0888125	3.65964325	7.073867	4.00479675
80	84	9	10.618248	9.23624	1.691689375	7.362506	3.1813525	6.348844	5.1057965	9.172396	5.532625
81	285	9	3.787152	2.8864005	1.05791	2.86157625	0.9786696875	2.34791775	2.036604875	3.45769925	1.5354885
82	84	9	11.52182	9.416916	2.12125175	7.551761	3.09464	6.0794485	5.288942	9.091854	4.907113
83	232	9	13.158036	10.78267	2.19269025	8.797758	4.5776305	7.5106405	6.279953	11.16256	5.831813
84	101	9	17.53078	14.793242	3.519947	12.530525	6.315314	10.564758	8.584409	14.931464	8.456684
85	85	9	16.45763	13.967888	3.2067345	11.564753	5.8722685	10.31793	8.0106825	14.27109	8.475879
86	252	9	19.580906	17.447642	5.0422265	14.612947	7.930999	12.862832	10.661024	16.8446	11.172746
87	232	9	12.584785	9.861152	1.57344875	8.434789	3.74257075	6.653209	5.757655	10.463316	5.871648
88	158	9	38.486944	35.283112	18.623328	32.616548	23.223184	30.002264	27.223076	35.228476	27.553888
89	101	9	14.288593	11.981212	2.76599075	9.9722	4.6343975	8.423059	6.7711675	12.078156	7.039808
90	252	9	19.26438	16.628222	4.340874	14.052228	7.066231	11.990316	10.235612	16.8094	10.038155
91	223	9	10.608765	9.13232	1.554603375	7.153758	3.1844445	5.6733615	4.7164855	9.259936	4.761353
92	74	9	11.792846	9.812226	1.957095125	7.682715	2.9486725	6.3373715	5.2308905	9.33775	4.914834
93	164	9	8.99467	7.606006	1.433876	6.18775	2.8981485	5.100637	4.1952765	8.045073	4.240789
94	131	9	13.394616	10.697323	2.17949325	8.623224	3.464692	7.77178	5.895837	10.894964	6.21022
95	79	9	14.255642	12.152416	2.528625	9.559454	4.350779	8.1093555	6.6461265	11.964476	6.63057
96	106	9	30.089702	24.655944	6.069813	20.818792	9.894833	17.03014	14.463286	24.785806	14.41229
97	134	9	23.722904	20.218556	6.447963	17.838944	9.860009	15.402202	13.233538	20.52982	13.564947
98	204	9	26.082488	22.176556	7.1034505	19.443792	10.814978	16.89567	14.545356	22.57518	14.688554
99	58	9	22.797268	19.576984	6.990541	17.480416	10.220624	15.17401	13.155872	19.734428	13.383672
100	56	9	59.837208	51.253384	14.37191	44.290264	23.390654	38.12074	32.73454	51.56116	32.466172
101	249	9	28.500188	26.26662	13.467528	24.284106	17.137276	22.370968	20.701328	26.141166	20.453128
102	282	9	53.205904	47.660748	17.97705	42.040584	25.8765	37.929912	33.91452	47.143324	33.495512
103	265	9	16.978586	15.031042	4.414923	12.927158	6.8831465	11.05716	9.398159	15.086479	9.486603
