# Supplementary material for: Dynamic allostery in substrate binding by human thymidylate synthase
Source: eLife. 2022 Oct 6;11:e79915. doi: 10.7554/eLife.79915 (PMC9536839; doi:10.7554/eLife.79915)
Supplement: Figure 5—source data 5. [file elife-79915-fig5-data5.zip › F5SD5.txt]

Peak	Residue	N	T1	T2	T3	T4	T5	T6	T7	T8	T9
0	134	9	11.360396	9.683998	1.790889625	8.04585	3.4899445	6.8662675	5.363095	9.55885	5.736351
1	257	9	14.012252	12.12701	3.372788	10.528232	4.970383	8.654683	7.2269665	12.061168	7.4939135
2	168	9	13.520313	11.141138	2.477049	9.379423	4.280343	7.4305375	6.1523775	11.087019	6.357497
3	40	9	11.339922	9.358184	2.39350075	8.213221	3.96550175	7.147909	6.0859105	9.513472	5.401953
4	288	9	28.913424	27.32712	16.072673	25.726214	19.234918	24.262762	22.623372	27.208984	22.440214
5	92	9	15.087321	12.872696	2.898479	11.04905	5.211177	9.19377	8.110761	13.104754	7.6892
6	240	9	14.198466	12.328844	3.55644125	10.673555	5.227168	8.781785	7.485883	12.346688	7.623609
7	227	9	15.130856	12.85478	2.3644915	10.869604	4.65469	8.922331	7.391735	12.452995	7.168815
8	108	9	20.08532	17.708628	5.496068	15.191957	8.458629	13.297238	11.441013	17.732072	11.595942
9	262	9	24.946448	22.277012	8.002548	19.8242	11.684675	17.325988	15.147454	22.012406	15.648654
10	281	9	11.706227	9.96115	2.8293015	8.605734	4.2058	7.677699	6.451489	10.10718	6.232383
11	307	9	18.846522	16.90428	6.33513	15.329578	10.093098	13.963054	12.252663	17.2451	12.513886
12	165	9	18.472272	15.920061	5.380405	14.134663	8.278411	12.769776	11.104805	15.921304	10.730402
13	237	9	6.480773	5.834077	2.925885	5.4293365	3.7404185	4.939565	4.1496865	5.7264105	4.501956
14	177	9	10.962655	9.304368	2.09477	7.669379	3.760965	6.380013	4.9382995	9.059836	5.3707025
15	37	9	25.265996	23.705836	12.025506	22.124488	15.693679	20.219192	18.445198	23.581316	18.781732
16	267	9	31.717324	29.226356	15.019035	26.96944	19.223324	24.618376	23.089892	29.441898	23.133852
17	178	9	24.299192	22.330944	11.669619	20.766162	15.095051	18.936026	17.64672	22.574064	17.740964
18	298	9	25.680184	22.848848	10.210183	20.85298	13.809934	19.23546	17.34569	22.977634	16.991756
19	161	9	10.822614	8.980974	2.006128	7.842405	3.8349065	6.3854115	5.5377035	8.868996	5.485859
20	243	9	7.8532095	6.3385965	1.272194875	4.9574075	2.00261	4.237573	3.29505075	5.9399195	3.568539
21	121	9	23.02855	20.419812	7.869088	17.995016	11.414586	16.136254	14.860142	20.207264	14.735182
22	67	9	13.721401	11.45027	2.33580025	9.37321	4.251171	8.3699825	6.805377	11.573626	6.632164
23	41	9	13.482322	11.42477	2.9149875	9.94892	4.509267	7.978716	6.9783735	11.518653	6.717172
24	279	9	14.831474	12.831162	3.5504265	10.818196	6.076943	9.107522	8.040185	12.462061	7.967985
25	85	9	16.435828	13.814744	3.705856	11.396834	5.882612	9.894946	7.950835	13.41624	8.378335
26	192	9	26.18057	24.236748	12.180076	22.357808	15.921014	21.376292	19.150436	24.21253	19.02764
27	189	9	29.779548	26.84224	10.656611	23.661426	14.903958	21.22488	19.042748	26.308572	19.020422
28	34	9	14.500558	12.093324	2.87376825	9.863766	4.594706	8.622034	7.279696	12.04597	6.942271
29	56	9	16.878134	14.817116	4.973743	13.324292	7.349033	11.320374	10.04148	14.837478	10.198608
30	89	9	12.801508	11.051248	2.20965225	9.047127	4.098329	7.554598	6.201359	10.361087	6.2616735
31	198	9	24.713444	22.962038	12.839956	21.27328	15.85768	20.010988	18.58688	22.752016	18.354976
32	31	9	22.19576	19.836216	7.060285	17.275758	10.270402	15.230984	13.272772	19.660582	13.536032
33	269	9	28.996416	26.515836	12.359822	24.083404	16.347434	22.326668	20.06143	26.644834	20.291988
34	73	9	13.495352	11.390654	3.0855385	10.012926	5.823601	8.508532	7.6105975	11.680698	7.598616
35	221	9	27.418374	25.566364	11.452576	23.143024	15.48446	21.001352	19.435212	25.18493	18.871664
36	259	9	25.040692	22.06174	8.683464	19.85732	12.586258	17.556006	16.178677	22.146748	16.039913
37	282	9	27.37598	23.737616	8.781537	21.421664	12.409478	18.488906	16.933972	24.076268	16.725454
38	198	9	19.872556	18.319596	9.399972	16.669266	11.870246	15.708812	14.392542	18.091044	14.614638
39	187	9	39.76478	37.581752	24.36482	35.75622	28.394076	33.866904	32.65598	38.038768	32.110944
40	269	9	27.169124	24.904912	12.560557	23.246138	16.028502	21.246526	19.80704	25.007286	19.949636
41	192	9	26.150904	24.164712	12.22457	22.379136	15.955248	20.809916	19.197908	24.065932	19.229148
42	88	9	17.419124	15.467003	5.757961	13.599954	7.8884005	12.452386	10.621554	15.282658	10.788788
43	221	9	24.769928	22.995252	10.941636	21.05336	14.587898	19.073876	17.272956	22.842664	17.150456
44	41	9	16.081004	14.161076	4.05020275	12.098097	6.158939	10.562238	8.648774	13.856814	8.978058
45	67	9	12.829682	11.079516	2.7327705	8.897794	4.561395	7.884957	6.349599	10.953116	6.646703
46	279	9	13.278554	11.64901	3.93285	9.656446	5.5832785	9.125722	7.810619	11.951299	8.238589
47	131	9	13.936596	11.875614	2.1330935	9.788579	4.770639	7.919735	6.917061	11.864656	6.7911225
48	187	9	34.249776	32.331506	21.199766	30.535044	24.894556	29.232092	27.587244	32.532216	27.873916
49	189	9	34.1955	30.290996	12.769708	27.271772	18.12052	25.065408	22.838344	30.570752	22.47034
50	233	9	51.767656	44.72868	13.641778	38.952336	21.34264	33.595356	29.481418	44.750864	28.830796
51	121	9	45.960468	40.969096	16.77835	36.8437	23.346224	33.009804	29.70355	40.477992	29.442004
52	31	9	23.465394	20.92418	8.0365565	18.897948	11.32797	16.983404	15.187084	20.570696	14.807708
53	259	9	22.017052	19.386412	7.472229	17.443088	10.750917	15.37698	13.520928	19.201286	14.12293
54	45	9	43.202648	40.05172	20.011942	36.55666	25.714724	33.964208	30.56052	39.864904	30.865846
55	88	9	10.513142	8.820958	1.750623875	7.0893555	3.240358	5.832841	4.9251435	8.2033325	5.214889
56	58	9	24.546816	21.933568	8.1572355	19.454888	11.785283	17.500032	15.412492	21.880188	15.243752
57	313	9	67.630032	66.453776	58.944232	65.350304	61.12458	64.656824	63.547676	66.299264	63.264512
58	34	9	14.28302	11.714128	3.51719225	9.710442	5.2667935	8.745607	7.2884325	12.05665	7.5143825
60	45	9	38.63246	35.88072	20.447612	33.809392	25.146024	31.228314	29.197886	36.09638	29.207004
61	74	9	14.901746	12.588052	3.40047725	10.723311	5.245869	9.357728	8.106303	12.89666	8.0952815
62	158	9	18.229336	15.026594	3.454216	12.698864	6.0814225	10.960004	8.749696	15.508482	9.171623
63	204	9	13.956714	11.559558	3.2724515	10.027959	5.302949	8.474923	7.734763	11.753729	7.193199
65	313	9	62.79148	61.98012	55.25832	61.235508	57.40868	60.099032	59.422852	61.390096	59.344104
66	223	9	9.84734	8.124406	1.550910875	6.417958	3.1142645	5.339169	4.217459	8.250526	4.75782
67	118	9	12.562526	10.461731	2.077716	9.11829	4.391219	7.327361	6.6433785	10.493432	6.6565425
68	208	9	10.012091	8.2706135	1.473746	6.721621	3.128783	5.356049	4.1586785	8.3678805	4.47473
69	265	9	12.791916	10.782786	2.9605415	9.029957	5.353511	8.120136	6.720486	10.697082	6.923617
70	118	9	13.761359	11.612278	2.8944755	9.855624	5.088286	8.45177	7.024723	11.443908	6.784149
71	89	9	15.014797	13.034927	4.04223925	11.532056	6.2111155	10.353423	8.1550035	12.949812	8.91002
72	243	9	9.73949	8.119519	1.67349375	6.579253	2.94553525	5.6665995	4.773848	8.03864	4.8053545
73	73	9	13.77671	12.007306	3.7653	10.665399	5.484493	8.891456	8.05647	11.749709	7.9543675
74	212	9	8.606589	6.964005	1.2920235	5.6127285	2.5384485	4.582602	3.97438	7.069439	3.613008
75	233	9	10.933935	8.807984	2.1922765	7.6024435	3.031382	6.135143	5.2155165	9.09312	5.113966
76	203	9	12.792038	10.509623	2.3025565	9.077494	4.316761	7.3006305	6.160278	10.832329	6.1503645
77	106	9	13.000583	10.86813	2.31816825	9.022247	4.03755275	7.2100425	5.960702	10.931347	5.858851
78	203	9	13.122705	10.311852	2.25450175	8.513845	3.91480825	7.285656	5.914442	10.268173	5.8141555
79	164	9	8.558523	7.222708	1.59517075	6.506731	2.38362375	5.1578715	4.351993	7.4019315	4.2497525
80	285	9	13.47263	11.224969	3.835397	9.873043	5.4607185	8.687022	7.2267305	11.45177	7.2965755
81	212	9	7.100045	5.54261	1.391375875	4.597891	2.32726725	4.170089	3.579816	5.7356665	3.229829
82	84	9	10.365998	8.239329	1.80809975	7.266638	3.4981705	5.8602585	4.554427	8.863732	4.718759
83	285	9	3.69740175	2.970001	0.801412375	2.830073	0.9659324375	2.108064	1.85214075	3.31760625	1.61275825
84	84	9	9.788337	8.595326	1.42127325	6.893207	2.8757485	5.745461	4.17055975	7.905987	4.300276
85	232	9	11.035886	8.958292	1.979832	7.3619365	3.8199275	6.4835675	5.674704	8.70694	5.100912
86	101	9	14.326108	12.546612	2.9357115	10.291438	5.33215	9.25019	7.6177755	12.163046	7.979196
87	85	9	13.140036	11.036266	2.81206875	9.540088	4.749799	8.386755	6.818432	10.71037	6.988222
88	252	9	13.961275	12.012226	3.7407085	10.51271	5.694267	9.276384	7.522642	12.008837	7.843473
89	232	9	10.067753	8.300411	1.6663755	6.8105065	3.2165385	5.627287	4.942081	8.087783	4.9361365
90	158	9	14.809816	13.181914	4.091174	11.540904	6.2787745	9.919117	8.284605	13.22839	8.806821
91	101	9	11.519154	9.970376	2.346263	8.614506	4.193243	7.281612	5.698917	10.20874	5.977332
92	252	9	13.58852	11.965904	2.8646245	10.06308	5.357198	8.755514	7.348818	11.526444	7.421812
93	223	9	8.916411	7.4281895	1.64974975	5.7920105	2.48352525	4.934807	3.9404445	7.228575	4.038609
94	74	9	9.845999	8.032184	1.356245	6.274484	2.608426	5.264143	4.326753	7.535662	4.1254025
95	164	9	8.952903	7.7964905	1.77807625	6.439945	3.030702	5.3732165	4.5692325	7.444886	4.3509665
96	131	9	9.626554	8.2496545	1.684698875	6.482323	3.00000725	5.526259	4.286755	8.314224	4.33591
97	79	9	13.570918	11.359594	2.078801375	9.559316	4.53415	7.810712	6.4371845	11.49838	6.626172
98	106	9	11.320028	9.122914	2.12579575	7.5624065	3.66891625	6.659449	5.238421	9.015332	5.128139
99	134	9	23.671708	20.863084	8.296164	18.20552	11.72356	16.576039	14.370092	20.708556	14.733031
100	204	9	22.906006	19.498988	5.966876	16.698058	8.972358	14.711952	12.226755	19.306372	12.561927
101	58	9	23.559224	20.601224	7.6322355	18.188482	11.145627	16.471581	14.471856	20.876112	14.689722
102	56	9	36.865652	32.896128	13.424108	29.643274	18.770068	26.3082	23.79908	32.252996	23.479318
103	249	9	21.458836	19.84961	9.90322	18.14774	12.920953	17.42668	15.89828	20.138034	15.883348
104	282	9	51.767656	44.72868	13.641778	38.952336	21.34264	33.595356	29.481418	44.750864	28.830796
105	265	9	14.55951	13.223862	4.7045755	11.853474	6.711835	10.124676	8.861389	13.508469	9.227901
