# Supplementary material for: Dynamic allostery in substrate binding by human thymidylate synthase
Source: eLife. 2022 Oct 6;11:e79915. doi: 10.7554/eLife.79915 (PMC9536839; doi:10.7554/eLife.79915)
Supplement: Source code 4. — For one of the methyl groups, a B↔A↔C model is used, while for the other a 2-state model is used. The faster process (A↔C) parameters are shared between the two methyl groups, while the slow process (A↔B) parameters are fixed on the values obtained in a global 2-state fit of the CEST data alone. This script requires a fitting function (Source code 7). [file elife-79915-code4.zip]

Archive with 1 entries (1 files):
- 01-05-2022-RA-eLife-79915/cpmg_3statefit_linear_SQMQ_jpb2_CEST_kfit_Ile.m
