# Supplementary material for: Dynamic allostery in substrate binding by human thymidylate synthase
Source: eLife. 2022 Oct 6;11:e79915. doi: 10.7554/eLife.79915 (PMC9536839; doi:10.7554/eLife.79915)
Supplement: Source code 7. [file elife-79915-code7.zip › 01-05-2022-RA-eLife-79915/fitfunction_cpmgCEST_2_3stateSQMQ_full_linear_global_kfit.m]

function F = fitfunction_cpmgCEST_2_3stateSQMQ_full_linear_global_kfit(x)

global field
global protonfield
global taucp
global data
global delta
global n180array
global ptsmax
global isMQ
global numres
global freq
global sllist
global sllist_allres
global datainput
global numpts
global chemshift
global fityn
global dataout
global SLdura
global chemcenter
global relErr
global idxlist
global is3state

flds = length(field);
for i =1:flds
    tpts(i) = length(taucp{i});
end

k = 1; %2-state res counter

for j = 1:numres
    if is3state(j) == 1 %for geminal with slow process
        %CPMG calculation
        for i = 1:flds
            r2eff{j,i} = data{j,i}(:,1);
            err{j,i} = data{j,i}(:,2);

            %set params
            kab = x(1);
            kba = x(2);
            kac = x(3);
            kca = x(4);
            kexac = kac+kca;
            kexab = kab+kba;
            %calc pops from rates
            z = (kba/kexab)/(1-(kba/kexab));
            y = (kca/kexac)/(1-(kca/kexac));
            pb = 1/(1+z+(z/y));
            pa = z*pb;
            pc = (z/y)*pb;
            M0 = [pa pb pc]';

            if isMQ(i) == 0 %SQ
                A(i).flds = ...
                    [(-1*x(9*(j-1)+8+i)-kab-kac) kba kca; ...
                    kab (-1*x(9*(j-1)+8+i)-kba+1i*(x(9*(j-1)+5)*field(i)*2*pi)) 0; ...
                    kac 0 (-1*x(9*(j-1)+8+i)-kca+1i*(x(9*(j-1)+6)*field(i)*2*pi))];
                A(i).conj = conj(A(i).flds);

                for u = 1:tpts(i)
                    B(u).me = expm(delta{i}(u)*A(i).flds);
                    B(u).cme = expm(delta{i}(u)*A(i).conj);
                    B(u).M4nd = real(((B(u).me*B(u).cme*B(u).cme*B(u).me)^(n180array{i}(u)))*M0);
                    ratio(u) = (B(u).M4nd(1))/M0(1);
                    r2calc{j,i}(u) = log(ratio(u))*((-1)/(4*n180array{i}(u)*delta{i}(u)));
                end
            elseif isMQ(i) == 1
                   m1 = ...
                       [(-1*x(9*(j-1)+8+i)-kab-kac) kba kca; ...
                        kab (-1*x(9*(j-1)+8+i)-kba-1i*((x(9*(j-1)+7)*protonfield(i)+x(9*(j-1)+5)*field(i))*2*pi)) 0; ...
                        kac 0 (-1*x(9*(j-1)+8+i)-kca-1i*((x(9*(j-1)+8)*protonfield(i)+x(9*(j-1)+6)*field(i))*2*pi))];
                   m2 = ...
                       [(-1*x(9*(j-1)+8+i)-kab-kac) kba kca; ...
                        kab (-1*x(9*(j-1)+8+i)-kba-1i*((x(9*(j-1)+7)*protonfield(i)-x(9*(j-1)+5)*field(i))*2*pi)) 0; ...
                        kac 0 (-1*x(9*(j-1)+8+i)-kca-1i*((x(9*(j-1)+8)*protonfield(i)-x(9*(j-1)+6)*field(i))*2*pi))];
                   m1conj = conj(m1);
                   m2conj = conj(m2);

                   for u = 1:tpts(i)
                      M1 = expm(delta{i}(u)*m1);
                      M2 = expm(delta{i}(u)*m2);
                      M1conj = expm(delta{i}(u)*m1conj);
                      M2conj = expm(delta{i}(u)*m2conj);
                      W=(M1*M2*M2*M1)^(n180array{i}(u)/2);
                      S=(M2conj*M1conj*M1conj*M2conj)^(n180array{i}(u)/2);
                      Y=(M2*M1*M1*M2)^(n180array{i}(u)/2);
                      Z=(M1conj*M2conj*M2conj*M1conj)^(n180array{i}(u)/2);
                      r2calc{j,i}(u) = ((-1)/(4*n180array{i}(u)*delta{i}(u)))*log(real((0.5/(M0(1)))*[1 0 0]*(W*S+Y*Z)*M0));
                   end
            end
            %CPMG resid
            resid{j,i} = real((r2calc{j,i}(:)-r2eff{j,i}(:)))./err{j,i};
            resid_col{i} = [];
        end
        %CEST calculation
        w1 = sllist_allres{j}*2*pi; %spin lock pow
        dataout{j} = zeros(numpts(j), 1);
        for icount = 1:numpts(j)
            %set param
            specfrq = 150.902406439; %600 MHz
            R1 = x((9*(j-1))+12);
            R2a = x((9*(j-1))+13);
            R2b = R2a;
            R2c = R2a;

            dwab = x(9*(j-1)+5);
            dwac = x(9*(j-1)+6);

            out = 0;

            wrf = freq{j}(icount);
            %set chem shifts of all states
            %observed resonance set to be pop weighted avg of A & C
            %(connected by faster process)
            %da = ((chemcenter - chemshift(j))*specfrq+wrf)*2*pi;
            da = ((chemshift(j)*(pa+pc))-(pc*dwac))/(pa+pc);
            da = ((chemcenter - da)*specfrq+wrf)*2*pi;
            db = da-dwab*specfrq*2*pi;
            dc = da-dwac*specfrq*2*pi;

            %init density matrix
            Ao1  = [0.5 0 0 pa 0 0 pb 0 0 pc]'; %E/2 IxA IyA IzA IxB IyB IzB IxC IyC IzC
            Ao2  = [0.5 0 0 -pa 0 0 -pb 0 0 -pc]'; %E/2 IxA IyA IzA IxB IyB IzB IxC IyC IzC
            %evolution matrix
            P =[0         0            0            0            0            0            0 0 0 0       ; ...
                0         R2a+kab+kac  da          -w1(icount)          -kba          0            0 -kca 0 0          ; ...
                0        -da           R2a+kab+kac  0            0           -kba          0 0 -kca 0            ; ...
                -2*R1*pa  w1(icount)           0            R1+kab+kac  0            0           -kba 0 0 -kca      ; ...
                0        -kab          0            0            R2b+kba  db          -w1(icount) 0 0 0          ; ...
                0         0           -kab          0           -db           R2b+kba  0 0 0 0         ; ...
                -2*R1*pb  0            0           -kab         w1(icount)           0            R1+kba 0 0 0 ; ...
                0 -kac 0 0 0 0 0 R2c+kca dc -w1(icount) ; ...
                0 0 -kac 0 0 0 0 -dc R2c+kca 0 ; ...
                -2*R1*pc 0 0 -kac 0 0 0 w1(icount) 0 R1+kca] ;

            eP=expm(-P*SLdura); %SLdura relaxation time
            A1=eP*Ao1;
            Mza1=A1(4); %mag at end (+z)
            A2=eP*Ao2;
            Mza2=A2(4); %mag at end (-z)
            DMz=(Mza1-Mza2)/(2*pa); %normalized int (avg +z,-z)
            out = DMz + out;

            %calc CEST data
            dataout{j}(icount, 1) = out;
        end
    elseif is3state(j) == 0 %for geminal without slow process (2-state)
        %CPMG calculation
        for i = 1:flds
            r2eff{j,i} = data{j,i}(:,1);
            err{j,i} = data{j,i}(:,2);

            %set params
            kac = x(3);
            kca = x(4);
            kexac = kac+kca;
            pa = kca/kexac;
            pc = kac/kexac;
            M0 = [pa pc]';
            
            tot3state = sum(is3state);
            idx = 9*tot3state+5; %first index of 2 state params

            if isMQ(i) == 0 %SQ
                A(i).flds = ...
                    [(-1*x(7*(k-1)+idx+1+i)-kac) kca; ...
                    kac (-1*x(7*(k-1)+idx+1+i)-kca+1i*(x(7*(k-1)+idx)*field(i)*2*pi))];
                A(i).conj = conj(A(i).flds);

                for u = 1:tpts(i)
                    B(u).me = expm(delta{i}(u)*A(i).flds);
                    B(u).cme = expm(delta{i}(u)*A(i).conj);
                    B(u).M4nd = real(((B(u).me*B(u).cme*B(u).cme*B(u).me)^(n180array{i}(u)))*M0);
                    ratio(u) = (B(u).M4nd(1))/M0(1);
                    r2calc{j,i}(u) = log(ratio(u))*((-1)/(4*n180array{i}(u)*delta{i}(u)));
                end
            elseif isMQ(i) == 1
                   m1 = ...
                      [(-1*x(7*(k-1)+idx+1+i)-kac) kca; ...
                        kac (-1*x(7*(k-1)+idx+1+i)-kca-1i*((x(7*(k-1)+idx+1)*protonfield(i)+x(7*(k-1)+idx)*field(i))*2*pi))];
                   m2 = ...
                       [(-1*x(7*(k-1)+idx+1+i)-kac) kca; ...
                        kac (-1*x(7*(k-1)+idx+1+i)-kca-1i*((x(7*(k-1)+idx+1)*protonfield(i)-x(7*(k-1)+idx)*field(i))*2*pi))];
                   m1conj = conj(m1);
                   m2conj = conj(m2);

                   for u = 1:tpts(i)
                      M1 = expm(delta{i}(u)*m1);
                      M2 = expm(delta{i}(u)*m2);
                      M1conj = expm(delta{i}(u)*m1conj);
                      M2conj = expm(delta{i}(u)*m2conj);
                      W=(M1*M2*M2*M1)^(n180array{i}(u)/2);
                      S=(M2conj*M1conj*M1conj*M2conj)^(n180array{i}(u)/2);
                      Y=(M2*M1*M1*M2)^(n180array{i}(u)/2);
                      Z=(M1conj*M2conj*M2conj*M1conj)^(n180array{i}(u)/2);
                      r2calc{j,i}(u) = ((-1)/(4*n180array{i}(u)*delta{i}(u)))*log(real((0.5/(M0(1)))*[1 0]*(W*S+Y*Z)*M0));
                   end
            end
            %CPMG resids
            resid{j,i} = real((r2calc{j,i}(:)-r2eff{j,i}(:)))./err{j,i};
            resid_col{i} = [];
        end
        %CEST calculation
        w1 = sllist_allres{j}*2*pi; %spin lock pow
        dataout{j} = zeros(numpts(j), 1);
        for icount = 1:numpts(j)
            %set params
            specfrq = 150.902406439; %600 MHz
            R1 = x((7*(k-1))+idx+5);
            R2a = x((7*(k-1))+idx+6);
            R2b = R2a;
            R2c = R2a;

            dwac = x(7*(k-1)+idx);

            out = 0;

            wrf = freq{j}(icount);
            %set chem shifts for all states
            %observed resonance set to be pop weighted avg of the 2 states
            %da = ((chemcenter - chemshift(j))*specfrq+wrf)*2*pi;
            da = chemshift(j)-(pc*dwac);
            da = ((chemcenter - da)*specfrq+wrf)*2*pi;
            dc = da-dwac*specfrq*2*pi;

            %init density matrix
            Ao1  = [0.5 0 0 pa 0 0 pc]'; %E/2 IxA IyA IzA IxB IyB IzB
            Ao2  = [0.5 0 0 -pa 0 0 -pc]'; %E/2 IxA IyA IzA IxB IyB IzB
            %evolution matrix
            P =[0         0            0            0            0            0            0       ; ...
                0         R2a+kac  da          -w1(icount)          -kca          0            0          ; ...
                0        -da           R2a+kac  0            0           -kca          0            ; ...
                -2*R1*pa  w1(icount)           0            R1+kac  0            0           -kca      ; ...
                0        -kac          0            0            R2c+kca  dc          -w1(icount)          ; ...
                0         0           -kac          0           -dc           R2c+kca  0         ; ...
                -2*R1*pc  0            0           -kac         w1(icount)           0            R1+kca];

            eP=expm(-P*SLdura); %SLdura relaxation time
            A1=eP*Ao1;
            Mza1=A1(4); %mag at end (+z)
            A2=eP*Ao2;
            Mza2=A2(4); %mag at end (-z)
            DMz=(Mza1-Mza2)/(2*pa); %normalized int (avg +z,-z)
            out = DMz + out;

            %calc CEST data
            dataout{j}(icount, 1) = out;
        end
        k = k+1;
    end
end

    dataout_col = [];
    datainput_col = [];
    
    %CEST data relative to error
    for i = 1:numres
       dataout_col = [dataout_col;dataout{i}./(1.5*relErr(idxlist(i),1))];
       datainput_col = [datainput_col;datainput{i}./(1.5*relErr(idxlist(i),1))];
    end
    
    %CEST resids
    if fityn == 1
        CESTresid = (dataout_col - datainput_col);
    end

    %CPMG resids
    for i=1:flds
        for j=1:numres
            resid_col{i} = [resid_col{i};resid{j,i}];
        end
    end
    
    %CPMG & CEST resids
    if fityn == 1
        if flds == 1
            F = [resid_col{1}; CESTresid];
        elseif flds == 2
            F = [resid_col{1}; resid_col{2}];
        elseif flds == 3
            F = [resid_col{1}; resid_col{2}; resid_col{3}; CESTresid];
        %elseif flds == 4
        %    F = [f(:,1); f(:,2); f(:,3); f(:,4)];
        %else
        %    F = [f(:,1); f(:,2); f(:,3); f(:,4); f(:,5)];
        end
    else
        F = r2calc; %return calc CPMG data
    end
end
