# Supplementary material for: Dynamic allostery in substrate binding by human thymidylate synthase
Source: eLife. 2022 Oct 6;11:e79915. doi: 10.7554/eLife.79915 (PMC9536839; doi:10.7554/eLife.79915)
Supplement: Source code 8. — This script requires a fitting function (Source code 9 and 10). [file elife-79915-code8.zip]

Archive with 1 entries (1 files):
- 01-05-2022-RA-eLife-79915/cpmgCEST_2_3statefit_full_linear_SQMQ_global_jpb_mc.m
