# Supplementary material for: Dynamic allostery in substrate binding by human thymidylate synthase
Source: eLife. 2022 Oct 6;11:e79915. doi: 10.7554/eLife.79915 (PMC9536839; doi:10.7554/eLife.79915)
Supplement: Source code 10. [file elife-79915-code10.zip]

Archive with 1 entries (1 files):
- 01-05-2022-RA-eLife-79915/fitfunction_cpmgCEST_2stateSQMQ_full_linear_global.m
