# Supplementary material for: Dynamic allostery in substrate binding by human thymidylate synthase
Source: eLife. 2022 Oct 6;11:e79915. doi: 10.7554/eLife.79915 (PMC9536839; doi:10.7554/eLife.79915)
Supplement: Source code 12. — The parameters obtained by this fit are used to fix the slow process parameters in the 3-state fits of the methyl groups involved in the global motion. This script requires a fitting function (Source code 13). [file elife-79915-code12.zip]

Archive with 1 entries (1 files):
- 01-05-2022-RA-eLife-79915/CESTfit_jpb_fmincon2SL_global.m
