# Supplementary material for: Dynamic allostery in substrate binding by human thymidylate synthase
Source: eLife. 2022 Oct 6;11:e79915. doi: 10.7554/eLife.79915 (PMC9536839; doi:10.7554/eLife.79915)
Supplement: Source code 15. [file elife-79915-code15.zip]

Archive with 2 entries (2 files):
- Lee_01-05-2022-RA-eLife-79915R1_Source_Code_15.m
- __MACOSX/._Lee_01-05-2022-RA-eLife-79915R1_Source_Code_15.m
