# Supplementary material for: Dynamic allostery in substrate binding by human thymidylate synthase
Source: eLife. 2022 Oct 6;11:e79915. doi: 10.7554/eLife.79915 (PMC9536839; doi:10.7554/eLife.79915)
Supplement: Source code 15. [file elife-79915-code15.zip › Lee_01-05-2022-RA-eLife-79915R1_Source_Code_15.m]

%For use with itc_general_global.m
function F=itc_general_global_func_multiv_TMP91018(x)

global expts Mt Lt V v q omit1 weight M0 k Q L0

format('long')

for i=1:expts;
    for j=1:k(i)
        %if i == 1
            Mt(j,i)=x(5)*M0(i)*((1-sum(v(1:j,i)/(2*V)))/(1+sum(v(1:j,i)/(2*V)))); 
            %Lt(j,i)=x(6)*((sum(v(1:j,i)*L0(i)))/V)*(1-(sum(v(1:j,i)/(2*V))));
        %else
            %Mt(j,i)=x(6)*M0(i)*((1-sum(v(1:j,i)/(2*V)))/(1+sum(v(1:j,i)/(2*V)))); 
        %end
    end
    
end

for i=1:expts;
    for j=1:k(i)
        p=[x(2) (2*Mt(j,i)*x(2)+x(1)-Lt(j,i)*x(2)) (1+Mt(j,i)*x(1)-Lt(j,i)*x(1)) -Lt(j,i)];
        r=roots(p);
        %disp('r =')
        %disp(r)
        %disp(j)
        r=r(r>0);
        if length(r) > 1;
            r=r(imag(r)==0);
        end
        if length(r) > 1;
            r=r(r < 0.001);
        end
        Lf(j,i)=r;
        ML0(j,i)=1/(1+x(1)*Lf(j,i)+x(2)*Lf(j,i)^2);
        cML0(j,i)=ML0(j,i)*Mt(j,i);
        ML1(j,i)=(x(1)*Lf(j,i))/(1+x(1)*Lf(j,i)+x(2)*Lf(j,i)^2);
        cML1(j,i)=ML1(j,i)*Mt(j,i);
        ML2(j,i)=(x(2)*Lf(j,i)^2)/(1+x(1)*Lf(j,i)+x(2)*Lf(j,i)^2);
        cML2(j,i)=ML2(j,i)*Mt(j,i);
    end
end

temp=zeros(1,expts);
cML1=vertcat(temp, cML1);
cML2=vertcat(temp, cML2);


for i=1:expts
    if omit1=='y'
        j=2;
        for h = 3:k(i)+1
            qcalc(j-1,i)=V*(x(3)*(cML1(h,i)-(cML1(j,i)*(1-(v(j,i)/V))))+((x(3)+x(4))*(cML2(h,i)-(cML2(j,i)*(1-(v(j,i)/V))))));
            j=j+1;
        end
    else
        j=1;
        for h = 2:k(i)+1
            qcalc(j,i)=V*(x(3)*(cML1(h,i)-(cML1(j,i)*(1-(v(j,i)/V))))+((x(3)+x(4))*(cML2(h,i)-(cML2(j,i)*(1-(v(j,i)/V))))));
            j=j+1;
        end
    end
end

%disp(qcalc)


for i=1:expts
    if omit1=='y'
          f(:,i)=((((qcalc(:,i)-q(2:length(q),i))/0.2e-7))/(L0(i)*v(2,i)))/(1e10);%*(min(Q(:,1))/min(Q(:,i)));%.*weight(:,i); 
    else
       f(:,i)=(qcalc(:,i)-q(:,i))/0.2e-7;
    end
end

if expts==1
    F=f(:,1);
elseif expts==2
    F=[f(:,1); f(:,2)];
elseif expts==3
    F=[f(:,1); f(:,2); f(:,3)];
elseif expts==4
    F=[f(:,1); f(:,2); f(:,3); f(:,4)];
end
