# Supplementary material for: Dynamic allostery in substrate binding by human thymidylate synthase
Source: eLife. 2022 Oct 6;11:e79915. doi: 10.7554/eLife.79915 (PMC9536839; doi:10.7554/eLife.79915)
Supplement: Source data 1. [file elife-79915-data1.txt]

Peak	Residue	N	T1	T2
0		2	3.1801685	2.3595395
1		2	2.50789375	1.830390125
2		2	1.112607625	0.89715575
3		2	4.283698	3.43978675
4		2	2.2105275	1.77208425
5		2	3.337174	2.6439965
6		2	1.6351545	1.43329025
7		2	1.92256675	1.2599565
8		2	3.6613455	2.497268
9		2	2.164943	1.380848
10		2	3.394454	1.87379825
11		2	4.574901	2.78212275
12		2	1.82784775	0.607576125
13		2	9.300882	-8.278352
14		2	6.459917	3.9930485
15		2	5.2716635	3.76201625
16		2	5.041529	3.597617
17		2	1.72606875	0.692338125
18		2	1.65009075	1.203859375
19		2	2.06917725	1.522361625
20		2	3.7156845	2.562922
21		2	3.49298775	2.6422475
22		2	9.84193	-3.621186
23		2	1.930078375	1.5712775
24		2	1.77896175	1.5335335
25		2	3.0768815	2.287319
26		2	3.5546795	2.2027845
27		2	1.85156775	1.225327
28		2	5.652837	4.1104165
29		2	2.5722805	2.08796975
30		2	3.978529	2.657834
31		2	3.1867305	2.4926485
32		2	5.2547165	3.6826035
33		2	3.1863135	2.21256775
34		2	3.5513175	2.8187685
35		2	22.09736	-12.301738
36		2	1.657434625	-0.1792524375
37		2	4.632315	3.006734
38		2	1.951735625	1.252335125
39		2	0.8470143125	0.4160879375
40		2	1.491538	1.02843575
41		2	2.3710095	1.4374155
42		2	2.063834875	1.69796625
43		2	1.705752	1.22918075
44		2	3.08469875	2.11510175
45		2	6.048186	2.3252835
46		2	5.773129	3.8843325
47		2	2.5198945	1.803220875
48		2	26.375312	-8.335232
49		2	2.41777725	-0.36222903125
50		2	1.6883105	1.281482
51		2	18.358008	-5.274545
52		2	1.90456675	-0.372255125
53		2	3.2351655	1.9556115
54		2	1.105886125	-2.1370775
55		2	3.687882	2.89902175
56		2	22.583514	-18.126228
57		2	2.2078705	0.48944125
58		2	3.83405775	3.1039565
59		2	1.354638875	0.920916125
60		2	12.920012	-2.5148485
61		2	3.3787055	2.1961005
62		2	1.901854	0.4549131875
63		2	2.517415	1.775495
64		2	5.154353	3.05145125
65		2	1.051119375	0.8651829375
66		2	3.69572	2.82490375
67		2	2.9781275	2.1079215
68		2	16.336304	-4.02559325
69		2	1.5994175	1.5145585
70		2	7.192743	-4.401655
71		2	1.89904775	1.532208
72		2	10.979655	-3.942335
73		2	2.824702	2.093803125
74		2	1.30445525	1.15697975
75		2	1.314382125	1.1296
76		2	1.3352665	0.7274750625
77		2	1.10338325	0.7449041875
78		2	1.694864875	-0.5204115
79		2	1.45465425	0.567122
80		2	2.051015	1.522537
81		2	6.584527	-0.7526505625
82		2	1.538508375	1.25152575
83		2	6.065379	4.066642
84		2	0.873443375	1.22553675
85		2	2.2658735	1.424373125
86		2	3.543475	2.5783065
87		2	10.566115	-4.44249
88		2	14.205838	-5.0286555
89		2	20.15708	-7.2234845
90		2	7.179945	0.9309804375
91		2	0.956232375	0.6519935625
92		2	4.6227185	-1.12337975
93		2	1.308813	0.964685125
94		2	6.947982	-6.963381
95		2	13.81546	-4.5717845
96		2	2.3129675	-0.54702275
97		2	1.3348425	0.913756
98		2	1.759273875	0.7661876875
99		2	3.8611445	3.1316975
100		2	3.35921325	1.57324725
101		2	2.9950045	1.8018275
102		2	1.966386	1.488720875
103		2	27.11326	-33.996168
104		2	4.580585	2.78399175
105		2	1.354911875	0.9703025625
106		2	4.960264	3.297641
107		2	1.123379	0.9382883125
108		2	1.95792725	1.440953125
109		2	1.9176425	-2.681922
110		2	3.7412595	2.4755335
111		2	4.69227	3.1537995
112		2	5.1115605	3.6740275
113		2	1.721094375	1.320231625
114		2	0.2939804375	0.4837346875
115		2	1.54537825	-0.9691375625
116		2	1.9270535	1.04746425
117		2	1.306772	1.032811625
118		2	1.5246705	0.890731625
119		2	3.302085	2.584437
120		2	11.507768	-2.773498
121		2	4.279958	2.3982105
122		2	4.825388	3.5283105
123		2	2.094671	1.531216
124		2	4.918452	3.416996
125		2	2.57853575	2.0146875
126		2	3.25858375	1.312641125
127		2	3.42056	2.4230455
128		2	2.62639775	-2.4773955
129		2	1.252510375	0.8194649375
130		2	2.738776	1.773493
131		2	0.871513625	0.616018375
132		2	3.386858	2.204215
133		2	0.881452125	0.636802125
134		2	3.118977	2.040101375
135		2	1.6592725	1.312387
136		2	1.482244	0.83925375
137		2	3.1068865	2.24545875
138		2	2.03639425	1.69297
139		2	1.467856625	1.185918875
140		2	1.37726825	0.9440135
141		2	1.736765	1.589307
142		2	1.3029835	0.948889125
143		2	1.82520275	1.409718
144		2	2.056341375	1.190173
145		2	2.4548135	1.684201125
146		2	1.48719525	0.932478625
147		2	1.592296625	0.507151875
148		2	1.082217	0.628303
149		2	2.053251625	1.371790625
150		2	2.243278	1.698955625
151		2	1.54874575	1.133521125
152		2	1.998591875	0.9150129375
153		2	2.270899	1.6144075
154		2	1.320316375	1.0363858125
155		2	1.04719425	1.006363125
156		2	1.9584315	1.4008675
157		2	1.152906	0.7886468125
158		2	1.597708375	1.47549425
159		2	2.057182625	1.6914735
160		2	3.09512175	2.28080575
161		2	1.894594875	1.15905275
162		2	1.849846375	1.4539325
163		2	1.77024425	-1.0526085
164		2	4.442747	3.467929
165		2	1.3824085	0.75016725
166		2	1.152955625	1.0371014375
167		2	2.6825605	2.059573625
168		2	0.999723125	0.883769
169		2	2.368403	1.751192625
170		2	1.631323625	1.2248945
171		2	1.786245	1.062969125
172		2	2.36911325	1.57491025
173		2	1.232779375	0.935317125
174		2	1.863396125	1.62452375
175		2	0.994875	0.841792
176		2	2.894227	1.24772075
177		2	1.457788	1.14272325
178		2	2.982684	2.213729
179		2	1.697281375	1.353275
180		2	1.42664125	0.94910425
181		2	1.67119175	1.3312235
182		2	1.162171375	0.807905875
183		2	1.441040375	0.777114625
184		2	2.7782095	2.37882525
185		2	1.725855875	1.38975025
186		2	1.60900325	1.18725875
187		2	2.251807	1.593797125
188		2	2.70378975	1.86543125
189		2	1.74058525	1.241415875
190		2	4.9346	2.732308
191		2	1.982799	1.83409625
192		2	1.401335625	0.60882325
193		2	1.1144095	-0.5538298125
194		2	3.16337775	2.042910875
195		2	1.0316825	0.7057166875
196		2	0.849168	0.682117875
197		2	2.307967	1.8135065
198		2	0.75001725	0.959346
199		2	1.20545075	0.943160375
200		2	1.413532125	0.4474454375
201		2	1.8297085	1.0151578125
202		2	1.69109125	1.248054
203		2	2.111063	-1.67177675
204		2	0.9908675	0.5201240625
205		2	2.61370875	1.841092375
206		2	0.947122625	0.3640419375
207		2	1.237795875	0.955859625
208		2	2.11431175	1.32703675
209		2	1.260072	1.1031895
210		2	1.417602125	0.918786375
211		2	0.7451761875	0.416269125
212		2	1.853868125	1.253394
213		2	0.7509535625	0.586332125
214		2	0.8513665625	0.6415370625
215		2	0.7503490625	0.6275299375
