# Supplementary material for: Dynamic allostery in substrate binding by human thymidylate synthase
Source: eLife. 2022 Oct 6;11:e79915. doi: 10.7554/eLife.79915 (PMC9536839; doi:10.7554/eLife.79915)
Supplement: Source data 2. [file elife-79915-data2.txt]

Peak	N	T1	T2	T3	T4	T5	T6	T7	T8	T9	T10	T11
0	11	4.909116	1.64670325	4.273339	2.6711525	1.9410355	3.70875925	2.744567	1.1735095	4.0400525	2.065887625	3.025574
1	11	5.418056	1.602941375	4.307744	2.56767525	1.708427875	3.7212655	2.6923925	1.07150375	4.323156	2.210281	2.986957
2	11	2.00072775	0.76073275	1.69830425	1.18230325	0.715563125	1.51869825	1.0737885	0.5859906875	1.739418375	0.886587125	1.27432525
3	11	8.477808	3.14342475	7.373751	4.8817855	3.633361	6.400328	4.702623	2.4138345	7.28046	4.0164875	5.4645965
4	11	4.7228385	1.379651625	4.12561325	2.4931775	1.694280875	3.537378	2.58312875	1.15853525	4.17757475	2.1339785	2.975917
5	11	4.893076	1.472729	4.398115	2.664017	1.938829125	3.68706475	2.6440905	1.06636	4.36201	2.37440275	3.1736865
6	11	3.803258	1.1944495	3.3193325	1.76131825	1.460929375	2.5961045	1.601521	0.7556495	3.027899	1.433837	2.082060375
7	11	2.990338	1.03078225	2.687327	1.55513875	1.20672875	2.035297875	1.58559925	0.72636275	2.5135765	1.267656125	1.930390625
8	11	8.707566	2.992444	7.414282	4.6594385	3.523498	6.31736	4.59558	2.167482	7.341867	4.1781075	5.4965345
9	11	3.7410425	1.374489875	3.3076115	2.10822575	1.577786875	3.0051165	2.2349415	0.9792599375	3.3617005	1.77919825	2.4862465
10	11	7.047758	1.935227125	5.651149	3.214335	2.340356	4.875619	3.3363565	1.4129035	5.870415	2.757608	3.956157
11	11	9.055845	2.25053675	7.444712	4.1825015	2.8784715	6.260851	4.116888	1.516108	7.556007	3.3960815	5.017081
12	11	1.71866525	0.220669625	1.33464925	0.48306109375	0.44234065625	1.009132875	0.537264	0.18285984375	1.594425	0.38567571875	0.777407125
13	11	15.060824	0.5124800625	8.903418	2.214646	0.9685855	5.620051	2.12249525	0.300267875	9.280618	1.380172375	3.4819975
14	11	14.277404	4.867608	11.967078	7.758468	5.65837	10.240185	7.89414	3.57857675	12.42635	6.783451	8.96089
15	11	11.670618	3.8861635	9.96055	6.222988	4.666865	8.491121	6.045443	2.9113555	9.922018	5.400465	7.239611
16	11	11.642365	3.68034325	9.538006	5.8221385	4.010618	7.979455	5.9189455	2.525617	9.798678	4.994774	6.9050435
17	11	1.815824375	0.15749590625	1.0817435	0.44189165625	0.175457125	0.99142025	0.7032048125	0.045244609375	1.405542875	0.3667368125	0.6370801875
18	11	2.498853	0.748449375	2.05088375	1.36180725	0.861488625	1.6178345	1.1702295	0.5138566875	2.27903625	1.0592235	1.35897125
19	11	3.2141325	1.0236753125	2.805151	1.67869725	1.170587875	2.404198	1.56712625	0.705316375	2.75053825	1.5283125	2.098919
20	11	7.993641	2.7244765	6.817897	4.343449	3.2549985	5.827334	4.525007	1.9383645	7.035337	3.7985285	5.0675565
21	11	5.390509	1.66705825	4.696147	2.91623525	2.0558235	3.9720915	2.8523195	1.236153125	4.623846	2.28703225	3.39578225
22	11	20.067684	0.968065	12.048644	3.32447325	1.42244475	7.866937	3.4679975	0.3562260625	12.354057	2.204939	5.2944815
23	11	3.2356865	1.1929075	2.8816085	1.771145875	1.334084375	2.4071245	1.64471525	0.7671505	2.712094	1.464796125	2.1969415
24	11	3.4301735	1.018176375	2.77645825	1.6706105	1.244871625	2.48824	1.71467825	0.803740875	2.8499745	1.437535625	2.161186
25	11	5.847934	1.73731	4.906494	3.12426075	2.0917255	4.174379	3.0172985	1.324643625	4.728226	2.581571	3.5613895
26	11	7.6374865	2.2137575	6.004801	3.4957705	2.66073975	5.170508	3.65710925	1.4998265	6.0364175	3.079242	4.376499
27	11	3.27244475	0.9559710625	2.7574985	1.749397	1.11950125	2.391154	1.63588175	0.748679875	2.670289	1.52717225	1.99990825
28	11	12.574418	3.88301325	10.439342	6.578535	4.764036	8.934734	6.464723	2.98071325	10.40925	5.60043	7.544213
29	11	5.517245	1.816032875	4.547872	2.89316	2.1508245	4.09398025	2.9424605	1.374794	4.550222	2.44403625	3.356941
30	11	7.623713	2.6901585	6.657954	4.10668525	3.007903	5.3886	4.0197715	1.867713	6.355423	3.419448	4.708076
31	11	6.395745	1.865792	5.329113	3.306322	2.416911	4.512845	3.277243	1.499262875	5.256109	2.85620775	3.91447125
32	11	12.853439	3.643468	10.659568	6.3767545	4.3397925	8.980814	6.42363	2.7817505	10.478006	5.46293	7.563521
33	11	7.107159	2.2997985	5.766462	3.60956825	2.75135	4.8332075	3.6260615	1.646329	5.779934	3.16331925	4.14435475
34	11	8.2134965	2.5501045	6.8877615	4.30216	2.97044875	5.822588	4.248798	1.979276125	6.775183	3.708258	4.86336
35	11	62.182096	1.5956325	34.468292	7.2433955	2.558154	20.287174	7.3280785	0.4814429375	34.537448	4.3315095	11.929509
36	11	3.7964895	0.09681440625	2.1303345	0.4683825625	0.242632515625	1.338528875	0.3345719375	0.0819812109375	1.693999	0.231682125	0.7422524375
37	11	10.618434	3.1279945	8.823108	5.464189	3.778536	7.377187	5.29103	2.2936905	8.546938	4.47131	6.133957
38	11	4.0941375	1.28591	3.7058335	2.032171625	1.400003375	2.959332	2.1129705	0.91785725	3.4500025	1.760479125	2.48465
39	11	1.644699875	0.34661534375	1.52547125	0.670606125	0.369967375	1.108926125	0.6920970625	0.2257993125	1.115437625	0.519648375	0.8363549375
40	11	2.7254445	0.7484095	2.31318325	1.383956	1.012405125	1.85940325	1.461208875	0.6820811875	2.424957	1.22717325	1.724644
41	11	4.6268825	1.29799875	3.65637425	2.114457	1.390674375	2.8721775	1.956426875	0.8052086875	3.54710525	1.64080075	2.4912245
42	11	3.42024975	1.125525375	2.945793	1.68320275	1.2127385	2.3589415	1.85974475	0.82201075	2.94186225	1.615943	2.23633025
43	11	1.6511085	0.534628	1.488414375	0.80404	0.62487875	1.23464775	0.782297	0.404044625	1.417248625	0.6287311875	1.2131325
44	11	3.31319525	1.128179	2.659796	1.699583	1.024622375	2.585957	1.7446315	0.6739611875	2.85393125	1.5707395	2.129815
45	11	16.151487	2.854763	12.407587	5.736909	3.581668	9.641884	5.927695	1.7744645	12.543889	4.5381535	7.610114
46	11	15.114688	4.348488	12.29942	6.9955355	5.1027785	9.908943	7.0437785	3.1418115	12.341513	5.791881	8.434806
47	11	4.821806	1.78869775	4.1360805	2.6035115	1.94291875	3.580997	2.6330615	1.2796165	4.1957465	2.2965595	3.1722405
48	11	80.734232	2.149881	45.41696	9.48983	3.576667	26.616936	9.47596	0.9154555625	45.312696	5.736545	15.843382
49	11	5.793566	0.26359628125	3.227751	0.7893138125	0.36532084375	2.00046825	0.80438175	0.0684633203125	3.23250375	0.5515131875	1.132804125
50	11	2.72743325	0.7519595	2.36622525	1.445302375	0.783228	2.00209125	1.429719125	0.6363555	2.24441025	1.026121625	1.563883375
51	11	47.520504	1.4752075	27.02445	6.0336595	2.39405225	16.328637	6.066321	0.644225875	27.07176	3.7725245	9.931064
52	11	5.327755	0.138205890625	2.9298755	0.46875640625	0.129961765625	1.5668315	0.5585753125	0.05177359375	2.75032525	0.33984571875	0.9718023125
53	11	6.890514	2.2151655	6.133528	3.6881925	2.5891835	4.995123	3.6642605	1.68177475	5.731705	3.1131705	4.2515305
54	11	4.431008	0.679234125	3.4742615	1.42357325	0.7538815625	2.4171325	1.2369455	0.23173953125	3.40975675	1.18050975	1.9210485
55	11	8.880324	3.101826	7.681887	4.773951	3.5235775	6.5527885	4.86715	2.1741985	7.569258	4.149998	5.679572
56	11	77.95656	5.635991	53.44874	17.33102	8.307487	36.619332	17.510108	2.6009955	53.154356	11.926809	25.348576
57	11	5.4583485	0.6194735625	3.4818625	1.307982375	0.8243486875	2.497727	1.37709375	0.46080334375	3.60399025	0.8790084375	1.779353125
58	11	8.844259	2.9647115	7.403114	4.727933	3.547262	6.4097	4.667609	2.0493435	7.538507	4.1456735	5.641175
59	11	2.3909685	0.758159	1.883219125	1.1394005	0.8400844375	1.827329625	1.150053	0.6113845	2.23865875	0.9811605625	1.4914165
60	11	25.103336	1.430477	14.762378	4.133148	1.89742175	9.397944	4.0629615	0.6373573125	14.934302	2.6372805	6.139723
61	11	6.945768	2.3616445	5.808035	3.462705	2.474992	4.842765	3.43429025	1.61442475	5.799708	3.0365225	4.237414
62	11	4.05737525	0.361729625	2.33194375	0.869867375	0.4946716875	1.553603625	0.85762125	0.169935484375	2.55943275	0.666645125	1.227997625
63	11	4.08995625	1.1981255	3.4776735	2.05928925	1.484477375	2.87058325	2.2014915	0.8146791875	3.636544	1.732089	2.369978
64	11	12.656921	3.66801	10.369733	6.02201	4.484953	8.485074	6.228712	2.7689995	10.41869	5.275244	7.204432
65	11	3.2883905	0.9824060625	2.91726225	1.59933575	1.165185125	2.28059	1.690522625	0.76931125	2.94327775	1.32863375	1.750951625
66	11	7.446383	2.44926275	6.506168	4.0435905	3.1345425	5.530326	3.95916675	1.98880625	6.427528	3.49656175	4.577555
67	11	3.0483455	0.8936423125	2.4914765	1.511906	1.0368024375	2.1699555	1.55520725	0.671960875	2.58915925	1.19801575	1.69316725
68	11	42.606924	2.307342	26.537048	7.572722	3.238412	17.189804	7.3666585	0.9251375	26.4317	4.951749	11.329901
69	11	2.7119725	0.604600875	1.817155625	1.095752375	0.818287875	1.56593225	1.054655625	0.3934231875	1.99180075	0.790174875	1.15792575
70	11	11.830472	0.4003565625	6.9080215	1.8500995	0.743604375	4.3479875	1.840703375	0.261543484375	7.0176905	1.08733975	2.6448395
71	11	3.362811	1.0362915	2.632641	1.698715875	1.17036725	2.31997025	1.72460925	0.8913020625	2.9676665	1.50843675	2.1151495
72	11	20.731136	0.4874563125	11.477742	2.33347375	0.8641850625	6.72441	2.5120895	0.2140916875	11.774848	1.36085925	3.8818445
73	11	5.4529035	1.617699	4.476852	2.551684	1.9648815	3.912714	2.74697775	1.236673625	4.5861025	2.390756	3.17003
74	11	2.360306	0.8473356875	2.03828925	1.11696	0.9125250625	1.614698625	1.0206058125	0.41530709375	2.124212	0.923265625	1.518164125
75	11	2.8039535	1.09968775	2.379442	1.513330375	1.0859965	1.954021375	1.49923425	0.481233	2.600089	1.204543	1.689475125
76	11	2.3468405	0.7274820625	1.90311625	1.26532675	0.865513125	1.7596885	1.28741525	0.4406920625	2.26815575	0.8463799375	1.4531195
77	11	1.79132525	0.39119371875	1.557005375	0.8437509375	0.466337375	1.21598525	0.963991	0.3030026875	1.88366325	0.607217625	1.141064
78	11	4.726051	0.120930320312	2.6555215	0.554085875	0.282314625	1.641835125	0.541370125	0.0816804296875	3.0077835	0.266828875	0.894054875
79	11	2.99171625	0.42461259375	2.003134125	0.8246125625	0.5815379375	1.45402875	0.8466865	0.457389125	2.2615115	0.6606048125	1.2132605
80	11	3.94166225	1.20499625	3.291276	2.001568	1.45537875	2.75910775	2.02898525	0.851711125	3.59731575	1.82316575	2.5076795
81	11	12.231112	0.60560125	7.572442	2.19925425	0.960745125	4.8601	2.216419	0.32982325	7.7542975	1.587626125	3.30831125
82	11	3.605687	1.10609	2.7853125	1.78575175	1.39933075	2.462704	1.802634	0.684175375	3.080616	1.45977575	2.1155565
83	11	14.247818	4.575649	12.119279	7.4262035	5.364506	10.301537	7.3261295	3.3659545	12.082524	6.142741	8.622047
84	11	3.27958475	1.1166805	2.70288925	1.57690975	1.35175125	2.3317405	1.66960975	0.559491875	2.89997675	1.430282375	2.0533665
85	11	4.13890625	1.3643795	3.58808375	2.240642	1.652242375	3.016813	2.155163	0.98350875	3.626142	1.884133	2.5315905
86	11	3.1174985	0.972745375	2.63102175	1.52144925	1.227924375	2.389753	1.64739175	0.7140089375	2.4621595	1.39288225	1.903103375
87	11	20.555052	0.5453878125	11.697084	2.402102	0.9772018125	6.909372	2.46958375	0.317635625	11.685559	1.3915525	4.023378
88	11	30.276964	0.5807968125	16.803316	3.29397425	1.31710025	9.822176	3.4277475	0.19392346875	16.655076	1.94854	5.59505
89	11	53.749808	1.90296675	31.992944	7.808615	3.109102	19.737722	7.730584	0.918514875	31.869484	4.92615	12.404368
90	11	13.83289	0.96845875	9.141234	3.05316275	1.58040975	6.1164255	3.0072555	0.4410291875	8.964308	2.101695	4.1379015
91	11	1.784653	0.51763434375	1.764701	0.786654875	0.7251033125	1.1633335	1.02835525	0.35401890625	1.275802	0.849937125	1.0472138125
92	11	14.206926	0.3825288125	7.83257	1.36438275	0.3714466875	4.095671	1.23063975	0.200420890625	7.411046	0.73126575	2.3054665
93	11	2.549642	0.75790725	2.324614	1.315266625	0.7776895625	1.789466	1.311438125	0.5697835625	1.897852125	1.083438125	1.467286
94	11	11.631858	1.787130375	8.464685	3.79763	2.148781	6.3188585	3.7586925	1.084072	8.404053	3.00832325	4.8019025
95	11	29.196784	0.612219	16.525886	3.39900325	1.226205125	9.418712	3.484348	0.26444684375	16.234843	2.015322375	5.823976
96	11	4.582143	0.125070390625	2.665548	0.4963891875	0.223038640625	1.45741675	0.46658246875	0.141867484375	2.543014	0.2760945	0.8174
97	11	1.75475075	0.542490875	1.6141315	1.006742625	0.755122875	1.071568625	0.709329375	0.43530146875	1.382247375	0.7724601875	1.04065525
98	11	3.3122555	0.9767724375	2.506874	1.54525475	1.00708975	2.0974835	1.5199035	0.51584734375	2.72848325	1.19251875	1.905630875
99	11	7.470126	2.3115045	6.44625	3.74844475	2.973687	5.39868	3.892086	1.657194	6.505563	3.3613635	4.54542
100	11	8.58844	1.012328375	5.4460815	1.981348875	1.14397325	3.99469825	2.049587625	0.70020075	5.540849	1.61689025	2.781263
101	11	7.665941	0.981764375	4.752558	1.85993525	1.12901025	3.4031045	2.039414125	0.6271280625	4.963572	1.4463565	2.53143975
102	11	3.15967775	1.0090200625	2.914105	1.831128875	1.4262685	2.51429525	1.893096	0.83655925	3.0671335	1.667244	2.17983575
103	11	75.825072	3.81735	46.844952	13.290104	5.829091	30.6221	13.179058	1.512538875	46.987312	8.738551	20.0729
104	11	9.056786	2.9127515	7.377975	4.506952	3.336624	6.326484	4.5052315	2.08416275	7.5597315	3.9206945	5.374325
105	11	2.264381	0.80578525	2.040134	1.29024325	1.0235085	1.67244675	1.27718375	0.5079188125	1.80538025	1.10534275	1.480682
106	11	9.249816	3.105722	7.781035	4.679863	3.7505645	6.4727775	4.883276	2.3634965	7.474225	4.228895	5.586657
107	11	1.38353625	0.563919875	1.344157	0.69829675	0.61166475	0.85501425	0.960190375	0.3110548125	1.088760125	0.655775375	0.77526875
108	11	2.82504125	0.969882375	2.55755175	1.52004675	1.01577625	2.00751675	1.55989675	0.549527125	2.35590475	1.28179925	1.749633375
109	11	6.047912	0.2952050625	3.8312415	1.16172975	0.33492234375	2.48900075	0.9345420625	0.17721709375	3.774995	0.7534045625	1.563494
110	11	5.941964	2.013643	5.081351	3.2575125	2.34402375	4.5617755	3.1085975	1.466274875	5.0370735	2.645979	3.6269715
111	11	10.99103	3.71868	9.593736	5.8392345	4.1764785	8.043833	5.930582	2.8317025	9.548054	5.172041	6.9955035
112	11	10.869174	3.530797	9.242619	5.672891	4.1867815	7.973477	5.721968	2.6231575	9.131376	4.774944	6.75335
113	11	3.0447735	0.946692625	2.728092	1.595707	1.1608845	2.343329	1.54003325	0.79502625	2.5018335	1.309171375	1.899453375
114	11	2.09438375	0.22403071875	1.47000275	0.4784113125	0.221747640625	0.91284525	0.6737359375	0.123526320312	1.09236025	0.3243001875	0.820791
115	11	1.357311625	0.16336909375	1.22720975	0.234200375	0.2512121875	0.9124249375	0.6010415625	-0.00297180200195	1.05803425	0.3977715	0.58405475
116	11	3.01584575	1.008064	2.5385065	1.57925825	1.041530875	1.961290125	1.42710775	0.512999125	2.53977925	1.25394575	1.71180325
117	11	2.64161075	0.6909825	2.251542	1.286807875	0.94151725	1.878667	1.325209125	0.663749	2.07980275	1.24469275	1.52955575
118	11	2.30803975	0.808615375	1.83512575	1.179526875	0.947035125	1.588045	1.114122	0.473031375	2.02855975	0.88235575	1.5470565
119	11	7.236554	2.433967	6.147555	3.919205	2.669794	5.3015865	3.80214475	1.866367	6.170494	3.2225755	4.534125
120	11	18.845644	1.068420125	11.497353	3.112252	1.53710675	7.389091	3.04660925	0.614879	11.454218	1.94834775	4.779282
121	11	9.956546	1.88531875	7.53325	3.8434925	2.5177315	6.096439	4.02041075	1.146456375	7.596623	3.10918125	4.903772
122	11	9.422246	2.6718375	8.067199	4.7504915	3.37677225	6.5011125	4.636512	2.07196325	7.77001	3.9375035	5.608177
123	11	4.1045265	1.29696575	3.40690025	1.9541575	1.43969225	2.69529875	2.0617115	1.108884875	3.38271875	1.66085275	2.346806
124	11	11.817088	3.8844155	9.886511	6.090432	4.76469	8.543555	6.155097	2.88350125	9.894864	5.358833	7.1193215
125	11	6.3483005	2.033041	5.111528	3.2665435	2.3167315	4.458481	3.2054485	1.498354	5.087685	2.91634575	3.8640285
126	11	9.112438	0.7424310625	5.990475	2.034496625	1.0423441875	3.95627	1.8005335	0.4831586875	5.930816	1.334127	2.84246325
127	11	7.342741	1.937216125	5.9263905	3.38332125	2.356187	4.886187	3.504029	1.456853875	5.932171	2.948859	4.1240475
128	11	6.7179815	0.7973455	4.704328	1.85212875	1.140204	3.60900625	1.81596775	0.6338976875	4.843339	1.348779375	2.641281
129	11	2.2543805	0.572036125	1.97498725	1.1052105	0.887428125	1.8223665	1.18094225	0.38472625	2.0481615	1.13739825	1.412200625
130	11	5.724187	1.9025895	4.695971	2.9812065	2.17325125	3.948691	2.99455125	1.4388825	4.846349	2.49958025	3.55126925
131	11	1.62487425	0.31909140625	1.32057625	0.765101375	0.479965375	1.0427871875	0.8064885	0.33703559375	1.2049715	0.635902125	0.98637925
132	11	6.103053	1.58599075	4.9780575	2.771645	1.98643875	4.1560315	2.794384	1.010225625	4.8383925	2.3036095	3.317852
133	11	1.949232625	0.5152010625	1.686037125	0.9759305	0.624401875	1.205255375	0.9667180625	0.49291234375	1.6415695	0.875071625	1.03922075
134	11	6.226592	1.67610725	4.9760385	2.840588	1.9944145	4.208677	2.984956	1.2562395	4.7766985	2.3660415	3.151709
135	11	2.48441225	0.7132450625	2.24508	1.359284	0.9770399375	1.858846125	1.2415105	0.549845625	2.16719075	1.180275875	1.590844
136	11	2.717502	0.79523825	2.28235975	1.210922875	1.002601375	1.904067	1.249002875	0.51243996875	2.23383375	1.10546475	1.487867
137	11	2.717709	0.9506753125	2.410941	1.437502	0.9569886875	2.018776875	1.49926975	0.56202575	2.219964	1.1885895	1.64385275
138	11	2.5989545	0.9185650625	2.032804	1.31424825	0.91911775	1.96831875	1.40252425	0.5179214375	2.061870375	1.1107895	1.588981875
139	11	3.1958785	1.12612975	2.72293775	1.730274	1.1296775	2.4601665	1.7450835	0.62841325	2.8720865	1.3004795	1.855578375
140	11	1.393419	0.35631040625	1.173771625	0.5766321875	0.43566903125	0.91339775	0.748689875	0.36974209375	1.128332625	0.3085864375	0.8087495
141	11	4.06783025	1.30655425	3.4255735	1.9755995	1.3247655	2.86957275	2.121434	0.9639040625	3.652025	1.64346325	2.490826
142	11	3.208073	0.874595375	2.72338	1.66390925	1.27094525	2.2855565	1.692765	0.6855604375	2.8106775	1.285947625	1.92993325
143	11	3.34817525	0.994353	3.010595	1.78322375	1.337408	2.55196875	1.87864925	0.7789829375	2.85575425	1.5907975	2.02121
144	11	3.549212	1.101852875	3.0411465	1.77348375	1.1773065	2.5071305	1.790058625	0.705932625	2.95413325	1.476694875	2.08314275
145	11	4.07818225	1.4765035	3.574656	2.09005025	1.56577475	3.07217175	2.22391575	1.11721075	3.53343325	1.80727775	2.4688665
146	11	1.427875	0.3476859375	1.20529325	0.597467125	0.42565109375	0.942040125	0.5691581875	0.2665975625	1.0425153125	0.34178321875	0.843259125
147	11	3.469368	1.05626575	3.088697	1.57636475	1.341548625	2.5448905	1.9382715	0.8314268125	2.50615575	1.440735	2.165749
148	11	2.631252	0.720018125	2.3146345	1.42577975	1.05603925	1.788568875	1.277373	0.546946125	1.8270255	1.11863775	1.65524075
149	11	2.676315	0.8031031875	1.994333375	1.19898225	0.87130925	1.710341	1.171743	0.50318775	2.033814	1.040029	1.75417525
150	11	3.01136	0.834087125	2.56780225	1.46757275	1.0044875	2.1048545	1.46253775	0.49652115625	2.4882735	1.10314725	1.773107
151	11	3.3832435	0.938451125	2.5850125	1.75329025	1.150826	2.425059	1.57276475	0.6553668125	2.69105625	1.370768125	2.02521475
152	11	4.1453675	1.28846025	3.5661205	2.2164655	1.627213875	3.240697	2.2100445	1.0092156875	3.59838025	1.835475	2.60363025
153	11	4.388579	1.573678875	3.5321775	2.39890175	1.57045375	3.1630515	2.23533175	1.06685075	3.85883175	1.940132875	2.736222
154	11	2.9640205	0.831229125	2.33201775	1.634291875	1.057013	1.9844565	1.552126	0.734031125	2.648807	1.266776625	1.939741875
155	11	1.6961025	0.49998434375	1.34604375	0.997921125	0.727578625	1.08951625	0.82872	0.4025808125	1.628438125	0.852882125	1.04087625
156	11	3.9326105	1.25925375	3.3901045	2.0864925	1.567460125	2.81109	1.86484175	0.743144375	3.50850275	1.63688425	2.436016
157	11	1.74149775	0.583811625	1.48613775	0.988855375	0.750261875	1.339503375	0.960824375	0.2747039375	1.636179	0.8203213125	1.25679
158	11	2.78499825	0.7697129375	2.170194	1.15534225	0.886143625	1.86468175	1.327116	0.61290525	2.1270165	1.125835	1.46529475
159	11	3.0344495	0.9543406875	2.4614	1.55351475	0.99766325	2.210469	1.533426625	0.750238375	2.657779	1.38412925	1.83424225
160	11	6.716302	2.0321585	5.483692	3.52565325	2.41771225	4.812126	3.47669025	1.5059145	5.616908	3.000905	4.080896
161	11	2.8667765	0.827008875	2.3489415	1.400143	1.240615875	2.094329	1.537361375	0.67577775	2.64670625	1.225192125	1.68481375
162	11	2.795977	0.78652175	2.16830325	1.34992375	0.8635746875	1.968806375	1.4122205	0.6966555625	2.31178	1.259336875	1.6175335
163	11	1.7105575	0.072744796875	0.9335630625	0.222795296875	0.193976609375	0.6193881875	0.2727603125	-0.12183553125	0.9556705625	0.153658640625	0.3360163125
164	11	8.4182	3.0265175	7.456717	4.611827	3.39549675	6.2614905	4.529383	2.11454875	7.2451795	4.0451065	5.3208445
165	11	1.86691225	0.6133995	1.902277125	1.069597	0.716103875	1.350474	0.946256625	0.44644046875	1.5822165	0.919861125	1.19662
166	11	1.64705825	0.5550415	1.40889175	0.7686585625	0.644189625	1.2188395	0.7981349375	0.18286140625	1.375962375	0.71489925	1.01681375
167	11	5.270244	1.66614875	4.2985805	2.6785775	2.1120815	3.83370975	2.6358885	1.2619625	4.398693	2.24200575	3.1584405
168	11	1.926739125	0.6030684375	1.592768125	0.999997875	0.7194994375	1.347667125	1.071813375	0.46522909375	1.68161575	0.7408731875	1.107307
169	11	4.9977575	1.67335525	4.15329375	2.50992775	1.90470925	3.6119065	2.557888	1.272439	4.2599015	2.28699725	3.15739
170	11	2.46056175	0.897418125	2.2829585	1.244395875	0.9079078125	1.8304955	1.260580875	0.620220125	2.3528525	0.99682625	1.7968575
171	11	2.916671	0.6929808125	2.50577875	1.37896775	1.171972375	2.2900225	1.429955375	0.693739625	2.6037045	1.190566	1.870289
172	11	4.336578	1.428762	3.412814	2.3258125	1.68884025	3.02278975	2.325973	1.0670285	3.3090035	1.93296725	2.59609025
173	11	1.318454625	0.4892981875	1.0204435625	0.619134	0.58394725	0.93615375	0.569944625	0.4450068125	0.9922353125	0.548629875	0.8153581875
174	11	3.398938	0.9433241875	2.641974	1.5599705	1.14586425	2.17655175	1.5749615	0.6352560625	2.60606675	1.29940625	1.86561675
175	11	1.6743925	0.6227240625	1.2522545	0.983029125	0.62837925	1.1814705	1.00415925	0.50247340625	1.2727635	0.7611243125	1.114988375
176	11	4.6479795	1.39831925	3.746768	2.4518235	1.8511725	3.28206575	2.33289925	1.139884125	3.87215275	2.073097375	2.9466705
177	11	2.5020035	0.590865	1.708671375	1.057447	0.89958175	1.8091765	1.1286645	0.48072453125	1.83840275	1.007264625	1.45639575
178	11	2.26162075	0.966385125	1.83448775	1.34450975	0.917341375	1.76353575	1.31966125	0.719739375	2.048041	1.157993375	1.395200375
179	11	2.6987805	0.809679625	2.0600115	1.515032375	1.0746445	1.936020625	1.3271475	0.6731049375	2.4019435	1.175254	1.698468
180	11	2.45039625	0.759202	1.900346	1.13639125	0.9427275	1.8465685	1.12845375	0.5495598125	2.02537625	1.082668	1.39073575
181	11	1.435134	0.525058	1.350479375	0.620951875	0.4225715625	0.9755405	0.538384125	0.30728840625	0.9022929375	0.675038625	0.87459325
182	11	1.88768	0.42129834375	1.96535575	1.0366991875	0.6831655	1.414399875	0.9393914375	0.39622225	1.24778725	0.94246375	0.9763988125
183	11	1.7121855	0.422793625	1.583107625	0.826204	0.47232275	1.1466005	0.736323875	0.61523675	1.324698	0.9114529375	0.956066375
184	11	6.469141	2.109718	5.718202	3.3898485	2.616431	4.7066955	3.439626	1.47036525	5.4551645	2.9344755	4.05804075
185	11	3.5678175	0.8927413125	3.1879685	1.784668125	1.4467325	2.35224275	1.944314625	0.757034625	2.7416365	1.47336125	2.08028325
186	11	3.00742525	0.82592375	2.53584075	1.44703125	1.13643525	2.055416375	1.414803	0.5957685	2.5007455	1.254491125	1.703852
187	11	4.994079	1.76955575	4.3715425	2.54004525	1.776420875	3.4366065	2.5972575	1.121663375	3.90190525	2.145435	2.9313815
188	11	4.7730735	1.603443	4.030533	2.663951	1.911160875	3.45763575	2.378739	1.134458625	4.234141	2.10736275	2.834657
189	11	2.469438	0.7361203125	2.1279295	1.341885375	0.7946673125	1.861507875	1.360367	0.6850594375	2.230344	1.20640975	1.43079925
190	11	10.494258	1.990256125	8.0816125	3.90046	2.35563475	6.18175	3.70870325	1.187625	8.3374885	3.00267925	4.837028
191	11	4.202111	1.44217675	3.71514075	2.36826225	1.701640375	3.096437	2.14251525	0.916819125	3.752437	1.84112675	2.49879475
192	11	2.7688705	1.050386625	2.274178	1.480798375	1.0993825	1.962122125	1.37484325	0.675443625	2.35849925	1.129511	1.53974725
193	11	2.442905	0.2252839375	1.33396975	0.6131670625	0.4768435625	0.9633355	0.52293290625	0.211384984375	1.422421125	0.51466084375	0.70763825
194	11	6.508219	1.402912875	4.850344	2.653862	1.65850575	3.96124925	2.7818775	0.9628021875	5.239522	1.98536275	3.1489505
195	11	1.862012875	0.517241125	1.4130335	0.97265475	0.6350145	1.19115725	0.896241	0.399060625	1.58141675	0.8187688125	0.9910676875
196	11	1.5829955	0.3780616875	0.9211659375	0.4544600625	0.3316808125	0.8015146875	0.5011503125	0.17087471875	1.186224625	0.4831119375	0.6229689375
197	11	6.232521	2.04131725	5.0891455	3.2952005	2.361674	4.606195	3.13200925	1.548919875	5.601253	2.90671375	3.78454125
198	11	1.4249635	0.313717	0.9319068125	0.79577225	0.552912625	0.9644226875	0.6710245	0.47883859375	1.05486825	0.64401125	0.7291404375
199	11	1.523192875	0.5733424375	1.15341275	0.784330875	0.5892774375	1.0950345	0.8256381875	0.3504994375	1.16581575	0.71658625	1.0556265
200	11	2.43404025	0.515671125	1.9780815	1.097786875	0.666670875	1.5096655	0.879432875	0.454673125	1.912271875	0.8109813125	1.381888375
201	11	3.02645575	0.6312878125	2.092042	1.1598545	0.7686120625	1.883840875	1.096875375	0.332331125	2.38787825	0.8740325	1.613813875
202	11	3.02000025	1.009620375	2.483416	1.6549025	1.1209265	2.2446415	1.622694125	0.82757225	2.70470475	1.31389825	1.8350545
203	11	2.05815625	0.249192859375	1.196115875	0.3299486875	0.132999140625	0.862564375	0.34004653125	0.125431929687	1.123063	0.14403184375	0.4823888125
204	11	1.68432325	0.563946875	1.436698375	0.7537790625	0.6275165	1.01216075	0.731567875	0.365477375	1.233751875	0.770024	0.915895875
205	11	2.7024105	0.7194204375	2.114173	1.35798225	1.0197248125	1.842211125	1.22361775	0.654523125	2.077030625	1.1411875	1.5706195
206	11	1.39266425	0.29180515625	0.915156125	0.614225625	0.6244301875	0.9706621875	0.48477475	0.164524734375	1.0646895	0.48179984375	0.746912
207	11	1.95483675	0.4547028125	1.54669775	0.88978075	0.759646375	1.2162945	1.043792125	0.439886	1.60026175	0.748874625	1.188858
208	11	3.56269775	1.18340625	3.08673125	1.84506775	1.4405155	2.44495075	1.880881625	0.81347925	3.165366	1.4001965	2.13715125
209	11	2.069182	0.68015575	2.021087125	1.01587375	0.8201715	1.41845325	1.040260625	0.4692305	1.67862925	0.8566755625	1.27291025
210	11	1.951914625	0.5099345625	1.82969725	1.07038525	0.8328299375	1.484482375	0.880186375	0.48483940625	1.71728425	0.8864523125	1.227365
211	11	1.033797125	0.248936125	0.8432230625	0.62520925	0.37452925	0.698135625	0.50575946875	0.199886875	0.756331375	0.5744555	0.6575895
212	11	1.195811625	0.4813008125	0.994907625	0.718203125	0.4676473125	0.89882325	0.682097625	0.1750011875	1.08700025	0.5271569375	0.671706
213	11	1.157077	0.37805278125	0.945604	0.5585623125	0.414976625	0.8820668125	0.70064525	0.349115375	1.014193625	0.5949670625	0.70209175
214	11	0.799539375	0.36584578125	0.73837675	0.2873496875	0.269231375	0.5062188125	0.4855136875	0.3395848125	0.657738	0.4339054375	0.602302
215	11	0.992288625	0.241196921875	0.84281425	0.4395700625	0.4159449375	0.68697975	0.3818300625	0.26816971875	0.701236625	0.377081	0.6145545
