# Supplementary material for: Dynamic allostery in substrate binding by human thymidylate synthase
Source: eLife. 2022 Oct 6;11:e79915. doi: 10.7554/eLife.79915 (PMC9536839; doi:10.7554/eLife.79915)
Supplement: Source data 3. [file elife-79915-data3.txt]

Peak	Residue	N	T1	T2	T3	T4	T5	T6	T7	T8	T9	T10	T11
0		11	9.044711	0.4683783125	6.2991015	2.7154225	4.1640685	1.1378025	7.5707165	2.40565	7.7602615	1.930810375	5.115977
1		11	9.677954	0.26673628125	6.1065715	2.2352795	3.7057375	0.7869151875	7.9344145	2.2891615	8.108234	1.37593575	4.683946
2		11	3.35386075	-0.14875615625	2.2988915	0.6714991875	1.334806875	0.38542884375	3.12545075	0.7862575	3.06060325	0.7097796875	1.648384125
3		11	15.175954	0.849234125	9.712575	3.85822125	6.0178025	1.504050875	12.500798	4.023307	12.435678	2.33202525	7.7051885
4		11	8.278525	0.306167875	5.326636	1.660466625	3.16878375	0.6139631875	6.9168455	1.777056375	6.8203335	0.9756270625	3.97407425
5		11	9.356796	2.752199	8.0477205	5.184207	6.370577	3.7455215	8.824237	5.4893075	8.769002	4.556813	7.358844
6		11	6.4563285	0.50279271875	4.10409575	1.987058875	2.72682025	0.9524484375	5.498116	1.706054125	5.860331	1.33772225	3.6193235
7		11	5.457125	0.244806078125	3.378796	1.300091	2.011987625	0.60528775	4.3424495	1.4159465	4.4100425	0.7872351875	2.62246475
8		11	13.107288	0.289174	8.218857	2.683239	4.7629815	0.9588851875	10.607479	2.67613	10.445057	1.66450275	5.917484
9		11	6.904508	0.33107121875	4.351062	1.647362875	2.55087775	0.60654975	5.8092935	1.6278485	5.76781	0.841766625	3.44179475
10		11	12.239964	0.5679710625	7.5879695	2.643074	4.568422	0.8757553125	10.066539	2.7210535	10.058073	1.6222685	6.0447785
11		11	16.650415	0.728260875	11.522879	4.8639075	7.468089	2.023908875	14.074579	4.850627	14.091401	3.215084	9.421192
12		11	3.682981	0.559858875	2.6939895	1.47544775	1.899516	0.8718909375	3.31475425	1.381572875	3.29994925	0.9965301875	2.463158
13		11	33.56084	28.601688	32.898884	31.074216	31.88947	29.66148	33.44276	30.916448	33.285828	30.40669	32.175714
14		11	26.220104	0.9781349375	16.850218	6.1497495	9.774237	1.96448075	21.684958	6.0207895	21.815608	3.774602	13.030592
15		11	21.188594	2.508617	13.368569	4.8153035	7.932644	2.8690365	17.463992	4.7281835	17.607626	2.9736915	10.431735
16		11	21.15059	1.0045865625	13.526356	5.143793	8.3062935	2.2976965	17.414038	4.876764	17.640298	3.10687775	10.526941
17		11	4.0138925	0.5289849375	2.9220065	1.40338125	1.851489	0.8297766875	3.4303575	1.57828875	3.408076	0.9451935625	2.43893375
18		11	4.18423325	0.07100840625	2.80675375	0.838768125	1.485729	0.34402425	3.2995225	0.987036625	3.44812525	0.47689146875	2.1609445
19		11	5.5466585	-0.09559521875	3.37953975	1.2234165	1.879663	0.3749600625	4.3104605	1.0070906875	4.471546	0.5651378125	2.632432
20		11	14.070175	0.5812149375	8.658873	3.026925	5.177605	1.119806	11.395962	2.93420725	11.53964	1.73835	6.7635735
21		11	11.951328	0.43659596875	7.2681215	2.48500575	4.1776825	0.8678921875	9.903835	2.4481955	9.638323	1.395770375	5.6119205
22		11	41.621136	19.756406	38.064096	30.137626	33.743656	24.202022	39.991524	30.138296	40.168892	27.13984	35.667816
23		11	5.3805625	0.192779109375	3.567016	1.0420383125	1.852865125	0.36316715625	4.637914	1.151834	4.4407305	0.8888735625	2.4010905
24		11	5.7853875	0.3974449375	3.57945075	1.212787125	2.13796925	0.487889625	4.74434	1.17285875	4.781539	0.87546375	2.94391275
25		11	10.240784	0.43476809375	6.217072	2.1383395	3.671416	0.82588825	8.2866885	1.975046875	8.379578	1.402146125	4.7669795
26		11	13.272299	0.330994125	8.490036	2.959998	4.985333	1.18627075	10.950325	2.955523	10.941912	1.735444375	6.71154
27		11	5.8299525	0.4667801875	3.8304205	1.2978365	1.999690625	0.668643375	4.892962	1.511741	4.894144	0.7547283125	2.929094
28		11	22.568048	0.5409796875	14.029373	4.6912865	7.8973485	1.821354375	18.191662	4.7524685	18.140534	2.54789525	10.48973
29		11	9.371567	0.501626875	5.7701	2.279501	3.302796	0.746757625	7.711104	1.98607925	7.824936	1.3616655	4.213757
30		11	14.791329	0.5502660625	9.022386	2.78493175	4.9997015	0.9700284375	11.846589	3.0471715	11.662249	1.48126625	6.494802
31		11	11.346338	0.52129596875	7.039166	2.23167325	3.893414	0.704829625	9.057219	2.188234	9.071927	1.459203375	5.3215285
32		11	22.394758	0.8787249375	13.92591	4.810256	7.975859	1.773934	18.366476	4.842613	18.53062	2.82382475	10.669926
33		11	13.136137	0.44428771875	7.717921	2.53164725	4.6225855	0.8160110625	10.56191	2.59558225	10.548022	1.43170375	5.681775
34		11	14.083772	0.284620625	8.532978	2.70480025	5.018198	1.12169925	11.521935	2.6214635	11.309929	1.44449875	6.303125
35		11	128.136336	105.184408	125.829	118.094104	121.636712	111.478688	127.97468	118.005712	128.06072	114.917536	123.664872
36		11	7.8939265	5.5248055	7.337828	6.5480925	6.8576635	6.02591	7.6537275	6.545788	7.685132	6.5801475	6.9456875
37		11	18.818158	0.532110375	11.850665	3.9676825	6.819002	1.38035825	15.2691	3.9812425	15.148682	2.50315875	9.106011
38		11	7.2349625	0.45823221875	4.474516	1.666160375	2.821017	0.7738056875	5.8931985	1.627267875	6.1348235	1.138302	3.54199575
39		11	2.80656025	1.32420575	2.41033375	1.93476175	2.27122175	1.37629975	2.530695	2.089894125	2.63822625	1.995330625	2.250171
40		11	4.6882045	0.299236625	2.9102755	0.980315375	1.64702175	0.42037434375	3.80768125	0.805596375	3.94596125	0.768814625	2.4196815
41		11	8.0591325	2.7945755	6.0478655	3.8943145	4.7874415	3.42567825	7.0119605	4.158278	6.942632	3.585128	5.445436
42		11	7.0951335	0.20362803125	4.389066	1.4426835	2.38817275	0.4160049375	5.5323835	1.1931085	5.732049	0.86111775	3.09978475
43		11	4.7051575	0.0762038125	2.8400335	0.8306179375	1.57157975	0.43412325	3.86079475	1.00456825	3.6533735	0.35385678125	2.08277825
44		11	9.241471	0.38084596875	5.500502	1.97204125	3.157799	0.6750689375	7.412556	1.629682375	7.55732	0.9056851875	4.3587765
45		11	29.601544	1.97138	20.048346	8.416817	13.02636	3.70013525	24.96152	8.359475	25.190296	5.4433275	16.032505
46		11	26.73073	4.629274	17.59299	8.474557	11.505389	5.7276195	22.274666	8.3623355	22.23877	6.624179	14.138557
47		11	8.347244	0.39151734375	5.175407	1.9371335	3.117481	0.77502525	6.9339175	1.789634875	6.9802095	1.129772125	3.9105365
48		11	161.71392	123.015112	157.148752	143.998032	149.52784	132.972256	160.67328	144.025264	160.555168	138.28496	153.146096
49		11	11.588982	7.420549	10.706214	9.36545	9.910545	8.188972	11.438013	9.503465	11.359653	8.858165	10.398828
50		11	4.325277	0.37393353125	2.856367	1.09914725	1.711112125	0.48771878125	3.61775075	0.96859275	3.5789595	0.77189575	2.12593675
51		11	97.247408	71.653592	94.178216	85.320904	89.278072	78.134616	96.699232	85.349168	96.460744	81.623496	91.630992
52		11	10.929329	7.561624	10.333253	9.223125	9.803825	8.3243385	10.939914	9.25662	10.871973	8.877707	10.052821
53		11	12.494137	0.29529490625	7.35537	2.53752025	3.97829725	0.7260229375	9.834264	2.389741	9.836095	1.16654925	5.7866345
54		11	8.540432	7.8071465	8.639729	8.2608995	8.495785	7.9910255	8.425942	8.3802725	8.55744	8.152685	8.409676
55		11	15.919661	0.173335796875	9.645653	2.7680245	5.1830975	0.99706125	12.895325	2.82547725	12.786479	1.563519125	7.198226
56		11	153.848512	100.081512	146.559536	129.111176	137.045968	113.668488	151.340992	128.891344	151.277056	121.086552	141.78536
57		11	10.572756	2.992956	8.456109	5.63641	6.6138965	4.0333685	9.277761	5.6084415	9.342859	4.4374895	7.5273205
58		11	15.478209	0.4533425	9.164586	3.059386	4.869264	0.8775985625	12.481269	3.05745125	12.448672	1.58659875	7.2207185
59		11	4.3316875	0.3709003125	2.73050075	0.8525428125	1.459597125	0.39141453125	3.32797175	0.986517	3.49266975	0.548580375	1.772418375
60		11	53.002684	38.751064	50.105844	44.848728	47.166456	41.026668	52.089208	44.777632	52.27466	43.136936	48.493392
61		11	12.764118	1.898648875	7.6933925	3.32631175	4.88253	2.46441425	10.291363	3.31239375	10.498252	2.707188	6.040481
62		11	7.757031	4.491588	6.6693335	5.5032075	5.971628	4.909233	7.4656825	5.770545	7.242418	4.8651185	6.6635285
63		11	7.5689975	0.5382996875	4.679886	1.55866875	2.84153225	0.768417	6.1135355	1.531266625	5.9975695	1.060281	3.42224475
64		11	22.155852	2.82752025	14.237496	5.95495	9.006078	3.52720125	18.598612	6.243978	18.565118	4.421677	11.334964
65		11	4.4281275	0.200555921875	2.8237385	0.8998571875	1.431544625	0.43583146875	3.50224775	0.9623445625	3.571752	0.620074	1.937684125
66		11	13.159947	0.29621875	7.8561475	2.61749525	4.371125	0.7722644375	10.563824	2.67437175	10.687344	1.467696875	6.047449
67		11	8.149373	0.41823084375	4.912294	1.580234625	2.7873615	0.6841221875	6.867883	1.47323525	6.7983485	0.910989375	3.67341825
68		11	84.6424	30.57448	74.537616	55.149456	63.63856	40.707104	80.62024	54.977868	80.720688	47.070668	68.770592
69		11	5.497208	2.024218625	4.0046655	2.655527	2.9775075	2.10848475	4.472711	2.5400375	4.6968375	2.4075135	3.134494
70		11	25.476078	20.626794	24.782858	23.054382	23.60753	21.816936	25.27987	23.013748	25.322384	22.21094	24.04894
71		11	5.8328655	0.33085621875	3.384162	0.9694901875	1.942426	0.48986709375	4.7750805	0.9946650625	4.758299	0.671686875	2.707123
72		11	44.449596	34.408884	43.094256	39.872992	41.175744	37.083084	44.215748	39.783804	44.033728	38.395432	41.97928
73		11	9.361304	0.18951359375	5.6049325	1.909053625	3.45849675	0.7689461875	7.8285865	1.768589625	7.37135	0.9605021875	4.2829205
74		11	4.06621225	0.131068476562	2.580402	0.8402723125	1.402466625	0.34230253125	3.52735825	0.8550464375	3.33684425	0.46748728125	2.00840525
75		11	4.704153	0.35057496875	2.9287285	0.929201375	1.469371625	0.34114840625	3.50675625	0.829525	3.9790425	0.5111745625	2.22364525
76		11	4.0203265	0.29353075	2.52334225	0.9769011875	1.315807625	0.43299525	3.41554275	0.8440019375	3.1679105	0.5942285625	1.656648375
77		11	2.99385825	-0.16300909375	1.612251375	0.46688675	0.9980433125	0.33589490625	2.34348375	0.5774966875	2.513605	0.35225184375	1.5128115
78		11	10.01141	7.6359875	9.561634	8.548814	9.107688	8.1396935	9.804514	9.131785	10.052069	8.534812	9.429794
79		11	5.636609	3.091691	5.183425	4.13322225	4.743699	3.618152	5.6784455	4.226723	5.7082335	3.941548	4.9597155
80		11	6.825432	0.224480734375	3.88392175	1.177331625	2.19611925	0.5069523125	5.532582	1.2635135	5.190666	0.795350875	3.023308
81		11	24.609144	7.773878	21.030514	14.743119	17.402974	10.541948	23.274994	14.772368	23.226004	12.431688	19.175158
82		11	6.152471	0.26287940625	3.7792805	1.291026	2.0429555	0.6538979375	4.9682045	1.29681425	4.8575055	0.6707786875	3.00079225
83		11	25.485802	0.934568	15.906251	5.4573765	9.362906	1.99968975	20.882904	5.5760345	20.85997	3.4143185	12.227676
84		11	5.1176345	0.29543209375	3.28674175	1.081791125	2.0447695	0.281091875	4.2363305	1.440616375	4.7200825	0.5891290625	2.415331
85		11	7.2313035	0.3874703125	4.4423605	1.559266375	2.443463	0.44226471875	5.78783	1.407467625	6.0589645	0.559869125	3.28136175
86		11	10.506943	0.24422134375	6.5336475	2.041021125	3.35553575	0.4935224375	8.352491	1.8207795	8.642565	0.9291419375	4.595835
87		11	43.605948	33.811484	42.09276	38.700984	40.307788	36.28434	43.3229	38.827156	43.297024	37.566028	41.355988
88		11	63.701912	48.558996	61.827416	56.97516	59.100432	52.288792	63.547908	56.926624	63.473824	54.668712	60.24862
89		11	108.386704	62.93162	101.862464	86.321408	93.571408	73.48924	106.625208	86.541808	106.623544	80.067528	97.54436
90		11	27.669376	7.2934605	22.922326	15.096684	18.543768	10.306379	25.738146	15.057566	25.706618	12.506921	20.431948
91		11	3.02342575	0.13784121875	1.600623125	0.50089734375	1.0331515	0.256462109375	2.3543225	0.544895125	2.4378165	0.364485875	1.171874125
92		11	28.317394	22.356776	27.380328	25.205518	26.379824	23.681338	28.34791	25.664406	28.228658	24.45147	26.955854
93		11	4.151507	-0.28996321875	2.6332935	0.8347674375	1.380641375	0.5696815625	3.124952	0.6614350625	3.45044075	0.556910125	2.032087875
94		11	23.534422	15.986371	21.240898	18.295098	19.210564	17.017232	22.618028	18.23345	22.676208	17.459764	19.97581
95		11	60.751848	46.106812	59.240456	53.942492	56.190996	49.830856	60.8856	53.970172	60.826132	51.73904	57.448624
96		11	10.101621	7.172127	9.445418	8.621097	9.087151	7.8939195	9.927811	8.695054	9.876692	8.3277275	9.139985
97		11	2.9487975	0.2113671875	1.63925375	0.562623625	1.136736875	0.219779359375	2.28961475	0.38503509375	2.15054375	0.37755665625	1.28125325
98		11	5.5541715	-0.27868040625	3.3031675	1.175936125	1.895801625	0.39387784375	4.227856	1.28411275	4.595367	0.782734	2.58223225
99		11	13.309814	0.33357325	8.049235	2.70628525	4.661679	0.8021028125	10.729522	2.6188265	10.976871	1.3899155	6.3876335
100		11	16.256857	9.174231	14.301956	11.252739	12.411925	10.067174	15.304694	11.395453	15.098262	10.772275	13.281656
101		11	14.506083	8.415711	12.529369	10.317532	11.180716	8.995689	13.624185	10.299656	13.878662	9.740846	11.925774
102		11	5.8757	0.23739540625	3.3805665	1.323502875	2.197142	0.43346171875	4.7132695	0.884509375	4.785618	0.7874589375	2.70733725
103		11	155.830976	139.27408	154.74968	149.096832	151.73104	144.130176	156.93336	149.110128	157.240448	146.7868	153.189584
104		11	16.164485	1.176127375	10.223191	3.80575825	6.2193695	1.790145125	13.230543	3.86271125	13.194519	2.74998175	7.763128
105		11	4.0418705	0.147945046875	2.3109865	0.5803884375	1.236456375	0.3090804375	3.1375235	0.868954125	3.295083	0.42317071875	1.810996375
106		11	17.652466	0.650469375	10.998851	3.761627	6.4484225	1.532945375	14.183981	3.85912725	14.116267	2.33355425	8.3356485
107		11	3.39128625	0.119363070312	2.191649	0.7818750625	1.115246125	-0.114077265625	2.8397545	0.6673648125	2.83459075	0.388456	1.529012875
108		11	4.6500195	0.260049265625	2.941204	0.623196875	1.520646125	0.39928203125	3.96609875	0.634185625	3.76875475	0.45138121875	1.960596125
109		11	12.618471	10.795634	12.049823	11.538104	11.909918	11.048996	12.317021	11.407818	12.310042	11.291433	11.805055
110		11	10.551784	0.6846705625	6.685484	2.2933345	3.86646875	1.045236375	8.820387	2.30372775	8.854313	1.415613	4.850204
111		11	20.328608	0.5705514375	12.479262	4.37654	7.3418275	1.529627125	16.561109	4.3408825	16.333993	2.5429665	9.691305
112		11	19.908662	0.7689785625	12.15234	4.450452	6.996066	1.362803	16.114026	4.08025975	15.926527	2.46521825	9.258951
113		11	5.636048	0.33039853125	3.34249125	1.190850125	1.85229225	0.6398946875	4.6129335	1.271989125	4.248478	0.6591203125	2.455633
114		11	3.68852775	2.120886	3.0984285	2.45777975	2.78034325	1.983194625	3.3272465	2.4144455	3.53533225	2.239976	2.8121195
115		11	3.22968875	2.43118675	3.239714	2.720473	3.00711025	2.55250925	3.14469125	2.6236645	3.5302155	2.80160575	3.14727525
116		11	6.2689465	1.732307375	4.5040685	2.84980075	3.4810285	2.3311015	5.2205075	2.86074475	5.359575	2.6240115	4.0343545
117		11	4.5107915	0.351662	2.714869	0.892077	1.73145475	0.37448546875	3.6686985	0.9256305625	3.571717	0.650599875	2.017088625
118		11	4.303231	0.330112875	2.795443	1.266680625	1.873053875	0.6586588125	3.5425455	1.164062875	3.399421	1.099283	2.288379
119		11	12.110704	-0.2679470625	7.332498	2.273423	3.9540625	0.58954775	9.973294	2.096559875	9.899369	1.016523875	5.343697
120		11	43.241892	29.968276	40.019608	34.933452	37.0633	32.111568	41.456392	35.092944	41.534932	33.420122	38.338176
121		11	18.62144	0.9595436875	11.6195	4.428344	7.2108345	1.692154125	14.164208	4.456893	14.208689	2.973249	9.194265
122		11	17.860616	1.69641275	10.659226	3.6394465	6.0984075	2.051915375	14.135843	3.71690175	14.145416	2.5276685	8.067858
123		11	6.590418	0.489515125	4.187151	1.22397375	2.47383825	0.6000813125	5.575178	1.46746425	5.378691	0.9626618125	3.1133255
124		11	21.247928	0.6316306875	13.222016	4.398823	7.6264635	1.517941	17.589202	4.4758775	17.630492	2.51739625	10.002137
125		11	9.713136	-0.0814973515625	5.867823	1.820192125	3.20741675	0.6725968125	7.961936	2.1083755	7.921721	1.117217875	4.382057
126		11	17.258458	6.350078	14.700686	10.453372	12.471567	8.246235	16.228813	10.6768	16.381052	9.393439	13.643548
127		11	13.13589	0.6379380625	8.231247	3.0403525	4.736862	1.53967425	10.364898	2.9407445	10.511059	2.017420875	6.286317
128		11	13.344112	9.656175	12.334844	10.736548	11.308961	10.132572	12.726718	10.625893	12.896893	10.406738	11.474094
129		11	4.1418145	0.238656625	2.50108425	0.77742025	1.485732	0.3496096875	3.2809255	0.9038740625	3.2575175	0.721975625	1.8448855
130		11	9.74952	0.29755021875	6.0102015	1.64060075	3.32135925	0.7147764375	8.036399	1.820532375	8.157838	1.16297325	4.377649
131		11	2.5166795	-0.11078175	1.6465625	0.44809990625	0.93568775	0.366471875	2.103986	0.6107826875	2.290962	0.256535828125	1.10670775
132		11	10.503568	1.203895125	6.71116	2.64394475	4.10226625	1.567790375	8.74366	2.577928	8.563127	1.901803125	5.549521
133		11	3.17624525	0.3119699375	2.000406	0.767290375	1.19648175	0.50698265625	2.4526175	0.9880609375	2.639904	0.578665	1.443203875
134		11	11.196032	0.4035360625	6.834607	2.2697025	3.827721	0.769632625	8.639186	2.08968	8.850268	1.194357875	4.992456
135		11	4.873007	0.40874609375	2.959844	1.0177388125	1.89899975	0.41783425	3.8756625	1.0484609375	3.996427	0.757864	2.06299075
136		11	4.7812405	0.42462921875	3.0785555	1.219074125	1.95820125	0.7814065625	4.018959	0.9744321875	4.055143	0.719794875	2.1830085
137		11	9.085329	0.4006873125	5.393398	1.702154375	2.8791855	0.61781075	7.1858385	1.55808575	6.9011495	0.8725769375	3.99492
138		11	7.389814	0.335968	4.464783	1.34452375	2.4070165	0.5610619375	5.770567	1.32689825	5.715866	0.8069648125	3.3190685
139		11	4.499563	-0.28345859375	2.60854925	0.6890040625	1.5424295	-0.100224460937	3.6356075	0.7436375	3.85512175	0.35070259375	1.9874035
140		11	3.5501195	0.0430744375	2.121717	0.5390116875	1.079813625	0.239525984375	2.90287025	0.6277224375	2.86442375	0.39831165625	1.66186225
141		11	5.504386	0.41996428125	3.3788945	1.14631425	1.86065425	0.6386128125	4.436725	1.131543125	4.4828445	0.743919125	2.40822
142		11	4.7734945	0.2634646875	3.1145725	1.066239375	1.726996125	0.46087178125	3.8032325	1.0003891875	4.10122225	0.81558375	2.051831375
143		11	6.141625	-0.256848140625	3.49440075	1.154559125	1.776308125	0.38774446875	4.9486245	1.286506125	4.8396215	0.7328200625	2.6123895
144		11	6.35891	0.36825953125	3.6319165	1.2103805	2.1218965	0.58163725	4.9010765	0.98643525	4.92154	0.608113375	2.967354
145		11	7.4737625	-0.26307865625	4.420327	1.374903875	2.41281325	1.042977125	5.906136	1.431653875	6.2150285	1.204249125	3.44983
146		11	3.09028425	0.29797971875	1.84311325	1.083089	1.18434025	0.308494375	2.4154495	0.981484	2.448602	0.43564109375	1.571859125
147		11	6.2903335	0.2713530625	3.90799625	1.567040875	2.45818325	0.4619460625	5.0795	1.349590875	5.0676925	0.876453625	2.8998295
148		11	4.35148	0.25375	2.8719635	1.199126	1.4863025	0.6091195625	3.4368015	1.15881	3.56224325	0.796930875	2.13431225
149		11	5.073076	-0.248457640625	3.03205475	0.756170875	1.640689875	0.238060890625	4.07229775	0.954879875	4.15904375	0.574957875	2.22426575
150		11	7.856411	0.4447281875	4.7975645	1.796804	3.020583	0.40376015625	6.3287105	1.63218925	6.5142835	1.0490575	3.94068925
151		11	6.1758135	0.5634048125	3.68157475	1.42724025	2.16403875	0.973727	4.938818	1.32808875	4.933256	1.088347125	2.94965775
152		11	7.329571	0.400171125	4.5785895	1.370315875	2.45974575	0.7473575	6.019488	1.816298875	5.974012	0.8000613125	3.3595615
153		11	7.67765	0.3453753125	4.681287	1.104318	2.398804	0.47670434375	6.093387	1.3493545	6.1622645	0.5758728125	3.366316
154		11	5.0151835	0.2829610625	2.878751	1.055556875	1.7273545	0.451152625	3.8443975	0.9019555625	3.91839425	0.63244775	2.069351625
155		11	2.86410375	0.316510375	1.77767	0.545328125	1.090361125	0.36480134375	2.425834	0.6210780625	2.4197025	0.255757890625	1.290887
156		11	7.153432	0.36247225	4.549281	1.5524405	2.49791675	0.42130703125	6.131203	1.54917575	6.002076	0.794709625	3.3548075
157		11	3.1100765	0.358165125	1.862872625	0.602675	1.106289375	0.44882421875	2.6407705	0.7056835625	2.77739	0.354018625	1.579413625
158		11	4.375106	-0.19781525	2.598517	0.84396675	1.579895	0.5051018125	3.57034	0.9580955625	3.33660125	0.71531225	2.010746
159		11	7.208775	0.36657475	4.01684725	1.210837125	2.612956	0.250544171875	5.809449	1.266427	5.47732	0.754205	3.185234
160		11	12.202246	0.4413434375	7.302413	2.25092125	4.238787	0.88638	9.647319	2.38901775	9.63366	1.3268035	5.114661
161		11	4.9863325	0.4653485625	3.07082425	1.0365641875	1.809925	0.28761803125	4.2265045	1.173053125	4.08327175	0.510384375	2.182962
162		11	5.1875045	0.246430671875	3.15508975	0.9298594375	1.957005625	0.562654125	4.3185695	1.0242845	4.396327	0.6637245625	2.47197475
163		11	3.76171375	2.87720925	3.641329	3.30916225	3.557137	3.4370595	3.5956975	3.48790675	3.80718925	3.277326	3.765555
164		11	14.722707	0.34806603125	9.107085	2.82654	4.974591	0.913575125	12.009313	2.9299295	12.095414	1.48450525	6.759378
165		11	3.6295635	-0.157652875	2.078077	0.73729975	1.302902125	0.24616571875	2.886017	0.7572941875	2.991682	0.48865340625	1.705154
166		11	2.847929	0.235762453125	1.60705425	0.6891605625	0.9136960625	0.1810846875	2.17013975	0.5744919375	2.34358725	0.4100460625	1.351360125
167		11	9.157574	0.28235453125	5.3769385	1.857858	3.09415275	0.50167834375	7.338009	1.779716625	7.431639	0.907737125	4.085253
168		11	3.416741	0.142167796875	2.06399025	0.625979625	1.195080375	0.344606625	2.8677485	0.8210545	2.723077	0.57092675	1.47425025
169		11	8.800348	0.23171553125	5.343343	1.623574125	2.823146	0.42805378125	7.1817065	1.4887675	7.2253555	1.034654375	3.69331125
170		11	4.463562	0.1842905	2.66809	0.794311875	1.459290375	0.38286975	3.536069	0.879336875	3.63394	0.41279346875	2.013011125
171		11	5.271427	0.3242945	3.48146675	1.216496	1.79408275	0.364303125	4.420619	1.139830375	4.3417225	0.81334325	2.4420245
172		11	7.649657	0.323312125	5.2205695	1.99201775	2.97182125	0.815013	6.305485	1.825944	6.430715	1.186316875	3.83869825
173		11	2.42175	0.1727050625	1.649661625	0.5417748125	1.073415375	-0.0404518867187	2.043583125	0.6356950625	1.99682375	0.301578375	1.0374210625
174		11	6.157609	0.76379725	3.832532	1.71412825	2.52084475	0.96624	4.789962	1.67860425	4.933515	1.324665875	3.11347975
175		11	2.34524175	0.24969228125	1.509559125	0.695833875	0.7789259375	0.53556175	2.162896	0.74459025	2.168396	0.30399409375	1.155128125
176		11	8.49033	0.5398329375	5.151771	1.877567	3.238388	1.200069	6.678054	1.99220225	7.0002235	1.197299125	4.05509875
177		11	4.403149	0.18080328125	2.74911	1.05893425	1.5738265	0.3257315	3.30376175	0.8446145	3.538217	0.7725273125	2.2669715
178		11	8.582773	0.36656659375	5.0534815	1.74491975	2.864204	0.48184559375	6.876673	1.88851075	7.0608325	0.896811125	3.905597
179		11	4.63202	0.190378359375	2.84218325	1.0278959375	1.799702	0.35859365625	3.78659625	1.0448376875	3.5637585	0.6463069375	2.285454
180		11	4.1879255	0.34658359375	2.47720375	0.612472	1.5671925	0.37117525	3.358544	0.919450875	3.19531175	0.540485125	1.8089065
181		11	4.5587835	0.265276375	2.608256	1.036057375	1.5597315	0.3511278125	3.671453	0.7194174375	3.62824075	0.537604375	2.11853125
182		11	3.43581075	0.21502290625	2.054166375	0.5789335	1.250978375	0.23751825	2.7816155	0.74360975	2.7421365	0.519584375	1.8281235
183		11	3.2268535	0.117391976562	2.109436	0.6709125	1.10991925	0.45466928125	2.491947	0.7500140625	2.47425525	0.402266375	1.47071825
184		11	11.063018	0.34883490625	6.660895	2.23017575	3.79425225	0.734374125	8.757081	2.1665915	8.787755	1.2860695	5.252909
185		11	6.3556985	0.42091059375	3.954564	1.231231875	2.2878985	0.56988625	5.087617	1.442050125	4.722537	0.6425971875	2.833585
186		11	5.141501	0.32014446875	3.32320225	1.5289395	1.99621675	0.663785375	4.18973175	1.187483	4.00008225	1.0808175	2.55423825
187		11	8.60691	0.3069400625	5.987072	2.3197485	3.49902975	0.83662825	7.170525	2.3602205	7.3478885	1.4971885	4.5838335
188		11	8.594757	0.37931896875	5.776078	1.93858025	3.24546125	0.611365875	7.13965	2.0963405	7.112624	1.100338375	4.4084965
189		11	4.3306275	0.36880521875	2.804922	0.976116375	1.75609275	0.4191975	3.61268425	1.005269375	3.5702255	0.4336479375	2.19660975
190		11	19.37943	1.3901645	14.296776	6.5893455	9.63766	3.0562275	17.38674	6.50712	17.233038	4.656883	11.819503
191		11	7.281445	0.36363709375	4.553278	1.624253	2.52794275	0.560312375	6.139048	1.548400875	5.7733795	0.6943530625	3.288794
192		11	4.877513	0.34269878125	3.14300225	1.10056475	1.82598	0.771645875	3.92807025	0.9689048125	4.004453	0.7763396875	2.35829975
193		11	4.7219115	1.958125625	4.2900785	3.0651535	3.36331575	2.41477275	4.6210905	2.96456525	4.6061665	2.887493	3.70882775
194		11	11.763193	0.635164375	7.9603925	3.50603675	5.4033655	1.228091375	9.677776	3.367403	10.135937	2.024572	6.343944
195		11	3.11308025	-0.223526375	1.9775125	0.7094079375	1.333808	0.245498046875	2.45036925	0.729662625	2.64147925	0.37575715625	1.553986375
196		11	2.79245325	0.28863221875	2.089321	0.9076430625	1.202352	0.5832590625	2.4784325	0.778263375	2.38874325	0.793652625	1.452432
197		11	7.831255	0.39523325	5.209079	1.874209875	2.98587175	0.8062050625	6.6081645	1.853243875	6.701684	1.03832325	3.994154
198		11	2.210987	-0.151403453125	1.68299825	0.48448665625	0.911418125	0.234716953125	1.85929475	0.5005205625	1.677839875	0.234821265625	1.2410545
199		11	2.94508875	0.29950975	1.833716625	0.7565400625	1.156450625	0.49060315625	2.56462825	0.80259725	2.442062	0.37636	1.4281975
200		11	4.16546625	0.6659323125	3.12458275	1.1395025	1.899201375	0.6784598125	3.67754	1.481724	3.60386325	0.919349375	2.4667605
201		11	5.7673935	0.40939834375	3.73644	1.799433125	2.53597975	0.7231970625	4.797385	1.650727625	4.7950505	1.105399625	2.809458
202		11	4.878339	0.37418640625	2.8887555	1.080741625	1.730254	0.57164825	4.0919725	1.17915425	4.290737	0.7819270625	2.411492
203		11	4.5604715	3.80892025	4.5070785	4.2097445	4.1588165	4.15185075	4.3470255	4.3086925	4.657542	4.1584145	4.579663
204		11	2.768123	0.226391390625	1.794302	0.853723	1.040560375	0.345630375	2.202777	0.7548941875	2.39925325	0.40932584375	1.63157525
205		11	6.4079055	0.35058909375	4.17367675	1.82023875	2.61490375	0.69024625	5.374373	1.494885875	5.184863	0.8733110625	3.0945285
206		11	2.160005	-0.0717415390625	1.370023625	0.585928375	1.028405	0.35257434375	1.772509	0.5479185	1.890436	0.39415415625	1.24483825
207		11	3.3090125	0.30398565625	2.198743	0.8620686875	1.440622	0.32229896875	2.7100725	0.803828625	2.82818875	0.4164279375	1.899626875
208		11	6.2501295	0.4876196875	3.89665325	1.490237625	2.73102525	0.678853	5.452915	1.34396425	5.396199	1.00906425	3.253833
209		11	3.890789	0.46779696875	2.4075325	1.229149875	1.7178935	0.6301615	3.08601575	0.969252125	3.26565	0.708499875	2.063494875
210		11	3.753212	0.2748648125	2.2841485	1.1787645	1.4692645	0.38858178125	2.7394835	1.0874815	3.042165	0.7331615625	2.001084
211		11	1.979437625	0.101594304687	1.38037575	0.7589965625	0.944438125	0.44578134375	1.69814075	0.6183119375	1.419273	0.33594409375	1.309390875
212		11	3.946388	0.2539266875	2.49117475	1.191375625	1.286800875	0.570824625	3.21464	0.8506885625	3.25812475	0.5931685	2.003561125
213		11	2.35454875	0.261586828125	1.48965925	0.42075825	1.00061225	0.16274925	1.6502545	0.57199575	1.9907055	0.44629359375	1.0873195
214		11	2.13988575	0.1758585625	1.418809	0.29816340625	0.6644024375	0.25567403125	1.79389775	0.2562113125	1.872708125	0.219544375	0.945346875
215		11	1.488366375	0.258316828125	1.0395625625	0.393247875	0.6801501875	-0.117139054687	1.295793125	0.5322108125	1.153591875	0.3427845	0.836305
