# Supplementary material for: Dynamic allostery in substrate binding by human thymidylate synthase
Source: eLife. 2022 Oct 6;11:e79915. doi: 10.7554/eLife.79915 (PMC9536839; doi:10.7554/eLife.79915)
Supplement: Source data 4. [file elife-79915-data4.txt]

Peak	N	T1	T2
0	2	1.161824	0.939072375
1	2	3.34670725	2.472438
2	2	3.638053	2.590117
3	2	2.02085	1.43588
4	2	6.869523	5.012115
5	2	3.93877875	2.79536075
6	2	3.3584905	2.5418835
7	2	2.598946	2.049509875
8	2	2.6308825	2.0651865
9	2	6.1531055	4.606973
10	2	3.625633	2.2359205
11	2	4.32174	2.35897575
12	2	6.91401	3.3929145
13	2	2.1033525	0.712186125
14	2	9.739622	-6.4669175
15	2	10.480023	6.1268615
16	2	8.676975	6.418145
17	2	7.648818	5.024796
18	2	1.491955	0.5616065625
19	2	1.829255	1.21827625
20	2	2.887238	1.987285125
21	2	6.4418905	4.7664355
22	2	5.697258	4.247179
23	2	10.652356	-2.634023
24	2	3.0613355	2.332076
25	2	3.06582675	1.9702965
26	2	1.03470925	0.672074625
27	2	1.297012	0.9475285625
28	2	5.517889	3.1917965
29	2	5.0315945	4.009538
30	2	2.5232285	1.75723775
31	2	8.878582	7.062607
32	2	3.80258	2.834077
33	2	6.701837	5.08724
34	2	4.8780345	3.9564045
35	2	8.036368	5.60398
36	2	5.6742015	3.73818825
37	2	6.183765	4.589564
38	2	28.889906	-9.534985
39	2	7.125127	4.9064475
40	2	1.85324125	0.2162646875
41	2	2.9893605	2.50875725
42	2	1.311406375	0.4464225625
43	2	1.72224425	1.11674425
44	2	2.3227585	1.62282425
45	2	3.48965725	1.884850875
46	2	3.407417	2.75737675
47	2	3.0210745	2.488226
48	2	2.7579665	0.705278
49	2	4.069907	3.4294235
50	2	10.273452	3.965473
51	2	10.039626	6.295656
52	2	4.710996	3.023083
53	2	35.015572	-4.711343
54	2	2.551338	0.0832045625
55	2	21.314674	-2.6807795
56	2	2.2747985	2.16217475
57	2	24.206036	-2.90151025
58	2	3.798095	2.3160995
59	2	2.8083315	0.43784540625
60	2	5.310249	3.4798825
61	2	1.503798875	-2.351311
62	2	6.838102	4.8267825
63	2	31.311014	-20.00104
64	2	6.611456	4.973997
65	2	1.995122125	1.56982925
66	2	1.127461875	0.35075875
67	2	15.443678	-0.188563421875
68	2	5.4604665	4.559298
69	2	3.681839	2.61815775
70	2	8.347485	5.164272
71	2	2.031721	1.55638425
72	2	6.535069	4.836032
73	2	4.026715	3.30733225
74	2	21.396356	-2.361191
75	2	8.386036	-2.95515775
76	2	2.551389	2.3281005
77	2	2.4345115	-0.16308165625
78	2	2.8997305	2.227798
79	2	13.164887	-2.8107275
80	2	4.0223375	3.3824955
81	2	2.4331965	1.72096525
82	2	2.2943635	1.81965475
83	2	2.19845	1.26764625
84	2	2.02421725	1.51460325
85	2	2.2114625	1.0731785
86	2	1.591652	0.29719703125
87	2	1.356468125	0.7016043125
88	2	3.66395	2.741809
89	2	7.354689	-0.017792125
90	2	2.948921	1.9722895
91	2	9.692151	6.307523
92	2	3.252449	2.1415445
93	2	4.3669655	2.991584
94	2	4.8340275	3.8385485
95	2	2.04394125	1.361064125
96	2	11.986536	-2.310923
97	2	16.132147	-2.9338515
98	2	25.477146	-4.8861665
99	2	9.488273	1.827160125
100	2	6.016071	-0.4881043125
101	2	2.41401475	1.80416675
102	2	1.543427	1.362327875
103	2	8.956653	-4.72854
104	2	2.0338695	-0.43877940625
105	2	1.24140925	0.904133625
106	2	1.803712	1.1308015
107	2	17.023618	-2.5009775
108	2	2.7990945	0.37458025
109	2	3.18255725	2.444231
110	2	1.60648475	1.2359865
111	2	6.316962	5.091631
112	2	2.33406075	1.058877125
113	2	4.1016615	1.166932125
114	2	3.3563925	2.4129315
115	2	6.506905	4.670946
116	2	33.966816	-32.247344
117	2	2.6743065	-0.700402
118	2	4.509648	2.94795725
119	2	1.520297125	0.69824575
120	2	2.4918925	1.8138415
121	2	7.064784	4.848078
122	2	2.378838	1.892794375
123	2	2.8024245	2.195086
124	2	2.3972475	-2.61725925
125	2	5.539661	3.74033175
126	2	7.720102	5.0955795
127	2	3.8823185	2.6874525
128	2	7.6622625	5.0886285
129	2	2.49443475	1.64804
130	2	2.5953475	1.674953
131	2	5.41562	3.911895
132	2	1.7988195	-1.2420545
133	2	1.427592	0.4393831875
134	2	2.185049	1.657978
135	2	1.1572745	-0.0126122109375
136	2	1.336299	-1.077531
137	2	2.634387	1.723698
138	2	1.678181	-0.1705991875
139	2	1.06000325	0.072632515625
140	2	13.619748	-0.975252625
141	2	5.131441	4.1108615
142	2	1.2175705	0.9988084375
143	2	1.204947125	0.49222971875
144	2	3.2759965	1.2052385
145	2	6.932094	3.8337435
146	2	1.208064375	0.9980046875
147	2	7.980346	6.46673
148	2	3.24998725	2.4536695
149	2	3.7407055	2.5984565
150	2	1.882404375	1.480495875
151	2	8.534021	6.407723
152	2	4.5484695	0.889649625
153	2	6.006732	4.231623
154	2	3.57192625	-1.643746875
155	2	2.23226	1.224417375
156	2	1.029147375	0.46367871875
157	2	1.26834575	1.047968
158	2	4.4839	3.19904825
159	2	5.421805	3.6647555
160	2	1.847362875	1.359364625
161	2	4.86064	3.2457835
162	2	2.69492825	2.088441875
163	2	2.301984	1.180658
164	2	4.4491745	3.2957185
165	2	1.429845	0.725902125
166	2	3.432604	2.63542125
167	2	2.9001255	2.055409125
168	2	2.17040975	1.705337125
169	2	2.071362625	1.9219105
170	2	2.8646475	2.468227
171	2	1.750219	1.34635225
172	2	3.07584975	2.37131025
173	2	2.78897675	1.79888925
174	2	2.58844175	1.640715
175	2	3.82401625	2.58057825
176	2	1.657464375	1.115274625
177	2	3.16704	0.9279001875
178	2	1.916507625	1.369641125
179	2	2.4683075	1.8222685
180	2	1.8463485	1.187274125
181	2	3.15304475	1.79817
182	2	4.3343315	3.159458
183	2	2.9172125	1.908039875
184	2	3.5615115	1.987676
185	2	3.726874	2.9508105
186	2	2.457582	1.818712625
187	2	1.0454895	0.232073359375
188	2	1.561996375	1.2610385
189	2	3.7958085	2.6356275
190	2	1.558524125	1.20470025
191	2	1.391891	0.5656948125
192	2	2.446368	1.658265
193	2	2.53021275	1.73354475
194	2	3.8526035	2.62027525
195	2	5.229562	4.1841935
196	2	2.45877175	1.967182125
197	2	3.200124	2.09528175
198	2	2.015332125	-0.623819375
199	2	2.7847895	2.042941375
200	2	6.9589645	5.262362
201	2	2.06421525	1.5795775
202	2	1.652490625	1.096186875
203	2	3.99704925	2.8507555
204	2	1.99721075	1.539810875
205	2	3.9727315	2.9487515
206	2	2.25566475	1.89059475
207	2	2.7243515	2.07522825
208	2	2.8005135	1.956596
209	2	3.8641125	2.022496875
210	2	1.5507615	1.26768175
211	2	3.13439875	2.475024
212	2	2.28518125	1.343482625
213	2	4.337033	2.41661025
214	2	1.14866	0.5490325625
215	2	2.26449425	1.508162
216	2	4.415783	3.39973325
217	2	2.411739	1.81372275
218	2	2.585702	2.35892625
219	2	2.122905	1.90058475
220	2	1.79025725	0.9825483125
221	2	1.787288625	1.118297125
222	2	4.877516	3.9096305
223	2	3.4364875	3.04434325
224	2	2.430648	1.74003775
225	2	1.067677	-0.81914925
226	2	3.6121095	2.190067
227	2	4.252736	2.990158
228	2	2.7839525	2.133021
229	2	7.756946	4.480078
230	2	3.45301575	2.248452
231	2	2.6642795	1.12950025
232	2	1.11801275	-0.427655
233	2	4.620436	3.11187975
234	2	1.9513915	1.299904375
235	2	1.365623	1.122544
236	2	1.767599875	0.6724914375
237	2	1.166252625	0.4905634375
238	2	4.974997	3.9155205
239	2	1.06977525	0.6114334375
240	2	1.732030625	1.207722125
241	2	1.73494925	1.367229625
242	2	1.88490475	0.43837790625
243	2	2.7988565	1.49507125
244	2	2.930963	1.96693225
245	2	2.28452775	-1.075484125
246	2	1.739525	0.9787621875
247	2	1.1791035	0.8512531875
248	2	3.81309125	3.05474
249	2	2.104884	1.329479625
250	2	3.1744395	1.95459625
251	2	2.3734795	1.694128
252	2	1.9318835	1.50682025
