# Supplementary material for: Dynamic allostery in substrate binding by human thymidylate synthase
Source: eLife. 2022 Oct 6;11:e79915. doi: 10.7554/eLife.79915 (PMC9536839; doi:10.7554/eLife.79915)
Supplement: Source data 5. [file elife-79915-data5.txt]

Peak	Residue	N	T1	T2	T3	T4	T5	T6	T7	T8	T9	T10	T11
0		11	1.20845425	0.5863139375	1.3097535	0.8530155	0.747542375	1.147078375	0.8701416875	0.410106625	1.18196075	0.8218995625	0.755277625
1		11	3.612368	1.71152925	3.1327275	2.210295	1.882178125	2.91542325	2.34957075	1.175324625	3.20637625	2.091932875	2.5518055
2		11	5.4121945	1.930928375	4.638245	2.9093945	2.250734	3.94676525	2.974289	1.36670975	4.524744	2.6128895	3.50703
3		11	2.019275625	0.940317875	1.715114875	1.314393625	1.109808875	1.538532	1.247771125	0.641014375	1.6657075	1.09708925	1.5478815
4		11	8.611246	4.05043825	7.928695	5.7357715	4.506258	7.1001695	5.6598915	3.3952825	7.7476595	5.121286	6.3274325
5		11	4.616744	1.923793375	4.00806425	3.00000775	2.15757925	3.56802925	2.64654975	1.543572375	3.99993325	2.3946365	3.04426375
6		11	3.030873	1.49082275	2.808377	2.013850125	1.57450575	2.43235875	2.040373	0.9652600625	2.6672365	1.795544125	2.17066225
7		11	3.53758575	1.41457925	2.9470005	1.924603375	1.6322245	2.53835075	2.056608	0.940140125	3.0978325	1.7605815	2.32627775
8		11	3.349197	1.387946375	2.97862325	2.059204	1.73892975	2.54787275	1.972471375	1.04584525	3.12331375	1.826099375	2.19649525
9		11	9.448878	3.94582475	8.458509	5.826351	4.4686805	7.5732065	5.8267515	3.07309225	8.477059	5.1756805	6.475057
10		11	4.5314045	2.015438	3.87702775	2.8952045	2.37186325	3.4936515	2.81675575	1.561265	3.94194275	2.63340425	3.155001
11		11	6.371427	2.216464	5.4203215	3.29339625	2.6650395	4.5671055	3.31684075	1.739226	5.351724	2.813202	4.1691715
12		11	8.426198	2.9251915	7.139072	4.4162775	3.40869125	6.134291	4.594458	2.1634465	7.200281	3.920336	5.338027
13		11	1.866492	0.45041075	1.589904125	0.9216550625	0.5430409375	1.130474125	0.778940375	0.2713406875	1.56708575	0.6227505625	0.992523875
14		11	17.33268	0.8716691875	10.589803	2.78846975	1.157001625	6.660364	2.7320405	0.2870405625	10.603918	1.889302375	4.178559
15		11	15.240648	6.5121695	13.351359	9.401945	7.397596	11.717181	9.305832	5.036261	13.479427	8.293087	10.465991
16		11	13.434321	5.6837765	11.741003	8.2046035	6.5013565	10.308638	8.1370455	4.4056285	11.871767	7.2457585	9.154552
17		11	13.209312	5.649207	11.714377	8.2598505	6.432567	10.368615	8.0888025	4.280924	11.716736	7.3217855	9.011237
18		11	11.844188	4.8409755	10.349374	6.846758	5.4894185	9.008801	6.9445625	3.9036065	10.363386	6.277364	8.0424775
19		11	2.09224175	0.451740875	1.54254625	0.7291020625	0.569700625	1.201786625	0.7607773125	0.31477040625	1.586753875	0.6008239375	0.9541215
20		11	2.1108085	0.949331125	1.83306425	1.32672875	1.0220376875	1.709702625	1.31308275	0.76613625	1.87438975	1.156368125	1.3347405
21		11	3.15922625	1.281894875	2.93031125	1.863390875	1.6015035	2.417883	1.941536625	1.128625875	2.86588025	1.800728	2.12350425
22		11	9.001192	4.1099465	8.012837	5.5668205	4.445985	6.9444285	5.532176	3.04550825	7.9286175	4.8747845	6.2789975
23		11	6.1605565	2.37843325	5.363861	3.57694375	2.905403	4.65928	3.67584	2.016569375	5.3514955	3.139003	4.12952775
24		11	20.05456	1.120776625	12.794829	3.79320125	1.720352	8.539109	3.755856	0.378058625	12.766147	2.60101	5.677952
25		11	3.627174	1.585503	3.2420335	2.24795575	1.77366975	2.66553825	2.23698175	1.321622375	3.25141975	1.981773875	2.34715625
26		11	3.20539475	1.36050325	2.7818545	1.95998775	1.386659375	2.50917625	1.88227875	1.063589625	2.873178	1.803492875	2.21788125
27		11	0.828773125	0.47664528125	0.77758175	0.44275009375	0.473295	0.5467601875	0.51040728125	0.28827196875	0.6550445	0.519285375	0.45587553125
28		11	1.251151625	0.4579769375	1.093379375	0.5863250625	0.5665591875	1.027906125	0.7238469375	0.322044125	1.061179	0.50736515625	0.9866975
29		11	6.241677	2.58472675	5.483261	3.7573795	2.765433	4.8603475	3.69492875	1.977652125	5.448098	3.2621895	4.1897665
30		11	7.075854	2.7192835	6.014654	3.823689	3.025309	5.3061555	4.00717725	1.904780375	5.9913515	3.57221175	4.519297
31		11	3.451335	1.442848	3.01919475	2.03447425	1.538543875	2.61881125	2.016098125	0.9456075	2.94042325	1.784040625	2.343591
32		11	12.530197	5.2757385	11.077409	7.641741	5.9163595	9.714218	7.8298305	3.994703	11.144877	6.6337	8.550156
33		11	5.374528	2.25487075	4.7670595	3.405179	2.51781625	3.93582225	3.11254025	1.76806775	4.70413	2.75643075	3.742596
34		11	8.702196	3.578791	7.6225105	5.3557605	4.2337835	6.735806	5.2862095	2.99288625	7.598318	4.654362	6.0630635
35		11	6.745569	2.703448	5.9180475	4.12695175	3.09537225	5.196373	3.8771525	2.43388575	5.9377825	3.64676525	4.5084045
36		11	12.932501	4.928331	11.091247	7.50314	5.534467	9.637018	7.465572	3.7568335	10.96875	6.416855	8.489963
37		11	7.517642	2.8724715	6.288828	4.3171855	3.34062725	5.447362	4.3207745	2.338514	6.1667885	3.78536925	4.875636
38		11	8.653178	3.54682275	7.656082	5.3889555	4.11527625	6.7149805	5.2809	2.7294165	7.6119305	4.7468485	5.9957375
39		11	62.924244	1.913538625	36.190868	8.0345095	3.058442	21.821038	8.141574	0.6848848125	36.235584	4.9088465	13.258039
40		11	10.377332	4.09776325	9.177514	6.1396395	4.9205105	7.8665955	6.2022925	3.261452	9.025423	5.416026	7.011041
41		11	3.81723675	0.136453640625	1.994152	0.31461075	0.27644803125	1.07790825	0.3739815	-0.06943465625	1.948183125	0.24491315625	0.6785383125
42		11	4.322549	1.674305875	3.83167825	2.74678025	1.94582	3.13111325	2.46961625	1.28990075	3.7335375	2.22289475	2.95405125
43		11	1.534523125	0.6216716875	1.33038925	0.87044225	0.845831375	1.244324375	0.8749001875	0.617168375	1.362853375	0.7554069375	1.0663655
44		11	1.34480375	0.70978725	1.28491125	1.0130736875	0.5886279375	0.9686528125	0.8536800625	0.412710875	1.328490375	0.8911985625	0.8984444375
45		11	2.619136	1.31277525	2.095957375	1.746364	1.139096625	1.851616625	1.43629	0.7791905	2.15310375	1.373813875	1.5938035
46		11	4.510192	1.70995925	3.84166475	2.46591525	1.9873235	3.39540525	2.63211175	1.21394825	3.85322325	1.994796125	2.7865165
47		11	3.41737425	1.463474	2.81573075	2.0310665	1.52991725	2.6324845	1.9143105	1.08215425	2.91010675	1.742739	2.3361615
48		11	2.45229625	1.07558975	2.2852915	1.613209375	1.274737125	2.013359625	1.694210875	0.84219075	2.196034	1.19371175	1.698317625
49		11	1.69871125	0.5120298125	1.438035625	0.7904170625	0.6656133125	1.27019725	0.9122635	0.35023715625	1.410344375	0.6238453125	0.8118769375
50		11	3.868061	1.554876125	3.381274	2.3956005	1.73518	2.751342	2.28831875	1.110848625	3.40953825	2.052684625	2.668437
51		11	3.803144	0.5264775625	3.07906525	1.33110675	0.658734625	2.1618615	1.28490625	0.577052875	3.038773	0.864773125	1.690761125
52		11	15.657488	3.72426675	12.643008	6.6025355	4.3771975	10.046776	6.7333975	2.32735725	12.362695	5.5067095	8.37047
53		11	13.622006	5.751112	12.073479	8.444228	6.6679295	10.735609	8.290077	4.370958	12.141528	7.4426965	9.432146
54		11	3.27910525	0.3036141875	2.058345625	0.7217434375	0.42430209375	1.38502725	0.5879508125	0.27567021875	2.10740425	0.53169675	0.93522225
55		11	5.5936735	2.521542	4.938503	3.74181775	2.885223	4.542973	3.725022	2.1259705	4.982487	3.30368925	4.116005
56		11	77.472368	2.910965	45.090476	10.325516	4.165362	27.139308	10.297531	1.821489625	45.173832	6.425993	16.613952
57		11	6.069239	0.4174634375	3.48454825	0.86970925	0.33955640625	2.27987975	0.90390025	-0.0766207109375	3.67649025	0.43147346875	1.465839875
58		11	38.716544	1.429274125	23.037082	5.6040205	2.37498625	14.378081	5.7879605	0.9466598125	23.087692	3.4840215	9.040801
59		11	2.85414175	1.02810625	2.58114875	1.5533755	1.2299395	2.19272325	1.530951625	0.8716328125	2.51973975	1.50115375	1.783426125
60		11	2.029148	0.7029884375	1.795424375	0.8542615	0.796376875	1.5431685	0.9986195625	0.5877848125	1.66291875	0.9779854375	1.280902375
61		11	49.360768	1.84480025	29.272726	7.2320105	2.93080075	18.101142	7.3106445	1.56186325	29.189206	4.5777075	11.289095
62		11	4.707048	1.80128375	3.87285225	2.53204175	1.977412	3.35225675	2.64095575	1.56186325	3.930201	2.2023255	2.87588275
63		11	5.2779255	0.21710259375	3.01355675	0.73380275	0.41008996875	1.529868625	0.6088135625	0.174235453125	2.98589625	0.32442890625	0.9319519375
64		11	7.4117775	3.0880765	6.459856	4.4892835	3.487887	5.5602775	4.521092	2.40358425	6.6777435	4.0146025	5.063608
65		11	3.742963	0.49840825	2.92191875	1.161564875	0.587797125	2.1530035	1.335845875	0.2752899375	2.773788	0.9380305625	1.621504125
66		11	1.763054875	0.36501284375	1.428551875	0.6726153125	0.4082185	0.91084975	0.754977625	0.35902846875	1.27193125	0.5440100625	0.9636134375
67		11	9.651894	4.3142725	8.587873	6.1470905	4.7395465	7.6065575	5.9033055	3.34620225	8.543734	5.34992	6.7790745
68		11	70.442168	6.1058075	48.92142	17.044318	8.554285	34.454012	17.088076	3.0344625	49.320516	12.093661	24.33112
69		11	5.2194515	0.739773375	3.672863	1.49413175	0.9013865	2.536216	1.596990875	0.592145625	3.56078575	1.03925225	1.974252125
70		11	8.923545	4.066788	8.0117075	5.7018525	4.4966145	7.0793945	5.6535535	3.02133325	8.130752	5.203012	6.3403125
71		11	2.55861125	1.070357375	2.39027025	1.529323125	1.24609475	2.10476675	1.54707675	0.9570981875	2.1625205	1.51938225	1.8535415
72		11	26.997548	1.922838625	16.827942	4.903998	2.533726	10.866957	4.876096	1.095162375	16.783542	3.39704775	7.2114415
73		11	7.519829	3.18383	6.2935265	4.401671	3.42151625	5.8630415	4.3348525	2.52885525	6.2714985	3.99338525	4.902707
74		11	3.53344325	0.52031925	2.32972175	0.8122771875	0.5278614375	1.422226875	0.820241625	0.42745665625	2.2380515	0.6340329375	1.134721
75		11	4.448791	1.7252215	4.00640975	2.8593275	2.044379875	3.39101625	2.7016535	1.413225375	3.887985	2.2216525	2.909451
76		11	12.77637	5.1461965	10.871495	7.4236665	5.7886705	9.415586	7.304617	3.92925275	11.037608	6.591807	8.2874295
77		11	3.3184915	1.383417625	2.9564075	1.944084375	1.56439225	2.399688	2.024082875	1.0580825	2.84645775	1.85836175	2.24986775
78		11	8.394491	3.738167	7.4156355	5.207238	4.2089995	6.694094	5.2278735	2.890555	7.337475	4.6613375	5.8627935
79		11	3.62829575	1.55270625	3.19345975	2.1600485	1.775146625	2.816847	2.1327585	1.163817	3.261459	1.86170175	2.42823775
80		11	43.423008	2.833441	28.379246	8.650117	3.99106725	19.015724	8.868986	1.19946575	28.348942	5.9104865	13.149875
81		11	3.12372825	1.077542125	2.81932525	1.671627625	1.0684575	2.11747925	1.646058125	0.809294875	2.62391575	1.39717	1.821032875
82		11	12.992145	4.9544435	10.428379	7.081967	5.592728	9.03262	7.018575	3.7538275	10.62105	6.350948	7.9583755
83		11	3.6510035	1.59405875	3.111756	2.083965	1.65091175	2.8042295	2.29702	1.392881125	3.32701125	2.018623375	2.599939
84		11	22.97664	1.278307	13.469125	3.00376875	1.173816375	8.133803	3.10324525	0.8513299375	13.294206	1.8767765	4.8270175
85		11	5.1862185	2.0218425	4.6062845	3.05808875	2.319106	3.9596825	3.10476425	1.596214375	4.567397	2.82610425	3.40998275
86		11	2.586334	1.016999	2.377828	1.678333125	1.211616	1.99911225	1.523431125	0.8767948125	2.15411525	1.37654525	1.8093445
87		11	3.13864225	1.241768	2.78090725	1.836429875	1.605116875	2.40291525	2.06745075	1.135071625	2.88553675	1.77851025	2.1491625
88		11	2.49463925	1.0441600625	2.32757675	1.663078875	1.258992875	2.006758	1.56383325	0.811610875	2.16386175	1.31447125	1.651594625
89		11	3.266263	0.7206343125	2.144502	1.099068625	0.9320848125	1.7457765	1.378618875	0.65738025	2.40963525	1.080799125	1.571614875
90		11	4.009135	0.1815499375	2.23365	0.5202643125	0.18641078125	1.334724125	0.527260125	0.101093148437	2.41047975	0.35835996875	0.811307
91		11	1.697892	0.7712303125	1.573054875	1.202519125	0.9505971875	1.479757625	1.109601875	0.6419270625	1.5894775	0.8001210625	1.133992875
92		11	19.404142	0.8367971875	11.422429	2.5270645	1.212571125	6.919014	2.598991	0.569879375	11.20322	1.60813575	4.06942
93		11	4.366168	1.62249225	3.76492825	2.68090275	2.02859425	3.403209	2.66488725	1.419506125	3.80556225	2.31237075	3.08717675
94		11	4.16917825	1.59287225	3.5669865	2.51691475	1.893324125	3.13230225	2.538816	1.2874695	3.50257475	2.07004375	2.61446
95		11	15.14973	6.4017495	13.163978	9.130406	7.11205	11.744024	9.038871	4.739765	13.219458	8.0855385	10.280365
96		11	7.313822	2.8910445	6.342738	4.543485	3.56551525	5.8811165	4.363271	2.28543975	6.4218465	3.90985775	5.0501185
97		11	4.312519	1.82330975	3.64049475	2.598559	2.1085515	3.37549475	2.4883595	1.40298075	3.64937025	2.2660165	2.7476595
98		11	2.1376515	0.93439175	1.827902125	1.354727625	1.012925625	1.672691625	1.280768875	0.646289375	1.73287525	1.256138375	1.476496875
99		11	3.54157425	1.610948375	3.27408925	2.289086	1.792903875	2.93546	2.3256445	1.219137125	3.126542	2.033597125	2.54822875
100		11	21.429284	1.35390575	12.36811	2.881933	1.95496625	7.507014	2.95157925	0.9040266875	12.383736	2.2686955	4.6847325
101		11	32.03519	0.804032375	18.262102	3.806987	1.321541375	10.961704	3.95027775	0.5129481875	18.392298	2.37031725	6.7669075
102		11	55.873812	2.524264	34.41108	8.969079	3.7017835	21.885846	8.991689	1.118622875	34.423328	5.990534	14.045502
103		11	2.53063925	0.2865934375	1.700291875	0.6911614375	0.51075359375	1.0483665625	0.7147611875	0.28887821875	1.775131125	0.6430961875	0.9922715
104		11	3.4433265	0.77478925	2.54165025	1.377727875	0.8441989375	1.991271	1.26765175	0.6919428125	2.72453475	1.130579625	1.5607725
105		11	1.912650375	0.28648225	1.37202325	0.5968363125	0.56975825	1.142794625	0.66593175	0.219855984375	1.62187575	0.534085125	0.778134875
106		11	14.588124	1.2670935	9.991975	3.42373875	1.787298	7.043768	3.79431675	0.7139046875	9.784938	2.644165	4.8939515
107		11	3.22132825	1.21644925	2.928133	1.6776055	1.37061125	2.397154	1.6705285	1.05220125	2.82309725	1.592071625	2.20830825
108		11	1.970310125	0.8460390625	1.79828775	1.2134165	0.905829	1.487256375	1.270484	0.75558925	1.607974625	0.983735	1.388328625
109		11	14.359267	0.3451514375	7.8378835	1.416145625	0.4156990625	4.4149445	1.472292125	0.243972953125	8.0864245	0.695371625	2.47142675
110		11	3.0341665	1.272763	2.5364895	1.832746375	1.286899875	2.27726275	1.727075625	0.9859971875	2.60732925	1.687726875	2.09877475
111		11	15.310938	2.3874265	9.515943	4.4189115	2.90145525	7.4094445	4.323083	1.4985765	9.594076	3.643614	5.8051565
112		11	1.35854675	0.45477740625	1.114812875	0.853872875	0.6213375625	1.1514395	0.830981625	0.39865878125	1.16292225	0.65534075	0.9555620625
113		11	32.184164	0.874783125	18.440068	4.06193125	1.49426975	11.079111	3.953842	0.5315596875	18.28874	2.4973115	6.850761
114		11	5.052995	0.2126465	2.7545105	0.627103625	0.33954746875	1.578269875	0.59776025	0.234140265625	2.85317875	0.44107	0.9707976875
115		11	2.0671395	0.8202615	1.715950375	1.0869555	0.9209284375	1.475239	1.201524375	0.66449325	1.6045355	1.011701	1.4381665
116		11	8.3675515	3.435042	7.275425	5.0877605	3.9019385	6.5558175	4.9908495	2.74978575	7.443722	4.69498	5.9054035
117		11	2.5261335	0.6373120625	2.043046125	1.232984125	0.8754888125	1.9070105	1.274076375	0.66500575	2.13379325	0.9963603125	1.430928
118		11	8.1152605	1.69307125	5.2492865	2.532236	2.039658375	4.000112	2.363709	1.311910125	5.324127	2.1768565	2.87999575
119		11	5.029626	1.56995625	4.0992285	2.48256075	1.92174425	3.38801	2.553028	1.38933675	3.965937	2.195598	2.90544075
120		11	5.0484215	1.592329	4.111123	2.4417905	1.9299185	3.35979325	2.53868325	1.36573125	4.03186125	2.160151	2.85206725
121		11	5.029626	1.546572875	4.0992285	2.520969	1.9233735	3.386178	2.54271925	1.36584525	3.965937	2.280296	2.97806625
122		11	7.6980935	2.338399	5.3231615	3.558579	2.58580225	4.522232	3.5439535	1.75906525	5.3436075	3.1064295	4.16906425
123		11	3.8609445	1.75902325	3.38626	2.375939	1.83891675	3.06933525	2.36238125	1.411270125	3.3815445	2.13604075	2.61119375
124		11	78.123184	4.358485	49.079424	14.162479	6.2984615	32.194798	14.227471	1.7594355	49.221508	9.385395	21.38808
125		11	9.694673	3.868149	8.3622355	5.6508035	4.2666225	7.1114215	5.6832185	2.992055	8.211247	5.1152145	6.3772025
126		11	6.76185	0.971126625	4.4866125	1.559184375	1.11664	3.0445275	1.584144375	0.6299426875	4.3987405	1.316603625	2.30753925
127		11	2.616962	1.095718125	2.3574615	1.623350625	1.360412125	2.10269425	1.777752625	0.778214875	2.34864	1.429718625	1.896523875
128		11	10.760103	4.265369	8.989251	6.411249	4.99608	7.9696525	6.308983	3.54960425	9.022209	5.594396	7.0450805
129		11	1.949410125	0.910624375	1.812020625	1.18110675	0.8648881875	1.62993125	1.292595125	0.853694	1.88327775	1.055242875	1.392928125
130		11	3.01571325	1.326451875	2.89595625	2.031993375	1.573514375	2.49238975	2.01396675	1.145846625	2.9568325	1.7311995	2.30545975
131		11	7.0787065	0.41945340625	4.4136615	1.26605675	0.5916321875	2.92400025	1.368466875	0.168264796875	4.4711035	0.8896026875	1.75324925
132		11	6.9080315	2.70489725	6.048527	4.115123	3.19591375	5.3489685	4.2287495	2.18430525	6.0361995	3.695571	4.570822
133		11	3.75324925	1.556244875	3.45944125	2.26428775	1.62724775	2.998678	2.34771325	1.34443325	3.43343275	2.091275	2.450804
134		11	12.334994	5.186198	10.673166	7.5374735	5.8480345	9.657124	7.498197	4.06132175	10.993689	6.6568745	8.395635
135		11	11.511097	5.008563	10.034042	6.8678465	5.4666095	8.944223	6.9050985	3.55238475	10.0488	6.090579	7.8086655
136		11	1.991444125	0.8294199375	1.867033125	1.18153525	0.896130125	1.574308125	1.356876625	0.68412675	1.841117875	1.0349733125	1.44783225
137		11	3.544884	1.40407225	2.91223775	2.24665125	1.623145875	2.7994965	2.11725675	1.118004375	3.06292	1.80835575	2.437945
138		11	1.87904925	0.3331431875	1.540416375	0.7344445	0.35916053125	1.0790695	0.547239125	0.167262875	1.2252825	0.4308806875	0.752111625
139		11	7.944253	3.070183	7.092678	4.7032285	3.74839575	6.0676355	4.679396	2.4423575	7.098596	4.1094695	5.3228515
140		11	3.01621	1.1506295	2.58345875	1.702330375	1.4172375	2.38176675	1.58301775	0.972497875	2.63388075	1.555461125	2.022127875
141		11	1.146607375	0.26386115625	0.75364675	0.59727175	0.32144178125	0.69266275	0.6331183125	0.4229726875	0.8654375	0.39766028125	0.563680125
142		11	1.6042365	0.34541775	0.966927	0.460074875	0.464405375	0.9372945	0.52444725	0.181524359375	0.90486875	0.442888375	0.646535375
143		11	2.8079495	0.521888625	1.37673875	0.622476	0.3920961875	1.062907125	0.4074086875	0.245473125	1.1315225	0.6080355	0.795251125
144		11	3.05735125	0.98102825	2.50769675	1.575853	1.240276125	2.17066325	1.5921425	0.8489443125	2.51398125	1.339089875	1.952611
145		11	7.633297	3.385643	6.655375	4.5662745	3.70733675	5.701558	4.593964	2.419181	6.661885	4.15087075	5.337702
146		11	21.537736	1.5836035	13.353932	3.9984195	2.12598325	8.820964	3.9362795	1.164616	13.568252	2.890052	5.829854
147		11	3.523173	0.9401283125	2.70101775	1.41287575	1.087704375	2.162261	1.438353125	0.568803375	2.7429685	1.43603325	1.884906875
148		11	10.220944	2.824232	8.47728	4.852205	3.46984525	7.1327415	4.8323595	1.907726625	8.555145	4.212016	5.919903
149		11	10.398846	4.1202595	8.942033	6.039099	4.547396	7.989483	6.033807	3.168968	9.182232	5.065898	6.9181075
150		11	4.4826675	1.832198625	3.9975665	2.51829275	2.12639975	3.38557575	2.674982	1.358031375	3.89251575	2.3004885	3.126285
151		11	1.37698075	0.5170694375	1.2384885	0.8856766875	0.7058046875	1.15899025	0.725345125	0.4086833125	1.083372375	0.6877735625	1.04433175
152		11	12.658535	5.3185055	10.87465	7.612398	5.937132	9.907032	7.6739	4.16898475	11.163099	6.8994405	8.679694
153		11	6.8919955	2.771365	5.823545	4.07064775	3.2248825	5.0806485	4.107008	2.1356145	5.9734855	3.58570675	4.3848945
154		11	8.767328	0.997388875	5.85891	2.05436375	1.2563445	3.956045	2.036363	0.68852	5.9379915	1.6798815	2.92204625
155		11	7.5316025	2.70368575	6.546407	4.2396355	3.06811275	5.4250175	4.200968	2.126892	6.418164	3.666649	4.8939775
156		11	6.430873	1.0998325	4.634683	1.92890575	1.40002725	3.39605575	2.056811	0.9330295	4.798256	1.67683725	2.57786625
157		11	2.348641	1.057031125	2.2399605	1.5489225	1.153093125	1.911897	1.349225375	0.676825875	2.078492875	1.320013	1.603312375
158		11	1.65422925	0.65704425	1.371888625	0.82409575	0.64443475	1.092993	0.783017	0.5269414375	1.3545755	0.966755875	0.988681625
159		11	5.813326	2.5147395	5.3587485	3.61181825	2.8624505	4.828459	3.8007765	1.97344675	5.358159	3.1706095	4.095574
160		11	7.318888	2.581027	6.337628	4.0673305	2.88554025	5.255274	4.0344405	1.980341625	6.237671	3.48868025	4.7574525
161		11	2.243105	0.7689258125	1.87978825	1.392042125	1.20744475	1.837376875	1.396669375	0.6443360625	1.932573375	1.321721	1.475795125
162		11	6.3945065	2.322416	5.3991815	3.3472775	2.5724465	4.8093355	3.6803715	1.8461155	5.5064795	3.0513935	3.9073435
163		11	2.64561	1.120119625	2.44262525	1.5614735	1.178224	2.09940375	1.6773355	0.862923125	2.4372475	1.50037	1.898773375
164		11	2.70707175	0.921127625	2.35668375	1.4947375	1.041617875	1.9438225	1.404328375	0.752983125	2.28692475	1.317973125	1.72987725
165		11	3.705258	1.393803	3.11035025	2.24644725	1.746911	2.7538905	2.132593	1.31244625	3.1351905	1.91403975	2.42137675
166		11	1.33046575	0.5792385	1.16673525	0.77737925	0.7892685625	1.12551775	0.847272125	0.3748983125	1.148644875	0.889802875	0.94269475
167		11	3.1585875	1.25843575	2.786155	1.955714625	1.56478375	2.2400985	1.865871125	0.9719964375	2.757205	1.68765675	2.1451785
168		11	3.71541175	1.39606175	3.1518385	2.074095	1.7072115	3.0424545	2.1714765	1.17691225	3.293609	1.92266375	2.44557425
169		11	1.63176675	0.4552965625	1.185564875	0.6595646875	0.47111371875	0.8749006875	0.69649325	0.226956453125	1.19486875	0.625506375	0.59379825
170		11	1.882327	0.83434825	1.6309755	1.14248125	0.7552790625	1.451017	1.168732125	0.565355125	1.64975325	0.9133845	1.363171
171		11	3.84715225	1.575372125	3.52990325	2.34649575	1.728549125	2.98198575	2.30900325	1.232280375	3.572031	2.05583975	2.7470235
172		11	2.3862945	1.021523625	2.041096875	1.339937875	1.01416475	1.82333825	1.470668125	0.741872	2.033245	1.234522375	1.566059875
173		11	3.73392475	1.518928875	3.21661625	2.3715135	1.686865	2.8055885	2.275707	1.324835	3.21750725	1.96791125	2.4765645
174		11	3.49989425	1.39049225	3.107543	2.006932	1.691401875	2.800916	2.12380275	1.1336535	3.0734855	1.84162575	2.23237775
175		11	3.39404675	1.3140615	2.911517	1.960482375	1.40033625	2.5469815	2.0455065	0.948441375	2.923361	1.710665125	2.1759135
176		11	4.5380565	1.7936035	4.1570255	2.68159025	2.067884	3.50775	2.661019	1.357722625	3.89142725	2.29955675	3.18656925
177		11	1.922392375	0.7751143125	1.506017375	1.03961375	0.61417975	1.241102	1.0170955625	0.39202259375	1.6749225	0.91589625	1.207614125
178		11	3.94786675	1.41064975	3.4557915	2.298616	1.633264625	3.0127995	2.277057	1.276065	3.42580325	2.038719	2.57622275
179		11	2.632585	1.12528675	2.448659	1.620241875	1.207988875	2.0936435	1.67705025	0.8661795625	2.3845595	1.531467625	1.847931125
180		11	2.3131305	0.98879725	2.02346325	1.467645625	1.241660875	1.826267625	1.5210435	0.706464625	2.25318325	1.291608125	1.69867175
181		11	2.054398875	0.7413090625	1.870234375	1.235945625	0.7100365625	1.47668675	1.2720105	0.518336875	1.595421875	0.862451	1.14714125
182		11	1.759261375	0.731548375	1.661509875	1.032354	0.750295625	1.36992875	1.05263325	0.536281125	1.568690625	1.009872375	1.091209375
183		11	3.5814195	1.259432	3.1984165	2.1629375	1.639526125	2.8210205	2.044102	1.247020875	3.2960485	1.68757475	2.43127675
184		11	3.662258	1.555873125	3.1679605	2.15875575	1.5930395	2.85789175	2.1413145	1.0511555	3.3669205	1.99167375	2.53068275
185		11	4.6217355	1.935479125	4.191604	2.779666	2.2651875	3.73141525	2.78447475	1.463580625	4.23413	2.54117875	3.414228
186		11	4.671689	1.64442425	3.9030335	2.87502525	2.15913175	3.58139775	2.729119	1.4984245	4.03937725	2.61913075	3.203239
187		11	3.2530205	1.21592025	2.81500475	1.925780375	1.44054325	2.35961725	1.907750625	0.953225	2.92619725	1.66322325	2.17586375
188		11	1.640304	0.688497875	1.45596625	1.016939875	0.824742125	1.3677975	1.13239725	0.6196425	1.542891875	0.9418519375	1.12841
189		11	4.6142015	1.945773125	4.03399675	2.76603625	2.1816705	3.401371	2.7856375	1.4486925	4.14493725	2.52338925	3.17184825
190		11	1.9562165	0.8070498125	1.677092625	1.25443975	0.9894765	1.526548375	1.156267875	0.626566375	1.647057375	1.090792875	1.1758895
191		11	2.81210925	1.04770675	2.49669175	1.764575	1.160275125	2.2113965	1.56965025	1.078951	2.360694	1.41072825	1.8870675
192		11	1.70895975	0.8491926875	1.45613175	0.9578094375	0.7998365	1.176111875	1.033816125	0.5199731875	1.47788	0.99496525	1.06666975
193		11	3.7350525	1.691245	3.43194525	2.1998345	1.8154515	2.8376975	2.22767825	1.08673075	3.3131095	1.9496215	2.56528325
194		11	7.3145065	2.937772	6.5402565	4.4504825	3.46826775	5.630989	4.431175	2.3402725	6.465104	3.779226	4.863689
195		11	3.1027455	1.45022225	3.09726575	1.992717875	1.46612725	2.599534	1.97766875	0.873722125	2.92389275	1.81189425	2.42367975
196		11	3.6541005	1.534714625	3.060357	2.02206	1.816514625	2.6217175	1.978977125	1.084239	2.88995275	1.875866625	2.30530525
197		11	2.387088	0.17396925	1.50944575	0.363896125	0.257067171875	0.98274825	0.47325996875	-0.111681742187	1.536094125	0.2960391875	0.4689116875
198		11	1.45258375	0.075428078125	0.8102675	0.32006725	0.15892290625	0.7405423125	0.388798625	0.182770578125	0.87536325	0.33561021875	0.48635425
199		11	2.25736475	0.99893425	1.934759375	1.432582375	1.062807125	1.80416675	1.47261075	0.9783495625	2.13097775	1.175065625	1.664952
200		11	9.301246	4.1579585	8.085219	5.861091	4.521051	7.40345	5.8321965	3.316562	8.306798	5.2352145	6.570505
201		11	2.3237555	1.0292795	2.18400825	1.5069295	1.181816625	1.90283175	1.4925885	0.7493184375	2.23816825	1.1986935	1.77204275
202		11	1.648672	0.7369005	1.60833225	0.95131525	0.8340158125	1.43592	1.05015975	0.705905375	1.5967235	0.893487375	1.268703
203		11	5.3884065	2.02308375	4.682176	3.28344175	2.45110925	4.215182	3.3695625	1.755510125	4.729428	2.824635	3.58650075
204		11	1.8958875	0.7258646875	1.6748405	1.07426725	0.8289431875	1.585514	1.133398625	0.6371619375	1.591704625	1.07410225	1.259328125
205		11	5.254148	2.0788555	4.714895	3.09708275	2.49944475	3.90271825	3.224972	1.72780825	4.7737945	2.698697	3.5352665
206		11	2.80082	1.0608575	2.384556	1.6381725	1.324717	2.28351425	1.7668385	0.8351051875	2.35137525	1.635881625	2.012333125
207		11	3.4533225	1.3353665	2.9274295	1.96692525	1.5792135	2.5458235	1.95989975	1.0691615	3.1118595	1.863424875	2.178698
208		11	1.700609875	0.7091975	1.56089275	1.071037875	0.98614825	1.38702275	1.229290375	0.45593325	1.54559525	0.868879125	1.172711875
209		11	5.047318	2.086536125	4.2738835	2.84042	2.19346025	3.715523	2.987471	1.6515135	4.1681645	2.636007	3.3852015
210		11	1.657176625	0.7668715	1.553994	1.05102575	0.886145	1.226661875	1.0211645	0.638708875	1.434496	0.939792625	1.09562825
211		11	3.545613	1.57056725	3.0715795	2.130963	1.45908025	2.58277975	2.048751125	1.0256990625	3.1251255	1.804152625	2.39545375
212		11	2.06190275	0.8630635	1.95426575	1.218668875	0.949243375	1.53070475	1.21711925	0.5780436875	1.7811815	0.933684625	1.515357
213		11	5.386974	2.16365	4.866431	3.31504275	2.430418	4.240722	3.3996405	1.65865525	4.86152	2.9637285	3.680029
214		11	2.66362775	1.175075	2.464408	1.6640555	1.361391625	2.156139	1.6495515	0.957567625	2.4326425	1.488697875	2.065654125
215		11	2.816067	1.43894125	2.571752	1.826432125	1.489081125	2.1810375	1.80330175	0.9883295	2.6415805	1.62977675	2.085368375
216		11	2.783213	1.14265225	2.51946925	1.5879615	1.384211	2.21442575	1.5911375	0.886863625	2.429961	1.542169875	1.763029875
217		11	3.0985145	1.089218625	2.71753675	1.76506925	1.29628425	2.36932	1.882577375	1.070848625	2.608109	1.5606715	1.97965375
218		11	1.355779125	0.6088470625	1.19591175	0.866078625	0.6265335	1.074721625	0.783190625	0.518463125	1.28455775	0.7072355625	0.902001
219		11	1.564722125	0.602071125	1.458027	0.98448625	0.7697946875	1.253105375	0.9428001875	0.5439956875	1.4649515	0.99867975	1.178957625
220		11	1.783937875	0.5564300625	1.58852825	0.97924075	0.7196125	1.40633725	1.19660925	0.40748709375	1.723397	0.712718875	1.060460375
221		11	2.125373	0.7773985	1.57528375	1.110797	0.8469898125	1.476830375	1.115654875	0.5875356875	1.60818	1.043634875	1.21840175
222		11	7.1748855	2.8790655	6.2636605	4.355512	3.30714275	5.609487	4.2116365	2.29253375	6.4001015	3.8724505	4.96118
223		11	4.323303	1.77269025	3.739249	2.5101755	2.044287625	3.22728775	2.55731675	1.39069575	3.601458	2.24361275	2.955504
224		11	2.93226375	1.03228	2.46700275	1.6985795	1.18261875	2.222573	1.4531865	0.8112165	2.4919895	1.3164945	1.982621
225		11	4.994197	1.916269125	4.0530655	2.80585	2.336063	3.67073825	2.8307095	1.562260125	4.275918	2.55291425	3.2164795
226		11	4.976023	2.039685625	4.550792	3.03465725	2.4950425	3.94466	2.99898975	1.62837525	4.462049	2.58254675	3.5770935
227		11	2.9270045	1.230699125	2.51033175	1.590044625	1.39020325	2.19072675	1.70654575	0.8938579375	2.37688575	1.58943475	1.92945325
228		11	11.451162	2.526445	9.021655	4.7142355	3.23331875	7.52416	4.8644055	1.77154275	8.987109	3.893739	6.0322825
229		11	4.379024	1.85060425	4.05991725	2.567911	2.07477225	3.4344455	2.5731605	1.554956625	4.02098575	2.40467625	3.09010675
230		11	3.4580125	1.44746775	3.09625525	1.916831875	1.46711	2.681909	2.08069825	1.1605885	2.858653	1.745012625	2.3366755
231		11	2.4915335	0.49746278125	1.37444725	0.753118625	0.675502875	1.09449275	0.7995465	0.43794996875	1.496155375	0.6136648125	0.9287475625
232		11	6.4899025	1.812101375	5.189404	3.23848925	2.148139	4.14183425	2.9696755	1.280235875	4.899007	2.53506075	3.677177
233		11	2.0420465	0.78782725	1.7673425	1.2257385	0.9894415625	1.623867125	1.274807875	0.74212775	1.65443	1.00896775	1.47438425
234		11	1.840885375	0.4891178125	1.53483325	0.8893518125	0.51196815625	1.212581	0.797978625	0.2897715	1.380850125	0.6810068125	0.854078375
235		11	7.4081355	2.950973	6.3884375	4.3498935	3.5706365	5.6537225	4.3828445	2.41279525	6.324967	3.88933425	5.1039665
236		11	1.617183625	0.526439	1.412432	1.093337375	0.746700875	1.316585125	1.080908	0.6610924375	1.476878125	0.952957875	1.106617375
237		11	1.867997125	0.8388128125	1.54615725	1.16493675	1.047151625	1.498517625	1.09348625	0.6291980625	1.507946	1.08310225	1.30441875
238		11	2.37861875	0.5805389375	1.90699225	1.19524425	0.808731625	1.528599125	1.257417	0.5764085625	1.909807375	0.9345720625	1.47960525
239		11	3.5341055	0.92822125	2.8163535	1.562001125	0.958736375	2.3493915	1.60573675	0.6040140625	2.863049	1.25482925	1.9016485
240		11	3.4156955	1.248427875	3.09016575	1.830589125	1.47564525	2.6036315	1.894021375	0.8841609375	3.08800875	1.694890125	2.292429
241		11	2.755966	0.2445500625	1.591504875	0.751598	0.2687408125	1.125415	0.4946069375	-0.158096734375	1.723837	0.38666484375	0.828472625
242		11	1.862261	0.7832623125	1.635314125	1.265859375	0.9223371875	1.4560215	1.330364125	0.5452370625	1.759915375	0.963056375	1.0261841875
243		11	2.98512025	1.124364625	2.601309	1.625615375	1.35229	2.22906075	1.74380575	0.846661	2.5946905	1.360729375	1.9831345
244		11	1.3424705	0.39337640625	1.09651475	0.870793375	0.586860375	1.059033125	0.891413125	0.3822170625	1.132720875	0.7801725	1.001057875
245		11	2.047598625	0.7820074375	1.7877125	1.158183	1.101701	1.74729825	1.083689875	0.7804456875	1.984769875	1.137225375	1.496364
246		11	4.0995935	1.681998625	3.47575675	2.57278575	1.93771275	3.14597925	2.3814705	1.116930375	3.70137475	2.21092175	2.88912425
247		11	2.6312955	1.2665215	2.12979125	1.482106875	1.013071625	1.934279125	1.518413125	0.8540544375	2.367589	1.373356875	1.749595875
248		11	2.12513825	0.8274614375	1.811389	1.264516625	0.94659725	1.86832275	1.293331	0.791728125	1.97914375	1.15457125	1.440825125
