# Supplementary material for: Dynamic allostery in substrate binding by human thymidylate synthase
Source: eLife. 2022 Oct 6;11:e79915. doi: 10.7554/eLife.79915 (PMC9536839; doi:10.7554/eLife.79915)
Supplement: Source data 6. [file elife-79915-data6.txt]

Peak	N	T1	T2	T3	T4	T5	T6	T7	T8	T9	T10	T11
0	11	1.42517625	0.29438153125	0.742606625	0.451768125	0.461302625	0.2776855	0.988693625	0.28919959375	1.036994	0.39681	0.688808125
1	11	3.4561855	0.304614625	2.3704235	0.95389775	1.4123325	0.455259625	2.706009	1.077325375	2.84025625	0.729978375	1.96430475
2	11	4.428605	0.0584673359375	2.6662355	1.12078025	1.67655025	0.37374603125	3.478329	1.0171215	3.6205845	0.5660778125	2.05472275
3	11	1.694912375	-0.00550716894531	1.20424525	0.3564685625	0.5868315	0.142719453125	1.562291875	0.4122739375	1.37410625	0.192059203125	0.720553875
4	11	7.613772	0.3711369375	4.871037	2.03416775	3.0283265	0.717667	6.30892	2.032357375	6.372509	1.153849	3.9057025
5	11	4.1358375	-0.00187358654785	2.4848275	0.846675375	1.417178	0.32930353125	3.296097	0.8922944375	3.610177	0.5197085	1.984947
6	11	3.024587	1.134158375	2.677052	1.767022875	2.125298	1.3028515	2.8351375	1.92224825	2.64888325	1.447818625	2.4171655
7	11	2.695788	0.27666603125	1.675451875	0.7585328125	1.0268039375	0.34624809375	2.2123245	0.7447006875	2.1419755	0.30392959375	1.3361715
8	11	2.91367125	-0.0227346953125	1.90338425	0.75376375	1.0227659375	0.347880375	2.48988075	0.625528375	2.348385	0.190344890625	1.311973625
9	11	6.737972	0.196596546875	4.06831525	1.359871	2.17993175	0.4045930625	5.354513	1.3452185	5.5266335	0.843074	2.92932825
10	11	3.89542375	0.21920525	2.6098515	1.0483688125	1.7450255	0.4705238125	3.2868265	0.9237816875	3.1780495	0.5980274375	1.98154475
11	11	5.341913	0.07502496875	3.2587035	1.071587375	1.734070375	0.3315645	4.378512	1.0133310625	4.262406	0.5999560625	2.2419645
12	11	7.286051	0.369884125	4.788125	2.093633	3.262247	0.8568924375	6.202841	1.99027025	6.2513195	1.354907875	3.8709455
13	11	1.98823975	0.334243625	1.31670075	0.751536875	0.9920935	0.5018816875	1.70666	0.7771075	1.767972125	0.64973075	1.261167875
14	11	17.117836	14.490526	16.829776	15.92406	16.242226	15.22152	17.135748	15.788478	17.204304	15.504874	16.549716
15	11	14.594634	0.179117109375	8.982162	3.13776525	5.1789325	1.124063	11.775288	3.0028875	11.647022	1.858145375	6.901937
16	11	5.432496	0.0151511142578	3.1175655	0.9091075625	1.594699	0.3496850625	4.1892675	0.92993275	4.317351	0.4931598125	2.2690845
17	11	11.932964	0.4082354375	7.353565	2.627535	4.287002	0.899298875	9.73744	2.572552	9.537235	1.514245	5.462479
18	11	10.938504	0.360961125	6.5023205	2.346807	3.93667	0.8159081875	8.724342	2.285804	8.788472	1.457071875	5.118612
19	11	1.83302375	0.19152075	1.2983845	0.587636875	0.713653875	0.34055384375	1.61133625	0.6592306875	1.49665625	0.591796375	1.00792375
20	11	1.78317825	0.0400123046875	1.19491975	0.171245	0.3695800625	0.149906375	1.4526115	0.334902625	1.555381875	0.13437546875	0.88407325
21	11	2.9489625	0.14650853125	1.868285	0.45161053125	1.0082625625	0.21773634375	2.33087625	0.5154139375	2.386335	0.4625695625	1.20607725
22	11	8.629918	0.2114436875	5.2406425	1.70828575	2.79360975	0.6357825	6.8379305	1.59255425	6.6557085	0.8985029375	3.8573775
23	11	6.768436	0.077588703125	3.944889	1.286546	2.347806	0.62710875	5.438214	1.27180275	5.341933	0.7843366875	2.94711325
24	11	18.372264	7.933171	16.507486	12.741132	14.603592	9.987827	17.856536	12.79381	17.731718	11.446991	15.486231
25	11	3.16510875	0.15056434375	1.705181	0.403462125	0.86601575	0.098405	2.541515	0.540275875	2.496643	0.36799496875	1.26068475
26	11	2.8855615	0.23794103125	1.7603195	0.548606625	0.91298475	0.222390515625	2.3905255	0.47655090625	2.155956	0.3314345625	1.208202625
27	11	1.9297325	0.00820782617187	1.07220425	0.3680405	0.6462295	0.0714515078125	1.612351125	0.25838284375	1.585494	0.129876890625	0.8634403125
28	11	5.5673385	0.17823634375	3.3283105	1.033347125	1.908219875	0.3029460625	4.511394	1.07618125	4.248654	0.5130748125	2.53793125
29	11	6.398826	0.33539275	3.94321025	1.29304475	2.20470325	0.4154213125	5.225589	1.32019	5.182076	0.7038253125	2.85436875
30	11	2.96721225	0.129119179687	1.843510625	0.713365625	1.112768625	0.222518015625	2.3055005	0.4908761875	2.401672	0.3693655625	1.37121325
31	11	11.826663	0.254495453125	7.103817	2.398862	3.944645	0.63077075	9.554152	2.11001825	9.580275	1.137456125	5.173215
32	11	4.631875	0.0492173359375	2.656783	0.699645	1.500486625	0.31577096875	3.496213	0.8463244375	3.6556595	0.28335671875	2.036513
33	11	7.9482405	0.207341875	4.5281215	1.3052515	2.533105	0.3533819375	6.3412795	1.510379625	6.454983	0.9469973125	3.49171175
34	11	6.12982	0.14542515625	3.636253	1.047608	1.753137625	0.33537609375	4.923329	1.084874	4.7928815	0.7287154375	2.54483125
35	11	11.730672	0.14319246875	6.9801505	2.1102435	3.873608	0.603245625	9.361759	2.168334	9.25203	1.016144625	5.315028
36	11	6.825935	0.239440703125	3.954811	1.06001475	2.180234	0.53836125	5.5898445	1.236266875	5.5057925	0.6613273125	2.941661
37	11	7.2852315	0.134143203125	4.237967	1.1081405	2.30734975	0.35441659375	5.814184	1.330207125	5.9015425	0.746760125	3.1771965
38	11	59.64928	47.341908	57.987096	54.315888	55.883112	50.59584	59.428212	54.103012	59.466672	52.266856	56.929816
39	11	3.875425	2.6716145	3.36614125	3.1208695	3.22393675	2.612831	3.5517435	3.09244975	3.5673435	3.0470205	3.38502675
40	11	9.239254	0.18276928125	5.5158175	1.83396525	3.02414875	0.3780310625	7.431321	1.5753575	7.5174365	0.891072	4.052234
41	11	3.892146	-0.0302072285156	2.3601275	0.7468748125	1.203829125	0.2977966875	2.99970625	0.8280134375	2.946321	0.3463494375	1.491119
42	11	1.5172825	0.30509603125	1.3187355	0.77920825	1.0193271875	0.51026421875	1.3123645	0.834797875	1.416608125	0.694136125	1.055675375
43	11	1.607161125	-0.037344359375	1.030735875	0.349180375	0.7090069375	0.0263590234375	1.2781585	0.3017070625	1.478817	0.0887212265625	0.629096125
44	11	2.4045505	0.138100296875	1.3394115	0.4148691875	0.682856125	0.117081507812	1.923541125	0.557719375	1.88248525	0.151545953125	1.07543125
45	11	3.97244475	0.239538421875	2.56238925	1.029353375	1.435542125	0.5781505	3.34841575	1.115345875	3.36590725	0.6927255625	1.84027425
46	11	3.801053	0.09700440625	2.19455225	0.50433875	1.15280225	-0.02796796875	3.221898	0.67254175	3.20900325	0.34947965625	1.5727375
47	11	3.3647215	0.181238765625	1.97568375	0.4597485625	1.023151125	0.2314204375	2.6982725	0.5736519375	2.733154	0.33551996875	1.38454875
48	11	3.367671	0.42067775	2.4187515	1.3076345	1.681460375	0.9174215625	3.109683	1.2327485	2.96557175	1.1360595	2.129149
49	11	5.353109	0.00702887353516	3.0332425	0.8064183125	1.411287625	0.24872125	4.2496015	0.979405625	4.239261	0.478161875	2.1825115
50	11	14.72963	0.701635875	9.716894	3.694867	5.980231	1.647565375	12.201968	3.7898805	12.158815	2.3406555	7.524694
51	11	2.16121925	1.149776875	1.876092125	1.706920875	1.818014625	1.337858	2.2084825	1.651474125	2.2747705	1.28909475	1.73720925
52	11	13.341428	0.6301345625	8.0439875	2.959848	4.788126	1.0114405625	10.453968	2.950125	10.323398	1.809588875	6.29678
53	11	5.3191355	0.0716338984375	3.3122365	1.19847525	1.94618725	0.49239528125	4.3489835	1.205186625	4.367989	0.742354125	2.4977715
54	11	73.306208	54.124248	70.633376	64.513376	67.295856	58.84424	72.820112	64.068756	72.72368	61.606712	68.937056
55	11	5.444312	3.57109325	5.1551865	4.638137	4.832414	3.9854765	5.3834705	4.544251	5.554332	4.3567465	5.004026
56	11	39.59694	29.080438	37.733568	34.29578	35.863728	31.470322	38.788512	34.254728	38.712532	32.840512	36.822512
57	11	2.084908625	0.1959230625	1.452415375	0.31625709375	0.643583375	0.121547945312	1.7963855	0.3299080625	1.813766625	0.34969671875	0.9273205
58	11	47.70188	33.70468	45.45732	40.919584	42.978104	37.022008	46.975392	40.787044	46.938832	38.964456	44.262608
59	11	4.397026	0.7039529375	2.774596	1.313183125	1.734945625	0.767655	3.56978125	1.261679625	3.46011225	0.87817675	2.1459955
60	11	5.306597	3.5495285	4.974807	4.405772	4.467489	3.82505	5.002021	4.446318	5.167969	4.175605	4.776939
61	11	6.8653145	0.060164171875	3.80218275	1.187395875	2.17310975	0.2901966875	5.156025	1.23510575	5.26029	0.5465305	2.74349475
62	11	3.9350785	3.4664865	3.902859	3.5646535	3.668827	3.56536875	3.71681025	3.523428	3.8782915	3.6225325	3.7955175
63	11	8.553788	0.206038859375	4.955516	1.37930475	2.46963175	0.4305330625	6.622784	1.543022	6.761886	0.7945523125	3.48465975
64	11	61.517048	37.012848	57.443244	49.3784	53.425216	42.825584	59.822344	49.501068	59.723504	46.052984	55.437604
65	11	7.985354	0.06659853125	4.6742815	1.3846625	2.56919375	0.2664913125	6.2714405	1.31966675	6.298917	0.74974975	3.4299935
66	11	2.2722385	0.050839828125	1.403152	0.3784086875	0.7104383125	0.259182359375	1.67318425	0.39503884375	1.9316265	0.22887940625	0.7312785625
67	11	27.031426	19.13768	25.110296	22.536154	23.698332	20.632688	26.354268	22.654422	26.276902	21.496664	24.28648
68	11	6.789832	0.37079790625	4.0270545	1.292544	2.3027305	0.6237624375	5.3857995	1.482759875	5.186492	0.795184625	2.94863925
69	11	3.019555	2.15522275	2.98992575	2.408545	2.663026	2.31616675	3.258282	2.342483	3.0942295	2.34161625	2.8650785
70	11	4.1755215	0.0597409726562	2.4961185	0.67408075	1.482977875	0.39801625	3.27878175	0.8757855	3.309456	0.35575515625	1.871434375
71	11	11.765258	1.06294275	7.423416	3.063986	4.369222	1.661619875	9.667904	2.8694175	9.44701	2.07698875	5.848485
72	11	2.07225575	0.0170230917969	1.158802875	0.20059871875	0.60241175	0.0423941796875	1.6084235	0.34208753125	1.3250215	0.0604467148437	0.74820425
73	11	7.420123	0.172314703125	4.2137975	1.10186775	2.399404	0.3802920625	5.838231	1.34524875	5.698459	0.60126125	3.18479475
74	11	5.347886	0.13933675	3.0437915	0.8852386875	1.63316675	0.2284813125	4.163936	0.8401615	3.946406	0.44257975	2.2078475
75	11	41.278492	13.538482	35.791996	25.672152	30.448566	18.472026	38.852812	25.68978	38.812424	21.744912	32.923688
76	11	3.34710475	0.29848640625	2.0781245	0.6848354375	1.11681925	0.40054178125	2.5794405	0.7473626875	2.726298	0.4896808125	1.56023175
77	11	13.223463	10.555988	12.616312	11.710891	12.203166	11.154044	12.82749	11.76529	12.985097	11.256628	12.272602
78	11	3.3288645	0.084219265625	1.771783625	0.585492875	1.036041375	0.0618522890625	2.42559175	0.56514325	2.5328775	0.26770075	1.307326
79	11	22.910132	17.427636	22.035128	20.358428	21.213924	18.633584	22.584586	20.405012	22.688204	19.689388	21.754586
80	11	4.725401	0.0185745625	2.78056025	0.915327875	1.553817875	0.27193871875	3.76213925	0.811832625	3.70475425	0.51744459375	2.05646325
81	11	2.3827235	0.13743890625	1.509465	0.371488125	0.768099375	0.043672796875	1.876713625	0.38689975	1.7718775	0.1902190625	1.005687125
82	11	2.781113	0.2158320625	1.62940125	0.4428583125	0.854140375	0.0268282480469	2.32930175	0.4498448125	2.29767775	0.2663546875	1.15225075
83	11	2.162242	-0.00920592773437	1.4008355	0.45903025	0.658203625	0.0209195507812	1.713212875	0.46697565625	1.747118	0.3028755625	0.9598128125
84	11	2.8466955	1.31568725	2.51644875	2.15033825	2.50018775	1.78748525	2.7448245	2.088934375	3.10135175	2.04980775	2.4886675
85	11	3.8737615	2.8701915	3.777622	3.389222	3.3658085	3.11325725	3.70854875	3.568864	3.90071275	3.2300525	3.60670775
86	11	1.36500525	-0.00117782775879	0.82367125	0.144939203125	0.51629178125	0.07451215625	1.07360825	0.232418625	1.070393	0.102426578125	0.5557420625
87	11	4.03799175	0.1533760625	2.151694	0.6726023125	1.312686875	0.23879696875	3.17428725	0.563067	3.180704	0.2696419375	1.682474875
88	11	10.413694	2.91741325	8.714495	5.8219485	7.119931	4.03813775	9.850828	5.9308165	9.733043	4.943642	7.926483
89	11	3.565877	0.0403101640625	2.08534025	0.6840031875	1.13028125	0.174739046875	2.9404075	0.611020375	2.94229425	0.3691876875	1.623005
90	11	13.966038	0.23102659375	8.389794	2.8025185	4.9118205	0.759863125	11.095368	2.835312	11.129556	1.5805185	6.415763
91	11	6.896431	0.0623130195312	4.0861105	1.45750125	2.601754	0.3488883125	5.511703	1.1586945	5.522568	0.863382625	3.129321
92	11	3.8115015	-0.17077146875	2.2901745	0.737291875	1.287574125	0.3048774375	2.8820355	0.6728825	3.170768	0.4307950625	1.55857125
93	11	7.192755	0.067237578125	4.1416895	1.13779825	2.07082125	0.21561546875	5.678384	1.2626095	5.569867	0.752014875	3.1438005
94	11	2.022713625	0.339366625	1.0274494375	0.33947465625	0.67048075	0.0862241875	1.57128625	0.4120246875	1.60872975	0.38794125	0.8820749375
95	11	21.826774	16.604125	20.941804	19.334304	19.932354	17.975994	21.424958	19.226364	21.572884	18.536392	20.387408
96	11	31.325832	23.739812	30.263592	27.941848	29.21169	25.821824	31.209176	27.776218	31.024404	26.705244	29.714424
97	11	53.299984	29.504666	49.504412	41.476064	45.533344	35.030364	51.989848	41.679376	52.001712	38.148428	47.600032
98	11	14.701185	3.4925035	12.091929	7.8197485	9.688315	5.2258815	13.512768	7.861728	13.564576	6.235299	10.75298
99	11	13.289812	9.843574	12.770836	11.842387	12.303666	10.800885	13.236627	11.900936	13.127344	11.41368	12.654194
100	11	1.56415225	-0.0299987421875	0.82355	0.29450925	0.45164828125	0.0657664140625	1.32347725	0.329807375	1.163695625	0.3138016875	0.580357875
101	11	2.546709	0.01144290625	1.432942125	0.47736059375	0.702135875	0.0752688203125	1.99944875	0.3993233125	1.97922975	0.45161284375	1.0351071875
102	11	12.622286	8.391668	11.253163	9.621308	10.155687	9.001609	11.816002	9.569484	11.942775	9.132871	10.729198
103	11	1.3006325	-0.0889805546875	0.7572693125	0.18263353125	0.33424775	0.0264703457031	0.9521718125	0.15073071875	0.868812125	0.0424626679687	0.44233921875
104	11	5.0140095	3.4239945	4.808786	4.1881615	4.427849	3.85012975	4.815778	4.1069365	4.9229165	4.0458565	4.544216
105	11	31.329496	23.271064	30.266708	27.585256	28.930944	25.097628	31.018894	27.50982	30.95698	26.3716	29.371756
106	11	4.260526	0.3025365	2.50680175	0.6724229375	1.33514	0.28214946875	3.343503	0.7638700625	3.3198455	0.453698875	1.79924925
107	11	1.649368	-0.0309020898437	0.9700196875	0.18390953125	0.634684375	-0.0512647148437	1.217952125	0.173572515625	1.193333125	0.0155234189453	0.6473885625
108	11	7.747178	0.1060838125	4.580763	1.30071925	2.416997	0.30247765625	6.161962	1.41264125	6.372728	0.6341153125	3.407908
109	11	2.18364575	0.0846752421875	1.146493125	0.239516390625	0.6688360625	0.162837890625	1.66892625	0.29958825	1.570768125	0.188362609375	0.9425221875
110	11	7.4566565	4.09169075	6.394287	5.320922	5.693574	4.542196	7.0142085	5.292591	6.8710285	5.009739	5.814837
111	11	4.4162705	0.9936213125	3.100644	1.566959875	2.1738165	1.034714375	3.88877925	1.50950725	3.6637665	1.19331675	2.41264025
112	11	6.986308	3.86759275	5.992391	4.7607785	5.429247	4.1089515	6.5532955	4.809291	6.4558905	4.588201	5.599975
113	11	3.63144425	0.0610240585937	2.0300965	0.61075875	0.8901874375	0.33055809375	2.8398045	0.4717894375	2.89489175	0.24931859375	1.5104955
114	11	8.282338	0.36443996875	4.986614	1.5816815	2.902856	0.61138675	6.5528685	1.62625825	6.7397775	0.8788565	3.82058225
115	11	74.282344	64.516088	73.119232	70.057408	71.319056	67.312896	74.453024	69.854984	74.231288	68.536384	72.215032
116	11	5.555298	0.22102403125	3.23056425	1.00552975	1.659645625	0.5609075	4.370456	1.004463625	4.2712895	0.675761875	2.3320405
117	11	2.17551475	0.00981763867187	1.284466125	0.34573690625	0.6376715	0.16628390625	1.643884625	0.190217703125	1.704825	0.111212289062	0.794049375
118	11	2.365446	0.0338021640625	1.18226575	0.2555691875	0.778258125	0.00957489257812	1.70010075	0.52138725	1.90833875	0.22933603125	0.9002493125
119	11	9.62536	0.3201034375	5.799904	1.84117025	3.4239645	0.7669440625	7.8233345	2.00418725	7.538448	1.203547	4.3364685
120	11	2.609522	0.21321615625	1.3980745	0.322868875	0.7205983125	0.108977617187	2.115648	0.3150335	2.011217	0.22886578125	1.0010510625
121	11	2.931462	-0.129387398437	1.54752225	0.391078625	0.819929375	-0.00604623925781	2.126785	0.37446903125	2.101142	0.2606299375	1.09541275
122	11	1.640728625	0.0510201953125	0.901475625	0.3572003125	0.448271125	0.151969546875	1.183826	0.4499353125	1.14939025	0.246066125	0.48817715625
123	11	6.539796	5.515101	6.427745	6.235593	6.123593	5.825434	6.542363	6.183286	6.482002	5.999359	6.232297
124	11	5.9370605	0.235922734375	3.5002225	1.081705	1.9564335	0.507038	4.709372	1.07848325	4.800673	0.8738685	2.60712125
125	11	11.3959	0.334324125	6.740871	2.246128	3.70879525	0.7626198125	9.032062	2.094414125	9.041178	1.075863375	4.976428
126	11	3.4049835	0.179758875	2.199048	0.52076265625	1.201037	0.3461421875	2.768303	0.5935765625	2.81803075	0.427349	1.5245275
127	11	10.038954	0.160024875	5.898132	1.82437225	3.1038085	0.6077065625	7.934099	1.62276625	7.991643	1.09480175	4.289232
128	11	2.664083	0.179067484375	1.58954725	0.3274946875	0.8922753125	0.34112078125	2.1874685	0.3336165625	2.2073795	0.51654025	1.284061625
129	11	2.9423035	0.2858983125	1.6655075	0.685539375	0.95789675	0.2692300625	2.3906735	0.627138	2.3181245	0.315566125	1.285215625
130	11	5.5855215	0.105144984375	3.3521075	1.21978825	1.8183805	0.40268078125	4.287703	1.112903	4.351348	0.54487275	2.4335195
131	11	1.80330825	1.46298775	1.868012875	1.6865105	1.70103625	1.700133625	1.93612275	1.762442375	2.020867125	1.818615625	1.774007375
132	11	2.29233875	0.0941710078125	1.450662	0.49847909375	0.8262710625	0.1475820625	2.0035375	0.40020359375	1.99995475	0.24443696875	1.02067775
133	11	1.485515375	0.963454125	1.24269525	1.169651625	1.199986125	1.108579375	1.3068495	1.09619475	1.329471125	1.05332125	1.26559725
134	11	2.7313165	0.2680708125	1.597592	0.66651725	1.0116155	0.128184710937	2.16504375	0.501447375	2.03872325	0.5329239375	1.240612
135	11	2.512663	0.9041891875	1.550519375	1.418440625	1.516340875	1.212612875	2.033039875	1.296000125	1.857541375	1.21713075	1.421798625
136	11	23.39602	15.352444	21.052772	18.124188	19.341004	16.364995	22.226172	18.00545	22.28114	17.20582	20.275166
137	11	6.423432	0.0727605390625	3.54364425	0.954683375	2.027007375	0.366486	5.0125375	1.129338125	5.223614	0.5168619375	2.721509
138	11	4.17887125	1.355602625	2.83818425	1.913480875	2.10168025	1.534892625	2.9732375	1.70241575	3.11291625	1.638351875	2.33855025
139	11	10.148611	0.261591546875	6.024923	2.24715575	3.6628245	0.6674929375	8.087049	2.2707795	8.187692	1.3590725	4.870832
140	11	2.05608525	0.075199140625	1.0094360625	0.29715221875	0.6252179375	0.3134798125	1.34392625	0.3262396875	1.490819625	0.1669520625	0.9377491875
141	11	9.104892	0.253157609375	5.165024	1.78672525	2.7489165	0.504740625	7.179144	1.526145875	7.070564	0.9943156875	3.8336535
142	11	3.73823	-0.0241061855469	2.206919	0.726326625	1.25608875	0.246713734375	2.9486325	0.81480075	2.9606125	0.3249339375	1.503158
143	11	2.1632105	0.20752446875	1.324410375	0.464217	0.6676626875	0.39580515625	1.72066475	0.3840413125	1.70386825	0.3381425	1.01746575
144	11	11.417286	0.384405125	6.8220155	2.043779	3.94110375	0.6492035	9.2425	2.21259225	8.989642	1.27636825	5.093015
145	11	3.024757	0.143290890625	1.769486	0.960738625	1.258657	0.2896705625	2.3229385	0.6003481875	2.23012225	0.40607303125	1.4375185
146	11	7.9304425	2.95912675	6.8410335	5.17919	5.716448	3.85329	7.6004275	5.078954	7.6503415	4.393967	6.315057
147	11	6.810696	0.330574375	3.906234	1.297428	2.051936875	0.54318725	5.291453	1.319232125	5.400625	0.6761845	2.909915
148	11	6.348004	4.62098	5.768474	5.20218	5.3655185	4.7757565	6.011333	5.1554805	5.967723	4.943378	5.725401
149	11	2.1764045	-0.0395514648437	1.248507375	0.588247875	0.5610009375	0.1607424375	1.7181995	0.36677721875	1.69165325	0.223906796875	0.800571
150	11	1.33850375	0.0741150859375	0.6990095	0.19554096875	0.3523620625	0.107464015625	0.96047375	0.46031475	1.0753525	0.134410296875	0.542990625
151	11	5.372115	0.124490015625	3.10796375	0.9966638125	1.682562875	0.29419671875	4.3244025	0.9580571875	4.08344675	0.43710190625	2.13705825
152	11	2.07426975	0.172070328125	1.07275725	0.48560740625	0.686024	0.32780190625	1.60274575	0.68222375	1.6369725	0.3142404375	1.088435875
153	11	5.4501405	0.240772421875	3.29654025	1.09737525	2.0571245	0.568956625	4.3977195	1.285484	4.376944	0.705006	2.45198625
154	11	5.820881	0.07357790625	3.5000235	1.0276505625	1.7993595	0.27503	4.63417	1.207449	4.721314	0.5187131875	2.580021
155	11	2.60295525	0.067052234375	1.57232125	0.4824785	0.858365	0.115090945312	2.0471755	0.34243828125	2.094048625	0.305785	1.0395365
156	11	2.25652675	0.00649613330078	1.24089475	0.5993149375	0.8394718125	0.0645695625	1.973329	0.673773625	1.8444085	0.241571296875	1.050402625
157	11	6.045895	0.106305742187	3.521098	0.85313975	1.892457125	0.3062185625	4.695079	0.98136625	4.77254	0.5639855	2.34449125
158	11	2.02062775	-0.0216585800781	1.09264975	0.45668403125	0.68414175	0.07763778125	1.524136	0.3354281875	1.4473345	0.20336025	0.8287376875
159	11	4.013865	0.093731921875	2.2545635	0.6152693125	1.267221875	0.32332525	3.2197305	0.5929426875	3.069784	0.4584963125	1.76420475
160	11	2.7240155	0.0941137109375	1.4913915	0.6476895625	0.943202375	0.24594140625	2.28087225	0.5509811875	2.1030635	0.447608125	1.2828635
161	11	1.4552525	0.8641155625	1.069473125	0.9931219375	0.8225571875	0.6784978125	1.417534875	0.882041	1.207841125	0.7418126875	1.0328585625
162	11	2.1765585	0.0420354179687	1.201266	0.33357421875	0.6463255625	0.094613984375	1.520470625	0.336433125	1.65375725	0.098069515625	0.954110375
163	11	2.486627	0.0523746367187	1.4029225	0.26047278125	0.7663463125	0.07565728125	2.019332	0.3121933125	1.955695	0.16898409375	0.983535375
164	11	3.154881	0.126913546875	1.635636125	0.331207	0.9779344375	0.135468546875	2.4786555	0.49063115625	2.4564695	0.317339625	1.328274625
165	11	3.28272475	-0.117348054687	1.72518125	0.6318743125	1.087159	0.205142453125	2.47624225	0.5445895625	2.673421	0.35861328125	1.505952125
166	11	3.078979	0.2083555	1.620010625	0.574511	1.098329875	0.102834289062	2.389339	0.3651683125	2.3652045	0.3005736875	1.203476
167	11	2.755938	0.18393221875	1.732226	0.514777375	0.81425025	0.095762140625	2.07343025	0.454327125	2.162224	0.3499115625	1.23420325
168	11	3.921748	0.054663390625	2.17232025	0.6738679375	1.3405425	0.119610945312	3.295781	0.9196739375	3.30130625	0.30622171875	1.720742625
169	11	1.8892785	0.094091765625	1.24348775	0.221303546875	0.67678125	0.135051359375	1.670231875	0.4886703125	1.59981825	0.42903240625	0.866573125
170	11	3.66314	0.0619729179687	2.223336	0.67749375	1.17205175	0.3247898125	2.89144525	0.7403059375	2.8463235	0.410098	1.7194165
171	11	2.5144925	0.0663263984375	1.546591	0.44229325	0.748414125	0.20803265625	2.0602915	0.496201375	2.1510535	0.292913	1.138490625
172	11	2.47055475	0.101819140625	1.507398375	0.4603405	0.753982375	0.070391171875	1.9091265	0.40834253125	1.767280125	0.147810296875	1.22792625
173	11	3.264394	0.0506434492187	1.980566875	0.3896229375	1.063057875	0.2083014375	2.7971875	0.5814189375	2.671268	0.3068024375	1.474263875
174	11	4.637448	0.126925679687	2.844719	0.88659125	1.563494	0.352542625	3.785355	0.6958575625	3.8072875	0.5358075625	1.993134
175	11	3.01334475	0.123239203125	1.780941375	0.524973375	0.907397	0.27751615625	2.33980125	0.5585706875	2.4760795	0.391293625	1.4595875
176	11	4.320804	0.0228013242187	2.400842	0.861272875	1.4248065	0.2225505	3.38466075	0.70059525	3.328818	0.43998625	1.916299875
177	11	4.13291425	0.0325779589844	2.3888475	0.7441516875	1.175865125	0.0940726484375	3.34383875	0.8455160625	3.3060425	0.495357875	1.918278875
178	11	2.8222495	0.046608140625	1.5997865	0.5708409375	0.7100744375	0.20781196875	2.26687525	0.543090375	1.99903475	0.26445015625	1.158017875
179	11	1.6012285	0.173181390625	0.8513658125	0.241568625	0.4443179375	0.172530109375	1.154249875	0.3090528125	1.17605825	0.14245821875	0.573154375
180	11	4.379369	-0.0619259179687	2.3730535	0.7731608125	1.2806205	0.33951325	3.3477235	0.7321025625	3.396817	0.39811675	1.859753375
181	11	1.866946	0.0362601367187	0.97564775	0.428579875	0.46987584375	0.0802799375	1.46074725	0.46824803125	1.276028	0.0993508203125	0.8319760625
182	11	2.3811365	-0.0215449355469	1.285858875	0.4126611875	0.7363118125	0.2514155625	1.712697375	0.5774793125	1.676420125	0.2458569375	0.9765593125
183	11	2.4189995	0.19225703125	1.387371875	0.3240798125	0.806907625	0.119666851562	1.881694125	0.51208584375	1.8648655	0.1928710625	0.9115036875
184	11	4.05359825	0.0314260058594	2.26896225	0.84477625	1.351419125	0.2065586875	3.2037355	0.633164375	3.0866185	0.3240094375	1.68589
185	11	6.73278	-0.0756094140625	3.97341025	1.250801	2.25240925	0.4537053125	5.306151	1.1068965	5.506657	0.6230628125	2.961612
186	11	2.997214	0.156896375	1.53767225	0.39239503125	0.9452035	0.148729609375	2.232685	0.502702375	2.354676	0.28289784375	1.3654395
187	11	2.4408385	1.8407975	2.1968205	2.06003325	2.1180175	1.9475525	2.38651125	2.1258135	2.20672075	2.04903175	2.31934175
188	11	4.1274715	0.04847453125	2.212288	0.720134875	1.284108875	0.25379896875	3.172829	0.7084603125	3.16510275	0.28078834375	1.787003125
189	11	3.5110205	0.111357421875	2.10464125	0.6408106875	1.070884875	0.059207296875	2.8019775	0.620002	2.6045325	0.377655375	1.501298
190	11	8.177287	0.193400640625	4.8081975	1.3262835	2.65946025	0.3782885	6.5340575	1.427049125	6.441852	0.8573995	3.5975835
191	11	2.18953675	0.101398335937	1.358428875	0.42483103125	0.735122875	0.051178203125	1.76599025	0.26763921875	1.835665	0.3084556875	0.92306025
192	11	1.5302195	0.1144551875	0.7716355625	0.19027721875	0.275349	0.1502675625	1.18105825	0.314648625	1.214954625	0.066190296875	0.595644875
193	11	4.7442495	0.125176257812	2.783612	0.852526625	1.552791875	0.196059296875	3.679832	0.813179875	3.83625025	0.54863325	2.02933275
194	11	1.637135125	-0.046018578125	1.085234875	0.25148753125	0.51911903125	0.120858945312	1.199173375	0.228791484375	1.312167125	0.0855783515625	0.725275875
195	11	4.737589	0.0265913925781	2.85644525	0.7757889375	1.623995125	0.186267390625	3.5929955	0.94696525	3.6625935	0.546433875	2.124024
196	11	2.4905935	-0.054706375	1.413100125	0.4256595	0.6802580625	0.0525761796875	1.97508725	0.3528096875	1.74161125	0.1433495	1.0659955
197	11	3.026642	0.097358671875	1.78128225	0.43842571875	0.9755819375	0.2269355	2.3707715	0.636076	2.550015	0.3155174375	1.38972275
198	11	3.090557	0.00723593603516	1.89578325	0.760497375	1.060762375	0.33148796875	2.622723	0.67464975	2.49256675	0.30477834375	1.41836425
199	11	4.575382	0.3248263125	2.794562	1.0171685625	1.724060375	0.3732914375	3.90084225	1.07096475	3.73119125	0.605994875	2.122959
200	11	1.52453925	0.032693265625	0.880573	0.48488075	0.51243496875	0.2318286875	1.30821175	0.20033890625	1.20398975	0.22868765625	0.869172
201	11	3.29525125	0.217143609375	2.017679	0.7877951875	1.19053375	0.31570896875	2.7340475	0.82929925	2.649263	0.50698578125	1.609718875
202	11	1.693561	0.0806804765625	0.965041125	0.3971794375	0.65624125	0.0322994492187	1.246717	0.28862615625	1.20379175	0.2786858125	0.7837225
203	11	4.995112	0.171702578125	3.0502945	1.090380125	1.904064125	0.50173115625	4.1424945	1.13283975	4.1634195	0.69449125	2.53183225
204	11	2.54293	0.121642578125	1.79910075	0.575065875	0.934310875	0.161394125	2.0459815	0.591458375	2.04390475	0.335304875	1.28708225
205	11	5.591332	0.161985953125	3.36121475	1.01834175	1.9824405	0.28570328125	4.555717	1.0390378125	4.562818	0.764589125	2.4639095
206	11	2.628095	0.0541090820312	1.49363625	0.4116998125	0.83594475	0.0370966640625	1.870193875	0.44352846875	1.89586275	0.3020008125	1.1075435
207	11	2.72940525	0.133742203125	1.64140575	0.5763771875	0.831948375	0.108535320312	2.043880625	0.597151625	2.199724	0.2674179375	1.18925075
208	11	2.760688	0.12114765625	1.61365025	0.45706484375	1.09639625	0.28392184375	2.1445015	0.499173125	2.18522275	0.16738609375	1.38976075
209	11	1.367300125	-0.08920309375	1.052013375	0.242312953125	0.3759994375	-0.1395708125	1.281991375	0.3360863125	1.147418625	0.225473203125	0.758637625
210	11	1.64391175	0.08337915625	1.08723175	0.3049959375	0.456186875	0.19851853125	1.49830825	0.59763775	1.413221625	0.243331	0.8123360625
211	11	5.5952325	0.0496198789062	3.2990285	0.997426875	1.8429565	0.4373310625	4.730882	1.2459	4.488889	0.63557575	2.4227955
212	11	3.85943725	0.16171790625	2.290528	0.734312875	1.461857125	0.44491021875	3.08205975	0.7303165	3.07103875	0.5275579375	1.620875
213	11	2.6050355	-0.0200856992187	1.557142875	0.4169843125	0.8583635	0.4377705	1.925758875	0.55173925	1.897496	0.3864025	1.1091615
214	11	2.0378655	1.62329025	1.84699	1.964586	1.96632775	1.633494	1.99327925	1.93798525	2.010608125	1.80029	1.880690125
215	11	1.990378375	1.43461325	1.85781425	1.68778275	1.7932345	1.574314625	2.0829595	1.68128175	1.956844625	1.630908	1.8325005
216	11	4.3283165	0.2368935625	2.603123	1.00781175	1.705199875	0.472335625	3.5299485	0.786501625	3.483859	0.699902875	2.1451705
217	11	1.80944425	0.943392375	1.58511525	1.2211585	1.36126625	1.244387625	1.5883145	1.584385	1.678348125	1.22933925	1.62433075
218	11	4.759183	0.157395015625	3.0406695	1.132272	1.7373135	0.30001775	3.62712325	1.14230625	3.8312895	0.714864875	1.975127875
219	11	2.49345125	0.181252171875	1.38593975	0.39313371875	0.8510023125	0.32762825	1.96465675	0.55163125	2.0489165	0.0846504609375	1.04307125
220	11	1.43359775	0.4758538125	1.047142875	0.915580875	1.024710125	0.552301625	1.306334	0.7715443125	1.19924375	0.781584125	1.034814125
221	11	10.902946	0.70388925	7.6160505	3.450064	5.1426985	1.68466475	9.403595	3.5107945	9.25356	2.4017045	6.210267
222	11	1.705602	0.711533125	1.294287625	1.162782875	1.36334425	1.0863935	1.60357025	1.16609125	1.639390625	1.219890125	1.391758875
223	11	4.1852415	0.127833265625	2.584768	0.819009125	1.18339675	0.3019515625	3.3199725	0.895661	3.332671	0.45569109375	1.80642175
224	11	3.16183775	0.064262578125	1.736278	0.65495575	1.069188375	0.2743436875	2.4468215	0.753618	2.47046475	0.457327125	1.51734325
225	11	2.444827	1.21724375	2.026869	1.55570675	1.71463375	1.320048125	2.11015575	1.5924285	2.2322465	1.38710875	2.028015125
226	11	5.925894	0.2894610625	4.0094095	1.74763475	2.592219	0.678695125	5.240285	1.483156	4.980758	0.945034125	3.36257375
227	11	1.492168125	0.6486005625	1.1699255	0.9099745	1.131987125	0.886679375	1.405619875	0.9375499375	1.371567125	0.78056475	1.1576535
228	11	1.8045755	-0.0353785664062	1.0583945	0.35824775	0.565121125	0.129113945312	1.360016125	0.362079	1.373814	0.118487171875	0.808140875
229	11	1.79061575	0.113969460937	1.063307875	0.3598546875	0.74194375	0.25269171875	1.63652375	0.4952958125	1.53212325	0.4011140625	0.9109585
230	11	3.87878	-0.0218718164062	2.344448	0.890168125	1.343723625	0.32265234375	3.047064	0.7938205	3.11708425	0.5959201875	1.963395625
231	11	1.4977325	0.0661588125	0.698825375	0.36508259375	0.506171	0.0721225859375	1.146815875	0.50497653125	1.240159375	0.213353125	0.611148125
232	11	1.83190625	0.17789853125	1.10015875	0.352035	0.6393666875	0.28457425	1.40549675	0.3523778125	1.567555	0.3149815	0.982880125
233	11	2.38102925	0.2746346875	1.36007175	0.6414084375	1.0890155	0.3332744375	1.897032	0.6664560625	1.83619425	0.44995628125	1.3092645
234	11	3.162657	0.0817187890625	1.999578625	0.8686931875	1.2886495	0.34981546875	2.64380275	0.808018	2.77495725	0.7260750625	1.806266
235	11	2.91793325	0.00715048535156	1.6952525	0.551286875	0.925517375	0.194645953125	2.07871475	0.8342169375	2.456401	0.46233796875	1.31116625
236	11	2.7767245	2.32866	2.579028	2.622138	2.50782775	2.499866	2.72498875	2.5775785	2.687626	2.3951185	2.710026
237	11	1.624858375	-0.100014789062	1.1177145	0.3413565625	0.766376625	0.173238859375	1.459870625	0.599758625	1.32297725	0.30259875	0.762214375
238	11	3.785202	0.217656609375	2.61801625	0.936411125	1.5959365	0.27884325	3.082161	0.749997125	3.175303	0.529486	1.911867375
239	11	1.977742	-0.0898755859375	1.22329425	0.444712875	0.6581975	0.0649015195312	1.675078	0.5923363125	1.660054875	0.29966703125	1.066895125
240	11	3.7530185	0.271811375	2.279007	0.951893875	1.401481	0.31571359375	3.0497755	0.78297275	3.032513	0.649921875	1.8226565
241	11	2.47304675	0.119920148437	1.54887875	0.775682125	1.0250745	0.3906269375	1.962395	0.6689688125	1.8282785	0.461402625	1.28370375
242	11	1.89875375	0.11061715625	1.23335375	0.55367425	0.9868255625	0.1801011875	1.734126375	0.591211375	1.62156075	0.4009049375	1.093587
