# Supplementary material for: Dynamic allostery in substrate binding by human thymidylate synthase
Source: eLife. 2022 Oct 6;11:e79915. doi: 10.7554/eLife.79915 (PMC9536839; doi:10.7554/eLife.79915)
Supplement: Source data 7. [file elife-79915-data7.txt]

Peak	Residue	N	T1	T2	T3	T4	T5	T6	T7	T8	T9
0		9	1.47239325	0.54485	1.37269925	0.79010975	1.17952025	0.847370875	1.26459125	0.6152075	0.927397
1		9	5.237902	1.969971	4.718625	2.9537575	3.80264475	2.8848395	4.594868	2.5603505	3.36363375
2		9	0.78572625	0.35658503125	0.883243875	0.44166703125	0.595115125	0.498484875	0.63959325	0.41933525	0.50399203125
3		9	4.480071	1.409994625	3.718449	2.230763	3.1791875	2.1682475	3.650576	1.80789575	2.5396765
4		9	6.550001	2.4652975	5.505757	3.670934	4.93879	3.8010035	5.5274545	3.2950575	4.372458
5		9	1.5417095	0.55147025	1.28796275	0.937751	1.216985	0.828404	1.2618385	0.815728	1.0178573125
6		9	3.86874225	1.205461	3.18532625	2.0313035	2.758664	1.96092225	3.1630675	1.62487275	2.367508
7		9	7.68637	2.25985275	6.402515	3.90341425	5.468905	3.79998575	6.360353	3.29518	4.532074
8		9	3.8519785	1.265462	3.2171955	1.91528275	2.8644915	2.082574	3.2048705	1.8548275	2.454087
9		9	2.49637425	0.9280228125	2.0812155	1.3588385	1.790241	1.252776375	2.18864025	1.1067445	1.5910625
10		9	5.339802	1.83000525	4.566458	2.9924135	3.972877	2.9870975	4.7267435	2.527385	3.5346035
11		9	3.569413	1.1082085	2.8891445	1.857619625	2.4736	1.866067	2.9852105	1.4008255	2.00581175
12		9	3.802864	1.1991215	3.2381425	2.055256	2.7195145	2.00010125	3.1979525	1.6459725	2.371429
13		9	1.232289	0.156858	0.7570221875	0.3455175625	0.611335875	0.33203875	0.728616	0.195738578125	0.49672175
14		9	3.335838	1.131078875	2.85394325	1.84812175	2.4306085	1.92285525	2.9284415	1.6545995	2.1462825
15		9	7.776175	2.064938	6.523177	3.7906125	5.4020535	3.782613	6.463943	3.1408365	4.402833
16		9	1.8098385	0.246975921875	1.23683175	0.563762	1.080018	0.6908258125	1.41475575	0.548523625	0.738382625
17		9	0.9428124375	-0.0941554921875	0.46469203125	0.250847375	0.5376715625	0.26598846875	0.48416653125	0.2052149375	0.226516046875
18		9	13.995936	0.49248559375	8.405724	2.1495105	5.402159	2.2595905	8.3694985	1.215797875	3.37448425
19		9	10.431078	3.68197	9.142551	5.842666	7.778525	5.739686	9.022045	4.899765	6.670448
20		9	1.427164125	0.5619211875	1.154053875	0.681105125	1.14603975	0.720060375	1.193290375	0.743462625	0.9189575
21		9	1.77553225	0.4667518125	1.479679375	0.9293916875	1.218569375	1.0028664375	1.549494	0.81358775	1.048746125
22		9	20.072728	2.79788675	12.66352	4.8926	8.619392	4.6233865	12.724484	4.208572	5.669691
23		9	9.517967	3.243945	8.0443265	5.0353115	6.99948	5.006853	8.170673	4.3261195	5.96203
24		9	6.413877	2.28374875	5.682132	3.6425865	4.782295	3.526917	5.661103	2.85841475	4.0344175
25		9	1.954287875	0.65128225	1.56420775	1.051810625	1.307562375	0.996885625	1.6048035	0.8689365	1.049524375
26		9	5.3245915	1.61096225	4.38428	2.862896	3.90608725	2.7803315	4.531303	2.3473795	3.1548035
27		9	2.580779	0.8022398125	2.25268575	1.42200175	1.94079375	1.479189875	2.142086	1.16540675	1.539561875
28		9	2.7690955	0.9791745	2.445483	1.41355725	1.94104	1.349646125	2.30653525	1.2190615	1.759392875
29		9	1.45586125	0.286975125	1.18644175	0.619862	0.9112635	0.6172710625	1.2453525	0.6533830625	0.88246725
30		9	2.5750335	0.9077950625	2.311233	1.417897625	1.944926	1.3968365	2.4322705	1.43321375	1.718306
31		9	0.8887825625	-0.0544884882812	0.571670625	0.1514059375	0.40855646875	0.150207578125	0.5848393125	0.20045571875	0.254228609375
32		9	0.921187375	0.144548328125	0.657459875	0.2405853125	0.552333125	0.33315246875	0.54655675	0.1502729375	0.243699921875
33		9	2.13439925	0.8166751875	1.874320375	1.077066625	1.6065685	1.206800625	1.7124465	1.039394125	1.310069
34		9	1.082582	0.4210495	0.838993625	0.557887375	0.72640525	0.578146375	0.792051125	0.58746575	0.6193713125
35		9	4.733015	1.5885985	3.955278	2.53496275	3.4033935	2.42663	4.087883	2.1662735	2.82646225
36		9	10.150535	3.182049	8.490028	5.296236	7.2242265	5.138202	8.482331	4.6582785	6.1221755
37		9	4.1332335	1.340625875	3.566389	2.1402845	3.167815	2.26170975	3.54297025	1.920873875	2.57424125
38		9	6.501903	2.007195875	5.450887	3.4859365	4.751143	3.44605825	5.477437	2.92904575	3.9779015
39		9	0.8262038125	0.0809808046875	0.42125209375	0.28430221875	0.5220216875	0.217122984375	0.6096880625	0.1573505625	0.27651621875
40		9	5.283896	1.7432155	4.4176895	2.84096575	3.776854	2.6225805	4.141529	2.36771525	3.151296
41		9	1.43690075	-0.0363191835937	0.93512175	0.322218	0.57958225	0.3140016875	0.9583241875	0.242753203125	0.36717640625
42		9	3.312034	0.9778529375	2.9691765	1.864642375	2.54821875	1.85418075	3.048534	1.598344875	2.13155725
43		9	10.689723	3.4553375	9.1021	5.612038	7.813205	5.427252	9.345156	4.695446	6.463122
44		9	5.381202	1.599114875	4.36605	2.76144875	3.691008	2.78533925	4.5441665	2.2167565	3.161374
45		9	1.1262605	0.19679209375	0.613882375	0.23196496875	0.471887875	0.26328415625	0.573040875	0.256806421875	0.359825125
46		9	1.0341770625	0.164401359375	0.6742169375	0.23196496875	0.49016121875	0.213368234375	0.638246375	0.2439138125	0.359825125
47		9	6.122144	2.126988	5.356908	3.2580965	4.5295655	3.25422525	5.3178255	2.8691475	3.65189975
48		9	0.6812133125	0.109902210937	0.43310965625	0.1551661875	0.46973959375	0.109330515625	0.5254380625	0.127696367187	0.193604359375
49		9	1.2494315	0.158262796875	0.8402905625	0.31770434375	0.7074831875	0.2637881875	0.763012625	0.2552608125	0.32137559375
50		9	48.146624	1.1715135	26.800934	5.552782	15.796193	5.49674	26.83376	3.291605	9.38453
51		9	1.46093075	0.176004703125	0.9099513125	0.51721671875	0.6896586875	0.27425921875	0.7820611875	0.23187528125	0.43370890625
52		9	3.285913	0.215813046875	1.7706075	0.4743611875	1.18940975	0.393199625	1.918915875	0.21483003125	0.47402515625
53		9	0.85794075	0.20245796875	0.7042660625	0.256926265625	0.5033738125	0.262447125	0.637533875	0.246538578125	0.37713446875
54		9	8.752923	2.7257555	7.245783	4.6132465	6.215388	4.38814	7.384392	3.7592755	5.2140725
55		9	1.262044625	0.31991390625	0.9265005625	0.7632504375	1.044401625	0.609927375	0.995229875	0.50310671875	0.8014495
56		9	12.917229	3.2929695	9.825702	5.490019	7.877925	5.493502	9.920751	4.532971	6.588624
57		9	2.4278025	0.741977625	1.97481225	1.11443425	1.7219115	1.18516125	1.99107325	0.970701375	1.48207
58		9	0.6968128125	0.3212085	0.593146375	0.37847878125	0.50049678125	0.31130609375	0.588927625	0.3250039375	0.37172965625
59		9	1.1983525	0.3993763125	1.0193379375	0.68697875	0.88757925	0.6292590625	1.09123975	0.51106965625	0.6736821875
60		9	1.61937525	0.20240515625	1.12446175	0.320017	0.670269625	0.377415375	1.152779375	0.223342609375	0.47579184375
61		9	1.481625	0.5219304375	1.31957325	0.7983539375	0.9884695	0.86890725	1.28585375	0.6552274375	0.958845625
62		9	1.284443125	0.4298413125	0.99800625	0.6822956875	0.9279719375	0.798103875	0.9836206875	0.51111446875	0.82463325
63		9	6.7625355	1.168484	5.132769	2.3795265	3.886338	2.40893625	4.9462975	1.89442675	3.08563675
64		9	3.377194	0.2684699375	2.38653575	0.8304138125	1.622932125	0.7714996875	2.26265375	0.6046454375	1.163944875
65		9	12.917229	2.41200675	9.825702	4.608733	7.668626	4.731251	9.920751	3.75047	5.9516565
66		9	3.287743	1.05467775	2.7277215	1.663155375	2.350382	1.696277625	2.8930515	1.453873625	2.00569225
67		9	12.248111	3.3334805	9.8101	5.572161	8.0435225	5.6035635	9.740926	4.634489	6.709887
68		9	3.8257285	1.1218045	3.24993175	2.0675695	2.8117555	1.98575625	3.2214455	1.636301	2.4283925
69		9	4.554168	0.295831875	2.677352	0.63131225	1.70184425	0.7178215	2.6643825	0.4332529375	1.074525625
70		9	62.225456	3.3334805	34.803352	7.019272	20.007116	6.861093	34.71076	4.634489	11.599524
71		9	3.4265495	1.3151185	3.06809975	2.0210235	2.72434975	1.975621	2.96846025	1.680529	2.2654085
72		9	0.674464	0.122932695312	0.4704528125	0.3501871875	0.3359421875	0.243925125	0.43435078125	0.3479946875	0.42187578125
73		9	2.1429785	0.613319375	1.8420825	1.1769195	1.5450435	1.13985175	1.687531125	1.015058875	1.30133625
74		9	0.7168324375	0.1840476875	0.561376875	0.25374684375	0.4835729375	0.25262303125	0.50571240625	0.23384815625	0.3946646875
75		9	38.08464	1.17681975	21.60069	4.737162	12.997476	4.8204735	21.595656	2.9880565	7.931377
76		9	4.679062	0.2449691875	2.35017225	0.7585718125	1.541961125	0.722971375	2.439205	0.52292521875	0.966055125
77		9	3.8572955	1.162494375	3.0341555	1.69661025	2.466458	1.83461425	3.15657925	1.471513	2.1884675
78		9	3.03584275	0.30768340625	2.1745515	0.9981854375	1.59403225	0.845192125	2.177	0.72485175	1.329228
79		9	5.65934	1.890685375	4.95255	3.009091	4.261876	3.0839545	4.866269	2.6374565	3.57573025
80		9	1.0715875	0.1967335	0.679707375	0.3899143125	0.52177703125	0.440653	0.698211875	0.182167234375	0.40177896875
81		9	2.4680205	0.36465475	1.606570375	0.620616375	1.18709425	0.6338524375	1.62165075	0.54621975	0.862033625
82		9	60.33442	4.0639145	40.976508	13.034688	27.973708	12.919765	41.048232	8.933351	19.020218
83		9	3.286488	0.3225024375	2.3178865	0.655379875	1.60018025	0.780542125	2.22545675	0.4866128125	1.0450793125
84		9	1.062317	0.188846921875	0.89471975	0.29928	0.46240175	0.3203205	0.9144620625	0.21623521875	0.4884525
85		9	7.691853	2.702687	6.533023	4.1084105	5.58066	4.2239695	6.501333	3.52963175	4.845848
86		9	7.691853	2.702687	6.516933	4.097193	5.5708645	4.2239695	6.501333	3.52963175	4.836337
87		9	2.1382675	0.671001	1.7916715	0.98824425	1.344757	1.036628	1.741884125	0.8064720625	1.26476
88		9	0.80957575	0.206390078125	0.5153774375	0.127592976562	0.45718815625	0.306504375	0.583716125	0.240638328125	0.188461
89		9	2.074565	0.655861	1.6901095	1.04893775	1.46730175	1.077116875	1.83435225	0.872742375	1.32752575
90		9	21.33918	1.16215575	12.257326	2.9432895	7.4835595	2.766393	12.349332	1.6452405	4.595344
91		9	10.899188	3.0681385	8.0670645	4.659438	6.8644965	4.835922	8.223967	4.1930115	5.7049795
92		9	2.98131875	0.2421894375	1.853836	0.6237213125	1.23130825	0.606481125	1.90878375	0.55881375	0.7790685
93		9	2.0587735	0.6900533125	1.683032875	1.09041875	1.506559625	1.015790125	1.793603	1.0375568125	1.246055
94		9	3.2424155	1.038889	2.6911475	1.54142525	2.14812725	1.60273675	2.883558	1.447858	1.89896975
95		9	5.996574	2.0620595	5.036705	3.1713385	4.265845	3.325341	5.0412445	2.87921275	3.64501
96		9	35.00316	1.9599005	21.748838	6.2075655	14.17373	6.02915	21.937978	4.16447375	9.369014
97		9	17.836912	1.078205625	11.030059	3.247913	7.249385	3.33064125	11.072548	2.10525075	4.8439265
98		9	35.00316	1.9599005	21.748838	6.2075655	14.17373	6.02915	21.937978	4.16447375	9.369014
99		9	4.157331	1.361451125	3.518899	2.133507	2.93372025	2.1945895	3.5739155	1.79122325	2.60567025
100		9	2.760161	0.951029	2.2847835	1.472704	1.981319	1.49859075	2.26788175	1.24000425	1.60480775
101		9	1.651015875	0.708314625	1.51821925	0.921580125	1.3997825	0.994389625	1.54458	0.863029625	0.9389475625
102		9	2.32009	0.82441375	2.13535625	1.1700865	1.602576375	1.08336025	1.959312125	1.015272875	1.410266
103		9	2.41464225	0.5511015	1.689750625	0.792925	1.277935375	0.773885875	1.777008875	0.8189060625	0.96411075
104		9	4.161697	0.1716344375	2.210372	0.38488059375	1.2855605	0.49884834375	2.1805805	0.35438575	0.8861369375
105		9	2.035290125	0.6862144375	2.03046775	1.14785575	1.491831125	1.12692475	1.48632075	0.959937875	1.17471775
106		9	1.497031	0.3250185	1.022968625	0.7369563125	0.807984875	0.7471105	1.069545	0.64131375	0.772623625
107		9	2.571515	0.861997125	2.24184325	1.453397	1.865449375	1.267567625	2.21153	1.220001	1.53437025
108		9	11.408064	3.6455365	9.638262	5.8754985	8.2728085	5.8476925	9.710342	5.2532355	7.097345
109		9	0.674333	0.23420971875	0.4797795	0.28646634375	0.34642584375	0.27197503125	0.51448665625	0.18456621875	0.2651186875
110		9	2.7995075	0.875889625	2.352984	1.48475225	2.039119	1.45989925	2.542355	1.335063	1.69022525
111		9	7.353133	2.37638275	6.219554	3.835155	5.2770735	3.85409875	6.212937	3.1597915	4.4012345
112		9	5.845333	2.039210875	4.99194	3.17254775	4.293085	3.2309765	4.947423	2.72293575	3.61828725
113		9	18.990224	0.733679875	10.706742	2.2492015	6.324488	2.136382	10.786471	1.424543625	3.7477005
114		9	26.586288	0.542601875	14.651588	2.8359065	8.58789	2.98714775	14.643071	1.582573	4.790269
115		9	11.94667	1.266504125	8.1353635	2.9547575	5.705852	2.9102445	8.209161	2.15022825	4.13335
116		9	42.451168	1.652218	25.252232	6.036997	15.57929	6.2105485	25.268108	3.9687755	9.708888
117		9	2.565188	0.202836859375	1.6196795	0.6440304375	1.11848625	0.674469375	1.6667185	0.5331900625	0.686223875
118		9	1.28689425	0.39882346875	0.88545375	0.5676791875	0.827074125	0.5471908125	0.9074531875	0.468880375	0.611639
119		9	1.4217255	0.47504275	1.111808125	0.670700875	1.0050915625	0.580701625	1.1814425	0.5823138125	0.84252625
120		9	4.3549755	0.94531675	3.4246605	1.828336	2.7847335	1.80000075	3.31179425	1.39575675	2.12892975
121		9	0.7906523125	0.3057119375	0.730779625	0.350021	0.46573221875	0.484735375	0.6066211875	0.29877325	0.348933
122		9	1.946183	0.641265875	1.811625	1.031171375	1.46636325	1.109427625	1.5727185	0.77135825	1.164069875
123		9	1.42847475	0.507635125	1.13283175	0.746277	1.0597565	0.805050125	1.09733675	0.67632925	0.7676585
124		9	1.0955295	0.153397078125	0.609415375	0.30082996875	0.62856225	0.128961085937	0.673427125	0.203004859375	0.39882396875
125		9	10.503082	0.3399008125	5.630503	0.978648125	3.119338	1.0265044375	5.691542	0.6456174375	1.757690375
126		9	17.541972	0.8818274375	9.941874	2.12433625	5.9225465	2.169442	10.006538	1.543761	3.548934
127		9	0.67266475	0.17355028125	0.4750140625	0.25195425	0.46622909375	0.2230373125	0.464050875	0.2639883125	0.3913640625
128		9	1.25598375	0.47364471875	0.968947875	0.772923875	0.877578875	0.666472	0.96472075	0.561824	0.89944825
129		9	0.984552375	0.297400625	0.7808308125	0.3693523125	0.5435125625	0.4097746875	0.751713875	0.4137571875	0.43782825
130		9	25.546508	0.619560875	14.060686	2.86738075	8.342191	2.8362155	14.251808	1.6912375	4.837855
131		9	4.329804	0.4902185625	2.588016	0.7615675	1.49347175	0.780464	2.46631525	0.684434125	1.02884025
132		9	6.154164	2.032520125	5.392892	3.187874	4.615845	3.239787	5.1135535	2.68743575	3.85564875
133		9	3.2017715	1.095021	2.86345825	1.924452125	2.42221775	1.67753925	2.746396	1.51798625	2.14276
134		9	6.782313	1.062874875	4.488048	1.874931875	3.120789	1.892747375	4.41895	1.5068705	2.407098
135		9	8.165379	2.66746825	6.7525475	4.17389075	5.82238	4.239652	6.9165725	3.543515	5.0128255
136		9	4.621492	0.22203334375	2.5072715	0.6715945625	1.41520875	0.621857875	2.481478	0.318359375	0.87622575
137		9	5.777156	0.6087085625	3.86124875	1.360212875	2.787521	1.47099725	3.961175	1.0367560625	1.90094675
138		9	0.70457275	0.120415796875	0.4885734375	0.241079671875	0.44709109375	0.27730303125	0.42889090625	0.21336853125	0.32452253125
139		9	56.062224	3.31467525	35.19636	10.263508	23.147294	10.466248	35.172584	6.974452	15.373008
140		9	2.717293	0.872515125	2.232247	1.428423	1.898304375	1.392235625	2.21162375	1.3520405	1.583518875
141		9	3.1791805	1.15811725	2.6083045	1.4648285	2.161418	1.660729	2.691593	1.3649845	1.83161325
142		9	2.192023	0.7234618125	1.926934125	1.3494135	1.605099625	1.16663375	1.99637925	1.06319675	1.368057875
143		9	1.82663275	0.53204025	1.53568425	0.915983875	1.249193	1.0509165	1.64416875	0.883232	1.20760625
144		9	1.675451375	0.589933375	1.441939125	1.0258116875	1.322942875	0.917695	1.6188345	0.7583354375	1.19582125
145		9	1.596543625	0.3500286875	1.0167756875	0.4989245	0.861664625	0.49674325	1.090340875	0.4340264375	0.52085803125
146		9	0.7244026875	0.298578625	0.63936675	0.589973375	0.5662855625	0.364439375	0.79155225	0.39884134375	0.44917221875
147		9	8.1061315	2.71660675	6.4713645	4.1950475	5.5819465	4.194233	6.5581815	3.5855715	4.8702745
148		9	2.2466925	0.738281	1.728543125	1.308618375	1.62641825	1.23356775	1.97741625	0.9869758125	1.482421625
149		9	3.684332	0.846788125	2.9861455	1.5760015	2.33128025	1.521124	2.94413	1.2399515	1.81169225
150		9	5.763367	0.848270375	3.8991495	1.5760015	2.66942625	1.521124	3.8316055	1.2399515	1.9150725
151		9	0.9269995	0.36482159375	0.721394125	0.522993125	0.639994875	0.480481875	0.797671625	0.4277288125	0.493283625
152		9	8.64601	3.04406375	7.498208	4.717805	6.4350915	4.620916	7.534563	4.0452735	5.4209545
153		9	6.08542	2.07122575	5.2773605	3.1491585	4.357173	3.2111075	5.2155125	2.823822	3.7108135
154		9	2.637104	0.9273400625	2.3390185	1.36043325	1.8348755	1.39530375	2.33987575	1.217539375	1.629190875
155		9	8.471088	2.7961045	7.473228	4.6865515	6.269703	4.6877415	7.3113705	3.99627725	5.362599
156		9	1.96434525	0.38665603125	1.39845075	0.58175775	1.14695975	0.600006125	1.289435	0.4721715	0.8310118125
157		9	0.66931325	0.342045875	0.5734875	0.359695625	0.51631828125	0.400489	0.5744450625	0.16715140625	0.45707571875
158		9	2.4894465	0.9387583125	2.176498	1.3190655	1.77684775	1.223616875	2.138884	1.13564375	1.457955
159		9	4.557527	1.563097625	3.863464	2.38905425	3.2345685	2.369599	3.82778675	1.93880525	2.71317725
160		9	1.13102	0.25411728125	1.1618575	0.53421	0.97682675	0.488675125	1.0343070625	0.46440165625	0.69958775
161		9	2.8039465	0.51798309375	1.9824625	0.850633625	1.60354725	1.0563585	2.0676385	0.760998875	1.2084925
162		9	5.821944	1.95031725	5.079608	3.04530525	4.260742	3.208026	4.973873	2.71159325	3.7049255
163		9	9.668316	2.784933	7.8955895	4.533362	6.5160375	4.337272	7.704644	3.84523375	5.47532
164		9	17.641926	2.784933	10.986763	4.533362	6.920524	4.4135335	10.683232	3.84523375	5.47532
165		9	0.961777375	0.28929653125	0.7525066875	0.4714575	0.679345625	0.3993380625	0.7002653125	0.4268953125	0.450371375
166		9	1.784836875	0.74203875	1.8460885	1.0962125	1.4363535	0.937699	1.659535	0.89541625	1.09632925
167		9	0.862889	0.28720115625	0.579438625	0.233227265625	0.4995483125	0.31048234375	0.4653965625	0.1397041875	0.2988109375
168		9	1.966873375	0.5713376875	1.650628625	0.9860384375	1.46357925	0.994624375	1.81261375	0.76309475	1.148131375
169		9	0.705537875	0.1647719375	0.5414870625	0.1321729375	0.42701375	0.3135169375	0.625539375	0.3524473125	0.3724663125
170		9	9.668316	2.784933	7.8955895	4.533362	6.5160375	4.4135335	7.704644	3.84523375	5.47532
171		9	0.832266	0.174754046875	0.6314789375	0.2910649375	0.550820875	0.3615338125	0.607745625	0.2882751875	0.46821478125
172		9	3.69589875	1.208691875	2.94012375	1.88938375	2.4661365	1.865019375	3.0981425	1.604329	2.28187725
173		9	9.337404	3.1695875	8.047529	5.042403	6.771439	5.013107	7.825266	4.164494	5.782816
174		9	0.733924375	0.20876271875	0.572368	0.3286565	0.3921850625	0.3043513125	0.49020428125	0.198408203125	0.409637875
175		9	7.5462755	1.527354375	5.0889345	2.49868225	3.620737	2.47090425	5.001468	1.9168315	3.02762125
176		9	3.837339	1.1740615	3.192266	1.8860205	2.7458065	1.948750875	3.102385	1.6471135	2.404723
177		9	2.004512375	0.6425995	1.65998125	1.03257775	1.3646625	1.014896125	1.537703125	0.935867875	1.185542
178		9	0.669909125	0.27851878125	0.51633553125	0.30065128125	0.36174884375	0.300927125	0.44598115625	0.157474046875	0.36852509375
179		9	4.328846	0.51898178125	3.0529425	1.324153625	2.156409	1.2144105	3.129915	0.8360089375	1.649357625
180		9	2.572333	0.768135375	2.124719	1.28524075	1.74222875	1.179246625	1.973916625	1.026564875	1.64188775
181		9	4.2588615	1.4513485	3.660731	2.3483505	3.22164225	2.26801175	3.687486	2.121275	2.628053
182		9	2.1192185	0.85272825	1.76387075	1.191725	1.57239475	1.002228	1.838527375	0.987101375	1.26461525
183		9	1.54456125	0.556212125	1.36259875	0.7800498125	1.08107125	0.75007475	1.321886375	0.8121735625	0.85979025
184		9	5.01178	1.34844875	4.03206625	2.4155335	3.3779015	2.3979235	4.11160575	1.999257	2.93255325
185		9	2.685345	0.75549775	2.02114225	1.391102125	1.7278085	1.352364	2.270685	1.089265	1.54690675
186		9	1.7441885	0.574322625	1.52371725	0.933864625	1.1592625	0.907351	1.540387375	0.77371275	1.056758
187		9	2.96682525	0.97531075	2.605505	1.463038625	2.208922	1.4682285	2.4648525	1.27177875	1.736994625
188		9	1.980084375	0.63778625	1.70095825	0.99965225	1.55576825	1.1316295	1.683734	0.910538	1.14054275
189		9	5.752871	1.86312175	5.0887715	3.24376375	4.2915365	2.9778115	4.998214	2.7691585	3.62855525
190		9	3.29560525	0.89702025	2.72653475	1.620523375	2.2834865	1.657748875	2.69778	1.2913335	1.9790525
191		9	1.19329975	0.340819	1.09993075	0.61133925	0.7708	0.56711675	1.064986	0.47680959375	0.560360375
192		9	1.7342905	0.572705375	1.525356625	0.994948375	1.225470125	0.8561451875	1.6326705	0.8832031875	1.0260956875
193		9	2.54907575	0.911725875	2.30552175	1.27655	1.7100725	1.421971625	2.09911525	1.05928875	1.493044
194		9	2.4558955	0.809421	2.202383	1.32690525	1.80930775	1.1922285	2.1710925	1.102213	1.45713125
195		9	2.620943	0.8238145625	2.2598205	1.3946465	1.75071325	1.4750335	2.119966	1.1761795	1.722634375
196		9	3.0803135	0.786933	2.53282675	1.53832025	2.13491725	1.54486375	2.451554	1.2399805	1.754403125
197		9	3.87933925	1.182012	3.388442	2.10867875	2.84560875	2.03695325	3.2048005	1.660944375	2.1819645
198		9	2.364466	0.806643375	2.156878	1.235692875	1.70278075	1.305573375	2.1821245	1.25112475	1.362982125
199		9	2.6823975	0.769504875	2.258689	1.44597975	1.985715625	1.28976025	2.21715	1.29631075	1.688466
200		9	2.701665	0.7707689375	2.2118965	1.4154675	1.870230875	1.402035	2.130008	1.107583	1.532182
201		9	1.966895125	0.386552125	1.43765625	0.8153745625	1.44694525	0.7378156875	1.36081675	0.6469370625	0.9410133125
202		9	1.92056575	0.578027375	1.633586	1.026295875	1.36769975	1.0253064375	1.5863395	0.8429169375	1.100737
203		9	3.6846015	1.102625875	3.1342855	1.80303875	2.58995525	1.841807125	3.1770255	1.59127475	2.226673
204		9	7.687389	1.86583325	6.217894	3.5448745	5.093238	3.507812	6.156626	2.81001125	4.291337
205		9	1.58493575	0.482859125	1.503537625	0.845483625	1.19616425	0.8320145625	1.498688625	0.6864438125	1.040584125
206		9	1.861965	0.5500133125	1.41515225	0.965169	1.29404525	1.005476625	1.514573125	0.8452053125	1.116844
207		9	3.11395475	0.9043441875	2.62064375	1.60187625	2.30956125	1.72323475	2.73416675	1.4451385	1.887104
208		9	0.7112678125	0.3160801875	0.525597375	0.47725221875	0.5884253125	0.41238871875	0.8387481875	0.403406	0.39826709375
209		9	3.662073	0.967704	2.836165	1.7237815	2.62501125	1.823585875	2.940555	1.50154775	1.9289935
210		9	0.6746515625	0.27939925	0.3068913125	0.2437123125	0.4314721875	0.35373871875	0.42182884375	0.22351278125	0.24165415625
211		9	2.298893	0.7369049375	1.965000125	1.216862	1.746486625	1.214056375	2.056254125	0.9510085625	1.576281875
212		9	1.609398625	0.5805998125	1.1257425	0.811641875	1.328275875	0.725594875	1.256042	0.6847751875	0.804221625
213		9	3.47407525	1.0439401875	2.9834935	1.7654805	2.506582	1.797926625	3.0488815	1.40089925	2.02947475
214		9	2.71805225	0.7607703125	2.25933	1.309789375	1.976880375	1.2766675	2.22301575	1.1663335	1.438929
215		9	3.1967825	1.0468575	2.691561	1.531789875	2.20183825	1.634262	2.5933285	1.5764655	1.9933305
216		9	0.8500886875	0.2639283125	0.7186136875	0.52175809375	0.583102875	0.39224575	0.72692425	0.210803703125	0.39387634375
217		9	2.36047625	0.7754974375	1.896906125	1.292721375	1.6345735	1.31007075	1.92646175	1.055429	1.4843415
218		9	5.177483	1.5517755	4.3215575	2.77321475	3.81252	2.66272225	4.4027075	2.3278145	3.2156845
219		9	2.053736875	0.155478765625	1.190575875	0.24040953125	0.6910035	0.28257425	1.1775415	0.221779546875	0.480594125
220		9	2.8779165	0.978987125	2.38134275	1.574901125	2.185442	1.520863125	2.411185	1.251609375	1.71015325
221		9	3.5440315	1.1422925	2.931474	1.790685	2.5034565	1.76801375	2.93486925	1.520197375	2.1667695
222		9	0.8243721875	0.33975575	0.78704825	0.4927825625	0.50983334375	0.44896640625	0.7133045625	0.4388148125	0.48560809375
223		9	1.51365	0.6586500625	1.42043375	0.877002125	1.173348	0.8305634375	1.3352315	0.6227515	0.947385
224		9	1.1889335	0.44505153125	1.09795875	0.7301043125	0.9241915	0.590368375	1.0109573125	0.5246720625	0.845630875
225		9	5.4778345	2.02172375	4.690597	3.0100225	3.987502	3.03391725	4.729036	2.5353905	3.461549
226		9	4.16645775	1.39618725	3.4332525	2.207531	2.83974825	2.036883625	3.4321725	1.854547625	2.544114
227		9	1.800542	0.7426256875	1.293603125	0.937656125	1.23126075	0.864155875	1.3116135	0.736807125	1.056021
228		9	3.887464	1.32201475	3.2553575	2.10635525	2.92264775	1.996621625	3.406117	1.719545625	2.39089
229		9	2.04519925	0.799607125	1.80025375	1.196571125	1.54462175	1.032583875	1.754672	0.993399125	1.283384625
230		9	2.6633465	0.876000375	2.241216	1.4870225	1.812602875	1.4137465	2.39008475	1.22176925	1.64075175
231		9	2.3044055	0.768462125	2.044496625	1.2809735	1.85016425	1.197569	2.032045	0.923637125	1.43495325
232		9	3.478936	1.208448375	3.03984475	1.898218	2.597511	1.80067375	3.0632865	1.71409525	2.2986345
233		9	1.275658375	0.5569505	1.216035375	0.786374125	0.992062875	0.7706065625	1.233709	0.72205225	0.7161663125
234		9	1.342253	0.524561625	1.111421875	0.6106045625	0.97812875	0.713989	1.15532025	0.662872875	0.954701375
235		9	2.5996705	0.868421875	2.07448375	1.134934375	1.715021875	1.34592975	2.20734275	1.122978625	1.47497725
236		9	3.81092125	1.299044375	3.322205	2.0976705	2.81360775	2.1260225	3.296899	1.624813875	2.2845415
237		9	2.5650505	1.005730875	2.17060875	1.3964875	1.778589875	1.201695	2.0613595	1.24625975	1.6379875
238		9	4.5630855	1.647111	3.9873395	2.6234695	3.3208795	2.5501615	3.732407	2.1935765	2.8827745
239		9	2.28602175	0.7500431875	2.0730345	1.144311625	1.56803575	1.203268625	1.98764875	1.065007	1.38313975
240		9	0.97914675	0.30706971875	0.876752375	0.4649724375	0.692059	0.435862875	0.7906245625	0.442834125	0.641413625
241		9	1.9877875	0.6086615	1.682913875	0.99428325	1.32384875	1.008443	1.5623785	0.7758618125	1.108808375
242		9	2.615619	0.8866736875	2.181992	1.34670825	1.898630125	1.29877575	2.17418425	1.22535975	1.588412375
243		9	1.98083475	0.7092155	1.63345825	0.9902921875	1.219676	1.005149875	1.622431875	0.9068730625	0.9352915
244		9	4.32779	1.318729125	3.74616375	2.345933	3.1990925	2.229868	3.8092825	2.01718375	2.610016
245		9	1.781430625	0.561394	1.605564	0.936030875	1.296247375	0.8998994375	1.5553825	0.70837475	1.09384
246		9	0.742075875	0.126560476562	0.53067575	0.17098171875	0.33609234375	0.2052816875	0.448318625	-0.091584546875	0.2058594375
247		9	2.753552	0.851550875	2.36663925	1.533421	1.94555	1.387421875	2.51054375	1.3070665	1.828732875
248		9	0.92736125	0.0688538828125	0.646523625	0.260141671875	0.3981450625	0.273230875	0.64454375	0.258164578125	0.28310571875
249		9	0.76963	-0.0790385234375	0.45155796875	-0.0645912539062	0.28219034375	0.110641375	0.4341848125	-0.0248624316406	0.0670336953125
250		9	1.30428225	0.11296403125	0.5895949375	0.20076840625	0.35222040625	0.1783975625	0.60429625	0.15454071875	0.28400803125
251		9	0.6831895	0.0376241054687	0.60739975	0.103015492187	0.45076275	0.102387789062	0.6166555625	0.171961203125	0.355148
252		9	1.743014	0.15307259375	0.761885875	0.170592765625	0.5569295625	0.31338428125	0.845172625	0.2724065625	0.36606225
253		9	1.565701375	0.13049559375	0.5525805	0.1841896875	0.4062605625	0.1100388125	0.551490125	0.105299320312	0.357071875
254		9	1.8208285	0.4904246875	1.492968	0.7316040625	1.419997	0.857502875	1.39998825	0.7349715625	1.095815125
255		9	1.51591775	-0.107535226562	0.804806625	0.0957243671875	0.43205909375	0.24980496875	0.88021025	0.19729459375	0.2812765
256		9	4.19144175	1.254496	3.4984585	2.10719725	3.0293945	2.1297715	3.53334975	1.77598475	2.576066
257		9	1.20550825	0.05766209375	0.742410375	0.152251015625	0.38886296875	0.333802375	0.7398223125	0.18638703125	0.2783454375
258		9	0.9683896875	0.0232846738281	0.615219875	0.17000009375	0.258273515625	0.241846109375	0.604977375	0.1357895	0.27668028125
259		9	1.73859925	0.68211225	1.579090625	0.9233031875	1.37786375	0.9285724375	1.57059025	0.6999821875	1.181172375
260		9	1.359794375	0.222789015625	0.92577625	0.34290815625	0.5325075	0.3289650625	0.83952575	0.3244481875	0.37656953125
261		9	4.298403	1.347541375	3.854673	2.26357775	2.9697435	2.41996575	3.82054275	2.08583225	2.51077425
262		9	2.2220355	0.635358875	2.00566375	1.14074025	1.4261955	1.162440125	1.8707605	1.082178625	1.2792495
263		9	3.09201325	1.051951125	2.817771	1.78199775	2.30741725	1.816937875	2.7953085	1.53434625	2.001013
264		9	0.658469	-0.0636067578125	0.45012940625	0.149021046875	0.21207559375	0.0960463671875	0.4220923125	0.0958666328125	0.0379825585937
265		9	1.9006545	0.187123390625	1.06228125	0.546034875	0.7376093125	0.524704625	1.1272385	0.4196329375	0.469567875
266		9	1.045783	-0.171532	0.519561875	0.110342625	0.251215703125	0.21868778125	0.5040765	-0.090331484375	-0.152918109375
267		9	3.410108	0.7794895	2.74525275	1.52568025	2.1616685	1.399265875	2.8223575	1.21075925	1.863993625
268		9	2.72941775	0.8573775	2.273219	1.36387425	1.95758925	1.307539875	2.2193775	1.18932725	1.592819
269		9	0.95598675	0.21819721875	0.581692	0.46028821875	0.5411223125	0.4329046875	0.660012625	0.34495175	0.4888305625
270		9	1.6921465	0.60769375	1.28479875	0.85320625	1.202002375	0.8780433125	1.3672915	0.930594625	1.0764375
271		9	1.586778125	0.4932664375	1.369603125	0.707531625	1.0063065625	0.6840915	1.41187275	0.667516125	0.851290625
272		9	1.09746825	0.38374575	1.0110364375	0.521818125	0.73646075	0.6473165	0.880748375	0.537535	0.752548625
273		9	2.016521875	0.3956618125	1.453185	0.8486439375	1.2554625	0.906264125	1.68104525	0.7617896875	1.027349625
274		9	2.171057	0.710452125	1.858151	1.162464125	1.34599275	1.172388	1.831893125	1.02283525	1.311261375
275		9	1.648826125	0.49631928125	1.483694875	0.982959125	1.352285	0.8537908125	1.49979125	0.87643625	1.099456375
276		9	2.20876725	0.1464435	1.374092375	0.4292370625	0.9850430625	0.419232625	1.414066	0.255107	0.60994
277		9	4.3170365	1.221760875	3.570841	2.06984575	2.9086325	2.2006125	3.682688	1.681908875	2.55935
278		9	1.218959	0.3766873125	1.17154975	0.6637669375	1.04674825	0.665048125	1.0131369375	0.5937755	0.67614225
279		9	1.0295588125	0.41827784375	0.9658715	0.52256853125	0.7608535	0.44527775	0.939145	0.56958825	0.63636575
280		9	2.409809	0.7214444375	2.1395195	1.32068875	1.68999575	1.364175625	2.07592175	1.014948625	1.457770875
281		9	1.740488	0.5006326875	1.435915	0.791740875	1.1050135	1.018826875	1.37821875	0.7807075	1.0172775625
282		9	1.48779675	0.440404375	1.0467613125	0.75801725	0.9676440625	0.635137625	1.064133875	0.5747559375	0.865128375
283		9	2.9125795	1.07869525	2.51888	1.4434705	2.057600375	1.592070125	2.51315925	1.33527475	1.872265
284		9	1.702192	0.5169886875	1.57771275	1.047580125	1.294903875	0.758937875	1.55562875	0.815983625	1.109601
285		9	1.574729625	0.54579825	1.27824	0.8785814375	1.2685145	0.7975535	1.36423925	0.77718675	0.91724
