# Supplementary material for: Dynamic allostery in substrate binding by human thymidylate synthase
Source: eLife. 2022 Oct 6;11:e79915. doi: 10.7554/eLife.79915 (PMC9536839; doi:10.7554/eLife.79915)
Supplement: Source data 8. [file elife-79915-data8.txt]

Peak	Residue	N	T1	T2	T3	T4	T5	T6	T7	T8	T9	T10
0		10	2.87515725	1.0406405625	2.5001175	1.754592625	1.93396325	2.65617925	1.725633875	2.7474505	1.560202	2.14610975
1		10	1.31880425	0.234449234375	0.805275375	0.5202625625	0.850862375	1.37588225	0.3365748125	1.424073375	0.40767865625	0.7412516875
2		10	9.489588	0.48027453125	6.441236	2.7716705	4.1242135	7.8756405	2.9404345	8.015523	1.906249125	5.193387
3		10	8.0016845	0.32244771875	5.0062115	1.70721325	2.84762775	6.6152385	1.75081575	6.58153	0.95106025	3.9846545
4		10	11.750986	0.4275510625	7.496365	2.90019	4.638515	9.622153	2.77122875	9.664665	1.85126	5.943631
5		10	2.908029	0.223282859375	1.776256625	0.7566840625	0.99197475	2.6475275	0.609174875	2.310847	0.50444434375	1.595730625
6		10	6.967593	0.3417385	4.1544645	1.404041	2.361633	5.539144	1.300335	5.4752575	0.8210785	3.26896575
7		10	14.310269	0.346640875	8.761242	3.04523	5.291166	11.73074	2.93713125	11.435315	1.87420575	6.731886
8		10	7.2055275	1.8034365	6.2100735	4.17910675	4.889577	6.40597	4.01927575	6.7567275	3.46599525	5.348575
9		10	4.322762	0.30300375	2.552585	1.151106875	1.701868	3.509585	0.9132020625	3.685555	0.412052875	2.148359
10		10	10.01708	0.33553446875	6.229718	2.1014195	3.43768325	8.2303725	2.305507	8.0486015	1.19942375	4.706739
11		10	5.982597	0.39751390625	3.8583375	1.458138625	2.2714885	5.1430275	1.4675005	4.9196125	0.9099326875	2.925927
12		10	6.831448	0.37566434375	4.356084	1.58035325	2.50854125	5.4262845	1.36022525	5.4114625	0.8835494375	3.0579295
13		10	2.31088575	0.6532718125	1.7561395	1.178462375	1.359652125	2.089249875	1.222361625	2.046710875	0.866108875	1.549387875
14		10	5.872252	0.2666195	3.6152825	1.455655125	2.236498	4.671891	1.35575775	4.869073	0.8264095625	2.74141125
15		10	14.311291	0.74136075	9.717119	4.2157875	6.2224115	12.297623	4.068259	12.116158	2.84623525	7.8124995
16		10	4.12159775	0.5657765	3.0583595	1.674760875	2.03881125	3.4913525	1.557163875	3.607418	1.205856375	2.49187075
17		10	34.000716	29.385052	33.431786	32.030476	32.56942	34.294368	32.072158	34.183564	31.377844	33.158038
18		10	19.159894	0.5589178125	12.362885	4.4230745	7.298625	16.110016	4.2980415	15.930559	2.7366205	9.61959
19		10	3.08022375	0.42892825	1.8285855	0.6907741875	1.2013925	2.44107875	0.54546575	2.334194	0.47234578125	1.32350575
20		10	1.17407275	0.35234853125	1.054522625	0.7478264375	0.79647125	1.25463075	0.702351	1.067661	0.639951375	0.88537625
21		10	3.2974585	0.106800679687	2.051372625	0.5940009375	0.937517375	2.437576	0.63269025	2.5665195	0.40611775	1.405091375
22		10	42.648528	16.048533	37.86314	28.208986	32.318354	40.898576	27.929174	40.687908	24.294568	34.97838
23		10	17.125022	2.42113675	10.966781	4.2266165	6.6098745	14.034793	4.057183	14.058488	3.04624725	8.415174
24		10	11.502465	0.27163125	7.295014	2.43148475	4.046651	9.489361	2.40215	9.446401	1.578397375	5.6495915
25		10	3.2934225	0.189231125	1.892123125	0.60151525	1.217255375	2.734399	0.8057735625	2.70377225	0.38629525	1.573685
26		10	9.468088	0.33043028125	5.953839	2.022822875	3.41255	7.720762	2.061611125	7.7062915	1.13774	4.471685
27		10	4.7170525	0.179537296875	2.742934	1.0237564375	1.511396625	3.551997	0.906736625	3.6681125	0.5405125625	2.125205
28		10	4.715444	0.33835503125	3.0725215	0.98013925	1.808260875	4.0313165	0.9382129375	3.920061	0.5897335	2.32533225
29		10	3.23080525	0.5943610625	2.2584845	1.121517	1.366032	2.7033355	1.260140625	2.9340815	0.8148543125	1.838470125
30		10	4.746807	0.283620125	3.10490625	1.0650775	1.489428125	3.78616625	1.099684375	3.799831	0.683492625	2.319575
31		10	1.0024960625	0.258194953125	0.6075574375	0.2812845625	0.40647378125	0.64394175	0.19390175	0.6416035625	0.28084203125	0.593917125
32		10	1.583818625	1.686239875	1.715808375	1.59899075	1.6893465	1.701398375	1.640361625	1.823435	1.64014325	1.837058125
33		10	1.84425525	1.35981575	1.7058285	1.268304	1.425287	1.47246325	1.372020375	1.6186495	1.38762375	1.582057875
34		10	3.7072785	-0.06629765625	2.30192375	0.687352375	1.3914285	2.90657175	0.615194625	3.0400035	0.378006375	1.60301175
35		10	1.85966575	0.190095609375	1.159230125	0.37959634375	0.7119263125	1.69925325	0.49468534375	1.486145625	0.29503428125	0.905383875
36		10	8.1932055	0.3926416875	5.047726	1.6639095	2.922298	6.645993	1.798583375	6.7287535	1.092675125	3.9601475
37		10	18.101964	0.5699515625	11.086343	3.76406875	6.497402	14.925777	3.915454	14.744263	2.33634975	8.720593
38		10	7.243777	0.3536830625	4.2590165	1.471433	2.33009475	5.8429345	1.525825875	5.8908665	0.93265525	3.2892305
39		10	11.202854	0.21880940625	6.8746605	2.21403875	4.02068675	9.081289	2.31196325	9.186419	1.333279375	5.1556785
40		10	9.390451	0.29645209375	5.768567	1.720469375	3.234813	7.6403505	1.825308	7.7370645	1.003914125	4.4116015
41		10	1.315119	1.0020040625	1.0301075625	1.24027825	1.14306125	1.296062875	1.423557375	1.21956925	1.258203125	1.192302875
42		10	6.1993135	-0.23461784375	3.727312	1.2266535	2.2044795	4.951123	1.082669625	4.8820265	0.7231155	2.68242925
43		10	19.30996	0.526961125	11.923343	4.04188375	7.0066395	15.708713	4.2356965	15.742713	2.25859875	9.171831
44		10	2.983254	1.32842875	2.5463365	1.81859375	2.29839625	2.6326885	1.85914825	2.92631975	1.823989875	2.3511425
45		10	10.270052	0.27978321875	6.1791345	2.14190975	3.66332775	8.2444415	1.925651125	8.247875	1.237182875	4.5939395
46		10	1.544787125	1.11341475	1.508361625	1.427288625	1.412858	1.552250875	1.4234945	1.6384265	1.3119605	1.552769
47		10	1.230575625	0.9503395625	1.3229705	0.9776481875	1.149998125	1.16613925	1.1115755	1.23618175	1.0035321875	1.153026375
48		10	11.162054	-0.16605809375	6.640017	2.11261925	3.992608	9.02592	2.1783645	8.878645	1.230170125	5.06061
49		10	1.99855875	1.334453875	1.75246325	1.589835375	1.436774875	1.7060275	1.613239	1.66690375	1.572824	1.61587925
50		10	101.945304	84.120648	100.528136	94.470752	97.369808	102.06472	94.71696	102.055632	91.858976	98.68464
51		10	4.5153635	3.6771975	4.693212	4.303834	4.4175755	4.799686	4.05348775	4.749355	4.103186	4.5275115
52		10	1.73750425	1.230198375	1.904284	1.707404	1.740789875	1.97342825	1.47769175	1.918548625	1.603375375	1.660426375
53		10	7.136758	5.077244	6.7481545	6.375398	6.234868	6.839502	6.0358405	6.940202	5.91402	6.6716055
54		10	15.909806	0.530124125	9.794399	3.49049575	5.693526	12.906703	3.3742385	12.899203	1.977171625	7.6978725
55		10	2.07805325	0.18586596875	1.05813125	0.4189525	0.5264721875	1.689141875	0.261467546875	1.58660275	0.109755375	0.915488375
56		10	22.670974	2.018953875	15.377693	6.3556195	9.95304	19.13107	6.280818	19.204848	4.10388	12.151852
57		10	3.87985725	0.376399	2.21402675	0.813533125	1.512567625	3.1232255	0.8230336875	3.11245575	0.34048721875	1.928945875
58		10	1.922878	0.576902375	1.55426875	1.074971875	1.2741795	1.9329185	1.109015	1.81606975	0.9035003125	1.514208625
59		10	1.57189025	0.9127199375	1.433108875	1.218519875	1.414252125	1.6770815	1.3152595	1.623153875	1.16223375	1.40244325
60		10	2.92316125	1.592556125	2.53978775	1.974281625	2.22878275	2.657415	1.97578725	2.7312015	1.811757	2.47773625
61		10	2.54184075	0.175971953125	1.51001375	0.4635965625	0.7678561875	2.11726775	0.48234878125	1.884535125	0.49506075	1.32024825
62		10	2.081085875	0.165005328125	1.33294075	0.5908460625	0.80285825	1.86596675	0.3192058125	1.773908375	0.30710878125	0.9925838125
63		10	12.474826	1.733738875	8.910493	4.58246	6.141792	10.829663	4.5190635	10.924291	3.31493425	7.486986
64		10	5.460107	2.011148875	4.9429665	3.71356775	4.178311	5.1855605	3.870295	5.3519705	3.29391725	4.5703235
65		10	23.517808	1.1987225	15.968692	6.6227995	10.322188	19.8323	6.5738555	19.85373	4.2449185	12.585142
66		10	3.48363175	0.648899	2.43234075	1.289754625	1.675424125	2.9243895	1.310995625	2.8608335	1.42988725	2.07525475
67		10	5.581921	0.165813875	3.3119225	0.922605375	1.780498	4.5008305	0.863157	4.645138	0.47357121875	2.4604145
68		10	6.769905	0.31033153125	3.9248835	1.092251	2.2075535	5.462371	1.173675	5.359744	0.6087794375	2.90817025
69		10	21.06982	7.25554	14.36527	9.584259	11.339367	17.61174	9.502413	17.88846	8.65724	12.488048
70		10	9.418442	6.0987055	8.84178	7.734702	8.2453885	9.223933	7.7321	9.133647	6.9725815	8.3488565
71		10	126.931832	97.582624	123.938992	114.28672	118.566224	126.409864	114.237656	126.60284	109.903704	121.35172
72		10	71.733096	53.97272	69.131392	63.048792	65.742016	70.895416	63.133104	70.928624	60.57402	67.57284
73		10	5.937643	0.16865125	3.8210895	1.580624	2.2020045	4.871388	1.248244125	4.953787	0.79134625	2.97434775
74		10	3.40194225	0.256968625	2.078955	0.6505656875	1.262185625	2.8513355	0.8206526875	2.80237225	0.4057169375	1.62418675
75		10	0.9699994375	0.2101058125	0.7561240625	0.39258196875	0.4776939375	1.081612375	0.30151971875	0.742173375	0.21000240625	0.5972756875
76		10	81.11416	60.150944	78.615992	71.605112	74.742056	80.701856	71.692384	80.86072	68.493864	76.866672
77		10	9.590822	6.529124	9.092001	8.2119395	8.590472	9.462172	7.7559985	9.461116	7.6208425	8.761132
78		10	6.5789075	1.87233675	4.380038	2.66039625	3.20976475	5.3312725	2.60988025	5.380178	2.2937805	3.62162725
79		10	6.5789075	1.84483	4.380038	2.64019175	3.20976475	5.343371	2.59169875	5.394887	2.29271475	3.62162725
80		10	5.491856	4.8987795	5.231843	5.224493	5.1277405	5.278259	5.037331	5.2464795	5.075455	5.157022
81		10	10.015421	0.10206378125	6.1004915	1.97802325	3.30224625	8.121537	1.940452125	8.144963	1.0058693125	4.6269775
82		10	118.957736	70.755128	112.67692	96.265744	103.887656	116.845576	96.632552	117.034336	89.131704	108.295992
83		10	1.490902	0.9411035	1.538654	1.508851625	1.401073875	1.6768475	1.355397	1.64081775	1.259940375	1.315279625
84		10	4.000429	2.16659325	3.45755325	2.768152	3.228738	3.57485275	2.902874	3.490488	2.60690725	3.2248725
85		10	5.448001	3.25062375	5.264539	4.5032135	4.877522	5.643735	4.461878	5.732467	4.15606325	5.069253
86		10	1.56689525	0.762056625	1.17657825	0.999659875	0.975493125	1.300273625	1.151305	1.204784	0.9313466875	1.249795
87		10	13.719665	0.50938428125	8.171068	2.341295	4.397954	10.926578	2.498631	10.827694	1.351721125	6.106226
88		10	12.507581	0.41370840625	7.7155875	2.39180825	4.296925	10.170634	2.30866975	10.077382	1.250096375	5.656879
89		10	3.441944	0.088920203125	2.002413625	0.6747844375	1.228712625	2.798892	0.7262821875	2.72279025	0.5274455	1.480293
90		10	1.987978125	1.36975975	1.816159875	1.72019175	1.64703975	2.0991155	1.43640675	1.85959325	1.51682075	1.851654
91		10	3.7515885	0.25367528125	2.3397735	0.8559719375	1.31252575	2.97191125	0.746612	2.88664125	0.566463875	1.81370225
92		10	49.176684	38.086196	47.900012	44.062576	45.82376	49.060308	43.957228	49.075688	42.599012	46.70406
93		10	2.06139075	1.093532875	2.009935625	1.662168125	1.661720125	1.93577	1.521885875	1.827808375	1.340042	1.775322125
94		10	21.81995	14.916569	20.178156	17.81229	18.690682	21.083006	17.747992	21.132762	16.742891	19.50508
95		10	6.1358565	4.15082525	5.647997	5.080535	5.2609495	5.9230805	4.8445945	5.7040655	4.850458	5.603667
96		10	2.0141745	0.868948625	1.664249	0.9255269375	1.001977125	1.99334875	0.8622003125	1.82986775	0.9592580625	1.215383375
97		10	3.391955	-0.155278546875	2.020586375	0.5916425	1.0007890625	2.6179475	0.53500475	2.66987925	0.343844875	1.325221375
98		10	5.6028715	0.75389225	3.45874425	1.23541025	1.991667875	4.5621025	1.314527375	4.616134	0.8103389375	2.63905775
99		10	10.752648	0.16976096875	6.6285645	2.052121625	3.79412925	8.670298	2.0322175	8.718891	1.21747775	4.90571
100		10	0.9801683125	0.381149125	0.8529111875	0.6968543125	0.6201765	1.0440929375	0.693123375	0.7871953125	0.6197596875	0.69647975
101		10	38.194244	24.106958	33.748144	28.763264	30.80395	36.250012	28.685554	36.318712	27.213014	32.257058
102		10	71.113096	35.13548	62.746796	46.263288	53.779716	67.572	46.238896	67.692656	39.864356	57.923752
103		10	1.972988125	1.18869625	1.518328625	1.1772225	1.50926875	1.93849075	1.33188775	1.83300925	1.363157125	1.695832
104		10	71.113096	35.13548	62.746796	46.263288	53.779716	67.572	46.238896	67.692656	39.864356	57.923752
105		10	7.3231345	0.5150813125	4.478604	1.408922625	2.33738925	5.582015	1.469149375	5.8163565	0.9793043125	3.210792
106		10	5.1887055	0.141032078125	2.9280015	0.86927675	1.757904125	3.9127475	0.905029625	3.9391015	0.3491198125	2.2086575
107		10	2.90197975	0.15918403125	1.688788	0.6310180625	1.038821125	2.2605495	0.50187996875	2.50624325	0.4012100625	1.244710375
108		10	3.91622375	-0.133621828125	2.200002	0.6755833125	1.53960425	3.31383225	0.5866416875	3.1175905	0.4834145	1.74865375
109		10	7.7823065	6.1304965	7.637368	7.189763	7.557856	7.8659725	7.596345	7.839421	6.767192	7.434232
110		10	4.066751	1.957338125	3.59909575	2.95504775	3.2004035	3.88608325	2.93282975	3.87246425	2.74754725	3.28447475
111		10	3.2569025	0.119828585937	2.11729825	0.791683	1.137351	2.717605	0.7962870625	2.59921525	0.351888375	1.84390075
112		10	2.028665125	0.172421859375	1.48632475	0.52317	0.7194921875	1.802781625	0.637750625	1.594695625	0.3187334375	0.92811975
113		10	4.7300325	0.6985394375	2.82341225	1.402038875	1.903457125	3.9012635	1.36218825	3.67067675	1.136720625	2.172872
114		10	20.65968	0.48454271875	12.860051	4.4714555	7.7394385	17.150264	4.559437	17.10715	2.85596425	9.945883
115		10	4.960402	0.188010328125	3.0876635	0.9129718125	1.70127625	4.0989925	1.0142374375	4.082735	0.8377920625	2.38466025
116		10	12.861687	0.38991065625	7.751723	2.4044625	4.253556	10.319891	2.589955	10.366359	1.458654125	5.6049115
117		10	10.355766	0.25918559375	6.3577545	1.96375775	3.557494	8.388919	1.9618035	8.3849545	1.09447075	4.4617515
118		10	43.209384	34.148952	42.148156	38.949904	40.383708	43.332024	38.930172	43.165816	37.723816	41.357088
119		10	24.572558	4.3738815	19.727724	11.638128	15.160069	22.622714	11.609565	22.453866	8.946595	17.176026
120		10	58.488812	45.215792	57.056892	52.469664	54.566176	58.492824	52.441236	58.475504	50.482428	55.791912
121		10	87.772928	50.929684	82.714504	69.998448	75.846768	86.363216	70.229624	86.40336	64.679332	79.168616
122		10	4.3088435	2.1931615	3.95794375	3.304004	3.395581	4.229433	3.248778	4.0853105	2.87551625	3.794613
123		10	1.893599375	0.178371328125	0.9600670625	0.32948696875	0.7659343125	1.410557875	0.44092915625	1.628184375	0.205678703125	0.979321125
124		10	1.687916875	0.6104244375	1.35528975	0.9792959375	1.225843	1.490371375	1.08494425	1.463239625	0.761081	1.386456875
125		10	7.255718	0.26167353125	4.725532	1.71233025	2.8516255	6.041201	1.676947875	6.086613	1.02354375	3.75401975
126		10	1.073916375	-0.0969946640625	0.41214296875	0.2377900625	0.3712038125	0.7275004375	0.198089484375	0.7127065	0.15481909375	0.450211125
127		10	3.128852	-0.150939609375	1.770537	0.677895125	1.216145375	2.88648275	0.51091096875	2.66872025	0.180891453125	1.396694375
128		10	2.29892725	-0.203430171875	1.23884075	0.38804290625	0.7824440625	1.871937625	0.2675844375	1.77004	0.3477508125	0.867445375
129		10	20.876532	16.282905	20.402204	18.779692	19.615992	20.928272	18.93539	20.97983	18.190092	19.93673
130		10	1.528743	0.9690936875	1.289355125	1.067770875	1.3368505	1.35500525	1.257745625	1.35488925	0.9572676875	1.203288875
131		10	38.115968	29.254882	36.912584	33.848432	35.294268	38.116176	33.885652	37.849968	32.732686	36.261688
132		10	2.46903875	-0.142995765625	1.4324165	0.30696659375	0.953757625	2.0019575	0.37720525	1.980974625	0.175943859375	1.0438069375
133		10	1.556032625	0.77761	1.244267625	0.7484876875	1.063003	1.36523775	0.829034125	1.548594375	0.9540324375	0.977821125
134		10	9.580185	6.5352545	8.840573	8.104923	8.409577	9.53328	7.8089015	9.458399	7.4672855	8.53992
135		10	58.347096	44.250804	56.705064	52.154448	54.117172	58.281436	51.987728	58.26216	49.845296	55.469864
136		10	11.148256	0.34475225	6.947198	2.224799	3.87995225	8.844536	2.09892075	8.935945	1.292230625	5.0965855
137		10	5.709971	-0.23723771875	3.389022	1.219215375	2.030832	4.824137	1.0429591875	4.3011425	0.6613746875	2.5041675
138		10	12.62648	6.8379045	10.863978	8.652758	9.7186	12.024442	8.574063	11.904371	8.1453435	10.190323
139		10	14.716302	1.0175205	9.346563	3.22883425	5.1655775	12.085354	3.32774875	12.008729	2.0751455	6.973577
140		10	9.403091	6.8980465	8.927269	8.2064805	8.56383	9.222487	8.154277	9.340695	7.741384	8.702723
141		10	1.0316765625	0.6266409375	0.9619811875	0.7196123125	0.7723970625	1.05204675	0.651563875	0.913442875	0.8657440625	0.7711268125
142		10	9.619698	7.070232	8.637865	7.6388525	8.138035	9.15716	7.809504	9.24582	7.3155555	8.2821705
143		10	116.967456	101.588536	114.955672	109.4886	111.771464	117.37408	109.666936	117.188632	107.358872	113.361896
144		10	11.155291	5.546717	9.103999	6.852445	7.6289125	10.109099	6.8417625	10.23132	6.280844	8.347454
145		10	5.1056205	1.867999375	3.78288075	2.22435075	2.668984	4.4357815	2.302575	4.3973205	2.08454975	3.1251695
146		10	1.15357875	0.33464309375	0.6578586875	0.53027175	0.61413175	0.989328375	0.50579134375	0.9712014375	0.52654975	0.6123535625
147		10	5.2155825	0.31127096875	3.049051	1.0142495	1.68604425	4.208407	0.7772378125	4.3087745	0.492929875	2.19944675
148		10	4.574489	0.4405449375	2.67648525	0.85362775	1.498777	3.62760575	0.8750703125	3.72598675	0.35899284375	2.0264525
149		10	3.19894025	-0.1947821875	1.97361925	0.6549558125	0.9797081875	2.71241925	0.48262084375	2.392853	0.3700335	1.35782525
150		10	1.28665675	0.122930609375	0.9460214375	-0.076950953125	0.5348570625	0.9936065625	0.229811875	0.92849025	-0.0676247578125	0.6697285625
151		10	3.12635275	0.195525703125	1.956276625	0.51625	0.998806875	2.510246	0.6116773125	2.48773575	0.3496708125	1.345503125
152		10	3.907065	2.291901	3.34555125	2.73236	3.168353	3.71624475	2.7717535	3.581206	2.68898875	3.27970825
153		10	15.384179	0.6300176875	9.660275	3.263693	5.687601	12.604717	3.394843	12.576086	2.046403	7.234888
154		10	4.0189375	0.0917478359375	2.38269425	0.63176425	1.249705375	3.17749775	0.8673986875	3.2213565	0.5425078125	1.675182125
155		10	1.24425675	0.19701959375	0.89094225	0.599741625	0.606691	1.0789275	0.5503130625	1.13504225	0.37925790625	0.784286125
156		10	12.084614	8.602903	11.328609	9.844532	10.383534	11.960411	9.826147	11.86262	9.52375	10.785839
157		10	15.804667	0.43898021875	9.777104	3.501771	5.5937715	12.873059	3.3040315	12.934322	2.091603375	7.522061
158		10	10.65427	0.44866171875	6.303115	2.16296225	3.50600475	8.617484	1.968979375	8.663559	1.223231875	4.7401925
159		10	4.4051495	0.21898625	2.7173495	0.866866875	1.64409675	3.53659525	0.9796710625	3.667386	0.5273511875	1.9894265
160		10	15.26282	0.7277290625	9.475489	3.201052	5.5615825	12.576567	3.18841425	12.728877	2.124223	7.4501925
161		10	4.768761	3.41970075	4.5365805	4.11474575	4.379486	4.5719605	4.08382525	4.5689225	4.03609525	4.2411595
162		10	4.50637	0.216321734375	2.7287365	1.055882625	1.566712125	3.75128175	1.0038789375	3.80556725	0.6940829375	2.1713615
163		10	7.9479735	0.31520575	4.6202385	1.5492945	2.58049225	6.4461295	1.525279125	6.38858	0.745300125	3.4651855
164		10	3.22874025	2.63538975	3.25335875	2.930626	3.08215075	3.51083975	2.969421	3.31378925	2.8428795	3.08185425
165		10	6.424146	2.81910825	4.483793	3.45427075	3.94896025	5.367375	3.54349775	5.1377685	3.1977175	4.3050565
166		10	10.231068	-0.220687484375	5.9503945	1.737220375	3.112159	8.2576335	1.7815815	8.407343	0.94518025	4.4652705
167		10	6.963225	4.0192365	5.5503085	4.5340235	5.2296195	6.094212	4.880742	6.0650105	4.492395	5.403616
168		10	41.973808	30.87882	39.896128	35.989484	37.561004	41.193836	36.03288	41.080752	34.38624	38.645168
169		10	1.39486825	0.40028790625	0.870848375	0.5551155	0.7731943125	1.08384275	0.6038013125	1.207943875	0.47122209375	0.7763541875
170		10	3.85790275	1.426506125	2.557564	1.727748375	1.860900375	3.040266	1.822008625	3.0313715	1.731445375	2.049682
171		10	1.27732975	0.4368653125	0.706997625	0.5572765625	0.6082066875	0.91055125	0.47547046875	0.84998025	0.5265855	0.571226625
172		10	1.315081875	0.4440445	1.0352831875	0.9053758125	0.9655000625	1.1551705	0.853431	1.0092541875	0.6633440625	0.9912968125
173		10	1.232886375	0.30604765625	0.7538770625	0.41580384375	0.626261375	0.919229875	0.4795560625	0.8461009375	0.43552640625	0.72827675
174		10	3.834817	0.37516321875	2.18300625	0.8427501875	1.382425125	3.20933075	0.756124375	3.1571115	0.7667904375	1.7027545
175		10	18.679512	4.3787665	12.695127	6.992862	9.14878	15.560504	7.2207175	15.509489	5.85741	10.783525
176		10	1.0072994375	0.14771990625	0.4718171875	0.25563834375	0.2811315625	0.7865071875	0.35624221875	0.5095838125	0.1823861875	0.34980621875
177		10	6.2754	0.2824230625	3.77400975	1.317234	2.13025325	5.0094885	1.358629625	5.008923	0.813086	2.90038775
178		10	17.053804	0.4814135	10.510795	3.57534875	6.1224905	13.756423	3.72724375	13.720985	1.981363625	8.0064
179		10	14.36701	4.8532745	12.152257	8.474957	9.84134	13.256337	8.51974	13.241025	7.155451	10.988948
180		10	3.4259005	0.172240453125	2.087779625	0.612743125	1.181941375	2.767915	0.7709690625	2.856269	0.41779978125	1.51010275
181		10	6.5314715	0.32160228125	3.9428055	1.316192375	2.146311	5.3257345	1.270774875	5.3520765	0.7317029375	2.6689855
182		10	9.088601	7.192434	8.686104	7.7637795	8.2183755	8.919224	7.6673655	8.768526	7.7689735	8.343094
183		10	4.305695	0.39423840625	2.500372	0.9365909375	1.509253375	3.523898	1.039687125	3.3037115	0.5653788125	1.972923625
184		10	7.650386	0.3627296875	4.789083	1.397499125	2.763721	6.340908	1.42565975	6.207957	1.03979	3.5708
185		10	3.71674175	0.490815125	2.2929485	0.7791563125	1.19251125	2.97471575	0.94905425	3.231166	0.64124825	1.784520875
186		10	2.79578625	0.583265	1.79847	0.96003375	1.0453964375	2.27946825	0.830894375	2.22929725	0.8790950625	1.665557625
187		10	8.967599	0.16856453125	5.549893	1.734898	3.129801	7.30096	1.850751875	7.1583825	0.9832930625	4.15573025
188		10	4.571406	0.27458596875	2.62112225	0.6804984375	1.43115525	3.4657735	0.9820643125	3.50234375	0.371437	1.853718375
189		10	3.05834825	0.3004509375	1.935072875	0.9562585625	1.221414125	2.5579785	0.935580625	2.46237375	0.57942125	1.56901925
190		10	5.0990775	0.214047953125	3.0091405	0.9597311875	1.906145625	4.11725375	1.0398875625	3.9551455	0.6664939375	2.218703
191		10	10.348724	0.245107015625	6.2467745	2.0372125	3.385754	8.428627	1.803699	8.09041	0.9724565625	4.509461
192		10	3.26402325	0.201985953125	1.968691125	0.808028	1.191231125	2.63731425	0.631019375	2.71656625	0.42953071875	1.494007
193		10	2.068115625	0.249904390625	1.255395125	0.47144978125	0.6757631875	1.6420285	0.259185453125	1.706715	0.33902428125	1.062153625
194		10	5.8187045	0.2120199375	3.56105275	1.1300215	2.082853	4.5927165	1.19642425	4.5961435	0.7593518125	2.5995425
195		10	3.109536	0.252536796875	1.937275875	0.664880625	1.230384125	2.47101425	0.69852125	2.47952875	0.49496871875	1.557892375
196		10	4.5280745	0.257486515625	2.62251425	1.021143375	1.566669125	3.59052625	0.8567915	3.3811315	0.5471075625	2.037336875
197		10	1.23578325	-0.201490015625	0.739704125	0.42265053125	0.48997571875	1.090319125	0.31993271875	0.9221274375	0.277301375	0.7432110625
198		10	4.07028425	0.20292003125	2.627158	0.940278125	1.61370225	3.62881925	0.9100440625	3.55605825	0.640811125	1.965102
199		10	2.8171575	1.203429625	2.1895355	1.63254075	1.656607375	2.60437275	1.702999	2.53044175	1.60567	2.19167325
200		10	4.7698175	0.27167184375	2.8837465	0.8677144375	1.560468625	3.8161435	0.8939794375	3.894704	0.7253295625	2.1123095
201		10	5.520164	0.364961875	3.41265475	0.940444625	1.867136	4.350592	1.058071875	4.3059475	0.851862125	2.5015245
202		10	7.531499	0.9713983125	4.6247205	1.67792525	2.7123815	6.0634775	1.634579625	6.1820475	1.254792625	3.4218655
203		10	4.151377	0.32458209375	2.6400635	0.679256125	1.201656625	3.31475525	0.8617850625	3.28311675	0.4964424375	1.765362625
204		10	4.8632325	0.32089815625	3.1102185	1.195625875	1.865095625	3.988628	1.13232625	4.128247	0.7407093125	2.290814
205		10	4.722872	0.225325125	3.008554	1.101234	1.53501275	3.88581425	0.9234163125	3.5559505	0.589624	2.18716
206		10	4.2256615	0.22704440625	2.7629905	1.083028125	1.5125155	3.4641695	1.22956225	3.188739	0.6576770625	1.945389
207		10	3.31858275	0.182789765625	2.28362775	0.781258375	1.261330125	2.7880345	0.6981585625	2.73572925	0.58751	1.73076675
208		10	6.4444465	-0.052856390625	4.14025975	1.314096625	2.37823125	5.234762	1.346910125	5.307893	0.8785075625	3.12977325
209		10	14.021543	0.7214203125	9.022214	3.48605475	5.615181	11.531425	3.36527375	11.460044	1.997015125	7.009244
210		10	3.1097025	0.232889828125	1.6879955	0.642244375	1.224580875	2.33210875	0.534840875	2.19165425	0.370764125	1.43346725
211		10	3.30194875	0.212527328125	2.007647	0.81887925	1.193533875	2.626267	0.60557625	2.49537525	0.50498903125	1.54012475
212		10	5.641158	0.25796525	3.32481325	1.118068875	1.948704875	4.5142475	1.132003375	4.539997	0.673355625	2.51131225
213		10	1.23051525	-0.1619418125	0.743630375	0.367224125	0.5246521875	1.14953175	0.123167375	1.108095875	0.3054961875	0.5585219375
214		10	4.3266595	0.41671590625	2.73310825	0.92348925	1.47024525	3.58272675	1.1448105	3.619948	0.6045850625	2.02511175
215		10	6.413691	0.7087925	4.045472	1.4264195	2.2709535	5.387662	1.630202375	5.469565	1.073251375	3.21317025
216		10	2.59827875	-0.0969161953125	1.731158375	0.5501596875	0.9175888125	2.00831425	0.622924	1.962755375	0.33878109375	1.0778
217		10	6.2541615	-0.162414125	3.85490725	1.088540125	1.934369625	5.021907	1.20420275	4.8983275	0.6694590625	2.95518425
218		10	4.676407	0.5529796875	2.97027775	1.025744125	1.794530125	3.843264	1.051566375	3.89022975	0.8230445	2.17663325
219		10	5.606402	0.247384359375	3.505161	1.04139525	1.9268185	4.5627075	0.971733875	4.3685085	0.6154748125	2.66975325
220		10	1.688615125	0.345720875	1.1688995	0.5886345625	0.9515146875	1.438718875	0.50289896875	1.414659	0.41915153125	1.0046606875
221		10	4.271511	0.25490203125	2.33582275	0.85626125	1.354198875	3.43705575	0.926600375	3.50358425	0.47892390625	1.870999875
222		10	9.481113	0.33480459375	5.5940735	1.808017125	3.32255825	7.5512865	1.81698025	7.705194	1.056363625	4.236078
223		10	5.433813	4.5512105	5.290111	4.9463345	5.1532425	5.5681245	4.962477	5.417543	4.874481	5.331359
224		10	5.2078225	0.198068359375	2.98518675	1.01620025	1.810193375	4.226411	1.296602	4.17251075	0.6235375	2.2296775
225		10	0.9493393125	0.50352884375	0.7870740625	0.52283284375	0.52437375	0.769867125	0.5612131875	0.9894591875	0.7303975	0.5574693125
226		10	6.517736	0.30331209375	4.00691425	1.0860445	2.169682	5.0002025	1.222716125	5.1351055	0.8500395625	2.85685
227		10	1.457061	0.123355507812	0.9342468125	0.412036	0.6849533125	1.12401925	0.27360384375	1.059385375	0.1836643125	0.54050175
228		10	3.315456	0.30526946875	2.037670375	0.680476	1.168229875	2.71462675	0.7224663125	2.66447025	0.5356105	1.583898375
229		10	2.8270895	0.190523109375	1.660532875	0.6225885625	0.95281925	2.284489	0.732962625	2.3140615	0.4047153125	1.28568975
230		10	1.88326225	0.258942765625	1.3477205	0.37095853125	0.7699618125	1.537907625	0.33805253125	1.729504	0.303116	1.118873
231		10	9.865667	0.42994759375	5.993911	2.056041125	3.4531065	8.127523	1.965945	8.210746	1.0811605	4.595778
232		10	7.1842855	0.189879828125	4.2521135	1.343026375	2.4481215	5.6560765	1.263733375	5.9353995	0.8530746875	3.10020925
233		10	3.12850225	-0.14990059375	1.952928875	0.5955890625	1.06843425	2.42841875	0.8377419375	2.226671	0.5456003125	1.562518875
234		10	7.086208	0.281384375	4.16077125	1.37270075	2.6037155	5.5358485	1.26060475	5.847384	0.791124625	3.41329625
235		10	3.561813	0.231300390625	1.99684225	0.7035276875	1.168511875	3.088937	0.667106625	2.81880725	0.50831371875	1.675166625
236		10	4.7219655	0.154972359375	2.89513975	1.084970875	1.705615375	4.103942	1.04942975	3.965293	0.7728985625	2.11190725
237		10	4.3976575	0.250288953125	2.704536	0.9536281875	1.706696875	3.3676185	0.9209678125	3.4537475	0.6075564375	2.067836125
238		10	6.406506	0.229635546875	4.2554045	1.695918	2.37662225	5.471565	1.32415975	5.2222155	0.80927925	3.35584075
239		10	2.702774	0.209291265625	1.850968375	0.7412871875	1.067992125	2.42576025	0.5868745	2.052368375	0.5767384375	1.504305875
240		10	2.490577	0.37268109375	1.534157375	0.7802063125	1.2016585	2.221523	0.68286575	2.09643975	0.5445831875	1.21073425
241		10	4.5401325	0.5465665	3.0435	1.1318555	1.737450625	3.9054615	1.062769375	3.74758175	0.9525279375	2.30071375
242		10	7.04166	0.47600259375	4.4621055	1.516709625	2.60252075	5.483262	1.689830875	5.479109	1.01336325	3.46503375
243		10	4.584013	0.153098140625	2.766853	0.9903674375	1.65936975	3.552541	0.7926956875	3.506331	0.549181875	1.924370375
244		10	8.1862195	0.3453570625	4.9053265	1.690113	2.93431275	6.8239345	1.58632625	6.828652	1.055824875	3.62665175
245		10	3.79634625	0.3113551875	2.5543085	0.6208521875	1.5008925	3.2529765	0.99074575	3.1585705	0.45332415625	2.054645375
246		10	1.719092	0.188496	1.05655225	0.6210420625	0.6929366875	1.4631655	0.6747760625	1.356588875	0.34226859375	0.7856808125
247		10	3.3335315	0.3843625625	2.119464	0.6770551875	1.155555375	2.68708925	0.7749753125	2.75804075	0.42387	1.38270125
248		10	4.7085465	0.1821426875	2.74089025	1.077455125	1.570198	3.6990575	1.12465375	3.6813785	0.6127508125	2.2681445
249		10	3.1604195	0.140594484375	2.077218625	0.8092776875	1.3125645	2.5519955	0.771899625	2.64390725	0.45128775	1.51432925
250		10	7.792513	0.178230390625	4.662147	1.69441675	2.7896895	6.366126	1.70005175	6.3122875	1.0587225	3.59803975
251		10	3.2538615	0.38279946875	2.43605175	1.100778875	1.53961125	2.68729475	0.857566	2.91326375	0.669415375	1.68470075
252		10	1.425325125	0.216059234375	1.068096125	0.7961535625	1.05825575	1.530579125	0.8638720625	1.3399335	0.6052775	0.9927305625
253		10	4.7720155	0.405130875	3.05301925	1.122836125	1.871486875	3.85313975	1.23265	4.12634725	0.617828	2.22586275
254		10	1.70892425	0.3927286875	1.19194675	0.706360875	0.9644255625	1.4450885	0.9053024375	1.469572	0.6166855625	1.2057305
255		10	1.36263925	0.44541809375	1.185522875	0.6426493125	0.94160775	1.259357125	0.669334125	1.123451625	0.655578125	0.9471705
256		10	1.45266875	0.3173270625	1.08174125	0.7585804375	0.9232425	1.36677225	0.7799594375	1.435222	0.3378671875	1.08677125
257		10	1.30769	0.237629328125	0.9903725	0.48723071875	0.761193375	1.15476725	0.61911225	1.208339	0.392273	0.9283788125
258		10	2.2940685	0.50567134375	1.983722	1.147110625	1.63658975	2.1409115	1.361308375	2.22959425	1.025216875	1.57690075
259		10	3.66529975	3.26949025	3.3159775	3.6071675	3.5895045	3.74842375	3.45658	3.72152075	3.35376975	3.67113075
260		10	3.1992445	2.5168035	3.203765	2.87677325	3.12825125	3.33858775	2.90304975	3.19994725	2.808891	3.29295675
261		10	3.4923485	0.183264828125	2.12684175	0.728736	1.314556	2.705699	0.7336895	2.82354675	0.585214625	1.6159285
262		10	2.9071675	1.49757525	2.7913995	2.301923	2.4099565	2.837497	2.31744225	2.97664425	1.945167625	2.55041225
263		10	7.1837335	0.37873	4.845113	1.562849	2.72245125	6.1115195	1.642007375	6.1732085	1.0323230625	3.92166775
264		10	2.239796	0.8649569375	2.24052275	1.656541125	1.66586175	2.1988235	1.677529	2.13126375	1.24013	1.7904355
265		10	1.961417875	0.767551625	1.530294375	1.068335875	1.46314875	1.7309125	1.23580375	1.662473	1.155984	1.571914875
266		10	2.725488	1.287100625	2.57285025	1.87884825	2.30936775	2.80319425	1.824129	2.64866475	1.765139	2.3390855
267		10	3.273535	0.2272311875	1.78388225	0.6244801875	1.124374375	2.6406705	0.6022689375	2.53542125	0.3617849375	1.411435875
268		10	7.969722	0.39398359375	5.268224	1.895510625	3.33576525	6.601037	2.061104625	6.6600575	1.2924925	4.10066175
269		10	5.6796315	0.26056253125	3.558492	1.25382775	2.1224705	4.847078	1.2772155	4.7745865	0.809741125	2.89379725
270		10	3.8600955	0.20532534375	2.618043	0.7834828125	1.694153875	3.17074775	1.0169295	3.211992	0.56793475	1.92163825
271		10	3.7191545	1.77175625	3.20316075	2.45986775	2.90345825	3.53654875	2.65753975	3.52873	2.3420735	2.86966975
272		10	1.30553	0.4510120625	1.0305629375	0.43727009375	0.8984843125	1.169190375	0.525183	1.16978325	0.590982125	0.89043875
273		10	2.240003	1.066004375	2.0120325	1.544883875	1.793110375	2.1592895	1.6102295	2.075891875	1.284221875	1.754666125
274		10	6.1994395	0.48845421875	4.08053625	1.64439525	2.63592375	5.2825015	1.990891125	5.2306535	1.0519305	3.21657725
275		10	4.635034	0.28931328125	2.942042	1.128342625	1.781572	3.79847275	1.0750245	3.86531275	0.7298441875	2.2448455
276		10	1.628736375	-0.08289596875	1.0468490625	0.51714140625	0.56106225	1.3645695	0.4336855625	1.28536825	0.40538446875	0.80307575
277		10	3.57191725	0.32461003125	2.15062025	0.909475125	1.551247375	3.01861475	0.855773875	3.14702325	0.46038865625	1.765196375
278		10	2.98208725	0.38713559375	2.019532	1.050438	1.31915175	2.50629925	1.053193125	2.617162	0.7055621875	1.702476625
279		10	1.8733195	0.122284914062	1.4437495	0.4937344375	0.804373625	1.586285875	0.619384375	1.60828	0.42479034375	0.9715165625
280		10	3.525225	0.4519543125	2.189174	1.050892	1.505199125	3.0687035	0.9045895	3.070541	0.6396089375	1.72860375
281		10	3.73245175	0.260589484375	2.378396	0.9053165625	1.403462375	3.1476605	0.95281825	3.20713275	0.5760570625	1.8236745
282		10	3.16251375	0.15572215625	1.84864	0.7122223125	1.262978375	2.56554875	0.6356924375	2.4312745	0.384596	1.452608125
283		10	6.304771	5.502317	6.1624575	5.770337	6.113195	6.30998	5.895363	6.39151	5.818995	6.016863
284		10	7.8219695	0.40951846875	5.3971955	2.111556	3.29092225	6.554111	2.06845525	6.6526	1.54286575	4.274652
285		10	2.18770025	0.0925346875	1.569777375	0.79065325	0.8751595625	1.8990605	0.6548336875	1.773986125	0.466219625	1.24230075
286		10	1.155295125	-0.171441828125	0.8184901875	0.3539714375	0.5797349375	0.9996026875	0.5143329375	0.94374825	-0.0237661992187	0.5737936875
287		10	1.763546	-0.120065515625	1.212782125	0.570061125	0.7454145	1.559568375	0.580467	1.583396	0.49679475	1.063493375
288		10	4.674	0.30379334375	2.90906675	1.239126	1.999245375	3.578604	1.138761375	3.77635825	0.718519	2.327181
289		10	2.93183025	0.09244146875	1.93363275	0.6846779375	1.169515125	2.52252225	0.771899	2.2929145	0.4087609375	1.467816375
290		10	2.604179	-0.179999953125	1.666524625	0.6799699375	0.978728625	2.02623775	0.6117676875	2.016223625	0.461663	1.381462375
291		10	5.3059445	0.1489798125	3.47869075	1.45911475	1.98321625	4.4696495	1.432619125	4.3672315	0.6239735625	2.8126775
292		10	3.09076225	0.3389296875	2.041005625	0.81461275	1.21320625	2.49042575	0.8890225	2.6979065	0.48767753125	1.61005875
293		10	2.809434	0.28054421875	1.999811875	0.8560234375	1.45726825	2.38440725	0.783428875	2.27036275	0.42562290625	1.607583875
