# Supplementary material for: Dynamic allostery in substrate binding by human thymidylate synthase
Source: eLife. 2022 Oct 6;11:e79915. doi: 10.7554/eLife.79915 (PMC9536839; doi:10.7554/eLife.79915)
Supplement: Source data 9. [file elife-79915-data9.txt]

Peak	N	T1	T2
0	2	0.017658671875	-0.009235765625
1	2	1.9730055	1.24776575
2	2	3.541721	2.78312
3	2	1.0769945	0.915924125
4	2	5.166023	4.368015
5	2	1.75117025	1.149552
6	2	2.9857795	2.7115105
7	2	4.957736	3.207874
8	2	1.869949125	1.584978
9	2	4.7435915	3.26230425
10	2	2.77662975	2.1910745
11	2	3.3162165	2.468794
12	2	0.48395565625	-0.023821359375
13	2	3.12512	1.957661125
14	2	5.476717	3.5188185
15	2	1.59708325	0.4390815
16	2	8.056784	-4.977215
17	2	6.955197	4.2887305
18	2	0.98635275	0.598833
19	2	0.6988311875	0.7388635
20	2	11.010244	-1.590420875
21	2	6.824104	4.8578585
22	2	5.202787	3.706322
23	2	5.978528	3.797644
24	2	4.575991	3.444228
25	2	2.3435275	1.837272625
26	2	2.5848745	1.977758625
27	2	1.0304845	0.4563506875
28	2	2.2841995	1.7412765
29	2	1.39791175	0.902994125
30	2	0.7789281875	0.9500713125
31	2	1.809654375	1.9334165
32	2	0.32492959375	0.0057466015625
33	2	4.0825545	3.1547125
34	2	5.2621255	3.87429
35	2	3.049265	2.440637
36	2	4.292682	3.1102635
37	2	3.9817595	3.04819675
38	2	2.1151185	1.63621075
39	2	6.6916835	5.107525
40	2	0.6244465	0.100028304687
41	2	4.13681675	3.081719
42	2	4.654674	3.313915
43	2	24.241936	-7.949477
44	2	1.721649875	-0.0361659609375
45	2	6.382799	4.3866285
46	2	0.39306890625	0.3498689375
47	2	5.9235115	4.7273505
48	2	0.694182875	0.6382976875
49	2	1.54641	1.171597
50	2	0.1683535	0.328990625
51	2	5.129461	2.49395025
52	2	1.2703235	-0.320346625
53	2	0.90724975	0.7680989375
54	2	8.0542	3.232627
55	2	8.195236	5.356051
56	2	3.4657	2.8121475
57	2	18.136196	-2.0159555
58	2	27.721764	-4.087888
59	2	3.37070125	2.653067
60	2	2.03194425	1.701746625
61	2	20.204526	-2.29242325
62	2	1.93383475	0.147507796875
63	2	2.5473295	1.86327475
64	2	4.646659	3.2894365
65	2	29.701948	-14.183286
66	2	5.419802	3.99979275
67	2	0.47535325	0.37833978125
68	2	2.182956	-0.245278625
69	2	5.4822545	4.250496
70	2	1.989401125	1.40727025
71	2	1.808438	1.231024
72	2	12.016782	-1.52843075
73	2	6.931245	4.02097925
74	2	4.1769895	3.146802
75	2	1.39978725	0.0442688984375
76	2	2.844393	2.045286
77	2	2.082451375	1.782347875
78	2	5.507531	3.951497
79	2	9.412516	-0.13611140625
80	2	17.116584	-1.70608275
81	2	8.978068	-2.295621
82	2	11.065329	-1.991139875
83	2	1.731977125	1.316276875
84	2	2.13762475	1.392138375
85	2	1.447291875	0.9692953125
86	2	2.2562095	1.86070125
87	2	1.312022875	-0.4553835625
88	2	2.66765425	2.22761625
89	2	1.856108875	1.68179775
90	2	1.34760525	0.32102075
91	2	7.398108	5.1897075
92	2	2.41701725	1.9031255
93	2	5.65165	3.872687
94	2	4.862997	3.8139925
95	2	8.0241585	1.86055075
96	2	9.576721	-2.09920325
97	2	13.625886	-2.35170225
98	2	20.791996	-3.561147
99	2	0.7455474375	0.0439567304687
100	2	0.901629375	1.08947425
101	2	0.98519875	0.314475125
102	2	2.86519	1.873546
103	2	2.05477575	1.475559625
104	2	1.21492925	0.78885375
105	2	4.772253	-0.24930821875
106	2	0.9810154375	0.9757729375
107	2	4.718752	-5.1419575
108	2	14.023968	-1.949894875
109	2	2.063572125	0.151481734375
110	2	4.987032	4.2928545
111	2	2.552965	1.955120625
112	2	0.302836625	0.040765546875
113	2	3.2352195	0.8117703125
114	2	2.310074	0.10962496875
115	2	26.960932	-23.012628
116	2	2.6254745	1.8028825
117	2	2.74658925	2.24054825
118	2	1.92783625	1.40897675
119	2	0.68887375	0.61392475
120	2	0.874597875	0.700474625
121	2	5.04906	3.7813575
122	2	2.2636055	1.8328375
123	2	2.6729195	1.79987525
124	2	2.55428475	-1.75892725
125	2	6.1876945	3.949105
126	2	5.633533	4.2552355
127	2	2.41473475	2.001548625
128	2	6.583588	4.2577045
129	2	5.799287	4.3751955
130	2	-0.0108476953125	0.359247125
131	2	1.51642225	1.0552335
132	2	3.4827215	2.6021605
133	2	1.906381	1.20129225
134	2	3.1468845	2.228377
135	2	1.240577	0.1530979375
136	2	4.518553	3.362093
137	2	10.658309	-1.424422125
138	2	2.529784	1.629821875
139	2	2.28825425	1.007088
140	2	7.4540155	6.0587105
141	2	3.25863775	2.4897335
142	2	6.5826735	4.9623425
143	2	1.39606	0.9694335
144	2	3.62303925	3.172502
145	2	4.1468625	2.9798195
146	2	1.69663825	1.1195025
147	2	2.312567	-1.9315515
148	2	3.8052085	2.616565
149	2	2.31092275	1.91247925
150	2	1.319732625	0.935425875
151	2	3.61826775	2.5526715
152	2	1.230218125	0.764952375
153	2	1.586360625	0.6381923125
154	2	1.757694625	1.510163875
155	2	1.708948125	1.221974
156	2	2.122717	1.30250825
157	2	3.156141	1.8274285
158	2	2.48883675	1.9640675
159	2	3.0654525	2.281714
160	2	2.6302535	2.3773985
161	2	1.876194875	1.5846175
162	2	1.60784725	1.149121625
163	2	3.1551615	2.179185
164	2	2.40384575	1.344173
165	2	2.1603875	1.5036595
166	2	2.64674525	0.876496875
167	2	1.44896625	0.9191098125
168	2	1.726694	0.82759475
169	2	3.13532025	2.2713505
170	2	5.717889	3.07661625
171	2	1.501474125	1.1634445
172	2	1.39369925	0.9236808125
173	2	2.923524	1.529975875
174	2	2.2943205	1.6923255
175	2	3.1104695	2.2357175
176	2	1.47679425	1.032478125
177	2	2.55766	2.23471625
178	2	2.52385575	1.95684475
179	2	1.51166275	1.1785355
180	2	2.9691695	2.07862425
181	2	2.2430145	2.13756125
182	2	4.0717695	3.3255415
183	2	2.600769	2.1177215
184	2	1.50455725	-0.3229931875
185	2	1.02371125	0.6881095
186	2	1.718333875	1.17962125
187	2	1.404667875	1.0414146875
188	2	1.804203875	1.1562925
189	2	4.4388925	3.6309585
190	2	3.5510435	2.96084525
191	2	1.473511	1.1374965
192	2	3.181963	2.62022
193	2	2.097047625	1.430460375
194	2	0.893682875	0.6830731875
195	2	2.39443425	1.81000125
196	2	3.1811055	2.17768
197	2	1.2465515	1.0456635
198	2	1.69432975	1.224061375
199	2	2.2780085	1.836663125
200	2	3.18361775	2.74054175
201	2	2.30690575	1.75580525
202	2	3.75030075	2.8979925
203	2	1.06342175	0.832186875
204	2	1.834275625	1.375237
205	2	1.198758	1.355303875
206	2	1.65262775	1.12985275
207	2	1.779750125	1.187854875
208	2	4.0402755	3.0850695
209	2	3.4240195	2.336897
210	2	1.873900875	1.375303125
211	2	3.546605	2.508754
212	2	3.374718	2.2715995
213	2	1.8954295	1.53036
214	2	2.1366355	1.34454775
215	2	2.648717	2.46077725
216	2	2.840155	2.2744925
217	2	3.4658865	2.955329
218	2	0.720962125	0.483007375
219	2	1.6344245	0.9013755
220	2	1.614229	0.37533215625
221	2	1.30091575	1.335214625
222	2	1.98166775	1.36490375
223	2	2.256301	1.5179225
224	2	1.50428925	1.231809125
225	2	1.790074	-1.076441375
226	2	3.4065305	2.306514
227	2	1.381291	0.728022
228	2	0.538354375	0.43332896875
229	2	1.423439625	0.6599785
230	2	2.5876105	2.1171435
231	2	1.62553725	1.176676625
232	2	1.57815725	1.150614625
233	2	2.705539	1.72468925
234	2	1.968260625	1.32733675
235	2	3.04531075	2.0636085
236	2	4.31674	3.09168825
237	2	3.1122275	2.23131975
238	2	5.493782	3.76376375
239	2	3.411968	1.50197075
240	2	5.7481185	4.636479
241	2	5.786002	4.413319
242	2	1.663859625	1.19512675
243	2	4.4295185	3.17537325
244	2	2.510966	1.772088375
