# Supplementary material for: Dynamic allostery in substrate binding by human thymidylate synthase
Source: eLife. 2022 Oct 6;11:e79915. doi: 10.7554/eLife.79915 (PMC9536839; doi:10.7554/eLife.79915)
Supplement: Source data 10. [file elife-79915-data10.txt]

Peak	N	T1	T2	T3	T4	T5	T6	T7	T8	T9	T10	T11
0	11	-0.06335796875	0.10198959375	-0.0308586816406	-0.0189860175781	-0.0149100820312	0.0197866289062	0.1559804375	-0.0530310507812	0.0433980859375	-0.0398333789062	-0.11896253125
1	11	2.0533015	0.9116273125	1.70616175	1.25986325	0.86981875	1.41640075	1.3072665	0.7488825	1.7047945	1.088992875	1.53651
2	11	5.467395	2.1194665	4.816101	3.141576	2.495247	4.108203	3.235604	1.70198325	4.970995	2.828	3.796479
3	11	1.164366125	0.6439525	0.803286375	0.7032473125	0.743638375	0.815394875	0.668863375	0.31968528125	1.0335399375	0.6241588125	0.69147675
4	11	7.443569	3.6833825	6.721412	4.862509	3.985663	6.09075	4.916812	2.9398445	6.6940435	4.4408395	5.5507065
5	11	1.98886275	0.82759	1.74207675	1.287637	0.9205571875	1.696312625	1.19781	0.676427375	1.835387	1.093804375	1.442210625
6	11	4.275413	1.85510575	3.82294625	2.6508465	2.1025505	3.341013	2.510446	1.340193	3.99306	2.28198625	2.946136
7	11	8.274536	3.1750365	7.154221	4.8483175	3.590324	6.297688	4.827034	2.2953475	7.263721	4.19170075	5.551871
8	11	3.03316675	1.48875825	2.6339035	1.924192125	1.4993645	2.32702175	1.828912	0.891396875	2.555467	1.567513375	2.07183225
9	11	8.779152	3.5823825	7.743816	5.369513	4.267023	6.891201	5.392392	3.064156	7.873638	4.802454	6.1979305
10	11	4.094329	1.54556	3.705029	2.36924975	1.9696725	3.2411955	2.430747	1.230109375	3.5421985	2.062993	2.7676935
11	11	5.0818095	1.86307275	4.250706	2.9283655	2.4149385	3.755355	3.0707935	1.4475345	4.3939475	2.538722	3.38759875
12	11	1.18181025	0.131355140625	0.692010875	0.247918015625	0.173827640625	0.5035798125	0.22322775	0.0732158828125	0.782268875	0.355502375	0.372075375
13	11	4.28835	2.0085215	3.7793415	2.68056025	2.23311175	3.4309515	2.7818085	1.3817235	3.92144	2.427687	3.25312125
14	11	8.608796	3.042436	7.441337	4.774865	3.5313355	6.3182205	4.613517	2.3689035	7.1749235	4.2038855	5.4472765
15	11	1.434413625	0.309785375	1.22621025	0.526839125	0.42210915625	1.021911625	0.64286675	0.147649484375	1.242826125	0.6335488125	0.631025125
16	11	14.089642	0.659392125	8.487128	2.298615	0.83547825	5.435406	2.27829875	0.119336765625	8.53876	1.46934375	3.535977
17	11	12.550297	5.3648655	11.139393	7.573395	6.135342	9.899851	7.765377	4.15283425	11.065358	6.936566	8.696355
18	11	1.0676595	0.42302321875	0.968225875	0.7294536875	0.59183225	0.947992375	0.613229375	0.23536315625	1.066803	0.40662415625	0.833579875
19	11	0.40800584375	0.244778546875	0.5089925625	0.3570029375	0.197167	0.54600375	0.4910083125	0.250732984375	0.53020525	0.3198939375	0.3890546875
20	11	21.085624	1.3861275	13.529808	4.3174055	2.085289125	9.256344	4.5081185	0.722103	13.566002	3.0275035	6.27404
21	11	12.134069	5.232539	10.701404	7.475996	5.827804	9.441148	7.334237	4.170471	10.788512	6.693001	8.2937405
22	11	8.447791	3.781269	7.5462915	5.417145	4.1488975	6.751497	5.312108	2.98078	7.489056	4.63018	5.893964
23	11	11.206994	4.280965	9.691576	6.246718	4.8598165	8.432994	6.428476	3.4168825	9.57989	5.585679	7.438795
24	11	4.8005365	1.85768425	4.17998175	2.794467	2.248755	3.76224775	2.7574675	1.384221	4.279968	2.4503085	3.23767075
25	11	3.41591525	1.412275	2.9422075	2.066442875	1.418932625	2.6854705	2.02484625	1.254731	2.99842775	1.871345625	2.36838775
26	11	3.680611	1.38801275	3.18524125	2.20314125	1.62722875	2.76013675	1.88763375	1.105592	3.164129	1.94288875	2.467054
27	11	1.3615165	0.217687625	0.962623875	0.6721075	0.2664278125	0.748172125	0.552822375	0.1321348125	0.9564890625	0.250088140625	0.53572675
28	11	3.18583975	1.39334275	2.884158	2.056428	1.615172	2.4531065	2.048297	1.159792	2.73809075	1.84763375	2.284318
29	11	1.66868325	0.536314625	1.264744625	0.847034	0.735476875	1.075922375	0.884961625	0.3408805	1.28168525	0.827934375	1.189639
30	11	0.821007	0.29441725	0.652003375	0.48354171875	0.3961886875	0.64421875	0.3457030625	0.15308125	0.76454775	0.64653775	0.61300425
31	11	2.9555295	1.36324675	2.4101555	1.81861725	1.2665115	2.258603	1.74237825	0.9562213125	2.436121	1.58540475	2.0571935
32	11	0.801708	0.0366640234375	0.458532	-0.035377828125	-0.123142015625	0.256304390625	0.131272890625	-0.0963473828125	0.433761375	0.097036453125	0.27425778125
33	11	5.816215	2.396999	5.139987	3.414963	2.68564775	4.394705	3.48129575	1.868758625	4.8889415	2.88846375	3.85610175
34	11	10.984585	4.601862	9.713302	6.618725	4.94965	8.599744	6.491218	3.7595855	9.701411	5.847091	7.5356555
35	11	4.8001795	2.18149	4.357312	2.948672	2.6256145	3.8491355	3.054596	1.6900515	4.2725725	2.644111	3.240098
36	11	6.024297	2.57472725	5.5134685	3.7789745	3.0270655	4.829198	3.851275	2.1870315	5.370041	3.2524805	4.090704
37	11	6.10618	2.4749795	5.254877	3.7494545	2.882526	4.5931135	3.69446375	1.912581	5.2878805	3.37018	4.24316
38	11	1.381097	0.631794	1.43233325	0.67286575	0.566305875	1.289226	0.7469973125	0.4545323125	1.27246825	0.97654925	1.0193529375
39	11	12.757433	5.010894	11.086316	7.63089	5.736173	9.782174	7.5996715	3.8015385	11.016051	6.527198	8.764988
40	11	0.708063875	0.2464563125	0.49143078125	0.16382496875	0.17451296875	0.5208705	0.31349690625	0.0592150390625	0.6056896875	0.4252201875	0.365325625
41	11	6.564785	2.6012885	5.3435015	3.72958	2.9507315	4.770723	3.835609	1.97820175	5.385858	3.34511875	4.2464595
42	11	7.819745	3.2102145	6.998582	4.728179	3.716213	6.101656	4.746662	2.46143375	7.107505	4.26786	5.396582
43	11	55.518224	1.819673	31.892736	7.128289	2.58447725	19.273988	7.011751	0.76480825	31.990332	4.379805	11.697326
44	11	2.92424075	0.00926173046875	1.5737085	0.3845741875	-0.012970390625	0.863214375	0.263159625	0.0157051806641	1.635184125	0.0957129296875	0.683180375
45	11	9.92844	3.91211875	8.770084	5.8588845	4.417818	7.740935	5.817242	3.0657715	8.658352	5.049562	6.758676
46	11	0.5825699375	0.356993	0.475116	0.441986875	0.19610471875	0.479235375	0.3263693125	0.118247085937	0.5532135	0.2719744375	0.4912680625
47	11	9.949738	4.079116	8.58342	6.053872	4.597539	7.5483955	5.9481955	2.9341835	8.690596	5.350259	6.734353
48	11	0.73746075	0.276066125	0.7133616875	0.3520835	0.26827609375	0.5810803125	0.53961075	0.195241375	0.5800256875	0.48712021875	0.539661
49	11	1.6804005	0.8288379375	1.5196685	1.084937625	0.764566	1.217579	1.0418725	0.544042625	1.5625865	0.881131125	1.224738625
50	11	0.5259445	0.2870068125	0.29613115625	0.455077125	0.12851646875	0.343480375	0.30786321875	0.110579859375	0.19587809375	0.181348015625	0.2816609375
51	11	7.615618	2.20113675	6.065045	3.5410835	2.613382	5.2997495	3.52107275	1.5753415	6.187642	3.0821845	4.399876
52	11	2.91296425	0.200639140625	1.98225675	0.8266529375	0.371308	1.407142375	0.7902994375	0.093791125	2.008276	0.7540931875	1.124776625
53	11	1.240928	0.618538625	1.07171475	0.917098125	0.6313785625	1.11909375	0.7920236875	0.38896146875	1.16202775	0.670730875	1.03437275
54	11	14.595542	3.35950375	11.742536	6.2928595	4.15286	9.688012	6.346444	2.322344	11.57109	5.270941	7.623076
55	11	13.076842	5.121212	11.169912	7.473679	5.8973165	9.860183	7.632442	3.9605465	11.302203	6.64395	8.688412
56	11	2.9166735	1.09304875	2.5433775	1.662112	1.42998875	2.1620575	1.737441875	1.01025025	2.606206	1.56447475	1.801556625
57	11	33.88454	1.25946375	19.94017	4.9476725	2.03074275	12.423988	4.9167415	0.76327425	20.156746	3.1424775	7.633831
58	11	66.89152	2.053911125	38.485524	8.511914	3.223172	23.171184	8.537572	0.65383075	38.483912	5.0612995	13.798453
59	11	4.3524	2.2895815	4.03768275	2.9610545	2.446395	3.79198675	3.0138295	1.89374625	4.066066	2.772849	3.2778135
60	11	2.441406	1.0387495	2.08691375	1.4818015	1.142905125	1.999984875	1.485232	0.633577	2.00808975	1.30019875	1.686747125
61	11	42.960468	1.528594	25.375114	6.143858	2.4379285	15.761984	6.1160725	0.565748375	25.32054	3.8247115	9.820274
62	11	4.8283105	0.142428796875	2.742351	0.575353625	0.27184340625	1.499896375	0.43568665625	0.0309640078125	2.7088825	0.24206734375	0.979469375
63	11	4.096324	1.57019475	3.668449	2.3677315	1.76816025	3.10585275	2.15419	1.165206875	3.4602665	1.96470825	2.562917
64	11	7.123732	2.8285765	6.378214	4.288562	3.26701375	5.4914905	4.16109025	2.383873	6.259903	3.715012	4.746327
65	11	70.563792	5.866509	49.234772	17.170796	8.403078	34.708384	17.115084	2.9402645	49.590464	12.026913	24.433276
66	11	9.376525	4.0326395	8.293971	5.654394	4.557501	7.4283905	5.8165755	3.00839425	8.207896	5.207947	6.471699
67	11	0.820942375	0.1748775	0.6988901875	0.363472625	0.211174125	0.33151775	0.21139059375	0.0805724609375	0.4958785625	0.10746490625	0.247450046875
68	11	4.739635	0.2954565625	3.0439655	1.206269125	0.519356875	2.324395	1.065525625	0.2813854375	3.15157975	0.8883083125	1.71129475
69	11	8.839868	4.00451425	7.663964	5.335361	4.347983	6.8694075	5.484395	2.9440225	7.673015	4.759911	6.225491
70	11	2.44353525	0.9539244375	2.18037575	1.400351	1.08198025	1.9706605	1.48014075	0.9692681875	2.22078175	1.1995955	1.683582
71	11	2.40896075	0.83663175	2.0842425	1.536066125	1.248537125	1.935933875	1.42901475	0.691844125	2.09196425	1.1413475	1.57603425
72	11	21.208372	0.8984843125	12.45765	3.035329	1.229178625	7.787711	3.1145595	0.366850125	12.686538	1.89168675	4.8946355
73	11	11.780281	4.5294795	10.10132	6.654949	5.2187765	8.846888	6.5790575	3.6063835	10.005704	6.028251	7.6601
74	11	6.247381	2.4878275	5.606347	3.8178175	2.932181	4.673297	3.676818	1.91133	5.6125255	3.2767835	4.192339
75	11	2.587049	0.2048786875	1.4447295	0.4937853125	0.224388453125	0.9524705625	0.490975375	0.13931615625	1.50488725	0.207880265625	0.60196075
76	11	3.899718	1.55596325	3.452047	2.3679515	1.928774375	3.009919	2.4605435	1.2833365	3.48965	2.1238695	2.6572175
77	11	3.75247225	1.5072525	3.351492	2.39717475	1.81661675	2.9593465	2.32383275	1.14456475	3.09848825	2.03323175	2.6496405
78	11	7.785795	3.40765	6.828544	4.9333895	3.84275375	6.196748	4.801247	2.68386425	6.9879035	4.3702605	5.419562
79	11	16.740777	1.344704	10.985259	3.897185	2.02796	7.435708	3.668555	0.642844	10.940674	2.55036125	5.239395
80	11	38.057972	2.45207775	24.675096	7.821026	3.562674	16.807226	7.61245	1.15933475	24.700072	5.325282	11.431944
81	11	14.278074	0.70023075	8.741632	2.4120525	1.179230625	5.613166	2.355537	0.395885875	8.693794	1.616893	3.704153
82	11	19.401736	0.5976315625	11.18789	2.3495515	0.99892525	6.7915	2.474285	0.3142643125	11.276118	1.5424085	4.293883
83	11	1.7251595	0.593983625	1.646708875	1.130096625	0.74317	1.290951375	0.98360375	0.5887514375	1.655135375	0.871272	1.13106375
84	11	3.403511	1.50838225	2.886353	2.007608	1.593994375	2.51030475	1.81047	1.120213125	2.849507	1.676224	2.29664275
85	11	2.12875525	0.86568075	1.8931305	1.317866	1.1921425	1.74334025	1.239217	0.750248125	1.912114	1.169857625	1.4546995
86	11	3.064423	1.303651	2.677599	1.9475625	1.4491165	2.355041	1.78815875	0.83864775	2.7515365	1.679958	2.186494
87	11	3.50285025	0.084744640625	1.924919375	0.34365475	0.0464962460937	1.27789625	0.51091575	0.16171565625	1.9386245	0.273676625	0.618408125
88	11	6.3596875	2.774387	5.657242	3.794736	3.1396605	5.0732575	3.9034145	2.19007825	5.603102	3.461878	4.2865015
89	11	3.025917	1.15540325	2.44591475	1.82886075	1.336865125	2.284046	1.7683585	1.101521375	2.55858275	1.5468135	2.104254
90	11	1.53453025	0.64145625	1.37280275	0.9012636875	0.4483988125	1.2002865	0.781258875	0.267098375	1.39614125	0.7187781875	0.840507
91	11	13.524978	5.368701	11.770482	8.0447365	6.1280245	10.449117	7.98057	4.3211795	11.810394	6.895484	9.093362
92	11	3.820252	1.42698125	3.34559975	2.2059525	1.7877035	2.81419775	2.2692615	1.122992	3.230684	2.0166425	2.5320155
93	11	7.642896	3.13482	6.910622	4.563294	3.6893985	5.903256	4.549099	2.5885925	6.776267	4.069606	5.089486
94	11	2.74308525	1.30894325	2.43557575	1.673955125	1.28549675	2.396726	1.68642175	1.012284125	2.57692225	1.614033	2.159153
95	11	13.133912	1.407523625	9.325085	3.899877	2.108325	6.950265	3.89519625	0.845582375	9.150628	2.6252535	5.15628
96	11	18.080454	0.516465625	10.317079	2.313804	0.796364875	6.343374	2.0456805	0.0999422109375	10.452918	1.451251	3.734884
97	11	27.2269	0.680450625	15.634827	3.3004105	1.197576375	9.451147	3.37672	0.21046428125	15.639152	2.053349875	5.586414
98	11	48.118376	1.886681625	29.519892	7.8581825	3.2057055	18.939574	8.0226955	1.003880625	29.544896	5.1706305	12.319809
99	11	2.357705	0.215484921875	1.600233	0.33987228125	0.3562748125	1.04620475	0.47084090625	0.246504234375	1.42242475	0.27396996875	0.651077875
100	11	1.534339375	0.67145425	1.426992	0.9950983125	0.6726881875	1.186575	1.006499	0.5266914375	1.53845725	0.905173625	0.954826
101	11	2.2399065	0.3759665625	1.62562225	0.674269625	0.42418015625	1.13584475	0.7670360625	0.3069883125	1.65024425	0.4303410625	0.9885506875
102	11	4.1399575	1.108453375	3.2451215	1.96886325	1.53539675	2.7221745	2.053993	0.647038125	3.44771025	1.729176	2.4952245
103	11	2.725048	1.034636375	2.2564	1.61308675	1.147710125	1.976631625	1.597140375	0.9331911875	2.4051585	1.39457125	1.832356375
104	11	1.935109875	0.6918395	1.68480025	1.095985625	0.847290375	1.3832015	1.189291625	0.6526636875	1.615165	1.08754775	1.266975375
105	11	12.795792	0.371914875	7.037168	1.3037475	0.5236845	4.0695475	1.316480875	0.114018804687	7.1396175	0.74863875	2.2633975
106	11	1.23130525	0.534392375	1.143020125	0.735998125	0.5462644375	0.862607375	0.7194448125	0.380864	0.93613625	0.568245375	0.97042975
107	11	8.15156	1.0390415	5.718358	2.177772	1.26587825	4.0878035	2.16071425	0.5119825	5.737356	1.7330065	3.09798075
108	11	27.700244	0.844385375	15.755446	3.3849525	1.1898	9.475718	3.44748725	0.1691701875	15.797416	2.050547125	5.738408
109	11	4.651138	0.210209859375	2.6402375	0.6331489375	0.236294953125	1.69139775	0.585460625	0.136656859375	2.74460025	0.517117	0.984171625
110	11	7.5976045	3.2119875	6.9227555	4.571886	3.70226	5.8984065	4.668728	2.51201825	6.8557345	4.223217	5.287799
111	11	3.8227445	1.40871875	3.585341	2.38363425	2.011155375	2.9211835	2.5032305	1.18832225	3.3888605	2.205943	2.74575625
112	11	1.660666375	0.197801484375	1.04166575	0.38642315625	0.0691135546875	0.79108225	0.31989871875	0.1979559375	1.233197125	0.30553728125	0.5550660625
113	11	7.558792	1.209571875	4.945076	1.970667	1.348501375	3.5151195	1.8838985	0.796573125	5.1003935	1.584972375	2.55657525
114	11	5.0575455	-0.05442815625	2.83532775	0.614289625	0.2414036875	1.69724025	0.59205475	-0.0214613125	2.7737735	0.38515209375	0.911899875
115	11	68.428848	4.099314	43.267096	12.976633	6.055921	28.830376	13.220914	2.23465125	43.380144	9.022036	19.465608
116	11	4.010099	1.4934885	3.4549395	2.2047165	1.56045125	3.00042525	2.29362475	1.21394675	3.42752325	2.09568125	2.5100355
117	11	3.84378075	1.6325305	3.528324	2.437982	1.7339155	3.08971575	2.4424925	1.315412375	3.558079	2.094731	2.709885
118	11	2.311451	1.021467125	2.17771025	1.459017625	1.132308625	1.70254725	1.3518485	0.743499375	2.06257575	1.166025625	1.559243
119	11	0.7089025625	0.2926226875	0.770242125	0.44790734375	0.3700289375	0.592877875	0.532183375	0.17772546875	0.700836125	0.516491625	0.492806625
120	11	1.231866875	0.5427704375	1.091792	0.938155625	0.7785910625	1.113366	0.91884375	0.543399875	1.1070905	0.597155375	0.8967145625
121	11	9.23138	3.8972635	7.908736	5.447484	4.3077495	6.982996	5.616696	3.010065	7.876654	4.955493	6.1123645
122	11	2.883114	1.31719575	2.707516	1.799237	1.46339325	2.37354525	1.79944125	0.9977574375	2.704658	1.53858325	1.997011
123	11	4.839404	1.190289	4.0266815	2.059618875	1.415252625	3.058035	1.98727625	0.979660125	3.724939	1.826311625	2.5824675
124	11	7.0768945	0.534000375	4.459501	1.358244875	0.8217240625	3.0044385	1.3025055	0.275577125	4.536719	0.89518025	2.185067
125	11	11.089829	4.615965	9.725066	6.805129	5.2853775	8.626195	6.8345725	3.6899965	9.722116	5.9737345	7.642192
126	11	7.137942	3.041199	6.3366325	4.241478	3.302232	5.416596	4.216675	2.30804025	6.11358	3.731932	4.806412
127	11	3.38361	1.401818875	2.9534205	1.876164375	1.7450025	2.568032	2.03035125	0.955000125	3.03364475	1.716231	2.1995125
128	11	10.305278	4.2680845	8.814398	6.224202	4.869311	7.9523845	6.207386	3.34090375	9.051033	5.3565	6.9189515
129	11	7.694492	2.9559065	6.673873	4.4621785	3.5021595	5.784936	4.408444	2.370875	6.806455	3.80281975	5.088004
130	11	1.177113	-0.019818953125	0.7901163125	0.3283346875	0.126005929687	0.49854584375	0.32450553125	0.00975986425781	0.87675225	0.210471859375	0.490649875
131	11	2.1507565	0.82042725	1.745147875	1.048217	0.874883875	1.422595375	1.10778925	0.42594434375	1.80964225	0.900648	1.378643125
132	11	5.572665	2.2952635	4.867354	3.3754105	2.6530425	4.18397325	3.39749975	1.68405775	4.969638	3.057869	3.6951045
133	11	2.8205155	1.1949995	2.641361	1.648654125	1.277693	2.200427	1.71603375	0.7859014375	2.605979	1.404415375	2.02077325
134	11	4.2641005	1.309670125	3.61178	2.1407725	1.53277975	3.0208795	2.3724815	1.16373425	3.69082175	1.97915025	2.6967275
135	11	2.797124	0.33908390625	1.526057125	0.891652875	0.564368	1.132317125	0.808119	0.33943771875	1.51135025	0.811012625	1.005324375
136	11	7.324638	3.1264535	6.491089	4.4497695	3.5420235	5.8909235	4.5118855	2.39229975	6.392821	4.117366	5.050353
137	11	16.852228	0.824347	10.26284	2.668105	1.2136755	6.724841	2.783115	0.458860125	10.329813	1.7481455	4.3151985
138	11	3.97328775	1.14515825	3.0013475	1.945417	1.37546725	2.578457	2.0598355	0.927867875	3.1805155	1.6928545	2.215045
139	11	2.7674055	0.921354875	2.25523625	1.45431325	1.22999175	2.033413125	1.435803	0.7052518125	2.276507	1.41840825	1.7748195
140	11	8.343927	3.3255715	7.325942	4.9350965	3.6331285	6.296607	5.061012	2.6022925	7.257287	4.321148	5.543329
141	11	4.5206735	1.884668	3.770632	2.71568925	2.046892625	3.30614925	2.63887725	1.488520875	3.85316925	2.3762565	3.067237
142	11	11.457876	4.830507	10.043616	6.888999	5.4960225	8.999681	7.041398	3.73432225	10.077911	6.0890515	7.87123
143	11	1.714313375	0.715462	1.609402875	1.080541375	0.87062225	1.36931425	1.045686375	0.436606	1.67317975	0.9185081875	1.18830425
144	11	5.973078	2.41190925	5.5055175	3.5603965	2.905799	4.680718	3.56947675	2.00169475	5.3495375	3.18918925	4.10063425
145	11	6.235969	2.3981365	5.435801	3.5635025	2.91341225	4.826236	3.64159375	1.63573525	5.358227	3.212925	4.1573005
146	11	2.389894	1.0090508125	1.820382	1.2799555	0.9859165625	1.683166875	1.2432935	0.7783453125	1.949356625	1.0535265	1.4826625
147	11	5.260942	0.535945625	3.5842495	1.330463875	0.8070084375	2.48221725	1.344175625	0.3636625	3.55031825	1.0023275	1.917251375
148	11	5.052334	2.227246	4.7037555	3.23000725	2.3411125	4.13004675	3.25130125	1.669296625	4.6643185	2.86269475	3.746178
149	11	3.7826555	1.510238375	3.2135095	2.264217	1.73006475	2.9373375	2.2613455	1.14754475	3.283787	1.80229175	2.49714025
150	11	2.225356	0.8229236875	1.79908675	1.2697115	0.920216625	1.636638625	1.12564925	0.55038925	1.861135	1.116566125	1.37122275
151	11	5.724586	2.040833125	4.768688	3.06077925	2.363751	4.15860575	3.06359675	1.539605125	5.00191	2.618339	3.74398125
152	11	1.26884875	0.57993175	1.19320125	0.8189291875	0.5536205	0.893214875	0.7709305	0.4439315	1.145546125	0.6918125625	0.9718428125
153	11	2.2708815	0.831047	1.992525125	1.31288825	0.905522	1.7319785	1.24656375	0.595624	2.0513915	1.281978875	1.444585625
154	11	1.683310625	0.826909375	1.596851125	1.243286875	0.885683375	1.44466775	1.119058375	0.679276125	1.61424975	0.951634375	1.18978125
155	11	1.90947725	0.7345644375	1.624397	1.143552	0.9240609375	1.398007	1.052542	0.5599005	1.71364575	1.002365375	1.427847875
156	11	1.622978125	0.590471125	1.718610125	1.060699	0.93278	1.3805385	1.034293375	0.4896431875	1.608958875	1.0473029375	1.325533125
157	11	3.7066355	1.5671295	3.329092	2.16257325	1.63695825	2.834497	2.10446625	1.106015375	3.31668725	1.88293625	2.4005375
158	11	3.0617335	1.25357075	2.63022525	1.692299	1.486673125	2.3348675	1.773020375	1.03768925	2.624161	1.63737375	2.114909
159	11	4.3248845	1.82317775	3.75362225	2.62713875	1.956042	3.4466185	2.80865675	1.422330125	3.82732225	2.27535125	2.9692285
160	11	5.779466	2.1696135	4.982194	3.556208	2.725402	4.43594	3.548366	1.80785075	4.9950705	3.1080475	3.891468
161	11	2.99767925	1.198515	2.75414475	1.9615015	1.46738225	2.4242595	1.761036	0.950852375	2.58418975	1.618609125	1.937314625
162	11	1.900226	0.678316125	1.76517975	1.183122	0.7604645625	1.450063375	1.13642675	0.637784	1.68631025	0.935131125	1.44441725
163	11	4.121902	1.48866425	3.62827825	2.29307025	1.9004055	3.0647405	2.45752675	1.120706	3.69379775	2.221685	2.637422
164	11	3.4473995	1.3971505	3.1232455	2.0877735	1.52344925	2.6487205	1.938324375	1.168338	2.883146	1.716336	2.27901125
165	11	3.0842575	1.40772775	2.705272	1.7552045	1.3633915	2.36111725	1.854775	0.7486355625	2.7247005	1.53202625	2.02828775
166	11	3.64166	1.46441625	3.1915145	2.115498	1.598197375	2.756137	2.04282275	1.129357875	3.25791375	1.849168625	2.58812925
167	11	1.61945275	0.655437875	1.318888125	0.7644139375	0.5830120625	0.999384	0.795466375	0.32914575	1.317673125	0.891206375	0.8811935
168	11	2.63375575	1.06037	2.27934575	1.53289375	1.351738125	2.053571375	1.6367445	0.6872924375	2.216278	1.379448875	1.77444275
169	11	2.53455475	0.858270125	2.016933	1.4649685	0.9796995625	1.80497	1.227548	0.836230625	2.022209375	1.24006625	1.5721465
170	11	9.282134	3.163662	8.138569	4.885045	3.4244965	6.723895	5.055626	1.912023625	7.9419485	4.01980325	5.646209
171	11	2.08804625	0.82860575	1.81460425	1.16732325	1.068145375	1.60793375	1.364342	0.665659375	1.8932445	1.187046375	1.4587265
172	11	1.170148	0.48920671875	1.0802625	0.610877	0.45306725	0.75313475	0.683179375	0.33018496875	0.807429	0.49964384375	0.67756425
173	11	4.618508	1.85673975	3.9180825	2.784447	2.04727025	3.397631	2.75635975	1.41011175	3.7944095	2.240593	3.0561855
174	11	2.7962065	1.139247375	2.4206905	1.63476175	1.2915675	2.11167825	1.60701975	0.695809375	2.5457705	1.38562325	2.00544475
175	11	4.476065	1.7814515	3.849688	2.451941	1.885661125	3.26811525	2.545742	1.35445325	3.6955815	2.2388105	2.8824145
176	11	1.9011685	0.91033875	1.56104075	1.151629875	0.7005996875	1.526813	1.157246625	0.6001005	1.664623	1.026452625	1.18780325
177	11	4.338727	1.8507315	3.83507025	2.45837775	1.94559925	3.2728695	2.56234425	1.3239605	3.793203	2.179838	2.9712105
178	11	3.60803175	1.26617875	3.1063725	2.005042875	1.4775175	2.694671	2.098988	1.02039475	3.10643825	1.992920875	2.31272525
179	11	1.908802875	0.92067675	1.520909625	1.2028755	0.8829278125	1.39646275	1.088225875	0.6048720625	1.52423875	0.8883864375	1.292035
180	11	2.699564	1.043625625	2.4247845	1.65205325	1.087895	2.219488	1.490006	0.73877775	2.444477	1.332285	1.747361
181	11	3.186478	1.290316	2.7847455	1.88692175	1.45475675	2.50983575	1.86747725	0.8624031875	2.688332	1.53737625	2.2090485
182	11	6.4150315	2.6199645	5.7040465	3.93253375	3.0231155	4.9583125	3.73581575	2.02241125	5.75935	3.464826	4.4259035
183	11	3.2738285	1.22882225	2.770244	1.76503625	1.495551	2.51048675	1.95123125	0.974386	2.66409775	1.586025875	2.011764875
184	11	1.756618875	0.0268005546875	1.183188	0.38385	0.0824128828125	0.754533625	0.228992390625	0.121394070312	1.103394	0.0392840585937	0.6055713125
185	11	1.252742125	0.708791	1.20637725	0.85930625	0.67952775	1.0153411875	0.889032375	0.3488158125	1.296792375	0.6865376875	0.7515943125
186	11	1.965331875	0.85403075	1.8840335	1.297097	0.8556935625	1.591587375	1.32896775	0.687455875	1.759053625	0.9351778125	1.28904975
187	11	1.65529425	0.72714275	1.434752	0.897213625	0.827632125	1.2772405	0.941421625	0.582164	1.476170375	1.075069	1.336064
188	11	2.1995085	0.88398825	2.000426875	1.29200425	1.155601375	1.7040425	1.25493875	0.73672	1.875172625	1.19036525	1.546245625
189	11	6.9799275	3.257921	6.234851	4.34902	3.64923825	5.7134555	4.3640085	2.514471	6.105084	3.9524655	5.1023535
190	11	5.22238	2.1574445	4.548105	3.3279235	2.51251475	3.886194	3.21025125	1.66528075	4.635826	2.761989	3.48023325
191	11	1.99706625	0.89732	1.911116	1.1717235	1.096482875	1.38714575	1.118336875	0.53957575	1.551857875	1.0152111875	1.35817
192	11	4.8816515	1.968020125	4.438952	2.8947295	2.31682925	3.76122525	2.9727885	1.57955875	4.317404	2.5611245	3.34815725
193	11	2.445001	0.9993310625	2.25243625	1.6395115	1.292176375	2.003409625	1.36999075	0.7782360625	2.22118975	1.2656925	1.752897125
194	11	1.0128865	0.433528125	0.7685210625	0.71032425	0.50763090625	0.7917160625	0.4492104375	0.35023628125	0.8744058125	0.5557986875	0.7866830625
195	11	3.0489315	1.38082175	2.7671265	1.919254125	1.386049625	2.5008255	1.86853225	0.8854926875	2.92859575	1.66348225	2.2851365
196	11	4.5500615	2.042817	3.95571975	2.74041575	2.305282	3.38476975	2.877932	1.46614325	4.017628	2.3311735	3.1311725
197	11	1.63093525	0.6592551875	1.27668625	0.7236656875	0.8026689375	1.133215875	0.748418125	0.432804625	1.3852805	0.7978015625	1.033594375
198	11	2.47996525	0.922527875	2.1831995	1.48722775	1.153978625	1.82730675	1.51362875	0.731604	2.35961825	1.278981	1.739795375
199	11	3.04165175	1.230982625	2.7145045	1.8960155	1.350629875	2.3739455	1.842667875	0.8474278125	2.6063135	1.570078375	1.92374675
200	11	5.421343	2.1596645	4.61728	3.09882025	2.57815	4.0013345	3.08341175	1.770034	4.71666	2.79195975	3.53647625
201	11	3.3102005	1.47826225	2.789917	1.986349875	1.565165375	2.586425	2.009559	0.940456125	2.857492	1.788186875	2.29443975
202	11	2.295799	1.06532075	2.1764215	1.409700875	1.228586	1.731257	1.201580125	0.7897891875	2.08787075	1.404125	1.677731375
203	11	1.237500375	0.367599	1.130728875	0.8563715	0.5909200625	0.942155	0.7623641875	0.3833344375	1.008124125	0.5709724375	0.85608275
204	11	2.3711585	0.943092125	2.31184	1.50938175	1.11728925	1.930289375	1.497101125	0.718642	2.146559	1.25593275	1.603390375
205	11	0.78504225	0.398989125	0.6761611875	0.51476525	0.42788009375	0.6510415625	0.50625965625	0.259742984375	0.767249375	0.4389818125	0.5839951875
206	11	1.949402	0.872340375	1.73511075	1.076220875	0.982002125	1.66994925	1.10784775	0.6278201875	1.797413	0.84511825	1.54103975
207	11	2.48581175	1.0415410625	2.15130025	1.45525425	1.07482925	1.908278	1.47798	0.747309	2.195117	1.3470485	1.68706425
208	11	6.573319	2.5854295	5.746457	3.97455525	3.1597275	5.184617	3.9392795	2.087883	5.822083	3.478047	4.460049
209	11	3.5992775	1.4049355	3.0636265	2.109511	1.57197525	2.89142575	2.044414125	1.16923625	3.15664075	1.821339625	2.432633
210	11	2.24681725	0.943515625	1.808959	1.35489325	0.956268375	1.6592285	1.285344625	0.7197505	1.821968	1.066732875	1.551213875
211	11	4.840941	2.066680375	4.355059	3.02896475	2.307218	3.95384225	2.93501575	1.6361355	4.2747175	2.70927775	3.2475425
212	11	5.004807	2.09418125	4.449516	2.9727975	2.472203	4.049708	3.016745	1.53222275	4.555529	2.6533065	3.4903265
213	11	2.336239	0.83203875	2.33020975	1.41467475	1.11332825	1.8177285	1.48200825	0.7145479375	2.142391	1.170638	1.6901585
214	11	3.121387	1.24111425	2.87117	1.98505475	1.4947205	2.475976	1.8237205	1.02832325	2.822113	1.768159625	1.98887825
215	11	4.14072675	1.864148	3.762798	2.64056675	1.9716395	3.2273205	2.5542585	1.29934	3.809473	2.2966855	2.75641375
216	11	4.202559	1.123823375	3.5801005	2.161459	1.56984425	2.8840915	2.026934625	0.8812340625	3.478663	1.699733	2.431385
217	11	7.4926955	3.14369	6.657258	4.4395145	3.3476915	5.716238	4.5363075	2.191635	6.509185	3.8489415	4.9685505
218	11	1.160775	0.39638046875	0.9716729375	0.602880875	0.3453863125	0.7147956875	0.601001625	0.280397875	0.7866335	0.40106825	0.6347349375
219	11	1.64513875	0.8556045625	1.321944	1.090618	0.7184460625	1.3109975	1.09661675	0.60126125	1.426135	0.866016375	1.122170375
220	11	2.1035075	0.5461745	1.685352875	0.9620105	0.7778875	1.473269375	1.12894325	0.50943803125	1.788767	0.85265825	1.1697495
221	11	1.731407875	0.5521780625	1.42424075	0.882000125	0.628723375	1.298815125	1.0096911875	0.5580981875	1.50155775	0.770403125	0.910659375
222	11	2.524202	0.783164125	1.868864375	1.256990875	1.0145851875	1.77979225	1.28007525	0.5722179375	2.234376	1.002151	1.407157
223	11	3.3459045	1.16569	2.8563255	1.845128	1.476327375	2.551616	1.91990125	0.9576625	2.9428825	1.73434325	2.222807
224	11	2.3410065	0.82443325	2.02770725	1.383006875	1.1590715	1.81199875	1.3634935	0.7516828125	2.07132875	1.1664095	1.700916875
225	11	1.879626375	0.120902414062	1.350137625	0.32545871875	0.0908630390625	0.9510305	0.5003935	0.101454773437	1.2821135	0.19548075	0.489393375
226	11	5.101118	1.9664355	4.525043	2.8631565	2.03831775	3.752168	2.721848	1.26104575	4.4944435	2.5540865	3.3176205
227	11	1.890122	0.787242375	1.74013375	1.2119465	0.963477	1.423894	1.25253625	0.674667	1.642314375	0.9572854375	1.254535
228	11	0.582371625	0.304074375	0.434049625	0.296877875	0.18044003125	0.402324	0.2179439375	-2.87563323975E-4	0.2958808125	0.0590455703125	0.2102124375
229	11	1.80261625	0.5931391875	1.683368875	1.193338375	0.6659149375	1.41887975	1.046616875	0.46296478125	1.4929205	1.0457971875	1.1999575
230	11	1.7405105	0.5690425	1.63630325	1.087172875	0.8271915	1.450593625	0.92954	0.550486875	1.42419075	0.796870875	1.160787
231	11	2.078896	0.80351475	1.78813025	1.316570125	0.8397449375	1.5531405	1.0625605	0.682745875	1.70028025	1.2624465	1.35524425
232	11	1.5710115	0.5546571875	1.437171375	0.992537125	0.764367875	1.279447	0.960475875	0.503464625	1.401322625	0.7497903125	1.12781425
233	11	4.037481	1.567081375	3.43992575	2.4313375	1.923572	2.966721	2.279091	1.346021	3.4819295	2.00247825	2.5252545
234	11	2.487582	1.09398875	2.05299	1.467492	1.052931125	1.86328625	1.433667125	0.78667225	2.094376	1.24031675	1.59632025
235	11	6.2351655	2.6276785	5.3456765	3.684211	2.9196895	4.665854	3.663262	1.899278875	5.500554	3.18622525	4.1262445
236	11	6.044856	2.61642	5.543281	3.7733255	3.043428	4.856315	3.882084	2.225699	5.406176	3.2722165	4.0904995
237	11	4.9872305	1.903917625	4.457599	2.877334	2.2558085	3.875601	2.77128075	1.493444	4.2941005	2.3928335	3.110768
238	11	7.38884	3.10829025	6.675618	4.471113	3.594706	5.709673	4.43531	2.532355	6.5881485	3.9660405	4.9646825
239	11	6.9204105	1.51232925	4.936501	2.5210485	1.74352675	3.717832	2.38962825	1.2246135	5.041251	2.070661625	2.953512
240	11	9.633125	4.01340275	8.182176	5.4865	4.448709	7.200686	5.5637135	3.1708845	8.281103	5.159676	6.340743
241	11	6.8903475	3.05882025	6.1654655	4.19168925	3.215448	5.267666	4.1908985	2.3740665	5.9817815	3.6898295	4.752369
242	11	1.4086045	0.704366625	1.258123	0.8802495	0.51275440625	1.219087875	0.8975796875	0.39085828125	1.260724	0.896646	1.127562
243	11	5.0128105	2.067975875	4.444023	3.0203565	2.32476925	3.85658075	3.2561585	1.701395875	4.3374785	2.7335075	3.3237175
244	11	2.762398	0.9498583125	2.3759415	1.55327525	1.3452865	1.96474125	1.540402625	0.839946125	2.384686	1.36120725	1.813992125
