# Supplementary material for: Dynamic allostery in substrate binding by human thymidylate synthase
Source: eLife. 2022 Oct 6;11:e79915. doi: 10.7554/eLife.79915 (PMC9536839; doi:10.7554/eLife.79915)
Supplement: Source data 11. [file elife-79915-data11.txt]

Peak	N	T1	T2	T3	T4	T5	T6	T7	T8	T9	T10	T11
0	11	-0.0121499140625	0.174766234375	0.19416878125	0.0944626484375	-0.083081	-0.0414986484375	0.0315118535156	0.0718980390625	-0.220648921875	-0.056313453125	0.0927774921875
1	11	3.718723	0.219147828125	2.627613	1.11191125	1.7106325	0.41794225	3.32001	1.15870125	3.13030675	0.6909151875	2.0249885
2	11	10.220712	0.3049975625	6.230422	2.530632	3.75541825	1.04104425	8.1502525	2.4470595	8.254424	1.3617755	4.8986015
3	11	1.91634425	0.117403640625	1.18975975	0.645859	0.98223625	0.31134584375	1.84654925	0.738016	1.9602315	0.52096090625	1.2174245
4	11	13.319481	0.572186375	8.543546	3.5585075	5.3588795	1.0907395	11.033946	3.441163	11.046489	2.059012	6.709427
5	11	3.3954165	0.15983990625	2.08572525	0.5407305	0.959411	0.27802359375	2.991489	0.525647875	2.801805	0.3547628125	1.614945
6	11	7.762065	0.5435028125	4.601895	1.54630875	2.733599	0.58234525	6.021284	1.56870825	6.2725185	0.71574025	3.44013925
7	11	14.974498	0.587394375	9.392744	3.103814	5.445367	1.072456	12.323086	3.091238	12.160541	1.78456475	6.811654
8	11	5.426669	0.0412120976562	3.539545	1.198361625	2.0146	0.566003875	4.450918	1.23087075	4.359299	0.621176875	2.64829175
9	11	12.868832	0.4026853125	7.84657	2.525814	4.5285885	0.9000758125	10.427103	2.44842475	10.40574	1.5590655	5.9761545
10	11	7.328504	0.185862140625	4.4520285	1.5764895	2.6702205	0.5279806875	5.817149	1.6890715	5.7667845	0.8640639375	3.3523265
11	11	8.760564	0.290683375	5.187186	1.755885	2.921101	0.582929625	6.91902	1.75963675	7.184859	0.95616325	4.0193545
12	11	2.11092525	0.40006971875	1.4865535	1.0350714375	1.3523435	0.6263155625	1.87897275	0.988731375	1.877933125	0.9146605625	1.36933425
13	11	7.451811	0.33087665625	4.926329	1.938943	2.831306	0.77431275	6.19407	1.930673	6.15418	1.05683275	3.75723625
14	11	14.972972	0.804109375	10.228354	4.2891155	6.654651	1.92736975	12.873624	4.5129265	12.74698	2.776903	8.24386
15	11	2.8911585	0.225676953125	2.172627	1.039223375	1.386580125	0.5145476875	2.54253075	0.752227625	2.7147185	0.802811	1.84955375
16	11	29.667024	25.063362	28.955784	27.46662	28.074044	26.119586	29.670096	27.583508	29.624212	27.0554	28.771476
17	11	22.951062	0.6953835625	14.075198	4.7894205	8.321895	1.52974625	18.57152	4.952813	18.855248	3.1242915	10.960294
18	11	2.094816	0.0805186171875	1.104126875	0.46164659375	0.784510375	0.0561788554687	1.747896125	0.4293043125	1.733132375	0.287918875	0.837491
19	11	1.38114575	-0.09597703125	0.893055625	0.3989011875	0.54395525	0.104904710937	1.052856375	0.40305065625	1.195895	0.1859096875	0.50137703125
20	11	41.784648	15.19269	36.41124	26.838516	31.28441	20.024168	39.596448	26.922376	39.456056	23.038632	33.638584
21	11	21.72789	0.69981	13.180544	4.429452	7.6695115	1.627947	17.815956	4.5625	17.73456	2.669692	10.324914
22	11	15.097305	0.4095985625	9.74614	3.2273735	5.164957	1.235199125	12.410417	2.9413415	12.323696	1.750924125	7.196198
23	11	20.412362	0.9824693125	12.844852	4.621764	7.648906	2.100683	16.659212	4.8551285	16.416471	3.0336305	10.106262
24	11	11.338897	0.33407621875	6.928126	2.532452	4.01388625	0.956024375	9.274757	2.366828	9.300026	1.062609875	5.257113
25	11	5.535375	0.2626698125	3.3884875	1.08620475	1.703296	0.3995785	4.626109	0.957944875	4.6190065	0.39600515625	2.660508
26	11	6.276865	0.10876703125	3.6017445	1.07103875	2.0547695	0.5724289375	5.076242	1.184874	5.124524	0.6630648125	3.0220835
27	11	2.5729125	0.245940140625	2.00403675	0.8560325625	1.179421625	0.48886253125	2.26313975	0.680384375	2.01166675	0.49772778125	1.29418375
28	11	5.674283	0.296557	3.55284975	1.00122775	2.04033025	0.691590125	4.378497	1.2396775	4.650418	0.53605375	2.701648
29	11	2.5533365	-0.0330163046875	1.589833375	0.6329208125	0.9712148125	0.227485859375	2.391754	0.417139375	2.09476325	0.3872040625	1.378545625
30	11	1.6986775	0.081900234375	0.927553375	0.33725015625	0.821689625	0.2236624375	1.44432775	0.4061703125	1.61351325	0.293653875	0.897648125
31	11	5.39434	0.1556753125	2.7846015	0.72968725	1.511306375	0.4526886875	4.077867	0.87278975	4.054966	0.4845861875	2.088284875
32	11	1.39640375	1.170185375	1.580338	1.006966	1.398689125	1.402851125	1.459209375	1.464329	1.42276875	1.203146125	1.616268625
33	11	10.268312	0.06770815625	5.997611	1.80648175	3.329615	0.75146625	8.2712675	1.97392	8.086535	1.021558125	4.315722
34	11	19.185284	0.607584	11.52528	3.7736955	6.563534	1.262585125	15.29206	3.65415025	15.295995	2.3879415	8.800208
35	11	8.395628	0.3466263125	5.175568	1.818098	2.9158995	0.42008015625	7.0440485	1.486198	6.872639	1.057963	4.0866655
36	11	10.705986	0.29301346875	6.326881	1.933194625	3.39481675	0.6150904375	8.223034	1.890255625	8.686292	1.423692125	4.738372
37	11	11.071158	0.1262579375	6.57553	2.082011125	3.60464925	0.63312025	8.679788	2.14536325	8.704585	1.11379375	4.7657565
38	11	3.8623325	0.112008460937	2.0479355	0.536843375	1.15804475	0.00836057324219	3.15719	0.84016675	3.1122185	0.183444171875	1.458104625
39	11	22.745588	0.582110625	13.908962	4.255089	7.702991	1.429461625	18.234342	4.698944	18.378072	2.460898	10.099734
40	11	1.880713375	0.80383975	1.729585	1.358983625	1.551827125	0.9642005	1.960360375	1.0544015	1.933769875	1.08607575	1.350285125
41	11	11.595258	0.29490778125	7.025495	2.203079	3.9108825	0.7809064375	9.469992	2.275829	9.215272	1.27232875	5.3028095
42	11	13.617738	0.41296628125	8.0811655	2.214741	4.1150555	0.8787465	10.887194	2.290401	11.437418	1.430355375	5.879282
43	11	107.518672	85.419136	104.608464	97.443792	101.12552	91.21808	107.63164	97.5876	107.569944	94.304496	102.831616
44	11	6.002731	4.5787705	5.752792	5.431853	5.717635	4.9458285	5.942525	5.4174535	6.133177	5.2179245	5.9252925
45	11	17.482798	0.48024140625	10.630547	3.4041935	5.94625	0.967862625	14.493448	3.544836	14.163901	1.720967875	8.236591
46	11	1.0603275	0.085575578125	0.89197525	0.0688074921875	0.377475	0.115707796875	0.807249375	0.0736379453125	0.92669125	0.09104128125	0.48480740625
47	11	17.380716	0.361582	10.251889	3.2049615	5.414251	1.0176115625	13.557732	3.25605925	13.786968	1.95441925	7.8318795
48	11	1.740181875	0.181822421875	0.6580739375	0.256945390625	0.48984653125	0.29369034375	1.342162625	0.0678942109375	1.25480225	0.203303078125	0.706529375
49	11	3.05913	0.113898679687	1.74616025	0.658394875	0.804726375	-0.138089390625	2.41363525	0.5998766875	2.260689	0.205416921875	1.496716125
50	11	1.21022375	-0.06662	0.6870996875	0.214045390625	0.54562275	-3.43885803223E-4	0.763481625	0.00798737744141	1.0017634375	0.00550738427734	0.58378175
51	11	13.862638	1.0431073125	9.492429	4.363701	6.0327515	2.20067575	11.830813	4.263844	11.817946	3.2052385	7.834129
52	11	5.4845275	2.11893025	5.204346	3.95985925	4.1864135	2.747441	5.4029955	3.77218725	5.2268295	3.19190075	4.9264355
53	11	2.51707	0.00983688964844	1.222773	0.19552328125	0.50573725	0.257528859375	1.911914625	0.0696431640625	1.697892875	-0.118032054687	0.9950115625
54	11	26.296536	0.92327125	17.161944	6.695978	10.60764	2.49618925	21.83316	6.649908	21.897558	3.918324	13.494206
55	11	22.787512	0.2918251875	13.645536	4.575868	7.7213895	1.405471875	18.086372	4.711058	18.383264	2.8663505	10.616785
56	11	8.2500705	0.25859984375	5.099359	1.45875175	2.718466	0.4539171875	6.6800115	1.5605625	6.423515	0.81964625	3.620466
57	11	67.935976	49.850736	64.32866	58.6329	61.122792	53.74924	66.357144	58.601064	66.531272	56.189064	62.881904
58	11	131.80316	98.827232	127.327208	116.550624	122.056968	107.572288	131.36192	116.650688	131.431824	111.966712	124.97004
59	11	7.718531	0.11420653125	5.119796	1.7233755	2.821994	0.6395289375	6.321679	1.79794175	6.424116	0.871358	3.65117575
60	11	4.411243	0.4313851875	2.808526	1.2150635	1.76442625	0.5311861875	3.549791	1.006231125	3.8447785	0.6901201875	1.98253975
61	11	85.795424	61.329656	81.804608	73.974344	77.873264	67.306784	85.029184	73.867968	84.93752	70.49712	80.111256
62	11	9.43451	6.146947	8.656588	7.6675075	8.104074	6.845118	8.991252	7.7444935	9.272476	7.117212	8.356898
63	11	6.925699	0.6401804375	4.12254125	1.425911875	2.36626075	0.667534625	5.4709515	1.273768125	5.2391545	1.095065125	2.97867775
64	11	12.364308	0.33936659375	7.461143	1.97696775	3.81966125	0.5328064375	9.798856	2.08589025	9.873678	1.201708375	5.3302355
65	11	137.010864	78.124008	127.650872	108.239616	117.928992	92.201696	133.945584	108.056592	133.987216	100.092176	122.642
66	11	16.584388	0.19082584375	9.56816	2.644811	4.896764	0.67032875	12.914386	2.75402775	13.112117	1.759247	7.035059
67	11	1.594196	0.3130565625	1.227377375	0.51533509375	1.0065350625	0.29893553125	1.063886375	0.79202175	1.584996375	0.560773125	1.19415325
68	11	8.537546	2.12040475	7.1978735	4.402066	5.588904	3.27531375	7.816278	4.612209	7.6246065	3.94896375	6.265427
69	11	15.264821	0.481035875	8.730844	2.5652965	5.0989255	0.600955	11.66989	2.603177	12.227907	1.641828	6.56498
70	11	4.23697	-0.0633320742187	2.37829125	0.650474625	1.20780075	0.365463125	3.379292	0.7541225	3.4672535	0.46799215625	1.9440265
71	11	4.360979	0.0172228710937	2.360618	0.934061	1.293686875	0.26924640625	3.3437595	0.760623	3.333822	0.45836871875	1.8264415
72	11	44.094948	33.280152	42.122	38.572224	40.307508	35.829832	43.458136	38.795568	43.346616	37.428672	41.296088
73	11	20.593968	1.20198725	12.829562	4.640383	7.6720295	2.24327925	16.57879	4.988684	16.688666	3.21309275	10.176112
74	11	11.7102	1.115912625	7.3246225	2.67940375	4.241135	1.442818125	9.523528	2.89896825	9.631422	1.921656875	5.592895
75	11	5.1274055	3.804463	5.077622	4.212095	4.6350275	4.149112	5.0452135	4.5595715	5.1347515	4.2966595	4.958594
76	11	6.894826	0.3598926875	4.2721725	1.52570675	2.4535045	0.37180165625	5.721174	1.33430175	5.6143755	0.8936398125	3.1269795
77	11	6.279051	0.0370189453125	3.6507915	1.080188125	2.07518175	0.215849328125	4.700827	1.0550655	4.8929405	0.682223625	2.832312
78	11	13.681326	0.3465501875	7.99409	2.69364225	4.703994	0.746621875	10.928568	2.52907525	11.056064	1.255276625	5.845493
79	11	32.755228	11.78764	27.684156	19.65253	23.284808	15.011024	30.55832	19.707588	30.890558	17.207898	25.479632
80	11	74.400896	25.175752	65.06844	46.887964	55.46276	34.269364	70.65684	46.785496	70.632168	40.166056	59.703652
81	11	28.29922	18.940148	25.879328	22.668668	24.285348	20.568798	27.261204	22.786374	27.270924	21.652392	25.20566
82	11	40.027728	30.8768	38.720248	35.82248	37.463092	32.825204	39.922644	35.801784	40.052188	34.287272	37.987
83	11	4.05500175	0.3082646875	2.23704625	0.923710875	1.158858875	0.23521459375	2.9325495	0.694050875	3.1833835	0.329191	1.63376025
84	11	5.8842	-0.00191498303223	3.61462475	0.6721825	1.765037	0.260435453125	4.683653	0.880759375	4.6183115	0.6129861875	2.5706155
85	11	3.8593395	0.0834836484375	2.35646775	0.66411075	1.08190375	0.18515453125	2.85727725	0.71937625	3.200113	0.3391228125	1.65560675
86	11	5.534852	0.159932875	3.1279535	1.0000786875	1.626912	0.3283775	4.222796	0.8297375	4.206094	0.38675128125	2.22966475
87	11	6.576386	5.1379255	6.585815	5.992303	6.308797	5.7263355	6.625689	6.257878	6.726245	5.664764	6.415845
88	11	11.20685	0.316289	7.01232	2.376532	4.206652	1.023536375	9.073687	2.411407	9.125644	1.625600125	5.34414
89	11	5.1560515	0.186178578125	2.97208525	0.903334625	1.599823625	0.211296359375	3.91336875	1.012385875	4.15391775	0.4348344375	2.08168275
90	11	2.471819	-0.0222116835937	1.47623925	0.605392875	0.818586625	0.077235265625	1.97258725	0.5714499375	2.00296875	0.419938	1.11752325
91	11	24.495888	0.27317134375	14.958004	5.156574	8.746534	1.423655	20.010564	5.033216	19.828676	2.8033765	11.26179
92	11	6.739059	0.074610484375	4.034062	1.301116875	2.248719	0.142486578125	5.4719035	1.332089875	5.5931715	0.729891375	2.86725775
93	11	13.220081	0.33899221875	7.630855	2.34467275	4.11480725	0.65519675	10.858146	2.32236575	10.725272	1.286096	5.65068
94	11	10.548134	0.3229885625	6.4113395	1.634934625	3.6858675	0.43934365625	8.51992	2.087379625	8.662096	1.106773	4.410413
95	11	24.906074	4.428666	19.133216	11.466863	14.79576	7.02381	22.424026	11.151702	22.437444	8.998237	17.27987
96	11	36.81208	28.293734	35.163548	32.691938	33.980864	30.475096	36.75876	32.93796	36.634648	31.366532	34.845144
97	11	55.2944	41.948072	53.712648	48.90862	51.550352	45.2651	55.231288	49.321892	55.113384	47.19738	52.617156
98	11	94.815808	53.160632	88.287688	74.540352	81.34704	62.730252	92.832704	74.32544	93.1136	68.51824	84.61792
99	11	5.009279	2.7592775	4.471527	3.62140125	3.979249	3.1063675	5.068242	3.85232025	4.908576	3.39353575	4.489366
100	11	2.80833	-0.09397871875	1.5277105	0.34621640625	0.5318	0.327447125	2.13141825	0.5327405625	2.351668	0.32912478125	1.07071125
101	11	4.2889425	1.34958625	3.4678575	2.684309	3.02860275	1.927044	4.01045925	2.69519275	4.2593405	2.2525985	3.304736
102	11	7.348322	0.0727157421875	4.4706025	1.490528375	2.639004	0.65858725	5.99782	1.31663225	6.032459	0.666011125	3.29468725
103	11	4.588714	0.25168928125	2.3878265	0.8007355625	1.2664875	-0.0489557578125	3.73497225	0.829953	3.739228	0.51920940625	2.11199425
104	11	3.413007	0.102992867187	1.63151775	0.598998375	1.135517875	0.0405507265625	2.7942275	0.33028590625	2.68123425	0.17369921875	1.25655225
105	11	24.404158	18.843472	24.009754	22.082008	22.834846	20.013676	24.280858	21.887532	24.36072	21.346216	23.27658
106	11	1.91503275	-0.19314678125	0.91972875	0.141768	0.41401309375	-0.127952742187	1.3921885	0.33352390625	1.505608625	0.0516327695312	0.963675375
107	11	15.966989	13.641019	15.655865	14.656424	14.84086	14.10629	15.841644	14.64429	15.825618	14.351386	15.40624
108	11	56.162584	41.78272	54.067976	49.245748	51.592944	45.356956	55.853276	49.727932	55.944004	47.215304	52.988304
109	11	8.865712	6.138296	8.590843	7.414064	7.7864945	6.648797	8.472591	7.147571	8.530848	6.983033	8.2332455
110	11	13.417485	0.21381740625	7.997879	2.5544805	4.331857	0.8324753125	10.6243	2.3622475	10.582744	1.60489275	5.934353
111	11	7.124449	0.1403303125	4.050297	1.29242375	2.39188125	0.678141125	5.548864	1.3021625	5.69405	0.7205339375	3.03257025
112	11	3.23442575	2.28158275	3.133448	2.66545425	2.6828525	2.42925625	3.28237175	2.76958625	3.138877	2.59351775	3.07272925
113	11	14.094068	7.785446	12.441644	9.854238	10.785531	8.562972	13.346378	9.795552	13.482195	8.998355	11.437302
114	11	10.190686	7.247202	9.559424	8.623692	9.198882	7.532072	9.969065	8.871106	10.142315	8.176614	9.441025
115	11	133.61472	114.870016	130.697632	124.2404	127.36744	119.494168	133.955184	124.512512	133.961216	121.901488	129.116456
116	11	6.711167	1.0208709375	3.8806535	1.8818875	2.39370225	1.180562875	5.5470865	1.801969	5.380635	1.32845475	3.27524325
117	11	7.2615925	0.2592406875	3.9471225	1.260352	2.19327275	0.41096415625	5.647888	1.124737	5.4809985	0.752051	2.8820085
118	11	4.08061975	0.0284486621094	2.28922025	0.5527060625	1.117688625	0.07087884375	3.1008155	0.8631355	3.146763	0.302028	1.534972375
119	11	1.5497695	0.0841407890625	0.8657976875	0.13920925	0.36397075	-0.1343086875	1.08052375	0.1689055625	1.0816365	0.21789640625	0.5803958125
120	11	2.20523325	-0.26315859375	1.487711125	0.40078278125	0.751000375	0.192161140625	1.919280875	0.33170909375	2.023571125	0.245162671875	0.812402375
121	11	16.779714	0.33292903125	10.407698	3.247929	5.9024165	1.0995315	13.693738	3.3985235	13.933548	2.092071125	7.742858
122	11	5.1231805	6.85980651855E-4	3.04292975	0.659754	1.63599025	0.20934478125	3.945419	0.7953235625	4.010262	0.4707176875	2.039592
123	11	8.564824	1.63728025	5.89833	2.91620575	4.365005	1.803564875	7.400234	3.02795775	7.435721	2.41152875	4.923901
124	11	12.960154	10.146855	12.436322	11.16324	11.659786	10.72814	12.867025	11.171739	13.227877	10.887791	12.118686
125	11	19.33634	0.38266075	11.884858	3.7474455	6.547967	1.293744	15.80287	3.74258675	15.517912	2.1421115	8.759392
126	11	12.310643	0.41029521875	7.0899335	2.08507125	4.00675625	0.595071	9.862094	2.09369575	10.095279	1.09513175	5.40383
127	11	5.7763	0.105608945312	3.5676395	1.154155	1.926548375	0.36638925	4.478613	0.9508025625	4.6985205	0.63803025	2.500448
128	11	18.126516	0.51108284375	10.789939	3.2516035	5.8849	0.998229625	14.334538	3.3289845	14.101512	1.788018125	7.955267
129	11	15.341467	0.46202025	9.791382	2.8564245	5.127423	0.964032	12.385558	3.0575265	12.31846	1.6802885	7.011964
130	11	1.292685125	1.277881875	2.10179375	1.77491025	2.004178375	1.499218625	2.2797595	1.688929	2.23999125	1.835156625	2.185881
131	11	3.328686	0.1744335625	2.349585	0.7864763125	1.250058625	0.4558288125	3.0346185	0.68584425	3.04402925	0.6000705	1.851492625
132	11	9.520772	0.118399257812	5.4075985	1.4625695	2.93325	0.3377853125	7.773092	1.77764275	7.695749	1.012282375	4.083282
133	11	5.056787	0.260691109375	2.905026	0.8722655625	1.535629	0.191635015625	4.0650585	0.9751915625	4.1512245	0.43086275	2.16908875
134	11	9.684472	1.968903125	6.5836425	3.4777675	4.2932185	2.389667	7.468195	3.30674675	7.3490185	2.5111335	5.1318545
135	11	4.097271	1.415828125	2.6030775	2.041824125	2.15530075	1.685418	3.554453	2.1616205	3.5194505	1.754441625	2.305508
136	11	12.902558	0.0396917226562	7.26064	1.997423625	3.83777925	0.2753486875	10.303954	1.717421	10.568028	0.901849875	5.167556
137	11	36.011388	26.641276	33.93936	30.90261	32.386666	28.51685	34.97484	30.907576	35.175368	29.580054	33.30003
138	11	8.023293	0.8505800625	4.713487	1.858292875	3.2452365	1.083838125	6.001655	1.94897725	6.141257	1.3398035	3.683092
139	11	5.380325	0.214983484375	2.766934	1.044290375	1.987675	0.4483180625	3.71715775	1.244313	3.65342075	0.7442243125	2.08052825
140	11	19.44664	0.628898625	11.454255	3.7122515	6.400657	1.463450375	15.499952	3.88002675	15.288568	2.19696275	8.717479
141	11	7.746911	0.1792301875	4.460593	1.440771625	2.1926905	0.37846653125	6.056775	0.9915035	6.062783	0.726277	3.122377
142	11	20.279124	0.240303703125	12.395797	3.957977	7.1346835	1.38944525	16.344676	4.222767	16.460958	2.309823	9.39759
143	11	3.61601125	0.33023846875	1.90737825	0.76154325	1.138447125	0.45850140625	2.6955565	0.50095703125	2.590124	0.300357125	1.52976525
144	11	10.878588	0.0175134277344	5.913592	1.78395425	3.07173875	0.539632	8.51707	1.76400975	8.2253775	1.12862025	4.383823
145	11	10.945677	0.174657875	6.2001365	2.0595905	3.485531	0.858445125	8.703803	2.280737	8.542812	1.1001055	4.75453
146	11	3.65406975	0.10266709375	2.3615085	0.811064125	1.091640625	0.0240080097656	3.1513455	0.79377025	3.252525	0.538677125	1.669204125
147	11	9.684296	7.9550745	9.178088	8.525389	9.070265	8.495046	9.491255	8.782741	9.600694	8.575872	8.908279
148	11	9.215611	0.40613625	5.452581	1.5411475	2.80170425	0.367522	7.0977835	1.620339875	7.0749055	0.867834	3.63293375
149	11	5.143664	-0.07116175	2.9979315	0.9115046875	1.72811725	0.430421875	4.12844975	0.778048625	4.02393225	0.43051446875	2.4552615
150	11	3.74092325	0.176690296875	2.13929625	0.9720111875	1.37475225	0.5354686875	2.94662725	0.867373	2.8887515	0.6466275625	1.552931
151	11	10.077926	0.30407978125	6.013189	1.5539595	3.5801315	0.766703875	8.2742945	1.612400625	8.2600335	1.0917105	4.5385725
152	11	2.3034935	0.22524465625	1.349924875	0.251607375	0.64204075	0.28479953125	1.9084555	0.47163909375	1.667281375	0.238618515625	1.0186931875
153	11	4.10012725	0.347179625	2.56332825	0.992204125	1.664843875	0.312963	3.24538075	1.089649625	3.60261225	0.7398635625	2.12915775
154	11	3.70757975	0.0638980117187	2.05	0.46982684375	1.20018675	0.32722828125	2.946745	0.564527375	2.84627875	0.33149253125	1.68459825
155	11	3.66950125	-0.0346619570312	2.111914	0.7070306875	1.145917125	0.07405359375	2.78992375	0.33847375	2.9324715	0.30970375	1.41678775
156	11	3.7429155	0.1751621875	2.47432675	0.73084975	1.164868875	0.29839803125	2.825964	0.59517725	2.9808145	0.363019	1.61449975
157	11	6.632918	0.248029671875	3.4993935	1.241037875	2.1870795	0.40564425	4.986267	1.238053875	5.126064	0.928659375	2.8192835
158	11	6.225703	0.2308294375	3.18860525	1.0320459375	1.85607225	0.34214653125	4.714639	1.06913275	4.7808565	0.62713	2.835492
159	11	7.38476	0.07845753125	4.2668895	1.1150515	2.1676235	0.3748655	5.462595	1.33341725	5.654339	0.47816728125	3.12672075
160	11	10.148244	0.0348144804687	6.023657	1.969876	3.4028895	0.890251	7.92609	1.730546	7.8678815	0.927477625	4.6592195
161	11	5.138822	0.1415216875	2.8223425	0.8187958125	1.660017375	0.25483953125	3.83406525	0.916308875	4.00668975	0.341558125	1.84837
162	11	3.4760345	0.14937778125	2.20128	0.732198625	1.249643625	0.236623125	2.8083505	0.5589385	2.897635	0.567459	1.394641625
163	11	7.162993	0.0458260898437	4.4929105	1.331181875	2.65045525	0.5097605	5.544797	1.60510225	5.869314	0.743169625	3.34522225
164	11	5.909621	0.130263242187	3.2853785	0.8427840625	1.891034875	0.48709540625	4.6742515	1.0086083125	4.509388	0.550404875	2.651823
165	11	5.418855	0.0730014609375	2.89796025	0.718224125	1.34626225	0.39276503125	4.17870875	0.97349375	4.167773	0.5023909375	1.90284525
166	11	6.6156015	0.26138915625	4.128437	1.424070125	2.3506125	0.4210356875	5.415894	1.34778275	5.31548	0.80968	2.939006
167	11	3.13042825	0.0677073515625	1.986540125	0.718165625	0.916190375	0.43660375	2.420683	0.75894425	2.63943	0.43010796875	1.4565715
168	11	4.7694425	0.2629085	2.934983	0.996364625	1.73974725	0.41909909375	3.64399225	1.02920225	3.708506	0.4796194375	2.279641
169	11	7.298881	0.322125125	4.2768015	1.595726125	2.5069015	0.5542048125	5.8874735	1.5972695	6.0087305	0.680720625	3.240743
170	11	16.605195	0.35256115625	10.444301	3.56460325	6.2891055	1.4184825	13.559871	3.72865025	13.667718	2.28025775	8.149972
171	11	3.59344275	0.109152304687	2.069816625	0.550966875	1.308718	0.343650375	2.86437925	0.69833	2.84471925	0.181915828125	1.573724875
172	11	1.897765875	0.0917219765625	1.256227	0.5496609375	0.8893579375	0.11038896875	1.739887875	0.51496696875	1.890021875	0.36296796875	0.7914679375
173	11	7.6363425	0.1556924375	4.526163	1.394290875	2.5201465	0.62730725	6.082834	1.27210425	6.0704985	0.65757675	3.2419385
174	11	4.855386	0.0366149375	2.642129	0.8385333125	1.609232375	0.2254038125	3.966666	0.737703125	3.8605865	0.449357	2.192709
175	11	8.035642	0.17877215625	4.625451	1.713204125	2.6306465	0.5132653125	6.023068	1.5501335	6.240344	0.76795375	3.6037695
176	11	3.3408845	0.0288573046875	2.04067475	0.73286025	1.099164	0.437007	2.6113245	0.5452305	2.827731	0.477353375	1.42049625
177	11	7.820645	0.0386144375	4.295686	1.175653375	2.396584	0.34361253125	5.9615295	1.0471764375	5.926071	0.9475309375	3.1293265
178	11	6.395744	0.3387671875	3.9765825	1.223105	2.47099475	0.671990375	5.108632	1.438534	5.135149	1.0217085	2.9602535
179	11	3.15478125	-0.0886129609375	1.750401375	0.47642715625	1.0116335	0.162484140625	2.49063275	0.88454575	2.66470675	0.29052165625	1.597915375
180	11	6.219179	0.28940196875	3.7999735	0.966781875	1.86943	0.40948028125	4.632182	1.111506	4.804264	0.48065553125	2.452603
181	11	5.603087	0.103436273437	3.51892725	1.0094884375	1.802676	0.4801939375	4.527112	0.801273625	4.207614	0.547384125	2.3999535
182	11	11.57495	0.212204859375	6.7132935	1.992621	3.7879225	0.6536784375	9.293302	1.900880875	9.155146	0.9287008125	5.224713
183	11	5.7434915	-0.0394266953125	3.50755525	0.9966429375	2.10926925	0.33127825	4.368376	0.9560254375	4.619466	0.59838925	2.58921
184	11	3.747091	2.9427365	3.67802725	3.27417875	3.367329	3.2008485	3.68594175	3.4462165	3.637408	3.210116	3.40237075
185	11	2.33816275	-0.0781730078125	1.6613515	0.519301	0.84619	0.0389394804687	1.996856	0.41205946875	2.13565725	0.37407875	1.0412499375
186	11	3.4834235	-0.0774085546875	2.149986	0.6302043125	0.9966176875	0.246902453125	2.71801175	0.5165498125	2.7030785	0.4853494375	1.612668625
187	11	2.960778	0.2171799375	1.74072775	0.39625875	1.02440275	0.2925606875	2.4779605	0.57454875	2.39375125	0.178642875	1.43009
188	11	3.99799375	0.206210109375	2.29205675	0.819334625	1.185551375	0.24783215625	3.233719	0.80091775	3.0641185	0.560167125	1.812396
189	11	12.274182	0.3407809375	7.546498	2.43295675	4.004265	0.5797119375	9.975836	2.5736345	10.194072	1.414648875	5.4634625
190	11	8.686414	0.13176353125	5.0854375	1.540595625	2.8513355	0.404469125	7.130982	1.57017175	6.998331	0.9070715625	3.71783825
191	11	3.341956	0.191916359375	2.27934525	0.699494375	1.262720875	0.31952465625	2.7315105	0.6265925625	2.656297	0.260118171875	1.553628375
192	11	8.620936	0.3234398125	5.1751195	1.69032025	2.76182325	0.46664071875	6.798823	1.451886375	6.943976	0.8997500625	3.87288325
193	11	4.735857	0.17689825	2.61833425	0.66169525	1.495824	0.226895484375	3.471817	0.72447525	3.51698725	0.30271321875	1.8005075
194	11	1.844752625	-0.0375341953125	1.0350631875	0.187170265625	0.600700125	0.090921765625	1.56239575	0.5840294375	1.7035445	0.0591290820312	0.91614125
195	11	5.8479245	0.233663078125	3.538528	1.0783805	2.123399	0.5200371875	4.683578	1.31458375	4.572044	0.6917324375	2.606067
196	11	8.399612	0.471509	5.40525	1.7217495	3.3762455	0.753035625	6.74731	1.59460175	6.6813705	1.045744875	3.9340195
197	11	2.5741205	-0.057882875	1.62934075	0.597384625	1.06412575	0.0909372734375	2.3213925	0.553892	2.0755155	0.34209128125	1.41547375
198	11	3.4846	0.45953259375	2.2280675	0.81254575	1.29674775	0.320105625	2.51807575	0.8277271875	2.6888585	0.56957475	1.692936
199	11	5.6819995	0.30461621875	3.2866565	1.312734125	2.12926025	0.630643375	4.560795	1.21947275	4.5760095	0.6841719375	2.402917
200	11	9.620203	0.22038753125	5.635468	1.805788	3.1660475	0.6265135625	7.550711	1.818781125	7.663282	1.1947895	4.3171475
201	11	5.575913	0.335491875	3.5421505	0.986967375	1.9403075	0.529259625	4.771547	0.934094125	4.590466	0.6317738125	2.54986825
202	11	8.877248	0.15871990625	5.321577	1.866172	3.1382475	0.41175240625	7.080133	1.69519725	7.037977	1.054571125	3.97017875
203	11	2.347478	0.0495070078125	1.410359375	0.4734495625	0.72493925	0.1464365	1.8294305	0.478929625	1.9120865	0.321668	1.053721875
204	11	4.512895	0.15949834375	2.85219625	0.727761625	1.415644	0.145252828125	3.4877025	0.935405125	3.619703	0.627003875	1.860218
205	11	2.6192465	0.245607671875	1.523292	0.42412178125	0.726785875	0.1982900625	1.935216125	0.5111650625	1.989265125	0.382139875	1.005789
206	11	3.771535	0.21836834375	2.348185	0.7161545	1.134248875	0.19414765625	3.085655	0.78609175	2.992991	0.4230704375	1.787447625
207	11	4.268722	0.5389345625	2.6663115	1.18010425	1.73336175	0.584290375	3.508689	0.89777775	3.897511	0.671299625	2.2693335
208	11	10.795583	0.205809140625	6.414169	1.9842	3.510758	0.578853625	8.925998	2.0004035	8.95055	1.162788	4.907901
209	11	7.751335	0.257784421875	4.622145	1.58912625	2.59214125	0.511964	6.2532355	1.4777445	6.20309	0.801294625	3.59977025
210	11	3.594055	0.04384059375	2.23019275	0.84000525	1.29536925	0.105522070312	3.27919125	0.7768374375	2.77007	0.360968375	1.6754335
211	11	8.820434	0.3257386875	5.4942695	2.216222	3.6135565	0.5182734375	7.105209	1.788515	7.1782985	1.26512175	4.3192245
212	11	9.616543	0.229330546875	6.094945	2.4520955	3.74599025	0.8307991875	7.877433	2.38514375	7.593291	1.47977275	4.8466675
213	11	4.1537055	0.187927421875	2.76281425	1.07778675	1.474583125	0.14656753125	3.295776	0.923537875	3.32049925	0.46121978125	1.952257875
214	11	5.6015985	0.21341184375	3.477388	1.0370366875	2.133594	0.5970605	4.477343	1.37392875	4.655201	0.6472685	2.490192
215	11	7.466456	0.19710121875	4.572274	1.543495125	2.681391	0.5339731875	6.062688	1.586765375	5.783976	0.7273459375	3.4308185
216	11	7.362351	0.3405634375	4.9654545	1.77508875	3.53271625	0.93374625	6.2955805	1.997831625	6.1319805	1.20618325	4.08903625
217	11	9.507066	0.0843986875	5.875473	2.204618	3.76081525	0.853688	7.685221	1.955636875	7.6985065	1.204063125	4.642314
218	11	1.834421	-0.116065453125	1.355677125	0.5758264375	0.83378775	0.3487448125	1.59121725	0.452452625	1.667445625	0.35788753125	1.043476375
219	11	2.9455325	0.33323225	1.85849425	0.50244296875	1.1806335	0.177106609375	2.36305625	0.9635808125	2.4204175	0.20333978125	1.42128075
220	11	3.75483475	0.3795945	2.47398025	0.9682109375	1.742479	0.47344840625	3.26183475	1.228745125	3.13741525	0.708933125	1.785651125
221	11	3.0064235	0.37713215625	1.931493625	0.7233659375	0.998659375	0.3987896875	2.2752835	0.5195564375	2.3704295	0.33542034375	1.38874675
222	11	4.6135325	0.132558875	2.82270575	1.040351375	1.9371435	0.46542725	3.70040125	1.16017975	3.75793875	0.5610035	2.349988
223	11	5.528459	0.32703946875	3.4136755	1.3007405	1.9429545	0.44698625	4.575226	1.1185155	4.6643905	0.772684625	2.60801
224	11	4.279769	-9.99112976074E-4	2.7038715	0.7336888125	1.45383775	0.266270625	3.154045	0.941748375	3.300437	0.6524095	1.8879155
225	11	4.466611	3.799182	4.519476	4.1671275	4.4256805	4.1918575	4.492089	3.79412775	4.329925	4.185438	4.257325
226	11	9.386044	0.55081925	6.2579345	2.63042	3.990703	0.957456625	7.905069	2.53127025	7.935264	1.593933	5.064059
227	11	3.256236	0.2741640625	2.030007	1.029337125	1.46714075	0.23932634375	2.520149	0.820412875	2.7087365	0.4480763125	1.715561875
228	11	0.995597375	-0.0363939140625	0.610702625	0.22028475	0.32726290625	0.225159890625	0.5430698125	0.35869059375	0.8867353125	0.08884896875	0.45242678125
229	11	3.0154465	0.0665094296875	2.08702975	0.847004125	1.326561	0.43638725	2.6081915	0.8481455625	2.550506	0.61966425	1.563160375
230	11	4.8070765	0.41354609375	2.97637225	1.356056875	2.03727475	0.64709025	4.0477895	1.50017925	4.153325	0.898377625	2.62128225
231	11	3.9185865	0.29255625	2.5112645	1.08474275	1.445189125	0.41765059375	3.0355985	0.84395975	3.1424535	0.755063875	2.00920875
232	11	2.754277	0.2495554375	1.942666125	0.791983625	1.054818375	0.3379314375	2.5363025	0.72200925	2.286275	0.5130701875	1.43124775
233	11	6.600882	0.34869290625	4.2481655	1.62901575	2.59347375	0.707766	5.758594	1.73140825	5.755226	1.2856765	3.24883525
234	11	4.387336	0.18412103125	3.0134695	1.37458675	2.161296	0.65044325	3.858466	1.3295735	3.675574	0.9188155625	2.5211105
235	11	11.934146	0.667747625	7.574157	3.057769	4.544751	1.5088625	10.14054	3.1504305	9.753004	1.9239005	5.838184
236	11	10.784644	0.291504125	6.3881585	1.97104925	3.4767445	0.646727	8.34647	1.95898075	8.796494	1.434389625	4.8130235
237	11	8.728528	0.0113773984375	5.322729	1.745594875	2.82482925	0.29551384375	6.9424215	1.447121625	7.32249	0.727842125	4.02721775
238	11	12.88629	0.32426859375	7.477254	2.25253025	4.0622565	0.7003316875	10.602136	2.263467	10.50426	1.18985975	5.455387
239	11	12.396652	5.086303	9.939677	6.958733	8.097163	5.7910065	11.314707	7.0158345	11.371041	6.104281	9.04364
240	11	17.09556	0.8882018125	10.276073	3.65122075	5.9301295	1.298001875	13.969664	3.45245725	13.96226	2.13781475	7.688058
241	11	12.00094	0.28178934375	6.876608	1.999462625	3.8509565	0.5069993125	9.466562	2.0355155	9.660089	1.0242904375	5.041836
242	11	3.3232335	0.186443921875	2.07064825	0.6673231875	1.148932	0.401394375	2.52276125	0.4665228125	2.54912575	0.40980684375	1.38794875
243	11	8.709324	0.181630875	4.908844	1.493320375	2.452709	0.5100353125	6.606204	1.2182745	6.7756895	0.9188720625	3.4654075
244	11	4.7907455	0.44157159375	2.82655975	0.87933125	1.54363275	0.3169999375	3.78950925	0.8282998125	3.9613135	0.41644434375	2.1739655
