# Supplementary material for: Dynamic allostery in substrate binding by human thymidylate synthase
Source: eLife. 2022 Oct 6;11:e79915. doi: 10.7554/eLife.79915 (PMC9536839; doi:10.7554/eLife.79915)
Supplement: Source data 12. [file elife-79915-data12.txt]

Peak	Residue	N	T1	T2
0	136	2	2.2385625	1.756675875
1	113	2	1.146016	0.763732375
2	181	2	2.02491825	1.3479895
3	98	2	4.5892175	3.482324
4	48	2	7.245638	4.576073
5	147	2	3.568759	2.559337
6	299	2	6.690188	5.599202
7	47	2	4.078586	3.277926
8	4	2	10.372922	-6.160354
9	146	2	10.02074	6.145869
10	312	2	18.011768	5.118593
11	178	2	6.300971	4.568313
12	280	2	6.544404	5.730475
13	180	2	2.275569	2.2489005
14	258	2	3.459139	2.735654
15	197	2	3.2836645	2.843986
16	218	2	1.61362525	0.762060875
17	203	2	2.64277	2.701334
18	282	2	5.289622	4.160928
19	159	2	8.836832	6.9201335
20	288	2	6.130937	4.559174
21	219	2	2.79265725	2.4245365
22	46	2	9.793588	6.8269025
23	205	2	6.0195285	4.18358125
24	293	2	7.09553	5.599271
25	8	2	36.79228	-10.940786
26	11	2	2.4068315	0.30143459375
27	127	2	8.3873545	5.625875
28	28	2	10.860677	3.8413565
29	281	2	11.920676	7.379576
30	36	2	4.552502	3.2782575
31	16	2	23.778218	-2.1660035
32	268	2	2.65830375	2.08165125
33	22	2	33.3376	-1.14600525
34	115	2	6.3854725	4.0435125
35	313	2	40.140856	-19.990126
36	279	2	7.567424	5.5585395
37	117	2	2.660721	1.641274125
38	17	2	15.797942	-1.597543875
39	272	2	8.973414	5.36274
40	123	2	4.362344	3.1201065
41	84	2	3.094848	2.6302065
42	297	2	7.689553	5.680868
43	311	2	11.090034	-1.222340875
44	7	2	9.231468	-3.051263
45	19	2	14.385276	-2.1596685
46	204	2	1.88437675	1.45604225
47	69	2	2.96967	2.10802425
48	33	2	2.4023295	1.651793
49	187	2	3.09037525	2.056142375
50	183	2	4.234594	3.126413
51	101	2	1.243784	0.7855915625
52	145	2	10.616374	7.3794575
53	126	2	3.3530135	2.421231
54	292	2	6.319101	4.9713575
55	310	2	10.099522	2.30615325
56	20	2	19.08783	-3.0415785
57	23	2	32.842998	-5.770047
58	262	2	2.7020935	1.544224
59	121	2	1.819225875	1.669027
60	21	2	19.93143	-2.505008
61	10	2	2.91882	0.819131
62	158	2	7.255854	5.851536
63	171	2	4.07021375	3.018045
64	3	2	42.305736	-37.875728
65	118	2	2.585577	2.3284505
66	165	2	1.04451875	1.23466675
67	152	2	8.289464	5.838224
68	119	2	3.315775	2.2263465
69	106	2	3.5925325	1.916847375
70	128	2	7.5944265	5.076203
71	45	2	7.383861	5.132105
72	259	2	5.591777	3.94758225
73	120	2	3.051128	2.58017725
74	18	2	13.172289	-2.440532
75	32	2	3.87877025	2.5932405
76	267	2	3.18809725	2.097176
77	68	2	4.786361	3.82526675
78	102	2	10.109425	7.3373815
79	207	2	5.645449	4.2361325
80	130	2	6.2310175	4.28598
81	143	2	2.7568485	1.658953
82	156	2	4.858652	3.39100775
83	34	2	3.05211975	2.3892085
84	100	2	2.2503255	1.681237625
85	29	2	5.2266735	3.8111925
86	199	2	0.925324375	0.542868125
87	166	2	1.890959625	1.552197875
88	56	2	1.48483225	1.069438
89	167	2	3.04390825	2.36671975
90	149	2	4.708001	3.1580985
91	216	2	2.20184	2.078584375
92	287	2	3.6043255	1.93534275
93	151	2	2.678293	1.9117265
94	42	2	4.17141725	3.15072725
95	49	2	7.082746	3.6651365
96	139	2	2.0830315	2.036068125
97	291	2	4.115268	2.4928145
98	283	2	4.092121	2.407746
99	186	2	1.63097775	1.194749
100	93	2	3.928783	2.95281975
101	290	2	3.224234	2.7982475
102	263	2	5.6966695	4.0418195
103	270	2	3.5236235	2.552312
104	6	2	1.89572675	-0.759771125
105	60	2	1.04897525	1.37549725
106	138	2	1.84597275	1.85079975
107	114	2	2.5182855	1.8605775
108	134	2	6.7216275	5.25537
109	217	2	4.704544	3.412311
110	96	2	1.865616875	1.45891525
111	116	2	3.8142745	3.2849205
112	99	2	2.56947425	1.980423
113	57	2	0.9443251875	0.6230049375
114	185	2	2.92157675	2.19962375
115	124	2	4.12327175	2.948352
116	155	2	1.867758	1.39310875
117	43	2	1.430389375	1.347044
118	269	2	3.854972	2.713654
119	198	2	2.509602	1.7340525
120	278	2	5.323577	4.14007775
121	148	2	1.44755825	0.8924675
122	86	2	2.31183875	1.620627375
123	112	2	1.966117	1.988329375
124	294	2	5.818578	3.98830125
125	169	2	4.367881	3.52388075
126	260	2	2.22436	1.72942375
127	129	2	4.9170115	3.506846
128	135	2	2.989353	2.252929
129	44	2	2.43703325	1.95660075
130	70	2	3.0828555	1.267255125
131	95	2	3.43133275	2.57002475
132	54	2	3.9720925	2.510338
133	51	2	1.33659075	1.147198375
134	157	2	1.545852	1.46791475
135	222	2	1.96959675	0.701278375
136	140	2	1.980218	1.46804825
137	52	2	2.952699	1.60779725
138	94	2	2.76056875	2.24411025
139	55	2	2.618509	1.937166
140	5	2	2.341161	-1.19330725
141	192	2	3.370578	2.4729025
142	170	2	1.987931	1.050352125
143	220	2	1.9115495	1.26811725
144	35	2	4.0555635	3.244298
145	105	2	2.5326125	1.888656
146	132	2	1.980641	1.588927125
147	206	2	3.31607025	2.3909815
148	122	2	2.146189	1.6908675
149	142	2	3.98566825	3.17130925
150	150	2	7.314547	5.870289
151	189	2	2.836726	2.02547025
