# Supplementary material for: Dynamic allostery in substrate binding by human thymidylate synthase
Source: eLife. 2022 Oct 6;11:e79915. doi: 10.7554/eLife.79915 (PMC9536839; doi:10.7554/eLife.79915)
Supplement: Source data 13. [file elife-79915-data13.txt]

Peak	Residue	N	T1	T2	T3	T4	T5	T6	T7	T8	T9
0	136	9	2.101239	0.97975875	1.94234	1.28151825	0.764281625	1.259854375	1.85296675	1.277118375	1.473261
1	113	9	1.276889375	0.59040775	1.288375125	0.9320145	0.55172775	1.02543725	1.1983645	0.679899875	0.9439935625
2	181	9	2.00171975	0.93334825	1.880686	1.326459	0.675273625	1.38918125	1.7539055	1.033914	1.58121
3	98	9	5.051923	2.21305875	4.4761645	3.25736825	1.627445125	2.9667335	4.3516275	2.668924	3.64199975
4	48	9	11.00374	4.338367	9.335868	6.275891	3.2612475	6.3734845	9.58088	5.415883	7.20897
5	147	9	3.775127	1.48516725	3.6647445	2.683672	1.366178	2.5060905	3.550982	2.2970855	2.7805905
6	299	9	10.190582	4.490464	9.095127	6.4284	3.546871	6.286359	9.30693	5.591137	6.953243
7	47	9	5.744943	2.42890775	5.151096	3.6818755	1.805324	3.4944755	5.276274	3.10834275	3.94837075
8	4	9	17.197844	0.5771190625	10.52103	2.5175295	0.3100195	2.758726	10.374254	1.76737575	4.12473275
9	146	9	14.981002	6.531446	13.339442	9.32344	5.185165	9.142122	13.228869	8.272218	10.301875
10	312	9	34.332344	6.289526	23.65838	10.968007	4.544838	10.689262	23.881512	8.874822	13.707868
11	178	9	9.875632	4.359579	8.909495	6.162838	3.532652	6.175659	8.656188	5.644858	7.01824
12	280	9	7.489391	3.1289245	6.622304	4.483766	2.42705	4.4848775	6.798045	4.0841245	5.237162
13	180	9	3.4144455	1.56715825	3.0249185	2.092930375	1.066586875	1.91385525	3.16077525	1.830039	2.55049325
14	258	9	4.770285	1.98215275	4.13748925	2.98606775	1.39117775	2.8215575	4.108471	2.61144475	2.9896155
15	197	9	3.8879775	1.80039225	3.44369475	2.5086295	1.45081625	2.506415	3.58016925	2.1839345	2.688936
16	218	9	1.908944	0.34642734375	1.42443575	0.613443625	0.3354204375	0.61167175	1.554143	0.5141965625	0.83207025
17	203	9	3.8702155	1.673088625	3.31103375	2.241589	1.539781875	2.393198	3.672162	2.044003	2.656754
18	282	9	6.6901795	2.99372025	6.086158	3.8983055	2.3557365	3.966894	5.8558135	3.698403	4.857119
19	159	9	12.686852	5.3653915	11.432438	7.6504245	4.222758	7.5652705	11.397775	6.861023	8.668453
20	288	9	7.5687405	3.13349275	6.9299555	4.540674	2.458279	4.7173435	6.7449995	4.0330585	5.369977
21	219	9	3.4578875	1.34636875	3.1003515	2.084947	1.2076225	2.15511775	2.77322125	1.9679245	2.2111625
22	46	9	15.547666	6.362886	13.904186	9.215218	4.8071735	9.302898	13.848642	8.0116115	10.40757
23	205	9	7.863213	3.26212575	6.7762975	4.3553205	2.558242	4.742601	6.7337605	3.72290025	5.247894
24	293	9	10.180788	4.19169	8.993876	6.158152	3.281574	6.180482	8.935966	5.338032	6.832762
25	8	9	74.220536	1.981371875	42.420864	9.483924	0.83400375	9.339926	42.681948	5.774993	15.667349
26	11	9	3.8637885	0.163624859375	2.00636975	0.5153010625	0.166821265625	0.47465925	2.31302075	0.254636671875	0.673617
27	127	9	12.014971	4.888423	10.643494	7.136112	3.852575	7.2265915	10.552853	6.409014	8.170051
28	28	9	16.770684	3.9392875	13.494204	7.218259	2.899816	7.029791	13.658267	5.727804	8.913084
29	281	9	17.866516	6.477025	14.975752	9.43418	5.0703185	9.7534	15.14646	8.373108	10.993164
30	36	9	3.482363	1.42921975	2.9998045	2.32736	1.31125375	2.398232	3.2220525	1.79658675	2.601567
31	16	9	43.157792	2.13499625	25.528364	6.7996595	1.321939375	6.842628	25.7178	4.346119	10.427796
32	268	9	3.21485275	1.25704375	2.8162475	1.787449875	1.059453	1.840009	2.757103	1.663321	2.0177995
33	22	9	61.759488	3.878116	37.513296	10.714664	2.28675875	10.542256	37.534084	7.5192705	15.742984
34	115	9	8.601108	3.5935735	7.765046	5.139391	3.02531975	5.429738	7.482103	4.763911	6.1538165
35	313	9	81.875984	6.8188595	56.607304	19.91265	3.40024575	19.91567	56.935712	14.137256	28.078112
36	279	9	10.095363	4.391012	8.958345	6.5502495	3.64556425	6.357684	9.206244	5.684622	7.280568
37	117	9	2.9659645	1.2561285	2.727122	1.76335225	0.772020125	1.78624675	2.4523765	1.6661565	2.0772255
38	17	9	27.8141	1.2843485	16.492447	4.00645925	0.40513834375	3.830954	16.435983	2.55302725	6.4871885
39	272	9	13.320556	5.3307	11.44494	7.876841	4.06961125	7.793905	11.636008	6.833096	8.882006
40	123	9	5.2517695	1.9692805	4.473864	3.2086535	1.562378125	3.1892935	4.661552	2.585998	3.498126
41	84	9	4.492167	1.933784	4.06066825	2.987843	1.71528875	2.718734	4.07209325	2.4534815	3.215111
42	297	9	9.708356	4.2145445	8.483243	5.857861	3.4337135	5.861117	8.622379	5.299529	6.877597
43	311	9	18.923312	1.18744275	12.123078	3.935293	0.584176125	3.931742	12.278984	2.8095245	5.7297815
44	7	9	15.892178	0.88725275	9.525508	2.70341225	0.3925714375	2.6595655	9.553997	1.75661125	4.04470025
45	19	9	24.006244	0.9421729375	13.924062	3.3009695	0.44550528125	3.080942	14.13783	1.93091725	5.281788
46	204	9	1.93387675	0.964817125	1.66568425	1.342668875	0.584989	1.30806825	2.02996225	1.284554	1.39249725
47	69	9	3.89595675	1.58597775	3.37882825	2.46840375	1.163137	2.315062	3.35479275	1.989133375	2.77745025
48	33	9	2.7918565	1.317896125	2.6134905	1.697121	1.04227525	1.6750695	2.4706515	1.46147925	1.9428295
49	187	9	3.48176	1.590615625	3.0345985	2.253585	1.219945625	2.0638965	3.31532875	2.01973375	2.257381
50	183	9	7.532247	3.394034	6.5096375	4.4309035	2.86076	4.695318	6.737544	4.153305	5.158166
51	101	9	1.560687	0.7402255	1.412550875	0.959315625	0.4430321875	1.08389725	1.464996125	0.810146375	0.835481
52	145	9	16.624357	6.782526	14.49682	9.992322	5.4577375	9.904953	14.651775	8.715107	11.349718
53	126	9	4.35499	1.832528	3.886212	2.65369775	1.4120055	2.405099	3.875942	2.3362325	2.9197615
54	292	9	4.5365355	1.96618275	4.1728115	2.8352205	1.605742125	3.140329	4.0846935	2.558267	3.020962
55	310	9	15.503167	2.09234	10.79271	4.554098	1.21144875	4.6656865	10.76086	3.4118965	6.165148
56	20	9	34.28664	0.9745118125	19.445598	4.247999	0.5029383125	4.2768085	19.684104	2.78324575	7.147493
57	23	9	64.78966	2.8826545	39.723428	10.526536	1.15726475	10.584478	39.907484	6.642987	16.408667
58	262	9	3.067852	1.50734025	2.804463	1.764757125	1.21780975	1.749838875	2.871698	1.67437125	1.93429225
59	121	9	2.309603	1.127374	2.10410275	1.500128	0.88549375	1.425808625	2.306209	1.23376325	1.6405545
60	21	9	35.221324	1.0893755	20.001648	4.707393	0.567261625	4.597487	20.135074	2.790365	7.430173
61	10	9	5.323572	0.41632503125	3.217297	0.92006475	0.26869325	0.7718199375	3.2148185	0.5475725	1.3841655
62	158	9	9.60956	4.033597	8.455097	6.127552	3.00548075	5.975104	8.703942	5.298259	6.8103265
63	171	9	4.807108	2.2840365	4.618064	2.9159485	1.620761	3.23673075	4.354739	2.88585175	3.5035555
64	3	9	90.9392	5.248255	56.78452	16.530032	2.44975275	16.314767	56.998944	11.03883	24.7946
65	118	9	2.84966	1.145601375	2.53928	1.689564625	0.940456	1.7125165	2.60128	1.48948	2.08432025
66	165	9	1.4153955	0.8213290625	1.19632775	0.86361625	0.603883375	1.08126025	1.235057625	0.7732933125	1.128553
67	152	9	12.63325	5.277353	10.698448	7.2560315	4.058848	7.384184	10.34625	6.5554265	8.258121
68	119	9	3.492888	1.433057	2.944418	2.04670975	1.009154125	2.140777	3.194211	1.84072875	2.2927405
69	106	9	3.78864	1.7731185	3.3690035	2.27727175	1.54377925	2.48125875	3.4218305	2.074393375	2.7510135
70	128	9	11.014226	4.56171	9.576795	6.756849	3.76166975	6.6923925	9.669207	5.975542	7.335662
71	45	9	9.164882	3.619792	8.126611	5.590565	3.0557125	5.361977	7.731534	4.636773	6.269779
72	259	9	6.8354505	2.779823	6.2475865	4.1274165	2.19055225	4.2255	6.1189155	3.488865	4.8717965
73	120	9	3.90741	1.53177475	3.48059975	2.379863	1.32488225	2.471325	3.656403	2.2157865	2.83085475
74	18	9	22.239068	1.46097525	13.744782	3.813656	0.8553760625	3.857236	13.577993	2.58802625	5.8551545
75	32	9	4.8430585	1.551541	3.86182875	2.265722	1.078190375	2.57510625	3.72992375	2.018972875	2.60306175
76	267	9	3.30904875	1.307179	2.9660365	1.818189125	1.000832375	1.88632225	2.7829225	1.62000475	2.30676775
77	68	9	5.40975	2.15593625	4.980688	3.46361975	1.891177125	3.5178115	4.869937	3.115802	3.797548
78	102	9	14.619705	6.189321	13.020122	8.888398	4.8631185	9.017212	12.983976	7.998784	10.155113
79	207	9	8.604386	3.4322585	7.67122	5.0221315	2.7587675	5.112724	7.534837	4.6228595	5.938385
80	130	9	8.223009	3.2871665	7.286846	4.8170885	2.3926845	4.766674	7.119631	4.306353	5.337605
81	143	9	2.8984715	1.08932075	2.4429175	1.6542605	0.968510875	1.70464675	2.480917	1.578604375	1.968504
82	156	9	6.256599	2.798679	5.395229	3.7788785	2.16376475	3.788442	5.48674	3.491463	4.3556995
83	34	9	4.504809	1.88617175	3.8861895	2.7824965	1.474039625	2.676453	3.68115	2.382589	3.01922325
84	100	9	2.47130825	1.12471875	1.9663585	1.537746875	0.7700199375	1.458931875	2.22953125	1.327558625	1.6499225
85	29	9	7.4189605	2.471362	5.953438	3.604725	1.9492215	4.022319	5.974538	3.430931	4.5455725
86	199	9	1.17329875	0.361421625	0.8840551875	0.5419654375	0.29881325	0.67392525	0.7306829375	0.447100875	0.547189375
87	166	9	1.750798375	0.8499369375	1.532794875	1.081422375	0.645305	1.05228075	1.570029	0.897514875	1.38162975
88	56	9	1.50685375	0.6132964375	1.289548125	0.9411106875	0.475299625	0.9011688125	1.53020025	0.7078425625	1.09710025
89	167	9	4.2285925	1.6684335	3.715082	2.39293325	1.269767	2.54644375	3.68918375	2.27844825	2.74730075
90	149	9	5.433195	2.22473375	4.7573325	3.118609	1.68298575	3.3526325	4.5392985	2.72544175	3.789493
91	216	9	3.1030355	1.452844	2.7269545	1.89528975	0.9107341875	1.932082375	2.5444045	1.824316875	2.192158
92	287	9	4.371006	1.654017125	3.877445	2.63224275	1.447473	2.6402335	3.9158835	2.432934	2.96226225
93	151	9	3.2480955	1.312079375	2.7440595	2.12745425	1.233639375	2.02761075	2.90761625	1.714581	2.4665495
94	42	9	3.78644475	1.442489	3.415081	2.44805175	1.402353125	2.231822	3.5816915	2.010915	2.67173325
95	49	9	10.596612	3.36926575	8.979778	5.6563735	2.350042	5.668496	9.110853	4.786546	6.515469
96	139	9	2.39381225	1.063900125	2.108229	1.544310125	0.7243449375	1.530078625	2.00608425	1.24207125	1.6502255
97	291	9	5.573144	2.151759	4.8508555	3.4499435	1.83329875	3.3504995	4.9285025	3.04908925	3.888047
98	283	9	5.0216125	1.88018925	4.505125	2.706193	1.50584	2.6813105	4.69598	2.8674395	3.5250735
99	186	9	1.86271675	0.83768	1.5972675	1.10985425	0.774892375	1.114094125	1.6341245	1.13252425	1.306579625
100	93	9	3.236301	1.257827	2.8906875	2.112218	1.0825105	2.06775525	2.982112	2.03820875	2.305332
101	290	9	3.674395	1.76215975	3.2293695	2.288664	1.277468625	2.3900235	3.3590705	2.002631375	2.759596
102	263	9	7.432844	3.071556	6.6564655	4.4394095	2.261363	4.632142	6.7778555	3.9173835	5.312885
103	270	9	3.72908875	1.558030875	3.22492475	2.29652425	1.124865	2.154282	3.3793925	2.03401375	2.4287615
104	6	9	2.39870125	0.235248796875	1.533416125	0.37473325	0.3314410625	0.38147303125	1.430849125	0.3545724375	0.602701375
105	60	9	1.08091825	0.41256890625	0.8893124375	0.8127035	0.4968879375	0.6912393125	0.9632395625	0.4922565	0.7272471875
106	138	9	2.0004675	0.75517225	1.8608835	1.287925875	0.7109845	1.4058195	1.8601095	0.9584863125	1.3599855
107	114	9	3.0108345	1.206678	2.6740035	1.8506355	0.8739755625	1.74059275	2.651828	1.488822	2.159494
108	134	9	9.088483	4.325357	7.921937	5.700273	3.1398695	5.742811	8.039226	5.0732575	6.3811445
109	217	9	6.3937915	2.84300975	5.715378	4.1029285	2.183186	3.95323675	5.5877585	3.630624	4.818646
110	96	9	2.01677975	0.99764625	1.995229375	1.3415325	0.6322106875	1.2926915	1.93373275	1.10661775	1.6141525
111	116	9	5.306188	2.124489	4.94024	3.328583	1.699533	3.09194375	4.9232795	2.998517	3.7889805
112	99	9	3.15739	1.3448545	2.5903445	2.05244875	1.0106310625	2.061554125	2.719209	1.60831225	2.16341375
113	57	9	1.128200625	0.5508791875	0.863100125	0.579333	0.3392106875	0.8430623125	1.00637	0.693867	0.8039045
114	185	9	3.49412925	1.43134875	2.9626895	2.0015625	1.24075775	2.065614375	2.9920955	1.5590955	2.210659
115	124	9	5.43112	2.327447	4.4569725	3.043773	1.610342375	3.12189775	4.303441	2.5307495	3.5056365
116	155	9	1.863120375	1.0033765	1.555196125	1.185054875	0.6202173125	1.08214975	1.675069625	1.115173625	1.0411351875
117	43	9	2.332364	0.9837314375	1.9516875	1.246484375	0.57382325	1.233269125	1.76488025	0.93388525	1.657563
118	269	9	4.260122	1.686078125	3.5880865	2.6478405	1.460096875	2.44849125	3.81860275	2.2154975	2.81811375
119	198	9	3.19226075	1.2499655	2.85916025	1.81730575	1.008657375	1.961434	2.9325615	1.75016575	2.30073625
120	278	9	3.80029475	1.715669	3.37702075	2.39268375	1.35491475	2.309387	3.344711	2.1463035	2.8108735
121	148	9	1.799191625	0.721831375	1.448674375	1.0161815	0.4426545625	0.9718545	1.442699875	0.820667625	1.06532525
122	86	9	1.1501495	0.5228475625	0.985378375	0.68599325	0.2147225	0.7747486875	1.07340175	0.58230975	0.852684
123	112	9	2.2013555	0.82152	2.19527825	1.435469375	0.59225625	1.38840925	2.182467	1.201726125	1.7598935
124	294	9	7.809905	3.22788	7.057811	4.841	2.52460475	4.861152	6.9142325	4.2901945	5.361368
125	169	9	4.2943685	1.83747175	3.7264325	2.750636	1.391727375	2.6837855	3.815947	2.32048075	2.9547155
126	260	9	2.707464	0.970606125	1.996510375	1.695696	0.70227075	1.46866625	2.31637875	1.347505125	1.858658625
127	129	9	5.844101	2.4447505	5.224712	3.607638	1.819113375	3.627115	5.205956	3.170842	4.227776
128	135	9	4.497737	1.688913	3.950987	2.6705475	1.42634325	2.7433965	3.95293925	2.3303465	3.08630925
129	44	9	2.58773475	1.278442	2.30302075	1.895832	0.9492526875	1.707954	2.559929	1.513844	1.973941375
130	70	9	4.0327785	1.64248675	3.6177455	2.143491	1.058678375	2.41361	3.480973	2.14215325	2.732771
131	95	9	4.5029345	2.12752425	4.1692155	2.63702375	1.480947	2.69065075	4.080168	2.402378	3.1617665
132	54	9	5.041823	1.68564075	4.1432205	2.4666615	1.1981665	2.516108	4.2808605	2.01907325	2.95778875
133	51	9	1.419798875	0.490596125	1.14018	0.7053895	0.474874625	0.48468815625	1.02217075	0.6101915625	0.92166075
134	157	9	2.176032	0.9632283125	1.778037125	1.6142015	0.741152875	1.35520775	1.78962275	1.019879	1.4936745
135	222	9	2.2452125	0.9581538125	1.96759625	1.1388315	0.6256665625	1.118189625	1.874400625	1.0010860625	1.302855125
136	140	9	2.095825125	0.7105536875	1.94089625	1.37714075	0.8421843125	1.19095475	1.79350975	1.107427375	1.4466555
137	52	9	3.343635	1.016172875	2.8040285	1.546819	0.7578220625	1.577734875	2.644987	1.392422875	2.0954285
138	94	9	4.300965	1.565724	3.68510175	2.6783565	1.173331625	2.316808	3.5658045	2.131829	2.921865
139	55	9	3.1999615	1.315759	2.606172	1.847809	0.844872625	1.625357875	2.5445795	1.55792475	2.049373875
140	5	9	2.55694575	0.3174680625	1.4158	0.42088575	-0.0715278828125	0.5069733125	1.571597875	0.35978525	0.6387523125
141	192	9	4.820645	1.513269375	4.077386	2.692752	1.28422875	2.6607405	4.250847	2.3265495	3.1281705
142	170	9	1.85257425	0.7508451875	1.82807325	1.08634775	0.5807745	1.196628125	1.847241625	1.199865	1.473791625
143	220	9	2.004317625	0.785863375	1.893843	1.206590125	0.5117620625	1.27677075	1.94314175	1.078363375	1.36405375
144	35	9	2.752997	1.279649625	2.568728	1.50534225	1.02681625	1.71573325	2.390565	1.469779875	1.989895375
145	105	9	2.72967875	0.8326880625	2.2962215	1.51976575	0.8799675	1.69761675	2.37966475	1.418175	1.73959075
146	132	9	2.28946525	1.153610625	1.79522575	1.398795375	0.718794625	1.3380475	1.870388	1.38439475	1.51656825
147	206	9	4.350802	2.02604525	3.9053345	2.634248	1.41041225	2.679844	3.875786	2.3451005	2.92403425
148	122	9	2.4005715	1.0129873125	2.15261575	1.476924	0.7091411875	1.58289775	2.08266225	1.33468075	1.6355995
149	142	9	4.2414525	1.944602625	3.8144265	2.834429	1.534798375	2.616413	3.85026675	2.2810605	3.0366415
150	150	9	11.29225	4.560843	9.460665	6.531104	3.4885305	6.265254	9.772576	5.78182	7.21857
151	189	9	3.08763425	1.278095	2.71644	1.67295775	1.10622	1.80621025	2.823818	1.625171125	2.060117
