# Supplementary material for: Dynamic allostery in substrate binding by human thymidylate synthase
Source: eLife. 2022 Oct 6;11:e79915. doi: 10.7554/eLife.79915 (PMC9536839; doi:10.7554/eLife.79915)
Supplement: Source data 14. [file elife-79915-data14.txt]

Peak	Residue	N	T1	T2	T3	T4	T5	T6	T7	T8	T9	T10	T11
0	136	11	1.718590625	1.24679775	0.5458859375	0.962515875	0.3968044375	1.7844245	0.5115749375	1.602639	0.4042553125	1.0599435	0.68280375
1	113	11	1.28472575	0.755890875	0.50305009375	0.47719353125	0.108968554687	0.9930726875	0.38298803125	0.9942628125	0.2351254375	0.6663669375	0.25241840625
2	181	11	1.9381785	1.085282	0.4128478125	0.5978743125	0.3835340625	1.6218445	0.460291875	1.53711375	0.37348528125	0.8958975	0.5236495
3	98	11	4.448067	2.6418045	0.783268	1.538415375	0.3272130625	3.34674	0.8607514375	3.364205	0.4686255625	2.05902225	1.04036275
4	48	11	9.68673	5.652386	1.7857795	3.303763	0.6405633125	7.446893	1.76354575	7.530311	1.042823625	4.251568	2.3675525
5	147	11	3.59159225	2.024068625	0.701825	1.201944	0.3775791875	2.6141625	0.6331775	2.818164	0.28848659375	1.67665875	0.926084875
6	299	11	7.984119	4.708621	1.4386915	2.6406635	0.649335	6.2793955	1.54013225	6.227242	0.6841989375	3.595651	1.8383885
7	47	11	5.022227	2.82993	0.804146875	1.640254	0.23585771875	4.0201195	0.7869650625	4.026978	0.5785491875	2.12732425	1.3101865
8	4	11	16.67742	16.16695	15.350532	15.915217	14.513511	16.426388	15.281215	16.409759	14.893765	16.072066	15.464152
9	146	11	13.261677	8.127423	2.808271	4.6005375	0.9770143125	10.772454	2.6413535	10.59171	1.464786875	6.072382	3.443856
10	312	11	31.711342	25.661592	17.596496	21.261872	12.891154	28.623088	17.596764	28.656942	14.855169	23.39808	19.249882
11	178	11	8.618518	5.258383	1.511902	2.96586225	0.7201599375	6.755305	1.65039375	6.865645	1.090605375	3.8119305	2.18610775
12	280	11	7.419794	4.240402	1.364795625	2.5160935	0.585066375	5.881658	1.46917	5.836469	0.8696845625	3.211545	1.922022
13	180	11	2.93283925	1.601293625	0.5625735	0.8703170625	-0.123132226562	2.258621	0.725507375	2.348202	0.3677645	1.164587375	0.79152675
14	258	11	4.09406225	2.5389735	0.796640875	1.64498625	0.346546375	3.1348385	0.8639770625	3.18451225	0.33638440625	1.67741725	1.0473886875
15	197	11	3.55555725	1.97046625	0.615265625	1.0474850625	0.18488609375	2.925343	0.623814	2.834088	0.45011984375	1.31359175	0.784765375
16	218	11	1.93687975	1.43704475	0.758628875	1.0071588125	0.6320625	1.64013075	0.7997151875	1.65000575	0.6406295	1.26026025	0.9266288125
17	203	11	3.4057995	1.97650425	0.52263478125	0.9871208125	0.236874140625	2.6595835	0.6851611875	2.787614	0.3092503125	1.374514	0.6196710625
18	282	11	6.0114935	3.544234	1.043786875	1.923945625	0.2655668125	4.684959	1.152647375	4.670301	0.5679776875	2.66491725	1.281127
19	159	11	11.516097	6.7284395	1.97014475	3.847453	0.75605875	9.163504	2.2580635	9.214609	1.197317875	5.0624745	2.873605
20	288	11	6.751862	3.938582	1.246392	2.25135	0.58514175	5.284256	1.2137185	5.234486	0.5947188125	2.92947575	1.72200875
21	219	11	3.2831085	1.78914925	0.71251925	0.997163875	0.2056885625	2.5025635	0.61145675	2.470514	0.4050596875	1.234522	0.8261320625
22	46	11	13.576867	7.989576	2.360256	4.5013185	0.8854845	10.744906	2.5717225	10.727999	1.4571565	6.024618	3.31368
23	205	11	6.975536	4.15157725	1.40120475	2.2525185	0.44012575	5.705937	1.387853625	5.3890885	0.8197593125	2.961493	1.8637285
24	293	11	8.587528	4.8759975	1.59106825	2.77059225	0.32714875	6.626647	1.4944625	7.010647	0.9242620625	3.6945045	1.99076425
25	8	11	71.449328	69.55752	64.66	67.204408	60.523908	70.912256	64.577624	70.813568	62.381652	68.364768	65.952524
26	11	11	3.483806	3.489587	3.03612475	3.437454	2.6820385	3.5524015	3.2428515	3.64616425	2.837102	3.43029475	3.1590415
27	127	11	10.602878	6.27172	2.03620575	3.4683235	0.510377	8.523368	2.05653975	8.61633	1.244455625	4.7356825	2.808144
28	28	11	15.657215	10.253064	3.9517745	6.3101245	1.58678875	12.898272	4.0161395	13.076084	2.385876	8.131232	5.1601625
29	281	11	16.794628	11.76232	7.403647	9.114526	6.057437	14.696026	7.719694	14.322054	6.6442	10.230612	8.107077
30	36	11	4.032027	2.33211575	0.674380875	1.3562295	0.243875875	2.918891	0.5642079375	3.193277	0.378222125	1.7867185	0.96942375
31	16	11	42.4131	40.481732	36.6744	38.449272	33.410664	41.604776	36.45724	41.702108	34.842056	39.257256	37.438496
32	268	11	2.448221	1.29815225	0.33404190625	0.718685875	-0.33322109375	1.929501125	0.2630768125	1.993731	0.187999203125	0.950081375	0.6336761875
33	22	11	59.241048	55.232	48.333888	51.504724	43.56296	57.289896	48.290224	56.997808	45.805328	53.198116	49.846948
34	115	11	7.715939	4.602224	1.27364975	2.46624775	0.6362619375	6.009875	1.38782875	5.99385	0.6675575625	3.068187	1.705645375
35	313	11	78.013256	72.654344	61.112144	67.018252	51.748832	75.7924	61.240876	75.592888	56.320952	69.872568	63.8935
36	279	11	8.853156	5.029129	1.427006125	2.842637	0.5135066875	6.9819375	1.5596915	7.006389	1.04559125	3.6737055	2.1756875
37	117	11	2.571971	1.5663575	0.585163	0.910483375	0.202114546875	1.9148445	0.473158	1.92760075	0.3699708125	1.007931625	0.5823919375
38	17	11	26.969752	25.936884	23.892894	25.03034	22.252134	26.636506	23.906864	26.771236	23.02788	25.557732	24.62891
39	272	11	12.05735	7.4503225	2.807058	4.5608445	1.41145625	9.559512	2.8216015	9.77525	1.8654765	5.985472	3.7175405
40	123	11	4.563481	2.5516545	1.0416096875	1.57022425	0.48257	3.37522375	0.817581625	3.605069	0.47650446875	2.0511545	1.1747385
41	84	11	4.0329985	2.12850575	0.5462691875	1.36328125	0.2166226875	3.1510885	0.86172975	3.051139	0.407811625	1.59652	0.900901
42	297	11	8.2028525	4.97281	1.523102125	2.63067875	0.4431228125	6.437533	1.501135375	6.7227895	0.87450225	3.5695245	1.9722345
43	311	11	17.901304	15.503339	10.995306	13.093369	8.641465	16.920408	11.237755	16.823836	9.729612	13.984167	11.808968
44	7	11	15.820322	14.770056	12.754134	13.459832	11.564524	15.217688	12.608465	15.182472	12.059382	14.25325	13.141996
45	19	11	23.235192	22.457152	20.259336	21.1449	18.433846	23.098182	20.266984	22.93944	19.2603	21.460156	20.51172
46	204	11	2.2168875	1.2917435	0.554104	0.591078125	0.2986099375	1.572180875	0.5557926875	1.61686675	0.409586125	0.82177925	0.48939371875
47	69	11	3.6962275	2.041682875	0.6884605625	1.1015925	0.2772605	2.705909	0.5277485	2.792922	0.33936284375	1.46356175	0.79593525
48	33	11	2.372918	1.279225625	0.6110854375	0.7625794375	0.225974953125	1.815598	0.50954221875	1.98170675	0.335089875	1.085362	0.42656353125
49	187	11	3.0470075	1.560873875	0.475683125	0.78695775	0.179057671875	2.170536	0.5715744375	2.451028	0.2946295625	1.3272875	0.6884835625
50	183	11	6.532239	3.937019	1.19674	2.172834	0.82724375	5.284651	1.187099	5.2152605	0.680708875	3.1876165	1.849624625
51	101	11	1.3862435	0.7619801875	0.191525390625	0.4478943125	0.285198875	1.083773	0.2691063125	1.118059	0.4106963125	0.758366625	0.3789615625
52	145	11	14.712836	9.070534	3.0404745	5.340426	0.999588375	12.098826	2.91119925	11.98892	1.784618375	6.91549	3.85883275
53	126	11	3.96487425	1.96542525	0.7481140625	1.14281925	0.25836625	2.97896425	0.696507875	2.97363725	0.532317375	1.72817575	1.05149725
54	292	11	6.659518	3.90214525	1.30841875	2.26902875	0.42506653125	5.380124	1.251666375	5.455114	0.7515826875	3.04708125	1.558348
55	310	11	14.685708	11.40741	6.8611035	8.858764	4.13309	13.343368	7.0432365	13.18125	5.303143	10.067054	7.873837
56	20	11	33.7555	32.337032	29.489364	30.546928	26.743066	32.59456	29.229776	32.907228	27.994616	31.32871	29.92026
57	23	11	62.381856	57.565728	48.092016	53.1722	40.378184	60.587172	47.901152	60.344064	44.14812	55.403588	50.166976
58	262	11	2.91896725	1.513940125	0.3859876875	0.865558625	0.35338884375	2.18555025	0.6950884375	2.131427	0.39792565625	1.03525275	0.7437838125
59	121	11	2.15446175	1.322418875	0.2676618125	0.81455575	-0.15897903125	1.734527	0.4410005	1.753783125	0.30507803125	0.9790545	0.419152875
60	21	11	33.948624	32.665704	29.523706	31.084088	26.668972	33.36808	29.516852	33.302572	28.245048	31.84676	30.122268
61	10	11	5.286994	4.963118	4.527851	4.637899	3.9134145	5.20551	4.458062	5.328376	4.1959395	4.676981	4.422413
62	158	11	8.681042	4.947572	1.7007675	2.9098935	0.6869965	6.945808	1.49793125	6.960369	0.8963011875	3.8465495	2.043104
63	171	11	4.457379	2.672627	0.9424383125	1.411790625	0.382735375	3.3439245	0.7708259375	3.28139	0.4866999375	1.968028	1.14157675
64	3	11	87.389584	85.541296	81.685656	83.582	78.260072	86.773392	81.493136	86.660752	79.8832	84.630928	82.536256
65	118	11	2.706726	1.400312	0.457025	0.952940125	0.17780425	2.04451225	0.45614125	1.837482625	0.3320250625	1.1896825	0.51730903125
66	165	11	1.345341875	0.6129875	0.2868776875	0.5303291875	0.190983703125	0.9510276875	0.39709625	1.3238495	0.2231324375	0.761277375	0.38925934375
67	152	11	11.104016	6.692079	2.45627075	3.9029035	0.941623625	8.908722	2.1295035	8.996466	1.48939025	5.209767	2.9184625
68	119	11	3.118978	1.68136175	0.491857125	0.903726375	0.239627140625	2.313329	0.518062625	2.259941	0.35629634375	1.298974	0.5064471875
69	106	11	3.397497	1.932741625	0.8340183125	1.35577525	0.3038854375	2.4867925	0.6864045	2.75719525	0.42709365625	1.303371875	1.0076374375
70	128	11	9.800934	5.966083	1.689389	3.0168145	0.62560225	7.905808	1.77644125	7.898927	0.9533653125	4.206146	2.3796075
71	45	11	8.430154	5.068557	1.369668375	2.8616515	0.515261	6.832027	1.63708725	6.972315	1.0032079375	3.6756255	2.061042
72	259	11	6.232448	3.5512465	1.153000375	2.000705	0.4354505625	5.0673555	1.353168625	4.841709	0.6476246875	2.7634335	1.625151
73	120	11	3.6226945	2.0293545	0.697692375	1.125891375	0.44630940625	2.61862925	0.727131	2.67481125	0.6226811875	1.58361775	0.9146409375
74	18	11	22.205104	20.701872	18.631312	19.609792	17.164076	21.44759	18.697442	20.988318	17.8934	20.279852	19.199628
75	32	11	4.227494	2.619568	1.131949	1.716246	0.6598863125	3.17017025	0.9707309375	3.35607925	0.7913411875	1.90051925	1.31726925
76	267	11	2.68345575	1.787093	0.722597125	1.0212458125	0.505111125	2.26097775	0.80925325	2.1801385	0.531396375	1.197932	0.80160475
77	68	11	4.8502475	2.74604825	0.8984818125	1.551116	0.3782051875	3.7287855	0.99880675	3.79886025	0.3932484375	2.01966075	1.05728125
78	102	11	13.155131	7.772506	2.434462	4.515821	0.912208625	10.423468	2.460176	10.51502	1.5064075	5.8117	3.03458325
79	207	11	7.1551955	4.12236975	1.31985175	2.1986795	0.48157303125	5.642374	1.20652825	5.611974	0.4979558125	2.90205525	1.519797375
80	130	11	7.350897	4.3567935	1.436508625	2.34745925	0.7074315	5.667606	1.452594875	5.693933	0.992671375	3.1409	1.788433
81	143	11	2.6174635	1.5823135	0.44614978125	0.979418875	0.257483125	2.09902775	0.52459975	1.88077925	0.2700756875	1.010441125	0.6190628125
82	156	11	5.537124	3.20579325	0.8679145	1.67531375	0.3141071875	4.12109475	0.895915875	4.2480045	0.6594325	2.1507365	1.0994835
83	34	11	3.2606555	1.894241625	0.7239274375	0.9615438125	0.55084925	2.573186	0.565462125	2.61222	0.672391875	1.587099	0.9818426875
84	100	11	2.02002825	1.281104	0.6900141875	0.6230528125	0.12244490625	1.4527735	0.5611454375	1.7913225	0.28096584375	0.9575966875	0.5680366875
85	29	11	6.1005895	3.84125125	1.21023025	2.175209	0.4342293125	5.069341	1.380317875	4.972026	0.465168375	2.7116735	1.34757425
86	199	11	0.91143975	0.55427775	0.19568425	0.222572828125	-0.129838609375	0.48579521875	0.41086375	0.5466271875	0.089749453125	0.38197415625	0.308123125
87	166	11	1.89372775	1.002926625	0.3895591875	0.6056785625	0.2575610625	1.24953275	0.2695560625	1.569149125	0.2314376875	0.7025255	0.579312875
88	56	11	1.61138825	0.9761484375	0.2826130625	0.43804821875	0.184831125	1.061742	0.19489809375	1.046952875	0.24806	0.5285539375	0.3078835625
89	167	11	3.9245445	2.260838	0.8666648125	1.223901	0.28677575	3.1294515	0.8405884375	3.09613175	0.5845628125	1.76524575	1.13202075
90	149	11	4.602542	2.87505925	0.8488434375	1.62872375	0.33501690625	3.56104725	0.835170875	3.7488655	0.854888875	2.00329925	1.21752275
91	216	11	2.725753	1.259985375	0.639976375	0.987217625	0.161374984375	1.97564275	0.4282879375	2.2782165	0.225381390625	0.9574425	0.5522325
92	287	11	4.12036575	2.584423	0.909050625	1.5031095	0.4499944375	3.22907875	0.8441295625	3.34747825	0.539966375	1.9709165	1.39156975
93	151	11	2.803842	1.666675125	0.705625125	1.087537375	0.34420109375	2.3495375	0.6627829375	2.30029875	0.38167578125	1.357367375	0.8349853125
94	42	11	4.504841	2.5824895	0.835054	1.368111	0.30933728125	3.39590025	0.7884076875	3.584107	0.5700755625	2.14195675	1.0707185
95	49	11	9.580406	5.8525575	2.11145075	3.560301	0.6641560625	7.800175	2.19992425	7.5991175	1.1862985	4.456047	2.6243835
96	139	11	1.94494425	1.11145575	0.552912375	0.70781125	0.3470836875	1.382322875	0.50813253125	1.6258495	0.3616583125	0.8621345625	0.496685
97	291	11	4.946114	2.8380495	0.85852575	1.44349725	0.237633703125	3.75454875	0.761724125	3.9900585	0.6115639375	1.795821	1.02339075
98	283	11	4.7367525	2.89517775	0.8993506875	1.3420155	0.445946875	3.61307575	0.818709	3.671831	0.56823875	2.005715875	0.967751125
99	186	11	1.6242825	0.986225375	0.4250388125	0.6086156875	0.17269953125	1.05294275	0.409199875	1.202483625	0.21375171875	0.7269975625	0.4548850625
100	93	11	3.7507335	2.0976065	0.7844535	1.18025325	0.22264334375	2.83809975	0.8484366875	2.82314025	0.4499504375	1.515574125	0.897837375
101	290	11	3.385513	2.022233	0.5843560625	1.125977125	0.3685605	2.67519275	0.6549951875	2.6757635	0.376007375	1.540505375	0.724619375
102	263	11	6.8132145	3.989473	1.3139535	2.23004125	0.43062253125	5.366587	1.215092875	5.235345	0.6345465625	3.0053895	1.52310375
103	270	11	3.23839125	1.89311025	0.597215125	1.16975375	0.36526815625	2.595518	0.621825625	2.6042525	0.405468	1.23170525	0.7481345
104	6	11	2.2862845	2.257115	1.993185875	2.28744575	1.8483475	2.334848	2.203201	2.35169775	2.020240125	2.21490475	1.976610625
105	60	11	1.1596785	0.4832911875	0.18035484375	0.34075790625	0.169769625	0.9939885625	0.312161	0.821607375	0.13382275	0.51550690625	0.40725525
106	138	11	1.860315875	1.099871	0.35487875	0.667456625	0.220196296875	1.33790525	0.362985	1.370335375	0.3997848125	0.803212375	0.501975375
107	114	11	2.7489205	1.5538895	0.673241	0.9833205	0.34611328125	2.11981	0.733781375	2.1602715	0.43647284375	1.077893625	0.68259625
108	134	11	7.639044	4.637937	1.502888	2.4485595	0.39526565625	6.040681	1.29771625	6.031119	0.7215309375	3.338054	1.846624
109	217	11	5.625924	3.097801	1.08760475	1.739306125	0.39074515625	4.4819505	0.838913125	4.4333935	0.4848385625	2.255917	1.026204
110	96	11	1.720627625	1.1311955	0.3411151875	0.7072815	0.220983734375	1.560954375	0.2925761875	1.41049825	0.5026721875	0.870419625	0.7190440625
111	116	11	4.8988225	2.7433255	0.906462625	1.610729875	0.30343278125	3.8078615	0.8891329375	3.952809	0.5618464375	2.05577425	1.10299825
112	99	11	2.711485	1.51291725	0.5426434375	0.662095125	0.256725046875	2.038995	0.448993375	1.988637625	0.27283790625	1.131536375	0.7004381875
113	57	11	0.8657346875	0.766381125	0.20796296875	0.353552375	0.28737878125	0.8912990625	0.14775125	0.6393188125	0.1917935625	0.47233609375	0.3803244375
114	185	11	2.94828725	1.84266525	0.7628945625	1.12790725	0.3462225	2.43284375	0.5554290625	2.5404535	0.4658636875	1.375434125	0.877681
115	124	11	4.517402	2.824625	1.11019925	1.684089	0.4163800625	3.8622515	0.8864263125	3.7674775	0.538830875	2.07184825	1.21134925
116	155	11	1.375725875	0.848430375	0.27845925	0.578787375	0.2950791875	1.124447125	0.4552824375	1.08255875	0.35542796875	0.7346260625	0.28116053125
117	43	11	1.9573405	1.05008475	0.40791546875	0.538744875	0.3117396875	1.389935625	0.35272125	1.402756	0.261971234375	1.00822175	0.40292296875
118	269	11	3.64652375	2.10886875	0.744405	1.256453	0.38607696875	2.99310125	0.85831	2.8555435	0.5913615	1.862577	0.98195125
119	198	11	2.7479505	1.5658545	0.602023	1.087336	0.265180625	2.084919375	0.47161525	2.096162	0.407195375	1.3153035	0.48693853125
120	278	11	5.541071	3.1338045	1.102401125	1.826090125	0.36150184375	4.4785805	0.940593125	4.1797295	0.44508965625	2.513004	1.313001125
121	148	11	1.41637325	1.096080625	0.502579	0.54184575	0.1436448125	1.203378	0.27206171875	1.267964875	0.31738778125	0.7354575	0.628668875
122	86	11	1.83664425	0.940062375	0.349255375	0.45846853125	-0.23591365625	1.29334475	0.43962140625	1.119222625	0.13759496875	0.7157029375	0.48496871875
123	112	11	2.18439875	1.265989	0.4541086875	0.6870828125	0.24734953125	1.840704	0.5300633125	1.801709	0.35050653125	0.8181423125	0.54865025
124	294	11	6.705137	3.873829	1.25287025	2.17929625	0.15598296875	5.3261165	1.3109025	5.30596	0.6520593125	2.9045555	1.5720035
125	169	11	4.1120875	2.5914715	0.8583558125	1.41602475	0.31665675	3.33040525	0.878887875	3.4174825	0.5346665	1.718025375	0.92654625
126	260	11	2.35057425	1.409586875	0.5311124375	0.842166	0.28108221875	1.83549175	0.638916125	1.916896375	0.2349808125	1.09981725	0.800060625
127	129	11	5.2179265	3.19104825	1.161858	1.56769075	0.3479911875	4.367337	0.92086675	4.3130725	0.50041078125	2.4622265	1.39382225
128	135	11	3.9104615	2.470126	0.9108703125	1.2995775	0.441865125	3.30224175	1.05659825	3.13968275	0.44424871875	1.899075125	1.014361625
129	44	11	2.4271365	1.28942	0.48716296875	0.9513984375	0.1942989375	1.94716075	0.59295275	2.052379375	0.2622711875	1.101438	0.605187625
130	70	11	3.2702875	1.892706	0.7335244375	1.171723625	0.325247375	2.688627	0.6767031875	2.588814	0.6324294375	1.71967325	1.013129125
131	95	11	3.98884825	2.2894995	0.618353	1.433755625	0.2308625625	3.08627275	0.7532404375	2.9842625	0.440237125	2.001146375	0.934555375
132	54	11	4.4175185	3.10808775	1.25157375	1.955048125	0.664241375	3.7529165	1.007919125	3.850862	0.78369925	2.46541425	1.3967475
133	51	11	1.24403575	0.693580625	0.57900575	0.50801515625	0.3130776875	0.948128375	0.24154325	0.84478275	0.20027975	0.547689125	0.4537131875
134	157	11	1.7519755	1.45047625	0.381733125	0.6081773125	0.207772546875	1.665454	0.47070225	1.627775	0.4626745	0.975039625	0.4664946875
135	222	11	2.019961	1.177929625	0.573363	0.947527375	0.36109528125	1.669163875	0.668697	1.656213125	0.4737169375	1.194256375	0.7537439375
136	140	11	1.91915725	0.9539033125	0.381872375	0.798073375	0.2227408125	1.427962375	0.599799	1.36051675	0.29803440625	0.88747175	0.5362933125
137	52	11	2.8253745	1.74185125	0.637563125	1.15056425	0.3057291875	2.30866275	0.73690125	2.352569	0.19532571875	1.412582	0.797098625
138	94	11	3.42886575	1.9844445	0.537748375	1.1656445	0.41191840625	2.849301	0.77425375	2.41546275	0.2814316875	1.33234925	0.9176774375
139	55	11	2.7668075	1.693397	0.4441134375	1.0133489375	0.3268760625	2.13150225	0.559676375	1.95875975	0.2110336875	1.19268225	0.5423648125
140	5	11	2.1982875	2.2447505	2.2562705	2.3125115	2.05308075	2.38996	2.5042145	2.43613475	2.3197775	2.3076285	2.2044025
141	192	11	4.217346	2.7135105	1.081800125	1.742906125	0.234705984375	3.47625	1.01995025	3.5582195	0.7691305	2.328321	1.30932725
142	170	11	1.71609475	1.1732235	0.407898	0.7990578125	0.231781203125	1.350880125	0.5083264375	1.29741775	0.30357225	0.986906625	0.670269625
143	220	11	1.77108725	1.123017375	0.699496125	0.82790375	0.2733065	1.45683225	0.4358748125	1.561083625	0.3862225	0.887775	0.5883185
144	35	11	3.3400415	2.1212245	0.8597225625	1.3620225	0.376374625	2.7268595	0.826262375	2.68228725	0.6315073125	1.7688	0.9299394375
145	105	11	2.26438425	1.3987465	0.541906	0.750384	0.2830045625	1.74292425	0.756574875	1.7650675	0.3356955625	1.153479375	0.5000745
146	132	11	1.77255075	1.113960875	0.612984	0.8871974375	-0.163467125	1.52779175	0.5993493125	1.694293625	0.34238640625	0.9319775	0.697942375
147	206	11	3.6983285	2.3351705	0.8364006875	1.2936985	0.326484875	2.9739505	0.65101975	3.06782275	0.4536860625	1.815062375	1.0742425
148	122	11	2.315283	1.52315025	0.555135625	0.837489875	0.32159803125	1.9690045	0.6873615	1.796093875	0.40550909375	1.1330045	0.6575224375
149	142	11	3.771406	2.2432955	0.6341154375	1.43753075	-0.16024290625	3.0368935	0.843280125	3.09954025	0.6713030625	1.726726375	0.91697475
150	150	11	9.554768	5.804149	1.774387	2.9940435	0.65953	7.63188	1.73376925	7.59231	0.9940983125	4.225599	2.297262
151	189	11	2.7908275	1.601355	0.80735175	0.989873375	0.5196251875	2.258425	0.658159375	2.3841575	0.573927125	1.27131425	0.8809324375
