# Supplementary material for: Dynamic allostery in substrate binding by human thymidylate synthase
Source: eLife. 2022 Oct 6;11:e79915. doi: 10.7554/eLife.79915 (PMC9536839; doi:10.7554/eLife.79915)
Supplement: Source data 15. [file elife-79915-data15.txt]

Peak	Residue	N	0.0	0.4	0.4	0.8	1.2	1.6	1.6	2.0	2.4	2.8	3.6	a	asigma	b	bsigma	rmsd
0	30	11	9.467289	6.8359085	7.0852395	5.5143585	4.2885845	3.71277625	3.752617	2.8764495	2.415329	1.965203875	1.282281875	9.04	0.13	0.574	0.017	0.215147731239
1	31	11	23.098888	18.660354	18.49042	15.465417	13.292891	11.308748	11.302908	9.608879	8.652817	6.818757	4.8180695	22.4	0.12	0.4265	0.0046	0.343324056714
2	35	11	9.869653	8.506638	8.560816	7.301209	6.7014015	5.768063	5.4030855	4.8541545	4.4112025	3.8953465	3.427428	9.71	0.12	0.327	0.009	0.197550655405
3	36	11	11.783018	9.617004	9.718502	8.685586	7.036706	6.1691135	6.423038	5.373351	4.7108065	4.216615	3.120283	11.46	0.11	0.373	0.008	0.189775010851
4	92	11	20.275404	17.314626	17.01756	15.073794	12.883977	11.199922	11.330266	9.349603	8.387845	7.690467	5.738153	19.98	0.11	0.3583	0.0048	0.225940499299
5	41	11	33.033892	28.001746	27.934928	24.04637	21.158694	18.029786	18.164154	15.554757	13.367389	11.55503	8.827568	32.67	0.13	0.3702	0.0029	0.187151899786
6	44	11	17.238694	14.877396	14.689049	12.542092	11.000467	9.304653	9.577145	7.900151	6.91091	5.6601425	4.694736	17.2	0.12	0.38	0.005	0.164033723486
7	45	11	7.438157	6.8285025	6.6419985	5.694835	4.7934785	4.537754	4.3345265	3.73846525	3.05208825	2.96254175	2.09628425	7.6	0.11	0.352	0.013	0.142710986664
8	46	11	10.385577	8.897919	8.635732	7.604579	6.9483705	6.271227	5.9001555	5.232848	4.823224	3.77627425	3.2253325	10.15	0.12	0.328	0.009	0.188221048466
9	47	11	36.027896	30.764878	31.00708	27.050896	23.497836	20.39625	20.552846	17.991902	15.715384	13.868929	10.434229	35.64	0.11	0.3431	0.0025	0.18185858468
10	48	11	36.67466	31.093374	31.201304	27.000154	23.121942	20.031686	19.811664	17.139558	14.584036	13.269259	9.511872	36.37	0.12	0.3742	0.0027	0.217696643797
11	49	11	30.045936	25.922614	25.662866	22.466002	19.716176	17.200324	17.24712	14.973012	13.408877	11.718122	8.66639	29.71	0.12	0.3393	0.003	0.181558842942
12	50	11	22.495606	18.960318	18.683308	15.705861	13.564784	11.640068	11.899006	10.10814	8.464365	7.5150685	5.506917	22.13	0.12	0.3963	0.0044	0.217824667463
13	51	11	31.037464	24.826108	25.288458	20.614586	16.739556	13.518693	13.708	11.402634	9.105634	7.6387955	5.2466165	30.81	0.13	0.5045	0.0042	0.180109689166
14	52	11	10.287719	7.501466	7.4234705	6.148327	4.6822165	3.90474825	4.199078	2.86136025	2.73657775	2.17904275	1.576908125	9.77	0.13	0.569	0.013	0.28333541712
15	53	11	7.728916	5.6507395	5.931875	4.721984	3.565113	3.28680025	2.9361205	2.32019525	1.89723375	1.657977875	0.75756325	7.51	0.12	0.581	0.019	0.175501299824
16	54	11	13.797528	10.737295	10.849916	8.630725	6.9935765	5.9211065	5.9493115	4.415735	3.9615385	3.203617	1.714966375	13.55	0.12	0.537	0.01	0.196897594682
17	56	11	38.680968	30.312108	30.186176	24.274232	19.436306	15.572431	15.682542	12.510236	10.290513	8.3463565	5.5854065	38.12	0.13	0.5546	0.0036	0.279352616176
18	57	11	8.884221	7.114091	7.462879	6.3078175	5.186595	4.9905065	5.008277	4.49768	3.55153825	3.147549	2.36140225	8.57	0.11	0.357	0.01	0.218176332805
19	58	11	14.184722	12.029372	12.072213	10.694128	9.464334	7.96496	7.700103	6.9707265	6.405193	5.3153675	4.12684525	13.99	0.1	0.344	0.006	0.180480338021
20	59	11	8.098223	6.598205	6.724825	5.6739425	5.3626185	4.6249015	4.4884385	3.89066025	3.232265	2.89080475	2.5640035	7.81	0.11	0.344	0.012	0.187392051328
21	60	11	4.280118	3.102494	3.32085175	2.967866	2.6922865	2.0554885	2.060286625	1.53163225	1.5356515	1.385541875	0.8800379375	4.05	0.12	0.419	0.026	0.165548286628
22	62	11	8.3313095	7.0427335	7.125662	6.5756945	5.634313	5.030385	4.9154735	4.17947	3.99933225	3.44987325	2.5756545	8.21	0.1	0.315	0.01	0.126290520575
23	64	11	34.070044	28.00159	28.443	24.756128	21.357376	18.662288	18.295578	16.352108	14.450673	12.927599	9.708661	33.01	0.1	0.3513	0.0027	0.486909712531
24	70	11	16.944268	14.105456	14.344746	12.466932	10.862567	9.579263	9.416692	8.664155	7.1768825	6.2163715	5.187963	16.53	0.1	0.341	0.005	0.229298022573
25	71	11	15.577529	12.869182	13.071061	11.718269	9.972779	8.404684	8.443739	7.458413	6.6342905	6.001148	4.123569	15.25	0.11	0.356	0.006	0.228984432814
26	72	11	14.324093	11.829982	12.012597	10.428841	8.710469	7.6371815	8.0806965	7.106603	5.855907	5.3421585	3.868029	13.94	0.11	0.357	0.007	0.230575819708
27	86	11	14.599523	12.736478	12.913536	11.113799	9.608331	8.2338715	7.985576	7.259696	6.2481765	5.344822	4.2169485	14.7	0.12	0.358	0.007	0.127874683015
28	87	11	7.863872	6.6832575	6.389768	5.889601	4.812555	4.165805	4.1220645	3.5623725	2.887009	2.84987225	2.3559945	7.7	0.11	0.375	0.013	0.181699479091
29	88	11	8.828474	7.3093135	7.56363	6.473637	5.3943925	4.9155755	5.060575	4.05975875	3.6931275	3.20444825	2.68748675	8.63	0.13	0.354	0.011	0.159275927274
30	89	11	7.5441745	6.0903675	6.352971	5.008326	4.6268885	3.809127	4.05856525	3.1932135	3.04299025	2.28837375	1.857525125	7.35	0.11	0.399	0.013	0.169838512485
31	91	11	1.54249275	1.1117905	1.383724	0.9944711875	1.052787	0.744411375	0.435286125	0.7783285625	0.578381625	0.28715871875	0.4499506875	1.5	0.12	0.44	0.07	0.146272282449
32	94	11	3.81644925	3.4187725	3.17192	2.7460215	2.2785435	1.922186125	2.010722625	2.081363625	1.633199	1.37909325	0.994917375	3.77	0.11	0.367	0.026	0.127672656075
33	95	11	16.269673	14.107007	13.812556	12.061781	10.570751	9.05568	9.028516	7.6446025	6.649518	5.812099	4.42445	16.22	0.11	0.367	0.006	0.097105296608
34	96	11	13.683244	11.641039	11.672535	10.024799	8.4429	7.5378915	7.1490715	6.322749	5.3220135	4.851246	3.3453535	13.62	0.11	0.386	0.008	0.119888857047
35	97	11	16.92707	14.649725	14.514713	12.474149	11.222572	9.316378	9.456061	8.234907	7.1656735	6.150253	4.6538345	16.86	0.11	0.359	0.006	0.116996894647
36	98	11	9.36067	7.8248745	7.7501595	7.0501325	5.724972	5.22709	4.8489255	4.3518595	3.68746425	3.41209325	2.52584625	9.19	0.11	0.371	0.011	0.154643361182
37	99	11	8.198403	7.1101195	7.4609795	6.278331	5.240123	4.7341525	4.5233535	4.0699525	3.5224185	3.06115825	2.091612375	8.33	0.11	0.365	0.011	0.12433525931
38	100	11	18.053024	15.58014	15.663052	13.617751	11.753749	10.329943	10.281072	8.692676	7.7485395	6.79894	4.9500525	18.03	0.11	0.354	0.005	0.0835619953558
39	101	11	11.071303	9.56668	9.448627	8.151173	7.1245445	6.370749	6.265856	5.601132	4.747833	4.301295	3.22213625	10.92	0.11	0.342	0.008	0.0948905722626
40	102	11	9.032246	8.269345	7.6446235	6.747436	5.820381	4.8631195	5.080071	4.4371475	4.02726775	3.449012	2.6146205	9.04	0.12	0.354	0.01	0.178099122068
41	103	11	7.6230845	5.8897605	6.3836305	5.9482565	4.7793785	3.926262	3.937749	3.59367725	2.7877665	2.62396225	2.18126925	7.42	0.11	0.375	0.014	0.245102203718
42	104	11	45.719704	39.485336	39.197912	34.151488	29.644272	26.021936	25.95641	22.821446	20.017888	17.607594	13.464288	45.23	0.12	0.3426	0.0021	0.252310627982
43	107	11	9.253385	7.991317	7.9603235	7.0781485	5.848436	5.327063	5.4348345	4.596035	3.88259475	3.6137025	2.8317	9.17	0.11	0.341	0.009	0.115882421657
44	108	11	14.214775	12.310412	12.110082	10.643554	9.047498	8.276832	8.112866	6.750971	6.4066135	5.214338	3.9151485	14.11	0.12	0.351	0.007	0.169419074804
45	114	11	11.876949	10.00827	10.12614	8.692883	7.7666065	6.3725035	6.614016	5.8937815	4.8181875	4.1326795	2.9776015	11.79	0.12	0.369	0.009	0.137107179382
46	115	11	6.722354	5.487384	5.5971535	4.8658815	4.226748	3.5474225	3.71221575	3.6163395	2.7965995	2.62298775	1.61450275	6.52	0.12	0.351	0.015	0.1775577067
47	116	11	11.234181	9.657467	9.274111	8.1886405	6.851365	6.255324	6.2710045	5.0393845	4.718456	4.06095425	2.8563395	11.06	0.08	0.37	0.008	0.17157030224
48	117	11	27.142826	23.464536	23.396634	20.330258	17.505542	15.039987	15.4121	13.4127	12.184247	10.065843	8.0865305	26.9	0.11	0.3463	0.0032	0.246121913401
49	118	11	19.262592	16.5887	16.532607	14.637416	12.660752	11.078588	10.908851	9.536859	8.491153	7.594825	5.3271935	19.14	0.12	0.3438	0.0049	0.142934718176
50	119	11	10.989141	9.321259	9.167418	8.2107105	6.9411635	5.816566	6.1238245	5.5999915	5.047161	4.0337115	3.39761325	10.7	0.11	0.339	0.008	0.216078372999
51	120	11	10.828486	9.228683	9.608771	8.37395	7.1171845	6.2209235	6.2443875	5.2730875	4.7162875	4.3835395	3.0811315	10.83	0.13	0.344	0.009	0.132740147603
52	121	11	13.45267	11.782655	11.570611	10.039873	8.788889	7.6788465	7.71546	6.595757	5.5397205	5.1900985	3.83304725	13.42	0.1	0.352	0.006	0.107598854354
53	122	11	12.138454	10.268783	10.183733	8.905847	8.026625	6.7449345	6.6707355	5.619596	5.223595	4.14620225	3.355694	11.98	0.12	0.362	0.008	0.15702806433
54	123	11	9.154041	7.510416	7.4144065	6.910404	5.712647	5.2952765	5.1987025	4.11321275	3.7397745	3.19331875	2.993888	8.85	0.12	0.346	0.01	0.246783682033
55	124	11	9.773668	8.693206	8.665266	7.5094745	6.6807175	5.522258	5.66889	4.9814015	4.2727765	3.82585925	3.1562735	9.84	0.11	0.337	0.009	0.116394559852
56	125	11	18.374242	15.733535	16.016903	13.764798	12.097551	10.47083	10.35471	8.874584	8.172424	6.592061	5.1984175	18.32	0.11	0.353	0.0049	0.150852395987
57	126	11	18.22358	14.852064	15.107928	13.665722	11.575613	10.352401	10.078121	9.213218	7.954983	7.0149765	5.376933	17.6	0.11	0.335	0.005	0.296963672372
58	128	11	16.948512	14.456865	14.51983	12.372815	10.880002	9.284874	9.596698	7.901605	6.997324	5.847292	4.5665075	16.85	0.12	0.369	0.007	0.126991846348
59	129	11	35.932368	30.765808	30.568576	26.53213	22.866876	20.041112	19.97993	17.591458	15.637466	13.293017	9.783364	35.5	0.11	0.3549	0.0029	0.252801108515
60	130	11	38.25398	32.751984	33.091564	28.623528	25.257538	21.78995	21.890066	19.26018	16.660893	14.7189	11.211572	37.9	0.11	0.3415	0.0024	0.180846789066
61	131	11	18.933352	16.075584	16.064043	13.575029	11.91008	10.634976	9.996025	9.24901	7.535818	6.8338625	5.1529495	18.65	0.11	0.3668	0.0049	0.232131935507
62	132	11	25.250812	21.053164	21.284262	18.335618	15.537642	13.60387	13.723998	11.595487	9.91053	8.872756	6.3893515	24.88	0.12	0.3794	0.0041	0.197475190262
63	133	11	16.588155	13.615141	13.918804	11.866438	10.160998	8.930656	8.886835	7.8987895	6.5298965	5.9703405	3.9686425	16.23	0.12	0.376	0.006	0.216048182966
64	136	11	34.408464	29.423516	29.362412	25.814458	22.604302	20.190566	20.236532	17.645774	15.57813	13.89342	10.791253	33.75	0.11	0.3226	0.0026	0.279539837504
65	137	11	19.695304	16.696487	16.607718	14.351334	12.410522	10.500654	10.743696	9.214113	7.8783105	6.9154605	5.0804015	19.48	0.12	0.376	0.005	0.108938951407
66	138	11	8.629169	7.5847655	7.5259795	6.625916	6.0633215	5.3593315	5.086924	4.3974835	3.964679	3.365822	2.81555375	8.63	0.11	0.321	0.01	0.11302520253
67	139	11	7.338384	6.0288535	6.2720005	5.6196115	4.7589555	3.97706125	4.10950725	3.30466425	3.001224	2.645214	2.023672625	7.26	0.12	0.365	0.014	0.122108573126
68	140	11	7.328247	6.3839155	6.6515565	5.159454	4.798274	4.262045	4.053319	3.65004375	3.30574825	2.811662	2.0172275	7.34	0.11	0.351	0.012	0.157798713282
69	141	11	7.5377305	6.569703	6.291011	5.827071	4.8695135	4.50175	4.493212	3.6520535	3.34499425	2.81583375	2.42782575	7.44	0.11	0.332	0.013	0.135279925369
70	142	11	7.3332225	6.261736	6.41939	5.478872	4.951355	4.0656015	4.2202585	4.06709075	3.50989425	2.84636875	2.0091355	7.27	0.11	0.33	0.014	0.157740273946
71	144	11	15.552544	12.728176	12.966187	11.345029	9.705564	8.875682	8.502328	7.248893	6.680243	5.7661385	4.33712	15.09	0.11	0.351	0.007	0.23613609862
72	145	11	11.087848	9.33306	9.615362	7.91615	7.0787055	6.096298	6.1998735	5.2706885	4.355105	4.0241835	2.95824725	10.98	0.11	0.369	0.008	0.12744039534
73	147	11	53.92438	46.254084	46.397036	39.908228	34.880676	30.017992	29.966912	26.194578	23.045556	19.674754	15.206344	53.52	0.12	0.3569	0.0017	0.246292794995
74	148	11	49.395052	42.684268	42.525432	37.275092	32.733352	28.70549	29.0098	25.188104	22.126452	19.635214	14.87145	48.89	0.11	0.3308	0.0018	0.229647918512
75	149	11	13.865471	11.81415	12.090068	10.441592	9.038519	8.22322	8.017977	7.114015	5.901974	5.584552	3.897775	13.76	0.11	0.338	0.007	0.157613731236
76	150	11	6.0243815	5.259553	5.46138	4.6669805	3.86131075	3.2463675	3.043154	2.97642725	2.74844675	2.32594175	1.835153875	6.07	0.12	0.357	0.015	0.166658326943
77	153	11	11.079396	9.740034	9.56239	8.416569	7.3414935	6.5248385	6.180125	5.7756365	5.342776	4.374767	3.31609775	11.0	0.12	0.328	0.009	0.153767345771
78	154	11	38.283816	30.973944	31.18898	26.956034	23.552808	20.5622	20.726056	18.329712	16.174341	13.82818	10.591974	36.67	0.12	0.3549	0.0027	0.668395091445
79	155	11	6.11944	5.5173265	5.31427	4.502474	3.94069825	3.48383	3.417319	3.11191175	2.7505045	2.296768	2.08336375	6.08	0.11	0.337	0.015	0.127970089013
80	157	11	5.720925	4.85712	4.702344	4.4332015	3.96090325	3.4593035	3.43027175	2.71793225	2.2989575	2.313138	1.956793	5.6	0.1	0.322	0.014	0.164247160686
81	158	11	21.05113	17.945878	18.321678	16.210961	13.835594	12.360096	12.400647	10.838151	9.749937	8.0429685	6.066175	20.92	0.11	0.3329	0.004	0.205309124851
82	159	11	6.437436	5.306024	5.163328	4.7795795	4.14319025	3.76113625	3.5859435	3.36295425	2.7095025	2.6761945	2.161221	6.13	0.11	0.313	0.014	0.158138465247
83	160	11	29.45558	25.231648	25.005308	21.808146	18.847212	16.68243	16.553403	14.243527	12.763877	10.908862	8.046925	29.12	0.11	0.3538	0.0031	0.189182116467
84	161	11	40.706888	34.569012	34.68838	29.671472	26.134436	22.675506	22.642116	19.571268	17.283058	15.071525	11.584013	40.09	0.11	0.3544	0.0024	0.298243523441
85	162	11	15.133263	12.880593	13.398014	11.288299	10.201645	8.39861	8.286699	7.386014	6.1849815	5.742079	4.4288735	15.12	0.12	0.356	0.006	0.212257798144
86	163	11	11.006918	9.264203	9.289017	7.9208885	6.8108305	6.290591	5.945363	5.2386	4.5280305	3.94675175	3.12968075	10.78	0.1	0.36	0.008	0.141082679185
87	164	11	11.703802	9.699918	10.024527	8.656644	7.479734	6.623254	6.5124005	5.590746	4.7014725	4.309125	3.2057225	11.54	0.11	0.36	0.008	0.124880312751
88	165	11	14.259829	12.311182	12.113907	10.438807	9.435043	7.798801	8.0967585	7.070786	5.845027	4.697775	3.81493125	14.23	0.1	0.368	0.006	0.190413706189
89	167	11	9.59512	8.2478665	8.072023	7.195142	6.0934365	5.154434	5.529523	4.698676	4.2546835	3.6370805	2.61734	9.46	0.11	0.351	0.01	0.127131017867
90	168	11	14.502007	12.418802	12.418005	10.761722	9.455084	7.991514	8.2673295	7.1062215	6.199745	5.3875565	4.09909125	14.37	0.11	0.352	0.007	0.0856486271801
91	170	11	11.71113	9.715834	9.611664	8.3427885	7.1413645	6.2460855	6.095564	5.450838	4.705621	4.234845	3.40549025	11.32	0.12	0.366	0.009	0.198875173941
92	171	11	16.776104	14.497336	14.388088	12.590271	10.782876	9.283475	9.229979	8.0949075	7.0345275	6.1849515	4.7735845	16.69	0.12	0.36	0.006	0.0987242975158
93	172	11	7.577994	6.332863	6.3149285	5.5701475	5.011693	3.9293855	4.05195125	3.638522	3.350615	3.1195015	1.92663825	7.39	0.12	0.351	0.013	0.183127631609
94	173	11	14.822923	12.880237	12.586874	11.356704	10.060785	8.89573	8.769896	7.2274425	7.041572	5.991088	4.4379615	14.67	0.12	0.324	0.006	0.205990456128
95	180	11	31.850086	27.262526	27.451748	24.128948	21.182644	18.524556	18.673542	16.239408	14.495007	12.806401	9.672211	31.44	0.12	0.327	0.0027	0.189669189281
96	181	11	32.422746	27.829942	27.819002	24.138204	21.107582	18.522726	18.66773	16.57577	14.400619	12.395177	9.496409	32.01	0.12	0.3383	0.0028	0.208168136014
97	182	11	14.611915	12.325855	12.145771	10.885425	9.496759	8.1727135	7.8655985	7.0490905	5.958243	5.147743	4.201015	14.37	0.11	0.359	0.007	0.178028059783
98	183	11	9.434724	8.422404	8.342176	7.017517	6.169762	5.4900505	5.755167	4.817401	4.175725	3.979988	2.77768575	9.45	0.1	0.332	0.009	0.145142326678
99	184	11	12.660386	10.49891	10.345532	8.952439	8.123091	6.695562	7.3339585	6.074762	5.1887145	4.213623	3.27975225	12.33	0.12	0.365	0.008	0.240469142098
100	185	11	23.19265	20.154936	20.160502	17.80552	15.459838	13.47406	13.726283	11.940356	10.063234	8.821347	6.6235215	23.22	0.13	0.3411	0.0044	0.14497658194
101	187	11	13.0539	11.482587	11.34196	9.472309	8.307911	6.9542185	7.195377	5.88123	5.3222535	4.468092	3.60255475	13.12	0.13	0.382	0.008	0.157356856458
102	188	11	7.521019	6.347646	6.376924	5.5868365	4.5508585	4.044049	4.1773855	3.486314	2.9877285	2.9511695	1.931445125	7.42	0.13	0.369	0.013	0.127677171002
103	189	11	14.06565	11.778229	11.670922	10.304321	8.801677	8.127801	7.7200205	7.1114685	6.2262635	5.304845	4.2056155	13.63	0.12	0.337	0.007	0.21791771115
104	191	11	11.320778	9.553289	9.570827	8.2047275	7.312095	6.475302	6.0203415	5.437695	4.7561785	4.2527855	3.554618	11.05	0.11	0.346	0.008	0.18890145487
105	192	11	14.356117	12.183001	12.418161	10.620352	9.311901	8.0083295	8.055836	7.129191	6.3029095	5.2410125	4.2562475	14.18	0.1	0.348	0.006	0.125957963888
106	193	11	21.631052	18.357646	18.17556	15.80696	13.886998	11.565274	11.658397	10.188811	8.505432	7.737463	5.55317	21.41	0.11	0.3756	0.0047	0.171263967953
107	194	11	23.615386	19.168068	18.86861	15.668324	12.700879	10.588003	10.485853	8.818103	7.277162	6.2869045	3.8517115	23.32	0.12	0.492	0.005	0.200168934973
108	199	11	14.730902	12.526859	12.71602	10.906144	9.679556	8.385476	8.610772	7.155891	6.665403	5.654812	4.241468	14.54	0.11	0.34	0.006	0.144144592168
109	200	11	13.227647	11.386953	11.16644	9.466996	8.2348525	7.4461345	7.323452	6.124287	5.2559245	4.4954525	3.55661025	13.11	0.11	0.375	0.008	0.14681109956
110	201	11	10.431586	8.814078	8.923206	7.818944	6.305007	5.509815	5.421889	4.949446	4.270552	3.7231475	2.4615565	10.38	0.11	0.385	0.009	0.14854075652
111	205	11	13.774846	11.617563	11.826045	10.386096	9.067612	8.2845135	7.938877	7.388556	5.9371565	5.2628075	3.94854425	13.59	0.12	0.333	0.007	0.19998953377
112	206	11	14.914608	12.171435	13.179188	11.180433	9.875811	8.526186	8.601598	7.428325	6.620018	5.508114	4.5922795	14.68	0.1	0.337	0.007	0.256555609585
113	207	11	24.713438	20.240302	20.602572	17.876038	15.77087	13.586381	13.516461	11.866069	10.380853	9.43951	7.018443	23.93	0.11	0.3489	0.004	0.345027662625
114	208	11	14.665665	12.452702	12.753073	10.930301	9.205823	8.0372835	8.1277995	7.529041	6.46072	5.5607705	4.2728365	14.47	0.11	0.347	0.007	0.200371505839
115	209	11	22.551566	19.38602	19.01397	16.578648	14.86776	12.882668	12.766524	11.175139	9.549568	8.922686	6.670841	22.16	0.11	0.3401	0.0045	0.235058141165
116	218	11	12.662631	10.650057	10.785393	9.022054	8.286006	6.963985	6.9788625	5.6186325	5.245408	4.196661	3.20324925	12.56	0.12	0.379	0.008	0.17927648207
117	219	11	23.718514	20.4233	20.212972	17.458102	15.272555	13.260302	13.005313	11.396675	9.994853	8.853694	6.242492	23.54	0.11	0.3617	0.0035	0.153548007316
118	220	11	27.840284	23.121192	23.00872	19.713152	16.799234	14.759657	14.420575	12.37771	10.676432	9.205335	6.7203515	27.31	0.12	0.3949	0.0035	0.237254564838
119	221	11	17.69265	15.044831	14.894023	13.230063	11.132745	9.570814	9.541813	8.292843	6.977374	6.4495755	4.9026355	17.5	0.11	0.37	0.005	0.179791334204
120	223	11	11.040255	8.919209	9.199941	7.734973	6.480549	5.392679	5.6928325	4.934396	4.1129565	3.491273	2.2201145	10.84	0.12	0.416	0.01	0.159702573972
121	224	11	11.156957	8.875353	9.045763	7.234949	5.9209565	5.014174	5.299394	4.2149695	3.6500725	2.8375195	1.882047375	10.95	0.12	0.482	0.011	0.15502555234
122	227	11	13.211741	11.335461	11.349438	9.864062	8.463155	7.2185075	7.3207815	6.3921675	5.2408465	4.394703	3.7658555	13.19	0.12	0.372	0.007	0.140310485489
123	241	11	11.304199	8.23109	8.025057	6.600834	4.9979635	4.301713	4.093626	3.0696455	2.5736615	1.72862375	1.2537735	10.88	0.13	0.627	0.014	0.236940008813
124	256	11	2.057722875	1.6361775	1.959624125	1.996329875	1.7122625	1.415926375	1.222763875	1.31924825	1.20711525	0.877799875	0.8781720625	2.1	0.11	0.249	0.039	0.148727608514
125	258	11	16.453266	13.554811	13.915276	11.580834	10.183734	8.655559	9.06821	7.8861085	6.5931015	5.416257	4.3669605	16.1	0.11	0.375	0.006	0.233294740139
126	260	11	12.175143	10.598562	10.307122	9.194068	7.8087855	6.7485075	6.6827255	5.559107	5.1697795	4.4606865	3.31650425	12.14	0.12	0.366	0.009	0.127854792437
127	261	11	22.59154	19.061266	19.052268	16.720939	14.247627	12.58646	12.511157	10.708365	9.46723	7.8432465	6.024687	22.31	0.11	0.3654	0.0041	0.164560309243
128	262	11	8.57313	7.0274795	6.872276	6.202014	4.8718925	4.411229	4.3301965	3.6120565	3.1245725	2.87197525	2.22013525	8.32	0.11	0.401	0.012	0.172475202697
129	264	11	13.005092	10.839811	11.252093	9.590927	8.084935	7.170687	7.041695	6.1208395	5.372402	4.608852	3.01760825	12.93	0.12	0.378	0.008	0.153876637264
130	265	11	26.483428	22.310336	22.450658	19.460812	16.988168	14.784473	14.254727	12.454179	11.197326	9.806433	7.141552	26.09	0.11	0.3609	0.004	0.238673170137
131	268	11	13.533854	11.703107	11.414236	10.064926	8.406981	7.180285	7.5632845	6.617371	5.708416	4.926797	3.7707035	13.38	0.12	0.362	0.007	0.16236197553
132	269	11	11.477861	9.905341	9.706864	8.505591	7.456622	5.8975395	5.884276	5.3053525	4.678256	4.062902	2.99403275	11.44	0.12	0.383	0.009	0.170460748109
133	270	11	10.790665	9.146302	8.983147	7.946981	6.761836	6.0267185	5.803479	4.903492	4.696141	4.1154045	2.8984405	10.57	0.12	0.359	0.008	0.163949167674
134	271	11	13.712912	11.629219	11.151218	9.544973	8.612806	7.151676	7.4569315	6.3929965	5.575425	5.032172	3.57563725	13.33	0.11	0.369	0.008	0.23005094608
135	273	11	22.353946	18.892924	18.993018	16.708538	14.030112	12.348638	12.473716	10.696477	9.152802	8.290167	6.46632	22.03	0.11	0.3574	0.0041	0.216536290467
136	280	11	14.81241	12.806931	12.729968	11.052174	9.890519	8.6594	8.611226	7.712325	6.48672	5.897329	4.746983	14.6	0.1	0.326	0.006	0.133704506537
137	281	11	29.769474	25.542358	25.622846	22.289284	20.30368	17.627292	17.329308	15.358281	13.47499	12.185156	9.27891	29.33	0.11	0.3215	0.0034	0.252196375633
138	282	11	23.915514	19.893284	20.028432	17.597564	14.885762	13.16626	13.272049	11.803985	10.012374	8.882716	6.901381	23.3	0.11	0.3504	0.0036	0.289769896108
139	283	11	50.58546	38.795444	38.427968	30.325452	23.926536	18.949896	19.146434	15.150246	12.233538	9.736138	5.9984005	49.68	0.13	0.5991	0.0027	0.439827096578
140	284	11	20.930862	18.116508	17.833634	15.326068	13.3699	11.560439	11.417802	10.389937	8.668504	7.716286	5.8102225	20.74	0.12	0.3601	0.0047	0.174776684308
141	285	11	14.684916	12.425585	12.218648	10.522572	9.424027	8.0031535	8.074939	6.824748	6.2131335	5.027118	4.072348	14.4	0.11	0.365	0.007	0.173273904146
142	287	11	9.622138	8.0240145	8.076811	6.836766	5.9061275	5.103858	5.0318375	4.2005935	3.238946	3.211676	2.5168525	9.51	0.11	0.402	0.01	0.159693361283
143	288	11	16.07419	13.285642	13.283986	11.416884	10.092049	8.842246	8.845037	7.7951765	6.8829935	5.8267335	4.414282	15.56	0.13	0.353	0.006	0.221006476092
144	289	11	14.127502	11.729851	11.819701	10.131939	8.644904	7.5354885	8.0066515	6.3014045	5.6269095	5.255506	3.53384275	13.83	0.1	0.373	0.006	0.227568490336
145	290	11	22.110682	18.724022	18.81783	16.168393	14.341486	12.486862	12.279913	10.926531	9.578045	8.585952	6.665343	21.64	0.11	0.3407	0.0044	0.231002255726
146	291	11	13.115076	11.5327	11.30395	9.490936	8.158126	7.432781	7.292745	6.2346215	5.2556755	4.8076265	3.43124	13.11	0.1	0.371	0.008	0.153444631858
147	292	11	12.176802	10.786276	10.397651	9.254247	8.370782	7.225379	6.8309015	6.460569	5.4723895	5.015291	3.793885	12.09	0.11	0.324	0.008	0.165683989785
148	293	11	18.022034	15.358219	15.51121	13.589794	11.778095	9.924994	10.549897	8.960538	8.00582	6.97567	5.489761	17.78	0.14	0.338	0.005	0.188433684409
149	294	11	18.647046	16.101356	16.410016	14.595683	12.590359	10.726847	10.888025	9.638927	8.346499	7.367625	5.364379	18.7	0.11	0.3367	0.0048	0.155568873161
150	295	11	32.710086	27.993252	27.957422	24.241046	20.854624	18.213444	18.331634	15.613049	13.455717	11.694505	8.869161	32.51	0.12	0.3648	0.003	0.12079381038
151	296	11	28.617152	24.381402	24.531554	21.229448	18.602194	16.442064	16.121069	14.217858	12.149761	10.416646	8.144123	28.33	0.11	0.3506	0.0034	0.176613399977
152	297	11	3.21671325	2.8478965	3.08982775	2.83829825	2.490462	1.957190375	1.910547	1.79890975	1.54808925	1.06661275	1.141784375	3.38	0.12	0.327	0.027	0.153500664639
153	299	11	26.893118	23.090462	23.33472	20.636074	18.255336	16.248083	15.997383	14.054999	12.255439	11.110605	8.3031405	26.63	0.09	0.3186	0.003	0.181078443871
154	300	11	6.6743575	5.8936595	5.769982	5.2863505	4.4315385	3.95394625	3.97512625	3.373288	2.86294875	2.708713	1.73411125	6.74	0.11	0.344	0.013	0.109346406665
155	301	11	27.561302	24.079172	23.995018	21.10008	18.77757	16.523921	16.47416	14.376233	12.542367	10.999976	8.412084	27.49	0.1	0.3248	0.003	0.112011500065
156	312	11	42.576324	28.712908	28.589722	20.1541	14.361548	10.426481	10.138861	7.5331135	5.4076965	4.0124105	2.028033875	41.71	0.12	0.8845	0.0048	0.477025767205
157	314	11	65.055628	40.375904	39.897124	26.516014	17.761284	11.797924	11.722367	7.6592875	5.238913	3.36255125	1.339903125	63.84	0.15	1.0874	0.0044	0.728949875811
158	315	11	113.552312	78.412512	78.747584	54.808364	38.615016	26.884248	27.099934	18.665428	13.212426	8.889337	4.460077	113.16	0.15	0.901	0.0019	0.259949938501
159	222	11	5.872046	5.3397585	5.1755555	4.3577395	3.5557395	3.3209005	3.2550945	2.879988	2.47501225	2.304283	1.5275225	5.94	0.1	0.367	0.016	0.123173052509
