# Supplementary material for: Dynamic allostery in substrate binding by human thymidylate synthase
Source: eLife. 2022 Oct 6;11:e79915. doi: 10.7554/eLife.79915 (PMC9536839; doi:10.7554/eLife.79915)
Supplement: Source data 16. [file elife-79915-data16.txt]

Peak	Residue	N	0.001	0.005	0.005	0.010	0.015	0.02	0.025	0.03	0.03	0.04	0.05	a	asigma	b	bsigma	rmsd
0	30	11	7.7759095	6.591248	6.4998865	5.3070005	4.50648	4.0050745	3.06352275	2.33449125	2.559262	1.709674875	1.390446375	7.96	0.13	37.9	1.3	0.135914607726
1	31	11	20.75116	17.133822	17.327068	13.268397	10.59702	8.238456	6.6217465	5.0320235	5.078232	2.97397425	1.871855375	21.88	0.16	48.8	0.6	0.104264859441
2	35	11	9.100823	7.7218875	7.3322895	6.000266	4.638628	3.66234	2.515503	2.414983	2.160284	1.632968625	0.825805625	9.58	0.14	48.3	1.3	0.165898880392
3	36	11	12.31619	10.197005	10.409747	7.997674	6.329006	4.9263955	4.06477325	2.93387525	2.9426385	1.658311875	1.1194475	13.07	0.15	48.8	1.1	0.115357735946
4	92	11	11.882125	10.046976	9.701281	7.524432	5.6496665	4.19301	3.724676	2.394085	2.84373225	1.6470475	1.15627625	12.62	0.15	51.8	1.2	0.198955875165
5	41	11	25.187582	21.482826	21.38446	16.254417	12.651027	9.72798	7.744375	6.0097475	5.7977085	3.5643715	2.10093525	27.04	0.13	50.4	0.5	0.251578903751
6	44	11	10.527041	8.924609	8.769817	6.758403	5.391364	4.13239775	3.37490875	2.4264405	2.57862125	1.824517625	1.052014875	11.14	0.15	48.4	1.3	0.116330231145
7	45	11	8.2876025	6.7782455	6.737187	5.7229585	4.266601	3.7275275	2.40057975	2.14603475	2.12699625	1.645906625	1.0449145625	8.6	0.14	45.1	1.4	0.188679132822
8	46	11	9.632469	7.7680405	8.2101065	6.5953725	5.2503115	3.7771465	2.71620625	2.475731	2.2436105	1.5798375	1.04729075	10.21	0.15	48.0	1.3	0.206411613043
9	47	11	31.224534	25.95496	25.459524	20.052824	15.567949	11.907262	9.474517	7.3222255	7.098841	4.354121	2.85215	32.97	0.15	50.24	0.43	0.157398382316
10	48	11	34.509004	29.390124	28.86745	23.247822	18.238978	14.146495	11.486262	8.830835	8.78224	5.2908605	3.39814875	36.64	0.14	47.01	0.36	0.256807576709
11	49	11	27.464618	22.927464	22.868694	18.30374	14.126687	11.514077	9.080433	7.577955	6.981296	4.7402745	2.8142645	28.78	0.16	45.98	0.44	0.174672832862
12	50	11	20.63833	16.599723	16.739077	13.120396	9.871244	7.9143795	6.190075	4.679299	4.9787375	2.86367725	1.899565125	21.54	0.15	50.2	0.6	0.136865316229
13	51	11	28.567614	24.10017	23.926436	19.376048	15.238447	12.163452	9.706206	7.8637585	8.030141	5.3560755	3.07874825	29.94	0.14	44.45	0.41	0.151180049373
14	52	11	8.939649	7.942341	8.0753235	6.3942285	5.2605435	4.19364325	3.52308875	2.867915	2.924274	2.14963125	1.21455575	9.54	0.15	39.5	1.2	0.133138092159
15	53	11	7.034235	6.104219	6.0326555	4.9626555	4.1824265	3.40558425	2.960302	2.599922	2.14311625	1.621161375	1.331531375	7.27	0.14	36.8	1.5	0.120443630947
16	54	11	12.39851	10.732901	10.739366	9.069318	6.8536765	5.9332975	5.3487185	4.12057325	4.2341805	2.51887275	1.8955925	12.96	0.12	38.3	0.8	0.2136190498
17	56	11	36.6645	32.111874	31.57763	26.67635	22.549132	18.915342	16.033588	13.499918	13.582079	9.267425	6.9722015	37.85	0.12	34.48	0.25	0.169479043791
18	57	11	7.9625645	6.5452965	6.651083	4.9806185	3.8791095	3.39914175	2.50246575	1.882254	2.1228765	1.0497205	1.102444625	8.31	0.15	47.7	1.6	0.163487247004
19	58	11	7.0775275	6.2971735	6.347351	4.71246	3.6235805	2.7709545	2.28432375	1.823376875	1.947066875	1.131530625	0.8893303125	7.7	0.15	47.7	1.7	0.168240983526
20	59	11	4.04343775	3.76452025	3.55843725	2.9410105	2.49489925	1.707354125	1.29239875	1.0279803125	1.096105875	1.0446161875	0.3530486875	4.45	0.13	44.5	2.4	0.168316128083
21	60	11	2.595239	1.50251125	2.192143	1.5204015	1.14654525	0.716241875	0.7730491875	0.37463865625	0.512546625	0.4161153125	0.285811625	2.58	0.15	55.4	5.3	0.183148595187
22	62	11	5.5693805	4.442844	4.2512695	3.70894075	2.7567235	2.1575565	1.609369875	1.42057625	1.053399125	0.8019976875	0.578319	5.75	0.13	49.6	2.4	0.134409415567
23	64	11	31.430568	26.292492	26.45665	20.680574	16.682609	13.022624	10.027487	8.0422805	7.9667005	5.192561	3.417066	33.15	0.14	46.79	0.43	0.174153836047
24	70	11	14.877595	12.639845	12.740154	9.658162	7.780393	5.8599715	4.247922	3.317407	3.250197	2.3534245	1.387697125	16.03	0.15	50.5	0.9	0.230079624046
25	71	11	13.605554	11.378947	11.492071	8.717676	6.6133275	5.5826375	4.01552525	3.36446025	3.4064065	1.85141025	1.4185435	14.43	0.14	49.3	0.9	0.169438508529
26	72	11	12.655614	10.821649	10.630884	8.1071265	6.695668	5.2582815	4.217516	2.9959905	3.7663295	1.987858125	0.9835543125	13.39	0.14	46.9	1.1	0.226462533614
27	86	11	15.194973	12.128221	12.268885	9.384933	7.053198	5.480437	4.273148	3.22508675	3.036439	1.760430125	1.287754875	16.0	0.15	53.8	0.9	0.0988914229514
28	87	11	3.587796	2.8274025	2.96565675	2.41661	1.936507875	1.1894515	1.3959	1.086763875	1.13099075	0.673577125	0.8738915	3.59	0.13	40.4	3.1	0.184201102786
29	88	11	4.3551235	3.6080095	3.3546815	2.5520195	2.352737	1.687228625	1.104571375	1.115875125	0.9457493125	0.4174265	0.61514475	4.51	0.14	50.4	3.0	0.156465137827
30	89	11	4.6541375	3.67285775	3.6719795	2.73206125	2.3706635	1.843360125	1.323709	1.01759625	1.049973625	0.7247986875	0.36699875	4.79	0.16	50.3	2.7	0.0828731783149
31	91	11	0.618673625	0.76962925	0.7721551875	0.5965021875	0.65916775	-0.36962803125	-0.240865625	0.243944828125	0.41041546875	0.34762765625	0.4022755	0.83	0.14	52.0	17.2	0.308214431911
32	94	11	2.44622575	2.1392715	2.1239	1.62102025	0.8263314375	1.02212575	0.681740875	0.5737825	0.70156825	0.5511855625	0.3414203125	2.6	0.14	49.4	5.0	0.155224267014
33	95	11	11.469475	9.194722	9.408143	7.2213515	5.5556785	4.05916625	3.12519075	2.792861	2.43234325	1.436533625	1.005178375	12.09	0.15	52.4	1.2	0.129360432029
34	96	11	13.736048	11.61647	11.833758	9.349661	7.771946	6.052306	4.707975	3.92523025	4.11705275	2.6387475	1.494585125	14.47	0.15	43.2	0.9	0.133479778345
35	97	11	15.825924	13.197446	13.637831	10.54942	8.2598465	6.725918	5.415368	4.273954	4.140158	2.48533375	1.573553	16.75	0.14	46.1	0.8	0.145974302227
36	98	11	8.3616385	6.819997	6.835421	5.4466725	4.05208775	3.5572605	2.79750825	2.45656225	2.1414625	1.181285	1.0082843125	8.63	0.14	45.8	1.5	0.150233545582
37	99	11	7.6232365	6.394584	6.145343	4.7049105	3.836406	3.0307265	2.51172225	1.730796125	1.772583875	1.204776375	0.8121344375	7.96	0.14	48.7	1.8	0.109236734915
38	100	11	16.972324	13.779503	14.231463	11.041996	8.981806	7.156169	5.6783355	4.497935	4.684878	2.79152625	2.0740255	17.6	0.14	45.1	0.6	0.148443856065
39	101	11	10.277151	8.421386	8.578296	6.672337	4.9172685	4.02501075	2.84720625	2.5377385	2.30374375	1.57868875	0.8883405	10.88	0.14	50.6	1.2	0.124710334243
40	102	11	8.008747	6.4217175	6.670638	5.333698	3.746639	3.39014275	2.23705475	1.97574525	1.912524625	1.30306175	0.9845516875	8.37	0.15	48.5	1.5	0.174927601966
41	103	11	6.5747485	5.9902935	5.660533	4.500466	3.61406675	2.71925125	1.926142875	1.604598375	1.648718125	1.140864875	0.69146225	7.19	0.14	48.1	2.0	0.161017915611
42	104	11	41.68948	35.18756	35.276128	27.972626	21.660526	17.59236	13.703984	11.049058	10.961248	7.009292	4.232573	44.07	0.14	46.26	0.3	0.221144092794
43	107	11	8.808784	7.2494205	7.6194215	6.233241	5.127956	4.250283	3.575309	2.60772475	3.27716425	2.101618	1.107832375	9.07	0.14	38.0	1.0	0.18870574241
44	108	11	12.715537	11.134914	10.784324	8.847609	6.501416	5.0364845	4.155895	3.0769475	3.334821	1.7729055	1.2571515	13.73	0.16	48.3	1.0	0.222138803325
45	114	11	10.684448	9.122755	9.097469	7.39646	6.249279	4.729699	3.84845525	2.88428175	2.61157525	2.15820325	1.25504125	11.32	0.15	43.7	1.1	0.197348871413
46	115	11	5.981257	5.3225815	5.133269	4.3724335	3.7595475	3.2645895	2.848701	2.19640075	2.402585	1.9754185	1.370702375	6.09	0.13	31.0	1.6	0.110141879659
47	116	11	10.320581	8.3443645	8.417424	6.515769	4.9853165	3.712372	3.11140125	2.3265025	2.33048875	1.515296375	1.248637125	10.79	0.14	50.5	1.1	0.141873984481
48	117	11	23.977096	19.661658	19.674892	15.492618	11.506429	8.762391	6.7477955	5.199749	5.238055	3.3496425	1.939142	25.47	0.15	52.3	0.6	0.174004205875
49	118	11	17.11604	13.9222	14.374599	10.843859	8.734015	6.6140105	5.0944985	4.121025	4.2466195	2.57221725	1.414956625	18.03	0.13	49.4	0.7	0.144558029425
50	119	11	9.906991	7.93011	7.8917035	5.984199	4.711502	3.85044925	2.8079745	2.3036645	1.98377175	1.29096475	1.062305375	10.29	0.15	51.5	1.4	0.140650938131
51	120	11	9.371481	7.7819165	7.3776115	6.06851	4.348972	3.286744	2.4110845	1.571369375	1.70771475	1.0944265	1.0099999375	10.03	0.13	55.8	1.6	0.210825012642
52	121	11	11.616817	9.449197	9.336829	7.0210705	5.3084815	3.912872	2.865596	2.080235375	2.45913125	1.266653625	0.6363764375	12.41	0.17	57.1	1.3	0.105262132576
53	122	11	10.712414	8.938453	8.807216	7.1229295	4.974582	4.218899	3.20458325	2.37356925	2.43201125	1.613998375	0.859973625	11.39	0.15	50.9	1.2	0.151472368216
54	123	11	7.804412	6.384768	6.233342	5.056832	3.69703025	2.661596	2.11840775	1.651787125	1.75841525	1.359676	0.5191331875	8.23	0.15	52.5	1.8	0.148478668872
55	124	11	9.201456	7.900889	7.9523225	6.415438	5.306216	4.462265	3.51980075	3.13558325	2.9226465	1.79961075	1.0120868125	9.65	0.15	40.1	1.2	0.130885169385
56	125	11	16.128873	13.328913	13.562858	10.709888	8.1882515	6.71912	4.850837	3.8512275	3.982775	2.674289	1.54772025	17.05	0.15	48.2	0.9	0.155513627537
57	126	11	16.327801	13.477407	13.865962	11.018146	8.831038	6.77415	5.645371	4.2100645	4.5263785	2.6459065	1.978305375	17.14	0.14	45.2	0.8	0.155209348149
58	128	11	15.358086	12.929597	12.578777	10.019326	7.619869	6.258557	4.7930815	4.221944	3.706342	2.296976	1.294537625	16.16	0.14	48.1	0.8	0.176228247895
59	129	11	32.830534	26.99966	27.069194	20.798126	16.424664	12.726642	10.3093	7.7640315	8.002386	4.601294	2.78457725	34.52	0.15	49.51	0.4	0.151264413917
60	130	11	33.865784	28.1955	27.75438	21.90833	16.990694	13.079986	10.212294	7.939866	7.7818305	4.891104	3.14118275	35.8	0.14	49.95	0.39	0.162746852429
61	131	11	17.108154	14.426188	14.636711	11.7242	8.911451	7.4044805	5.765104	4.6025585	4.9626915	3.3587565	2.18147375	17.97	0.15	44.1	0.7	0.199966770121
62	132	11	23.3383	18.910162	19.289554	14.817104	11.186576	8.861093	6.6257305	5.051505	5.3502155	3.28203125	1.8541285	24.66	0.14	51.7	0.6	0.14417138962
63	133	11	14.863126	12.331574	11.995548	9.466126	7.709258	5.767958	4.830468	3.646928	3.9039305	2.2026635	1.678436	15.46	0.13	47.4	0.8	0.158830077355
64	136	11	30.86228	25.415942	25.42146	19.78378	15.261008	11.716393	9.214865	7.02265	7.022522	4.797381	2.72304625	32.58	0.16	50.37	0.43	0.17734808229
65	137	11	18.590586	16.152937	15.986487	13.112474	10.804748	8.691578	6.6587525	5.3242105	5.7255105	3.740026	2.39444725	19.68	0.13	41.6	0.5	0.194376909335
66	138	11	8.2740245	6.8700955	6.7642045	5.8157235	4.806946	3.94325575	3.363821	2.876983	2.77134475	1.87293075	1.3275435	8.37	0.14	37.0	1.2	0.0993381957362
67	139	11	6.9901615	5.2134325	5.401607	3.866799	3.492211	2.3023865	1.67751075	1.348477	1.923302625	1.084289625	0.6384065	7.05	0.14	52.2	2.0	0.247620528743
68	140	11	6.4654225	5.483373	5.517988	4.4555165	2.91507325	2.59989925	1.996254125	1.526701375	1.4972035	1.170848	0.7852646875	6.91	0.14	49.1	2.1	0.172331631905
69	141	11	6.851187	5.58636	5.6935575	4.1673755	3.3936355	2.73775325	1.944940125	1.483254375	1.4687275	0.6729730625	0.69398125	7.26	0.16	52.2	2.1	0.117281979151
70	142	11	6.4015145	5.543713	5.3325345	4.497345	3.511384	2.63554925	2.34835675	1.8843295	1.64611575	1.251895125	0.608870375	6.77	0.15	44.2	1.8	0.114818482145
71	144	11	13.943136	11.714045	11.679454	8.739513	7.102415	5.6567325	4.111993	3.323977	3.37136775	2.22465975	1.206913625	14.77	0.16	49.3	0.8	0.146273798668
72	145	11	9.717353	8.1067355	8.3621025	5.723759	4.946016	3.6129255	2.53145	2.31510875	2.15633925	1.477040625	0.98411975	10.37	0.14	51.9	1.2	0.229852405967
73	147	11	49.320368	41.55964	41.717916	32.705576	26.224064	21.257282	16.366608	13.348327	13.405301	8.133807	5.1834385	51.95	0.14	45.53	0.22	0.24267051019
74	148	11	45.51866	37.960624	38.069336	30.716234	23.943904	19.260758	15.348797	12.294001	12.255186	7.9578985	4.7370855	47.71	0.15	45.29	0.28	0.164051395283
75	149	11	12.574049	10.601613	10.710852	8.24056	6.785746	5.4270235	4.4429	3.472139	3.195701	2.483263	1.62446525	13.16	0.14	44.2	0.9	0.154319005441
76	150	11	5.395445	4.768989	4.6817745	3.70396	2.8002075	2.067475	2.1528905	1.87360425	1.83394125	0.8663695	0.707410375	5.69	0.13	42.1	1.9	0.194912397885
77	153	11	9.970895	8.2500955	8.804866	7.256791	5.6189295	4.442073	3.811106	2.6833705	2.88421275	1.732947625	1.13586775	10.6	0.15	43.0	1.2	0.203282640185
78	154	11	35.186716	29.816098	29.551702	23.869728	18.855408	15.219616	12.077757	9.561114	9.303922	5.910343	4.16559825	37.06	0.15	44.95	0.33	0.190662053313
79	155	11	4.898949	3.86849925	4.246769	2.98281925	2.222831	1.9210455	1.510654125	0.81575125	0.689666	0.8049915625	0.519825875	5.24	0.15	54.4	2.8	0.185549055767
80	157	11	5.1873755	4.2396935	4.125931	3.6203445	2.68828625	2.19299775	2.021948625	1.441227125	1.553920875	1.067775625	0.8331018125	5.25	0.13	41.0	2.0	0.119396463942
81	158	11	18.698046	15.435212	15.250521	11.718934	8.819608	6.7027415	4.723636	4.1212565	3.52261125	2.15788775	1.237674875	20.04	0.15	55.1	0.7	0.201738448819
82	159	11	5.6907005	4.958725	4.9077465	3.81953725	3.01428425	2.59628	2.188162	1.582111625	1.382856875	1.261057375	0.8265799375	6.0	0.14	42.9	2.1	0.13423689855
83	160	11	26.907912	22.421752	22.909818	17.99001	13.41999	10.715416	8.407151	6.6362095	6.405654	4.14252125	2.68410425	28.64	0.14	48.78	0.46	0.260681057359
84	161	11	36.69426	30.751932	30.810866	23.903514	18.663892	14.793361	11.705165	9.095877	9.062847	5.966188	3.450747	38.8	0.15	48.07	0.31	0.188154939775
85	162	11	14.360825	11.794288	11.671275	9.169782	7.2850995	5.628444	4.921692	3.62885125	3.8170765	2.4136305	1.420008	14.86	0.14	46.6	0.8	0.148852384155
86	163	11	9.849912	8.119997	8.454128	6.325529	4.87268	3.496885	3.02336675	2.21567425	2.221003	1.659298875	0.875496625	10.51	0.16	50.9	1.5	0.166266196323
87	164	11	9.393406	8.231137	8.3240585	6.2841105	4.626728	3.70286925	2.8539905	2.27162725	2.42406825	1.4343015	0.843325125	10.25	0.14	49.7	1.3	0.187559259596
88	165	11	14.811117	12.427623	12.093818	9.157115	6.978832	5.412496	4.306883	3.32346275	3.08787	1.852857875	0.87282425	15.8	0.15	53.4	0.9	0.154144541571
89	167	11	6.2066575	4.8692925	5.1192375	4.10911575	2.7918045	2.64152125	1.788982125	1.353474	1.403713875	0.92766575	0.694086125	6.47	0.17	49.8	2.3	0.151604282946
90	168	11	10.214754	8.20057	8.388884	6.3320755	4.9414145	3.399482	2.93419525	2.0554	2.464385	1.466180125	0.738328	10.77	0.16	52.9	1.4	0.154574426734
91	170	11	7.776554	6.694956	6.445778	5.3132205	3.62136825	2.984723	2.68338225	2.019261125	2.116986	1.40395825	0.8169230625	8.21	0.14	47.0	1.5	0.185302735427
92	171	11	14.428628	11.875665	11.933921	9.332924	7.1988345	5.609206	4.7981795	3.4249895	3.935847	2.64061825	1.81247725	14.98	0.14	46.6	0.8	0.222648686923
93	172	11	7.20183	6.3982175	6.5460465	5.077855	4.466447	3.63791375	2.71857675	2.157021	2.80469075	1.604511	1.508622875	7.62	0.14	37.3	1.3	0.218358881555
94	173	11	13.17481	10.585251	11.066205	8.290093	6.4052485	4.906408	3.663565	2.871735	2.9394695	1.974242625	1.228761	13.93	0.15	51.7	1.0	0.147924459171
95	180	11	29.84303	24.993472	24.966976	20.050662	15.674171	12.961449	10.082468	7.85725	7.876089	4.9464385	3.1321445	31.36	0.15	45.57	0.44	0.150516958862
96	181	11	30.058404	25.212594	24.95335	19.739836	15.378324	11.857383	9.091792	7.3506485	7.244535	4.3369965	2.532744	31.92	0.14	49.28	0.39	0.179783901125
97	182	11	13.902499	11.108624	11.267081	9.090932	6.713608	5.607847	4.41055	3.46985225	3.3960525	2.484677	1.196642	14.37	0.16	47.6	0.9	0.182545359987
98	183	11	8.979002	8.08326	7.5476625	6.14534	4.9686035	3.86764225	3.38664325	2.5337355	2.508595	1.603896125	1.500081625	9.51	0.14	42.9	1.2	0.198059576722
99	184	11	11.060503	9.379348	9.316933	7.155788	5.7041895	4.421588	3.22057	3.06299975	3.225843	2.027501625	1.1414585	11.63	0.15	46.5	1.1	0.205897852842
100	185	11	21.675402	18.679116	18.158014	14.260717	11.323169	8.652994	7.347246	5.619287	5.2452445	3.33648125	2.409588	23.03	0.14	47.4	0.6	0.251579998132
101	187	11	12.081794	10.462609	10.499727	8.1116525	6.459992	4.981432	4.317805	3.483824	3.266687	1.94634475	1.62259125	12.85	0.15	44.9	1.1	0.181669911514
102	188	11	6.914395	5.5494795	5.508906	4.5333675	3.5482485	2.44608425	2.38074475	1.660512	1.455886125	1.2197105	0.563580875	7.17	0.15	48.7	1.7	0.157037081012
103	189	11	12.552589	10.437532	10.121726	7.678805	5.867069	3.94648575	3.1275145	2.36055075	2.1498965	1.19246775	1.204709375	13.55	0.14	58.1	1.3	0.226562508229
104	191	11	9.829177	8.429087	8.145994	6.473825	5.120031	3.87509625	3.40508	2.59032275	2.1894825	1.56648675	1.17250925	10.4	0.15	47.3	1.2	0.160905780213
105	192	11	12.64355	10.50543	10.736114	8.22924	6.590144	4.537665	3.91658225	3.33719425	3.18065125	1.9688975	1.558448375	13.36	0.15	48.2	1.0	0.225811485058
106	193	11	19.464704	16.44719	16.433917	12.528727	9.931014	7.4848565	5.9035475	5.0826535	4.829091	2.81182725	1.9646155	20.68	0.15	48.9	0.7	0.204676966102
107	194	11	23.319864	19.867016	19.872608	16.433401	13.717486	10.955152	9.468343	7.765995	7.73546	5.180669	3.3601815	24.15	0.14	38.31	0.44	0.136353969667
108	199	11	13.587958	11.650958	11.246754	8.677465	6.857569	5.6853505	4.084896	3.58959975	3.13792425	2.3582515	1.579539375	14.33	0.13	47.8	0.9	0.220533424588
109	200	11	12.612804	10.191004	10.111517	8.067067	6.580089	5.1637915	4.2252195	3.326289	3.2522205	2.3447795	1.59981925	12.88	0.14	45.0	1.0	0.156780923868
110	201	11	7.058865	5.198082	5.745131	4.2826275	3.359729	2.3818575	2.2054245	1.285074125	1.473803875	1.314049625	0.7142145625	7.22	0.13	51.5	1.9	0.223790465131
111	205	11	12.361768	9.963021	10.120289	7.774627	5.929547	4.6332275	3.921895	2.894521	2.52272725	1.4404325	0.808323625	13.03	0.16	51.9	1.1	0.160558129933
112	206	11	7.753217	6.1539465	6.465736	4.626695	3.5622825	2.7954665	2.17215475	1.711220375	1.591634	0.9983445	0.75255975	8.16	0.17	53.5	1.8	0.111039050414
113	207	11	22.036634	18.220632	18.327426	14.37262	10.650292	8.0254985	6.791766	4.9054655	4.8469075	3.05105025	1.708936875	23.48	0.16	51.6	0.6	0.219984604465
114	208	11	13.096203	11.30762	11.20805	9.07875	7.302778	5.797421	4.5827025	3.56478075	3.87231125	2.32000825	1.359355125	13.92	0.14	43.9	0.9	0.12949375001
115	209	11	20.797652	16.543616	17.128832	12.665384	8.994349	7.071125	5.3773485	3.5690095	4.03369125	2.29632925	1.35369925	22.26	0.18	57.7	0.7	0.236305056386
116	218	11	11.392103	9.6812	9.712582	7.7823995	5.389047	4.1721555	3.55862275	2.9035995	2.66204775	1.622252625	0.889414625	12.27	0.15	50.5	1.2	0.22411786469
117	219	11	22.185764	18.460904	18.489908	14.144069	11.110253	8.561629	6.4884045	5.400763	5.1310255	3.04929075	1.872264375	23.56	0.14	50.4	0.6	0.136362846259
118	220	11	25.953132	21.782808	22.070488	17.30718	13.353013	11.289745	8.703914	6.787984	7.0764045	4.440946	2.625019	27.35	0.14	45.74	0.46	0.20940557314
119	221	11	13.450446	11.007119	10.751919	8.650523	6.633975	4.9660985	3.95583325	2.8711395	2.93125625	1.77654975	0.9472695	14.19	0.15	51.9	1.1	0.112352299712
120	223	11	10.280891	8.934559	8.686002	6.660178	5.69874	4.3053875	3.7477395	2.865075	2.65862525	1.69062275	1.077858875	10.88	0.12	45.2	1.1	0.159758791087
121	224	11	9.973986	8.1459515	8.56005	6.994677	5.8231825	5.012578	4.545755	3.41558525	3.554414	2.62942325	1.711955625	10.07	0.13	34.8	0.9	0.178458771315
122	227	11	14.74347	12.647752	12.590035	9.722708	7.7376015	6.080433	4.5183065	3.637214	3.77155375	2.087572875	1.587893	15.79	0.15	48.2	0.8	0.170504753055
123	241	11	11.13008	10.491672	10.416755	9.728452	8.91009	8.138332	7.576664	7.038546	6.8961355	6.1853715	4.9618155	11.33	0.12	16.0	0.5	0.0912352370744
124	256	11	1.68294875	0.9783185625	1.17152675	1.0268095	0.8723769375	0.721193375	0.3980974375	0.3974566875	0.778013	0.42398903125	0.218146359375	1.49	0.14	37.2	7.0	0.15641940487
125	258	11	14.806032	11.876307	12.21863	9.460372	7.23259	5.398725	4.230038	3.1978715	3.069579	2.27552925	1.08194675	15.65	0.15	52.1	0.9	0.157386665242
126	260	11	11.212089	9.538717	9.236447	7.36423	5.491139	4.914159	3.653924	2.83661875	3.1625665	1.817143375	0.86131325	11.79	0.16	46.8	1.1	0.19356935913
127	261	11	20.993776	17.186696	16.836754	13.24075	9.959041	8.015551	5.9407525	4.586003	4.5452485	2.966435	1.567445125	22.1	0.15	52.0	0.7	0.13886319487
128	262	11	7.425574	6.5370975	6.129774	4.9960035	3.98658175	3.31388075	2.3502665	1.9594355	2.040966125	1.39119825	0.9009494375	7.85	0.12	44.9	1.3	0.125044618538
129	264	11	11.901134	9.918092	9.799847	7.554297	6.0818025	4.7975655	3.12040975	2.94028575	2.46979375	1.58301875	1.171237125	12.64	0.15	50.9	1.1	0.201212904735
130	265	11	24.01315	20.278102	19.938768	15.419633	12.451183	9.510151	7.489318	5.912838	5.8627345	3.62765925	2.46208125	25.39	0.15	48.5	0.5	0.166450619719
131	268	11	12.367344	9.954362	10.117314	8.1055405	5.975922	4.892131	3.59437025	2.971613	2.90676225	1.683424875	0.8576593125	13.0	0.15	50.3	1.1	0.129015096105
132	269	11	10.337085	8.767641	8.797549	7.1732355	5.133966	4.5932555	3.5979425	2.961156	2.9488025	2.25402125	1.590283375	10.77	0.15	42.7	1.1	0.22063159146
133	270	11	10.110653	8.2113385	8.144696	6.3756165	4.9072935	4.0154875	2.95127225	2.19369925	2.13531175	1.589201	0.9489344375	10.58	0.15	50.6	1.3	0.111525937622
134	271	11	12.276479	10.561188	10.806266	8.227588	6.521854	5.228747	4.080136	3.237335	3.3269755	2.24546125	1.412099625	13.12	0.16	45.7	1.0	0.158023065405
135	273	11	20.920484	17.328182	17.636264	13.667279	10.204979	8.371659	6.495962	5.288128	5.2055445	3.5484875	2.18227225	22.03	0.15	48.1	0.6	0.219832961557
136	280	11	6.23153	5.1886625	5.2680665	3.670473	3.071009	2.6881505	1.729417625	1.3995205	1.74243725	0.7181709375	0.7406949375	6.56	0.15	49.5	2.1	0.184248517159
137	281	11	26.68813	21.304414	21.51328	16.481645	12.663513	9.999939	7.352726	5.38346	5.460595	3.475266	2.17761925	28.06	0.15	53.3	0.5	0.181186143083
138	282	11	16.708469	13.328877	13.718152	10.602014	8.304295	6.2949605	4.9674215	3.581682	3.78181675	2.39031525	1.7195595	17.5	0.14	50.6	0.8	0.162021573115
139	283	11	46.877108	40.927972	41.026456	34.136872	28.44896	23.428482	19.198988	16.121732	16.071638	11.014978	7.882928	49.09	0.12	36.98	0.22	0.216323644092
140	284	11	18.78814	15.9103	15.709875	12.256111	9.373653	7.4479345	5.630515	4.375336	4.733356	3.1976295	1.616615125	19.96	0.14	49.1	0.7	0.20415672496
141	285	11	12.99509	11.067095	10.599303	8.194289	6.1449875	4.8217285	3.5682305	2.71804375	2.60366	1.57579925	0.783319	14.0	0.15	54.3	1.1	0.162621290502
142	287	11	8.519668	7.2338135	7.171348	5.469504	4.459004	3.253134	2.96915025	2.25393725	2.16576775	1.281303375	0.8897383125	9.0	0.14	47.3	1.4	0.121318152598
143	288	11	13.791117	11.415385	11.665068	8.732931	6.520038	5.0724995	4.1814745	3.0905245	3.045921	1.873391125	1.199745625	14.72	0.13	52.0	1.0	0.150713087817
144	289	11	12.197123	10.087444	9.893554	7.9655975	5.861953	4.5864425	3.5032905	2.95525225	3.09504325	1.801826375	1.00746325	12.83	0.17	50.0	1.2	0.137648805928
145	290	11	19.572332	16.161024	15.734568	12.221273	9.232025	7.6898505	5.3803575	4.5042215	4.1929115	2.8624895	1.6969375	20.58	0.14	51.6	0.7	0.214718563478
146	291	11	11.881658	10.049349	9.726098	7.159629	5.7415165	4.6273615	3.408794	2.31614375	2.7949525	1.51736725	1.061751	12.63	0.18	52.4	1.2	0.192240306139
147	292	11	10.836122	8.859764	8.648462	6.770633	4.7770415	3.741641	3.20499	2.1677255	2.311916	1.379477125	1.046638125	11.42	0.13	53.8	1.1	0.16537605282
148	293	11	16.613961	13.920065	13.495339	10.585804	7.922403	6.3329705	4.8040035	3.583242	3.674711	2.34621275	1.58280775	17.61	0.16	51.6	0.9	0.159192675732
149	294	11	8.630795	6.899723	6.894622	5.8124235	4.6028695	3.3897595	2.9579685	1.738207625	2.34462775	1.344888875	0.839672	8.94	0.15	47.0	1.4	0.197037233074
150	295	11	29.36226	24.63128	24.45853	18.992768	15.219564	11.851692	9.622751	7.468143	7.2455945	4.5023885	2.898215	30.95	0.15	47.63	0.38	0.147286582336
151	296	11	26.491312	21.843492	22.139094	17.63187	13.759111	10.835399	8.930777	6.9279285	7.2132675	4.4164305	2.93157925	27.68	0.15	45.79	0.45	0.144105478465
152	297	11	1.715007	1.5731605	1.108155	1.2581075	0.7044501875	0.7000719375	0.65125525	0.550575625	0.493728625	0.46382428125	0.193587890625	1.7	0.15	40.9	6.4	0.137332682982
153	299	11	23.67534	19.753504	19.723088	15.053739	11.714057	8.971356	6.691555	5.4385865	5.5271435	3.28295225	1.81565275	25.23	0.15	51.4	0.6	0.168171946554
154	300	11	5.3505975	4.268952	4.747596	3.49225	2.6908515	2.015755	1.9363985	1.3189975	1.662666125	0.883137375	0.802953625	5.58	0.13	45.2	2.1	0.174922216591
155	301	11	28.585334	23.108134	23.3301	17.9228	14.315099	10.789353	8.676901	6.5206395	6.694931	3.88509875	2.53470225	29.94	0.15	50.31	0.45	0.144234425795
156	312	11	41.313148	38.205888	38.227252	34.8571	31.685914	28.843536	26.007498	23.985964	23.605656	19.647944	16.531458	42.05	0.11	18.93	0.17	0.125223707349
157	314	11	62.320196	60.301876	60.176036	56.55868	53.302056	50.15338	47.012972	44.222612	44.40836	39.816068	35.730928	63.5	0.1	11.75	0.09	0.304259109509
158	315	11	111.704552	109.552592	109.78276	106.17388	101.841376	98.33828	94.871136	91.728088	91.711352	85.06208	79.640472	113.33	0.1	7.077	0.036	0.349715186802
159	222	11	6.0074415	4.909913	4.930079	4.2410745	3.5245435	2.91059575	2.64004925	1.866808	2.074175125	1.3921535	0.9582040625	6.07	0.14	36.5	1.6	0.110189960341
