# Supplementary material for: Dynamic allostery in substrate binding by human thymidylate synthase
Source: eLife. 2022 Oct 6;11:e79915. doi: 10.7554/eLife.79915 (PMC9536839; doi:10.7554/eLife.79915)
Supplement: Source data 17. [file elife-79915-data17.txt]

%<residue><chain><atom 1><atom 2><magnet><R1><R1 error><R2><R2 error><NOE><NOE error>     
28 A N H 600.13 0.574 0.017 39.4321502186184 1.30011 0.299469823221 0.07
29 A N H 600.13 0.4265 0.0046 48.9679518790323 0.60002 0.712207814817 0.027
33 A N H 600.13 0.327 0.009 48.9686445662575 1.30003 0.801371318081 0.059
34 A N H 600.13 0.373 0.008 49.0220973724616 1.10003 0.766223080241 0.051
90 A N H 600.13 0.3583 0.0048 53.8954542404457 1.20001 0.822908337896 0.024
39 A N H 600.13 0.3702 0.0029 50.4182827286928 0.50001 0.831073340125 0.02
42 A N H 600.13 0.38 0.005 49.0663574059566 1.30001 0.8010754293 0.034
43 A N H 600.13 0.352 0.013 47.8363082329325 1.40006 0.826808659803 0.067
44 A N H 600.13 0.328 0.009 53.4295774832976 1.30003 0.848410651109 0.05
45 A N H 600.13 0.3431 0.0025 50.2462698309045 0.43001 0.738083787439 0.019
46 A N H 600.13 0.3742 0.0027 49.9746604051567 0.36001 0.756071392693 0.019
47 A N H 600.13 0.3393 0.003 52.0854782008633 0.44001 0.685033543744 0.022
48 A N H 600.13 0.3963 0.0044 58.2994562379611 0.60002 0.609045471767 0.027
49 A N H 600.13 0.5045 0.0042 44.4575807788046 0.41002 0.576032974613 0.02
50 A N H 600.13 0.569 0.013 39.5450752175692 1.20007 0.479920403982 0.051
51 A N H 600.13 0.581 0.019 41.7013137669346 1.50012 0.568069012498 0.064
52 A N H 600.13 0.537 0.01 44.5633686408032 0.80006 0.576758138327 0.038
54 A N H 600.13 0.5546 0.0036 38.4465493526593 0.25003 0.621120562391 0.017
55 A N H 600.13 0.357 0.01 54.0737333773461 1.60003 0.67613971354 0.061
56 A N H 600.13 0.344 0.006 47.9011214408757 1.70001 0.782748858862 0.032
57 A N H 600.13 0.344 0.012 46.7212483843766 2.40003 0.858071943471 0.056
58 A N H 600.13 0.419 0.026 60.1068273991326 5.30006 0.918004029132 0.137
60 A N H 600.13 0.315 0.01 51.3171777726375 2.40002 0.8198208333 0.057
62 A N H 600.13 0.3513 0.0027 46.9475562688615 0.43001 0.780561346834 0.02
68 A N H 600.13 0.341 0.005 50.5236238005597 0.90001 0.843502402392 0.04
69 A N H 600.13 0.356 0.006 50.1644284990028 0.90002 0.715929808978 0.039
70 A N H 600.13 0.357 0.007 52.8306580720255 1.10002 0.610500077042 0.046
84 A N H 600.13 0.358 0.007 54.9774713625157 0.90003 0.794553268721 0.048
85 A N H 600.13 0.375 0.013 40.4303046567206 3.10003 0.764060428533 0.055
86 A N H 600.13 0.354 0.011 54.3683780793256 3.00002 0.803081511773 0.046
87 A N H 600.13 0.399 0.013 50.3122323841397 2.70003 0.816323657584 0.06
89 A N H 600.13 0.44 0.07 52.8524623034789 17.20014 1.14192010342 0.391
92 A N H 600.13 0.367 0.026 49.6091441660109 5.00007 0.824705621205 0.095
93 A N H 600.13 0.367 0.006 53.5080815277284 1.20001 0.755495942044 0.032
94 A N H 600.13 0.386 0.008 50.744501430717 0.90004 0.75005573284 0.041
95 A N H 600.13 0.359 0.006 51.7968033602038 0.80002 0.831475893825 0.04
96 A N H 600.13 0.371 0.011 47.7111304156457 1.50004 0.797447176434 0.06
97 A N H 600.13 0.365 0.011 49.09785263934 1.80003 0.815127818281 0.06
98 A N H 600.13 0.354 0.005 54.8493227248489 0.60002 0.810776360247 0.032
99 A N H 600.13 0.342 0.008 52.8379190961118 1.20003 0.794112068748 0.051
100 A N H 600.13 0.354 0.01 48.6292392513832 1.50003 0.782059590747 0.065
101 A N H 600.13 0.375 0.014 48.7192970482297 2.00005 0.463021885592 0.062
102 A N H 600.13 0.3426 0.0021 46.3029211816139 0.30001 0.771453639433 0.016
105 A N H 600.13 0.341 0.009 51.4942363167999 1.00004 0.703048090098 0.053
106 A N H 600.13 0.351 0.007 48.3120531923275 1.00002 0.862183844186 0.049
112 A N H 600.13 0.369 0.009 46.6198643687277 1.10004 0.631280478758 0.048
113 A N H 600.13 0.351 0.015 45.3306343968109 1.60007 0.799991496296 0.084
114 A N H 600.13 0.37 0.008 52.3628619690769 1.10003 0.704314864277 0.05
115 A N H 600.13 0.3463 0.0032 53.9939195770445 0.60001 0.690298184968 0.023
116 A N H 600.13 0.3438 0.0049 51.5748276403939 0.70002 0.759931414785 0.034
117 A N H 600.13 0.339 0.008 52.8683039806189 1.40002 0.800740714076 0.054
118 A N H 600.13 0.344 0.009 55.9032877379843 1.60003 0.773376390124 0.05
119 A N H 600.13 0.352 0.006 57.1582087562371 1.30001 0.797003274052 0.041
120 A N H 600.13 0.362 0.008 50.9027365398972 1.20003 0.733112889734 0.049
121 A N H 600.13 0.346 0.01 52.8606145267439 1.80003 0.677733507806 0.062
122 A N H 600.13 0.337 0.009 55.7184163431623 1.20003 0.815234814467 0.057
123 A N H 600.13 0.353 0.0049 49.2961350800994 0.90001 0.736939959404 0.032
124 A N H 600.13 0.335 0.005 47.5712026452981 0.80002 0.608955720331 0.033
126 A N H 600.13 0.369 0.007 48.6448553185351 0.80003 0.666096331054 0.036
127 A N H 600.13 0.3549 0.0029 51.9912871093574 0.40001 0.671438106515 0.018
128 A N H 600.13 0.3415 0.0024 49.9647180636268 0.39001 0.693172552594 0.018
129 A N H 600.13 0.3668 0.0049 49.060819434335 0.70002 0.791144471563 0.032
130 A N H 600.13 0.3794 0.0041 51.7855821810105 0.60001 0.770603295491 0.024
131 A N H 600.13 0.376 0.006 49.6833107843839 0.80002 0.819290663793 0.038
134 A N H 600.13 0.3226 0.0026 52.1768142862036 0.43001 0.831659886649 0.019
135 A N H 600.13 0.376 0.005 45.8390061691063 0.50002 0.681572012329 0.033
136 A N H 600.13 0.321 0.01 56.5646085529027 1.20004 0.850886056469 0.067
137 A N H 600.13 0.365 0.014 52.3178043186503 2.00005 0.803452984465 0.074
138 A N H 600.13 0.351 0.012 50.9670078607228 2.10003 0.814973142989 0.068
139 A N H 600.13 0.332 0.013 53.1328622859525 2.10004 0.898195766188 0.08
140 A N H 600.13 0.33 0.014 50.7092831994157 1.80005 0.999971033817 0.079
142 A N H 600.13 0.351 0.007 49.5381220928087 0.80003 0.82849729825 0.041
143 A N H 600.13 0.369 0.008 52.0112550046094 1.20003 0.760370927632 0.055
145 A N H 600.13 0.3569 0.0017 46.0220072467616 0.22001 0.681735380852 0.013
146 A N H 600.13 0.3308 0.0018 51.6198415193758 0.28001 0.649864905772 0.013
147 A N H 600.13 0.338 0.007 52.3381040362297 0.90003 0.709985653446 0.04
148 A N H 600.13 0.357 0.015 45.0860737953565 1.90006 0.651735856567 0.083
151 A N H 600.13 0.328 0.009 43.4905902691037 1.20003 0.618463863809 0.053
152 A N H 600.13 0.3549 0.0027 45.0051792507517 0.33001 0.72494182093 0.019
153 A N H 600.13 0.337 0.015 58.3004044312083 2.80004 0.730797048849 0.127
155 A N H 600.13 0.322 0.014 43.2786052312073 2.00005 0.636066312664 0.079
156 A N H 600.13 0.3329 0.004 55.2343874067731 0.70001 0.759030060553 0.03
157 A N H 600.13 0.313 0.014 49.3481714395806 2.10005 0.759657773439 0.078
158 A N H 600.13 0.3538 0.0031 49.0092915108207 0.46001 0.859054344127 0.022
159 A N H 600.13 0.3544 0.0024 51.7076420752336 0.31001 0.793218333788 0.017
160 A N H 600.13 0.356 0.006 48.5764169635984 0.80002 0.757530859664 0.038
161 A N H 600.13 0.36 0.008 50.9047574743819 1.50002 0.803302289464 0.049
162 A N H 600.13 0.36 0.008 49.8921965428777 1.30002 0.819008677692 0.044
163 A N H 600.13 0.368 0.006 53.7999907977691 0.90002 0.794825300685 0.04
165 A N H 600.13 0.351 0.01 49.864679327369 2.30002 0.852159054424 0.056
166 A N H 600.13 0.352 0.007 53.1442172507529 1.40002 0.822428008027 0.036
168 A N H 600.13 0.366 0.009 47.8603385889709 1.50003 0.838057751141 0.05
169 A N H 600.13 0.36 0.006 50.5910939770257 0.80002 0.848709174711 0.037
170 A N H 600.13 0.351 0.013 45.1544514370231 1.30006 0.767538802334 0.073
171 A N H 600.13 0.324 0.006 51.894190810845 1.00002 0.815682300932 0.043
178 A N H 600.13 0.327 0.0027 50.3631392991103 0.44001 0.798864106751 0.022
179 A N H 600.13 0.3383 0.0028 52.7108737760215 0.39001 0.773350995414 0.019
180 A N H 600.13 0.359 0.007 52.781689769775 0.90003 0.801184310209 0.039
181 A N H 600.13 0.332 0.009 52.9122364806614 1.20003 0.821086327311 0.058
182 A N H 600.13 0.365 0.008 46.5065192537522 1.10003 0.664847563695 0.045
183 A N H 600.13 0.3411 0.0044 47.8583425313328 0.60002 0.778882684073 0.034
185 A N H 600.13 0.382 0.008 47.0637173713112 1.10003 0.729930609779 0.042
186 A N H 600.13 0.369 0.013 49.5987897582694 1.70005 0.767049962868 0.072
187 A N H 600.13 0.337 0.007 58.9136574081627 1.30002 0.828734957563 0.042
189 A N H 600.13 0.346 0.008 50.5820893325802 1.20003 0.760768855386 0.043
190 A N H 600.13 0.348 0.006 48.2268551183866 1.00002 0.787048253604 0.035
191 A N H 600.13 0.3756 0.0047 49.6930574034158 0.70002 0.751217374067 0.026
192 A N H 600.13 0.492 0.005 43.1667905356147 0.44003 0.727633462416 0.028
197 A N H 600.13 0.34 0.006 51.6913635662548 0.90002 0.795674771934 0.043
198 A N H 600.13 0.375 0.008 49.0634015953227 1.00003 0.802069472187 0.046
199 A N H 600.13 0.385 0.009 51.863872248179 1.90002 0.85228369589 0.048
203 A N H 600.13 0.333 0.007 57.0909078583281 1.10002 0.768512410706 0.043
204 A N H 600.13 0.337 0.007 54.580345070575 1.80001 0.79725518517 0.035
205 A N H 600.13 0.3489 0.004 54.6394995333536 0.60001 0.715089956531 0.027
206 A N H 600.13 0.347 0.007 59.9890809001812 0.90003 0.663236305847 0.038
207 A N H 600.13 0.3401 0.0045 57.7732067455597 0.70001 0.804701432166 0.031
216 A N H 600.13 0.379 0.008 51.3709450567635 1.20003 0.816162934764 0.047
217 A N H 600.13 0.3617 0.0035 52.498790680818 0.60001 0.744621622056 0.026
218 A N H 600.13 0.3949 0.0035 49.5454550360491 0.46001 0.70765860437 0.024
219 A N H 600.13 0.37 0.005 54.0272379852092 1.10001 0.741892556931 0.032
221 A N H 600.13 0.416 0.01 45.3766784434341 1.10005 0.562931300233 0.044
222 A N H 600.13 0.482 0.011 40.392988298649 0.90007 0.444989036808 0.048
225 A N H 600.13 0.372 0.007 48.6251223617545 0.80003 0.804022224177 0.047
239 A N H 600.13 0.627 0.014 16.0187654837061 0.50020 -0.960437956436 0.086
254 A N H 600.13 0.249 0.039 39.0438499029922 7.00011 0.485332996525 0.117
256 A N H 600.13 0.375 0.006 52.9474588892772 0.90002 0.812253361021 0.04
258 A N H 600.13 0.366 0.009 51.3643671558511 1.10004 0.799353539639 0.05
259 A N H 600.13 0.3654 0.0041 52.1642273953828 0.70001 0.768573001109 0.03
260 A N H 600.13 0.401 0.012 48.5069119393549 1.30006 0.747952642691 0.064
262 A N H 600.13 0.378 0.008 51.24339155967 1.10003 0.729314619627 0.042
263 A N H 600.13 0.3609 0.004 49.6708789462851 0.50002 0.757715492432 0.023
266 A N H 600.13 0.362 0.007 50.3304225728493 1.10002 0.84855841527 0.04
267 A N H 600.13 0.383 0.009 42.7002575531145 1.10004 0.711025770993 0.04
268 A N H 600.13 0.359 0.008 52.3727352031583 1.30002 0.781754127435 0.042
269 A N H 600.13 0.369 0.008 48.4843897047054 1.00003 0.763499904027 0.037
271 A N H 600.13 0.3574 0.0041 48.1292902439749 0.60001 0.725579573311 0.022
278 A N H 600.13 0.326 0.006 52.8735870995614 2.10001 0.87821926918 0.035
279 A N H 600.13 0.3215 0.0034 54.7393278891152 0.50001 0.786365534504 0.021
280 A N H 600.13 0.3504 0.0036 55.7951476605434 0.80001 0.754318083697 0.023
281 A N H 600.13 0.5991 0.0027 38.4792983656047 0.22002 0.341032721539 0.013
282 A N H 600.13 0.3601 0.0047 53.1797491833948 0.70002 0.797465099436 0.027
283 A N H 600.13 0.365 0.007 55.2817874164236 1.10002 0.746318016808 0.042
285 A N H 600.13 0.402 0.01 47.9640156195057 1.40004 0.833486220781 0.067
286 A N H 600.13 0.353 0.006 52.5079170945175 1.00002 0.632613992863 0.037
287 A N H 600.13 0.373 0.006 50.5262448006235 1.20001 0.431452186959 0.044
288 A N H 600.13 0.3407 0.0044 55.1023392710841 0.70001 0.743275004496 0.028
289 A N H 600.13 0.371 0.008 52.8476713205012 1.20003 0.649667678038 0.041
290 A N H 600.13 0.324 0.008 55.1897445414039 1.10003 0.78648613292 0.047
291 A N H 600.13 0.338 0.005 52.4242407451302 0.90001 0.561423286624 0.03
292 A N H 600.13 0.3367 0.0048 47.4292662144833 1.40001 0.793194032221 0.027
293 A N H 600.13 0.3648 0.003 50.2014720122181 0.38001 0.798675727652 0.021
294 A N H 600.13 0.3506 0.0034 49.667038111544 0.45001 0.766585182312 0.024
295 A N H 600.13 0.327 0.027 40.9108018087916 6.40006 0.903207268908 0.096
297 A N H 600.13 0.3186 0.003 52.4612327964018 0.60001 0.790571274826 0.021
298 A N H 600.13 0.344 0.013 50.2870934289096 2.10004 0.445119410964 0.112
299 A N H 600.13 0.3248 0.003 59.3795465896049 0.45001 0.755517102272 0.024
310 A N H 600.13 0.8845 0.0048 19.0599715835284 0.17007 0.188693622503 0.013
312 A N H 601.13 1.0874 0.0044 12.8437957223275 0.09011 -0.226079542221 0.011
220 A N H 603.13 0.367 0.016 48.8195844606043 1.60008 0.689218234231 0.079
