# Supplementary material for: Dynamic allostery in substrate binding by human thymidylate synthase
Source: eLife. 2022 Oct 6;11:e79915. doi: 10.7554/eLife.79915 (PMC9536839; doi:10.7554/eLife.79915)
Supplement: Source data 18. [file elife-79915-data18.txt]

Peak	Residue	N	T1	T2	T3	T4	T5	T6	T7	T8	T9	T10	T11
1	138	11	4.332126	1.58576425	3.997077	2.442987	2.059424875	3.2675305	2.66068075	1.277889125	3.8562905	2.25106225	2.8095085
2		11	11.805804	4.13122775	9.931793	6.4732095	4.568411	8.784485	6.330313	2.885389	10.164211	5.4600635	7.393611
3	115	11	3.884959	1.70668175	3.299888	2.373765	1.66137775	2.9504765	2.06395825	1.257281125	3.3533595	2.068124875	2.629972
4		11	13.903619	6.07676	12.468014	8.860322	7.042105	10.986256	8.480008	4.7366105	12.308831	7.827329	9.87302
5	183	11	5.723183	2.35159175	5.144095	3.2080675	2.394481	4.122659	3.32507025	1.753462625	5.1266415	3.0389005	3.6293415
6	100	11	9.847248	3.997882	8.571778	5.597134	4.3790645	7.580102	5.753832	2.788095	8.754693	4.963108	6.45103
7	50	11	15.683062	5.508245	13.487072	8.643506	6.394507	11.594469	8.726444	4.146479	13.339808	7.524686	9.826062
8	149	11	7.6455665	2.93042075	6.71539	4.555458	3.49500675	5.8392935	4.366675	2.171491	6.7004835	4.0107315	4.96256
9	301	11	15.844568	6.233849	13.895042	9.490269	6.9563775	12.019896	9.326392	4.684717	13.781751	8.458124	10.64575
10		11	9.50051	3.1752625	8.113776	5.1222215	3.559795	6.956664	5.181909	2.3650345	8.082806	4.343617	6.019976
11	49	11	12.322507	4.671432	10.595791	6.904038	5.159981	9.179129	6.894051	3.50946425	10.73771	5.923233	8.0882335
12		11	1.469183	0.36870478125	1.27121425	0.39457621875	0.33796090625	0.9352028125	0.45775521875	0.26733725	1.141402625	0.21565396875	0.5920085625
13		11	10.097738	4.2263665	8.922108	6.212721	4.667267	7.9376165	6.138299	3.4871805	8.862568	5.63357	6.887329
14		11	15.491938	5.3971985	13.536228	8.276233	6.116203	11.436498	8.141777	3.9000815	13.406445	7.049199	9.718515
15		11	2.22927625	0.422842875	1.68419025	0.7708495	0.52160303125	1.393984625	0.714645625	0.295019625	1.62701275	0.52019728125	0.918831375
17	148	11	23.836144	9.597719	20.889316	14.310146	10.736932	18.304728	13.950013	7.261418	20.874528	12.314184	15.995083
18		11	2.000937	0.7350955	1.751119	1.223925625	0.79084125	1.55911825	1.13669375	0.58925575	1.8687265	1.07686525	1.316178
19	60	11	0.9060406875	0.4636200625	0.7642475	0.53173525	0.3889979375	0.7830245	0.7383135	0.2882871875	0.8558505	0.2918830625	0.6446980625
20	314	11	23.690324	1.62647525	15.40679	5.099757	2.44319375	10.50442	5.0204535	0.7901214375	15.446847	3.43188	7.311547
21		11	20.255904	8.26851	17.871612	11.923322	9.242928	15.58406	11.980376	6.161532	17.848112	10.589216	13.713414
22	180	11	17.344908	6.9657435	15.26077	10.147113	7.701439	13.305812	10.093382	5.546712	15.21973	8.972318	11.883708
23	300	11	18.032192	6.698821	15.472669	10.049052	7.601316	13.395402	10.036325	4.984129	15.676396	8.699618	11.387773
24	282	11	10.76153	3.862504	9.256899	6.182983	4.685959	8.114811	6.3046365	3.183588	9.10436	5.302267	7.020811
25	182	11	8.032974	2.83197	7.1292915	4.770852	3.64585675	5.928262	4.551039	2.4519905	7.111709	4.1060645	5.421465
26	260	11	7.900937	3.171684	6.847014	4.446536	3.1670415	6.1782485	4.3964185	2.101853	6.990652	3.9549395	5.3570865
27		11	1.93058075	0.33836028125	1.53398275	0.822940625	0.5403565	1.18646875	0.8725933125	0.37759178125	1.333165	0.795413875	0.9290105
28	199	11	7.074662	2.7155665	6.150114	4.210798	3.127527	5.3575355	4.1079145	2.06902225	6.337077	3.381165	4.625538
29	220	11	4.14062125	1.469246	3.55891475	2.310155	1.71924625	3.077519	2.19955125	1.0613555	3.551169	2.03068625	2.77885625
30		11	1.90066275	0.617070375	1.28488425	1.0274014375	0.745990125	1.49993625	1.0215415	0.46595740625	1.4945515	0.9222096875	1.263821125
31	205	11	7.26754	2.9268895	6.4352295	4.2700915	3.210949	5.685703	4.3062375	2.0818565	6.27372	3.708046	4.715848
33	284	11	12.1855	4.319635	10.536462	6.762636	5.098719	9.022882	6.751897	3.43854575	10.475452	5.8007045	7.976127
34	161	11	19.786052	7.5135195	17.315628	11.388858	8.342079	14.941616	11.20213	5.635278	16.94182	9.707368	12.849912
35		11	10.405905	3.931634	9.163348	6.093037	4.7286225	7.985323	5.689583	2.912085	9.083768	5.3425795	6.7535205
36	181	11	12.404464	4.942368	10.916276	7.271287	5.654753	9.494536	7.168847	3.855609	10.925708	6.1997755	8.368257
37	290	11	11.313052	4.3487985	9.858414	6.2890495	4.9932875	8.552084	6.6064225	3.27084475	9.960952	5.62218	7.319343
38	221	11	4.10244125	1.567748875	3.64208725	2.373485	1.5730625	3.174177	2.5184615	1.124849375	3.55040025	2.10154925	2.5694615
39	48	11	21.936736	7.9326765	18.788634	12.166154	9.258164	16.529636	12.057306	5.9878385	18.838556	10.452105	14.280511
40		11	1.105042125	0.160628328125	0.9201981875	0.561731625	0.28428803125	0.4684565	0.4244340625	0.20695528125	0.7675898125	0.7055143125	0.3423563125
41	207	11	11.519658	4.24836	9.732323	6.5046155	5.030971	8.277811	6.3510375	3.325964	9.664511	5.384517	7.4352605
42	295	11	17.18856	6.225293	14.99071	9.787087	7.2977485	12.992684	9.760822	4.7347125	14.937053	8.525122	11.180462
45	129	11	17.382996	6.3361755	14.975748	9.809487	7.313233	13.096484	9.776824	4.8502615	15.124654	8.49731	11.28923
47	61	11	17.16297	6.573839	15.00701	9.902882	7.531845	13.086326	9.969013	4.786048	15.05066	8.649014	11.494583
48		11	1.145217	0.36134553125	1.0112586875	0.548260125	0.37779284375	0.7331094375	0.592056875	0.3683175625	1.154365625	0.6716331875	0.666643375
49		11	4.522912	1.91008125	4.0049865	2.68696325	2.0136325	3.5125745	2.651957	1.376215125	3.989067	2.19198625	3.0534405
50		11	1.0334165	0.34718628125	0.77080325	0.543505125	0.39740878125	0.667530375	0.576786875	0.435899875	0.8176855625	0.5893409375	0.45777225
51	311	11	12.929846	4.015272	10.838302	6.410929	4.805129	9.015241	6.550069	2.9216405	10.662381	5.273975	7.645513
52		11	3.65822775	0.527930875	2.476133	0.9956886875	0.3929680625	1.804307875	0.94120375	0.16517921875	2.62818875	0.7914369375	1.49368
53		11	1.954594	0.844772875	1.396187625	0.89116525	0.7968510625	1.258944125	1.136946125	0.556852	1.57639425	0.894092625	1.0634275
54	30	11	23.984692	4.549496	18.606798	8.99812	5.7506565	14.791314	8.895533	2.9218315	18.601594	7.046046	11.353214
55	283	11	20.51632	7.580699	17.800052	11.707744	8.65817	15.403187	11.51115	5.656103	17.715348	10.107188	13.348666
56	38	11	6.949795	2.4628885	5.9162595	3.761827	2.97035775	5.105091	3.854899	1.99463375	5.843668	3.304022	4.375487
59		11	10.191092	4.5591735	9.048775	6.447111	5.136869	7.907608	6.529772	3.43030725	8.946924	5.777262	7.1714435
60	270	11	5.935575	2.12982825	5.25618	3.379767	2.51977	4.4158305	3.3446745	1.4194215	5.098093	2.8757155	3.677473
63	146	11	9.107472	3.285243	7.628497	4.9572885	3.808169	6.526367	5.045701	2.25179425	7.764585	4.15824975	5.8744475
64	117	11	14.98407	5.768561	12.965421	8.728651	6.7236655	11.422914	8.526418	4.308174	12.937674	7.4089045	9.892704
65	315	11	72.57816	6.140611	50.767304	17.492406	8.311723	35.355104	17.641188	2.8658795	50.852716	12.089706	24.778288
66		11	19.213322	7.5378805	16.836968	11.51381	8.8218	14.850136	11.507499	5.785638	16.920374	10.003688	12.988808
69	281	11	19.062286	7.4518455	16.67551	11.411569	8.756732	14.717994	11.424335	5.7481	16.798602	9.906204	12.951384
70		11	6.063848	2.192005	5.321873	3.336228	2.5744335	4.7965175	3.57694325	1.507043875	5.415238	2.96541125	3.897154
71	119	11	6.2550155	2.2993165	5.279054	3.5025725	2.7299505	4.9563495	3.575242	1.773118125	5.355494	3.201563	4.06879475
73	274	11	19.435928	7.339365	17.01702	11.154516	8.665748	14.914942	11.304498	5.799138	16.87146	9.738306	12.686814
74		11	12.396369	4.904833	10.932007	7.3975465	5.419154	9.315384	7.2093585	4.044526	10.694116	6.37485	8.2293385
76	125	11	9.65435	3.551653	8.2813585	5.488734	4.1907205	7.267858	5.3504005	2.615763	8.534168	4.6421585	6.318924
77	86	11	8.701154	3.107631	7.639998	4.852416	3.59574275	6.445249	5.1357125	2.408728	7.545445	4.3201915	5.521152
78	299	11	14.936836	6.058852	13.46348	9.029836	7.0817065	11.850422	8.989242	4.7038735	13.428152	7.9781405	10.607024
79	313	11	16.495504	1.4949125	10.960325	3.98665475	2.1683825	7.702722	3.841099	0.8188519375	11.160093	2.6293915	5.43589
83	206	11	3.2835	1.1697045	2.989614	1.79512675	1.34039075	2.455401	1.955365875	0.8526685	2.645199	1.60563075	2.055570875
84	71	11	8.17683	3.03252125	7.057642	4.753122	3.4402485	6.000479	4.720479	2.3295435	6.9873245	3.961858	5.096725
85	35	11	5.12338	1.81186875	4.539374	2.889068	2.33483	3.83925925	2.85785275	1.541048125	4.555377	2.55693375	3.461537
86	189	11	7.6196	2.59745825	6.329124	4.220642	3.22288	5.814735	4.387164	2.11123775	6.654659	3.91509975	5.12883
88	185	11	10.725783	4.484855	9.709546	6.815656	5.220633	8.891042	6.833181	3.417651	9.758271	5.8663535	7.352542
89	217	11	7.27591	2.77290075	6.5509185	4.1016635	3.1193535	5.5147505	4.0465135	1.87190675	6.430406	3.564292	4.9281355
90	103	11	4.033226	1.27881225	3.68689025	2.23401025	1.704349625	2.96847475	2.20284075	1.001968625	3.4527945	1.89547925	2.6872035
91	147	11	26.708642	9.602962	23.133124	14.782198	11.11993	19.916988	14.907955	7.323567	23.029548	12.940554	17.320048
92	128	11	10.579334	3.993696	9.293838	5.881713	4.362942	8.0095275	5.9367925	2.7111935	9.090676	5.1700095	6.772088
93	193	11	18.494234	6.794125	15.748286	10.17158	7.9118475	13.683682	10.28229	4.971914	15.834868	8.94203	11.97622
94	294	11	6.626463	2.623311	5.742245	3.79651325	2.8585995	4.962467	3.85369475	1.78683775	5.852075	3.4629265	4.4581045
95	312	11	17.70629	1.788823125	12.216049	4.686663	2.619229	8.924392	4.530143	1.1475075	12.138528	3.42310125	6.479171
100		11	4.8529565	1.94607875	4.462259	2.6378685	2.00301525	3.5924755	2.59337675	1.381236125	4.227956	2.3728765	3.3451575
102		11	7.283945	1.9925555	5.8615785	3.502867	2.316825	5.008669	3.62601125	1.405969125	5.9586605	2.8446915	4.365587
103	264	11	8.010573	2.5254895	6.6117135	4.364603	3.196994	5.569757	4.2729735	1.99522775	6.761262	3.688588	5.000851
104	123	11	5.259109	1.9235215	4.8292495	2.941184	2.30373	4.223997	2.95788325	1.44436375	4.681355	2.63111725	3.335257
106		11	2.8452265	0.9682355625	2.22654	1.538712	1.161302625	1.757869	1.4413585	0.7792936875	2.1299105	1.238888	1.742374
110	160	11	15.036056	5.575132	13.315871	8.544381	6.4413135	11.482124	8.562978	4.259808	13.244321	7.4498635	9.891766
111	173	11	8.741384	3.667701	7.56457	5.259247	3.986781	6.9161195	5.138084	2.842199	7.749133	4.779404	5.747547
116	225	11	7.606785	2.82186	6.4945735	4.05322675	3.17938875	5.632784	4.2183955	2.051905	6.5197595	3.8096715	4.7897565
117		11	9.654488	3.6646415	8.3045	5.460813	4.0722175	7.216766	5.535072	2.85698475	8.1713795	4.5628985	6.2091225
118	120	11	6.676129	2.34609275	5.7036805	3.728712	2.8401975	5.020435	3.82069825	1.99839675	5.676521	3.261236	4.235047
119		11	2.83641	1.0411991875	2.520584	1.497042	0.925531625	1.963630625	1.41012875	0.70209675	2.534856	1.357604625	1.783022
120	167	11	1.6973005	0.597957875	1.63533525	0.8690621875	0.870939625	1.2160125	0.929118875	0.49640684375	1.32173825	0.698553625	1.09579875
121	154	11	16.982736	6.3205375	14.183108	9.431392	7.3235725	12.625332	9.6112	4.810811	14.432013	8.32687	10.86696
122	121	11	8.065539	3.016973	7.2641235	4.73812	3.586393	6.300402	4.6537495	2.415774	7.253845	4.1588025	5.6600055
123	52	11	7.761199	2.1965975	6.377625	3.6731395	2.6531315	5.2892665	3.5666885	1.43187075	6.2561295	3.00294	4.259675
125		11	21.547194	8.0824025	18.605032	12.4272	9.296138	16.223922	12.294583	6.0782365	18.752	10.534441	14.284826
126	273	11	15.619396	5.962408	13.482118	8.757776	6.858902	11.941438	8.973518	4.361284	13.485092	7.669663	10.365127
127	108	11	7.6982315	2.6769085	6.742767	4.404031	3.344296	5.622649	4.3669645	2.1800175	6.7595785	3.8533075	5.147674
128	130	11	18.708172	6.986816	16.066843	10.783324	8.134562	14.084649	10.75809	5.506467	16.161918	9.376597	12.482773
129	47	11	14.017706	4.740917	11.694549	7.906457	5.592807	10.215872	7.38115	3.5542995	11.82823	6.5187805	8.84011
131	55	11	4.3285275	1.49395075	3.660343	2.3270465	1.5937465	2.98217175	2.112629	0.8535935	3.622789	1.8877605	2.5083025
132	261	11	12.035181	4.241774	10.478252	6.746282	5.116894	8.861442	6.666571	3.2530425	10.339699	5.8880865	7.841881
133	122	11	7.339465	2.733332	6.357555	4.07335375	3.084548	5.4447525	4.05444925	1.897651	6.4460295	3.67613525	4.819504
134	184	11	7.800144	2.925089	6.505236	4.266069	3.11354025	5.73347	4.254197	1.91702525	6.5996885	3.5927865	4.828131
135		11	4.8580795	1.614388875	4.04456225	2.484723	2.101772	3.26545925	2.676267	1.43133325	4.010256	2.215162	2.91570925
136		11	14.754674	5.632658	12.910801	8.482817	6.42617	11.425161	8.72529	4.128264	13.014868	7.792981	9.83474
138	34	11	7.456516	2.57088225	6.208551	3.8500105	2.6607235	5.175445	3.77193675	1.72182175	6.0816865	3.4238805	4.624678
139	269	11	6.22131	2.40745675	5.417886	3.422375	2.58693375	4.7177255	3.50853	1.814429	5.119434	2.90324525	4.00909025
140		11	17.189972	6.041901	14.723163	9.513389	6.9340545	12.932638	9.569402	4.7021965	14.742603	8.381728	11.124271
141	70	11	10.86912	4.00125725	9.468918	6.293695	4.71314	8.160418	6.371091	3.1925735	9.567748	5.499131	7.126542
142	104	11	22.967564	8.738518	20.034304	13.132572	10.053796	17.596942	13.016462	6.6577475	19.774356	11.660302	14.92991
143	139	11	4.5014125	1.56920675	3.752463	2.54784025	1.62118575	3.359646	2.404771	1.0817075	3.7856005	2.179421	2.861878
144	209	11	11.99105	4.753587	10.561108	6.9776605	5.519714	9.190177	6.9640585	3.66214425	10.64805	6.167388	8.1504545
145	132	11	12.726944	4.656302	10.869278	7.0209915	5.164856	9.380486	7.069685	3.373087	11.034028	6.036808	8.187054
146	145	11	6.008272	2.28211525	5.1547015	3.53323825	2.7946135	4.637489	3.3213175	1.713387125	5.2873785	3.11985075	4.00777125
147		11	4.6446765	0.79818625	3.416192	1.74725525	1.007718625	2.685305	1.6341255	0.5726606875	3.265247	1.341088	2.117224
148	158	11	11.171648	4.45304	9.84248	6.6312325	5.080592	8.757214	6.5698205	3.49635075	9.683427	5.844396	7.4469305
149	36	11	7.165964	2.38679625	6.112604	3.8961755	2.89722575	5.2109055	3.719998	1.9033795	6.247725	3.4076265	4.516556
150	102	11	5.738538	2.071353875	5.081823	3.3228275	2.3777105	4.364941	3.2126605	1.53054625	4.9536615	2.8047655	3.8197355
151	31	11	10.500163	3.30216275	8.821063	5.356107	3.9566045	7.507348	5.229341	2.41036275	8.737761	4.617685	6.407723
152	201	11	1.587009875	0.5907925	1.23450375	0.729869125	0.6520005625	1.003812	0.753815125	0.47090725	1.448843	0.8242875	1.173233
153	223	11	5.419413	1.95576075	4.5288375	2.97084725	2.1927065	4.0720985	2.946837	1.392456	4.66713	2.44511675	3.40180175
154	168	11	2.6955465	0.893289625	2.61778275	1.4999915	1.29177825	1.986783375	1.460309	0.8346185	2.2995005	1.299411625	1.92952725
155	58	11	2.7752045	1.0166309375	2.38161025	1.426727125	1.07428675	1.812441625	1.4420695	0.7515161875	2.30699	1.296295	1.788460625
156		11	3.9570025	1.213834875	3.3806435	2.10077975	1.575299625	2.9904015	2.1606905	1.224168875	3.4150485	1.73087425	2.47642125
157		11	7.7682295	2.61287725	6.738829	4.3700685	3.2859335	5.9439715	4.320198	2.006164375	6.666272	3.8345515	4.935109
158	169	11	7.943593	2.8577305	7.051947	4.513986	3.237145	5.996522	4.680715	2.33295075	6.941357	4.1146395	5.251279
159		11	10.450638	3.8829925	9.060909	5.9185805	4.2763	7.8700875	5.815597	2.7809155	9.080651	5.269726	6.607981
160		11	11.149953	4.193354	9.799759	6.345415	4.8793435	8.469814	6.3974185	2.9848155	9.98225	5.371916	7.601128
161		11	7.2430455	2.71479975	6.374848	4.08197625	3.323456	5.506504	4.16848825	1.926021125	6.287836	3.5717375	4.818761
162	99	11	4.652868	1.71483775	3.8172225	2.79725075	2.005652125	3.438299	2.780339	1.2526955	4.09982975	2.17728875	3.14958675
163	151	11	11.444612	4.2660335	10.007602	6.633423	4.877306	8.640276	6.529988	3.04842225	9.976582	5.353297	7.469527
164	291	11	7.59341	2.5874125	6.4059335	4.10649975	2.9726755	5.4909155	4.014506	1.828050375	6.5106035	3.3940915	4.947944
165	218	11	6.093614	2.23321475	5.064668	3.34946125	2.603708	4.501432	3.34281275	1.678024625	5.208081	2.8679305	3.991605
166	289	11	8.542375	3.06829725	7.436731	4.7415285	3.596436	6.385377	4.9200985	2.2087395	7.3610925	4.3170085	5.484191
167		11	3.1067295	0.8115005	2.41816775	1.544553875	1.118471	2.076248	1.231969	0.720780375	2.41364275	1.06237525	1.87815275
168	153	11	6.497169	2.409858	5.7455445	3.65590025	2.92525475	4.9860035	3.8201745	2.007231375	5.513807	3.3353655	4.286096
169	44	11	6.874135	2.39215925	5.678377	3.7694755	2.790685	5.230765	3.8001035	1.816074375	5.9704905	3.46475725	4.480654
170	51	11	16.407197	4.8967205	13.83091	8.2899645	6.011647	11.659461	8.341894	3.59630075	13.924847	6.992585	9.738186
171	141	11	5.003892	1.851884	4.433013	2.7611305	2.1632235	3.9095635	2.96055	1.433445	4.30013	2.484903	3.1978205
172		11	3.15304925	0.99128275	2.61529425	1.748384625	1.2368285	2.2817585	1.766397125	0.98330875	2.480538	1.60622525	1.829631
173	293	11	9.674646	3.75160775	8.641394	5.414716	4.359447	7.4636895	5.6046335	2.61113425	8.679334	4.873156	6.5514825
174	33	11	6.6142585	2.25133	5.4941145	3.2753705	2.5140035	4.6040695	3.3570895	1.647310375	5.1502635	2.829811	4.0229195
175	285	11	8.753651	2.962431	7.6106405	4.615757	3.53898875	6.511909	5.018646	2.33449775	7.379824	4.079253	5.59913
176	188	11	3.9011385	1.406508875	3.51567625	2.328691	1.527042875	3.024829	2.24363875	1.06051075	3.495817	1.876556625	2.335017
177		11	9.492936	3.516875	7.9051185	5.3267645	3.91401575	7.168322	5.4596215	2.59809325	8.228371	4.500691	5.799916
178		11	8.50481	2.65361575	7.2481595	4.218525	3.28899325	5.942854	4.542351	2.126884	7.2358275	3.843989	5.152098
179	143	11	4.285265	1.58450475	3.82589725	2.547755	1.872976625	3.29879375	2.51538	1.275612125	3.82198425	2.193053	2.9292855
180	95	11	5.395912	1.898507	4.52311	2.86555125	2.04054675	3.86103975	3.09978375	1.167806125	4.58071	2.447276	3.380083
181	292	11	7.7284565	3.02775325	6.511223	4.386484	3.401499	5.7007195	4.557073	2.1036705	6.722876	4.004114	5.13591
182	265	11	14.44363	4.973211	12.564028	8.1116445	6.134645	10.832124	7.950914	3.99384975	12.610987	6.7872905	9.257442
183	272	11	7.6072645	2.816732	6.427698	4.0178565	3.2322855	5.5421595	4.0908465	2.04203375	6.510436	3.49074525	4.664717
185	62	11	1.6182155	0.6366815625	1.463643	1.09000525	0.797232625	1.097249	1.195414875	0.30519909375	1.459351	0.533814375	0.986952375
186		11	5.2319865	1.959845875	4.407087	2.9733125	2.2088175	3.76841525	2.79580725	1.30741525	4.5175365	2.48967075	3.341126
187	140	11	4.637282	1.97612425	4.0116655	2.5047155	2.130985	3.66321675	2.7161845	1.259163	4.03955225	2.3605705	2.9571995
188	116	11	6.995027	2.674515	5.988862	3.9296395	2.9565235	5.1471	4.08570125	1.867674	5.940317	3.11646	4.5243835
189	136	11	13.159442	5.3566195	11.736622	7.9219225	6.263185	10.286028	7.888358	4.203262	11.549884	6.738722	9.125009
190	219	11	11.412076	4.385479	10.044015	6.4628655	4.996728	8.708654	6.699395	3.2696335	9.977878	5.797186	7.5367555
191	98	11	5.229708	1.996807	4.642773	3.0668695	2.4668445	3.980599	3.08015925	1.622661875	4.485218	2.54157625	3.4584905
192	118	11	10.79696	4.07401025	9.360632	6.199796	4.663958	8.218385	6.126404	2.891147	9.4	5.187851	7.180379
193	101	11	6.5677955	2.40680525	5.528835	3.6870565	2.806061	4.799444	3.46972675	1.703246	5.341944	3.13478	3.90695425
194	59	11	2.297339	0.599780875	1.825809	1.1262705	0.880841375	1.603775625	1.41748575	0.512028	1.8009335	1.01508875	1.31444125
195	187	11	8.555967	3.121103	7.596955	4.741141	3.547326	6.2714675	4.67662	2.232152	7.072375	4.0315055	5.513376
196	126	11	10.57893	4.2907765	9.000203	5.940338	4.8306085	7.7328885	6.014412	2.9184055	9.200697	5.294497	6.828544
197	157	11	2.6566215	0.995102	2.2780265	1.720994125	1.0258249375	2.053932625	1.433388	0.88569775	2.405166	1.484223875	1.77293375
198	45	11	5.410863	1.9235125	4.8577815	3.0311205	2.3697285	4.187458	3.0670825	1.34513675	4.898749	2.90068675	3.70458575
199	271	11	6.625556	2.249611	5.715074	3.412867	2.739039	4.99069	3.6131005	1.69726925	5.679519	3.22992575	4.182191
200		11	12.596908	4.497408	10.716219	7.1164975	5.152853	9.203928	7.0491585	3.3153095	10.707064	6.0396055	8.098003
201	200	11	7.610737	2.7709255	6.7000525	4.362937	3.13986575	5.5436965	4.237177	2.041387	6.678257	3.7984235	5.078203
202	280	11	4.71751	1.634690625	4.1983105	2.986282	2.179734	3.9013605	2.931813	1.530304875	4.2612335	2.4824735	3.1365735
203	150	11	3.87522475	1.359578125	3.255161	2.1588755	1.56904975	2.6985645	2.0116175	1.139807	3.130606	1.62371025	2.259607
204		11	6.603343	2.353542	5.735033	3.4955135	2.831058	5.019762	3.817122	1.66956425	5.451109	3.0827805	4.01932425
205	88	11	1.805996	0.775274625	1.38421175	0.9608318125	0.7200258125	1.2593465	0.8417918125	0.64138475	1.277739375	0.845765875	1.0675475
206		11	4.406812	1.50299775	3.843133	2.3601525	1.7648265	3.2982505	2.277679	1.0681915	3.719805	2.0798735	2.605475
207	114	11	7.056629	2.38377575	6.171396	3.94549475	3.1191705	5.076387	3.7517285	1.890869	6.128023	3.45260275	4.621904
208	296	11	16.039906	5.8056265	14.056217	9.003769	6.725178	12.101323	8.714266	4.3479745	13.786699	7.7900225	10.435177
209	171	11	8.45192	3.309269	7.475786	5.1229375	3.6738575	6.4386355	4.8704915	2.618044	7.397525	4.313636	5.666648
210	262	11	5.238569	1.714317	4.354717	2.615578	2.1018285	3.611566	2.7463945	1.313405125	4.227886	2.18469225	3.0877785
211	131	11	10.225704	3.81406625	8.806554	5.676233	4.3466585	7.886235	5.7476	2.7756525	9.008779	4.987476	6.753834
212	137	11	9.953002	3.5841195	8.570903	5.583102	4.209156	7.578606	5.54667	2.8688985	8.505518	4.8214685	6.51841
213	46	11	5.977696	2.30733875	5.186963	3.435313	2.66524225	4.5083795	3.55293075	1.6764275	4.935546	2.80875125	3.91389775
214	72	11	8.465728	2.9429935	7.480055	4.824402	3.45173125	6.0612175	4.7486495	2.499502	7.46395	4.0561755	5.498382
215	97	11	8.137123	2.9061575	6.961136	4.547985	3.3571685	6.1372885	4.561146	2.3500515	7.111259	3.9221975	5.316465
216	56	11	10.24675	2.7095245	8.51008	5.0474015	2.9207475	7.014591	4.867804	1.96432525	8.528474	4.243513	5.755386
217		11	13.627218	4.672757	11.636684	7.762666	5.63111	10.33681	7.819817	3.6163175	11.720718	6.758169	8.873024
218	53	11	3.2053395	0.964632	2.6923075	1.46750075	1.3638865	2.222205	1.4659725	0.522813	2.7699735	1.028488625	1.70647625
219	159	11	2.7711305	1.11321375	2.40054825	1.638758125	1.32175725	2.224407	1.534529	0.843893875	2.3507035	1.668417	1.7797775
220	224	11	5.234113	1.50648675	4.1698425	2.7052835	1.751529375	3.7665655	2.3410275	1.099364	4.3169895	2.30545925	3.1368975
221	142	11	4.6392945	1.61031025	3.93534225	2.5748145	2.095434875	3.39549225	2.41913325	1.418999	4.1784285	2.411362	2.951493
222	54	11	5.7770555	1.70752275	4.6199295	2.72885725	2.0978035	3.803304	2.96900525	1.36060025	4.640223	2.5589365	3.2883575
223	96	11	8.337942	2.747918	7.0148795	4.546782	3.083279	5.9706125	4.34284	2.03042125	6.733507	3.66125425	5.007283
224	57	11	5.501085	1.96844325	4.864407	3.346566	2.3692875	3.856169	3.1965355	1.6334645	4.645707	2.8489055	3.6758785
226	194	11	8.781292	2.782694	7.5129925	4.679035	3.33660825	6.356912	4.722655	1.896927	7.546013	3.7110725	5.2915625
227	172	11	5.289983	1.9609885	4.491285	2.9517385	2.4059435	3.9005185	2.99910175	1.5365855	4.564737	2.590971	3.614454
229	222	11	4.8779235	1.67079575	4.28742	2.64607875	2.01284775	3.73188975	2.746396	1.3977875	4.359799	2.236966	3.10335275
230	37	11	4.8405835	1.8249315	4.1942155	2.84988	2.022044875	3.53145875	2.78745825	1.30820075	4.270005	2.3036975	3.02682
231	107	11	5.214511	1.95419675	4.66701	3.1542705	2.09899925	3.936598	2.8654505	1.30118525	4.493977	2.769163	3.527174
232	134	11	4.38792	1.62342125	3.727493	2.5049145	1.7556415	3.1407215	2.41159425	1.16619425	3.6451365	2.175319	2.7621675
233	208	11	8.74002	3.169267	7.448316	4.676388	3.580824	6.51198	4.937017	2.47084575	7.657278	4.18062875	5.6623835
234	124	11	6.1222605	2.41051	5.562107	3.540834	2.764696	4.553144	3.60352	1.854266	5.147192	2.934467	4.213901
235		11	20.255904	8.26851	17.871612	11.923322	9.242928	15.58406	11.980376	6.161532	17.848112	10.589216	13.713414
236	155	11	12.404464	4.942368	10.916276	7.271287	5.654753	9.494536	7.168847	3.855609	10.925708	6.1997755	8.368257
237	133	11	8.781299	3.2068445	7.8560945	4.7412635	3.725437	6.669385	5.0136215	2.63712475	7.58663	4.325035	5.744911
238	288	11	18.494234	6.794125	15.748286	10.17158	7.9118475	13.683682	10.28229	4.971914	15.834868	8.94203	11.97622
239	144	11	8.684521	3.300486	7.646425	5.064827	3.6111265	6.74165	4.760857	2.62953375	7.242887	4.324325	5.4986465
240	152	11	17.949434	6.7105955	15.195792	9.850322	7.619245	13.242974	10.040781	5.299899	15.214558	8.598696	11.475611
241	192	11	15.619396	5.962408	13.482118	8.757776	6.858902	11.941438	8.973518	4.361284	13.485092	7.669663	10.365127
242	87	11	4.5014125	1.56920675	3.752463	2.54784025	1.62118575	3.359646	2.404771	1.0817075	3.7856005	2.179421	2.861878
243		11	15.619396	5.962408	13.482118	8.757776	6.858902	11.941438	8.973518	4.361284	13.485092	7.669663	10.365127
244	191	11	6.5532065	2.1256145	5.563388	3.69791325	2.84721325	4.712599	3.574761	1.76333975	5.4249065	3.32625625	4.33969
245		11	2.865829	1.0917965	2.58610225	1.72317025	1.1431755	2.1429635	1.663219375	0.7275906875	2.5657605	1.697045	2.058940625
246		11	1.482705375	0.699966875	1.1721325	1.0484806875	0.773513875	1.42642725	1.0357741875	0.41146303125	1.434314	0.7551555625	1.18520875
247		11	2.0784995	0.721459875	1.644283	1.116847875	0.85650375	1.429098875	1.10180125	0.3983363125	1.674759625	1.00858975	1.483900375
248		11	2.2324545	0.48193034375	1.726007	0.8837546875	0.6388749375	1.37484775	0.9065538125	0.342348625	1.64190525	0.649903625	1.011573625
249		11	2.12856	0.6932813125	1.648581875	1.116752375	0.810328375	1.36496775	1.22465825	0.61357825	1.907917625	0.845885625	1.40360625
250		11	3.6960845	1.2266185	3.15567325	1.991429875	1.491002	2.7101775	2.14553325	0.9255395	3.1252235	1.80593725	2.2759105
251		11	8.82851	1.4072975	6.895213	3.1153985	2.148494	5.262325	3.066033	1.0047375	6.754031	2.433475	3.952151
252		11	1.808059875	0.55548675	1.288135375	0.809071	0.2955694375	0.978159625	0.6199599375	0.259748984375	1.224849375	0.6612485	0.8617118125
253		11	3.7361185	0.768131875	2.9567275	1.40600325	1.039655875	2.30039875	1.47401675	0.32833975	2.982592	1.4312715	1.84669525
254		11	3.644593	1.66773075	3.28318125	2.07456775	1.6733905	2.98016425	2.0962575	0.9935855	3.4540835	1.669724875	2.61077775
255		11	8.464198	3.7545405	7.7349605	5.558145	4.418853	6.897275	5.728734	3.0487185	7.698246	4.961522	6.304089
256		11	5.579576	2.2596775	5.2186665	3.5678525	2.657255	4.2659545	3.50013625	1.626862	4.967684	3.15503575	3.961464
