# Supplementary material for: Dynamic allostery in substrate binding by human thymidylate synthase
Source: eLife. 2022 Oct 6;11:e79915. doi: 10.7554/eLife.79915 (PMC9536839; doi:10.7554/eLife.79915)
Supplement: Source data 19. [file elife-79915-data19.txt]

Peak	Residue	N	T1	T2	T3	T4	T5	T6	T7	T8	T9	T10	T11
1	138	11	7.953528	6.198682	3.1327185	4.2994455	1.7258455	7.026867	3.27020725	7.001883	2.542298	5.039631	3.951719
2		11	21.945756	15.75734	7.058024	10.87476	3.4103285	18.75794	7.1652765	18.675732	5.1195905	12.610822	8.65012
3	115	11	7.523092	5.861438	3.07334175	4.441016	1.7875815	6.2439995	2.88742925	6.533693	2.5572535	4.827689	3.752596
4		11	24.768836	18.098392	8.66006	12.38113	4.276367	21.78801	8.762892	21.997124	6.1561635	15.021213	10.625976
5	183	11	10.35019	6.9905345	3.2979655	4.979038	2.02153975	8.86926	3.3529625	8.817196	2.113771	5.807483	4.06901625
6	100	11	18.018642	12.708433	5.5496215	8.479556	2.57924325	15.834206	5.724985	15.639026	3.764989	10.561739	6.804436
7	50	11	28.011246	19.222094	8.3019965	12.560067	3.45524325	23.890368	7.99621	23.813828	5.4255505	15.661282	10.179849
8	149	11	14.015379	10.06057	4.719819	6.506931	2.1425745	11.873934	4.457669	12.302262	3.224845	7.976649	5.4302025
9	301	11	25.378456	17.137158	6.979714	10.81222	2.805171	21.325616	7.080541	21.235686	4.571904	13.693028	8.729686
10		11	17.298302	11.811852	5.369473	8.095612	2.4610155	14.775144	5.2847565	14.505858	3.6872545	9.367682	6.64306
11	49	11	22.518824	14.833812	6.276939	9.645698	2.6000255	18.80338	6.457576	18.599596	4.397349	12.303242	7.626179
12		11	2.7552815	2.09503325	1.666133875	1.576375	0.91084425	2.32647	1.16521425	2.45089475	1.007284625	2.224171	1.449752
13		11	18.466274	13.386652	6.1948075	9.171147	3.0430565	16.034614	6.3568025	16.236954	4.504025	10.7877	7.499322
14		11	28.473796	21.214404	10.992004	15.095398	5.925126	24.952316	11.048574	24.911452	8.005668	17.841136	13.066011
15		11	4.0232895	2.9430605	1.7088145	2.4835945	1.310405625	3.333378	1.87123475	3.45909875	1.4392785	2.71645	1.8881185
17	148	11	44.482308	30.585808	13.895288	20.401604	6.235902	37.94372	13.410398	37.74264	9.288728	25.21411	16.831362
18		11	3.797266	2.71065175	1.390585625	1.913036	0.79559775	3.105072	1.17784425	3.481606	0.820237625	2.1380205	1.4598295
19	60	11	2.24589575	1.41466275	0.717366375	0.8436029375	0.48599953125	1.561672	0.39062771875	1.8143705	0.40098109375	1.061097875	0.787490125
20	314	11	45.177208	40.006192	30.88726	35.255444	23.956012	43.274184	30.993942	43.15672	26.714704	37.91448	32.930552
21		11	37.087136	25.04382	10.238512	16.296998	4.510987	31.387718	10.385416	31.752412	6.836066	20.14236	13.273076
22	180	11	31.982246	22.064188	9.747606	14.680371	4.702142	27.25571	9.835766	27.330928	6.5517375	18.134396	11.854549
23	300	11	33.649896	23.346596	10.590168	15.483342	4.918842	28.949206	10.632286	28.914028	6.9683155	19.180572	12.844715
24	282	11	24.469664	16.516444	6.4067565	10.832436	2.9243325	20.77594	6.65225	20.769508	4.4375755	13.341532	8.523009
25	182	11	14.20299	9.496315	4.146526	6.27984	1.906254	11.982266	4.1435615	11.811381	2.4916945	7.4706895	5.324807
26	260	11	14.28823	9.471988	4.288314	6.579134	1.85666275	11.99941	3.9674855	12.054332	2.595723	7.838572	5.189186
27		11	3.40389675	2.5287805	1.64613775	1.7025425	0.9798570625	2.80970975	1.256832	2.8608535	1.16808275	2.037169375	1.81302425
28	199	11	12.912268	8.606774	3.9308755	5.777137	1.833416125	11.175726	3.464651	10.936568	2.78347875	7.149205	5.05213
29	220	11	7.7948855	5.592644	2.2768085	3.25248975	1.303052	6.9615375	2.58665275	6.8233675	1.62620775	4.3459655	3.0587495
30		11	3.01754	2.405408	1.093681625	1.674202875	0.6650295625	2.6074555	1.10319525	2.6876565	0.782923625	1.535939	1.08077925
31	205	11	13.131864	8.891134	3.1991685	5.340884	1.20118325	11.000676	3.19084025	10.899176	1.944355	6.618316	4.2473795
33	284	11	21.501216	14.571354	5.836392	9.364474	2.5041985	18.059142	5.951871	18.081812	3.8273165	11.700258	7.5200115
34	161	11	36.081416	24.435104	10.385254	16.241652	4.240623	30.928486	10.358159	30.74728	6.683472	19.87361	12.884182
35		11	18.532332	12.692324	5.514317	8.620978	2.44522175	16.299522	5.677489	15.968602	3.4583995	10.587242	6.850382
36	181	11	22.340174	15.32585	6.17912	9.732091	2.4842555	18.941858	6.080282	18.93982	4.23609	12.346568	7.78415
37	290	11	20.596936	13.638058	5.296139	8.0652225	2.175475	17.264754	5.147258	17.283608	3.4688785	10.678474	6.6168125
38	221	11	9.537384	6.623465	2.74208025	4.3397865	0.91211125	8.575412	2.53543725	8.115443	1.7550325	5.371711	3.25231875
39	48	11	39.293768	26.857832	11.539105	17.788034	4.969802	33.473536	11.584716	33.566188	7.6292965	21.890608	14.407958
40		11	1.989395375	1.640902375	1.14891325	1.383627375	0.7304823125	1.81675875	0.8901373125	1.728910625	0.7747348125	1.293187625	1.195159125
41	207	11	20.544724	13.498236	5.4908995	8.392545	2.455164	17.22464	5.775451	17.420296	3.695569	10.565604	6.881834
42	295	11	30.754794	20.300302	8.559446	13.33518	3.4477235	25.956968	8.575952	25.763096	5.654691	16.91535	10.60073
45	129	11	31.716632	21.384676	8.751689	13.76939	3.56517675	27.12516	8.741522	26.99878	5.448547	16.978452	10.821944
47	61	11	31.654148	21.358004	9.040016	13.695987	3.760722	26.800956	8.670218	26.77671	5.578129	16.998212	11.033722
48		11	2.82449975	1.788760625	0.44181309375	1.27864725	0.4003836875	2.46475	0.6493793125	2.13205525	0.863847875	1.384133875	1.026001875
49		11	7.972333	5.200322	2.01672925	3.65316525	0.770257125	6.446062	2.060813375	6.795516	1.4063815	4.105422	2.73853375
50		11	1.78295825	1.19161425	0.571334875	0.8969563125	0.4202616875	1.4265905	0.522565375	1.4928015	0.42105225	1.179609375	0.678628625
51	311	11	23.060686	16.727675	8.1293235	11.883892	4.2059895	20.074572	8.392936	20.20938	6.245691	13.808357	9.583449
52		11	6.7364655	6.597439	4.5341365	5.628411	3.95294	6.5618725	4.8442295	6.2827065	4.3741835	5.7918145	5.0929175
53		11	3.18142175	1.85921975	0.676083375	1.365972625	0.4583500625	2.89601825	0.901216375	2.9493755	0.91047625	1.998916875	1.040858875
54	30	11	44.266208	33.012824	16.941202	23.58342	8.762641	39.020784	16.887396	39.35804	12.112948	28.019308	20.194316
55	283	11	37.521124	25.960882	11.217022	17.091506	4.9446905	32.220672	11.151836	31.954008	7.744462	21.113582	14.011357
56	38	11	18.785044	12.378393	4.854206	7.341236	2.0977215	15.86599	4.959607	15.561056	2.9915915	9.714872	6.178719
59		11	18.75103	13.260006	6.539242	9.040494	2.97834475	16.017572	6.510507	16.172688	4.30751	11.043744	7.242052
60	270	11	10.377846	6.955062	3.04015325	4.550513	1.35510175	9.049736	2.66235075	9.309232	2.1211655	5.5557795	3.6463095
63	146	11	16.461632	10.876648	4.2366835	6.670809	1.848794625	14.074808	4.432709	13.700998	2.6397145	8.803696	5.443688
64	117	11	27.034984	18.089354	7.423226	11.216346	2.59282475	22.921548	7.330181	22.494282	4.455925	14.493775	9.371216
65	315	11	140.150784	131.75536	113.194728	122.205568	97.817968	136.84888	113.229936	137.031536	105.347728	126.835376	117.697336
66		11	35.249568	23.112756	9.04805	14.315955	3.9323175	29.343368	8.980816	29.391368	5.660576	18.375628	11.56138
69	281	11	35.00086	22.999674	8.922004	14.178637	3.9186015	29.073582	8.907062	29.194172	5.565369	18.21381	11.445966
70		11	10.963867	7.491382	2.90962275	4.72094	1.12123375	9.529306	3.304306	9.393064	1.81984025	5.720568	3.636039
71	119	11	11.689299	7.5930165	3.034371	4.891026	1.112078125	9.437656	2.903823	9.744442	1.849816	6.2413175	3.866434
73	274	11	34.852432	23.574568	9.520529	15.191526	3.7473045	29.398552	9.437303	29.479868	6.179427	19.011704	12.060329
74		11	22.840044	15.340394	6.3090825	9.647007	2.450254	19.133432	6.144955	19.162272	3.92141475	12.160944	7.5508405
76	125	11	17.74858	12.195122	4.808028	7.618258	2.01550675	14.963177	4.8444655	15.018802	3.337843	9.661202	6.302683
77	86	11	15.1105	9.903097	3.5015475	5.880228	1.421787	12.488891	3.79651125	12.691772	2.359029	7.846613	4.9284815
78	299	11	28.084224	18.532864	7.486321	11.681373	2.6786935	23.388704	7.140692	23.679436	4.9496945	14.586836	9.094052
79	313	11	30.300958	25.513804	17.093132	21.140556	11.855532	28.513652	17.417946	28.199676	14.129212	23.250652	19.170246
83	206	11	7.437931	4.8375355	1.82015575	3.043986	0.5939435	6.261873	1.8707715	6.142941	1.1620245	3.694353	2.2157105
84	71	11	14.751282	9.657842	3.924908	6.176639	1.44279725	12.246456	4.02444125	12.093582	2.6378705	7.948022	4.885427
85	35	11	8.970226	6.4422855	2.599926	3.94627275	1.311102	7.763135	2.727146	7.992137	1.597270125	4.919109	3.217078
86	189	11	13.411308	8.82796	3.0565065	5.353425	1.13336375	11.165118	3.461941	11.21291	2.162543	6.763193	3.9758275
88	185	11	19.74213	13.803909	5.995058	9.17364	2.71320025	16.788298	5.890948	17.168052	3.9364885	11.239026	7.584757
89	217	11	13.173644	9.01981	3.852634	5.582745	1.644167	11.486354	3.848394	11.304939	2.68366825	7.15802	4.437258
90	103	11	7.3757815	5.1260655	1.962125	3.33117225	0.697661625	6.224578	2.246534	6.194301	1.3853875	3.9646395	2.76485475
91	147	11	48.921432	34.259256	14.803472	22.431812	6.1881035	42.077276	15.270878	42.316848	9.893904	27.813972	17.958826
92	128	11	19.316936	13.2284	5.648251	8.420316	2.342243	16.596624	5.77997	16.652115	3.9805195	10.479296	7.0045615
93	193	11	33.500294	22.039968	8.800736	13.885165	3.49469875	27.965482	8.76937	27.72586	6.026263	17.469704	11.12979
94	294	11	22.15942	15.155082	6.5608	9.747275	2.82706525	19.085262	6.514164	18.953108	4.03850675	12.312168	7.6857065
95	312	11	32.888852	26.88884	17.609468	21.920132	11.909925	30.345976	17.798494	30.25596	14.163054	24.354356	19.588272
100		11	8.815984	5.866481	2.47193925	3.7174715	0.909305125	7.3400745	2.545872	7.49361	1.86053875	4.7367625	2.851613
102		11	13.131676	9.100914	3.9682	6.023154	1.728887375	11.247818	3.8339345	11.140189	2.48845925	7.022078	4.7474255
103	264	11	13.835	9.551054	4.091463	6.326841	1.613794375	12.106054	3.939735	11.494114	2.6166175	7.266926	4.9539485
104	123	11	9.690975	6.527097	2.69226675	3.8273585	0.838862125	8.1434395	2.451404	7.9313455	1.4746565	4.7477285	3.29205475
106		11	4.4538285	2.7880205	1.569981	1.9546665	0.71881475	3.6930835	1.24549275	3.9187625	0.7303965625	2.29679775	1.588892
110	160	11	27.392	18.596188	7.766041	11.909167	3.362028	23.292018	7.81866	23.395456	4.715064	14.974197	9.647679
111	173	11	16.01104	10.855435	4.17487325	6.994965	1.7305505	13.649208	4.4942105	13.955294	2.707095	8.528536	5.453323
116	225	11	13.733279	8.951409	3.8081275	5.663811	1.825229125	11.683142	3.652467	11.625764	2.561871	7.432707	4.7731705
117		11	17.25793	11.022748	4.153109	6.987261	1.599866	14.088712	4.351707	14.308491	2.760407	9.03432	5.616737
118	120	11	11.888452	7.52294	2.92706625	4.3153115	0.7948533125	9.824754	3.04352125	9.907978	1.753982	5.5494135	3.807151
119		11	5.168188	3.381122	1.47567625	2.17659475	0.5282493125	4.367502	1.227590875	4.1766885	0.68415925	2.4691695	1.740341
120	167	11	2.8676345	2.13214	0.632403125	1.3491675	0.25996640625	2.31581225	0.917672625	2.57746325	0.7686569375	1.567804625	0.789827375
121	154	11	31.25612	21.996344	9.656387	14.778876	4.667414	27.212826	9.892996	27.181288	6.541743	17.876192	11.811242
122	121	11	14.813573	9.460181	3.2694555	5.660779	1.10596675	12.299955	3.6940625	11.923024	2.1361345	7.136984	3.991437
123	52	11	14.154414	10.040581	4.7044615	6.5577335	2.13771275	11.971653	4.831117	12.254898	3.15947175	7.962685	5.297536
125		11	38.980672	27.288098	11.821194	17.768236	5.334362	33.84526	12.217096	33.885512	7.985418	21.962132	14.762414
126	273	11	28.121448	18.895064	7.444677	11.286235	3.252287	23.9336	7.22602	23.626616	4.832764	15.030792	9.430789
127	108	11	13.92484	9.493244	3.897222	6.041086	1.727624125	11.832344	3.797852	11.996784	2.7643525	7.6144865	4.826316
128	130	11	33.961016	22.573296	9.157186	14.249625	3.86079475	28.61005	8.920584	28.502162	6.090267	18.137998	11.32522
129	47	11	28.696596	19.401336	8.0405805	12.27569	3.242027	24.305868	7.928329	24.4314	4.8877645	15.616287	9.791724
131	55	11	8.214511	5.706462	2.695165	4.0964635	1.16954325	6.801553	2.7195655	7.0019005	1.746329	4.729575	3.09129075
132	261	11	21.270788	14.144749	5.533326	8.842318	2.207228	17.823922	5.456732	17.662192	3.5485895	11.152224	7.043739
133	122	11	13.708279	8.901419	3.7504515	5.5575525	1.42559775	11.404742	3.363359	11.439912	2.378595	7.197999	4.431567
134	184	11	18.284746	12.290101	5.1117755	7.956526	2.323662	15.49617	5.063039	15.589356	3.47612675	9.94311	5.995923
135		11	7.6319405	5.155662	1.786153	3.15676375	1.026820375	6.616699	1.80709325	6.1704555	1.209865375	4.206572	2.40446425
136		11	25.63416	16.969076	6.082985	10.183222	2.330836	21.753354	6.265424	22.108252	4.10766525	13.213298	8.248871
138	34	11	14.64016	10.144586	3.986977	6.448829	1.87816275	12.626662	4.47055	12.398026	2.656771	8.438098	5.3458565
139	269	11	10.983417	7.4771235	3.0770745	5.0881675	1.29635975	9.036373	3.1226315	9.153755	1.96865275	6.1013795	3.992295
140		11	36.537384	24.482528	9.680479	15.440196	3.9760525	31.200942	9.852864	31.078024	6.129641	19.247948	12.184006
141	70	11	19.42477	13.065529	5.046888	8.240209	2.0965695	16.5774	5.007626	16.614161	3.49511825	10.235497	6.4691225
142	104	11	41.367908	28.841292	12.396193	18.807332	5.371116	35.509968	12.580052	35.529076	8.386834	23.027726	15.049537
143	139	11	8.0157125	5.4273645	2.12059075	3.06548075	0.6478446875	6.800573	2.0126575	6.868181	1.16820825	4.091127	2.7369265
144	209	11	21.681354	14.1213	4.70153	8.2586295	2.0493395	17.985078	5.204701	18.02635	3.0810415	10.649865	6.587239
145	132	11	22.747402	15.108172	5.952429	9.610743	2.428135	19.312922	5.920767	19.183792	3.680546	12.222876	7.3980375
146	145	11	10.930569	7.2146035	3.10442875	4.6323	1.39252075	9.259864	3.1612135	9.147968	2.100328	5.892512	3.4586005
147		11	8.423504	7.4564345	5.502171	6.2479185	4.0765615	8.027116	5.5326185	8.2397575	4.737924	7.000586	5.9988995
148	158	11	20.421438	13.153761	4.973811	8.0304	2.179676	17.083784	5.000637	17.099844	3.07345225	9.97745	6.22092
149	36	11	11.002898	7.2292515	3.068825	4.725472	1.229850625	9.366877	2.8517875	9.474996	2.19782275	5.7816665	3.86986375
150	102	11	10.244109	6.485579	2.713737	4.466589	1.016270875	8.454535	2.506534	8.492272	1.72222775	5.2308195	3.444037
151	31	11	18.799658	12.652757	5.2549655	8.32606	2.2375465	16.082117	5.4014075	16.153294	3.59362325	10.223063	6.931051
152	201	11	2.850249	1.61474875	0.7769561875	1.148032	0.4378540625	2.4296485	0.9561425625	2.52640725	0.43533034375	1.52310725	0.9357974375
153	223	11	9.910074	6.580773	2.989724	4.4469765	1.333774125	8.472039	2.98787625	8.393711	2.02737875	5.4513465	3.5351865
154	168	11	6.043853	3.8076005	1.960880875	2.47490325	0.7402414375	5.067755	1.6256745	4.6658275	1.17262875	3.15826	1.791542125
155	58	11	5.101894	3.133296	1.315974125	2.12067825	0.659356125	4.546851	1.4953255	4.0453615	0.9289348125	2.821556	1.46291075
156		11	8.785011	5.8090125	2.297747	3.8216845	1.13308725	7.368224	2.766012	7.4699565	1.551020125	4.8050645	2.87204625
157		11	14.065264	9.46569	3.77570825	5.893247	1.2560695	11.560876	3.551843	11.782047	2.2844485	7.276988	4.6976055
158	169	11	16.383068	10.987147	4.54059	6.8773925	1.69849325	13.754117	4.04211675	13.765267	2.8786615	8.549102	5.329478
159		11	17.30887	11.097285	4.629116	7.199169	1.9521975	14.603918	4.600152	14.657949	2.74881025	9.047014	5.521326
160		11	20.555988	13.804544	5.75226	9.187524	2.552652	17.185694	5.8151	17.126526	3.80117275	11.063048	6.928114
161		11	13.049176	8.643358	3.2399615	5.0761155	1.544775125	11.075078	3.4683355	10.85052	2.30469025	6.902109	4.154039
162	99	11	8.584774	6.051953	2.616592	3.752741	1.245862875	7.6220885	2.57366275	7.5197845	1.93522725	4.7977745	3.2239335
163	151	11	21.21009	15.770054	8.493426	11.126257	5.053461	18.691756	8.429318	18.80474	6.461791	13.554376	9.633269
164	291	11	13.503459	9.006599	3.532576	5.5689755	1.48758275	11.27901	3.6102285	11.061854	2.2641695	6.5684215	4.494192
165	218	11	11.061056	7.1419825	2.7038155	4.593103	1.384155375	9.1412	2.8081775	9.084942	1.81453025	5.510963	3.18702325
166	289	11	15.73466	10.323956	4.358381	6.8002405	2.01020725	13.455506	4.54306	13.37659	2.79887225	8.350964	5.5545425
167		11	5.2871575	3.71948375	1.8646925	2.2071345	1.105187625	4.292605	1.721293625	4.4322625	1.268247625	3.063966	1.9410945
168	153	11	11.699997	7.9869765	3.6906365	5.587089	1.768422625	9.961282	3.7779525	9.886455	3.06626875	6.85137	4.654072
169	44	11	18.001956	12.16891	5.10462	7.8333655	2.4251895	15.374191	5.332019	15.733924	3.497818	9.987885	6.3725625
170	51	11	29.940554	20.911856	9.151947	14.106236	4.1013405	25.982144	9.463718	25.837578	6.116807	17.215156	11.426309
171	141	11	8.866224	5.936447	2.04222575	3.3060945	1.025399375	7.4134465	2.23050875	7.2316315	1.558517625	4.301136	2.8605735
172		11	5.922211	4.11939375	1.7383605	2.64719475	0.8355375	5.094968	1.809442	4.824969	1.241444	3.21833375	2.03196575
173	293	11	17.919992	11.64315	4.444563	7.1580135	1.962930625	14.864453	4.666811	14.944369	3.05280875	9.233519	5.7970415
174	33	11	11.11099	7.459081	3.07298775	4.7118225	1.4023235	9.62445	3.1973525	9.191891	2.1681925	5.951484	4.043542
175	285	11	15.690639	10.320451	3.75633725	6.25901	1.41529225	13.081841	3.9233965	13.04026	2.55000725	7.97207	5.2065755
176	188	11	7.090712	4.6825175	2.003657875	3.1095165	0.779162625	5.89297	2.204147	6.234383	1.355911375	3.9960035	2.425547
177		11	16.637948	10.971437	4.34927	6.9475855	1.833221625	13.991945	4.298441	13.78111	2.43029375	8.54821	5.520416
178		11	15.027112	9.942306	3.902342	6.0494635	1.86231	12.468957	3.73971625	12.677942	2.933984	7.990186	4.729672
179	143	11	7.970975	5.4020655	2.33430925	3.6089275	1.132101125	6.945157	2.504392	6.8605425	1.628880625	4.2492175	2.81126175
180	95	11	13.059204	8.575902	3.1949285	5.1189795	1.348336	11.04753	3.0504205	10.93881	2.020740625	6.673519	4.1479265
181	292	11	14.101996	9.340128	3.77808425	5.368119	1.395656625	11.701862	3.23107175	11.796644	2.46243475	6.936264	4.484922
182	265	11	26.185432	17.852864	7.1833495	11.442002	3.21438325	22.303488	7.445327	21.967208	4.819167	14.184284	9.1729
183	272	11	13.389605	9.19868	3.78426025	5.937205	1.53902425	11.490152	3.82413075	11.422492	2.59255875	7.2158775	4.837196
185	62	11	3.038452	2.0187825	0.7531935	1.06082625	0.24309875	2.35728025	0.813145	2.6353195	0.6209715	1.50825725	0.9893485
186		11	9.048075	6.150148	2.666038	3.6327215	0.963410375	7.564007	2.595753	7.83401	1.53475425	4.914783	3.10563375
187	140	11	8.318794	5.688759	2.6045575	3.5509795	1.455665	6.981359	2.351073	7.015119	1.49920825	4.1907575	2.79656375
188	116	11	12.719484	8.877672	3.839545	5.716481	1.634012	10.963624	4.00212325	10.619435	2.3316025	7.081657	4.9092195
189	136	11	23.82192	16.1871	6.497767	10.173158	2.658867	20.239842	6.516848	20.394388	4.199097	12.632284	8.084567
190	219	11	20.578266	13.425675	5.33856	8.781798	2.4174825	17.157738	5.373176	17.302724	3.603112	10.887286	7.037828
191	98	11	9.738	6.5953025	2.80467525	4.3333785	0.8111853125	8.16785	2.69156625	8.105672	2.069324125	5.1185725	3.9485305
192	118	11	19.83326	12.94561	5.570109	8.303897	2.35916675	16.490034	5.4509855	16.42534	3.415305	10.71879	6.533641
193	101	11	11.634325	7.9324185	3.222042	4.797332	1.56902975	9.584806	3.1075755	9.86194	1.8679865	5.977915	3.887255
194	59	11	4.139771	2.6221125	1.153184875	1.89225175	0.4254270625	3.42772325	1.30833125	3.4014455	0.46723628125	2.06842575	1.01524
195	187	11	15.63446	10.985917	4.858759	7.177723	2.5807015	13.427445	5.079621	13.569514	3.28266775	9.098031	6.506405
196	126	11	19.53334	13.540106	6.1914865	9.204064	2.731972	16.8552	6.093469	16.582162	3.927544	11.091319	7.3484335
197	157	11	4.582016	3.4262185	1.566956625	2.207073	0.89465225	4.06959775	1.439721375	3.9861095	1.137272	2.61084575	1.86752825
198	45	11	8.2638715	5.618964	2.5068015	3.58750425	1.16597525	6.8346285	2.50115775	7.0289895	1.702566875	4.759042	2.96394725
199	271	11	11.827438	8.172805	3.53887625	5.2950645	1.798996375	10.041651	3.67981475	10.409577	2.286311	6.727155	4.265357
200		11	22.331458	15.278546	6.400887	10.042192	2.818667	18.989138	6.819865	19.201816	4.547614	12.539956	8.359234
201	200	11	13.646264	9.194609	3.81503175	6.106295	1.640282	11.605513	3.7964665	11.747314	2.662283	7.521386	5.0135615
202	280	11	16.768554	10.928686	4.668954	7.3409205	1.871263375	14.244285	4.2986905	14.094594	2.91234625	8.56664	5.4420745
203	150	11	6.6469425	5.007357	2.4607725	3.36312175	1.033831375	5.988344	2.327921	6.053912	1.48299675	4.01258425	2.84681225
204		11	11.835375	7.98133	2.79524025	4.858492	1.684496125	9.740451	3.012607	10.243734	1.82448525	6.202222	4.1692475
205	88	11	5.038984	3.10950575	1.232956125	2.35368425	0.656603125	4.3925305	1.501875	4.03873	0.7736305	2.7039725	2.053862625
206		11	8.189329	5.366342	2.16489275	3.48575925	0.9298863125	6.916186	2.28879	7.011251	1.327691	4.198181	2.84288975
207	114	11	13.051475	9.27216	4.2976485	6.0201945	2.269001	11.345174	4.1543305	11.125794	3.2339905	7.661172	5.373044
208	296	11	27.613568	19.169704	8.392542	12.80267	3.953713	23.874386	8.673558	23.647652	5.6357145	15.354844	10.238158
209	171	11	20.107378	14.150824	5.833947	9.255062	2.747405	16.892378	5.6637285	16.99104	3.964044	11.009067	7.136919
210	262	11	9.401902	6.3536175	2.593727	4.536993	1.31253525	7.913524	2.70770575	8.0584875	1.97518925	5.178194	3.3765305
211	131	11	19.175046	13.157604	6.344878	9.18086	3.0344885	16.214444	5.865963	16.17741	4.320181	10.830511	7.553256
212	137	11	18.539348	13.382253	6.332279	9.28624	2.919748	16.028036	6.231505	16.330173	4.59386	10.798328	7.629902
213	46	11	10.507794	6.836105	2.996814	4.462461	1.2946575	8.679914	3.2663645	8.478576	2.022721	5.678987	4.01346
214	72	11	15.171585	10.20138	4.629062	7.044359	1.70179125	12.712348	4.556646	12.978627	2.757652	8.462	5.637384
215	97	11	14.835522	10.36684	4.76449	6.697057	2.159585	12.465038	4.738645	12.448838	3.1661675	8.3350095	5.551094
216	56	11	18.61692	13.915772	6.8364695	9.553569	3.668672	16.434135	7.207523	16.593378	4.975688	11.602911	8.595152
217		11	18.974818	13.258368	5.9367985	8.576972	1.885027625	16.602416	6.117465	16.321991	3.858813	10.773075	7.198563
218	53	11	6.0153215	4.428757	1.85993575	2.7501465	1.29923175	4.968847	1.94910425	5.272858	1.5249335	3.4512145	2.527544
219	159	11	5.226234	3.9519435	1.890673	2.71779275	0.762123375	4.249241	1.84245725	4.306473	1.213594	3.221231	2.1949525
220	224	11	9.262716	7.166451	3.690795	4.972152	2.1144455	8.268171	3.70120275	8.231675	2.6062865	5.947309	4.18705275
221	142	11	8.159572	5.7958615	2.377448	3.489871	1.41073575	6.9036625	2.413998	6.767375	1.833533	4.656295	3.102853
222	54	11	10.37937	7.16055	3.37984675	5.168896	1.8629595	8.692839	3.29213725	9.027254	2.1655535	5.9684835	4.306088
223	96	11	14.045776	9.698688	4.480555	6.6489	2.418165	11.641222	4.35759	12.099554	2.9782205	7.659663	5.5054865
224	57	11	10.023407	7.029795	3.2876485	4.527444	1.337877875	8.684256	3.1211775	8.361132	2.050328125	5.7396425	3.7618375
226	194	11	16.62406	11.791982	5.9504095	8.302838	2.907404	14.332424	6.0809425	14.165882	4.4003115	10.181934	7.233355
227	172	11	8.73283	6.888906	3.39365925	4.762147	1.915437	7.91357	3.1557805	7.7472055	2.373251	5.841835	3.837486
229	222	11	8.762431	6.585738	3.104721	4.5915465	1.84368975	7.340323	3.263477	7.667892	2.421916	5.601602	3.6585915
230	37	11	12.595226	9.08369	4.244552	6.354513	2.2339875	11.059436	4.7859515	11.040384	3.250282	7.786551	5.31651
231	107	11	9.660176	7.4580135	3.91079675	5.0438785	2.041449625	8.891268	3.662991	8.658098	2.659791	6.115494	4.707602
232	134	11	7.981457	5.5314765	2.5115505	3.9406535	1.287017125	6.879759	2.5974955	6.6405245	1.8286785	4.410293	3.0554145
233	208	11	15.330824	10.815884	5.148117	7.228178	2.25067	12.983604	4.623623	13.23186	3.243208	8.600014	5.865703
234	124	11	11.768752	8.333145	4.1685955	6.05305	2.213046	10.170712	4.176459	10.340852	3.1449925	7.078657	5.095476
235		11	37.087136	25.04382	10.238512	16.296998	4.510987	31.387718	10.385416	31.752412	6.836066	20.14236	13.273076
236	155	11	22.340174	15.32585	6.17912	9.732091	2.4842555	18.941858	6.080282	18.93982	4.23609	12.346568	7.78415
237	133	11	16.254576	11.025086	4.936391	7.139443	2.30180475	13.951041	4.5408235	13.847226	3.0608575	8.828282	5.627667
238	288	11	33.500294	22.039968	8.800736	13.885165	3.49469875	27.965482	8.76937	27.72586	6.026263	17.469704	11.12979
239	144	11	15.528078	10.73925	4.474272	7.018319	2.1569705	13.196517	4.546317	12.799938	2.95270125	8.491296	5.5630075
240	152	11	32.778096	22.663286	9.556046	14.874817	4.652921	27.991696	9.684015	28.099828	6.543432	18.17306	11.894986
241	192	11	28.121448	18.895064	7.444677	11.286235	3.252287	23.9336	7.22602	23.626616	4.832764	15.030792	9.430789
242	87	11	8.0157125	5.4273645	2.12059075	3.06548075	0.6478446875	6.800573	2.0126575	6.868181	1.16820825	4.091127	2.7369265
243		11	28.121448	18.895064	7.444677	11.286235	3.252287	23.9336	7.22602	23.626616	4.832764	15.030792	9.430789
244	191	11	11.172866	7.5904155	3.515748	5.2819035	1.73913075	9.597482	3.1997715	9.646846	2.10041425	6.145189	3.977174
245		11	5.693904	4.966723	3.934311	4.423217	3.04706875	5.470005	4.201331	5.252168	3.5512385	4.9618325	4.167127
246		11	2.6316315	1.84276675	1.100563125	1.426743	0.59163775	2.66728975	1.0131854375	2.51233575	0.6480501875	1.666189	1.156605
247		11	3.8854365	2.5603325	1.25835925	1.817350125	0.536014375	3.341579	1.10232975	3.429358	0.940132125	1.99757325	1.43606225
248		11	4.209863	3.52224425	3.862662	4.161821	3.4855055	4.07922975	3.31279925	4.167321	3.46866	3.60997375	3.6171035
249		11	4.338142	3.5963735	2.7667525	3.21760425	2.09516875	3.8302975	2.65981075	3.89706725	2.32585825	3.4125325	3.1211915
250		11	7.0155545	5.727221	3.9463355	4.9614275	2.96055125	6.3780285	4.198058	6.5251875	3.5622235	5.6443245	4.7273115
251		11	16.71324	15.36383	12.415418	13.395907	10.619678	16.16069	12.493154	16.126814	11.272441	14.675309	12.804254
252		11	2.83965025	2.24846225	0.8654105	1.227574875	0.720477375	2.36027125	1.0083505625	2.5550395	0.6586433125	1.977318375	1.2070765
253		11	6.940783	4.5680365	2.68467325	3.51796125	1.267163	5.68327	2.2977795	5.79471	2.11929275	3.935043	2.967827
254		11	6.4057345	4.614407	1.865288	2.8645405	0.890806375	5.660708	1.808015875	5.322854	1.2481495	3.513478	2.41371475
255		11	15.569464	11.945696	6.4859995	8.926496	3.67802225	14.036709	6.515064	13.82015	4.756152	10.111751	7.69402
256		11	10.271177	8.992575	7.274544	8.279028	5.825828	9.877868	7.0050475	10.31235	6.329702	8.81776	7.509023
