# Supplementary material for: Dynamic allostery in substrate binding by human thymidylate synthase
Source: eLife. 2022 Oct 6;11:e79915. doi: 10.7554/eLife.79915 (PMC9536839; doi:10.7554/eLife.79915)
Supplement: Appendix 1—figure 2—source data 1. [file elife-79915-app1-fig2-data1.zip › A1F2SD1.txt]

Peak	Residue	N	T1	T2	T3	T4	T5	T6	T7	T8	T9	T10	T11	T12	T13	T14	T15	T16	T17	T18	T19	T20	T21	T22	T23	T24	T25	T26	T27
0	161	27	46.580192	17.106018	16.888946	17.148866	17.213278	17.13348	16.879356	17.1535	17.067568	17.021724	17.129426	16.798746	17.136414	16.8365	17.186912	16.814846	17.433622	17.051944	17.132352	16.988756	16.863744	16.744827	17.026728	16.934458	16.872764	17.269288	16.99171
1	243	27	43.037332	12.73748	12.909482	12.683345	12.838687	12.895898	12.727172	12.650722	12.862512	12.553342	12.907252	12.642378	12.892498	12.769448	12.852263	12.797112	12.96531	12.708782	13.016683	12.570296	12.687819	12.52207	12.775413	12.901337	12.638731	12.915326	12.63443
2	121	27	69.99432	35.376124	34.510368	35.252352	34.486696	35.270704	34.522752	35.013104	34.363872	35.034136	34.849264	34.8943	34.7665	34.889132	34.579964	34.588832	34.578896	34.680036	34.155744	34.577848	34.326224	34.445708	34.548512	34.206324	34.497384	34.387284	34.706728
3	67	27	59.38226	25.482162	25.609784	25.341884	25.33878	25.402216	25.41519	25.41825	25.471894	25.298044	25.7456	25.494238	25.662182	25.548404	25.307528	25.17956	25.277546	25.267356	25.193746	25.113036	25.11826	25.07649	25.405864	25.35771	25.10685	25.283094	25.372744
4	41	27	55.07916	23.04921	22.892432	22.74696	22.861012	22.728482	22.63887	22.710682	22.925518	22.71326	22.62948	22.805084	22.539434	22.582986	22.501774	22.492224	22.503136	22.589346	22.39653	22.422524	22.550608	22.367476	22.361328	22.303244	22.640596	22.974304	22.645814
5	279	27	52.739008	23.097224	21.714264	22.84346	21.677384	22.76026	21.642214	22.733984	22.029466	22.530446	21.771188	22.344132	21.809186	22.139188	21.703132	22.28938	21.680176	21.896236	21.791676	21.831616	21.578522	21.805822	21.700896	21.748292	21.939144	21.768484	22.289698
6	85	27	59.634672	27.114696	26.870814	27.043936	26.668776	26.9979	26.733192	27.033408	26.9902	26.885688	26.608112	26.943644	26.538732	27.074272	26.331462	26.8963	26.443318	26.728696	26.351672	26.700378	26.30617	26.468884	26.35522	26.570592	26.651648	26.841758	26.941956
7	192	27	64.656076	32.512176	31.962656	32.531336	32.1299	32.502388	32.153828	32.385906	32.19041	32.321232	31.822074	32.288476	31.735424	32.243078	31.813084	32.19057	31.952918	32.15368	32.119008	31.730034	31.985308	32.153624	32.108642	31.941636	31.901856	32.043692	32.294802
8	189	27	91.573016	55.91968	55.834792	56.036316	55.839088	56.044152	55.956188	56.006048	55.325384	55.89444	55.275584	55.816192	54.716912	55.501488	54.772576	55.689176	54.796784	55.774544	54.913588	55.44608	55.091372	55.517308	55.167804	55.465964	55.437732	55.744268	56.126896
9	34	27	57.563928	27.453928	27.529822	27.430662	27.242444	27.495662	27.474748	27.364786	27.166984	27.232636	26.810504	27.290838	26.435904	27.279928	26.64514	27.126574	26.813898	27.328714	26.818032	27.058204	27.04611	26.89928	26.909746	27.136408	26.881834	27.261884	27.428092
10	56	27	62.619584	28.18448	27.65714	28.213968	27.925238	28.220984	27.80432	28.028604	27.444174	28.359474	27.598914	28.015608	27.302236	28.101202	27.454468	28.159828	27.569648	27.840868	27.603272	27.876486	27.572062	27.702038	27.848092	27.921548	27.89038	27.767448	27.965548
11	89	27	54.346188	20.669326	20.464756	20.646928	20.269106	20.547996	20.645328	20.562056	20.242636	20.595736	20.066444	20.483464	20.069792	20.518012	19.820758	20.427024	19.916758	20.533978	19.974852	20.321614	20.261848	20.170936	20.17837	20.14001	20.400788	20.229918	20.399086
12	198	27	60.033664	27.933076	26.132206	27.920116	26.007852	27.983808	26.730396	27.77999	26.562218	27.499548	26.537618	27.74889	26.666084	27.561264	26.743644	27.494484	26.717296	27.17948	27.013014	27.18574	27.018548	27.159302	27.283408	27.065186	27.126252	25.986936	27.609044
13	31	27	73.166496	43.917456	43.992272	43.910268	43.609288	43.975688	44.082976	43.823336	43.307416	43.809264	43.339832	43.772584	42.57494	43.710356	42.914916	43.660824	43.044628	43.519228	43.175544	43.490304	43.061248	43.401408	43.420396	43.412368	43.5589	43.508628	43.719308
14	269	27	72.206752	41.217876	40.58798	40.957176	41.247348	41.07832	40.799516	41.259364	40.567076	41.11924	40.239096	41.103896	40.35296	41.100604	40.23266	41.109324	40.23142	40.731488	40.559832	40.925992	40.590264	40.970068	40.792352	40.865688	40.827068	40.986016	41.130092
15	73	27	51.079688	21.80388	21.470936	22.044764	21.797018	21.98496	21.62298	21.922498	21.183022	22.12792	21.234208	21.742134	21.337468	21.944332	21.26628	21.668856	21.568644	21.837984	21.46623	21.850006	21.519882	21.591072	21.735198	21.77675	21.58946	21.892126	21.901946
16	259	27	79.324624	47.13532	40.311708	47.224128	40.70002	46.921256	41.632296	46.92556	41.667824	46.604096	42.286216	46.467556	42.15348	46.077332	42.4298	45.954536	42.92752	45.296488	43.05662	44.99968	43.425024	44.675564	43.886332	44.442228	44.12012	41.087768	46.053028
17	221	27	91.513936	59.606388	57.678516	59.659096	58.177748	59.568556	58.005104	59.479072	57.940536	59.365776	57.493516	59.57604	57.736088	59.480604	58.000944	59.196084	58.287348	59.1272	58.453812	59.061724	58.59302	58.943176	58.71598	58.692844	58.731876	58.42302	59.491948
18	282	27	142.992976	85.753168	84.204608	85.6798	84.225864	85.205432	84.013776	85.480424	83.496056	85.124688	83.162736	84.970472	82.954336	84.854792	83.518224	84.815256	83.619848	84.443608	84.023224	84.36876	84.077488	84.42076	84.08012	84.293616	84.117088	84.0004	84.665856
19	198	27	48.77	22.463026	19.071282	22.188804	19.600936	22.109978	19.788332	21.822006	19.441928	21.906292	19.677472	21.842728	19.864126	21.57707	20.085222	21.223276	20.085502	21.12913	20.21676	20.73066	20.230652	20.831112	20.331972	20.829702	20.57391	19.622958	21.639454
20	187	27	85.084488	55.502568	55.264	55.278948	55.2842	55.510812	55.360628	55.329552	54.995164	55.319488	54.54846	55.227252	54.853708	55.392224	55.28152	55.407836	55.179792	55.384072	55.265552	55.364648	55.365068	55.35122	55.167176	55.2478	55.249804	55.388032	55.393124
21	269	27	69.835496	39.735712	37.346796	39.689	37.910504	39.546724	38.05784	39.539232	38.10348	39.46472	38.041136	39.472492	38.184296	39.266736	38.516492	39.426164	38.668196	39.343796	38.655716	39.322908	38.88916	39.061876	38.986312	39.27702	39.155592	38.034652	39.494604
22	192	27	142.992976	85.753168	84.204608	85.6798	84.225864	85.205432	84.013776	85.480424	83.496056	85.124688	83.162736	84.970472	82.954336	84.854792	83.518224	84.815256	83.619848	84.443608	84.023224	84.36876	84.077488	84.42076	84.08012	84.293616	84.117088	84.0004	84.665856
23	88	27	51.488536	24.71768	24.1348	24.688076	24.245378	24.439724	24.296462	24.783554	24.308628	24.507466	24.440322	24.71989	24.409868	24.575332	24.322888	24.459416	24.482976	24.43922	24.485152	24.356232	24.35966	24.369624	24.492732	24.538288	24.422596	24.07798	24.145878
24	221	27	82.093048	57.257608	50.49072	56.732256	51.540576	57.179368	50.925936	57.258516	52.019264	56.154172	52.2845	56.861424	50.461788	56.887104	51.865708	56.230692	52.871164	56.576484	53.41234	55.840752	54.419804	55.020524	54.59512	55.18144	54.53052	51.499456	56.762388
25	41	27	60.286052	30.213056	29.738516	30.154932	29.294826	30.012822	29.056936	30.100422	29.300718	30.143396	29.517862	30.25575	29.444246	29.9412	29.669828	30.180386	29.76743	29.848152	29.691776	29.819332	29.873758	30.002362	29.88518	29.82691	29.825018	29.234098	29.874434
26	67	27	60.39264	31.999084	31.096824	31.74526	31.261488	31.674816	30.68279	31.792134	30.477104	31.662672	30.83525	31.580814	30.853898	31.764778	30.81235	31.85778	31.141554	31.542496	31.161292	31.355766	31.369908	31.46892	31.415082	31.259384	31.642308	31.169318	31.813198
27	279	27	47.983008	24.777256	23.954898	24.663672	24.198108	24.825918	23.71164	24.650562	23.711858	24.545468	23.969176	24.460058	23.779214	24.566508	23.872024	24.472244	23.943368	24.375144	23.894068	24.573446	24.024714	24.397544	24.367236	24.107288	24.060106	24.027244	24.310484
28	131	27	48.072712	18.1999	17.866782	18.027322	17.60886	18.226566	18.207466	17.93607	18.041432	18.11813	17.614172	18.012058	17.68456	17.824824	17.397232	17.812218	17.662806	17.85886	17.681856	17.7049	17.604846	17.72386	17.714706	17.628844	17.569316	17.651052	17.899518
29	187	27	70.769936	44.346884	43.351536	44.416284	43.48498	44.392572	43.593024	44.456284	43.776204	44.477192	43.658188	44.232432	43.553216	44.244824	43.528184	44.050096	43.680628	44.102056	43.893232	43.862404	43.594112	43.668504	43.618756	43.853768	43.78132	43.521604	44.278316
30	189	27	98.246512	69.45112	69.439544	69.425976	69.486848	69.119792	69.294232	69.058736	69.652096	69.05388	68.423664	69.169448	68.556624	68.758128	68.17512	69.05608	68.229288	68.7872	68.655968	68.591824	68.464096	68.576656	68.163808	68.543592	68.513104	69.549056	69.1848
31	233	27	178.694976	93.238016	90.24744	93.018368	91.422048	92.827888	89.959344	92.886	92.223136	92.467584	90.586848	92.214352	89.458544	91.918496	90.107272	91.962704	90.08008	91.26712	90.176208	91.095048	90.563632	90.819856	90.343112	90.741144	90.472744	91.314528	92.046896
32	121	27	148.67112	98.440848	97.966976	98.279208	97.220992	98.20928	96.030544	98.239712	98.026784	97.673792	98.267488	97.635928	96.987648	97.624264	95.878784	97.361392	96.572808	97.075888	95.747312	96.840928	96.450576	96.692584	96.437696	96.598464	96.55376	97.238384	97.618792
33	31	27	107.757968	55.0716	55.363052	55.249944	55.198016	54.898824	53.91828	55.0509	55.283184	54.80016	55.178664	54.63666	54.588088	54.659888	54.301824	54.490092	54.201456	54.55438	54.305208	54.364712	54.120984	54.117148	54.115184	54.344148	54.1452	54.99664	54.725372
34	259	27	91.615072	48.900388	48.242416	48.903784	48.670064	48.869808	48.095376	48.598376	49.337956	48.663096	48.874236	48.514104	48.13552	48.344388	48.275884	48.667632	47.661064	48.334728	48.216208	47.89928	48.107272	48.14756	48.096512	48.217072	47.939888	48.612984	48.543872
35	45	27	95.829344	59.010272	58.03996	59.06984	58.693916	58.872408	58.99902	59.054328	58.52202	58.715584	59.596272	58.966936	59.304676	58.7342	59.122808	58.663928	58.261512	58.622248	58.181248	58.18724	58.28396	58.47164	58.454776	58.4876	58.527352	58.562552	58.611584
36	88	27	41.297856	16.322132	16.437784	16.319496	16.306608	16.263221	16.279658	16.432346	16.23528	16.57028	16.935362	16.32526	16.552966	16.233181	16.228942	16.069744	16.007412	16.194429	16.121296	16.175454	16.283172	16.060121	15.975498	16.222617	16.186844	16.3832	16.318752
37	58	27	86.229336	52.91	52.525184	52.848628	52.315892	52.705688	52.410752	52.619452	52.68104	52.438208	53.34216	52.47804	53.188596	52.577368	51.992936	52.322136	52.019092	52.322808	51.900236	52.0974	51.520472	52.157328	52.060316	51.906064	51.730072	52.316156	52.441216
38	313	27	134.021896	109.811888	106.477264	109.647568	106.535304	109.63472	106.292192	109.205408	107.121376	109.238288	107.289392	109.066064	107.23056	108.809632	107.12208	108.535032	107.24052	108.45888	107.246688	108.232784	107.70792	107.906368	107.395584	107.721552	108.34624	106.780096	109.089136
39	34	27	53.041472	26.25995	26.88796	26.428062	26.57966	26.433036	26.71474	26.348918	26.212004	26.182628	26.495514	26.25796	26.907632	26.22448	27.262942	26.296342	26.903588	26.187108	26.617018	26.320692	26.330658	26.369844	26.453822	26.28286	26.479312	26.674456	26.210592
40	45	27	80.31668	46.25768	38.976968	45.914964	40.222144	45.780296	40.426392	45.561024	40.565772	45.40216	41.122372	45.32712	41.479696	44.833384	42.019964	44.40222	41.913056	44.214096	42.280484	43.863064	42.45188	43.43848	42.88236	43.1677	42.749172	40.125096	44.789964
41	74	27	57.797476	32.059638	31.52994	31.906512	31.300964	31.929252	31.267392	31.653392	31.832984	31.892296	31.518584	31.903798	31.889086	31.798432	32.43032	31.831748	32.690874	31.815656	32.178148	31.580608	32.08768	31.929794	31.857066	31.651306	31.581436	31.41099	31.741256
42	158	27	73.410088	41.1668	42.763084	41.259468	42.260348	41.065064	41.924288	41.286676	42.562328	41.095936	41.746608	41.140768	42.024584	41.099704	42.722236	41.081704	43.051088	41.333376	42.574304	41.077148	41.95498	41.208488	41.630588	41.391136	41.450824	42.371768	41.27492
43	204	27	60.813328	26.907122	27.178584	26.748918	27.259588	26.685392	27.123968	26.781552	27.317224	26.728208	26.856824	26.903088	26.745394	26.802434	27.187914	26.715538	27.52172	26.606036	27.452624	26.525278	27.112514	26.92366	26.905826	26.6288	26.808516	27.21578	26.945808
44	313	27	129.151216	106.38844	90.818344	105.648288	93.230368	105.558208	92.019648	105.341424	94.1254	104.555784	94.13412	104.13632	94.792072	103.46376	95.795256	102.37812	96.505776	101.67636	96.723328	101.1584	97.681544	100.542008	98.758992	100.390512	99.652968	93.448784	103.358296
45	223	27	46.356448	19.915484	18.962448	19.778124	18.999624	19.734574	18.573232	19.54954	19.043026	19.601616	19.28576	19.620624	18.961532	19.313398	18.613794	19.378568	18.932438	19.064432	18.576882	19.050588	18.91108	19.01374	18.885426	18.938958	19.070368	19.079924	19.364884
46	118	27	50.315624	22.72947	23.258184	22.789722	22.096546	22.710774	23.16192	22.752456	22.177712	22.625512	22.13225	22.611556	22.256466	22.43688	22.092116	22.592988	22.150012	22.472008	22.182674	22.247	22.040304	22.440718	22.325756	22.270218	22.002842	22.233074	22.721266
47	208	27	40.87512	16.171477	16.150652	16.345824	16.15044	16.307584	15.580563	16.14706	15.809268	16.135662	15.528591	16.199782	15.632972	16.13755	15.773375	16.209994	15.924268	16.25972	16.060225	16.130497	15.880216	16.078746	15.92535	15.953112	16.039488	16.230205	16.216264
48	265	27	52.971168	21.877486	21.889842	21.678722	21.657564	21.744878	21.550026	21.897938	21.47237	21.627834	21.454024	21.729568	21.653174	21.549718	21.862718	21.665426	21.55067	21.474376	21.62845	21.313298	21.446288	21.454204	21.355442	21.057558	21.508816	21.613716	21.708392
49	118	27	61.078184	27.712882	25.921702	27.719448	25.654966	27.531132	25.672814	27.408654	25.78158	27.229896	25.934932	27.384716	26.136444	27.066114	26.298864	27.19943	26.089032	26.506772	26.261282	26.446434	26.24933	26.384268	26.215412	26.523302	26.37194	25.70263	27.119864
50	89	27	48.025864	18.38218	18.247216	18.414614	18.216738	18.236384	18.378388	18.042524	18.164348	18.397288	18.32006	18.2629	18.542568	18.182888	18.104806	18.167046	18.129112	18.108274	18.144124	18.087238	18.040512	18.124452	17.951184	17.942148	18.118568	18.135326	18.370174
51	243	27	35.973584	9.632725	9.723193	9.586683	9.56106	9.575581	9.910099	9.455087	9.714809	9.711256	9.643525	9.705921	9.776081	9.560407	9.381482	9.571103	9.713125	9.703688	9.924474	9.572943	9.750183	9.661554	9.823764	9.755701	9.688985	9.621462	9.608673
52	212	27	51.445452	23.573768	22.1536	23.41084	22.109224	23.346992	22.045198	23.39097	21.632376	23.471922	21.803732	23.349474	21.74542	23.079426	21.985312	23.04053	22.03407	22.798312	22.100924	22.736856	22.123418	22.562494	22.320424	22.574664	22.327808	22.178174	23.162728
53	73	27	49.294896	19.641248	18.798254	19.618926	18.720694	19.407618	18.950968	19.466312	18.52876	19.420258	18.719354	19.306058	18.764464	19.309536	18.622208	19.267524	18.620248	19.145804	18.769748	19.213156	18.79296	19.09855	18.867058	19.10565	18.820602	18.632514	19.371852
54	233	27	46.809968	17.17403	16.946396	17.125052	16.745628	17.174896	17.177902	17.33414	17.270532	17.102514	17.213402	17.268664	17.16329	17.17274	17.030442	17.152572	17.068914	16.93534	16.975318	16.979702	17.094316	16.884936	16.973844	17.090484	16.864944	17.157944	16.921774
55	203	27	76.713144	36.661384	36.126168	36.444112	36.416488	36.37194	35.707348	36.312988	36.92956	36.128444	36.433944	36.336512	35.918648	36.240528	35.833556	36.419084	35.578804	36.275468	36.030152	36.029264	36.07316	36.131904	35.967628	36.226072	35.896652	36.86604	36.633804
56	106	27	58.986168	27.591642	28.516184	27.411058	28.419856	27.422054	27.623936	27.606736	28.427406	27.455592	27.449092	27.44785	28.012414	27.394654	28.238524	27.4327	28.610126	27.459402	28.389886	27.917392	27.851504	27.388224	27.750238	27.661738	27.567064	28.615152	27.619006
57	203	27	50.341456	20.182178	20.381492	19.96554	20.288548	20.176768	20.567992	20.075884	19.749192	19.8276	20.363742	19.908996	20.612684	20.028024	20.135358	19.884892	20.059972	19.782392	19.879766	19.875842	19.976758	19.65281	19.932112	19.799176	19.864842	20.377162	19.917908
58	164	27	44.422624	17.395028	17.607904	17.542424	17.509092	17.278458	17.23515	17.245762	17.455774	17.247016	17.696468	17.377238	17.603488	17.38568	17.357164	17.19603	17.220314	17.38314	16.918616	17.378026	17.321168	17.27972	17.151376	17.27463	17.072522	17.445204	17.319528
59	285	27	36.735416	9.771542	9.667216	9.76731	9.878324	9.615653	9.871413	10.094182	9.762802	9.8148	9.879365	9.683956	9.913791	9.584573	9.905012	9.678409	9.669733	9.708172	9.512452	9.730738	9.571018	9.496468	9.51156	9.6183	9.3667	10.028442	9.806156
60	212	27	32.782308	15.447656	15.897756	15.461815	15.793019	15.50829	15.69023	15.130324	15.27542	15.262956	15.30423	15.012526	15.635806	15.244428	15.435025	15.221993	15.400348	15.143548	15.260616	15.049724	15.028938	15.143743	15.140148	15.178103	14.95183	15.904434	15.221311
61	84	27	29.009852	7.404232	7.67009	7.2928315	7.523337	7.252525	7.34477	7.164804	7.6819655	7.2353295	7.3023095	7.413113	7.404232	7.329601	7.633893	7.138484	7.8203165	7.231127	7.4451905	7.317586	7.5434665	7.547386	7.43801	7.4309435	7.4172425	7.585924	7.32027
62	285	27	18.732186	2.20011125	1.07946925	1.9487855	1.195373	1.8812015	1.07527125	1.7586185	1.0773135	1.5248625	1.315771125	1.3417065	1.210813125	1.59700625	1.21861	1.535483	1.1799505	1.52720025	1.230406	1.268995375	1.200523875	1.4396985	1.429287625	1.185200625	1.37278825	1.1335405	1.648700625
63	84	27	36.025352	12.922557	13.360784	12.959659	13.388892	12.954666	13.445444	12.967203	13.412341	12.958065	13.104596	13.028241	13.152651	13.077953	13.21803	12.770141	13.443497	13.100864	13.544733	13.020801	13.354626	12.925434	13.21459	12.980181	13.336949	13.457487	13.073494
64	232	27	35.42186	12.153593	11.484415	11.91535	11.383796	11.977106	11.48403	11.80143	11.269216	11.991817	11.423714	11.744313	11.59944	11.675301	11.411262	11.972077	11.543888	11.886001	11.416107	11.78715	11.534025	11.507926	11.464318	11.481658	11.590635	11.344725	11.830978
65	101	27	46.585256	16.917416	16.60285	16.947508	16.524746	16.90552	16.433155	16.954428	16.874366	16.935874	16.414886	16.83948	16.302355	16.768696	16.184582	16.785484	16.320802	16.462415	16.43605	16.566164	16.253932	16.767366	16.528234	16.637065	16.354002	16.635129	16.647003
66	85	27	37.550628	13.24358	13.118949	13.384618	13.114404	13.388824	12.934811	13.456461	12.780005	13.337057	12.779567	13.36224	12.840891	13.228396	12.919697	13.187712	12.682233	13.156834	13.0972	13.055165	13.259643	13.184618	12.925933	13.061366	12.874818	13.010115	13.299394
67	252	27	52.937328	25.341636	24.824396	25.543416	24.730266	25.371476	24.389802	25.366514	24.734384	25.389956	25.220042	25.48838	25.086896	25.44134	25.098298	25.289626	25.322044	25.47396	25.217916	25.356096	25.15619	25.246698	25.174844	25.175028	25.359184	24.516546	25.305488
68	232	27	33.666104	10.072352	10.001623	10.163124	10.138016	9.867452	9.928307	9.972986	9.980046	9.961207	10.10146	10.03897	9.863498	9.958965	9.753734	10.102874	9.76054	10.017765	9.874958	9.926094	9.978648	10.019295	9.530913	9.949418	9.947806	9.826031	10.003302
69	158	27	55.501496	22.452918	20.87007	22.312596	20.909932	22.485368	21.343782	22.361126	21.360084	22.129996	21.46264	22.472796	21.309014	22.10672	21.609692	22.15408	21.476842	21.808208	21.43046	21.8417	21.61138	21.82188	21.871176	21.613512	21.974428	20.882542	22.032712
70	101	27	46.688464	16.77477	15.23492	16.526914	15.257538	16.404878	15.380446	16.487871	15.443522	16.283434	15.431439	16.216296	15.492035	16.200048	15.375874	16.00924	15.484668	16.169455	15.551533	15.905118	15.620243	15.652788	15.906622	15.908212	15.724258	15.652004	16.323032
71	252	27	55.76704	27.00512	27.063884	26.90649	26.818388	26.932192	26.355268	26.879344	26.8894	26.85342	26.796348	27.09256	26.302644	26.592332	26.226926	26.52192	26.007984	26.52732	26.161848	26.51644	26.321328	26.598092	26.207472	26.431792	26.588718	27.013008	26.794188
72	223	27	39.226692	14.560022	14.033751	14.357884	13.822196	14.389252	13.976883	14.451166	14.02018	14.468412	14.062603	14.307127	13.943159	14.280487	14.089824	14.365062	14.04935	14.144046	14.181916	14.155346	14.34605	14.422632	14.239317	14.229135	14.15553	13.893856	14.26992
73	74	27	38.88686	12.750926	13.054258	12.533506	12.891647	12.620218	13.193298	12.80682	12.495238	12.716116	12.662578	12.66017	13.011356	12.467408	13.236475	12.447428	12.751102	12.518346	12.597449	12.474081	12.546176	12.379308	12.675063	12.534202	12.589477	12.811722	12.640196
74	164	27	37.191876	14.732614	14.189288	14.686711	14.56777	14.64243	14.386293	14.511734	14.540566	14.66168	14.419658	14.452702	14.350467	14.500188	14.343514	14.703262	14.483352	14.461875	14.311596	14.409539	14.450516	14.626586	14.425006	14.522276	14.457102	14.592444	14.697976
75	131	27	40.170104	12.241809	11.728167	12.049858	11.630934	12.188875	11.676287	12.046175	11.63061	12.142526	11.543466	12.024651	11.595985	12.145306	11.666508	11.833559	11.963213	11.850946	11.859924	11.59479	11.762266	11.91434	11.8908	11.799836	11.722208	11.719305	12.05348
76	79	27	48.387068	20.8541	19.640262	20.706384	19.76838	20.561	19.98954	20.284146	19.860288	20.772754	19.757212	20.354828	19.614484	20.271602	19.802	20.256154	19.780146	20.197868	19.9142	20.179016	19.713364	20.003072	19.82479	19.979264	19.923484	19.7564	20.206284
77	106	27	95.720936	43.82312	43.647128	43.806704	43.647476	43.52396	42.236708	43.689404	43.424048	43.3616	44.022792	43.339792	43.308152	43.287056	42.897524	43.120584	41.899024	43.107628	43.030976	43.099632	42.36728	42.906924	42.762432	43.049056	42.932596	43.637504	43.309856
78	134	27	37.885272	17.375316	17.0053	17.223006	17.190736	17.152478	16.924864	17.117982	16.872806	17.473436	17.585392	17.383016	17.360276	17.3213	17.226524	17.166662	17.04992	17.39084	16.572462	17.240944	17.875602	17.270948	17.13239	17.443018	17.4045	17.513506	17.690292
79	204	27	67.125064	32.3827	31.890148	32.084724	31.892148	32.154096	31.549048	32.01174	31.990998	32.30631	32.560824	32.147928	31.941436	32.056692	31.758678	31.930504	31.839288	32.040604	31.595008	31.609248	32.425192	31.616956	31.606402	31.768352	31.878584	32.059712	32.134424
80	58	27	70.413856	37.115772	34.846648	36.947008	35.01584	37.037896	35.090308	36.8216	36.396704	36.740608	35.969216	36.588376	35.693148	36.474988	35.906776	36.765196	36.038568	36.46936	35.71556	36.412888	36.055472	36.26534	36.151576	36.24666	36.21004	35.292016	36.602688
81	56	27	162.494848	84.466704	81.298104	84.230128	82.229088	84.095048	81.267688	84.204608	83.650976	83.855048	82.436832	83.631592	81.275408	83.258824	80.75476	83.440232	82.108328	82.796472	80.931248	82.620592	82.057568	82.462264	81.956432	82.523232	82.262912	82.464496	83.57692
82	282	27	148.67112	98.440848	97.966976	98.279208	97.220992	98.20928	96.030544	98.239712	98.026784	97.673792	98.267488	97.635928	96.987648	97.624264	95.878784	97.361392	96.572808	97.075888	95.747312	96.840928	96.450576	96.692584	96.437696	96.598464	96.55376	97.238384	97.618792
83	265	27	56.578328	32.633688	32.08482	32.38316	31.82599	32.34013	32.518992	32.356488	31.720814	32.062644	31.085064	32.088364	31.56795	32.123884	31.604944	31.995456	31.592198	32.03379	31.738044	31.984458	31.689048	31.989026	31.715296	31.86924	31.750464	31.726812	32.101688
84	134	27	-47.505036	-19.017548	-19.730818	-19.03407	-19.62582	-19.120014	-19.53757	-19.272098	-19.718026	-19.299658	-19.562336	-19.317248	-19.499558	-19.532992	-19.72681	-19.74898	-19.315484	-19.80808	-19.488712	-20.067314	-19.579826	-20.083702	-19.562046	-19.785228	-19.64309	-19.25208	-19.613978
85		27	63.354496	35.47724	36.498184	35.112816	36.246076	35.289576	35.539376	35.300352	36.403176	35.214212	35.389924	35.30034	35.836924	35.191288	36.52228	35.362708	36.93178	35.253768	36.568	35.373324	35.890648	35.152416	35.512888	35.281536	35.54386	36.345156	35.448392
