# Supplementary material for: Dynamic allostery in substrate binding by human thymidylate synthase
Source: eLife. 2022 Oct 6;11:e79915. doi: 10.7554/eLife.79915 (PMC9536839; doi:10.7554/eLife.79915)
Supplement: Appendix 1—figure 2—source data 2. [file elife-79915-app1-fig2-data2.zip › A1F2SD2.txt]

Peak	Residue	N	T1	T2	T3	T4	T5	T6	T7	T8	T9	T10	T11	T12	T13	T14	T15	T16	T17	T18	T19	T20	T21	T22	T23	T24	T25	T26	T27
0	161	27	15.296811	6.888427	7.1151465	6.819793	7.118559	6.841251	7.2226415	6.789733	6.9171825	6.76192	6.9594475	6.6540025	7.304785	6.710223	7.126099	6.807858	6.954467	6.7832745	6.960697	6.747818	6.9113375	6.761721	6.800641	6.880928	6.7995975	7.152194	6.8129005
1	243	27	13.445472	4.74677	5.047104	4.832611	5.0407445	4.737035	5.005681	4.7977685	4.915592	4.782617	5.021533	4.8232535	5.058294	4.7635905	4.989527	4.812652	4.904799	4.7858685	4.860729	4.739265	4.802972	4.795372	4.8441215	4.747429	4.845659	5.0137635	4.7017485
2	121	27	22.260558	12.672203	12.5819	12.684178	12.778846	12.627823	12.493542	12.621878	12.825381	12.522538	12.613756	12.529955	12.516568	12.475223	12.504582	12.554178	12.377171	12.325792	12.279496	12.371428	12.274012	12.412616	12.181778	12.377512	12.259118	12.697118	12.442268
3	67	27	18.695564	9.278809	9.847824	9.36329	9.763409	9.288651	9.42948	9.371255	9.884644	9.381994	9.679148	9.321085	9.373241	9.243786	9.308782	9.240216	9.278152	9.23878	9.218287	9.148099	9.202263	9.157485	9.180968	9.209762	9.211762	9.843	9.214638
4	41	27	17.2337	8.205306	8.428814	8.182581	8.24987	8.25469	8.431398	8.1142425	8.341019	8.230049	8.151203	8.011605	8.118656	8.05507	7.9709385	8.078637	7.912757	8.148008	7.9486745	7.964568	7.925151	7.918216	7.980936	7.9297185	7.897456	8.151282	8.10132
5	279	27	16.985484	8.555914	8.519993	8.51937	8.264736	8.471465	8.601549	8.523231	8.322167	8.3756275	8.326828	8.335594	8.136859	8.350408	8.25305	8.3651085	8.209565	8.268271	8.0804735	8.277222	8.1905425	8.19856	8.208882	8.2335575	8.199656	8.3348595	8.3774995
6	85	27	18.972058	10.112151	10.241657	10.148393	9.994856	10.127028	10.435751	10.06664	10.135258	10.123632	9.884268	10.220636	9.882785	9.959336	9.831157	9.949392	9.797032	9.849069	9.770354	9.841363	9.82523	9.769303	9.832018	9.863858	9.732648	9.936981	10.04525
7	192	27	24.107566	14.370816	14.269202	14.480036	14.377979	14.351844	14.20689	14.527478	14.152095	14.469686	14.000838	14.485633	14.088322	14.438417	14.176345	14.387462	14.211056	14.432409	14.28601	14.347029	14.281101	14.341634	14.252213	14.318239	14.369068	14.347385	14.46994
8	189	27	28.978476	19.516748	19.54895	19.490244	19.385408	19.362022	19.485596	19.38598	19.049192	19.43355	18.99131	19.43899	19.003592	19.304712	18.974088	19.31717	18.979944	19.233748	19.067276	19.157248	19.061608	19.180262	19.013186	19.151766	19.03969	19.447028	19.330034
9	34	27	18.008904	9.811594	9.974989	9.795006	9.787779	9.82771	9.969688	9.816524	9.577764	9.726093	9.532964	9.789392	9.625621	9.788287	9.474813	9.67941	9.476642	9.64317	9.589278	9.599614	9.566216	9.61839	9.513583	9.597643	9.52806	9.813608	9.758664
10	56	27	19.613076	9.986405	10.000332	10.101536	9.977272	10.048149	10.115532	10.071856	9.761043	9.94834	9.745533	9.956825	9.686328	9.89212	9.672002	9.906663	9.665799	9.844042	9.732057	9.8367	9.733183	9.786868	9.692901	9.815831	9.729092	9.997118	9.94608
11	89	27	17.589384	8.0306715	8.050911	8.0205745	8.1439475	8.011837	8.1085015	7.9372595	7.6586675	7.948692	7.818715	7.9809075	7.7379555	7.8938935	7.696223	7.8494885	7.779987	7.793427	7.7730935	7.7944065	7.7213355	7.7156505	7.7228285	7.8071775	7.851977	8.1306435	7.9306365
12	198	27	23.146796	12.2665	11.916505	12.289735	11.998792	12.297971	11.969488	12.256393	11.912106	12.272395	11.918837	12.178232	11.815234	12.217196	11.89453	12.159507	11.816933	12.159507	11.933734	11.965024	11.937599	12.0498	11.955869	12.075078	11.974538	11.866554	12.16049
13	31	27	23.572272	15.728422	15.951148	15.652768	15.886569	15.717062	15.588374	15.733807	15.271732	15.691094	15.174592	15.635607	15.194974	15.627208	15.200726	15.580074	15.234198	15.545978	15.321986	15.363202	15.353054	15.435828	15.476776	15.417452	15.44204	15.869071	15.650164
14	269	27	22.965624	14.173819	14.29118	14.17897	14.274533	14.139786	14.012464	14.109395	13.792858	14.10618	13.874017	14.192977	13.867642	14.153958	13.917034	14.107098	13.950453	14.059185	14.0018	14.11904	13.988107	14.080696	14.00502	14.075093	13.950727	14.220275	14.134628
15	73	27	16.84931	8.361455	8.38262	8.436062	8.370456	8.363544	8.129622	8.326338	8.1268675	8.427714	8.068582	8.3551685	8.0800695	8.409027	8.1681985	8.2284085	8.1442	8.3404775	8.224108	8.2733145	8.174535	8.257918	8.1878255	8.259462	8.244552	8.286978	8.389422
16	259	27	25.907396	16.98581	15.70324	16.991054	15.810187	17.000468	15.798583	16.868436	15.746158	16.929326	15.787801	16.919224	15.848429	16.771619	15.979787	16.749247	16.040882	16.69424	16.176651	16.589561	16.250329	16.528506	16.313612	16.432776	16.335628	15.85758	16.836416
17	221	27	29.06869	20.249604	19.715216	20.170582	19.904694	20.148896	19.668186	20.116192	19.63868	20.125486	19.554796	20.18103	19.663426	20.152724	19.781214	20.205838	19.82801	20.107868	19.834536	19.984632	19.9357	19.98312	19.845242	19.932282	19.8582	19.909998	19.997662
18	282	27	49.885716	33.55496	33.140402	33.462836	32.860952	33.45195	32.478408	33.475544	32.573866	33.46231	32.3891	33.324756	32.491118	33.301846	32.697336	33.271312	32.648256	33.145046	32.886174	33.103158	32.863738	33.112666	32.929752	33.137648	32.986238	32.825204	33.24616
19	198	27	17.034566	9.460935	8.695678	9.45445	8.689729	9.38897	8.741566	9.491738	8.635572	9.340161	8.772504	9.391428	8.855123	9.368065	8.812659	9.214797	8.943196	9.186428	8.890935	9.174607	8.999901	9.173803	9.066865	9.097852	9.084241	8.795606	9.362395
20	187	27	28.324562	19.313234	19.437926	19.315638	19.293976	19.40282	19.25207	19.339064	19.1285	19.401814	19.100726	19.451132	19.216934	19.327376	19.247354	19.31866	19.30319	19.347162	19.194126	19.34353	19.212772	19.301932	19.232258	19.313554	19.323396	19.254868	19.26892
21	269	27	21.885612	13.35578	12.987838	13.380192	12.956234	13.381474	12.878251	13.424991	13.030835	13.388569	12.975482	13.400045	13.137474	13.379923	13.205118	13.424947	13.237141	13.292564	13.197143	13.418047	13.19661	13.368993	13.303967	13.35699	13.297528	12.862872	13.395692
22	192	27	49.885716	33.55496	33.140402	33.462836	32.860952	33.45195	32.478408	33.475544	32.573866	33.46231	32.3891	33.324756	32.491118	33.301846	32.697336	33.271312	32.648256	33.145046	32.886174	33.103158	32.863738	33.112666	32.929752	33.137648	32.986238	32.825204	33.24616
23	88	27	16.54801	8.903184	8.976466	8.850978	8.893458	8.838244	8.943515	8.951552	8.914664	8.914141	8.83642	8.870686	8.844286	8.905074	8.840189	8.838816	8.836846	8.911143	8.891457	8.8429	8.907704	8.924055	8.844122	8.842409	8.841979	8.867604	8.86635
24	221	27	26.691906	19.455038	18.54266	19.5111	18.349616	19.519	18.516748	19.508896	18.323616	19.570134	18.290194	19.59968	18.845562	19.59519	19.050366	19.718524	19.284252	19.58015	19.3057	19.623276	19.501028	19.596158	19.567406	19.27772	19.654716	18.200826	19.616132
25	41	27	18.609092	10.394503	10.195879	10.453707	10.100563	10.379444	10.227337	10.320825	10.13271	10.38347	10.246841	10.397217	10.287022	10.390504	10.349361	10.4003	10.420931	10.412214	10.384736	10.341617	10.356579	10.364053	10.403208	10.379981	10.285842	10.113118	10.427063
26	67	27	18.974626	11.368246	11.30943	11.372575	10.845757	11.364635	10.898186	11.33882	10.973537	11.35107	10.909637	11.273462	11.120638	11.340131	11.03932	11.373688	11.224899	11.331485	11.225113	11.31794	11.147291	11.343731	11.356537	11.326471	11.277381	10.698383	11.400011
27	279	27	15.942844	9.612555	9.441613	9.654127	9.159563	9.654424	9.067663	9.606219	9.278685	9.578535	9.25888	9.563897	9.293589	9.436998	9.252081	9.552335	9.415395	9.69054	9.460666	9.477649	9.412552	9.454209	9.406852	9.491185	9.513339	9.227282	9.534468
28	131	27	15.81548	7.5155715	7.290534	7.537162	7.4492445	7.61778	7.123503	7.470525	7.167278	7.449135	7.082438	7.520029	7.1646875	7.4467465	7.1132905	7.431258	7.173312	7.3766425	7.249171	7.315667	7.2473855	7.3569465	7.2680295	7.326769	7.363329	7.417259	7.434976
29	187	27	25.072208	17.648014	17.330552	17.534724	17.276288	17.607644	17.204136	17.683324	17.135566	17.596532	17.130078	17.594316	17.010104	17.447644	17.06733	17.421232	16.964966	17.37053	17.121092	17.311254	17.15607	17.232812	17.188406	17.276922	17.208574	17.24447	17.53699
30	189	27	31.240352	23.501274	23.285148	23.506612	23.229084	23.515456	23.0336	23.44852	22.550984	23.43616	22.874718	23.40385	22.747872	23.364712	22.603692	23.366508	22.760074	23.19932	22.819104	23.174972	22.957468	23.082544	22.968046	23.082404	22.871134	23.118456	23.314414
31	233	27	61.887328	36.415936	35.610292	36.463376	35.220864	36.35944	35.888892	36.35452	34.780356	36.2254	34.42732	36.17452	34.644256	35.981396	34.665752	35.914184	34.55918	35.564832	34.578896	35.443904	34.701776	35.304024	34.81428	35.18266	35.008	35.143728	36.014288
32	121	27	47.024928	34.487996	33.25728	34.317552	33.261536	34.273576	34.176408	34.262372	33.08634	34.1981	32.899208	34.103676	32.323596	33.997752	32.995078	33.93408	32.997308	33.704012	32.977478	33.644948	33.129892	33.584256	33.358992	33.45984	33.406844	33.192954	34.007356
33	31	27	35.324432	20.103734	19.80022	19.983224	19.432	19.994756	20.07838	19.905456	19.361128	19.893158	19.075888	19.838964	19.009172	19.809002	19.24432	19.79245	19.107396	19.758576	19.119314	19.591268	19.233332	19.476766	19.312894	19.388158	19.347872	19.359006	19.775704
34	259	27	31.507732	18.118328	17.9927	18.06856	17.520552	18.055794	18.094436	18.02236	17.622778	18.010954	17.294804	17.989528	17.417048	17.97387	17.2913	17.949968	17.348632	17.738876	17.383312	17.788034	17.485934	17.717274	17.557668	17.653868	17.681128	17.611994	17.957428
35	45	27	29.304796	18.77938	18.40542	18.72911	18.474978	18.736412	18.482692	18.612208	18.697916	18.591768	18.301872	18.54273	18.206988	18.495576	18.009022	18.638784	18.08531	18.455792	18.13648	18.44534	18.303282	18.449658	18.328844	18.380088	18.353848	18.370376	18.5669
36	88	27	13.116514	6.151123	6.0648225	6.200881	5.97922	6.128239	6.1604465	6.109527	6.039668	6.1323965	5.8161535	6.155295	5.722005	6.008041	5.7792695	6.012401	5.9237	5.999144	5.866986	5.9588315	5.859447	5.9351275	5.856978	5.9469255	5.902929	5.982189	6.1043545
37	58	27	26.392894	17.210124	16.860224	17.239788	16.911576	17.107984	16.914584	17.13215	17.05033	17.13138	16.737296	17.008608	16.417868	16.97643	16.54448	16.93367	16.477842	17.003274	16.585052	16.853242	16.562201	16.864676	16.680106	16.894508	16.686661	16.930312	16.898598
38	313	27	42.544284	35.07094	34.462912	35.110436	34.257536	35.020216	34.045428	34.977064	34.463668	34.9266	34.1492	34.875316	34.22542	34.887844	34.160924	34.866456	34.653144	34.673384	34.080892	34.554104	34.482772	34.611508	34.44956	34.60734	34.580192	34.306652	34.867192
39	34	27	16.957474	9.556517	9.500335	9.470338	9.499788	9.446796	9.214313	9.365347	9.488889	9.337734	9.729678	9.41762	9.325336	9.224535	9.137305	9.107484	9.167388	9.177607	9.126162	9.132056	9.245543	9.070859	9.290215	9.053176	9.077123	9.364305	9.267802
40	45	27	25.845256	16.349607	14.653067	16.270739	15.100784	16.268813	15.178882	16.16537	15.089297	16.166985	15.472569	16.059659	15.311565	15.942898	15.278715	15.910806	15.09426	15.710775	15.267967	15.668077	15.38429	15.55771	15.428418	15.613282	15.544277	15.044048	15.961366
41	74	27	18.105184	11.200337	11.04978	11.164706	10.85988	11.195981	10.845964	11.181105	11.022114	11.155488	11.534056	11.154303	11.167456	11.03477	10.862771	11.005667	10.798924	10.910244	10.681764	10.806084	10.792798	10.770676	10.719727	10.731305	10.730499	10.8015	10.968634
42	158	27	23.192718	14.916416	15.004588	14.74534	14.723691	14.778072	14.677877	14.671873	14.643912	14.642631	15.279009	14.482912	15.063702	14.419857	14.524532	14.436506	14.321849	14.361914	14.198241	14.134546	14.235748	14.208926	14.077064	14.137253	14.130167	14.720861	14.507725
43	204	27	17.9802	8.3681155	8.244782	8.3434205	8.2288535	8.3161385	8.438829	8.309256	8.1195765	8.251568	8.394342	8.3057745	8.510836	8.3138645	8.408392	8.210826	8.2508515	8.2246575	8.055885	8.192909	8.047059	8.11286	8.0654135	8.101457	7.9742185	8.2880615	8.3027785
44	313	27	41.597332	34.779376	31.931622	34.793764	32.262892	34.656324	31.974252	34.604748	32.321322	34.528444	32.323236	34.422624	32.563104	34.264696	32.750892	34.221344	32.853878	34.032504	33.270198	33.750756	33.260738	33.633216	33.558456	34.116196	33.399586	32.272952	34.27592
45	223	27	13.91484	6.65073	6.3574515	6.562746	6.177036	6.60889	6.538021	6.658883	6.210921	6.465369	6.0539755	6.4779645	6.120177	6.502927	6.0832545	6.443537	6.146611	6.4398255	6.150373	6.4284225	6.2074805	6.3964705	6.271361	6.348451	6.3494505	6.212494	6.412789
46	118	27	16.319654	8.865421	8.847934	8.929614	8.884582	8.880092	8.470697	8.974553	8.534082	8.902972	8.297129	8.944071	8.490002	8.748576	8.501023	8.746649	8.5345	8.785501	8.527824	8.760089	8.591227	8.697304	8.601678	8.699612	8.743812	8.948768	8.809122
47	208	27	12.20165	5.446124	5.379327	5.461372	5.289066	5.3913175	5.173314	5.431102	5.165623	5.2898455	5.132687	5.381213	5.125507	5.3265515	5.17283	5.3054665	5.248541	5.330377	5.1671745	5.260442	5.2343075	5.3852285	5.2569995	5.231938	5.263395	5.334082	5.367638
48	265	27	17.052668	8.29913	8.536892	8.367574	8.453216	8.3253925	8.539489	8.2219	8.423989	8.189952	8.708759	8.223496	8.668939	8.2246745	8.475527	8.1507125	8.362498	8.18728	8.324017	8.187073	8.17613	8.176853	8.172733	8.285894	8.206625	8.489002	8.1979305
49	118	27	19.679022	10.477432	10.375183	10.386445	10.147207	10.255807	10.189483	10.361608	10.212716	10.295726	10.483644	10.306636	10.467329	10.119185	10.329828	10.19374	10.333761	10.140666	10.092837	10.038179	10.093941	10.131326	10.017714	10.135594	9.999539	10.106466	10.191622
50	89	27	14.943904	6.356581	6.531577	6.3070315	6.5638525	6.2716865	6.33723	6.306631	6.517168	6.235601	6.558467	6.3375935	6.444559	6.213256	6.323205	6.2265225	6.272074	6.210649	6.227607	6.163291	6.208255	6.239624	6.095359	6.29644	6.179072	6.517934	6.28689
51	243	27	10.286288	2.93018	3.0734625	2.96745375	3.09010575	2.969682	3.0401055	2.95599825	2.99696675	2.88762575	3.068419	2.929529	3.1386895	2.94175725	3.20522875	2.8969735	3.105681	2.94508925	3.01231	3.0009425	3.11395675	2.965972	3.00199925	2.985788	3.0492945	3.14206475	2.8797425
52	212	27	18.396044	9.709341	9.408173	9.559827	9.485635	9.661646	9.185626	9.65933	8.945538	9.659126	9.000399	9.527972	8.92338	9.509661	9.02262	9.490181	9.119954	9.457608	9.167217	9.318363	9.192419	9.302047	9.228018	9.265208	9.123893	9.520099	9.456775
53	73	27	18.061978	8.738547	8.522726	8.669966	8.5445	8.672086	8.445298	8.700881	8.095075	8.701186	8.211363	8.643623	8.207034	8.585999	8.276352	8.665226	8.3521805	8.531414	8.336548	8.473851	8.338023	8.453357	8.370034	8.3682765	8.391438	8.601021	8.552626
54	233	27	15.235434	6.86045	7.001958	6.832441	7.025063	6.821841	7.012237	6.883691	7.155905	6.940582	6.9416305	6.851181	7.044382	6.772536	6.7971425	6.7641745	6.7398225	6.755541	6.7677835	6.681143	6.6272795	6.653164	6.692216	6.693538	6.687143	6.968191	6.7533635
55	203	27	26.156564	14.302037	14.002026	14.2351	13.579252	14.188781	14.135366	14.184786	13.657675	14.14599	13.31226	14.044698	13.460186	14.085958	13.433885	14.057701	13.484432	13.908108	13.608866	13.885548	13.628634	13.866858	13.730053	13.790826	13.805347	13.701764	14.093732
56	106	27	18.432378	10.188713	10.108297	10.147842	10.045772	9.988136	10.178375	10.05647	9.807524	9.983912	10.315138	9.956966	10.314845	9.800874	9.973878	9.78675	9.845681	9.790951	9.725578	9.74537	9.701507	9.657533	9.813592	9.693284	9.616944	10.087052	9.931118
57	203	27	14.767635	6.5788715	6.576785	6.503762	6.603637	6.470392	6.176376	6.518495	6.655181	6.427556	6.315898	6.4665005	6.188161	6.4171635	6.127558	6.344078	6.140214	6.4262625	6.075163	6.193003	6.218084	6.153211	6.234117	6.2096805	6.263123	6.636104	6.388137
58	164	27	14.815226	7.449624	7.3146195	7.4213835	7.0198885	7.296824	7.340698	7.33529	7.159838	7.299958	6.9790065	7.265932	6.980058	7.2864235	6.91059	7.262508	6.962261	7.16582	7.031727	7.199519	7.0185235	7.18482	7.0110725	7.0881835	7.089548	7.074534	7.2587295
59	285	27	15.782138	6.843344	6.926738	6.8544705	6.86948	6.7790455	6.599724	6.7383725	6.909041	6.8105715	6.78946	6.792593	6.541345	6.771359	6.4694285	6.670447	6.530107	6.611357	6.496765	6.531995	6.5445895	6.544527	6.469005	6.6194425	6.597324	6.939688	6.627423
60	212	27	10.864736	6.346007	6.294499	6.176396	6.319363	6.1655565	5.991434	6.2555885	6.426842	6.2556365	6.1364565	6.188081	6.035697	6.1496385	6.055391	6.1046545	5.918323	6.066596	5.8523675	6.0395055	5.950912	5.9086945	5.7496075	5.991512	5.921009	6.265094	6.138148
61	84	27	10.873072	3.849452	3.93548225	3.8552345	3.8551345	3.753164	3.883085	3.8164015	3.76433025	3.763731	4.05761475	3.81423725	3.965598	3.803825	3.744557	3.717748	3.7090825	3.753274	3.73907525	3.74041275	3.72816975	3.7190355	3.78895	3.71525275	3.6476355	3.964789	3.768996
62	285	27	9.710436	2.465606	1.45101975	2.38249075	1.36996975	2.22675675	1.3956865	2.19035575	1.691170625	2.11162325	1.53454975	2.08097575	1.468289125	2.00684725	1.61545875	1.887450125	1.607234875	1.934992875	1.620212125	1.816264125	1.670763625	1.750521	1.742023625	1.716381875	1.78765975	1.355398875	2.00092375
63	84	27	12.174268	5.385571	5.718858	5.3720935	5.757415	5.3645925	5.769652	5.358162	5.363714	5.380588	5.433152	5.298766	5.708916	5.2789525	5.544106	5.286164	5.4113065	5.2624775	5.2433215	5.262592	5.310097	5.246481	5.254485	5.1966	5.3021175	5.7303805	5.259547
64	232	27	11.511145	4.9295975	4.774127	5.01074	4.7944365	5.0148025	4.6027865	4.9247505	4.575092	4.933778	4.6846395	4.88799	4.626684	4.936184	4.684888	4.9018505	4.759334	4.878823	4.7732365	4.9039475	4.76882	4.736995	4.7092155	4.7996385	4.8192	4.7818245	4.8979105
65	101	27	14.882061	6.551563	6.4232235	6.496417	6.248463	6.5432605	6.264907	6.567186	6.162894	6.5712875	6.155191	6.488773	6.022149	6.505844	6.173716	6.54629	6.202309	6.426069	6.1579395	6.459565	6.332665	6.421219	6.272249	6.382304	6.338433	6.344041	6.4666065
66	85	27	11.793114	4.9032745	4.767137	4.8533865	4.6730475	4.776071	4.5970505	4.792209	4.580454	4.8660065	4.629707	4.8954615	4.6846635	4.834605	4.6500305	4.883771	4.7441095	4.68744	4.7322075	4.7927805	4.6721785	4.759153	4.788826	4.8622395	4.7709545	4.633469	4.839225
67	252	27	16.733033	9.274523	9.037766	9.274203	9.080083	9.291889	8.979234	9.245586	9.10476	9.30309	9.232984	9.241816	9.122669	9.285321	9.231224	9.295317	9.236007	9.268315	9.277159	9.268059	9.301107	9.254821	9.284559	9.274151	9.19037	9.037219	9.200586
68	232	27	10.455217	3.6513605	3.8123375	3.7061895	3.752098	3.714589	3.8199515	3.70557225	3.665145	3.69588	3.69505725	3.5943265	3.6282465	3.5959035	3.504129	3.690447	3.4961935	3.591216	3.5468495	3.6468515	3.569179	3.57291875	3.5681635	3.6389935	3.5830055	3.7605185	3.685191
69	158	27	23.142166	11.586527	11.37116	11.64637	11.34983	11.647911	11.473474	11.607689	11.336727	11.57936	11.364655	11.547635	11.208842	11.581318	11.30834	11.502943	11.198171	11.520225	11.381652	11.2795	11.291369	11.475082	11.322062	11.458329	11.332756	11.266792	11.522696
70	101	27	15.231304	6.802184	6.6090405	6.8019955	6.565264	6.815497	6.472452	6.8280025	6.420885	6.718205	6.342855	6.7368465	6.3774165	6.733101	6.347975	6.667275	6.443668	6.5231685	6.4445725	6.662253	6.4382585	6.5292995	6.5124085	6.541456	6.473982	6.573019	6.7120625
71	252	27	17.715732	9.579888	9.829403	9.711999	9.520966	9.640725	9.800656	9.598307	9.635593	9.45571	9.635518	9.516246	9.382488	9.480953	9.325166	9.557774	9.331378	9.373722	9.253925	9.350292	9.222265	9.325177	9.294366	9.3479	9.394931	9.522837	9.485334
72	223	27	12.453044	5.635271	5.545396	5.6282885	5.4495835	5.584171	5.3828105	5.5718935	5.422686	5.655332	5.4674165	5.5207305	5.5086345	5.525032	5.500548	5.5523075	5.594196	5.5343705	5.48978	5.572953	5.5357385	5.5834605	5.546928	5.4912455	5.5922545	5.502621	5.5609345
73	74	27	11.723745	4.2476685	4.345498	4.356714	4.2950005	4.2686665	4.2111835	4.3360485	4.392135	4.2635895	4.3267715	4.1661315	4.154268	4.2619875	4.195235	4.198553	4.2196955	4.2695195	4.0676665	4.170475	4.1224385	4.1572585	4.18579525	4.1184445	4.174334	4.3522765	4.154735
74	164	27	12.436791	6.443646	6.384783	6.510401	6.332225	6.538553	6.472599	6.446365	6.209031	6.4486685	6.17935	6.454792	6.204248	6.379947	6.245956	6.34941	6.227436	6.3578885	6.30232	6.40204	6.268	6.214655	6.3662625	6.237166	6.266708	6.245925	6.338172
75	131	27	13.000833	4.8876135	4.8638835	4.823024	4.892401	4.7694405	4.8524285	4.839344	4.803262	4.7747475	4.7867045	4.7305085	4.915323	4.6882465	4.9309135	4.6601015	4.92518	4.726734	4.859133	4.62798	4.733121	4.75852	4.7967735	4.7602195	4.671381	4.9722515	4.720245
76	79	27	15.71749	8.102434	7.6688415	8.1797255	7.87021	8.153079	7.6902845	8.0863105	7.416612	8.03547	7.491407	8.04225	7.588249	7.987606	7.6857085	7.9000315	7.5747235	7.868911	7.754405	7.96876	7.69044	7.9281635	7.7176565	7.835384	7.8178895	7.7967795	7.98462
77	106	27	31.2634	16.971068	16.414062	16.767702	16.021284	16.824036	16.544363	16.715697	16.193142	16.66561	15.768983	16.606453	15.554946	16.573774	15.92573	16.625979	15.839363	16.541209	16.02212	16.469312	16.168822	16.427574	16.228448	16.31524	16.353933	15.923814	16.57527
78	134	27	12.929625	6.6772255	6.6601655	6.733741	6.3504045	6.749441	6.47939	6.74502	6.544633	6.6718545	6.362693	6.6434575	6.436315	6.590826	6.151186	6.647525	6.527139	6.598299	6.38314	6.543787	6.527495	6.532234	6.5698405	6.555674	6.62877	6.402325	6.576068
79	204	27	21.019882	10.967156	11.06879	10.977284	10.894182	10.958542	10.948236	10.951326	10.880647	10.906066	10.613827	10.919312	10.56859	10.833272	10.539756	10.842814	10.723257	10.729703	10.527709	10.652444	10.589943	10.484144	10.556993	10.557753	10.690643	10.833082	10.817453
80	58	27	22.046012	12.961704	12.220244	12.919203	12.490786	12.901996	12.642305	12.835149	12.351073	12.815882	12.209482	12.891087	12.253786	12.77714	12.456268	12.86081	12.494986	12.823084	12.55396	12.746863	12.624558	12.728211	12.719751	12.764585	12.679318	12.391526	12.80388
81	56	27	55.42292	33.090804	31.215828	33.127372	31.63775	33.02514	32.382266	32.979336	31.315892	32.80928	31.071206	32.751444	30.661156	32.613356	31.415796	32.559128	31.32378	32.31743	31.400112	32.217328	31.56744	32.135824	31.671564	32.018144	31.869296	31.61404	32.65232
82	282	27	47.024928	34.487996	33.25728	34.317552	33.261536	34.273576	34.176408	34.262372	33.08634	34.1981	32.899208	34.103676	32.323596	33.997752	32.995078	33.93408	32.997308	33.704012	32.977478	33.644948	33.129892	33.584256	33.358992	33.45984	33.406844	33.192954	34.007356
83	265	27	18.28908	11.78935	11.705516	11.787555	11.800341	11.796492	11.291116	11.753013	11.287128	11.717284	11.321446	11.805506	11.298296	11.779518	11.43745	11.733687	11.4456	11.744218	11.449571	11.62793	11.405354	11.537304	11.509864	11.525702	11.488001	11.731666	11.739318
84	134	27	-14.757375	-6.820693	-7.178833	-6.6821445	-7.193464	-6.7990435	-7.2881915	-6.6731125	-7.0445805	-6.656152	-7.3478605	-6.680986	-6.8722225	-6.675651	-6.8702955	-6.7542895	-7.1762625	-6.768621	-7.4517595	-6.892105	-7.557743	-6.9152855	-7.285581	-6.996028	-7.180619	-7.101312	-6.6919535
85		27	20.927786	13.810352	13.979448	13.794282	13.724056	13.687655	13.725957	13.639791	13.59297	13.640395	14.144048	13.570229	14.045526	13.562346	13.51117	13.327631	13.380083	13.388035	13.358833	13.387919	13.002686	13.357091	13.226099	13.215072	13.363072	13.709736	13.503324
