# Supplementary material for: Dynamic allostery in substrate binding by human thymidylate synthase
Source: eLife. 2022 Oct 6;11:e79915. doi: 10.7554/eLife.79915 (PMC9536839; doi:10.7554/eLife.79915)
Supplement: Appendix 1—figure 2—source data 3. [file elife-79915-app1-fig2-data3.zip › A1F2SD3.txt]

Peak	Residue	N	T1	T2	T3	T4	T5	T6	T7	T8	T9	T10	T11	T12	T13	T14	T15	T16	T17	T18	T19	T20
0	161	20	10.506518	4.0086165	3.95619	3.94126325	3.96233475	3.96446875	3.9437645	3.9952885	3.970166	3.95849	3.951195	4.0378695	3.9684685	4.016859	3.95205	3.998719	4.04131375	3.97812725	3.955458	3.94341025
1	243	20	8.665317	3.062479	3.09511425	2.947698	2.9997345	2.97156675	2.969877	2.94799075	2.97251625	2.95946725	3.021311	2.993893	3.034483	3.04106275	3.11026725	3.0244335	2.998356	2.9203975	3.033168	3.0440025
2	121	20	18.29656	8.013442	7.842694	8.000367	7.741409	7.9551	7.7835765	7.998627	7.872817	7.963835	7.7218885	7.853741	8.048159	7.867028	7.953229	7.866445	7.8545615	7.8784615	7.7527565	7.975657
3	67	20	12.999578	4.898814	4.955008	4.930036	4.952349	4.854689	4.955889	4.882485	4.975874	4.91612	4.8855215	4.881475	5.02276	4.8519565	4.927209	4.851857	4.858625	4.919285	4.814905	4.979592
4	41	20	12.273381	4.869987	4.890009	4.864862	4.921155	4.852647	4.843258	4.778689	4.9172665	4.899013	4.88983	4.8377865	4.8211215	4.830598	4.8162155	4.8862995	4.924385	4.8175045	4.8488645	4.807057
5	279	20	13.239134	5.264261	5.2600985	5.3925095	5.293829	5.3250885	5.335231	5.3112995	5.3127	5.403017	5.328534	5.329887	5.275245	5.249193	5.309222	5.259376	5.379314	5.2608505	5.2938675	5.427696
6	85	20	13.426265	5.439944	5.5267045	5.488721	5.463757	5.416762	5.476143	5.482826	5.5511825	5.523907	5.4704325	5.453647	5.5294255	5.4166945	5.445002	5.4675825	5.51958	5.5074805	5.413299	5.5140975
7	192	20	29.113976	19.006962	18.346716	18.973836	18.479052	18.884256	18.54412	18.962656	18.526456	18.83188	18.59856	18.787464	18.745344	18.7458	18.792404	18.885844	18.68078	18.758946	18.494132	18.90582
8	189	20	24.805326	10.963712	11.279146	11.118129	11.19754	11.071224	11.159828	11.090094	11.151984	11.10288	11.093636	11.065198	11.043905	11.080493	10.960983	11.122063	11.103881	11.012812	11.225812	11.091358
9	34	20	13.513922	5.623759	5.6485785	5.559947	5.6845275	5.504475	5.652074	5.620997	5.640752	5.542439	5.6495395	5.6295755	5.644412	5.6523605	5.63348	5.674233	5.552536	5.611688	5.713398	5.5825105
10	56	20	15.563717	6.375018	6.463462	6.466634	6.377683	6.3339735	6.410984	6.364625	6.387489	6.344404	6.448923	6.391547	6.436961	6.3946285	6.5252795	6.409764	6.430226	6.316935	6.446284	6.463447
11	89	20	11.732826	4.4141355	4.531194	4.5070255	4.590198	4.3651385	4.4260195	4.486381	4.527876	4.475763	4.490598	4.427395	4.6021705	4.499023	4.5958665	4.443565	4.513105	4.5059995	4.564235	4.431716
12	198	20	22.232728	11.669486	11.241388	11.640581	11.32668	11.683364	11.412932	11.658499	11.621922	11.664438	11.550304	11.641846	11.591736	11.573404	11.513498	11.58915	11.686235	11.569537	11.34303	11.715545
13	31	20	19.099658	8.139366	8.255487	8.171765	8.179105	8.1336195	8.194598	8.124939	8.087255	8.1296085	8.1391415	8.0552935	8.179472	8.1581735	8.165194	8.1728255	8.193622	7.9979015	8.231108	8.1584305
14	269	20	21.00504	10.232434	10.338992	10.148278	10.240756	10.280712	10.273204	10.179351	10.204604	10.151766	10.206088	10.266806	10.21873	10.224513	10.326118	10.240672	10.403584	10.219244	10.241815	10.23007
15	73	20	12.52485	4.871992	4.935582	4.812952	4.8485885	4.826949	4.963932	4.919417	4.914807	4.8728095	5.000697	4.852723	4.90938	4.803712	4.923694	4.9085805	5.055657	4.8979235	4.954134	4.8000195
16	259	20	22.892504	10.430696	9.982469	10.379355	9.959436	10.40445	10.0385	10.384936	10.006924	10.239038	10.0471	10.298133	10.117982	10.320162	10.213548	10.361038	10.159563	10.234194	9.94049	10.312323
17	221	20	31.950494	17.395388	17.322256	17.500116	17.236928	17.458504	17.349792	17.627384	17.237384	17.382012	17.437354	17.418548	17.411866	17.392162	17.446224	17.538676	17.476568	17.326588	17.310196	17.55193
18	282	20	47.143736	25.781982	25.802318	25.915584	25.598564	25.773876	25.599248	25.8812	25.476032	25.734912	25.626848	25.768238	25.638098	25.70115	25.851928	25.87014	25.77004	25.66429	25.60492	25.784992
19	198	20	16.846106	8.36952	7.703899	8.34298	7.659034	8.330426	7.726235	8.339151	7.684124	8.210408	7.9652585	8.162229	8.024562	8.1348135	8.032345	8.148965	8.041118	8.047248	7.647824	8.268052
20	187	20	34.9442	21.313032	21.691	21.350724	21.415164	21.292224	21.442168	21.467296	21.343056	21.304456	21.450056	21.26132	21.404434	21.25611	21.502952	21.22616	21.410114	21.227064	21.545812	21.3758
21	269	20	22.371938	11.634412	11.776248	11.660339	11.528182	11.604279	11.646265	11.630802	11.61264	11.595496	11.654337	11.60827	11.660792	11.658816	11.66337	11.664484	11.742924	11.580072	11.458543	11.65411
22	192	20	47.143736	25.781982	25.802318	25.915584	25.598564	25.773876	25.599248	25.8812	25.476032	25.734912	25.626848	25.768238	25.638098	25.70115	25.851928	25.87014	25.77004	25.66429	25.60492	25.784992
23	88	20	14.776035	7.002749	7.016811	6.971537	6.879029	6.895763	6.869472	6.961516	6.8557	6.832369	6.83031	6.8990835	6.911249	6.893959	6.905753	6.931831	6.94362	6.8951295	6.874572	6.883485
24	221	20	27.92938	15.488604	14.930218	15.506093	14.937572	15.427518	14.890332	15.461476	15.040356	15.356587	15.412604	15.463869	15.39524	15.264057	15.173977	15.402282	15.24648	15.264106	14.955552	15.319133
25	41	20	14.580445	6.46727	6.4603035	6.462675	6.603742	6.4261085	6.430864	6.422683	6.457443	6.394364	6.5211995	6.387274	6.464126	6.37366	6.449466	6.504667	6.461861	6.497539	6.5335395	6.476459
26	67	20	13.189373	5.664985	5.860771	5.697018	5.667235	5.5434765	5.6903955	5.5594545	5.54762	5.676546	5.6240365	5.680841	5.584029	5.506426	5.6355235	5.565357	5.585055	5.611653	5.73138	5.582362
27	279	20	12.958662	5.8055715	5.986211	5.918875	5.883171	5.896383	5.967034	5.911139	5.842779	5.957317	5.912996	5.8625705	5.9295975	5.803463	5.891096	5.996012	5.875832	5.940574	5.944247	5.967459
28	131	20	10.702298	4.2940255	4.314469	4.282594	4.242501	4.276282	4.283595	4.3333965	4.267823	4.2049105	4.247413	4.290201	4.1630845	4.198346	4.3430975	4.241674	4.223098	4.279033	4.286662	4.284443
29	187	20	28.375452	16.540524	16.491958	16.494161	16.653504	16.433246	16.419878	16.463973	16.30259	16.446714	16.428018	16.439958	16.389667	16.360254	16.350945	16.335356	16.398996	16.355986	16.579532	16.45311
30	189	20	27.525066	13.397266	13.706976	13.462198	13.579922	13.343212	13.427676	13.408434	13.403386	13.453297	13.46435	13.433419	13.382237	13.258638	13.348384	13.36483	13.313438	13.300139	13.681316	13.495121
31	233	20	43.621672	19.2112	19.317448	19.246954	19.265606	19.121634	18.97678	19.196062	19.031032	19.223054	19.289428	19.116032	19.08747	19.053492	19.00876	18.98352	19.032784	18.919126	19.28583	19.263842
32	121	20	39.770224	18.776832	18.983276	18.76482	18.84464	18.65662	18.654036	18.681532	18.659262	18.737926	18.656732	18.702832	18.81945	18.545098	18.490832	18.494596	18.619996	18.541368	18.844994	18.712872
33	31	20	26.820536	11.93829	12.059134	11.965875	12.032172	11.866378	11.838595	11.859763	11.89447	11.906761	11.901689	11.874163	11.943298	11.832	11.748858	11.795368	11.888574	11.769658	11.916354	11.943372
34	259	20	25.16804	11.77774	12.014849	11.64614	11.749997	11.602507	11.688454	11.631806	11.60304	11.673087	11.787676	11.708024	11.725248	11.597696	11.626064	11.484872	11.655438	11.547512	11.80969	11.702439
35	45	20	32.484992	16.578032	16.881336	16.622994	16.789646	16.534128	16.798298	16.488155	16.665862	16.705241	16.425033	16.54869	16.714951	16.539198	16.661846	16.469524	16.513722	16.373992	16.78218	16.593414
36	88	20	9.422833	4.0405505	4.03430325	4.0685125	4.0682205	4.0670005	3.99872475	3.97512575	4.05941675	4.01510675	4.048851	4.0318445	4.1223155	4.00552825	4.110491	4.043163	4.00543325	3.9908345	4.0957935	4.10083125
37	58	20	23.288124	10.534466	10.634252	10.56842	10.632588	10.48841	10.593982	10.405308	10.341308	10.38727	10.493258	10.497726	10.603591	10.317334	10.464199	10.437048	10.377484	10.352346	10.608735	10.568276
38	313	20	90.562072	75.690384	76.314496	75.74824	76.437984	75.450128	74.901656	75.096656	76.182576	75.410296	75.507208	75.336776	75.011248	74.810336	75.304952	74.716592	75.577712	74.794864	76.176224	75.548536
39	34	20	13.051244	5.828642	5.854661	5.82677	5.8618905	5.916332	5.845272	5.8447375	5.8303935	5.826679	5.723521	5.824875	5.810564	5.732156	5.775529	5.7465865	5.796439	5.868561	5.823926	5.747493
40	45	20	27.17957	14.025842	13.244196	14.00623	13.415514	14.02302	13.332498	13.950234	13.511341	13.868697	13.299828	13.82368	13.582714	13.697498	13.6105	13.822718	13.661144	13.684816	13.310764	13.832674
41	74	20	13.291234	5.9832845	5.8863045	5.929551	5.9547845	5.927038	5.901303	5.916146	5.892792	5.8882915	5.803707	5.7781575	5.881506	5.777471	5.9204465	5.83631	5.980718	5.767157	5.815734	5.927747
42	158	20	16.521283	7.156919	7.2082355	7.117663	7.311041	7.103304	7.14058	7.1057075	7.226096	7.230082	7.0899765	7.094461	7.0133265	7.0938585	7.097404	7.151613	7.127763	7.101442	7.1757195	7.072103
43	204	20	16.59009	6.748819	6.897437	6.7895235	6.847332	6.76148	6.881843	6.7518485	6.854967	6.813856	6.728424	6.671332	6.7795235	6.8135525	6.7292565	6.810466	6.8505855	6.709925	6.834764	6.7421075
44	313	20	87.434624	73.417808	68.785872	73.438848	70.278672	73.527808	70.32888	72.863088	71.449552	72.754944	71.3976	72.346208	71.585392	72.12784	71.499344	71.616656	72.256512	71.798568	69.646928	72.731104
45	223	20	10.018922	3.8735055	3.8386725	3.87441575	3.890325	3.83664	3.7390775	3.79374425	3.74349225	3.92437475	3.74869	3.7831395	3.79656975	3.83523825	3.7876915	3.7957745	3.7449335	3.84314825	3.847166	3.83780275
46	118	20	11.74716	5.051253	5.1903685	5.132293	5.1213205	5.125149	5.009699	5.0987675	5.1700655	5.1204515	4.966188	5.114856	5.073431	5.014708	5.1080625	5.093275	5.059945	5.1037135	5.2690765	5.136068
47	208	20	9.094001	3.8006775	3.89648	3.86882575	3.8277755	3.8253575	3.90530475	3.836517	3.93098175	3.777012	3.7653585	3.77785	3.8208375	3.84015975	3.8950345	3.87177325	3.7154775	3.7572935	3.83668925	3.773996
48	265	20	11.823962	4.6196925	4.654917	4.5655265	4.6212455	4.623942	4.540599	4.585466	4.5836005	4.556687	4.5859385	4.6658565	4.6114705	4.55942	4.601511	4.59497	4.6344945	4.516307	4.575908	4.666737
49	118	20	13.303276	5.264781	5.02115	5.253283	4.971605	5.168854	5.013379	5.157437	5.022366	5.2059965	5.180373	5.176013	5.074326	5.182237	5.086166	5.1342725	5.1755205	5.150313	5.025897	5.092052
50	89	20	13.282918	5.800494	5.765593	5.763961	5.74414	5.776839	5.639908	5.732299	5.825007	5.76773	5.762797	5.7292125	5.8174895	5.685823	5.7997	5.784348	5.76383	5.726072	5.6992985	5.756778
51	243	20	8.394182	3.159561	3.22970275	3.2191885	3.1956535	3.218298	3.0769115	3.238193	3.269934	3.1523685	3.2253545	3.15719525	3.1515495	3.1399945	3.1827255	3.236293	3.21421975	3.2173655	3.1452835	3.1951465
52	212	20	10.836942	4.4238645	4.3809665	4.3242685	4.4136515	4.420047	4.40675	4.4648435	4.380131	4.4356435	4.4426985	4.507344	4.478852	4.3859835	4.4492255	4.474186	4.5233025	4.4065525	4.329764	4.368715
53	73	20	12.062334	5.075346	5.0402545	5.146316	5.099462	5.036679	4.980611	5.112899	5.057355	5.055427	5.02404	5.044096	5.018274	5.024997	5.102828	4.973497	5.0583645	5.013273	4.9462615	5.103637
54	233	20	9.89715	3.8202855	3.84397475	3.7494085	3.698382	3.7682955	3.8205695	3.83643975	3.7492335	3.7716415	3.76377225	3.75156725	3.770419	3.7603255	3.744688	3.758443	3.8126035	3.878544	3.7323165	3.70513025
55	203	20	20.779584	9.492933	9.67107	9.407956	9.43077	9.427664	9.417445	9.350369	9.40441	9.404942	9.450474	9.442335	9.441066	9.2414	9.307679	9.243478	9.33038	9.324397	9.480226	9.372103
56	106	20	12.521787	5.369908	5.3836025	5.341265	5.421915	5.399295	5.436086	5.249871	5.367303	5.401123	5.4011955	5.299606	5.350546	5.334186	5.327875	5.362597	5.3989395	5.455412	5.3293635	5.426471
57	203	20	11.450372	4.800265	4.812337	4.757393	4.797661	4.7682985	4.873075	4.915519	4.7685405	4.7997375	4.725242	4.8665335	4.734011	4.649181	4.868879	4.868768	4.6723285	4.6286825	4.855176	4.877292
58	164	20	9.678308	3.9605635	4.13705575	4.067921	4.0452145	3.965041	3.93671	3.935156	3.9071395	3.9570335	3.891467	3.91221175	4.054098	3.90937	3.864919	3.9390275	3.96292125	3.959471	3.978739	3.9684655
59	285	20	10.338609	4.395471	4.435505	4.365286	4.501449	4.362047	4.4373035	4.342589	4.4122175	4.4373075	4.308717	4.3622135	4.347441	4.402567	4.4504815	4.3583195	4.287065	4.395645	4.5109895	4.384873
60	212	20	7.554115	3.419482	3.446323	3.4855775	3.5418195	3.40944	3.383765	3.29659775	3.341486	3.3515285	3.3580075	3.2711115	3.41763425	3.3153775	3.3613735	3.3019395	3.42212325	3.26476825	3.461707	3.4536155
61	84	20	6.880282	2.67265	2.59399925	2.687842	2.612747	2.715134	2.634358	2.74126375	2.6185985	2.7841615	2.77094375	2.7330485	2.607352	2.813078	2.6085845	2.62280175	2.779138	2.655045	2.63611675	2.68853
62	285	20	3.466034	0.8472975	0.5192029375	0.89752725	0.592572875	0.76793825	0.4894441875	0.775200625	0.5541896875	0.742329125	0.53560425	0.76120575	0.58293925	0.663313125	0.5200291875	0.6766441875	0.63669075	0.64610525	0.569733375	0.740734875
63	84	20	8.181932	3.5357585	3.62303325	3.6104225	3.6286445	3.48342625	3.51756775	3.46761825	3.544015	3.60683875	3.45612	3.5429435	3.5539315	3.57355625	3.5445035	3.579775	3.46265925	3.4653265	3.554101	3.52469775
64	232	20	8.2480695	3.505481	3.642265	3.5194575	3.4616	3.54472325	3.554827	3.48474425	3.406692	3.5207835	3.44896275	3.5219675	3.5395035	3.41238175	3.414296	3.473597	3.46573525	3.52878075	3.43308475	3.5238825
65	101	20	11.206175	4.405285	4.345078	4.374995	4.353726	4.3715635	4.375806	4.4340605	4.392596	4.383495	4.40536	4.3731865	4.3813125	4.3540455	4.436164	4.275097	4.369379	4.342017	4.3635935	4.3849795
66	85	20	9.541133	4.13050725	4.100064	4.070304	3.890255	4.0118425	4.08920625	3.9872355	4.00470225	4.01939025	4.00882575	3.9647645	3.982056	3.9724265	3.9422985	3.990551	4.0744945	3.973235	4.0111325	3.9911825
67	252	20	13.295188	5.70745	5.83585	5.7080455	5.7444855	5.78045	5.878387	5.782582	5.771223	5.870757	5.7764795	5.7307075	5.7183955	5.6728485	5.807343	5.725754	5.864405	5.748583	5.879714	5.73429
68	232	20	7.870657	3.1096575	3.140712	3.0773625	3.10850875	3.1004175	3.08528575	3.071178	3.164612	3.07901875	3.10830525	3.1494375	3.148195	3.155972	3.072056	3.079868	3.070471	3.125969	3.124108	3.11211075
69	158	20	17.407396	7.844093	7.6094665	7.939742	7.62691	7.9159175	7.71012	7.885409	7.860785	7.894245	7.820475	7.915694	7.830882	7.777013	7.8393325	7.8061025	8.0246645	7.821059	7.6647015	7.881076
70	101	20	10.471434	3.96995	3.6434385	3.924081	3.720126	3.8955235	3.84274175	3.98943475	3.78694475	3.72627325	3.8466375	3.876494	3.8031605	3.86652525	3.786975	3.80714925	3.9124265	3.853924	3.86069475	3.8959245
71	252	20	13.36785	5.854241	5.7883335	5.81763	5.923355	5.839942	5.7935015	5.772339	5.963366	5.8703225	5.919274	5.8784	5.861111	5.822873	5.842188	5.822875	5.914127	5.8724615	5.753622	5.763695
72	223	20	8.40493	3.24570975	3.323649	3.366038	3.337287	3.264399	3.243318	3.2426535	3.2444065	3.22249275	3.17418225	3.352991	3.3329075	3.2821975	3.28999025	3.301547	3.34872775	3.3359915	3.36783675	3.26934075
73	74	20	8.595434	3.34448	3.512015	3.4568315	3.50830875	3.40777475	3.4851745	3.478746	3.36871	3.39126775	3.437175	3.426651	3.498843	3.39295625	3.479813	3.40653025	3.376856	3.366382	3.475928	3.4159015
74	164	20	8.337864	3.128545	3.143071	3.2136205	3.144054	3.17472875	3.1832395	3.12409975	3.11368025	3.13459	3.221815	3.1571405	3.09192425	3.10230225	3.100578	3.156587	3.109949	3.093211	3.205127	3.0964735
75	131	20	8.798662	3.33366825	3.01253	3.375631	3.129594	3.240147	3.0126	3.3440085	3.148218	3.206613	3.149365	3.208594	3.258801	3.364118	3.17586	3.22435925	3.20564275	3.279039	3.1365925	3.2941195
76	79	20	10.570344	4.228412	4.2966225	4.31369	4.2629395	4.32338	4.17805175	4.312596	4.303677	4.3194345	4.311759	4.33859	4.349573	4.3241245	4.2255115	4.238519	4.253891	4.2660875	4.227087	4.2828245
77	106	20	23.617708	10.010302	10.061544	10.00262	10.001018	9.936592	9.867939	9.969294	9.946979	9.943991	9.910564	9.910794	10.018874	9.933829	9.839204	9.859156	9.98509	9.860439	9.930595	10.042064
78	134	20	12.054767	5.037169	4.9958445	4.987659	5.049966	4.9648195	4.959535	4.921042	4.9299255	4.886333	4.8950445	4.979789	4.996529	4.8713475	4.934014	4.8990675	4.920053	4.933272	4.9401655	5.021573
79	204	20	18.169464	7.6974605	7.729066	7.6367185	7.723491	7.702852	7.670578	7.5825625	7.638303	7.6583465	7.5578385	7.6368125	7.790897	7.543118	7.630306	7.59087	7.5435945	7.564882	7.6818825	7.7281485
80	58	20	19.037452	7.9894785	7.947519	7.964232	8.0181525	7.9457575	7.876145	7.9278025	7.9095005	7.9690895	7.9437165	7.950921	7.95598	7.845977	7.8796955	7.8266145	7.9221915	7.96422	7.945	8.014717
81	56	20	41.589368	18.287076	18.3302	18.294996	18.28848	18.16398	18.031166	18.263868	18.038756	18.286068	18.282224	18.170622	18.098542	18.082294	18.050004	18.027416	18.075036	17.951422	18.294132	18.3077
82	282	20	39.770224	18.776832	18.983276	18.76482	18.84464	18.65662	18.654036	18.681532	18.659262	18.737926	18.656732	18.702832	18.81945	18.545098	18.490832	18.494596	18.619996	18.541368	18.844994	18.712872
83	265	20	14.004522	6.390863	6.571107	6.433189	6.529552	6.3413095	6.388039	6.40384	6.520952	6.395866	6.283472	6.5079385	6.44011	6.373801	6.343957	6.2950055	6.4942765	6.3395585	6.433644	6.420469
84	134	20	10.275458	4.333431	4.220922	4.3068925	4.339874	4.333345	4.259139	4.320525	4.384205	4.10508325	4.245626	4.312069	4.3013925	4.2722645	4.2556515	4.3812265	4.414707	4.2807065	4.2638375	4.14780425
85		20	15.252225	6.633639	6.685358	6.680281	6.7310435	6.553203	6.551574	6.526455	6.711675	6.602052	6.645063	6.554902	6.5804495	6.513488	6.511536	6.56742	6.703688	6.6520085	6.648262	6.591888
