# Supplementary material for: Dynamic allostery in substrate binding by human thymidylate synthase
Source: eLife. 2022 Oct 6;11:e79915. doi: 10.7554/eLife.79915 (PMC9536839; doi:10.7554/eLife.79915)
Supplement: Appendix 1—figure 3—source data 1. [file elife-79915-app1-fig3-data1.zip › A1F3SD1.txt]

$ITC
$ 39 
$NOT
$ 25 
$ 120 
$ 750 
$ 8 
$ 2 
$ADCGainCode:  0 
$False,True,True
$ 0.2 , 0.4 , 180 , 5 
$ 1 , 2 , 180 , 5 
$ 1 , 2 , 180 , 5 
$ 1 , 2 , 180 , 5 
$ 1 , 2 , 180 , 5 
$ 1 , 2 , 180 , 5 
$ 1 , 2 , 180 , 5 
$ 1 , 2 , 180 , 5 
$ 1 , 2 , 180 , 5 
$ 1 , 2 , 180 , 5 
$ 1 , 2 , 180 , 5 
$ 1 , 2 , 180 , 5 
$ 1 , 2 , 180 , 5 
$ 1 , 2 , 180 , 5 
$ 1 , 2 , 180 , 5 
$ 1 , 2 , 180 , 5 
$ 1 , 2 , 180 , 5 
$ 1 , 2 , 180 , 5 
$ 1 , 2 , 180 , 5 
$ 1 , 2 , 180 , 5 
$ 1 , 2 , 180 , 5 
$ 1 , 2 , 180 , 5 
$ 1 , 2 , 180 , 5 
$ 1 , 2 , 180 , 5 
$ 1 , 2 , 180 , 5 
$ 1 , 2 , 180 , 5 
$ 1 , 2 , 180 , 5 
$ 1 , 2 , 180 , 5 
$ 1 , 2 , 180 , 5 
$ 1 , 2 , 180 , 5 
$ 1 , 2 , 180 , 5 
$ 1 , 2 , 180 , 5 
$ 1 , 2 , 180 , 5 
$ 1 , 2 , 180 , 5 
$ 1 , 2 , 180 , 5 
$ 1 , 2 , 180 , 5 
$ 1 , 2 , 180 , 5 
$ 1 , 2 , 180 , 5 
$ 1 , 2 , 180 , 5 
# 0 
# 0.5 
# 0.025 
# 0.2064 
# 25 
# 3.6456 
# 6.82285 
?
% ITC200_12.08.168
% 0.2064 
% 3.6456 
%-0.53762 , 29.75819 
% 0.228024 , 29.50164 
% 0.8333333 
% 168960 , 168990 
% 0.25 , 81 
% 0.007799 ,-0.033902 
%-19.7 , 8 
% 0 , 0 
% 0 
% 128000       128404 
% 43.1 
% 500 , 750 , 1000 , 750 
% 0.04257 ,-0.00249 , 0.000047734 ,-0.000000435026 , 0.00000000201917 
% ITC200 Ver: 1.26.1
@0
5.00,8.00523,24.986500,0.000247,25.035289,0.1189,-0.153,8.00523,0.00000
6.00,8.00540,24.986565,0.000245,25.035270,0.1189,-0.153,8.00540,0.00000
7.00,8.00429,24.986595,0.000249,25.035237,0.1190,-0.153,8.00429,0.00000
8.00,8.00488,24.986588,0.000247,25.035198,0.1190,-0.153,8.00488,0.00000
9.00,8.00492,24.986589,0.000246,25.035163,0.1191,-0.153,8.00492,0.00000
10.00,8.00550,24.986566,0.000246,25.035159,0.1192,-0.153,8.00550,0.00000
11.00,8.00500,24.986591,0.000247,25.035228,0.1192,-0.153,8.00500,0.00000
12.00,8.00561,24.986664,0.000243,25.035271,0.1193,-0.153,8.00561,0.00000
13.00,8.00477,24.986742,0.000245,25.035312,0.1193,-0.153,8.00477,0.00000
14.00,8.00420,24.986830,0.000247,25.035338,0.1194,-0.153,8.00420,0.00000
15.00,8.00348,24.986927,0.000247,25.035307,0.1194,-0.153,8.00348,0.00000
16.00,8.00337,24.986928,0.000245,25.035192,0.1194,-0.153,8.00337,0.00000
17.00,8.00308,24.986882,0.000240,25.035184,0.1195,-0.153,8.00308,0.00000
18.00,8.00370,24.986885,0.000239,25.035159,0.1195,-0.153,8.00370,0.00000
19.00,8.00325,24.986896,0.000235,25.035233,0.1195,-0.152,8.00325,0.00000
20.00,8.00240,24.986903,0.000230,25.035316,0.1195,-0.152,8.00240,0.00000
21.00,8.00198,24.986958,0.000231,25.035405,0.1195,-0.152,8.00198,0.00000
22.00,8.00188,24.987071,0.000234,25.035434,0.1195,-0.152,8.00188,0.00000
23.00,8.00192,24.987112,0.000231,25.035453,0.1196,-0.152,8.00192,0.00000
24.00,8.00224,24.987093,0.000228,25.035356,0.1196,-0.151,8.00224,0.00000
25.00,8.00325,24.987129,0.000231,25.035292,0.1195,-0.151,8.00325,0.00000
26.00,8.00460,24.987150,0.000227,25.035236,0.1195,-0.151,8.00460,0.00000
27.00,8.00497,24.987154,0.000229,25.035220,0.1195,-0.151,8.00497,0.00000
28.00,8.00595,24.987094,0.000233,25.035130,0.1195,-0.151,8.00595,0.00000
29.00,8.00610,24.987162,0.000235,25.035141,0.1195,-0.151,8.00610,0.00000
30.00,8.00592,24.987203,0.000238,25.035157,0.1195,-0.151,8.00592,0.00000
31.00,8.00525,24.987258,0.000243,25.035222,0.1195,-0.151,8.00525,0.00000
32.00,8.00465,24.987297,0.000248,25.035218,0.1195,-0.151,8.00465,0.00000
33.00,8.00261,24.987415,0.000245,25.035305,0.1194,-0.151,8.00261,0.00000
34.00,8.00171,24.987501,0.000246,25.035423,0.1194,-0.151,8.00171,0.00000
35.00,8.00202,24.987491,0.000245,25.035417,0.1194,-0.151,8.00202,0.00000
36.00,8.00232,24.987506,0.000244,25.035397,0.1194,-0.151,8.00232,0.00000
37.00,8.00258,24.987545,0.000243,25.035418,0.1193,-0.151,8.00258,0.00000
38.00,8.00345,24.987589,0.000250,25.035436,0.1193,-0.151,8.00345,0.00000
39.00,8.00336,24.987575,0.000252,25.035363,0.1193,-0.151,8.00336,0.00000
40.00,8.00337,24.987656,0.000251,25.035325,0.1192,-0.151,8.00337,0.00000
41.00,8.00322,24.987624,0.000243,25.035215,0.1192,-0.151,8.00322,0.00000
42.00,8.00218,24.987669,0.000239,25.035272,0.1191,-0.151,8.00218,0.00000
43.00,8.00192,24.987692,0.000233,25.035277,0.1191,-0.151,8.00192,0.00000
44.00,8.00298,24.987695,0.000233,25.035269,0.1190,-0.151,8.00298,0.00000
45.00,8.00250,24.987692,0.000234,25.035359,0.1190,-0.151,8.00250,0.00000
46.00,8.00090,24.987771,0.000241,25.035483,0.1189,-0.151,8.00090,0.00000
47.00,8.00172,24.987749,0.000244,25.035397,0.1189,-0.151,8.00172,0.00000
48.00,8.00135,24.987754,0.000244,25.035370,0.1188,-0.151,8.00135,0.00000
49.00,8.00067,24.987794,0.000246,25.035343,0.1188,-0.151,8.00067,0.00000
50.00,8.00009,24.987864,0.000244,25.035287,0.1188,-0.150,8.00009,0.00000
51.00,8.00034,24.987924,0.000243,25.035296,0.1187,-0.150,8.00034,0.00000
52.00,8.00071,24.987923,0.000240,25.035286,0.1187,-0.150,8.00071,0.00000
53.00,8.00102,24.987927,0.000240,25.035285,0.1187,-0.150,8.00102,0.00000
54.00,8.00167,24.987956,0.000237,25.035311,0.1187,-0.150,8.00167,0.00000
55.00,8.00218,24.987993,0.000240,25.035341,0.1187,-0.150,8.00218,0.00000
56.00,8.00220,24.987986,0.000242,25.035308,0.1187,-0.150,8.00220,0.00000
57.00,8.00151,24.988126,0.000245,25.035394,0.1187,-0.150,8.00151,0.00000
58.00,8.00146,24.988151,0.000243,25.035330,0.1187,-0.150,8.00146,0.00000
59.00,8.00049,24.988176,0.000244,25.035303,0.1187,-0.150,8.00049,0.00000
60.00,8.00041,24.988156,0.000241,25.035229,0.1187,-0.149,8.00041,0.00000
61.00,8.00255,24.988172,0.000239,25.035158,0.1187,-0.149,8.00255,0.00000
62.00,8.00401,24.988172,0.000236,25.035050,0.1187,-0.149,8.00401,0.00000
63.00,8.00433,24.988232,0.000239,25.035045,0.1187,-0.149,8.00433,0.00000
64.00,8.00374,24.988212,0.000241,25.035014,0.1187,-0.149,8.00374,0.00000
65.00,8.00356,24.988216,0.000235,25.035056,0.1186,-0.149,8.00356,0.00000
66.00,8.00200,24.988226,0.000233,25.035068,0.1186,-0.149,8.00200,0.00000
67.00,8.00081,24.988211,0.000231,25.035100,0.1186,-0.149,8.00081,0.00000
68.00,8.00037,24.988246,0.000234,25.035137,0.1186,-0.149,8.00037,0.00000
69.00,8.00110,24.988292,0.000232,25.035132,0.1186,-0.149,8.00110,0.00000
70.00,8.00060,24.988398,0.000237,25.035142,0.1185,-0.149,8.00060,0.00000
71.00,8.00020,24.988476,0.000245,25.035234,0.1185,-0.149,8.00020,0.00000
72.00,7.99997,24.988541,0.000250,25.035274,0.1185,-0.149,7.99997,0.00000
73.00,8.00046,24.988604,0.000247,25.035341,0.1184,-0.149,8.00046,0.00000
74.00,8.00088,24.988641,0.000251,25.035388,0.1183,-0.149,8.00088,0.00000
75.00,8.00125,24.988666,0.000256,25.035412,0.1183,-0.149,8.00125,0.00000
76.00,8.00184,24.988673,0.000247,25.035393,0.1182,-0.149,8.00184,0.00000
77.00,8.00227,24.988718,0.000239,25.035416,0.1181,-0.149,8.00227,0.00000
78.00,8.00317,24.988672,0.000234,25.035305,0.1181,-0.149,8.00317,0.00000
79.00,8.00362,24.988703,0.000226,25.035303,0.1180,-0.148,8.00362,0.00000
80.00,8.00444,24.988709,0.000225,25.035254,0.1179,-0.148,8.00444,0.00000
81.00,8.00432,24.988761,0.000225,25.035193,0.1179,-0.148,8.00432,0.00000
82.00,8.00425,24.988704,0.000226,25.035052,0.1178,-0.148,8.00425,0.00000
83.00,8.00337,24.988756,0.000228,25.035033,0.1177,-0.148,8.00337,0.00000
84.00,8.00283,24.988802,0.000227,25.035040,0.1176,-0.148,8.00283,0.00000
85.00,8.00226,24.988793,0.000221,25.035030,0.1175,-0.147,8.00226,0.00000
86.00,8.00216,24.988792,0.000223,25.034986,0.1174,-0.147,8.00216,0.00000
87.00,8.00158,24.988884,0.000227,25.035089,0.1173,-0.147,8.00158,0.00000
88.00,8.00090,24.988933,0.000230,25.035177,0.1173,-0.147,8.00090,0.00000
89.00,8.00075,24.988959,0.000237,25.035165,0.1172,-0.147,8.00075,0.00000
90.00,8.00108,24.989034,0.000239,25.035171,0.1171,-0.148,8.00108,0.00000
91.00,8.00250,24.989045,0.000238,25.035201,0.1170,-0.148,8.00250,0.00000
92.00,8.00315,24.989000,0.000227,25.035150,0.1170,-0.147,8.00315,0.00000
93.00,8.00313,24.988990,0.000231,25.035144,0.1169,-0.147,8.00313,0.00000
94.00,8.00285,24.989035,0.000233,25.035157,0.1169,-0.147,8.00285,0.00000
95.00,8.00235,24.989042,0.000233,25.035195,0.1169,-0.147,8.00235,0.00000
96.00,8.00078,24.989061,0.000236,25.035187,0.1168,-0.147,8.00078,0.00000
97.00,8.00009,24.989125,0.000247,25.035170,0.1168,-0.147,8.00009,0.00000
98.00,8.00052,24.989157,0.000240,25.035130,0.1167,-0.147,8.00052,0.00000
99.00,8.00127,24.989183,0.000233,25.035054,0.1167,-0.147,8.00127,0.00000
100.00,8.00145,24.989221,0.000232,25.034993,0.1166,-0.147,8.00145,0.00000
101.00,8.00200,24.989300,0.000231,25.035048,0.1166,-0.147,8.00200,0.00000
102.00,8.00203,24.989332,0.000230,25.035126,0.1166,-0.147,8.00203,0.00000
103.00,8.00129,24.989390,0.000232,25.035153,0.1166,-0.146,8.00129,0.00000
104.00,8.00089,24.989422,0.000235,25.035238,0.1165,-0.146,8.00089,0.00000
105.00,8.00069,24.989408,0.000237,25.035233,0.1165,-0.146,8.00069,0.00000
106.00,8.00069,24.989415,0.000241,25.035232,0.1165,-0.146,8.00069,0.00000
107.00,8.00073,24.989520,0.000241,25.035211,0.1164,-0.146,8.00073,0.00000
108.00,8.00073,24.989567,0.000242,25.035199,0.1164,-0.146,8.00073,0.00000
109.00,8.00118,24.989605,0.000245,25.035186,0.1163,-0.147,8.00118,0.00000
110.00,8.00157,24.989692,0.000242,25.035234,0.1163,-0.146,8.00157,0.00000
111.00,8.00147,24.989781,0.000238,25.035281,0.1162,-0.146,8.00147,0.00000
112.00,8.00196,24.989767,0.000236,25.035289,0.1161,-0.146,8.00196,0.00000
113.00,8.00256,24.989823,0.000232,25.035262,0.1160,-0.146,8.00256,0.00000
114.00,8.00173,24.989849,0.000230,25.035215,0.1160,-0.146,8.00173,0.00000
115.00,8.00085,24.989879,0.000230,25.035244,0.1159,-0.146,8.00085,0.00000
116.00,8.00174,24.989906,0.000229,25.035192,0.1158,-0.145,8.00174,0.00000
117.00,8.00200,24.989863,0.000233,25.035123,0.1157,-0.146,8.00200,0.00000
118.00,8.00293,24.989861,0.000236,25.035185,0.1156,-0.146,8.00293,0.00000
119.00,8.00362,24.989870,0.000236,25.035200,0.1154,-0.146,8.00362,0.00000
120.00,8.00551,24.989893,0.000232,25.035128,0.1153,-0.145,8.00551,0.00000
121.00,8.00370,24.989917,0.000236,25.035115,0.1152,-0.145,8.00370,0.00000
122.00,8.00318,24.990038,0.000236,25.035147,0.1151,-0.145,8.00318,0.00000
123.00,8.00207,24.990055,0.000236,25.035048,0.1150,-0.145,8.00207,0.00000
124.00,8.00164,24.990090,0.000239,25.035061,0.1149,-0.145,8.00164,0.00000
125.00,7.99961,24.990163,0.000240,25.035113,0.1148,-0.145,7.99961,0.00000
126.00,7.99921,24.990162,0.000238,25.035141,0.1147,-0.145,7.99921,0.00000
127.00,7.99804,24.990205,0.000234,25.035217,0.1146,-0.145,7.99804,0.00000
128.00,7.99728,24.990280,0.000232,25.035330,0.1145,-0.145,7.99728,0.00000
129.00,7.99670,24.990353,0.000231,25.035389,0.1145,-0.144,7.99670,0.00000
130.00,7.99689,24.990302,0.000229,25.035359,0.1144,-0.144,7.99689,0.00000
131.00,7.99814,24.990337,0.000230,25.035349,0.1143,-0.144,7.99814,0.00000
@1,0.2000,0.4, 120.021000000001 
132.00,7.99900,24.990328,0.000234,25.035306,0.1143,-0.144,7.99900,0.00000
133.00,7.99891,24.990315,0.000238,25.035267,0.1142,-0.144,7.99891,0.00000
134.00,7.98723,24.990306,0.000237,25.035214,0.1141,-0.144,7.98723,0.00000
135.00,7.97297,24.990352,0.000243,25.035265,0.1141,-0.145,7.97297,0.00000
136.00,7.95814,24.990394,0.000244,25.035284,0.1140,-0.145,7.95814,0.00000
137.00,7.94684,24.990384,0.000237,25.035271,0.1139,-0.144,7.94684,0.00000
138.00,7.93865,24.990421,0.000232,25.035326,0.1138,-0.144,7.93865,0.00000
139.00,7.94411,24.990485,0.000235,25.035409,0.1138,-0.144,7.94411,0.00000
140.00,7.95369,24.990511,0.000230,25.035399,0.1137,-0.144,7.95369,0.00000
141.00,7.96400,24.990540,0.000229,25.035346,0.1137,-0.144,7.96400,0.00000
142.00,7.97184,24.990663,0.000238,25.035359,0.1137,-0.144,7.97184,0.00000
143.00,7.97815,24.990656,0.000245,25.035283,0.1136,-0.144,7.97815,0.00000
144.00,7.98249,24.990713,0.000244,25.035261,0.1136,-0.144,7.98249,0.00000
145.00,7.98536,24.990778,0.000247,25.035277,0.1136,-0.144,7.98536,0.00000
146.00,7.98766,24.990805,0.000248,25.035296,0.1135,-0.144,7.98766,0.00000
147.00,7.98943,24.990803,0.000248,25.035283,0.1135,-0.144,7.98943,0.00000
148.00,7.99028,24.990870,0.000245,25.035320,0.1135,-0.144,7.99028,0.00000
149.00,7.99074,24.990898,0.000243,25.035304,0.1134,-0.144,7.99074,0.00000
150.00,7.99030,24.990943,0.000243,25.035307,0.1134,-0.144,7.99030,0.00000
151.00,7.99029,24.990984,0.000240,25.035306,0.1134,-0.143,7.99029,0.00000
152.00,7.99063,24.991042,0.000234,25.035363,0.1133,-0.143,7.99063,0.00000
153.00,7.99140,24.991058,0.000234,25.035356,0.1133,-0.143,7.99140,0.00000
154.00,7.99241,24.991008,0.000235,25.035335,0.1133,-0.143,7.99241,0.00000
155.00,7.99344,24.991013,0.000234,25.035317,0.1132,-0.143,7.99344,0.00000
156.00,7.99539,24.991078,0.000236,25.035393,0.1132,-0.143,7.99539,0.00000
157.00,7.99667,24.991086,0.000245,25.035320,0.1132,-0.143,7.99667,0.00000
158.00,7.99743,24.991176,0.000245,25.035321,0.1132,-0.143,7.99743,0.00000
159.00,7.99749,24.991245,0.000248,25.035280,0.1132,-0.143,7.99749,0.00000
160.00,7.99780,24.991309,0.000247,25.035279,0.1132,-0.143,7.99780,0.00000
161.00,7.99616,24.991334,0.000247,25.035256,0.1132,-0.143,7.99616,0.00000
162.00,7.99571,24.991378,0.000243,25.035306,0.1132,-0.143,7.99571,0.00000
163.00,7.99479,24.991378,0.000238,25.035306,0.1132,-0.142,7.99479,0.00000
164.00,7.99470,24.991436,0.000234,25.035387,0.1131,-0.142,7.99470,0.00000
165.00,7.99431,24.991472,0.000238,25.035395,0.1131,-0.142,7.99431,0.00000
166.00,7.99475,24.991495,0.000240,25.035392,0.1131,-0.142,7.99475,0.00000
167.00,7.99413,24.991486,0.000241,25.035361,0.1131,-0.142,7.99413,0.00000
168.00,7.99321,24.991539,0.000245,25.035365,0.1130,-0.142,7.99321,0.00000
169.00,7.99297,24.991587,0.000251,25.035349,0.1130,-0.142,7.99297,0.00000
170.00,7.99382,24.991607,0.000251,25.035316,0.1130,-0.142,7.99382,0.00000
171.00,7.99497,24.991649,0.000251,25.035279,0.1130,-0.142,7.99497,0.00000
172.00,7.99487,24.991687,0.000247,25.035259,0.1129,-0.142,7.99487,0.00000
173.00,7.99572,24.991727,0.000247,25.035263,0.1129,-0.142,7.99572,0.00000
174.00,7.99552,24.991799,0.000241,25.035342,0.1129,-0.142,7.99552,0.00000
175.00,7.99499,24.991816,0.000241,25.035408,0.1129,-0.142,7.99499,0.00000
176.00,7.99409,24.991812,0.000237,25.035439,0.1129,-0.142,7.99409,0.00000
177.00,7.99472,24.991844,0.000234,25.035510,0.1128,-0.141,7.99472,0.00000
178.00,7.99605,24.991838,0.000236,25.035503,0.1128,-0.141,7.99605,0.00000
179.00,7.99785,24.991790,0.000236,25.035390,0.1128,-0.141,7.99785,0.00000
180.00,7.99823,24.991823,0.000240,25.035387,0.1128,-0.141,7.99823,0.00000
181.00,7.99899,24.991859,0.000243,25.035365,0.1127,-0.141,7.99899,0.00000
182.00,7.99909,24.991877,0.000244,25.035373,0.1127,-0.142,7.99909,0.00000
183.00,7.99869,24.991895,0.000240,25.035371,0.1127,-0.141,7.99869,0.00000
184.00,7.99704,24.991962,0.000239,25.035429,0.1127,-0.141,7.99704,0.00000
185.00,7.99656,24.992014,0.000231,25.035380,0.1126,-0.141,7.99656,0.00000
186.00,7.99540,24.992072,0.000229,25.035408,0.1126,-0.141,7.99540,0.00000
187.00,7.99608,24.992161,0.000231,25.035392,0.1126,-0.141,7.99608,0.00000
188.00,7.99596,24.992251,0.000236,25.035475,0.1125,-0.141,7.99596,0.00000
189.00,7.99641,24.992260,0.000237,25.035458,0.1125,-0.141,7.99641,0.00000
190.00,7.99720,24.992318,0.000241,25.035532,0.1125,-0.141,7.99720,0.00000
191.00,7.99821,24.992366,0.000241,25.035588,0.1124,-0.141,7.99821,0.00000
192.00,7.99719,24.992317,0.000241,25.035541,0.1123,-0.141,7.99719,0.00000
193.00,7.99685,24.992290,0.000233,25.035398,0.1123,-0.140,7.99685,0.00000
194.00,7.99717,24.992318,0.000228,25.035337,0.1123,-0.140,7.99717,0.00000
195.00,7.99751,24.992278,0.000225,25.035195,0.1122,-0.140,7.99751,0.00000
196.00,7.99714,24.992293,0.000226,25.035109,0.1122,-0.140,7.99714,0.00000
197.00,7.99703,24.992378,0.000224,25.035158,0.1121,-0.140,7.99703,0.00000
198.00,7.99690,24.992384,0.000227,25.035222,0.1120,-0.139,7.99690,0.00000
199.00,7.99663,24.992420,0.000231,25.035291,0.1120,-0.139,7.99663,0.00000
200.00,7.99692,24.992403,0.000238,25.035353,0.1120,-0.140,7.99692,0.00000
201.00,7.99747,24.992368,0.000237,25.035337,0.1120,-0.139,7.99747,0.00000
202.00,7.99818,24.992356,0.000233,25.035302,0.1120,-0.139,7.99818,0.00000
203.00,7.99931,24.992402,0.000233,25.035300,0.1120,-0.139,7.99931,0.00000
204.00,8.00002,24.992413,0.000233,25.035252,0.1120,-0.139,8.00002,0.00000
205.00,7.99994,24.992520,0.000227,25.035229,0.1120,-0.139,7.99994,0.00000
206.00,7.99990,24.992581,0.000223,25.035298,0.1120,-0.139,7.99990,0.00000
207.00,8.00020,24.992664,0.000230,25.035373,0.1120,-0.139,8.00020,0.00000
208.00,7.99942,24.992661,0.000233,25.035362,0.1120,-0.139,7.99942,0.00000
209.00,7.99977,24.992658,0.000235,25.035333,0.1120,-0.139,7.99977,0.00000
210.00,7.99956,24.992691,0.000236,25.035371,0.1120,-0.139,7.99956,0.00000
211.00,7.99954,24.992667,0.000242,25.035298,0.1120,-0.139,7.99954,0.00000
212.00,7.99936,24.992643,0.000237,25.035186,0.1120,-0.139,7.99936,0.00000
213.00,7.99860,24.992745,0.000238,25.035191,0.1120,-0.139,7.99860,0.00000
214.00,7.99787,24.992833,0.000239,25.035272,0.1120,-0.139,7.99787,0.00000
215.00,7.99693,24.992832,0.000242,25.035271,0.1120,-0.139,7.99693,0.00000
216.00,7.99674,24.992923,0.000236,25.035292,0.1120,-0.139,7.99674,0.00000
217.00,7.99624,24.993002,0.000235,25.035311,0.1120,-0.138,7.99624,0.00000
218.00,7.99767,24.992999,0.000232,25.035263,0.1119,-0.138,7.99767,0.00000
219.00,7.99702,24.993038,0.000224,25.035241,0.1119,-0.138,7.99702,0.00000
220.00,7.99808,24.993072,0.000222,25.035211,0.1119,-0.138,7.99808,0.00000
221.00,7.99902,24.993074,0.000225,25.035197,0.1118,-0.137,7.99902,0.00000
222.00,7.99932,24.993082,0.000230,25.035208,0.1118,-0.138,7.99932,0.00000
223.00,7.99926,24.993079,0.000228,25.035234,0.1117,-0.137,7.99926,0.00000
224.00,8.00027,24.993053,0.000233,25.035234,0.1117,-0.137,8.00027,0.00000
225.00,8.00014,24.993073,0.000235,25.035266,0.1117,-0.137,8.00014,0.00000
226.00,7.99941,24.993116,0.000237,25.035296,0.1116,-0.137,7.99941,0.00000
227.00,7.99995,24.993100,0.000236,25.035293,0.1116,-0.137,7.99995,0.00000
228.00,7.99970,24.993190,0.000241,25.035340,0.1115,-0.137,7.99970,0.00000
229.00,7.99913,24.993249,0.000246,25.035331,0.1115,-0.137,7.99913,0.00000
230.00,8.00003,24.993286,0.000244,25.035368,0.1115,-0.137,8.00003,0.00000
231.00,8.00095,24.993290,0.000244,25.035351,0.1114,-0.137,8.00095,0.00000
232.00,8.00070,24.993324,0.000243,25.035391,0.1114,-0.137,8.00070,0.00000
233.00,8.00081,24.993327,0.000241,25.035351,0.1114,-0.137,8.00081,0.00000
234.00,8.00005,24.993358,0.000236,25.035285,0.1113,-0.137,8.00005,0.00000
235.00,7.99839,24.993362,0.000243,25.035190,0.1113,-0.137,7.99839,0.00000
236.00,7.99643,24.993417,0.000242,25.035203,0.1113,-0.137,7.99643,0.00000
237.00,7.99573,24.993471,0.000244,25.035175,0.1112,-0.137,7.99573,0.00000
238.00,7.99523,24.993533,0.000246,25.035209,0.1112,-0.137,7.99523,0.00000
239.00,7.99494,24.993520,0.000245,25.035243,0.1111,-0.137,7.99494,0.00000
240.00,7.99427,24.993565,0.000241,25.035342,0.1111,-0.137,7.99427,0.00000
241.00,7.99456,24.993543,0.000240,25.035273,0.1111,-0.136,7.99456,0.00000
242.00,7.99456,24.993591,0.000243,25.035320,0.1110,-0.136,7.99456,0.00000
243.00,7.99442,24.993612,0.000243,25.035332,0.1110,-0.136,7.99442,0.00000
244.00,7.99488,24.993699,0.000249,25.035403,0.1110,-0.137,7.99488,0.00000
245.00,7.99555,24.993733,0.000250,25.035372,0.1109,-0.137,7.99555,0.00000
246.00,7.99600,24.993802,0.000252,25.035406,0.1109,-0.137,7.99600,0.00000
247.00,7.99621,24.993803,0.000249,25.035341,0.1109,-0.136,7.99621,0.00000
248.00,7.99586,24.993829,0.000247,25.035320,0.1109,-0.136,7.99586,0.00000
249.00,7.99630,24.993795,0.000248,25.035210,0.1108,-0.136,7.99630,0.00000
250.00,7.99714,24.993786,0.000246,25.035137,0.1108,-0.136,7.99714,0.00000
251.00,7.99753,24.993849,0.000246,25.035114,0.1108,-0.136,7.99753,0.00000
252.00,7.99833,24.993906,0.000252,25.035138,0.1108,-0.136,7.99833,0.00000
253.00,7.99949,24.993918,0.000259,25.035134,0.1107,-0.136,7.99949,0.00000
254.00,8.00002,24.993968,0.000256,25.035208,0.1107,-0.136,8.00002,0.00000
255.00,7.99944,24.994037,0.000259,25.035261,0.1107,-0.136,7.99944,0.00000
256.00,7.99964,24.994047,0.000263,25.035339,0.1107,-0.136,7.99964,0.00000
257.00,7.99837,24.994033,0.000257,25.035335,0.1107,-0.136,7.99837,0.00000
258.00,7.99818,24.994107,0.000255,25.035360,0.1107,-0.136,7.99818,0.00000
259.00,7.99817,24.994188,0.000252,25.035333,0.1107,-0.136,7.99817,0.00000
260.00,7.99852,24.994161,0.000250,25.035292,0.1107,-0.136,7.99852,0.00000
261.00,7.99829,24.994180,0.000247,25.035279,0.1107,-0.136,7.99829,0.00000
262.00,7.99866,24.994202,0.000247,25.035284,0.1107,-0.136,7.99866,0.00000
263.00,7.99784,24.994194,0.000244,25.035270,0.1107,-0.136,7.99784,0.00000
264.00,7.99771,24.994200,0.000247,25.035286,0.1107,-0.136,7.99771,0.00000
265.00,7.99818,24.994274,0.000250,25.035310,0.1106,-0.136,7.99818,0.00000
266.00,7.99811,24.994290,0.000250,25.035291,0.1106,-0.136,7.99811,0.00000
267.00,7.99762,24.994398,0.000243,25.035338,0.1105,-0.135,7.99762,0.00000
268.00,7.99749,24.994422,0.000238,25.035303,0.1105,-0.135,7.99749,0.00000
269.00,7.99724,24.994412,0.000234,25.035271,0.1104,-0.135,7.99724,0.00000
270.00,7.99726,24.994464,0.000234,25.035302,0.1104,-0.135,7.99726,0.00000
271.00,7.99786,24.994520,0.000231,25.035325,0.1103,-0.135,7.99786,0.00000
272.00,7.99938,24.994477,0.000237,25.035286,0.1102,-0.135,7.99938,0.00000
273.00,8.00112,24.994446,0.000241,25.035273,0.1101,-0.135,8.00112,0.00000
274.00,8.00147,24.994530,0.000240,25.035315,0.1100,-0.135,8.00147,0.00000
275.00,8.00083,24.994603,0.000235,25.035341,0.1099,-0.135,8.00083,0.00000
276.00,7.99951,24.994579,0.000239,25.035331,0.1098,-0.135,7.99951,0.00000
277.00,7.99867,24.994664,0.000233,25.035345,0.1098,-0.135,7.99867,0.00000
278.00,7.99747,24.994773,0.000237,25.035394,0.1098,-0.134,7.99747,0.00000
279.00,7.99715,24.994788,0.000235,25.035382,0.1097,-0.134,7.99715,0.00000
280.00,7.99710,24.994711,0.000232,25.035331,0.1096,-0.134,7.99710,0.00000
281.00,7.99831,24.994759,0.000230,25.035320,0.1096,-0.134,7.99831,0.00000
282.00,7.99774,24.994801,0.000233,25.035330,0.1095,-0.134,7.99774,0.00000
283.00,7.99729,24.994830,0.000232,25.035299,0.1095,-0.134,7.99729,0.00000
284.00,7.99738,24.994886,0.000237,25.035290,0.1095,-0.134,7.99738,0.00000
285.00,7.99743,24.995010,0.000241,25.035325,0.1094,-0.134,7.99743,0.00000
286.00,7.99678,24.995081,0.000244,25.035329,0.1093,-0.134,7.99678,0.00000
287.00,7.99644,24.995120,0.000246,25.035299,0.1093,-0.134,7.99644,0.00000
288.00,7.99669,24.995191,0.000243,25.035340,0.1092,-0.134,7.99669,0.00000
289.00,7.99667,24.995217,0.000244,25.035389,0.1091,-0.134,7.99667,0.00000
290.00,7.99760,24.995246,0.000239,25.035400,0.1091,-0.134,7.99760,0.00000
291.00,7.99798,24.995291,0.000232,25.035415,0.1090,-0.134,7.99798,0.00000
292.00,7.99859,24.995327,0.000229,25.035428,0.1090,-0.134,7.99859,0.00000
293.00,7.99836,24.995288,0.000225,25.035399,0.1089,-0.133,7.99836,0.00000
294.00,7.99745,24.995278,0.000226,25.035351,0.1089,-0.133,7.99745,0.00000
295.00,7.99587,24.995275,0.000227,25.035323,0.1088,-0.133,7.99587,0.00000
296.00,7.99632,24.995285,0.000232,25.035320,0.1088,-0.133,7.99632,0.00000
297.00,7.99629,24.995287,0.000235,25.035359,0.1088,-0.133,7.99629,0.00000
298.00,7.99631,24.995359,0.000238,25.035446,0.1087,-0.133,7.99631,0.00000
299.00,7.99710,24.995395,0.000232,25.035502,0.1087,-0.133,7.99710,0.00000
300.00,7.99760,24.995443,0.000234,25.035516,0.1086,-0.133,7.99760,0.00000
301.00,7.99679,24.995480,0.000231,25.035500,0.1086,-0.133,7.99679,0.00000
302.00,7.99704,24.995538,0.000233,25.035448,0.1086,-0.133,7.99704,0.00000
303.00,7.99745,24.995534,0.000236,25.035383,0.1086,-0.133,7.99745,0.00000
304.00,7.99689,24.995581,0.000239,25.035319,0.1086,-0.133,7.99689,0.00000
305.00,7.99624,24.995617,0.000240,25.035318,0.1086,-0.132,7.99624,0.00000
306.00,7.99602,24.995677,0.000243,25.035418,0.1086,-0.132,7.99602,0.00000
307.00,7.99453,24.995646,0.000243,25.035448,0.1086,-0.132,7.99453,0.00000
308.00,7.99438,24.995673,0.000240,25.035512,0.1086,-0.132,7.99438,0.00000
309.00,7.99456,24.995669,0.000239,25.035573,0.1086,-0.132,7.99456,0.00000
310.00,7.99572,24.995677,0.000242,25.035617,0.1086,-0.132,7.99572,0.00000
311.00,7.99614,24.995683,0.000243,25.035594,0.1086,-0.132,7.99614,0.00000
@2,1.0000,2.0, 300.063000000002 
312.00,7.99707,24.995748,0.000246,25.035616,0.1087,-0.132,7.99707,0.00000
313.00,7.99732,24.995764,0.000246,25.035528,0.1087,-0.132,7.99732,0.00000
314.00,7.97958,24.995728,0.000245,25.035475,0.1087,-0.132,7.97958,0.00000
315.00,7.92866,24.995706,0.000239,25.035419,0.1086,-0.132,7.92866,0.00000
316.00,7.85755,24.995684,0.000240,25.035324,0.1086,-0.132,7.85755,0.00000
317.00,7.79048,24.995667,0.000235,25.035346,0.1086,-0.132,7.79048,0.00000
318.00,7.73233,24.995665,0.000238,25.035359,0.1086,-0.132,7.73233,0.00000
319.00,7.70350,24.995741,0.000238,25.035365,0.1086,-0.132,7.70350,0.00000
320.00,7.71832,24.995737,0.000241,25.035364,0.1086,-0.132,7.71832,0.00000
321.00,7.76026,24.995732,0.000237,25.035409,0.1086,-0.132,7.76026,0.00000
322.00,7.80352,24.995712,0.000241,25.035356,0.1086,-0.132,7.80352,0.00000
323.00,7.84173,24.995763,0.000238,25.035375,0.1086,-0.132,7.84173,0.00000
324.00,7.87179,24.995763,0.000240,25.035341,0.1086,-0.132,7.87179,0.00000
325.00,7.89131,24.995866,0.000241,25.035353,0.1086,-0.132,7.89131,0.00000
326.00,7.90705,24.995946,0.000236,25.035346,0.1086,-0.131,7.90705,0.00000
327.00,7.91845,24.996024,0.000237,25.035318,0.1087,-0.131,7.91845,0.00000
328.00,7.92664,24.996060,0.000235,25.035336,0.1087,-0.131,7.92664,0.00000
329.00,7.93343,24.996113,0.000233,25.035407,0.1087,-0.131,7.93343,0.00000
330.00,7.94003,24.996077,0.000229,25.035386,0.1087,-0.131,7.94003,0.00000
331.00,7.94614,24.996054,0.000232,25.035361,0.1087,-0.131,7.94614,0.00000
332.00,7.95214,24.996147,0.000227,25.035432,0.1087,-0.131,7.95214,0.00000
333.00,7.95777,24.996204,0.000227,25.035456,0.1087,-0.131,7.95777,0.00000
334.00,7.96197,24.996207,0.000223,25.035425,0.1087,-0.130,7.96197,0.00000
335.00,7.96576,24.996342,0.000225,25.035528,0.1087,-0.130,7.96576,0.00000
336.00,7.96801,24.996407,0.000226,25.035552,0.1087,-0.130,7.96801,0.00000
337.00,7.97101,24.996339,0.000226,25.035473,0.1087,-0.130,7.97101,0.00000
338.00,7.97362,24.996319,0.000229,25.035436,0.1087,-0.130,7.97362,0.00000
339.00,7.97762,24.996409,0.000228,25.035436,0.1086,-0.130,7.97762,0.00000
340.00,7.98072,24.996385,0.000224,25.035355,0.1086,-0.130,7.98072,0.00000
341.00,7.98342,24.996468,0.000227,25.035411,0.1086,-0.130,7.98342,0.00000
342.00,7.98487,24.996533,0.000230,25.035449,0.1086,-0.130,7.98487,0.00000
343.00,7.98612,24.996578,0.000233,25.035414,0.1085,-0.130,7.98612,0.00000
344.00,7.98587,24.996558,0.000241,25.035393,0.1085,-0.130,7.98587,0.00000
345.00,7.98654,24.996560,0.000246,25.035345,0.1085,-0.130,7.98654,0.00000
346.00,7.98710,24.996533,0.000241,25.035271,0.1085,-0.130,7.98710,0.00000
347.00,7.98813,24.996529,0.000236,25.035177,0.1084,-0.130,7.98813,0.00000
348.00,7.98939,24.996585,0.000227,25.035179,0.1084,-0.130,7.98939,0.00000
349.00,7.99088,24.996634,0.000222,25.035164,0.1083,-0.129,7.99088,0.00000
350.00,7.99114,24.996690,0.000217,25.035153,0.1083,-0.129,7.99114,0.00000
351.00,7.99181,24.996684,0.000216,25.035152,0.1083,-0.129,7.99181,0.00000
352.00,7.99250,24.996721,0.000219,25.035200,0.1082,-0.129,7.99250,0.00000
353.00,7.99242,24.996717,0.000226,25.035174,0.1082,-0.129,7.99242,0.00000
354.00,7.99227,24.996750,0.000227,25.035192,0.1081,-0.129,7.99227,0.00000
355.00,7.99312,24.996780,0.000234,25.035235,0.1081,-0.129,7.99312,0.00000
356.00,7.99338,24.996902,0.000237,25.035232,0.1080,-0.129,7.99338,0.00000
357.00,7.99320,24.996978,0.000235,25.035194,0.1080,-0.129,7.99320,0.00000
358.00,7.99277,24.997018,0.000234,25.035186,0.1079,-0.129,7.99277,0.00000
359.00,7.99299,24.997087,0.000233,25.035227,0.1079,-0.129,7.99299,0.00000
360.00,7.99278,24.997043,0.000225,25.035171,0.1078,-0.129,7.99278,0.00000
361.00,7.99284,24.997023,0.000221,25.035220,0.1078,-0.128,7.99284,0.00000
362.00,7.99221,24.997067,0.000221,25.035329,0.1078,-0.128,7.99221,0.00000
363.00,7.99243,24.997109,0.000217,25.035385,0.1078,-0.128,7.99243,0.00000
364.00,7.99210,24.997178,0.000217,25.035344,0.1078,-0.128,7.99210,0.00000
365.00,7.99280,24.997319,0.000221,25.035357,0.1078,-0.128,7.99280,0.00000
366.00,7.99301,24.997406,0.000220,25.035328,0.1078,-0.128,7.99301,0.00000
367.00,7.99403,24.997474,0.000216,25.035362,0.1078,-0.128,7.99403,0.00000
368.00,7.99456,24.997523,0.000216,25.035344,0.1078,-0.128,7.99456,0.00000
369.00,7.99597,24.997471,0.000217,25.035371,0.1078,-0.128,7.99597,0.00000
370.00,7.99586,24.997421,0.000216,25.035354,0.1078,-0.128,7.99586,0.00000
371.00,7.99523,24.997317,0.000220,25.035248,0.1079,-0.128,7.99523,0.00000
372.00,7.99465,24.997309,0.000224,25.035137,0.1079,-0.128,7.99465,0.00000
373.00,7.99471,24.997296,0.000225,25.035054,0.1080,-0.128,7.99471,0.00000
374.00,7.99399,24.997368,0.000221,25.034995,0.1081,-0.128,7.99399,0.00000
375.00,7.99392,24.997414,0.000224,25.034989,0.1082,-0.127,7.99392,0.00000
376.00,7.99428,24.997505,0.000228,25.035044,0.1082,-0.127,7.99428,0.00000
377.00,7.99354,24.997488,0.000228,25.035077,0.1083,-0.127,7.99354,0.00000
378.00,7.99356,24.997591,0.000227,25.035248,0.1083,-0.127,7.99356,0.00000
379.00,7.99330,24.997578,0.000232,25.035270,0.1084,-0.127,7.99330,0.00000
380.00,7.99339,24.997648,0.000228,25.035307,0.1084,-0.127,7.99339,0.00000
381.00,7.99322,24.997704,0.000226,25.035357,0.1085,-0.127,7.99322,0.00000
382.00,7.99415,24.997779,0.000223,25.035391,0.1085,-0.127,7.99415,0.00000
383.00,7.99463,24.997695,0.000229,25.035216,0.1085,-0.127,7.99463,0.00000
384.00,7.99536,24.997748,0.000224,25.035297,0.1086,-0.127,7.99536,0.00000
385.00,7.99570,24.997813,0.000229,25.035330,0.1086,-0.127,7.99570,0.00000
386.00,7.99605,24.997804,0.000229,25.035196,0.1086,-0.127,7.99605,0.00000
387.00,7.99621,24.997832,0.000229,25.035187,0.1087,-0.127,7.99621,0.00000
388.00,7.99585,24.997887,0.000229,25.035244,0.1087,-0.126,7.99585,0.00000
389.00,7.99464,24.997908,0.000238,25.035190,0.1088,-0.127,7.99464,0.00000
390.00,7.99427,24.997896,0.000237,25.035194,0.1088,-0.126,7.99427,0.00000
391.00,7.99369,24.997930,0.000239,25.035251,0.1089,-0.126,7.99369,0.00000
392.00,7.99389,24.997934,0.000241,25.035204,0.1089,-0.126,7.99389,0.00000
393.00,7.99427,24.997979,0.000238,25.035212,0.1090,-0.126,7.99427,0.00000
394.00,7.99486,24.998028,0.000236,25.035193,0.1090,-0.126,7.99486,0.00000
395.00,7.99422,24.998052,0.000237,25.035161,0.1090,-0.126,7.99422,0.00000
396.00,7.99448,24.998079,0.000237,25.035198,0.1090,-0.126,7.99448,0.00000
397.00,7.99486,24.998170,0.000244,25.035260,0.1090,-0.126,7.99486,0.00000
398.00,7.99410,24.998220,0.000248,25.035288,0.1090,-0.127,7.99410,0.00000
399.00,7.99386,24.998181,0.000251,25.035284,0.1091,-0.127,7.99386,0.00000
400.00,7.99410,24.998166,0.000248,25.035272,0.1091,-0.127,7.99410,0.00000
401.00,7.99517,24.998199,0.000244,25.035287,0.1091,-0.126,7.99517,0.00000
402.00,7.99548,24.998147,0.000238,25.035190,0.1091,-0.126,7.99548,0.00000
403.00,7.99597,24.998149,0.000236,25.035213,0.1092,-0.126,7.99597,0.00000
404.00,7.99600,24.998225,0.000231,25.035222,0.1092,-0.126,7.99600,0.00000
405.00,7.99692,24.998291,0.000229,25.035250,0.1092,-0.126,7.99692,0.00000
406.00,7.99600,24.998361,0.000231,25.035219,0.1093,-0.126,7.99600,0.00000
407.00,7.99609,24.998408,0.000235,25.035275,0.1093,-0.126,7.99609,0.00000
408.00,7.99605,24.998460,0.000234,25.035250,0.1093,-0.126,7.99605,0.00000
409.00,7.99643,24.998504,0.000228,25.035241,0.1093,-0.126,7.99643,0.00000
410.00,7.99578,24.998491,0.000230,25.035231,0.1093,-0.126,7.99578,0.00000
411.00,7.99588,24.998484,0.000230,25.035294,0.1093,-0.125,7.99588,0.00000
412.00,7.99518,24.998508,0.000221,25.035278,0.1093,-0.125,7.99518,0.00000
413.00,7.99474,24.998499,0.000222,25.035227,0.1093,-0.125,7.99474,0.00000
414.00,7.99472,24.998530,0.000228,25.035243,0.1093,-0.125,7.99472,0.00000
415.00,7.99489,24.998585,0.000232,25.035219,0.1093,-0.125,7.99489,0.00000
416.00,7.99455,24.998656,0.000234,25.035235,0.1093,-0.125,7.99455,0.00000
417.00,7.99515,24.998708,0.000241,25.035272,0.1093,-0.125,7.99515,0.00000
418.00,7.99611,24.998836,0.000241,25.035402,0.1093,-0.125,7.99611,0.00000
419.00,7.99578,24.998866,0.000239,25.035433,0.1094,-0.125,7.99578,0.00000
420.00,7.99590,24.998944,0.000238,25.035492,0.1094,-0.125,7.99590,0.00000
421.00,7.99761,24.998976,0.000234,25.035427,0.1094,-0.125,7.99761,0.00000
422.00,7.99825,24.999028,0.000230,25.035399,0.1095,-0.124,7.99825,0.00000
423.00,7.99800,24.999042,0.000229,25.035330,0.1095,-0.124,7.99800,0.00000
424.00,7.99827,24.999093,0.000234,25.035336,0.1095,-0.124,7.99827,0.00000
425.00,7.99765,24.999105,0.000232,25.035290,0.1096,-0.124,7.99765,0.00000
426.00,7.99521,24.999124,0.000235,25.035330,0.1097,-0.124,7.99521,0.00000
427.00,7.99392,24.999122,0.000241,25.035313,0.1097,-0.124,7.99392,0.00000
428.00,7.99327,24.999165,0.000241,25.035343,0.1098,-0.124,7.99327,0.00000
429.00,7.99301,24.999163,0.000238,25.035315,0.1099,-0.124,7.99301,0.00000
430.00,7.99268,24.999166,0.000236,25.035356,0.1099,-0.124,7.99268,0.00000
431.00,7.99393,24.999222,0.000233,25.035370,0.1100,-0.124,7.99393,0.00000
432.00,7.99394,24.999278,0.000234,25.035414,0.1101,-0.124,7.99394,0.00000
433.00,7.99425,24.999269,0.000233,25.035388,0.1101,-0.124,7.99425,0.00000
434.00,7.99403,24.999362,0.000235,25.035409,0.1102,-0.124,7.99403,0.00000
435.00,7.99496,24.999428,0.000239,25.035407,0.1103,-0.124,7.99496,0.00000
436.00,7.99428,24.999469,0.000240,25.035367,0.1104,-0.124,7.99428,0.00000
437.00,7.99381,24.999490,0.000235,25.035341,0.1105,-0.124,7.99381,0.00000
438.00,7.99408,24.999555,0.000233,25.035374,0.1105,-0.124,7.99408,0.00000
439.00,7.99454,24.999586,0.000229,25.035395,0.1106,-0.123,7.99454,0.00000
440.00,7.99490,24.999591,0.000223,25.035413,0.1107,-0.123,7.99490,0.00000
441.00,7.99574,24.999617,0.000219,25.035488,0.1108,-0.123,7.99574,0.00000
442.00,7.99616,24.999681,0.000220,25.035520,0.1109,-0.123,7.99616,0.00000
443.00,7.99594,24.999662,0.000218,25.035486,0.1110,-0.123,7.99594,0.00000
444.00,7.99582,24.999698,0.000222,25.035517,0.1111,-0.123,7.99582,0.00000
445.00,7.99422,24.999771,0.000222,25.035506,0.1112,-0.122,7.99422,0.00000
446.00,7.99391,24.999745,0.000220,25.035451,0.1113,-0.122,7.99391,0.00000
447.00,7.99379,24.999777,0.000223,25.035492,0.1113,-0.122,7.99379,0.00000
448.00,7.99335,24.999863,0.000230,25.035532,0.1114,-0.122,7.99335,0.00000
449.00,7.99359,24.999843,0.000229,25.035492,0.1114,-0.122,7.99359,0.00000
450.00,7.99517,24.999908,0.000234,25.035535,0.1115,-0.122,7.99517,0.00000
451.00,7.99577,25.000012,0.000241,25.035605,0.1116,-0.122,7.99577,0.00000
452.00,7.99618,25.000065,0.000240,25.035586,0.1117,-0.122,7.99618,0.00000
453.00,7.99555,25.000070,0.000242,25.035590,0.1118,-0.122,7.99555,0.00000
454.00,7.99539,25.000116,0.000244,25.035624,0.1119,-0.122,7.99539,0.00000
455.00,7.99595,25.000103,0.000244,25.035598,0.1119,-0.122,7.99595,0.00000
456.00,7.99598,25.000086,0.000242,25.035481,0.1120,-0.122,7.99598,0.00000
457.00,7.99663,25.000069,0.000241,25.035422,0.1121,-0.122,7.99663,0.00000
458.00,7.99783,25.000135,0.000237,25.035382,0.1122,-0.122,7.99783,0.00000
459.00,7.99710,25.000188,0.000241,25.035376,0.1123,-0.122,7.99710,0.00000
460.00,7.99525,25.000202,0.000242,25.035392,0.1124,-0.122,7.99525,0.00000
461.00,7.99379,25.000262,0.000245,25.035483,0.1125,-0.122,7.99379,0.00000
462.00,7.99283,25.000256,0.000249,25.035501,0.1126,-0.122,7.99283,0.00000
463.00,7.99211,25.000228,0.000254,25.035474,0.1127,-0.122,7.99211,0.00000
464.00,7.99227,25.000248,0.000250,25.035416,0.1128,-0.122,7.99227,0.00000
465.00,7.99294,25.000295,0.000251,25.035388,0.1129,-0.122,7.99294,0.00000
466.00,7.99479,25.000269,0.000249,25.035378,0.1129,-0.122,7.99479,0.00000
467.00,7.99458,25.000314,0.000242,25.035393,0.1130,-0.121,7.99458,0.00000
468.00,7.99431,25.000377,0.000236,25.035378,0.1131,-0.121,7.99431,0.00000
469.00,7.99351,25.000372,0.000237,25.035414,0.1132,-0.121,7.99351,0.00000
470.00,7.99304,25.000381,0.000235,25.035459,0.1133,-0.121,7.99304,0.00000
471.00,7.99140,25.000433,0.000235,25.035449,0.1134,-0.121,7.99140,0.00000
472.00,7.99126,25.000431,0.000238,25.035438,0.1135,-0.121,7.99126,0.00000
473.00,7.99191,25.000427,0.000240,25.035421,0.1136,-0.121,7.99191,0.00000
474.00,7.99316,25.000443,0.000238,25.035384,0.1137,-0.121,7.99316,0.00000
475.00,7.99267,25.000457,0.000241,25.035357,0.1138,-0.121,7.99267,0.00000
476.00,7.99260,25.000473,0.000244,25.035353,0.1140,-0.121,7.99260,0.00000
477.00,7.99378,25.000513,0.000244,25.035293,0.1141,-0.120,7.99378,0.00000
478.00,7.99380,25.000504,0.000247,25.035290,0.1142,-0.121,7.99380,0.00000
479.00,7.99191,25.000491,0.000245,25.035275,0.1144,-0.120,7.99191,0.00000
480.00,7.99179,25.000500,0.000241,25.035189,0.1145,-0.120,7.99179,0.00000
481.00,7.99178,25.000546,0.000241,25.035170,0.1146,-0.120,7.99178,0.00000
482.00,7.99091,25.000555,0.000240,25.035210,0.1147,-0.120,7.99091,0.00000
483.00,7.99018,25.000604,0.000237,25.035289,0.1148,-0.120,7.99018,0.00000
484.00,7.99156,25.000683,0.000241,25.035330,0.1150,-0.120,7.99156,0.00000
485.00,7.99215,25.000743,0.000241,25.035377,0.1151,-0.120,7.99215,0.00000
486.00,7.99224,25.000773,0.000243,25.035399,0.1152,-0.120,7.99224,0.00000
487.00,7.99221,25.000854,0.000248,25.035427,0.1153,-0.120,7.99221,0.00000
488.00,7.99276,25.000880,0.000246,25.035325,0.1154,-0.120,7.99276,0.00000
489.00,7.99190,25.000908,0.000245,25.035231,0.1155,-0.120,7.99190,0.00000
490.00,7.99244,25.000987,0.000242,25.035224,0.1156,-0.120,7.99244,0.00000
491.00,7.99285,25.001026,0.000236,25.035182,0.1157,-0.119,7.99285,0.00000
@3,1.0000,2.0, 480.025000000001 
492.00,7.99288,25.000989,0.000233,25.035176,0.1157,-0.119,7.99288,0.00000
493.00,7.99328,25.000968,0.000232,25.035231,0.1158,-0.119,7.99328,0.00000
494.00,7.98016,25.000907,0.000231,25.035251,0.1159,-0.119,7.98016,0.00000
495.00,7.93543,25.000783,0.000231,25.035229,0.1159,-0.119,7.93543,0.00000
496.00,7.86998,25.000771,0.000229,25.035275,0.1160,-0.119,7.86998,0.00000
497.00,7.80610,25.000814,0.000231,25.035256,0.1160,-0.119,7.80610,0.00000
498.00,7.74978,25.000835,0.000236,25.035232,0.1161,-0.119,7.74978,0.00000
499.00,7.71881,25.000890,0.000235,25.035228,0.1162,-0.119,7.71881,0.00000
500.00,7.72797,25.000933,0.000233,25.035209,0.1162,-0.119,7.72797,0.00000
501.00,7.76494,25.001001,0.000230,25.035207,0.1163,-0.119,7.76494,0.00000
502.00,7.80524,25.001013,0.000229,25.035173,0.1164,-0.119,7.80524,0.00000
503.00,7.84091,25.001112,0.000220,25.035217,0.1164,-0.118,7.84091,0.00000
504.00,7.86788,25.001139,0.000219,25.035247,0.1165,-0.118,7.86788,0.00000
505.00,7.88726,25.001211,0.000228,25.035257,0.1166,-0.118,7.88726,0.00000
506.00,7.90154,25.001244,0.000238,25.035228,0.1167,-0.118,7.90154,0.00000
507.00,7.91215,25.001326,0.000239,25.035264,0.1168,-0.118,7.91215,0.00000
508.00,7.92048,25.001332,0.000245,25.035253,0.1169,-0.118,7.92048,0.00000
509.00,7.92794,25.001438,0.000247,25.035307,0.1170,-0.118,7.92794,0.00000
510.00,7.93469,25.001485,0.000244,25.035356,0.1171,-0.118,7.93469,0.00000
511.00,7.94067,25.001470,0.000241,25.035352,0.1172,-0.118,7.94067,0.00000
512.00,7.94597,25.001493,0.000241,25.035337,0.1173,-0.118,7.94597,0.00000
513.00,7.95068,25.001547,0.000242,25.035321,0.1174,-0.118,7.95068,0.00000
514.00,7.95529,25.001510,0.000246,25.035269,0.1175,-0.118,7.95529,0.00000
515.00,7.95996,25.001579,0.000247,25.035253,0.1176,-0.118,7.95996,0.00000
516.00,7.96329,25.001656,0.000248,25.035242,0.1177,-0.118,7.96329,0.00000
517.00,7.96698,25.001658,0.000247,25.035232,0.1178,-0.118,7.96698,0.00000
518.00,7.97113,25.001658,0.000248,25.035209,0.1179,-0.118,7.97113,0.00000
519.00,7.97457,25.001770,0.000248,25.035230,0.1179,-0.118,7.97457,0.00000
520.00,7.97673,25.001790,0.000249,25.035270,0.1180,-0.118,7.97673,0.00000
521.00,7.97868,25.001794,0.000250,25.035248,0.1180,-0.118,7.97868,0.00000
522.00,7.98065,25.001828,0.000253,25.035207,0.1181,-0.118,7.98065,0.00000
523.00,7.98063,25.001823,0.000250,25.035201,0.1181,-0.118,7.98063,0.00000
524.00,7.98156,25.001794,0.000248,25.035202,0.1182,-0.118,7.98156,0.00000
525.00,7.98207,25.001767,0.000246,25.035140,0.1182,-0.117,7.98207,0.00000
526.00,7.98326,25.001764,0.000242,25.035154,0.1183,-0.117,7.98326,0.00000
527.00,7.98414,25.001781,0.000240,25.035192,0.1184,-0.117,7.98414,0.00000
528.00,7.98660,25.001859,0.000241,25.035238,0.1184,-0.117,7.98660,0.00000
529.00,7.98772,25.001954,0.000244,25.035227,0.1185,-0.117,7.98772,0.00000
530.00,7.99008,25.002074,0.000239,25.035287,0.1185,-0.117,7.99008,0.00000
531.00,7.99088,25.002107,0.000240,25.035300,0.1185,-0.117,7.99088,0.00000
532.00,7.99108,25.002132,0.000239,25.035348,0.1185,-0.117,7.99108,0.00000
533.00,7.99027,25.002153,0.000242,25.035376,0.1185,-0.117,7.99027,0.00000
534.00,7.99075,25.002130,0.000238,25.035352,0.1185,-0.117,7.99075,0.00000
535.00,7.98987,25.002092,0.000241,25.035277,0.1185,-0.117,7.98987,0.00000
536.00,7.99048,25.002195,0.000243,25.035271,0.1185,-0.117,7.99048,0.00000
537.00,7.99036,25.002275,0.000242,25.035234,0.1185,-0.117,7.99036,0.00000
538.00,7.99168,25.002378,0.000241,25.035223,0.1184,-0.117,7.99168,0.00000
539.00,7.99245,25.002494,0.000238,25.035273,0.1184,-0.116,7.99245,0.00000
540.00,7.99252,25.002520,0.000237,25.035295,0.1184,-0.116,7.99252,0.00000
541.00,7.99237,25.002513,0.000233,25.035288,0.1184,-0.116,7.99237,0.00000
542.00,7.99290,25.002538,0.000233,25.035313,0.1184,-0.116,7.99290,0.00000
543.00,7.99279,25.002507,0.000234,25.035329,0.1184,-0.116,7.99279,0.00000
544.00,7.99169,25.002420,0.000238,25.035278,0.1183,-0.116,7.99169,0.00000
545.00,7.99202,25.002455,0.000243,25.035296,0.1184,-0.116,7.99202,0.00000
546.00,7.99138,25.002438,0.000243,25.035238,0.1183,-0.116,7.99138,0.00000
547.00,7.99168,25.002459,0.000244,25.035270,0.1183,-0.116,7.99168,0.00000
548.00,7.99163,25.002465,0.000244,25.035265,0.1183,-0.116,7.99163,0.00000
549.00,7.99147,25.002530,0.000247,25.035282,0.1183,-0.116,7.99147,0.00000
550.00,7.99115,25.002546,0.000244,25.035202,0.1183,-0.116,7.99115,0.00000
551.00,7.99218,25.002629,0.000246,25.035215,0.1183,-0.116,7.99218,0.00000
552.00,7.99206,25.002648,0.000241,25.035129,0.1182,-0.116,7.99206,0.00000
553.00,7.99202,25.002697,0.000239,25.035090,0.1182,-0.115,7.99202,0.00000
554.00,7.99307,25.002720,0.000240,25.035145,0.1182,-0.115,7.99307,0.00000
555.00,7.99318,25.002791,0.000238,25.035263,0.1181,-0.115,7.99318,0.00000
556.00,7.99358,25.002777,0.000236,25.035291,0.1181,-0.115,7.99358,0.00000
557.00,7.99348,25.002813,0.000243,25.035313,0.1181,-0.115,7.99348,0.00000
558.00,7.99343,25.002862,0.000243,25.035310,0.1180,-0.115,7.99343,0.00000
559.00,7.99287,25.002890,0.000240,25.035267,0.1180,-0.115,7.99287,0.00000
560.00,7.99257,25.002872,0.000240,25.035246,0.1180,-0.115,7.99257,0.00000
561.00,7.99124,25.002888,0.000241,25.035297,0.1179,-0.115,7.99124,0.00000
562.00,7.99115,25.002880,0.000235,25.035300,0.1179,-0.115,7.99115,0.00000
563.00,7.99115,25.002839,0.000237,25.035231,0.1179,-0.115,7.99115,0.00000
564.00,7.99078,25.002857,0.000237,25.035160,0.1178,-0.115,7.99078,0.00000
565.00,7.99130,25.002874,0.000236,25.035083,0.1178,-0.114,7.99130,0.00000
566.00,7.99200,25.002940,0.000233,25.035054,0.1178,-0.114,7.99200,0.00000
567.00,7.99278,25.002959,0.000233,25.035019,0.1178,-0.114,7.99278,0.00000
568.00,7.99309,25.003085,0.000228,25.035126,0.1178,-0.114,7.99309,0.00000
569.00,7.99403,25.003157,0.000228,25.035223,0.1178,-0.114,7.99403,0.00000
570.00,7.99463,25.003255,0.000230,25.035252,0.1178,-0.113,7.99463,0.00000
571.00,7.99539,25.003266,0.000231,25.035199,0.1178,-0.113,7.99539,0.00000
572.00,7.99473,25.003332,0.000233,25.035245,0.1177,-0.113,7.99473,0.00000
573.00,7.99387,25.003354,0.000234,25.035230,0.1177,-0.113,7.99387,0.00000
574.00,7.99242,25.003348,0.000237,25.035180,0.1176,-0.113,7.99242,0.00000
575.00,7.99116,25.003366,0.000236,25.035215,0.1176,-0.113,7.99116,0.00000
576.00,7.99043,25.003442,0.000241,25.035280,0.1176,-0.113,7.99043,0.00000
577.00,7.99062,25.003514,0.000240,25.035305,0.1175,-0.113,7.99062,0.00000
578.00,7.99083,25.003579,0.000244,25.035369,0.1175,-0.113,7.99083,0.00000
579.00,7.99122,25.003669,0.000243,25.035398,0.1174,-0.113,7.99122,0.00000
580.00,7.99198,25.003766,0.000247,25.035423,0.1174,-0.113,7.99198,0.00000
581.00,7.99187,25.003825,0.000246,25.035468,0.1173,-0.113,7.99187,0.00000
582.00,7.99205,25.003877,0.000240,25.035498,0.1172,-0.113,7.99205,0.00000
583.00,7.99282,25.003844,0.000236,25.035420,0.1172,-0.113,7.99282,0.00000
584.00,7.99352,25.003862,0.000232,25.035418,0.1171,-0.113,7.99352,0.00000
585.00,7.99366,25.003849,0.000229,25.035391,0.1171,-0.112,7.99366,0.00000
586.00,7.99438,25.003896,0.000227,25.035359,0.1170,-0.112,7.99438,0.00000
587.00,7.99471,25.003900,0.000237,25.035287,0.1170,-0.112,7.99471,0.00000
588.00,7.99513,25.003971,0.000237,25.035321,0.1169,-0.112,7.99513,0.00000
589.00,7.99484,25.004020,0.000244,25.035345,0.1168,-0.113,7.99484,0.00000
590.00,7.99421,25.004000,0.000248,25.035309,0.1167,-0.113,7.99421,0.00000
591.00,7.99418,25.003966,0.000249,25.035295,0.1166,-0.113,7.99418,0.00000
592.00,7.99357,25.003972,0.000247,25.035328,0.1166,-0.113,7.99357,0.00000
593.00,7.99366,25.003989,0.000251,25.035341,0.1165,-0.113,7.99366,0.00000
594.00,7.99306,25.003974,0.000241,25.035371,0.1165,-0.112,7.99306,0.00000
595.00,7.99232,25.004025,0.000243,25.035384,0.1164,-0.112,7.99232,0.00000
596.00,7.99112,25.004064,0.000245,25.035369,0.1163,-0.112,7.99112,0.00000
597.00,7.99096,25.004122,0.000244,25.035417,0.1163,-0.112,7.99096,0.00000
598.00,7.99006,25.004132,0.000242,25.035313,0.1163,-0.112,7.99006,0.00000
599.00,7.99073,25.004150,0.000244,25.035216,0.1162,-0.112,7.99073,0.00000
600.00,7.99179,25.004245,0.000238,25.035309,0.1162,-0.112,7.99179,0.00000
601.00,7.99289,25.004291,0.000239,25.035368,0.1161,-0.112,7.99289,0.00000
602.00,7.99299,25.004291,0.000241,25.035286,0.1161,-0.112,7.99299,0.00000
603.00,7.99306,25.004331,0.000247,25.035400,0.1161,-0.112,7.99306,0.00000
604.00,7.99235,25.004382,0.000251,25.035460,0.1160,-0.112,7.99235,0.00000
605.00,7.99177,25.004334,0.000256,25.035351,0.1160,-0.112,7.99177,0.00000
606.00,7.99110,25.004316,0.000253,25.035302,0.1160,-0.112,7.99110,0.00000
607.00,7.99214,25.004343,0.000253,25.035356,0.1160,-0.112,7.99214,0.00000
608.00,7.99092,25.004342,0.000249,25.035344,0.1159,-0.112,7.99092,0.00000
609.00,7.99142,25.004391,0.000246,25.035345,0.1159,-0.112,7.99142,0.00000
610.00,7.99160,25.004432,0.000240,25.035380,0.1158,-0.111,7.99160,0.00000
611.00,7.99142,25.004463,0.000241,25.035400,0.1158,-0.111,7.99142,0.00000
612.00,7.99004,25.004468,0.000239,25.035404,0.1158,-0.111,7.99004,0.00000
613.00,7.99057,25.004483,0.000238,25.035379,0.1157,-0.111,7.99057,0.00000
614.00,7.99030,25.004437,0.000241,25.035352,0.1157,-0.111,7.99030,0.00000
615.00,7.99096,25.004421,0.000246,25.035348,0.1157,-0.111,7.99096,0.00000
616.00,7.99183,25.004449,0.000247,25.035342,0.1157,-0.111,7.99183,0.00000
617.00,7.99137,25.004526,0.000247,25.035320,0.1157,-0.111,7.99137,0.00000
618.00,7.99194,25.004572,0.000249,25.035257,0.1157,-0.111,7.99194,0.00000
619.00,7.99187,25.004630,0.000248,25.035223,0.1157,-0.111,7.99187,0.00000
620.00,7.99162,25.004744,0.000244,25.035261,0.1156,-0.111,7.99162,0.00000
621.00,7.99143,25.004753,0.000239,25.035245,0.1156,-0.111,7.99143,0.00000
622.00,7.99170,25.004757,0.000240,25.035211,0.1156,-0.111,7.99170,0.00000
623.00,7.99156,25.004753,0.000240,25.035227,0.1156,-0.111,7.99156,0.00000
624.00,7.99147,25.004778,0.000234,25.035271,0.1156,-0.110,7.99147,0.00000
625.00,7.99030,25.004752,0.000232,25.035216,0.1156,-0.110,7.99030,0.00000
626.00,7.98898,25.004784,0.000230,25.035192,0.1156,-0.110,7.98898,0.00000
627.00,7.98868,25.004808,0.000228,25.035232,0.1156,-0.110,7.98868,0.00000
628.00,7.98778,25.004845,0.000227,25.035259,0.1156,-0.110,7.98778,0.00000
629.00,7.98867,25.004849,0.000232,25.035243,0.1156,-0.110,7.98867,0.00000
630.00,7.98995,25.004850,0.000239,25.035274,0.1156,-0.110,7.98995,0.00000
631.00,7.99111,25.004875,0.000244,25.035337,0.1156,-0.110,7.99111,0.00000
632.00,7.99198,25.004904,0.000246,25.035343,0.1156,-0.110,7.99198,0.00000
633.00,7.99245,25.004962,0.000244,25.035329,0.1156,-0.110,7.99245,0.00000
634.00,7.99200,25.004977,0.000244,25.035286,0.1156,-0.110,7.99200,0.00000
635.00,7.99197,25.005022,0.000238,25.035251,0.1156,-0.110,7.99197,0.00000
636.00,7.99159,25.005075,0.000236,25.035161,0.1155,-0.110,7.99159,0.00000
637.00,7.99104,25.005122,0.000238,25.035164,0.1155,-0.110,7.99104,0.00000
638.00,7.99167,25.005100,0.000230,25.035163,0.1155,-0.109,7.99167,0.00000
639.00,7.99174,25.005167,0.000232,25.035212,0.1154,-0.109,7.99174,0.00000
640.00,7.99103,25.005216,0.000233,25.035256,0.1154,-0.109,7.99103,0.00000
641.00,7.99165,25.005217,0.000232,25.035309,0.1154,-0.109,7.99165,0.00000
642.00,7.99192,25.005239,0.000227,25.035267,0.1154,-0.109,7.99192,0.00000
643.00,7.99188,25.005337,0.000228,25.035292,0.1154,-0.109,7.99188,0.00000
644.00,7.99207,25.005327,0.000229,25.035256,0.1153,-0.109,7.99207,0.00000
645.00,7.99169,25.005335,0.000223,25.035205,0.1153,-0.109,7.99169,0.00000
646.00,7.99032,25.005370,0.000223,25.035177,0.1153,-0.109,7.99032,0.00000
647.00,7.98947,25.005356,0.000225,25.035173,0.1152,-0.109,7.98947,0.00000
648.00,7.98919,25.005344,0.000234,25.035148,0.1152,-0.109,7.98919,0.00000
649.00,7.98852,25.005396,0.000234,25.035192,0.1152,-0.109,7.98852,0.00000
650.00,7.98879,25.005414,0.000239,25.035223,0.1152,-0.109,7.98879,0.00000
651.00,7.98880,25.005437,0.000238,25.035215,0.1152,-0.109,7.98880,0.00000
652.00,7.98953,25.005487,0.000236,25.035232,0.1152,-0.109,7.98953,0.00000
653.00,7.98903,25.005513,0.000236,25.035223,0.1152,-0.109,7.98903,0.00000
654.00,7.98813,25.005552,0.000234,25.035189,0.1151,-0.108,7.98813,0.00000
655.00,7.98716,25.005630,0.000230,25.035157,0.1151,-0.108,7.98716,0.00000
656.00,7.98683,25.005675,0.000230,25.035145,0.1151,-0.108,7.98683,0.00000
657.00,7.98581,25.005679,0.000226,25.035114,0.1151,-0.108,7.98581,0.00000
658.00,7.98551,25.005735,0.000217,25.035117,0.1151,-0.108,7.98551,0.00000
659.00,7.98632,25.005746,0.000214,25.035128,0.1151,-0.108,7.98632,0.00000
660.00,7.98770,25.005729,0.000217,25.035135,0.1150,-0.108,7.98770,0.00000
661.00,7.98917,25.005778,0.000215,25.035169,0.1150,-0.108,7.98917,0.00000
662.00,7.99072,25.005847,0.000221,25.035249,0.1150,-0.108,7.99072,0.00000
663.00,7.99231,25.005877,0.000221,25.035273,0.1150,-0.108,7.99231,0.00000
664.00,7.99274,25.005875,0.000219,25.035261,0.1149,-0.107,7.99274,0.00000
665.00,7.99290,25.005969,0.000219,25.035312,0.1149,-0.107,7.99290,0.00000
666.00,7.99322,25.006003,0.000222,25.035310,0.1149,-0.107,7.99322,0.00000
667.00,7.99301,25.006046,0.000224,25.035217,0.1149,-0.107,7.99301,0.00000
668.00,7.99173,25.006082,0.000228,25.035206,0.1149,-0.107,7.99173,0.00000
669.00,7.99190,25.006183,0.000226,25.035237,0.1149,-0.107,7.99190,0.00000
670.00,7.99216,25.006155,0.000223,25.035174,0.1149,-0.107,7.99216,0.00000
671.00,7.99163,25.006189,0.000227,25.035194,0.1149,-0.107,7.99163,0.00000
672.00,7.99085,25.006223,0.000225,25.035256,0.1149,-0.107,7.99085,0.00000
@4,1.0000,2.0, 660.099999999999 
673.00,7.99118,25.006248,0.000228,25.035327,0.1149,-0.107,7.99118,0.00000
674.00,7.98324,25.006254,0.000233,25.035300,0.1149,-0.107,7.98324,0.00000
675.00,7.94756,25.006269,0.000231,25.035331,0.1149,-0.107,7.94756,0.00000
676.00,7.88791,25.006224,0.000228,25.035303,0.1149,-0.107,7.88791,0.00000
677.00,7.82707,25.006213,0.000227,25.035298,0.1149,-0.107,7.82707,0.00000
678.00,7.77108,25.006176,0.000219,25.035217,0.1149,-0.106,7.77108,0.00000
679.00,7.73145,25.006106,0.000214,25.035169,0.1149,-0.106,7.73145,0.00000
680.00,7.72700,25.006075,0.000224,25.035101,0.1149,-0.106,7.72700,0.00000
681.00,7.75610,25.006082,0.000225,25.035062,0.1149,-0.106,7.75610,0.00000
682.00,7.79352,25.006075,0.000220,25.034998,0.1149,-0.106,7.79352,0.00000
683.00,7.82804,25.006115,0.000221,25.034944,0.1148,-0.106,7.82804,0.00000
684.00,7.85661,25.006209,0.000223,25.034972,0.1148,-0.106,7.85661,0.00000
685.00,7.87909,25.006280,0.000217,25.034995,0.1148,-0.106,7.87909,0.00000
686.00,7.89485,25.006376,0.000219,25.035067,0.1148,-0.105,7.89485,0.00000
687.00,7.90532,25.006425,0.000225,25.035119,0.1148,-0.106,7.90532,0.00000
688.00,7.91522,25.006467,0.000226,25.035199,0.1148,-0.105,7.91522,0.00000
689.00,7.92295,25.006509,0.000224,25.035212,0.1148,-0.105,7.92295,0.00000
690.00,7.92986,25.006585,0.000226,25.035240,0.1148,-0.105,7.92986,0.00000
691.00,7.93531,25.006661,0.000217,25.035242,0.1148,-0.105,7.93531,0.00000
692.00,7.94089,25.006714,0.000217,25.035232,0.1148,-0.105,7.94089,0.00000
693.00,7.94570,25.006744,0.000225,25.035166,0.1148,-0.105,7.94570,0.00000
694.00,7.95030,25.006842,0.000227,25.035232,0.1148,-0.105,7.95030,0.00000
695.00,7.95480,25.006924,0.000228,25.035273,0.1148,-0.105,7.95480,0.00000
696.00,7.95834,25.006934,0.000235,25.035327,0.1148,-0.105,7.95834,0.00000
697.00,7.96208,25.007002,0.000233,25.035384,0.1148,-0.105,7.96208,0.00000
698.00,7.96533,25.007108,0.000224,25.035482,0.1148,-0.104,7.96533,0.00000
699.00,7.96819,25.007092,0.000228,25.035432,0.1148,-0.104,7.96819,0.00000
700.00,7.97158,25.007091,0.000230,25.035353,0.1148,-0.104,7.97158,0.00000
701.00,7.97482,25.007122,0.000231,25.035245,0.1147,-0.105,7.97482,0.00000
702.00,7.97716,25.007117,0.000231,25.035171,0.1147,-0.105,7.97716,0.00000
703.00,7.97824,25.007112,0.000239,25.035110,0.1146,-0.105,7.97824,0.00000
704.00,7.98004,25.007169,0.000240,25.035112,0.1146,-0.105,7.98004,0.00000
705.00,7.98066,25.007186,0.000241,25.035181,0.1145,-0.105,7.98066,0.00000
706.00,7.98039,25.007189,0.000240,25.035205,0.1145,-0.105,7.98039,0.00000
707.00,7.98101,25.007250,0.000241,25.035275,0.1145,-0.105,7.98101,0.00000
708.00,7.98216,25.007264,0.000237,25.035311,0.1144,-0.104,7.98216,0.00000
709.00,7.98298,25.007226,0.000236,25.035289,0.1144,-0.104,7.98298,0.00000
710.00,7.98426,25.007230,0.000236,25.035261,0.1143,-0.104,7.98426,0.00000
711.00,7.98550,25.007254,0.000234,25.035224,0.1143,-0.104,7.98550,0.00000
712.00,7.98553,25.007268,0.000238,25.035214,0.1142,-0.104,7.98553,0.00000
713.00,7.98616,25.007312,0.000237,25.035175,0.1142,-0.104,7.98616,0.00000
714.00,7.98612,25.007361,0.000234,25.035188,0.1141,-0.104,7.98612,0.00000
715.00,7.98618,25.007488,0.000234,25.035263,0.1140,-0.104,7.98618,0.00000
716.00,7.98624,25.007583,0.000235,25.035311,0.1139,-0.104,7.98624,0.00000
717.00,7.98702,25.007632,0.000230,25.035244,0.1139,-0.104,7.98702,0.00000
718.00,7.98715,25.007688,0.000229,25.035255,0.1138,-0.104,7.98715,0.00000
719.00,7.98772,25.007760,0.000231,25.035239,0.1137,-0.103,7.98772,0.00000
720.00,7.98820,25.007738,0.000232,25.035151,0.1136,-0.103,7.98820,0.00000
721.00,7.98858,25.007770,0.000232,25.035183,0.1136,-0.103,7.98858,0.00000
722.00,7.98877,25.007818,0.000235,25.035250,0.1135,-0.103,7.98877,0.00000
723.00,7.98953,25.007844,0.000239,25.035277,0.1134,-0.103,7.98953,0.00000
724.00,7.98932,25.007911,0.000236,25.035336,0.1134,-0.103,7.98932,0.00000
725.00,7.98796,25.007952,0.000230,25.035396,0.1133,-0.103,7.98796,0.00000
726.00,7.98849,25.007941,0.000231,25.035417,0.1132,-0.103,7.98849,0.00000
727.00,7.98795,25.007986,0.000232,25.035422,0.1132,-0.103,7.98795,0.00000
728.00,7.98761,25.008030,0.000230,25.035440,0.1131,-0.103,7.98761,0.00000
729.00,7.98691,25.008016,0.000229,25.035400,0.1131,-0.103,7.98691,0.00000
730.00,7.98760,25.008013,0.000231,25.035375,0.1130,-0.103,7.98760,0.00000
731.00,7.98742,25.008052,0.000231,25.035352,0.1130,-0.103,7.98742,0.00000
732.00,7.98842,25.008053,0.000232,25.035365,0.1130,-0.103,7.98842,0.00000
733.00,7.98802,25.008017,0.000231,25.035332,0.1129,-0.102,7.98802,0.00000
734.00,7.98862,25.008046,0.000234,25.035335,0.1129,-0.102,7.98862,0.00000
735.00,7.98829,25.008114,0.000236,25.035297,0.1128,-0.103,7.98829,0.00000
736.00,7.98848,25.008159,0.000237,25.035293,0.1128,-0.102,7.98848,0.00000
737.00,7.98819,25.008199,0.000238,25.035277,0.1127,-0.102,7.98819,0.00000
738.00,7.98886,25.008273,0.000237,25.035362,0.1127,-0.102,7.98886,0.00000
739.00,7.98922,25.008339,0.000238,25.035475,0.1126,-0.102,7.98922,0.00000
740.00,7.98938,25.008351,0.000240,25.035536,0.1125,-0.102,7.98938,0.00000
741.00,7.98843,25.008369,0.000243,25.035547,0.1124,-0.102,7.98843,0.00000
742.00,7.98823,25.008378,0.000241,25.035528,0.1123,-0.102,7.98823,0.00000
743.00,7.98802,25.008422,0.000246,25.035448,0.1123,-0.102,7.98802,0.00000
744.00,7.98780,25.008445,0.000244,25.035377,0.1122,-0.102,7.98780,0.00000
745.00,7.98863,25.008500,0.000247,25.035362,0.1121,-0.102,7.98863,0.00000
746.00,7.98929,25.008515,0.000246,25.035349,0.1121,-0.102,7.98929,0.00000
747.00,7.98964,25.008549,0.000249,25.035390,0.1120,-0.102,7.98964,0.00000
748.00,7.99001,25.008589,0.000247,25.035436,0.1120,-0.102,7.99001,0.00000
749.00,7.99013,25.008607,0.000246,25.035376,0.1119,-0.102,7.99013,0.00000
750.00,7.98948,25.008626,0.000241,25.035351,0.1119,-0.102,7.98948,0.00000
751.00,7.98941,25.008646,0.000237,25.035325,0.1119,-0.102,7.98941,0.00000
752.00,7.98911,25.008639,0.000233,25.035258,0.1119,-0.101,7.98911,0.00000
753.00,7.98865,25.008658,0.000238,25.035202,0.1118,-0.101,7.98865,0.00000
754.00,7.98905,25.008689,0.000245,25.035268,0.1118,-0.102,7.98905,0.00000
755.00,7.98813,25.008711,0.000248,25.035322,0.1117,-0.102,7.98813,0.00000
756.00,7.98839,25.008753,0.000252,25.035318,0.1117,-0.102,7.98839,0.00000
757.00,7.98890,25.008850,0.000255,25.035401,0.1117,-0.102,7.98890,0.00000
758.00,7.98962,25.008880,0.000250,25.035452,0.1116,-0.102,7.98962,0.00000
759.00,7.98954,25.008867,0.000244,25.035426,0.1116,-0.101,7.98954,0.00000
760.00,7.99092,25.008910,0.000241,25.035407,0.1116,-0.101,7.99092,0.00000
761.00,7.99005,25.008967,0.000238,25.035394,0.1116,-0.101,7.99005,0.00000
762.00,7.98870,25.008893,0.000234,25.035237,0.1116,-0.101,7.98870,0.00000
763.00,7.98776,25.008885,0.000233,25.035122,0.1116,-0.101,7.98776,0.00000
764.00,7.98791,25.008935,0.000236,25.035069,0.1116,-0.101,7.98791,0.00000
765.00,7.98710,25.008905,0.000233,25.035026,0.1116,-0.100,7.98710,0.00000
766.00,7.98816,25.008884,0.000236,25.035059,0.1116,-0.100,7.98816,0.00000
767.00,7.98837,25.008949,0.000238,25.035149,0.1115,-0.100,7.98837,0.00000
768.00,7.98850,25.008972,0.000236,25.035195,0.1115,-0.100,7.98850,0.00000
769.00,7.98828,25.008970,0.000233,25.035189,0.1115,-0.100,7.98828,0.00000
770.00,7.98881,25.009046,0.000237,25.035234,0.1116,-0.100,7.98881,0.00000
771.00,7.98794,25.009108,0.000236,25.035272,0.1116,-0.100,7.98794,0.00000
772.00,7.98878,25.009149,0.000242,25.035275,0.1117,-0.100,7.98878,0.00000
773.00,7.98880,25.009177,0.000247,25.035272,0.1117,-0.100,7.98880,0.00000
774.00,7.98840,25.009229,0.000248,25.035350,0.1118,-0.101,7.98840,0.00000
775.00,7.98870,25.009207,0.000249,25.035309,0.1118,-0.100,7.98870,0.00000
776.00,7.98872,25.009278,0.000249,25.035271,0.1118,-0.100,7.98872,0.00000
777.00,7.98698,25.009319,0.000246,25.035257,0.1119,-0.100,7.98698,0.00000
778.00,7.98679,25.009375,0.000244,25.035235,0.1119,-0.100,7.98679,0.00000
779.00,7.98668,25.009403,0.000246,25.035199,0.1119,-0.100,7.98668,0.00000
780.00,7.98585,25.009441,0.000244,25.035184,0.1120,-0.100,7.98585,0.00000
781.00,7.98604,25.009427,0.000242,25.035192,0.1120,-0.100,7.98604,0.00000
782.00,7.98688,25.009398,0.000241,25.035121,0.1120,-0.100,7.98688,0.00000
783.00,7.98698,25.009412,0.000241,25.035198,0.1120,-0.100,7.98698,0.00000
784.00,7.98652,25.009434,0.000239,25.035240,0.1121,-0.100,7.98652,0.00000
785.00,7.98705,25.009479,0.000238,25.035263,0.1121,-0.100,7.98705,0.00000
786.00,7.98823,25.009496,0.000241,25.035236,0.1121,-0.100,7.98823,0.00000
787.00,7.98905,25.009586,0.000242,25.035359,0.1121,-0.100,7.98905,0.00000
788.00,7.98891,25.009622,0.000242,25.035360,0.1122,-0.100,7.98891,0.00000
789.00,7.99029,25.009656,0.000241,25.035312,0.1122,-0.099,7.99029,0.00000
790.00,7.99043,25.009680,0.000243,25.035287,0.1122,-0.099,7.99043,0.00000
791.00,7.99025,25.009697,0.000243,25.035273,0.1122,-0.099,7.99025,0.00000
792.00,7.98910,25.009687,0.000243,25.035264,0.1122,-0.099,7.98910,0.00000
793.00,7.98917,25.009721,0.000237,25.035250,0.1122,-0.099,7.98917,0.00000
794.00,7.98886,25.009757,0.000241,25.035265,0.1122,-0.099,7.98886,0.00000
795.00,7.98874,25.009770,0.000243,25.035284,0.1122,-0.099,7.98874,0.00000
796.00,7.98827,25.009786,0.000241,25.035276,0.1122,-0.099,7.98827,0.00000
797.00,7.98967,25.009818,0.000238,25.035228,0.1121,-0.099,7.98967,0.00000
798.00,7.99046,25.009903,0.000245,25.035241,0.1121,-0.099,7.99046,0.00000
799.00,7.99017,25.009941,0.000239,25.035326,0.1121,-0.099,7.99017,0.00000
800.00,7.99042,25.009997,0.000234,25.035330,0.1121,-0.099,7.99042,0.00000
801.00,7.99061,25.010060,0.000233,25.035382,0.1121,-0.099,7.99061,0.00000
802.00,7.99001,25.010103,0.000233,25.035404,0.1121,-0.098,7.99001,0.00000
803.00,7.98847,25.010065,0.000229,25.035378,0.1121,-0.098,7.98847,0.00000
804.00,7.98882,25.010085,0.000230,25.035247,0.1121,-0.098,7.98882,0.00000
805.00,7.98838,25.010043,0.000229,25.035143,0.1121,-0.098,7.98838,0.00000
806.00,7.98838,25.010113,0.000227,25.035112,0.1120,-0.098,7.98838,0.00000
807.00,7.98856,25.010198,0.000231,25.035063,0.1120,-0.098,7.98856,0.00000
808.00,7.98896,25.010220,0.000235,25.035047,0.1120,-0.098,7.98896,0.00000
809.00,7.98936,25.010254,0.000237,25.035130,0.1120,-0.098,7.98936,0.00000
810.00,7.98943,25.010361,0.000237,25.035268,0.1119,-0.098,7.98943,0.00000
811.00,7.98921,25.010287,0.000239,25.035262,0.1119,-0.098,7.98921,0.00000
812.00,7.98967,25.010268,0.000233,25.035288,0.1118,-0.098,7.98967,0.00000
813.00,7.99100,25.010317,0.000228,25.035301,0.1118,-0.098,7.99100,0.00000
814.00,7.99093,25.010374,0.000224,25.035278,0.1117,-0.097,7.99093,0.00000
815.00,7.99151,25.010398,0.000229,25.035276,0.1117,-0.097,7.99151,0.00000
816.00,7.99198,25.010489,0.000227,25.035287,0.1116,-0.097,7.99198,0.00000
817.00,7.99107,25.010519,0.000227,25.035305,0.1116,-0.097,7.99107,0.00000
818.00,7.99001,25.010543,0.000229,25.035294,0.1115,-0.097,7.99001,0.00000
819.00,7.98937,25.010542,0.000233,25.035298,0.1114,-0.097,7.98937,0.00000
820.00,7.98884,25.010508,0.000235,25.035228,0.1113,-0.097,7.98884,0.00000
821.00,7.98764,25.010512,0.000237,25.035229,0.1113,-0.097,7.98764,0.00000
822.00,7.98828,25.010560,0.000241,25.035208,0.1112,-0.097,7.98828,0.00000
823.00,7.98878,25.010581,0.000244,25.035211,0.1111,-0.097,7.98878,0.00000
824.00,7.98860,25.010578,0.000239,25.035210,0.1110,-0.097,7.98860,0.00000
825.00,7.98873,25.010621,0.000236,25.035240,0.1109,-0.097,7.98873,0.00000
826.00,7.98901,25.010664,0.000237,25.035208,0.1108,-0.097,7.98901,0.00000
827.00,7.98897,25.010653,0.000231,25.035189,0.1106,-0.097,7.98897,0.00000
828.00,7.98859,25.010736,0.000227,25.035221,0.1105,-0.097,7.98859,0.00000
829.00,7.98859,25.010846,0.000230,25.035241,0.1104,-0.097,7.98859,0.00000
830.00,7.98852,25.010935,0.000225,25.035279,0.1103,-0.097,7.98852,0.00000
831.00,7.98842,25.010952,0.000223,25.035352,0.1102,-0.096,7.98842,0.00000
832.00,7.98827,25.011006,0.000220,25.035435,0.1101,-0.096,7.98827,0.00000
833.00,7.98865,25.010965,0.000221,25.035390,0.1100,-0.096,7.98865,0.00000
834.00,7.98919,25.010953,0.000222,25.035320,0.1099,-0.096,7.98919,0.00000
835.00,7.98911,25.011007,0.000222,25.035295,0.1098,-0.096,7.98911,0.00000
836.00,7.98973,25.011045,0.000223,25.035194,0.1097,-0.096,7.98973,0.00000
837.00,7.98960,25.011142,0.000226,25.035158,0.1096,-0.096,7.98960,0.00000
838.00,7.98965,25.011243,0.000226,25.035194,0.1095,-0.096,7.98965,0.00000
839.00,7.98891,25.011237,0.000225,25.035210,0.1094,-0.096,7.98891,0.00000
840.00,7.98849,25.011286,0.000226,25.035241,0.1094,-0.096,7.98849,0.00000
841.00,7.98736,25.011276,0.000225,25.035283,0.1093,-0.096,7.98736,0.00000
842.00,7.98630,25.011254,0.000228,25.035279,0.1092,-0.096,7.98630,0.00000
843.00,7.98653,25.011221,0.000228,25.035213,0.1092,-0.095,7.98653,0.00000
844.00,7.98695,25.011318,0.000227,25.035211,0.1091,-0.095,7.98695,0.00000
845.00,7.98680,25.011290,0.000224,25.035193,0.1090,-0.095,7.98680,0.00000
846.00,7.98755,25.011400,0.000227,25.035252,0.1089,-0.095,7.98755,0.00000
847.00,7.98906,25.011373,0.000231,25.035274,0.1089,-0.095,7.98906,0.00000
848.00,7.98845,25.011394,0.000228,25.035319,0.1088,-0.095,7.98845,0.00000
849.00,7.98738,25.011399,0.000228,25.035347,0.1087,-0.095,7.98738,0.00000
850.00,7.98728,25.011423,0.000229,25.035337,0.1087,-0.095,7.98728,0.00000
851.00,7.98770,25.011402,0.000225,25.035305,0.1086,-0.094,7.98770,0.00000
852.00,7.98722,25.011434,0.000226,25.035243,0.1086,-0.094,7.98722,0.00000
@5,1.0000,2.0, 840.080999999998 
853.00,7.98750,25.011488,0.000235,25.035227,0.1085,-0.095,7.98750,0.00000
854.00,7.98392,25.011488,0.000244,25.035221,0.1085,-0.095,7.98392,0.00000
855.00,7.95715,25.011513,0.000242,25.035256,0.1084,-0.095,7.95715,0.00000
856.00,7.90398,25.011501,0.000246,25.035289,0.1084,-0.095,7.90398,0.00000
857.00,7.84475,25.011541,0.000245,25.035390,0.1084,-0.095,7.84475,0.00000
858.00,7.79031,25.011510,0.000238,25.035366,0.1084,-0.095,7.79031,0.00000
859.00,7.74754,25.011523,0.000232,25.035308,0.1084,-0.094,7.74754,0.00000
860.00,7.73604,25.011564,0.000235,25.035299,0.1084,-0.094,7.73604,0.00000
861.00,7.75813,25.011688,0.000231,25.035343,0.1084,-0.094,7.75813,0.00000
862.00,7.79169,25.011742,0.000226,25.035266,0.1084,-0.094,7.79169,0.00000
863.00,7.82389,25.011816,0.000225,25.035306,0.1084,-0.094,7.82389,0.00000
864.00,7.85157,25.011978,0.000229,25.035440,0.1084,-0.094,7.85157,0.00000
865.00,7.87329,25.011982,0.000237,25.035382,0.1084,-0.094,7.87329,0.00000
866.00,7.88862,25.011944,0.000245,25.035315,0.1084,-0.094,7.88862,0.00000
867.00,7.90028,25.011936,0.000249,25.035309,0.1084,-0.094,7.90028,0.00000
868.00,7.91034,25.012051,0.000248,25.035373,0.1084,-0.094,7.91034,0.00000
869.00,7.91884,25.011949,0.000242,25.035308,0.1084,-0.094,7.91884,0.00000
870.00,7.92534,25.011974,0.000235,25.035310,0.1084,-0.094,7.92534,0.00000
871.00,7.93042,25.011989,0.000229,25.035226,0.1083,-0.093,7.93042,0.00000
872.00,7.93579,25.012003,0.000223,25.035186,0.1084,-0.093,7.93579,0.00000
873.00,7.94084,25.011964,0.000220,25.035131,0.1084,-0.093,7.94084,0.00000
874.00,7.94518,25.012040,0.000218,25.035204,0.1084,-0.093,7.94518,0.00000
875.00,7.95014,25.012114,0.000219,25.035301,0.1084,-0.093,7.95014,0.00000
876.00,7.95505,25.012223,0.000223,25.035436,0.1084,-0.093,7.95505,0.00000
877.00,7.95893,25.012327,0.000225,25.035527,0.1084,-0.093,7.95893,0.00000
878.00,7.96125,25.012361,0.000233,25.035557,0.1085,-0.093,7.96125,0.00000
879.00,7.96519,25.012401,0.000234,25.035496,0.1085,-0.093,7.96519,0.00000
880.00,7.96861,25.012434,0.000233,25.035468,0.1085,-0.093,7.96861,0.00000
881.00,7.97179,25.012460,0.000229,25.035476,0.1085,-0.093,7.97179,0.00000
882.00,7.97452,25.012497,0.000227,25.035513,0.1085,-0.093,7.97452,0.00000
883.00,7.97649,25.012521,0.000222,25.035492,0.1086,-0.093,7.97649,0.00000
884.00,7.97684,25.012545,0.000221,25.035486,0.1086,-0.092,7.97684,0.00000
885.00,7.97748,25.012530,0.000225,25.035471,0.1086,-0.092,7.97748,0.00000
886.00,7.97872,25.012521,0.000226,25.035437,0.1086,-0.092,7.97872,0.00000
887.00,7.98053,25.012514,0.000224,25.035370,0.1087,-0.092,7.98053,0.00000
888.00,7.98119,25.012587,0.000229,25.035436,0.1087,-0.092,7.98119,0.00000
889.00,7.98271,25.012592,0.000228,25.035454,0.1087,-0.092,7.98271,0.00000
890.00,7.98411,25.012641,0.000223,25.035400,0.1086,-0.092,7.98411,0.00000
891.00,7.98383,25.012630,0.000223,25.035389,0.1086,-0.092,7.98383,0.00000
892.00,7.98330,25.012612,0.000222,25.035355,0.1086,-0.092,7.98330,0.00000
893.00,7.98436,25.012614,0.000219,25.035285,0.1086,-0.092,7.98436,0.00000
894.00,7.98409,25.012614,0.000219,25.035249,0.1086,-0.092,7.98409,0.00000
895.00,7.98487,25.012617,0.000223,25.035278,0.1086,-0.092,7.98487,0.00000
896.00,7.98661,25.012710,0.000218,25.035278,0.1086,-0.091,7.98661,0.00000
897.00,7.98698,25.012791,0.000224,25.035328,0.1086,-0.091,7.98698,0.00000
898.00,7.98682,25.012773,0.000227,25.035296,0.1087,-0.091,7.98682,0.00000
899.00,7.98779,25.012842,0.000229,25.035312,0.1087,-0.091,7.98779,0.00000
900.00,7.98722,25.012921,0.000228,25.035326,0.1087,-0.091,7.98722,0.00000
901.00,7.98736,25.012923,0.000229,25.035326,0.1087,-0.091,7.98736,0.00000
902.00,7.98782,25.012964,0.000232,25.035322,0.1088,-0.091,7.98782,0.00000
903.00,7.98838,25.013048,0.000228,25.035332,0.1088,-0.091,7.98838,0.00000
904.00,7.98881,25.013073,0.000233,25.035296,0.1088,-0.091,7.98881,0.00000
905.00,7.98914,25.013120,0.000242,25.035380,0.1088,-0.091,7.98914,0.00000
906.00,7.98838,25.013156,0.000251,25.035370,0.1089,-0.092,7.98838,0.00000
907.00,7.98763,25.013154,0.000251,25.035340,0.1089,-0.092,7.98763,0.00000
908.00,7.98854,25.013137,0.000255,25.035344,0.1090,-0.092,7.98854,0.00000
909.00,7.98837,25.013172,0.000254,25.035399,0.1091,-0.092,7.98837,0.00000
910.00,7.98899,25.013168,0.000241,25.035282,0.1091,-0.091,7.98899,0.00000
911.00,7.98944,25.013257,0.000233,25.035306,0.1092,-0.091,7.98944,0.00000
912.00,7.99092,25.013342,0.000229,25.035335,0.1093,-0.091,7.99092,0.00000
913.00,7.99068,25.013369,0.000225,25.035293,0.1094,-0.091,7.99068,0.00000
914.00,7.99059,25.013383,0.000225,25.035230,0.1094,-0.091,7.99059,0.00000
915.00,7.98990,25.013410,0.000228,25.035272,0.1095,-0.091,7.98990,0.00000
916.00,7.98981,25.013342,0.000228,25.035203,0.1096,-0.090,7.98981,0.00000
917.00,7.98759,25.013320,0.000229,25.035147,0.1096,-0.091,7.98759,0.00000
918.00,7.98604,25.013357,0.000234,25.035163,0.1097,-0.091,7.98604,0.00000
919.00,7.98546,25.013353,0.000229,25.035203,0.1097,-0.091,7.98546,0.00000
920.00,7.98527,25.013357,0.000225,25.035231,0.1097,-0.090,7.98527,0.00000
921.00,7.98508,25.013413,0.000227,25.035268,0.1098,-0.090,7.98508,0.00000
922.00,7.98595,25.013464,0.000227,25.035349,0.1098,-0.090,7.98595,0.00000
923.00,7.98683,25.013486,0.000223,25.035414,0.1099,-0.090,7.98683,0.00000
924.00,7.98729,25.013556,0.000225,25.035400,0.1099,-0.090,7.98729,0.00000
925.00,7.98693,25.013554,0.000230,25.035340,0.1099,-0.090,7.98693,0.00000
926.00,7.98669,25.013553,0.000231,25.035337,0.1100,-0.090,7.98669,0.00000
927.00,7.98747,25.013551,0.000230,25.035285,0.1100,-0.090,7.98747,0.00000
928.00,7.98757,25.013508,0.000230,25.035170,0.1100,-0.090,7.98757,0.00000
929.00,7.98748,25.013519,0.000229,25.035178,0.1100,-0.090,7.98748,0.00000
930.00,7.98707,25.013556,0.000225,25.035156,0.1100,-0.090,7.98707,0.00000
931.00,7.98672,25.013592,0.000221,25.035160,0.1100,-0.090,7.98672,0.00000
932.00,7.98646,25.013621,0.000219,25.035156,0.1100,-0.090,7.98646,0.00000
933.00,7.98640,25.013758,0.000217,25.035242,0.1100,-0.089,7.98640,0.00000
934.00,7.98739,25.013796,0.000217,25.035195,0.1100,-0.089,7.98739,0.00000
935.00,7.98804,25.013849,0.000216,25.035271,0.1100,-0.089,7.98804,0.00000
936.00,7.98807,25.013880,0.000213,25.035235,0.1100,-0.089,7.98807,0.00000
937.00,7.98757,25.013892,0.000212,25.035173,0.1100,-0.089,7.98757,0.00000
938.00,7.98755,25.013887,0.000213,25.035128,0.1101,-0.089,7.98755,0.00000
939.00,7.98659,25.013947,0.000213,25.035163,0.1101,-0.089,7.98659,0.00000
940.00,7.98637,25.013941,0.000211,25.035064,0.1101,-0.089,7.98637,0.00000
941.00,7.98682,25.013981,0.000216,25.035102,0.1102,-0.089,7.98682,0.00000
942.00,7.98696,25.014040,0.000219,25.035182,0.1102,-0.089,7.98696,0.00000
943.00,7.98722,25.014079,0.000222,25.035244,0.1103,-0.089,7.98722,0.00000
944.00,7.98792,25.014049,0.000223,25.035234,0.1103,-0.089,7.98792,0.00000
945.00,7.98850,25.014128,0.000225,25.035294,0.1104,-0.089,7.98850,0.00000
946.00,7.98899,25.014166,0.000220,25.035270,0.1105,-0.089,7.98899,0.00000
947.00,7.98909,25.014204,0.000216,25.035254,0.1105,-0.088,7.98909,0.00000
948.00,7.98919,25.014227,0.000213,25.035233,0.1106,-0.088,7.98919,0.00000
949.00,7.98798,25.014245,0.000208,25.035207,0.1107,-0.088,7.98798,0.00000
950.00,7.98798,25.014279,0.000211,25.035177,0.1108,-0.088,7.98798,0.00000
951.00,7.98837,25.014300,0.000215,25.035117,0.1109,-0.088,7.98837,0.00000
952.00,7.98813,25.014311,0.000217,25.035087,0.1110,-0.088,7.98813,0.00000
953.00,7.98789,25.014314,0.000220,25.035102,0.1111,-0.088,7.98789,0.00000
954.00,7.98890,25.014391,0.000219,25.035162,0.1112,-0.088,7.98890,0.00000
955.00,7.98906,25.014374,0.000217,25.035115,0.1113,-0.088,7.98906,0.00000
956.00,7.98827,25.014429,0.000220,25.035163,0.1114,-0.088,7.98827,0.00000
957.00,7.98827,25.014440,0.000217,25.035176,0.1114,-0.088,7.98827,0.00000
958.00,7.98838,25.014499,0.000211,25.035154,0.1115,-0.088,7.98838,0.00000
959.00,7.98673,25.014492,0.000209,25.035108,0.1116,-0.088,7.98673,0.00000
960.00,7.98551,25.014570,0.000204,25.035187,0.1117,-0.087,7.98551,0.00000
961.00,7.98529,25.014590,0.000198,25.035191,0.1118,-0.087,7.98529,0.00000
962.00,7.98545,25.014616,0.000202,25.035204,0.1119,-0.087,7.98545,0.00000
963.00,7.98576,25.014646,0.000207,25.035200,0.1120,-0.087,7.98576,0.00000
964.00,7.98724,25.014696,0.000218,25.035220,0.1121,-0.087,7.98724,0.00000
965.00,7.98760,25.014715,0.000225,25.035176,0.1121,-0.087,7.98760,0.00000
966.00,7.98722,25.014691,0.000229,25.035122,0.1122,-0.087,7.98722,0.00000
967.00,7.98702,25.014730,0.000232,25.035093,0.1123,-0.088,7.98702,0.00000
968.00,7.98579,25.014756,0.000230,25.035081,0.1125,-0.087,7.98579,0.00000
969.00,7.98392,25.014745,0.000224,25.035037,0.1126,-0.087,7.98392,0.00000
970.00,7.98347,25.014757,0.000223,25.035055,0.1128,-0.087,7.98347,0.00000
971.00,7.98407,25.014831,0.000224,25.035156,0.1130,-0.087,7.98407,0.00000
972.00,7.98489,25.014838,0.000224,25.035186,0.1131,-0.087,7.98489,0.00000
973.00,7.98602,25.014858,0.000222,25.035198,0.1133,-0.087,7.98602,0.00000
974.00,7.98800,25.014911,0.000223,25.035246,0.1134,-0.087,7.98800,0.00000
975.00,7.98816,25.014963,0.000220,25.035263,0.1136,-0.087,7.98816,0.00000
976.00,7.98693,25.014988,0.000218,25.035225,0.1138,-0.086,7.98693,0.00000
977.00,7.98577,25.015038,0.000215,25.035257,0.1140,-0.086,7.98577,0.00000
978.00,7.98584,25.015059,0.000217,25.035221,0.1142,-0.086,7.98584,0.00000
979.00,7.98556,25.015054,0.000219,25.035173,0.1144,-0.086,7.98556,0.00000
980.00,7.98634,25.015090,0.000224,25.035134,0.1146,-0.086,7.98634,0.00000
981.00,7.98617,25.015151,0.000224,25.035132,0.1148,-0.086,7.98617,0.00000
982.00,7.98597,25.015256,0.000222,25.035091,0.1150,-0.086,7.98597,0.00000
983.00,7.98511,25.015287,0.000218,25.035102,0.1152,-0.086,7.98511,0.00000
984.00,7.98574,25.015426,0.000215,25.035248,0.1155,-0.086,7.98574,0.00000
985.00,7.98617,25.015439,0.000215,25.035239,0.1157,-0.085,7.98617,0.00000
986.00,7.98724,25.015394,0.000214,25.035198,0.1159,-0.085,7.98724,0.00000
987.00,7.98762,25.015347,0.000215,25.035198,0.1161,-0.085,7.98762,0.00000
988.00,7.98810,25.015406,0.000222,25.035236,0.1163,-0.085,7.98810,0.00000
989.00,7.98709,25.015385,0.000230,25.035085,0.1164,-0.086,7.98709,0.00000
990.00,7.98560,25.015412,0.000228,25.035117,0.1166,-0.085,7.98560,0.00000
991.00,7.98585,25.015524,0.000232,25.035214,0.1168,-0.085,7.98585,0.00000
992.00,7.98683,25.015560,0.000237,25.035185,0.1169,-0.086,7.98683,0.00000
993.00,7.98613,25.015620,0.000232,25.035200,0.1171,-0.085,7.98613,0.00000
994.00,7.98644,25.015687,0.000226,25.035301,0.1172,-0.085,7.98644,0.00000
995.00,7.98707,25.015682,0.000229,25.035302,0.1174,-0.085,7.98707,0.00000
996.00,7.98659,25.015627,0.000230,25.035250,0.1175,-0.085,7.98659,0.00000
997.00,7.98614,25.015681,0.000227,25.035300,0.1176,-0.085,7.98614,0.00000
998.00,7.98724,25.015685,0.000227,25.035236,0.1177,-0.085,7.98724,0.00000
999.00,7.98686,25.015649,0.000231,25.035068,0.1177,-0.085,7.98686,0.00000
1000.00,7.98618,25.015675,0.000231,25.035061,0.1178,-0.085,7.98618,0.00000
1001.00,7.98587,25.015716,0.000233,25.035064,0.1178,-0.085,7.98587,0.00000
1002.00,7.98508,25.015792,0.000234,25.035136,0.1178,-0.085,7.98508,0.00000
1003.00,7.98410,25.015822,0.000235,25.035209,0.1178,-0.085,7.98410,0.00000
1004.00,7.98444,25.015911,0.000231,25.035406,0.1179,-0.085,7.98444,0.00000
1005.00,7.98515,25.015983,0.000232,25.035464,0.1179,-0.085,7.98515,0.00000
1006.00,7.98511,25.016047,0.000235,25.035490,0.1180,-0.085,7.98511,0.00000
1007.00,7.98564,25.016022,0.000239,25.035465,0.1180,-0.085,7.98564,0.00000
1008.00,7.98647,25.016017,0.000242,25.035408,0.1180,-0.085,7.98647,0.00000
1009.00,7.98645,25.016043,0.000244,25.035347,0.1181,-0.085,7.98645,0.00000
1010.00,7.98578,25.016033,0.000244,25.035251,0.1182,-0.085,7.98578,0.00000
1011.00,7.98629,25.016084,0.000239,25.035196,0.1182,-0.085,7.98629,0.00000
1012.00,7.98583,25.016135,0.000234,25.035174,0.1183,-0.084,7.98583,0.00000
1013.00,7.98475,25.016209,0.000229,25.035225,0.1184,-0.084,7.98475,0.00000
1014.00,7.98438,25.016195,0.000228,25.035209,0.1184,-0.084,7.98438,0.00000
1015.00,7.98414,25.016278,0.000221,25.035288,0.1184,-0.084,7.98414,0.00000
1016.00,7.98409,25.016316,0.000215,25.035370,0.1185,-0.084,7.98409,0.00000
1017.00,7.98429,25.016372,0.000217,25.035413,0.1185,-0.083,7.98429,0.00000
1018.00,7.98526,25.016346,0.000222,25.035380,0.1185,-0.084,7.98526,0.00000
1019.00,7.98565,25.016420,0.000224,25.035464,0.1185,-0.084,7.98565,0.00000
1020.00,7.98641,25.016405,0.000232,25.035448,0.1185,-0.084,7.98641,0.00000
1021.00,7.98609,25.016423,0.000241,25.035437,0.1185,-0.084,7.98609,0.00000
1022.00,7.98637,25.016341,0.000242,25.035361,0.1185,-0.084,7.98637,0.00000
1023.00,7.98563,25.016379,0.000239,25.035390,0.1185,-0.084,7.98563,0.00000
1024.00,7.98478,25.016384,0.000238,25.035346,0.1184,-0.083,7.98478,0.00000
1025.00,7.98423,25.016406,0.000235,25.035306,0.1184,-0.083,7.98423,0.00000
1026.00,7.98445,25.016390,0.000231,25.035268,0.1184,-0.083,7.98445,0.00000
1027.00,7.98451,25.016475,0.000235,25.035337,0.1183,-0.083,7.98451,0.00000
1028.00,7.98524,25.016535,0.000238,25.035368,0.1183,-0.083,7.98524,0.00000
1029.00,7.98560,25.016599,0.000237,25.035364,0.1182,-0.083,7.98560,0.00000
1030.00,7.98563,25.016728,0.000233,25.035510,0.1182,-0.083,7.98563,0.00000
1031.00,7.98574,25.016800,0.000229,25.035548,0.1182,-0.083,7.98574,0.00000
1032.00,7.98561,25.016862,0.000225,25.035580,0.1182,-0.083,7.98561,0.00000
@6,1.0000,2.0, 1020.026 
1033.00,7.98554,25.016869,0.000221,25.035561,0.1181,-0.082,7.98554,0.00000
1034.00,7.98206,25.016903,0.000220,25.035649,0.1181,-0.082,7.98206,0.00000
1035.00,7.95783,25.016863,0.000225,25.035576,0.1181,-0.082,7.95783,0.00000
1036.00,7.90916,25.016877,0.000230,25.035528,0.1181,-0.083,7.90916,0.00000
1037.00,7.85385,25.016892,0.000234,25.035486,0.1180,-0.083,7.85385,0.00000
1038.00,7.80245,25.016888,0.000234,25.035448,0.1180,-0.083,7.80245,0.00000
1039.00,7.76128,25.016857,0.000229,25.035337,0.1180,-0.082,7.76128,0.00000
1040.00,7.74897,25.016869,0.000224,25.035355,0.1180,-0.082,7.74897,0.00000
1041.00,7.76790,25.016894,0.000226,25.035469,0.1179,-0.082,7.76790,0.00000
1042.00,7.79851,25.016920,0.000225,25.035437,0.1179,-0.082,7.79851,0.00000
1043.00,7.82807,25.016972,0.000227,25.035442,0.1179,-0.082,7.82807,0.00000
1044.00,7.85452,25.017050,0.000234,25.035481,0.1179,-0.082,7.85452,0.00000
1045.00,7.87479,25.017087,0.000234,25.035419,0.1178,-0.082,7.87479,0.00000
1046.00,7.89051,25.017081,0.000229,25.035320,0.1178,-0.082,7.89051,0.00000
1047.00,7.90289,25.017124,0.000227,25.035392,0.1178,-0.082,7.90289,0.00000
1048.00,7.91276,25.017174,0.000229,25.035451,0.1178,-0.082,7.91276,0.00000
1049.00,7.92002,25.017170,0.000221,25.035444,0.1178,-0.081,7.92002,0.00000
1050.00,7.92677,25.017141,0.000217,25.035455,0.1178,-0.081,7.92677,0.00000
1051.00,7.93259,25.017175,0.000211,25.035444,0.1179,-0.081,7.93259,0.00000
1052.00,7.93727,25.017153,0.000206,25.035336,0.1179,-0.081,7.93727,0.00000
1053.00,7.94124,25.017153,0.000204,25.035247,0.1179,-0.081,7.94124,0.00000
1054.00,7.94512,25.017125,0.000210,25.035153,0.1180,-0.081,7.94512,0.00000
1055.00,7.94920,25.017224,0.000218,25.035178,0.1180,-0.081,7.94920,0.00000
1056.00,7.95259,25.017251,0.000223,25.035180,0.1180,-0.081,7.95259,0.00000
1057.00,7.95557,25.017331,0.000229,25.035227,0.1181,-0.081,7.95557,0.00000
1058.00,7.95810,25.017385,0.000230,25.035277,0.1181,-0.081,7.95810,0.00000
1059.00,7.96134,25.017510,0.000227,25.035315,0.1181,-0.080,7.96134,0.00000
1060.00,7.96483,25.017446,0.000224,25.035221,0.1181,-0.080,7.96483,0.00000
1061.00,7.96706,25.017440,0.000229,25.035162,0.1182,-0.080,7.96706,0.00000
1062.00,7.96902,25.017423,0.000228,25.035168,0.1182,-0.080,7.96902,0.00000
1063.00,7.97163,25.017428,0.000230,25.035201,0.1183,-0.080,7.97163,0.00000
1064.00,7.97370,25.017372,0.000229,25.035271,0.1183,-0.080,7.97370,0.00000
1065.00,7.97457,25.017518,0.000230,25.035405,0.1183,-0.080,7.97457,0.00000
1066.00,7.97523,25.017590,0.000224,25.035469,0.1184,-0.080,7.97523,0.00000
1067.00,7.97661,25.017631,0.000224,25.035427,0.1184,-0.080,7.97661,0.00000
1068.00,7.97740,25.017631,0.000220,25.035361,0.1184,-0.080,7.97740,0.00000
1069.00,7.97811,25.017696,0.000223,25.035298,0.1184,-0.080,7.97811,0.00000
1070.00,7.97854,25.017660,0.000223,25.035214,0.1184,-0.080,7.97854,0.00000
1071.00,7.97879,25.017685,0.000224,25.035220,0.1185,-0.080,7.97879,0.00000
1072.00,7.97841,25.017701,0.000222,25.035247,0.1185,-0.080,7.97841,0.00000
1073.00,7.97866,25.017754,0.000224,25.035209,0.1185,-0.079,7.97866,0.00000
1074.00,7.97916,25.017773,0.000225,25.035232,0.1185,-0.079,7.97916,0.00000
1075.00,7.97988,25.017814,0.000223,25.035258,0.1185,-0.079,7.97988,0.00000
1076.00,7.98012,25.017843,0.000230,25.035274,0.1185,-0.079,7.98012,0.00000
1077.00,7.98082,25.017885,0.000233,25.035310,0.1185,-0.079,7.98082,0.00000
1078.00,7.98211,25.017888,0.000232,25.035344,0.1185,-0.079,7.98211,0.00000
1079.00,7.98276,25.017898,0.000231,25.035240,0.1186,-0.079,7.98276,0.00000
1080.00,7.98316,25.017904,0.000228,25.035169,0.1186,-0.079,7.98316,0.00000
1081.00,7.98487,25.017906,0.000222,25.035121,0.1186,-0.079,7.98487,0.00000
1082.00,7.98417,25.017907,0.000220,25.035111,0.1186,-0.079,7.98417,0.00000
1083.00,7.98313,25.017957,0.000221,25.035157,0.1187,-0.079,7.98313,0.00000
1084.00,7.98258,25.017994,0.000221,25.035271,0.1187,-0.079,7.98258,0.00000
1085.00,7.98271,25.018009,0.000228,25.035403,0.1188,-0.079,7.98271,0.00000
1086.00,7.98170,25.018010,0.000231,25.035427,0.1188,-0.079,7.98170,0.00000
1087.00,7.98286,25.018006,0.000230,25.035395,0.1189,-0.079,7.98286,0.00000
1088.00,7.98505,25.018020,0.000225,25.035357,0.1189,-0.078,7.98505,0.00000
1089.00,7.98543,25.017988,0.000224,25.035303,0.1190,-0.078,7.98543,0.00000
1090.00,7.98524,25.018069,0.000227,25.035229,0.1190,-0.078,7.98524,0.00000
1091.00,7.98482,25.018140,0.000228,25.035219,0.1191,-0.078,7.98482,0.00000
1092.00,7.98543,25.018177,0.000231,25.035205,0.1191,-0.078,7.98543,0.00000
1093.00,7.98467,25.018181,0.000234,25.035228,0.1192,-0.078,7.98467,0.00000
1094.00,7.98495,25.018282,0.000233,25.035314,0.1192,-0.078,7.98495,0.00000
1095.00,7.98566,25.018242,0.000230,25.035277,0.1192,-0.078,7.98566,0.00000
1096.00,7.98689,25.018252,0.000230,25.035240,0.1192,-0.078,7.98689,0.00000
1097.00,7.98640,25.018303,0.000226,25.035267,0.1192,-0.078,7.98640,0.00000
1098.00,7.98610,25.018354,0.000229,25.035268,0.1192,-0.078,7.98610,0.00000
1099.00,7.98629,25.018282,0.000228,25.035193,0.1192,-0.078,7.98629,0.00000
1100.00,7.98569,25.018319,0.000226,25.035244,0.1192,-0.078,7.98569,0.00000
1101.00,7.98481,25.018347,0.000221,25.035270,0.1192,-0.077,7.98481,0.00000
1102.00,7.98475,25.018393,0.000222,25.035286,0.1192,-0.077,7.98475,0.00000
1103.00,7.98389,25.018454,0.000223,25.035266,0.1192,-0.077,7.98389,0.00000
1104.00,7.98330,25.018554,0.000225,25.035301,0.1192,-0.077,7.98330,0.00000
1105.00,7.98309,25.018599,0.000225,25.035266,0.1192,-0.077,7.98309,0.00000
1106.00,7.98365,25.018621,0.000230,25.035319,0.1191,-0.077,7.98365,0.00000
1107.00,7.98365,25.018618,0.000230,25.035264,0.1191,-0.077,7.98365,0.00000
1108.00,7.98410,25.018666,0.000226,25.035306,0.1190,-0.077,7.98410,0.00000
1109.00,7.98468,25.018710,0.000229,25.035277,0.1190,-0.077,7.98468,0.00000
1110.00,7.98477,25.018736,0.000230,25.035281,0.1189,-0.077,7.98477,0.00000
1111.00,7.98501,25.018777,0.000228,25.035183,0.1189,-0.077,7.98501,0.00000
1112.00,7.98489,25.018791,0.000230,25.035170,0.1189,-0.077,7.98489,0.00000
1113.00,7.98528,25.018775,0.000235,25.035165,0.1189,-0.077,7.98528,0.00000
1114.00,7.98537,25.018781,0.000234,25.035176,0.1188,-0.077,7.98537,0.00000
1115.00,7.98532,25.018810,0.000233,25.035209,0.1188,-0.077,7.98532,0.00000
1116.00,7.98545,25.018851,0.000230,25.035269,0.1187,-0.077,7.98545,0.00000
1117.00,7.98617,25.018823,0.000237,25.035233,0.1187,-0.077,7.98617,0.00000
1118.00,7.98644,25.018853,0.000235,25.035228,0.1186,-0.077,7.98644,0.00000
1119.00,7.98579,25.018890,0.000233,25.035230,0.1186,-0.076,7.98579,0.00000
1120.00,7.98610,25.018926,0.000234,25.035183,0.1185,-0.076,7.98610,0.00000
1121.00,7.98581,25.018974,0.000243,25.035171,0.1185,-0.077,7.98581,0.00000
1122.00,7.98607,25.019140,0.000234,25.035224,0.1185,-0.076,7.98607,0.00000
1123.00,7.98543,25.019152,0.000234,25.035197,0.1184,-0.076,7.98543,0.00000
1124.00,7.98483,25.019189,0.000233,25.035179,0.1184,-0.076,7.98483,0.00000
1125.00,7.98475,25.019234,0.000238,25.035240,0.1184,-0.076,7.98475,0.00000
1126.00,7.98505,25.019223,0.000235,25.035252,0.1183,-0.076,7.98505,0.00000
1127.00,7.98448,25.019186,0.000237,25.035241,0.1183,-0.076,7.98448,0.00000
1128.00,7.98447,25.019259,0.000237,25.035276,0.1183,-0.076,7.98447,0.00000
1129.00,7.98433,25.019324,0.000238,25.035303,0.1183,-0.076,7.98433,0.00000
1130.00,7.98350,25.019381,0.000229,25.035261,0.1183,-0.076,7.98350,0.00000
1131.00,7.98344,25.019479,0.000226,25.035318,0.1183,-0.075,7.98344,0.00000
1132.00,7.98337,25.019539,0.000230,25.035381,0.1183,-0.075,7.98337,0.00000
1133.00,7.98352,25.019497,0.000234,25.035310,0.1183,-0.075,7.98352,0.00000
1134.00,7.98391,25.019449,0.000238,25.035266,0.1183,-0.076,7.98391,0.00000
1135.00,7.98445,25.019435,0.000243,25.035303,0.1182,-0.076,7.98445,0.00000
1136.00,7.98426,25.019432,0.000244,25.035292,0.1182,-0.076,7.98426,0.00000
1137.00,7.98370,25.019475,0.000241,25.035242,0.1182,-0.076,7.98370,0.00000
1138.00,7.98284,25.019520,0.000236,25.035263,0.1182,-0.076,7.98284,0.00000
1139.00,7.98329,25.019598,0.000231,25.035253,0.1183,-0.075,7.98329,0.00000
1140.00,7.98303,25.019691,0.000230,25.035207,0.1183,-0.075,7.98303,0.00000
1141.00,7.98277,25.019707,0.000229,25.035126,0.1183,-0.075,7.98277,0.00000
1142.00,7.98362,25.019740,0.000229,25.035135,0.1182,-0.075,7.98362,0.00000
1143.00,7.98410,25.019854,0.000230,25.035207,0.1182,-0.075,7.98410,0.00000
1144.00,7.98418,25.019888,0.000231,25.035255,0.1182,-0.075,7.98418,0.00000
1145.00,7.98449,25.019903,0.000232,25.035377,0.1182,-0.075,7.98449,0.00000
1146.00,7.98437,25.019971,0.000230,25.035440,0.1182,-0.074,7.98437,0.00000
1147.00,7.98348,25.020007,0.000225,25.035452,0.1182,-0.074,7.98348,0.00000
1148.00,7.98313,25.020043,0.000219,25.035430,0.1182,-0.074,7.98313,0.00000
1149.00,7.98311,25.020108,0.000219,25.035434,0.1182,-0.074,7.98311,0.00000
1150.00,7.98251,25.020146,0.000222,25.035383,0.1182,-0.074,7.98251,0.00000
1151.00,7.98285,25.020171,0.000225,25.035386,0.1182,-0.074,7.98285,0.00000
1152.00,7.98309,25.020213,0.000230,25.035405,0.1182,-0.074,7.98309,0.00000
1153.00,7.98371,25.020218,0.000232,25.035385,0.1182,-0.074,7.98371,0.00000
1154.00,7.98334,25.020302,0.000234,25.035420,0.1182,-0.074,7.98334,0.00000
1155.00,7.98404,25.020311,0.000234,25.035383,0.1182,-0.074,7.98404,0.00000
1156.00,7.98497,25.020395,0.000232,25.035413,0.1182,-0.074,7.98497,0.00000
1157.00,7.98469,25.020440,0.000233,25.035401,0.1182,-0.074,7.98469,0.00000
1158.00,7.98409,25.020489,0.000232,25.035477,0.1182,-0.074,7.98409,0.00000
1159.00,7.98413,25.020496,0.000233,25.035479,0.1182,-0.074,7.98413,0.00000
1160.00,7.98437,25.020556,0.000232,25.035470,0.1181,-0.073,7.98437,0.00000
1161.00,7.98287,25.020533,0.000235,25.035432,0.1181,-0.073,7.98287,0.00000
1162.00,7.98300,25.020518,0.000236,25.035421,0.1180,-0.074,7.98300,0.00000
1163.00,7.98442,25.020550,0.000237,25.035396,0.1180,-0.074,7.98442,0.00000
1164.00,7.98490,25.020567,0.000238,25.035398,0.1180,-0.074,7.98490,0.00000
1165.00,7.98497,25.020588,0.000242,25.035422,0.1180,-0.074,7.98497,0.00000
1166.00,7.98683,25.020678,0.000240,25.035438,0.1180,-0.074,7.98683,0.00000
1167.00,7.98898,25.020803,0.000239,25.035498,0.1179,-0.074,7.98898,0.00000
1168.00,7.98920,25.020828,0.000236,25.035466,0.1179,-0.074,7.98920,0.00000
1169.00,7.98975,25.020883,0.000233,25.035401,0.1179,-0.073,7.98975,0.00000
1170.00,7.98949,25.020904,0.000227,25.035331,0.1179,-0.073,7.98949,0.00000
1171.00,7.98835,25.020868,0.000215,25.035251,0.1178,-0.073,7.98835,0.00000
1172.00,7.98703,25.020837,0.000213,25.035211,0.1178,-0.072,7.98703,0.00000
1173.00,7.98628,25.020887,0.000213,25.035186,0.1178,-0.072,7.98628,0.00000
1174.00,7.98485,25.020907,0.000210,25.035219,0.1178,-0.072,7.98485,0.00000
1175.00,7.98505,25.020945,0.000206,25.035283,0.1178,-0.072,7.98505,0.00000
1176.00,7.98620,25.021032,0.000218,25.035367,0.1178,-0.072,7.98620,0.00000
1177.00,7.98677,25.021043,0.000217,25.035336,0.1178,-0.072,7.98677,0.00000
1178.00,7.98718,25.021027,0.000213,25.035349,0.1178,-0.072,7.98718,0.00000
1179.00,7.98784,25.021026,0.000211,25.035344,0.1178,-0.072,7.98784,0.00000
1180.00,7.98716,25.021023,0.000214,25.035310,0.1178,-0.072,7.98716,0.00000
1181.00,7.98517,25.021023,0.000215,25.035304,0.1178,-0.071,7.98517,0.00000
1182.00,7.98391,25.021056,0.000217,25.035316,0.1178,-0.071,7.98391,0.00000
1183.00,7.98337,25.021073,0.000222,25.035352,0.1178,-0.072,7.98337,0.00000
1184.00,7.98329,25.021041,0.000225,25.035301,0.1178,-0.072,7.98329,0.00000
1185.00,7.98401,25.021086,0.000218,25.035345,0.1178,-0.071,7.98401,0.00000
1186.00,7.98476,25.021062,0.000216,25.035305,0.1178,-0.071,7.98476,0.00000
1187.00,7.98523,25.021050,0.000212,25.035286,0.1178,-0.071,7.98523,0.00000
1188.00,7.98500,25.021031,0.000220,25.035198,0.1178,-0.071,7.98500,0.00000
1189.00,7.98441,25.021095,0.000223,25.035225,0.1178,-0.071,7.98441,0.00000
1190.00,7.98369,25.021117,0.000231,25.035174,0.1179,-0.072,7.98369,0.00000
1191.00,7.98431,25.021150,0.000226,25.035167,0.1179,-0.071,7.98431,0.00000
1192.00,7.98437,25.021193,0.000232,25.035187,0.1179,-0.072,7.98437,0.00000
1193.00,7.98446,25.021258,0.000226,25.035199,0.1179,-0.071,7.98446,0.00000
1194.00,7.98511,25.021278,0.000225,25.035183,0.1179,-0.071,7.98511,0.00000
1195.00,7.98511,25.021301,0.000224,25.035179,0.1179,-0.071,7.98511,0.00000
1196.00,7.98433,25.021370,0.000229,25.035232,0.1180,-0.071,7.98433,0.00000
1197.00,7.98375,25.021418,0.000224,25.035243,0.1180,-0.071,7.98375,0.00000
1198.00,7.98381,25.021447,0.000218,25.035264,0.1180,-0.071,7.98381,0.00000
1199.00,7.98307,25.021495,0.000219,25.035276,0.1181,-0.071,7.98307,0.00000
1200.00,7.98282,25.021565,0.000220,25.035323,0.1181,-0.071,7.98282,0.00000
1201.00,7.98279,25.021567,0.000221,25.035304,0.1181,-0.071,7.98279,0.00000
1202.00,7.98256,25.021588,0.000221,25.035312,0.1182,-0.070,7.98256,0.00000
1203.00,7.98195,25.021644,0.000225,25.035339,0.1182,-0.070,7.98195,0.00000
1204.00,7.98221,25.021629,0.000223,25.035340,0.1182,-0.070,7.98221,0.00000
1205.00,7.98275,25.021602,0.000221,25.035284,0.1182,-0.070,7.98275,0.00000
1206.00,7.98265,25.021631,0.000217,25.035258,0.1183,-0.070,7.98265,0.00000
1207.00,7.98317,25.021680,0.000217,25.035283,0.1183,-0.070,7.98317,0.00000
1208.00,7.98400,25.021690,0.000228,25.035253,0.1183,-0.070,7.98400,0.00000
1209.00,7.98470,25.021723,0.000226,25.035274,0.1183,-0.070,7.98470,0.00000
1210.00,7.98496,25.021772,0.000228,25.035301,0.1183,-0.070,7.98496,0.00000
1211.00,7.98465,25.021785,0.000227,25.035257,0.1183,-0.070,7.98465,0.00000
1212.00,7.98375,25.021757,0.000230,25.035164,0.1182,-0.070,7.98375,0.00000
@7,1.0000,2.0, 1200.094 
1213.00,7.98313,25.021801,0.000219,25.035154,0.1183,-0.070,7.98313,0.00000
1214.00,7.98132,25.021864,0.000226,25.035125,0.1183,-0.070,7.98132,0.00000
1215.00,7.96200,25.021878,0.000222,25.035129,0.1183,-0.069,7.96200,0.00000
1216.00,7.91956,25.021870,0.000224,25.035174,0.1183,-0.069,7.91956,0.00000
1217.00,7.86715,25.021893,0.000224,25.035157,0.1183,-0.069,7.86715,0.00000
1218.00,7.81741,25.021848,0.000232,25.035154,0.1183,-0.070,7.81741,0.00000
1219.00,7.77494,25.021883,0.000228,25.035178,0.1183,-0.070,7.77494,0.00000
1220.00,7.75600,25.021876,0.000232,25.035152,0.1182,-0.070,7.75600,0.00000
1221.00,7.76718,25.021927,0.000233,25.035130,0.1183,-0.070,7.76718,0.00000
1222.00,7.79558,25.021969,0.000236,25.035161,0.1183,-0.070,7.79558,0.00000
1223.00,7.82267,25.022083,0.000230,25.035197,0.1183,-0.070,7.82267,0.00000
1224.00,7.84717,25.022147,0.000231,25.035198,0.1183,-0.070,7.84717,0.00000
1225.00,7.86787,25.022221,0.000228,25.035204,0.1182,-0.069,7.86787,0.00000
1226.00,7.88450,25.022296,0.000232,25.035228,0.1182,-0.069,7.88450,0.00000
1227.00,7.89533,25.022368,0.000229,25.035227,0.1181,-0.069,7.89533,0.00000
1228.00,7.90648,25.022382,0.000228,25.035193,0.1181,-0.069,7.90648,0.00000
1229.00,7.91447,25.022367,0.000227,25.035164,0.1180,-0.069,7.91447,0.00000
1230.00,7.92139,25.022396,0.000229,25.035179,0.1180,-0.069,7.92139,0.00000
1231.00,7.92729,25.022395,0.000226,25.035143,0.1180,-0.069,7.92729,0.00000
1232.00,7.93312,25.022365,0.000222,25.035144,0.1180,-0.069,7.93312,0.00000
1233.00,7.93700,25.022410,0.000220,25.035173,0.1179,-0.069,7.93700,0.00000
1234.00,7.94201,25.022442,0.000219,25.035184,0.1179,-0.069,7.94201,0.00000
1235.00,7.94619,25.022444,0.000215,25.035171,0.1179,-0.069,7.94619,0.00000
1236.00,7.95010,25.022517,0.000208,25.035243,0.1178,-0.068,7.95010,0.00000
1237.00,7.95390,25.022629,0.000211,25.035311,0.1178,-0.068,7.95390,0.00000
1238.00,7.95785,25.022649,0.000218,25.035263,0.1177,-0.068,7.95785,0.00000
1239.00,7.96075,25.022700,0.000221,25.035308,0.1176,-0.068,7.96075,0.00000
1240.00,7.96429,25.022769,0.000220,25.035375,0.1176,-0.068,7.96429,0.00000
1241.00,7.96684,25.022789,0.000226,25.035310,0.1175,-0.068,7.96684,0.00000
1242.00,7.96929,25.022724,0.000229,25.035264,0.1174,-0.068,7.96929,0.00000
1243.00,7.97109,25.022721,0.000221,25.035281,0.1174,-0.068,7.97109,0.00000
1244.00,7.97253,25.022742,0.000216,25.035265,0.1173,-0.068,7.97253,0.00000
1245.00,7.97274,25.022771,0.000221,25.035208,0.1173,-0.068,7.97274,0.00000
1246.00,7.97456,25.022772,0.000220,25.035228,0.1172,-0.068,7.97456,0.00000
1247.00,7.97518,25.022857,0.000220,25.035239,0.1171,-0.068,7.97518,0.00000
1248.00,7.97633,25.022929,0.000220,25.035274,0.1171,-0.067,7.97633,0.00000
1249.00,7.97688,25.022930,0.000225,25.035221,0.1170,-0.068,7.97688,0.00000
1250.00,7.97780,25.022950,0.000224,25.035229,0.1170,-0.068,7.97780,0.00000
1251.00,7.97777,25.023049,0.000222,25.035286,0.1169,-0.067,7.97777,0.00000
1252.00,7.97850,25.023055,0.000226,25.035266,0.1169,-0.067,7.97850,0.00000
1253.00,7.97850,25.023051,0.000231,25.035280,0.1168,-0.067,7.97850,0.00000
1254.00,7.97957,25.023070,0.000229,25.035303,0.1168,-0.067,7.97957,0.00000
1255.00,7.97966,25.023104,0.000230,25.035337,0.1167,-0.067,7.97966,0.00000
1256.00,7.97896,25.023069,0.000230,25.035307,0.1167,-0.067,7.97896,0.00000
1257.00,7.97819,25.023111,0.000227,25.035248,0.1166,-0.067,7.97819,0.00000
1258.00,7.97816,25.023145,0.000226,25.035171,0.1166,-0.067,7.97816,0.00000
1259.00,7.97773,25.023231,0.000227,25.035245,0.1165,-0.067,7.97773,0.00000
1260.00,7.97849,25.023211,0.000227,25.035205,0.1165,-0.067,7.97849,0.00000
1261.00,7.97940,25.023198,0.000229,25.035160,0.1164,-0.067,7.97940,0.00000
1262.00,7.98077,25.023259,0.000231,25.035213,0.1164,-0.067,7.98077,0.00000
1263.00,7.98161,25.023315,0.000227,25.035251,0.1163,-0.066,7.98161,0.00000
1264.00,7.98315,25.023336,0.000227,25.035171,0.1163,-0.066,7.98315,0.00000
1265.00,7.98356,25.023399,0.000229,25.035127,0.1163,-0.066,7.98356,0.00000
1266.00,7.98388,25.023500,0.000230,25.035152,0.1163,-0.066,7.98388,0.00000
1267.00,7.98319,25.023488,0.000226,25.035186,0.1162,-0.066,7.98319,0.00000
1268.00,7.98337,25.023555,0.000227,25.035214,0.1162,-0.066,7.98337,0.00000
1269.00,7.98164,25.023565,0.000228,25.035230,0.1162,-0.066,7.98164,0.00000
1270.00,7.98175,25.023615,0.000226,25.035268,0.1161,-0.066,7.98175,0.00000
1271.00,7.98281,25.023637,0.000229,25.035275,0.1161,-0.066,7.98281,0.00000
1272.00,7.98396,25.023657,0.000234,25.035226,0.1161,-0.066,7.98396,0.00000
1273.00,7.98356,25.023639,0.000240,25.035186,0.1161,-0.066,7.98356,0.00000
1274.00,7.98428,25.023615,0.000241,25.035156,0.1160,-0.066,7.98428,0.00000
1275.00,7.98420,25.023617,0.000241,25.035151,0.1160,-0.066,7.98420,0.00000
1276.00,7.98299,25.023642,0.000235,25.035226,0.1160,-0.066,7.98299,0.00000
1277.00,7.98332,25.023715,0.000228,25.035244,0.1161,-0.066,7.98332,0.00000
1278.00,7.98409,25.023803,0.000229,25.035261,0.1161,-0.066,7.98409,0.00000
1279.00,7.98422,25.023901,0.000227,25.035325,0.1161,-0.066,7.98422,0.00000
1280.00,7.98361,25.023937,0.000230,25.035342,0.1161,-0.066,7.98361,0.00000
1281.00,7.98350,25.023944,0.000231,25.035186,0.1161,-0.066,7.98350,0.00000
1282.00,7.98295,25.023930,0.000235,25.035175,0.1160,-0.066,7.98295,0.00000
1283.00,7.98260,25.023917,0.000230,25.035200,0.1160,-0.066,7.98260,0.00000
1284.00,7.98231,25.023956,0.000228,25.035227,0.1160,-0.066,7.98231,0.00000
1285.00,7.98295,25.023963,0.000226,25.035243,0.1160,-0.065,7.98295,0.00000
1286.00,7.98335,25.024018,0.000227,25.035308,0.1160,-0.065,7.98335,0.00000
1287.00,7.98256,25.024103,0.000224,25.035318,0.1161,-0.065,7.98256,0.00000
1288.00,7.98169,25.024111,0.000225,25.035301,0.1160,-0.065,7.98169,0.00000
1289.00,7.98139,25.024188,0.000226,25.035323,0.1160,-0.064,7.98139,0.00000
1290.00,7.98137,25.024268,0.000230,25.035288,0.1160,-0.064,7.98137,0.00000
1291.00,7.98131,25.024313,0.000230,25.035287,0.1159,-0.064,7.98131,0.00000
1292.00,7.98192,25.024363,0.000232,25.035337,0.1159,-0.064,7.98192,0.00000
1293.00,7.98240,25.024506,0.000232,25.035449,0.1159,-0.064,7.98240,0.00000
1294.00,7.98351,25.024487,0.000237,25.035367,0.1158,-0.064,7.98351,0.00000
1295.00,7.98269,25.024551,0.000234,25.035432,0.1158,-0.064,7.98269,0.00000
1296.00,7.98226,25.024603,0.000236,25.035508,0.1157,-0.064,7.98226,0.00000
1297.00,7.98240,25.024617,0.000234,25.035496,0.1157,-0.064,7.98240,0.00000
1298.00,7.98234,25.024571,0.000235,25.035397,0.1157,-0.064,7.98234,0.00000
1299.00,7.98222,25.024615,0.000234,25.035392,0.1157,-0.064,7.98222,0.00000
1300.00,7.98216,25.024601,0.000236,25.035337,0.1156,-0.064,7.98216,0.00000
1301.00,7.98159,25.024592,0.000236,25.035284,0.1156,-0.064,7.98159,0.00000
1302.00,7.98155,25.024597,0.000241,25.035233,0.1156,-0.064,7.98155,0.00000
1303.00,7.98136,25.024642,0.000242,25.035224,0.1155,-0.064,7.98136,0.00000
1304.00,7.98111,25.024661,0.000240,25.035264,0.1155,-0.064,7.98111,0.00000
1305.00,7.98212,25.024718,0.000234,25.035272,0.1155,-0.064,7.98212,0.00000
1306.00,7.98266,25.024801,0.000236,25.035290,0.1154,-0.064,7.98266,0.00000
1307.00,7.98153,25.024846,0.000240,25.035350,0.1154,-0.064,7.98153,0.00000
1308.00,7.98246,25.024891,0.000235,25.035375,0.1154,-0.064,7.98246,0.00000
1309.00,7.98277,25.024938,0.000234,25.035372,0.1154,-0.064,7.98277,0.00000
1310.00,7.98166,25.025020,0.000239,25.035450,0.1154,-0.064,7.98166,0.00000
1311.00,7.98162,25.025080,0.000235,25.035588,0.1154,-0.063,7.98162,0.00000
1312.00,7.98203,25.025147,0.000227,25.035613,0.1154,-0.063,7.98203,0.00000
1313.00,7.98105,25.025166,0.000232,25.035611,0.1154,-0.063,7.98105,0.00000
1314.00,7.98105,25.025165,0.000237,25.035632,0.1154,-0.063,7.98105,0.00000
1315.00,7.98199,25.025149,0.000236,25.035598,0.1154,-0.063,7.98199,0.00000
1316.00,7.98378,25.025102,0.000239,25.035453,0.1154,-0.063,7.98378,0.00000
1317.00,7.98450,25.025079,0.000245,25.035424,0.1154,-0.063,7.98450,0.00000
1318.00,7.98516,25.025044,0.000242,25.035360,0.1154,-0.063,7.98516,0.00000
1319.00,7.98441,25.025130,0.000241,25.035349,0.1154,-0.063,7.98441,0.00000
1320.00,7.98419,25.025157,0.000239,25.035312,0.1154,-0.063,7.98419,0.00000
1321.00,7.98296,25.025210,0.000237,25.035347,0.1154,-0.063,7.98296,0.00000
1322.00,7.98298,25.025268,0.000234,25.035317,0.1154,-0.062,7.98298,0.00000
1323.00,7.98305,25.025310,0.000237,25.035357,0.1154,-0.062,7.98305,0.00000
1324.00,7.98433,25.025299,0.000240,25.035350,0.1154,-0.062,7.98433,0.00000
1325.00,7.98317,25.025290,0.000245,25.035347,0.1154,-0.062,7.98317,0.00000
1326.00,7.98283,25.025278,0.000246,25.035283,0.1154,-0.062,7.98283,0.00000
1327.00,7.98274,25.025283,0.000248,25.035278,0.1154,-0.062,7.98274,0.00000
1328.00,7.98317,25.025330,0.000246,25.035257,0.1154,-0.062,7.98317,0.00000
1329.00,7.98109,25.025338,0.000244,25.035224,0.1154,-0.062,7.98109,0.00000
1330.00,7.98232,25.025389,0.000237,25.035207,0.1154,-0.062,7.98232,0.00000
1331.00,7.98206,25.025454,0.000237,25.035242,0.1154,-0.062,7.98206,0.00000
1332.00,7.98217,25.025491,0.000235,25.035309,0.1153,-0.062,7.98217,0.00000
1333.00,7.98217,25.025527,0.000236,25.035357,0.1153,-0.061,7.98217,0.00000
1334.00,7.98346,25.025564,0.000239,25.035371,0.1153,-0.061,7.98346,0.00000
1335.00,7.98370,25.025603,0.000244,25.035424,0.1153,-0.062,7.98370,0.00000
1336.00,7.98292,25.025651,0.000244,25.035420,0.1153,-0.062,7.98292,0.00000
1337.00,7.98213,25.025672,0.000243,25.035329,0.1153,-0.062,7.98213,0.00000
1338.00,7.98108,25.025747,0.000246,25.035365,0.1153,-0.062,7.98108,0.00000
1339.00,7.98092,25.025804,0.000246,25.035436,0.1153,-0.061,7.98092,0.00000
1340.00,7.98020,25.025804,0.000248,25.035453,0.1153,-0.062,7.98020,0.00000
1341.00,7.98080,25.025768,0.000246,25.035408,0.1153,-0.061,7.98080,0.00000
1342.00,7.98031,25.025810,0.000249,25.035427,0.1153,-0.062,7.98031,0.00000
1343.00,7.98001,25.025766,0.000247,25.035378,0.1153,-0.062,7.98001,0.00000
1344.00,7.97865,25.025698,0.000240,25.035239,0.1152,-0.061,7.97865,0.00000
1345.00,7.97928,25.025779,0.000233,25.035237,0.1152,-0.061,7.97928,0.00000
1346.00,7.98027,25.025836,0.000239,25.035247,0.1152,-0.061,7.98027,0.00000
1347.00,7.98116,25.025833,0.000239,25.035252,0.1152,-0.061,7.98116,0.00000
1348.00,7.98009,25.025855,0.000239,25.035214,0.1152,-0.061,7.98009,0.00000
1349.00,7.98085,25.025972,0.000241,25.035280,0.1151,-0.061,7.98085,0.00000
1350.00,7.97981,25.025948,0.000243,25.035213,0.1151,-0.061,7.97981,0.00000
1351.00,7.97914,25.025946,0.000240,25.035205,0.1151,-0.061,7.97914,0.00000
1352.00,7.97882,25.026005,0.000239,25.035247,0.1150,-0.061,7.97882,0.00000
1353.00,7.98105,25.026079,0.000240,25.035269,0.1150,-0.061,7.98105,0.00000
1354.00,7.98201,25.026118,0.000240,25.035283,0.1150,-0.061,7.98201,0.00000
1355.00,7.98320,25.026139,0.000245,25.035304,0.1150,-0.061,7.98320,0.00000
1356.00,7.98362,25.026215,0.000245,25.035355,0.1150,-0.061,7.98362,0.00000
1357.00,7.98292,25.026228,0.000244,25.035326,0.1150,-0.061,7.98292,0.00000
1358.00,7.98208,25.026220,0.000241,25.035322,0.1150,-0.061,7.98208,0.00000
1359.00,7.98144,25.026190,0.000243,25.035305,0.1150,-0.061,7.98144,0.00000
1360.00,7.98167,25.026207,0.000236,25.035274,0.1151,-0.061,7.98167,0.00000
1361.00,7.98197,25.026228,0.000232,25.035252,0.1151,-0.061,7.98197,0.00000
1362.00,7.98296,25.026262,0.000234,25.035209,0.1151,-0.061,7.98296,0.00000
1363.00,7.98296,25.026273,0.000237,25.035154,0.1152,-0.060,7.98296,0.00000
1364.00,7.98307,25.026333,0.000229,25.035177,0.1152,-0.060,7.98307,0.00000
1365.00,7.98226,25.026393,0.000231,25.035222,0.1152,-0.060,7.98226,0.00000
1366.00,7.98136,25.026473,0.000230,25.035253,0.1153,-0.060,7.98136,0.00000
1367.00,7.98134,25.026528,0.000226,25.035263,0.1153,-0.060,7.98134,0.00000
1368.00,7.98199,25.026593,0.000225,25.035299,0.1153,-0.060,7.98199,0.00000
1369.00,7.98218,25.026599,0.000227,25.035269,0.1153,-0.060,7.98218,0.00000
1370.00,7.98225,25.026640,0.000222,25.035252,0.1153,-0.059,7.98225,0.00000
1371.00,7.98351,25.026538,0.000226,25.035159,0.1153,-0.059,7.98351,0.00000
1372.00,7.98403,25.026538,0.000224,25.035180,0.1154,-0.059,7.98403,0.00000
1373.00,7.98304,25.026536,0.000222,25.035221,0.1154,-0.059,7.98304,0.00000
1374.00,7.98281,25.026498,0.000222,25.035145,0.1154,-0.059,7.98281,0.00000
1375.00,7.98340,25.026470,0.000228,25.035119,0.1154,-0.059,7.98340,0.00000
1376.00,7.98274,25.026563,0.000229,25.035144,0.1154,-0.059,7.98274,0.00000
1377.00,7.98117,25.026591,0.000227,25.035093,0.1154,-0.059,7.98117,0.00000
1378.00,7.98063,25.026648,0.000227,25.035056,0.1154,-0.059,7.98063,0.00000
1379.00,7.98079,25.026726,0.000229,25.035116,0.1154,-0.059,7.98079,0.00000
1380.00,7.98083,25.026813,0.000224,25.035172,0.1155,-0.059,7.98083,0.00000
1381.00,7.98105,25.026845,0.000220,25.035174,0.1155,-0.059,7.98105,0.00000
1382.00,7.98229,25.026907,0.000218,25.035250,0.1155,-0.058,7.98229,0.00000
1383.00,7.98327,25.026897,0.000213,25.035248,0.1155,-0.058,7.98327,0.00000
1384.00,7.98235,25.026939,0.000213,25.035289,0.1155,-0.058,7.98235,0.00000
1385.00,7.98106,25.026967,0.000215,25.035233,0.1155,-0.058,7.98106,0.00000
1386.00,7.98082,25.027023,0.000213,25.035242,0.1155,-0.058,7.98082,0.00000
1387.00,7.98016,25.027033,0.000218,25.035219,0.1155,-0.058,7.98016,0.00000
1388.00,7.98016,25.027069,0.000218,25.035234,0.1156,-0.058,7.98016,0.00000
1389.00,7.98036,25.027137,0.000215,25.035208,0.1156,-0.058,7.98036,0.00000
1390.00,7.98074,25.027112,0.000214,25.035225,0.1156,-0.058,7.98074,0.00000
1391.00,7.98020,25.027079,0.000212,25.035250,0.1156,-0.057,7.98020,0.00000
1392.00,7.98116,25.027092,0.000212,25.035227,0.1156,-0.057,7.98116,0.00000
@8,1.0000,2.0, 1380.072 
1393.00,7.98073,25.027131,0.000216,25.035204,0.1156,-0.057,7.98073,0.00000
1394.00,7.98122,25.027107,0.000215,25.035249,0.1156,-0.057,7.98122,0.00000
1395.00,7.97105,25.027176,0.000218,25.035292,0.1155,-0.057,7.97105,0.00000
1396.00,7.93870,25.027214,0.000221,25.035262,0.1155,-0.057,7.93870,0.00000
1397.00,7.89060,25.027271,0.000223,25.035306,0.1155,-0.057,7.89060,0.00000
1398.00,7.84286,25.027324,0.000227,25.035318,0.1155,-0.057,7.84286,0.00000
1399.00,7.80017,25.027374,0.000229,25.035293,0.1155,-0.057,7.80017,0.00000
1400.00,7.77390,25.027407,0.000228,25.035308,0.1155,-0.057,7.77390,0.00000
1401.00,7.77491,25.027468,0.000235,25.035379,0.1155,-0.057,7.77491,0.00000
1402.00,7.79559,25.027456,0.000238,25.035332,0.1155,-0.057,7.79559,0.00000
1403.00,7.82063,25.027439,0.000226,25.035289,0.1154,-0.057,7.82063,0.00000
1404.00,7.84335,25.027476,0.000225,25.035281,0.1154,-0.057,7.84335,0.00000
1405.00,7.86265,25.027490,0.000226,25.035265,0.1154,-0.057,7.86265,0.00000
1406.00,7.87824,25.027499,0.000218,25.035227,0.1154,-0.057,7.87824,0.00000
1407.00,7.89032,25.027529,0.000219,25.035258,0.1154,-0.057,7.89032,0.00000
1408.00,7.90036,25.027576,0.000229,25.035320,0.1154,-0.057,7.90036,0.00000
1409.00,7.90896,25.027604,0.000236,25.035327,0.1154,-0.057,7.90896,0.00000
1410.00,7.91479,25.027647,0.000238,25.035315,0.1154,-0.057,7.91479,0.00000
1411.00,7.92066,25.027679,0.000241,25.035298,0.1154,-0.057,7.92066,0.00000
1412.00,7.92759,25.027740,0.000233,25.035284,0.1154,-0.057,7.92759,0.00000
1413.00,7.93306,25.027775,0.000232,25.035236,0.1154,-0.057,7.93306,0.00000
1414.00,7.93764,25.027797,0.000228,25.035224,0.1154,-0.057,7.93764,0.00000
1415.00,7.94288,25.027844,0.000222,25.035259,0.1154,-0.056,7.94288,0.00000
1416.00,7.94736,25.027924,0.000220,25.035227,0.1154,-0.056,7.94736,0.00000
1417.00,7.94992,25.027953,0.000219,25.035254,0.1155,-0.056,7.94992,0.00000
1418.00,7.95414,25.028072,0.000214,25.035346,0.1155,-0.056,7.95414,0.00000
1419.00,7.95694,25.028141,0.000215,25.035326,0.1156,-0.056,7.95694,0.00000
1420.00,7.95989,25.028173,0.000218,25.035288,0.1156,-0.056,7.95989,0.00000
1421.00,7.96133,25.028226,0.000219,25.035361,0.1157,-0.056,7.96133,0.00000
1422.00,7.96387,25.028299,0.000217,25.035420,0.1157,-0.055,7.96387,0.00000
1423.00,7.96513,25.028281,0.000213,25.035451,0.1157,-0.055,7.96513,0.00000
1424.00,7.96637,25.028339,0.000214,25.035523,0.1157,-0.055,7.96637,0.00000
1425.00,7.96684,25.028380,0.000217,25.035556,0.1157,-0.055,7.96684,0.00000
1426.00,7.96915,25.028372,0.000223,25.035576,0.1158,-0.055,7.96915,0.00000
1427.00,7.97035,25.028369,0.000227,25.035448,0.1158,-0.055,7.97035,0.00000
1428.00,7.97095,25.028439,0.000228,25.035343,0.1158,-0.055,7.97095,0.00000
1429.00,7.97173,25.028495,0.000232,25.035292,0.1159,-0.055,7.97173,0.00000
1430.00,7.97201,25.028523,0.000233,25.035247,0.1160,-0.055,7.97201,0.00000
1431.00,7.97324,25.028579,0.000228,25.035218,0.1161,-0.055,7.97324,0.00000
1432.00,7.97307,25.028666,0.000225,25.035313,0.1162,-0.055,7.97307,0.00000
1433.00,7.97317,25.028632,0.000228,25.035346,0.1162,-0.055,7.97317,0.00000
1434.00,7.97352,25.028590,0.000221,25.035373,0.1163,-0.054,7.97352,0.00000
1435.00,7.97440,25.028612,0.000213,25.035408,0.1164,-0.054,7.97440,0.00000
1436.00,7.97416,25.028591,0.000217,25.035408,0.1165,-0.054,7.97416,0.00000
1437.00,7.97424,25.028564,0.000221,25.035407,0.1166,-0.054,7.97424,0.00000
1438.00,7.97514,25.028583,0.000224,25.035424,0.1167,-0.054,7.97514,0.00000
1439.00,7.97642,25.028603,0.000224,25.035399,0.1169,-0.054,7.97642,0.00000
1440.00,7.97755,25.028600,0.000226,25.035373,0.1170,-0.054,7.97755,0.00000
1441.00,7.97820,25.028629,0.000223,25.035391,0.1171,-0.054,7.97820,0.00000
1442.00,7.97946,25.028626,0.000221,25.035401,0.1172,-0.054,7.97946,0.00000
1443.00,7.97948,25.028706,0.000226,25.035456,0.1173,-0.054,7.97948,0.00000
1444.00,7.97964,25.028760,0.000230,25.035509,0.1174,-0.054,7.97964,0.00000
1445.00,7.97850,25.028828,0.000229,25.035554,0.1176,-0.054,7.97850,0.00000
1446.00,7.97712,25.028823,0.000228,25.035517,0.1177,-0.054,7.97712,0.00000
1447.00,7.97690,25.028840,0.000228,25.035553,0.1178,-0.054,7.97690,0.00000
1448.00,7.97599,25.028804,0.000226,25.035510,0.1180,-0.054,7.97599,0.00000
1449.00,7.97511,25.028838,0.000221,25.035519,0.1181,-0.054,7.97511,0.00000
1450.00,7.97582,25.028865,0.000222,25.035511,0.1182,-0.054,7.97582,0.00000
1451.00,7.97625,25.028947,0.000228,25.035577,0.1183,-0.054,7.97625,0.00000
1452.00,7.97511,25.029005,0.000230,25.035549,0.1184,-0.054,7.97511,0.00000
1453.00,7.97533,25.029056,0.000232,25.035565,0.1186,-0.054,7.97533,0.00000
1454.00,7.97474,25.029081,0.000231,25.035571,0.1187,-0.054,7.97474,0.00000
1455.00,7.97404,25.029087,0.000231,25.035605,0.1188,-0.054,7.97404,0.00000
1456.00,7.97416,25.029052,0.000226,25.035541,0.1189,-0.054,7.97416,0.00000
1457.00,7.97445,25.029028,0.000223,25.035498,0.1190,-0.053,7.97445,0.00000
1458.00,7.97411,25.029040,0.000218,25.035479,0.1191,-0.053,7.97411,0.00000
1459.00,7.97515,25.029009,0.000226,25.035459,0.1191,-0.053,7.97515,0.00000
1460.00,7.97660,25.029015,0.000231,25.035429,0.1192,-0.053,7.97660,0.00000
1461.00,7.97692,25.029103,0.000228,25.035438,0.1193,-0.053,7.97692,0.00000
1462.00,7.97720,25.029170,0.000227,25.035482,0.1194,-0.053,7.97720,0.00000
1463.00,7.97750,25.029228,0.000227,25.035495,0.1194,-0.053,7.97750,0.00000
1464.00,7.97699,25.029211,0.000221,25.035403,0.1195,-0.053,7.97699,0.00000
1465.00,7.97635,25.029213,0.000213,25.035317,0.1195,-0.053,7.97635,0.00000
1466.00,7.97643,25.029207,0.000214,25.035299,0.1196,-0.053,7.97643,0.00000
1467.00,7.97691,25.029209,0.000214,25.035214,0.1197,-0.052,7.97691,0.00000
1468.00,7.97745,25.029215,0.000211,25.035187,0.1197,-0.052,7.97745,0.00000
1469.00,7.97840,25.029307,0.000213,25.035266,0.1198,-0.052,7.97840,0.00000
1470.00,7.97812,25.029372,0.000209,25.035338,0.1199,-0.052,7.97812,0.00000
1471.00,7.97765,25.029389,0.000210,25.035331,0.1200,-0.052,7.97765,0.00000
1472.00,7.97722,25.029426,0.000210,25.035340,0.1202,-0.052,7.97722,0.00000
1473.00,7.97690,25.029422,0.000208,25.035281,0.1203,-0.052,7.97690,0.00000
1474.00,7.97684,25.029433,0.000211,25.035232,0.1205,-0.052,7.97684,0.00000
1475.00,7.97733,25.029415,0.000215,25.035180,0.1206,-0.052,7.97733,0.00000
1476.00,7.97745,25.029467,0.000219,25.035238,0.1208,-0.052,7.97745,0.00000
1477.00,7.97753,25.029464,0.000222,25.035283,0.1210,-0.052,7.97753,0.00000
1478.00,7.97694,25.029471,0.000226,25.035318,0.1211,-0.052,7.97694,0.00000
1479.00,7.97593,25.029492,0.000224,25.035339,0.1213,-0.052,7.97593,0.00000
1480.00,7.97640,25.029539,0.000226,25.035402,0.1215,-0.052,7.97640,0.00000
1481.00,7.97701,25.029532,0.000221,25.035368,0.1216,-0.052,7.97701,0.00000
1482.00,7.97655,25.029590,0.000218,25.035338,0.1217,-0.052,7.97655,0.00000
1483.00,7.97644,25.029653,0.000215,25.035300,0.1219,-0.052,7.97644,0.00000
1484.00,7.97645,25.029676,0.000209,25.035301,0.1220,-0.051,7.97645,0.00000
1485.00,7.97562,25.029684,0.000212,25.035244,0.1222,-0.051,7.97562,0.00000
1486.00,7.97548,25.029680,0.000211,25.035197,0.1224,-0.051,7.97548,0.00000
1487.00,7.97514,25.029692,0.000208,25.035146,0.1225,-0.051,7.97514,0.00000
1488.00,7.97481,25.029728,0.000207,25.035215,0.1227,-0.051,7.97481,0.00000
1489.00,7.97509,25.029754,0.000207,25.035199,0.1229,-0.051,7.97509,0.00000
1490.00,7.97622,25.029761,0.000204,25.035132,0.1230,-0.051,7.97622,0.00000
1491.00,7.97597,25.029802,0.000199,25.035100,0.1232,-0.050,7.97597,0.00000
1492.00,7.97740,25.029823,0.000202,25.035108,0.1234,-0.050,7.97740,0.00000
1493.00,7.97846,25.029791,0.000199,25.035050,0.1236,-0.050,7.97846,0.00000
1494.00,7.97772,25.029829,0.000207,25.035067,0.1237,-0.050,7.97772,0.00000
1495.00,7.97660,25.029892,0.000207,25.035191,0.1239,-0.050,7.97660,0.00000
1496.00,7.97669,25.029951,0.000216,25.035239,0.1240,-0.050,7.97669,0.00000
1497.00,7.97690,25.029967,0.000220,25.035213,0.1241,-0.050,7.97690,0.00000
1498.00,7.97694,25.030035,0.000223,25.035247,0.1242,-0.051,7.97694,0.00000
1499.00,7.97763,25.030033,0.000218,25.035180,0.1244,-0.051,7.97763,0.00000
1500.00,7.97737,25.030106,0.000213,25.035152,0.1245,-0.050,7.97737,0.00000
1501.00,7.97652,25.030111,0.000212,25.035144,0.1246,-0.050,7.97652,0.00000
1502.00,7.97565,25.030133,0.000209,25.035202,0.1247,-0.050,7.97565,0.00000
1503.00,7.97529,25.030145,0.000209,25.035178,0.1248,-0.050,7.97529,0.00000
1504.00,7.97521,25.030143,0.000213,25.035193,0.1250,-0.050,7.97521,0.00000
1505.00,7.97555,25.030103,0.000216,25.035125,0.1250,-0.050,7.97555,0.00000
1506.00,7.97678,25.030115,0.000211,25.035098,0.1251,-0.050,7.97678,0.00000
1507.00,7.97622,25.030205,0.000216,25.035169,0.1252,-0.050,7.97622,0.00000
1508.00,7.97588,25.030234,0.000221,25.035210,0.1252,-0.050,7.97588,0.00000
1509.00,7.97576,25.030327,0.000217,25.035265,0.1253,-0.050,7.97576,0.00000
1510.00,7.97535,25.030390,0.000214,25.035285,0.1253,-0.050,7.97535,0.00000
1511.00,7.97422,25.030437,0.000215,25.035319,0.1254,-0.050,7.97422,0.00000
1512.00,7.97457,25.030401,0.000211,25.035229,0.1254,-0.050,7.97457,0.00000
1513.00,7.97567,25.030418,0.000206,25.035187,0.1255,-0.050,7.97567,0.00000
1514.00,7.97599,25.030423,0.000201,25.035171,0.1255,-0.049,7.97599,0.00000
1515.00,7.97639,25.030396,0.000202,25.035162,0.1255,-0.049,7.97639,0.00000
1516.00,7.97819,25.030417,0.000202,25.035195,0.1255,-0.049,7.97819,0.00000
1517.00,7.97866,25.030462,0.000200,25.035185,0.1255,-0.049,7.97866,0.00000
1518.00,7.97819,25.030488,0.000196,25.035148,0.1255,-0.049,7.97819,0.00000
1519.00,7.97755,25.030492,0.000203,25.035138,0.1255,-0.049,7.97755,0.00000
1520.00,7.97745,25.030550,0.000206,25.035149,0.1255,-0.049,7.97745,0.00000
1521.00,7.97664,25.030574,0.000205,25.035096,0.1255,-0.049,7.97664,0.00000
1522.00,7.97615,25.030606,0.000206,25.035086,0.1255,-0.049,7.97615,0.00000
1523.00,7.97684,25.030623,0.000210,25.035118,0.1255,-0.049,7.97684,0.00000
1524.00,7.97781,25.030637,0.000203,25.035046,0.1256,-0.049,7.97781,0.00000
1525.00,7.97775,25.030671,0.000201,25.035041,0.1256,-0.048,7.97775,0.00000
1526.00,7.97774,25.030737,0.000203,25.035071,0.1256,-0.048,7.97774,0.00000
1527.00,7.97746,25.030794,0.000202,25.035107,0.1256,-0.048,7.97746,0.00000
1528.00,7.97656,25.030862,0.000204,25.035105,0.1256,-0.048,7.97656,0.00000
1529.00,7.97638,25.030958,0.000208,25.035171,0.1256,-0.048,7.97638,0.00000
1530.00,7.97622,25.030954,0.000205,25.035144,0.1256,-0.048,7.97622,0.00000
1531.00,7.97589,25.030949,0.000201,25.035127,0.1257,-0.048,7.97589,0.00000
1532.00,7.97538,25.030995,0.000200,25.035157,0.1257,-0.048,7.97538,0.00000
1533.00,7.97614,25.031077,0.000196,25.035186,0.1258,-0.048,7.97614,0.00000
1534.00,7.97583,25.031097,0.000194,25.035191,0.1258,-0.048,7.97583,0.00000
1535.00,7.97619,25.031150,0.000199,25.035214,0.1258,-0.048,7.97619,0.00000
1536.00,7.97613,25.031189,0.000201,25.035215,0.1259,-0.048,7.97613,0.00000
1537.00,7.97624,25.031193,0.000203,25.035183,0.1259,-0.048,7.97624,0.00000
1538.00,7.97521,25.031160,0.000204,25.035193,0.1260,-0.048,7.97521,0.00000
1539.00,7.97553,25.031227,0.000201,25.035228,0.1260,-0.048,7.97553,0.00000
1540.00,7.97513,25.031271,0.000197,25.035227,0.1261,-0.047,7.97513,0.00000
1541.00,7.97518,25.031325,0.000195,25.035222,0.1261,-0.047,7.97518,0.00000
1542.00,7.97517,25.031344,0.000193,25.035226,0.1262,-0.047,7.97517,0.00000
1543.00,7.97522,25.031370,0.000194,25.035177,0.1262,-0.047,7.97522,0.00000
1544.00,7.97418,25.031304,0.000202,25.035118,0.1262,-0.047,7.97418,0.00000
1545.00,7.97443,25.031344,0.000210,25.035170,0.1263,-0.047,7.97443,0.00000
1546.00,7.97462,25.031334,0.000212,25.035193,0.1264,-0.047,7.97462,0.00000
1547.00,7.97551,25.031342,0.000214,25.035196,0.1264,-0.047,7.97551,0.00000
1548.00,7.97652,25.031399,0.000217,25.035178,0.1264,-0.047,7.97652,0.00000
1549.00,7.97744,25.031475,0.000209,25.035166,0.1265,-0.047,7.97744,0.00000
1550.00,7.97736,25.031500,0.000205,25.035028,0.1265,-0.047,7.97736,0.00000
1551.00,7.97627,25.031563,0.000205,25.034992,0.1265,-0.047,7.97627,0.00000
1552.00,7.97585,25.031644,0.000205,25.034944,0.1265,-0.047,7.97585,0.00000
1553.00,7.97470,25.031710,0.000200,25.035008,0.1265,-0.046,7.97470,0.00000
1554.00,7.97379,25.031779,0.000208,25.035077,0.1266,-0.047,7.97379,0.00000
1555.00,7.97384,25.031785,0.000208,25.035155,0.1266,-0.046,7.97384,0.00000
1556.00,7.97433,25.031814,0.000212,25.035190,0.1266,-0.046,7.97433,0.00000
1557.00,7.97352,25.031822,0.000216,25.035301,0.1266,-0.046,7.97352,0.00000
1558.00,7.97341,25.031840,0.000222,25.035337,0.1266,-0.047,7.97341,0.00000
1559.00,7.97352,25.031878,0.000221,25.035318,0.1266,-0.047,7.97352,0.00000
1560.00,7.97338,25.031942,0.000224,25.035372,0.1267,-0.047,7.97338,0.00000
1561.00,7.97400,25.032000,0.000222,25.035365,0.1267,-0.047,7.97400,0.00000
1562.00,7.97457,25.032100,0.000215,25.035325,0.1267,-0.046,7.97457,0.00000
1563.00,7.97495,25.032120,0.000211,25.035260,0.1268,-0.046,7.97495,0.00000
1564.00,7.97462,25.032114,0.000206,25.035220,0.1268,-0.046,7.97462,0.00000
1565.00,7.97463,25.032156,0.000204,25.035169,0.1268,-0.046,7.97463,0.00000
1566.00,7.97495,25.032146,0.000204,25.035145,0.1269,-0.046,7.97495,0.00000
1567.00,7.97526,25.032107,0.000205,25.035193,0.1269,-0.046,7.97526,0.00000
1568.00,7.97550,25.032182,0.000205,25.035305,0.1270,-0.046,7.97550,0.00000
1569.00,7.97720,25.032173,0.000211,25.035267,0.1270,-0.046,7.97720,0.00000
1570.00,7.97756,25.032182,0.000211,25.035313,0.1270,-0.046,7.97756,0.00000
1571.00,7.97632,25.032269,0.000211,25.035360,0.1270,-0.046,7.97632,0.00000
1572.00,7.97717,25.032343,0.000215,25.035305,0.1271,-0.046,7.97717,0.00000
@9,1.0000,2.0, 1560.036 
1573.00,7.97774,25.032347,0.000215,25.035245,0.1271,-0.046,7.97774,0.00000
1574.00,7.97636,25.032461,0.000212,25.035330,0.1271,-0.045,7.97636,0.00000
1575.00,7.96335,25.032499,0.000213,25.035242,0.1272,-0.045,7.96335,0.00000
1576.00,7.92923,25.032520,0.000211,25.035230,0.1273,-0.045,7.92923,0.00000
1577.00,7.88269,25.032494,0.000211,25.035211,0.1273,-0.045,7.88269,0.00000
1578.00,7.83703,25.032544,0.000212,25.035229,0.1274,-0.045,7.83703,0.00000
1579.00,7.79682,25.032474,0.000212,25.035214,0.1274,-0.045,7.79682,0.00000
1580.00,7.77416,25.032519,0.000206,25.035324,0.1275,-0.045,7.77416,0.00000
1581.00,7.77952,25.032564,0.000207,25.035358,0.1276,-0.045,7.77952,0.00000
1582.00,7.80058,25.032622,0.000210,25.035377,0.1276,-0.045,7.80058,0.00000
1583.00,7.82374,25.032623,0.000210,25.035293,0.1276,-0.045,7.82374,0.00000
1584.00,7.84572,25.032687,0.000209,25.035246,0.1277,-0.045,7.84572,0.00000
1585.00,7.86433,25.032759,0.000215,25.035282,0.1277,-0.045,7.86433,0.00000
1586.00,7.87904,25.032735,0.000219,25.035270,0.1278,-0.045,7.87904,0.00000
1587.00,7.89072,25.032761,0.000220,25.035309,0.1278,-0.045,7.89072,0.00000
1588.00,7.90152,25.032759,0.000222,25.035353,0.1278,-0.045,7.90152,0.00000
1589.00,7.91060,25.032856,0.000216,25.035447,0.1278,-0.044,7.91060,0.00000
1590.00,7.91785,25.032808,0.000209,25.035358,0.1278,-0.044,7.91785,0.00000
1591.00,7.92330,25.032872,0.000205,25.035337,0.1279,-0.044,7.92330,0.00000
1592.00,7.92766,25.032883,0.000200,25.035264,0.1279,-0.044,7.92766,0.00000
1593.00,7.93194,25.032930,0.000198,25.035256,0.1279,-0.044,7.93194,0.00000
1594.00,7.93566,25.032888,0.000202,25.035173,0.1279,-0.043,7.93566,0.00000
1595.00,7.93977,25.032940,0.000206,25.035209,0.1279,-0.043,7.93977,0.00000
1596.00,7.94396,25.032952,0.000208,25.035229,0.1279,-0.043,7.94396,0.00000
1597.00,7.94863,25.033040,0.000214,25.035305,0.1279,-0.043,7.94863,0.00000
1598.00,7.95158,25.033074,0.000213,25.035318,0.1279,-0.043,7.95158,0.00000
1599.00,7.95414,25.033126,0.000220,25.035352,0.1280,-0.043,7.95414,0.00000
1600.00,7.95627,25.033205,0.000218,25.035382,0.1280,-0.043,7.95627,0.00000
1601.00,7.95813,25.033256,0.000218,25.035407,0.1280,-0.043,7.95813,0.00000
1602.00,7.96042,25.033262,0.000214,25.035391,0.1280,-0.043,7.96042,0.00000
1603.00,7.96282,25.033288,0.000215,25.035380,0.1280,-0.043,7.96282,0.00000
1604.00,7.96499,25.033317,0.000205,25.035409,0.1280,-0.042,7.96499,0.00000
1605.00,7.96665,25.033321,0.000212,25.035442,0.1280,-0.042,7.96665,0.00000
1606.00,7.96850,25.033337,0.000216,25.035462,0.1280,-0.043,7.96850,0.00000
1607.00,7.96996,25.033346,0.000220,25.035502,0.1280,-0.043,7.96996,0.00000
1608.00,7.97093,25.033320,0.000225,25.035524,0.1280,-0.043,7.97093,0.00000
1609.00,7.97134,25.033370,0.000233,25.035521,0.1280,-0.043,7.97134,0.00000
1610.00,7.97213,25.033352,0.000234,25.035406,0.1280,-0.043,7.97213,0.00000
1611.00,7.97161,25.033395,0.000232,25.035343,0.1280,-0.043,7.97161,0.00000
1612.00,7.97137,25.033421,0.000223,25.035271,0.1279,-0.043,7.97137,0.00000
1613.00,7.97124,25.033459,0.000217,25.035262,0.1279,-0.043,7.97124,0.00000
1614.00,7.97150,25.033483,0.000210,25.035247,0.1278,-0.042,7.97150,0.00000
1615.00,7.97162,25.033554,0.000209,25.035303,0.1278,-0.042,7.97162,0.00000
1616.00,7.97244,25.033562,0.000210,25.035344,0.1277,-0.042,7.97244,0.00000
1617.00,7.97227,25.033605,0.000219,25.035402,0.1277,-0.042,7.97227,0.00000
1618.00,7.97232,25.033638,0.000223,25.035361,0.1277,-0.042,7.97232,0.00000
1619.00,7.97196,25.033706,0.000226,25.035387,0.1277,-0.042,7.97196,0.00000
1620.00,7.97199,25.033687,0.000226,25.035351,0.1277,-0.042,7.97199,0.00000
1621.00,7.97279,25.033739,0.000224,25.035360,0.1277,-0.042,7.97279,0.00000
1622.00,7.97336,25.033718,0.000216,25.035289,0.1276,-0.042,7.97336,0.00000
1623.00,7.97363,25.033736,0.000216,25.035336,0.1276,-0.042,7.97363,0.00000
1624.00,7.97442,25.033684,0.000223,25.035259,0.1275,-0.042,7.97442,0.00000
1625.00,7.97497,25.033723,0.000220,25.035281,0.1275,-0.042,7.97497,0.00000
1626.00,7.97528,25.033718,0.000216,25.035263,0.1275,-0.042,7.97528,0.00000
1627.00,7.97518,25.033729,0.000219,25.035262,0.1275,-0.042,7.97518,0.00000
1628.00,7.97511,25.033786,0.000218,25.035252,0.1274,-0.042,7.97511,0.00000
1629.00,7.97456,25.033824,0.000213,25.035261,0.1274,-0.042,7.97456,0.00000
1630.00,7.97442,25.033822,0.000218,25.035223,0.1274,-0.042,7.97442,0.00000
1631.00,7.97399,25.033838,0.000224,25.035191,0.1273,-0.042,7.97399,0.00000
1632.00,7.97368,25.033898,0.000227,25.035172,0.1273,-0.042,7.97368,0.00000
1633.00,7.97394,25.033880,0.000229,25.035132,0.1272,-0.042,7.97394,0.00000
1634.00,7.97430,25.033913,0.000230,25.035179,0.1272,-0.042,7.97430,0.00000
1635.00,7.97439,25.033864,0.000225,25.035169,0.1271,-0.042,7.97439,0.00000
1636.00,7.97442,25.033872,0.000219,25.035149,0.1270,-0.042,7.97442,0.00000
1637.00,7.97514,25.033901,0.000213,25.035178,0.1269,-0.042,7.97514,0.00000
1638.00,7.97442,25.033971,0.000210,25.035199,0.1268,-0.041,7.97442,0.00000
1639.00,7.97502,25.034004,0.000208,25.035135,0.1267,-0.041,7.97502,0.00000
1640.00,7.97482,25.034126,0.000207,25.035170,0.1266,-0.041,7.97482,0.00000
1641.00,7.97435,25.034156,0.000204,25.035165,0.1265,-0.041,7.97435,0.00000
1642.00,7.97360,25.034149,0.000208,25.035208,0.1264,-0.041,7.97360,0.00000
1643.00,7.97350,25.034170,0.000211,25.035241,0.1263,-0.041,7.97350,0.00000
1644.00,7.97232,25.034181,0.000212,25.035349,0.1262,-0.041,7.97232,0.00000
1645.00,7.97253,25.034202,0.000212,25.035378,0.1262,-0.041,7.97253,0.00000
1646.00,7.97368,25.034277,0.000216,25.035367,0.1262,-0.041,7.97368,0.00000
1647.00,7.97441,25.034310,0.000214,25.035253,0.1261,-0.041,7.97441,0.00000
1648.00,7.97557,25.034344,0.000212,25.035204,0.1260,-0.040,7.97557,0.00000
1649.00,7.97680,25.034351,0.000209,25.035141,0.1260,-0.040,7.97680,0.00000
1650.00,7.97694,25.034407,0.000210,25.035118,0.1259,-0.040,7.97694,0.00000
1651.00,7.97611,25.034416,0.000208,25.035190,0.1259,-0.040,7.97611,0.00000
1652.00,7.97609,25.034437,0.000208,25.035251,0.1259,-0.040,7.97609,0.00000
1653.00,7.97599,25.034452,0.000202,25.035267,0.1259,-0.040,7.97599,0.00000
1654.00,7.97580,25.034504,0.000204,25.035279,0.1258,-0.040,7.97580,0.00000
1655.00,7.97628,25.034561,0.000203,25.035300,0.1258,-0.040,7.97628,0.00000
1656.00,7.97669,25.034518,0.000206,25.035184,0.1257,-0.040,7.97669,0.00000
1657.00,7.97715,25.034557,0.000202,25.035184,0.1257,-0.040,7.97715,0.00000
1658.00,7.97645,25.034557,0.000202,25.035172,0.1256,-0.040,7.97645,0.00000
1659.00,7.97580,25.034623,0.000199,25.035136,0.1256,-0.039,7.97580,0.00000
1660.00,7.97474,25.034623,0.000203,25.035074,0.1256,-0.039,7.97474,0.00000
1661.00,7.97426,25.034711,0.000203,25.035131,0.1255,-0.039,7.97426,0.00000
1662.00,7.97295,25.034790,0.000208,25.035194,0.1255,-0.039,7.97295,0.00000
1663.00,7.97343,25.034864,0.000211,25.035232,0.1255,-0.039,7.97343,0.00000
1664.00,7.97331,25.034840,0.000215,25.035289,0.1255,-0.039,7.97331,0.00000
1665.00,7.97330,25.034875,0.000209,25.035335,0.1255,-0.039,7.97330,0.00000
1666.00,7.97364,25.034946,0.000208,25.035409,0.1255,-0.039,7.97364,0.00000
1667.00,7.97432,25.034944,0.000205,25.035348,0.1254,-0.039,7.97432,0.00000
1668.00,7.97428,25.034941,0.000208,25.035319,0.1254,-0.039,7.97428,0.00000
1669.00,7.97502,25.035007,0.000207,25.035276,0.1254,-0.039,7.97502,0.00000
1670.00,7.97517,25.035022,0.000215,25.035266,0.1254,-0.039,7.97517,0.00000
1671.00,7.97456,25.034987,0.000224,25.035145,0.1254,-0.039,7.97456,0.00000
1672.00,7.97395,25.034984,0.000220,25.035098,0.1254,-0.039,7.97395,0.00000
1673.00,7.97263,25.035041,0.000215,25.035084,0.1254,-0.039,7.97263,0.00000
1674.00,7.97151,25.035034,0.000213,25.035059,0.1254,-0.038,7.97151,0.00000
1675.00,7.97123,25.035046,0.000206,25.035073,0.1253,-0.038,7.97123,0.00000
1676.00,7.97189,25.035091,0.000199,25.035053,0.1253,-0.038,7.97189,0.00000
1677.00,7.97314,25.035143,0.000204,25.035101,0.1253,-0.038,7.97314,0.00000
1678.00,7.97448,25.035189,0.000210,25.035153,0.1253,-0.038,7.97448,0.00000
1679.00,7.97494,25.035252,0.000214,25.035231,0.1254,-0.038,7.97494,0.00000
1680.00,7.97569,25.035302,0.000220,25.035236,0.1254,-0.038,7.97569,0.00000
1681.00,7.97533,25.035324,0.000220,25.035302,0.1254,-0.038,7.97533,0.00000
1682.00,7.97479,25.035355,0.000222,25.035317,0.1255,-0.038,7.97479,0.00000
1683.00,7.97402,25.035316,0.000218,25.035251,0.1255,-0.038,7.97402,0.00000
1684.00,7.97406,25.035318,0.000219,25.035209,0.1255,-0.038,7.97406,0.00000
1685.00,7.97348,25.035344,0.000218,25.035233,0.1255,-0.038,7.97348,0.00000
1686.00,7.97394,25.035391,0.000216,25.035221,0.1255,-0.038,7.97394,0.00000
1687.00,7.97376,25.035485,0.000215,25.035244,0.1255,-0.038,7.97376,0.00000
1688.00,7.97446,25.035568,0.000215,25.035299,0.1255,-0.038,7.97446,0.00000
1689.00,7.97503,25.035611,0.000213,25.035309,0.1255,-0.038,7.97503,0.00000
1690.00,7.97492,25.035610,0.000206,25.035262,0.1254,-0.037,7.97492,0.00000
1691.00,7.97475,25.035611,0.000205,25.035274,0.1254,-0.037,7.97475,0.00000
1692.00,7.97544,25.035580,0.000204,25.035247,0.1253,-0.037,7.97544,0.00000
1693.00,7.97551,25.035621,0.000203,25.035252,0.1253,-0.037,7.97551,0.00000
1694.00,7.97516,25.035589,0.000204,25.035175,0.1252,-0.037,7.97516,0.00000
1695.00,7.97530,25.035672,0.000208,25.035170,0.1252,-0.037,7.97530,0.00000
1696.00,7.97452,25.035762,0.000213,25.035210,0.1251,-0.037,7.97452,0.00000
1697.00,7.97374,25.035837,0.000216,25.035248,0.1251,-0.037,7.97374,0.00000
1698.00,7.97377,25.035834,0.000221,25.035174,0.1250,-0.037,7.97377,0.00000
1699.00,7.97267,25.035924,0.000227,25.035237,0.1250,-0.037,7.97267,0.00000
1700.00,7.97271,25.035935,0.000229,25.035206,0.1250,-0.037,7.97271,0.00000
1701.00,7.97329,25.035961,0.000225,25.035191,0.1249,-0.037,7.97329,0.00000
1702.00,7.97323,25.035953,0.000223,25.035151,0.1249,-0.037,7.97323,0.00000
1703.00,7.97373,25.035965,0.000216,25.035132,0.1249,-0.037,7.97373,0.00000
1704.00,7.97578,25.036024,0.000204,25.035159,0.1249,-0.036,7.97578,0.00000
1705.00,7.97614,25.036053,0.000207,25.035243,0.1248,-0.036,7.97614,0.00000
1706.00,7.97588,25.036041,0.000209,25.035260,0.1248,-0.036,7.97588,0.00000
1707.00,7.97632,25.036046,0.000211,25.035235,0.1248,-0.036,7.97632,0.00000
1708.00,7.97520,25.036131,0.000216,25.035341,0.1247,-0.036,7.97520,0.00000
1709.00,7.97430,25.036124,0.000224,25.035298,0.1246,-0.037,7.97430,0.00000
1710.00,7.97482,25.036187,0.000215,25.035226,0.1246,-0.036,7.97482,0.00000
1711.00,7.97480,25.036243,0.000212,25.035128,0.1246,-0.036,7.97480,0.00000
1712.00,7.97419,25.036357,0.000206,25.035150,0.1246,-0.036,7.97419,0.00000
1713.00,7.97416,25.036429,0.000201,25.035142,0.1246,-0.036,7.97416,0.00000
1714.00,7.97344,25.036568,0.000195,25.035214,0.1246,-0.035,7.97344,0.00000
1715.00,7.97227,25.036599,0.000204,25.035274,0.1246,-0.036,7.97227,0.00000
1716.00,7.97222,25.036666,0.000206,25.035397,0.1246,-0.036,7.97222,0.00000
1717.00,7.97250,25.036610,0.000210,25.035398,0.1246,-0.036,7.97250,0.00000
1718.00,7.97331,25.036578,0.000214,25.035411,0.1246,-0.036,7.97331,0.00000
1719.00,7.97420,25.036563,0.000209,25.035418,0.1246,-0.035,7.97420,0.00000
1720.00,7.97502,25.036600,0.000205,25.035407,0.1246,-0.035,7.97502,0.00000
1721.00,7.97550,25.036628,0.000201,25.035360,0.1247,-0.035,7.97550,0.00000
1722.00,7.97532,25.036719,0.000202,25.035364,0.1247,-0.035,7.97532,0.00000
1723.00,7.97537,25.036781,0.000207,25.035351,0.1247,-0.035,7.97537,0.00000
1724.00,7.97503,25.036798,0.000215,25.035336,0.1247,-0.035,7.97503,0.00000
1725.00,7.97519,25.036864,0.000214,25.035374,0.1247,-0.035,7.97519,0.00000
1726.00,7.97476,25.036873,0.000217,25.035386,0.1247,-0.035,7.97476,0.00000
1727.00,7.97455,25.036919,0.000217,25.035420,0.1247,-0.035,7.97455,0.00000
1728.00,7.97468,25.036947,0.000210,25.035367,0.1248,-0.035,7.97468,0.00000
1729.00,7.97602,25.036978,0.000211,25.035327,0.1248,-0.034,7.97602,0.00000
1730.00,7.97588,25.036958,0.000216,25.035232,0.1248,-0.034,7.97588,0.00000
1731.00,7.97569,25.037013,0.000212,25.035263,0.1248,-0.034,7.97569,0.00000
1732.00,7.97604,25.037042,0.000209,25.035250,0.1248,-0.034,7.97604,0.00000
1733.00,7.97536,25.037068,0.000211,25.035298,0.1247,-0.034,7.97536,0.00000
1734.00,7.97443,25.037047,0.000206,25.035263,0.1247,-0.034,7.97443,0.00000
1735.00,7.97387,25.037056,0.000205,25.035286,0.1247,-0.034,7.97387,0.00000
1736.00,7.97514,25.037086,0.000216,25.035233,0.1247,-0.034,7.97514,0.00000
1737.00,7.97441,25.037128,0.000220,25.035230,0.1247,-0.034,7.97441,0.00000
1738.00,7.97422,25.037231,0.000217,25.035290,0.1247,-0.034,7.97422,0.00000
1739.00,7.97358,25.037274,0.000219,25.035331,0.1246,-0.034,7.97358,0.00000
1740.00,7.97313,25.037338,0.000215,25.035375,0.1246,-0.034,7.97313,0.00000
1741.00,7.97167,25.037350,0.000207,25.035401,0.1245,-0.033,7.97167,0.00000
1742.00,7.97123,25.037378,0.000206,25.035460,0.1245,-0.033,7.97123,0.00000
1743.00,7.97172,25.037332,0.000211,25.035358,0.1245,-0.033,7.97172,0.00000
1744.00,7.97160,25.037374,0.000215,25.035354,0.1245,-0.033,7.97160,0.00000
1745.00,7.97160,25.037408,0.000220,25.035356,0.1245,-0.033,7.97160,0.00000
1746.00,7.97202,25.037491,0.000223,25.035416,0.1245,-0.033,7.97202,0.00000
1747.00,7.97259,25.037552,0.000221,25.035358,0.1244,-0.033,7.97259,0.00000
1748.00,7.97201,25.037589,0.000220,25.035376,0.1244,-0.033,7.97201,0.00000
1749.00,7.97236,25.037632,0.000220,25.035379,0.1244,-0.033,7.97236,0.00000
1750.00,7.97356,25.037652,0.000218,25.035432,0.1243,-0.033,7.97356,0.00000
1751.00,7.97398,25.037623,0.000215,25.035369,0.1243,-0.033,7.97398,0.00000
1752.00,7.97430,25.037609,0.000219,25.035415,0.1243,-0.033,7.97430,0.00000
@10,1.0000,2.0, 1740 
1753.00,7.97426,25.037657,0.000219,25.035442,0.1242,-0.033,7.97426,0.00000
1754.00,7.97428,25.037682,0.000217,25.035359,0.1242,-0.033,7.97428,0.00000
1755.00,7.96380,25.037690,0.000216,25.035239,0.1242,-0.033,7.96380,0.00000
1756.00,7.93342,25.037716,0.000219,25.035203,0.1242,-0.033,7.93342,0.00000
1757.00,7.89101,25.037744,0.000220,25.035126,0.1241,-0.033,7.89101,0.00000
1758.00,7.84793,25.037722,0.000220,25.035068,0.1240,-0.033,7.84793,0.00000
1759.00,7.80920,25.037699,0.000224,25.035147,0.1240,-0.033,7.80920,0.00000
1760.00,7.78412,25.037695,0.000225,25.035183,0.1239,-0.033,7.78412,0.00000
1761.00,7.78515,25.037698,0.000225,25.035217,0.1239,-0.033,7.78515,0.00000
1762.00,7.80373,25.037736,0.000229,25.035307,0.1240,-0.033,7.80373,0.00000
1763.00,7.82541,25.037710,0.000225,25.035290,0.1240,-0.033,7.82541,0.00000
1764.00,7.84542,25.037777,0.000226,25.035271,0.1240,-0.033,7.84542,0.00000
1765.00,7.86399,25.037819,0.000223,25.035250,0.1240,-0.033,7.86399,0.00000
1766.00,7.87854,25.037820,0.000224,25.035188,0.1240,-0.033,7.87854,0.00000
1767.00,7.88975,25.037778,0.000220,25.035127,0.1239,-0.032,7.88975,0.00000
1768.00,7.89959,25.037840,0.000221,25.035151,0.1239,-0.032,7.89959,0.00000
1769.00,7.90750,25.037862,0.000220,25.035198,0.1238,-0.032,7.90750,0.00000
1770.00,7.91456,25.037863,0.000222,25.035230,0.1239,-0.032,7.91456,0.00000
1771.00,7.92121,25.037894,0.000223,25.035271,0.1239,-0.032,7.92121,0.00000
1772.00,7.92600,25.037924,0.000216,25.035183,0.1239,-0.032,7.92600,0.00000
1773.00,7.93053,25.037943,0.000209,25.035153,0.1240,-0.032,7.93053,0.00000
1774.00,7.93486,25.037922,0.000203,25.035064,0.1240,-0.032,7.93486,0.00000
1775.00,7.93813,25.037904,0.000199,25.035019,0.1240,-0.032,7.93813,0.00000
1776.00,7.94014,25.037928,0.000199,25.035051,0.1241,-0.031,7.94014,0.00000
1777.00,7.94347,25.037914,0.000200,25.035039,0.1241,-0.031,7.94347,0.00000
1778.00,7.94725,25.037957,0.000204,25.035013,0.1242,-0.032,7.94725,0.00000
1779.00,7.95061,25.038035,0.000206,25.035067,0.1242,-0.031,7.95061,0.00000
1780.00,7.95395,25.038136,0.000216,25.035130,0.1242,-0.032,7.95395,0.00000
1781.00,7.95661,25.038176,0.000210,25.035109,0.1243,-0.031,7.95661,0.00000
1782.00,7.95865,25.038272,0.000208,25.035156,0.1243,-0.031,7.95865,0.00000
1783.00,7.96044,25.038356,0.000204,25.035287,0.1243,-0.031,7.96044,0.00000
1784.00,7.96196,25.038371,0.000206,25.035303,0.1243,-0.031,7.96196,0.00000
1785.00,7.96389,25.038406,0.000196,25.035264,0.1243,-0.031,7.96389,0.00000
1786.00,7.96624,25.038475,0.000197,25.035261,0.1242,-0.031,7.96624,0.00000
1787.00,7.96709,25.038532,0.000207,25.035332,0.1242,-0.031,7.96709,0.00000
1788.00,7.96709,25.038518,0.000216,25.035294,0.1242,-0.031,7.96709,0.00000
1789.00,7.96775,25.038496,0.000215,25.035214,0.1242,-0.031,7.96775,0.00000
1790.00,7.96715,25.038533,0.000215,25.035206,0.1242,-0.031,7.96715,0.00000
1791.00,7.96651,25.038522,0.000213,25.035203,0.1242,-0.031,7.96651,0.00000
1792.00,7.96750,25.038511,0.000207,25.035128,0.1242,-0.031,7.96750,0.00000
1793.00,7.96808,25.038502,0.000200,25.035084,0.1242,-0.031,7.96808,0.00000
1794.00,7.96732,25.038605,0.000199,25.035156,0.1243,-0.030,7.96732,0.00000
1795.00,7.96755,25.038632,0.000196,25.035194,0.1243,-0.030,7.96755,0.00000
1796.00,7.96737,25.038686,0.000196,25.035211,0.1243,-0.030,7.96737,0.00000
1797.00,7.96681,25.038773,0.000198,25.035293,0.1243,-0.030,7.96681,0.00000
1798.00,7.96669,25.038842,0.000199,25.035266,0.1243,-0.030,7.96669,0.00000
1799.00,7.96785,25.038842,0.000193,25.035255,0.1242,-0.030,7.96785,0.00000
1800.00,7.96833,25.038830,0.000200,25.035265,0.1242,-0.030,7.96833,0.00000
1801.00,7.97008,25.038821,0.000202,25.035212,0.1242,-0.030,7.97008,0.00000
1802.00,7.97097,25.038801,0.000197,25.035155,0.1241,-0.029,7.97097,0.00000
1803.00,7.97192,25.038833,0.000195,25.035175,0.1241,-0.029,7.97192,0.00000
1804.00,7.97271,25.038874,0.000197,25.035159,0.1241,-0.029,7.97271,0.00000
1805.00,7.97342,25.038876,0.000191,25.035081,0.1242,-0.029,7.97342,0.00000
1806.00,7.97251,25.038947,0.000197,25.035132,0.1242,-0.029,7.97251,0.00000
1807.00,7.97228,25.038918,0.000199,25.035065,0.1242,-0.029,7.97228,0.00000
1808.00,7.97179,25.038944,0.000204,25.035054,0.1242,-0.029,7.97179,0.00000
1809.00,7.97088,25.038984,0.000206,25.035049,0.1242,-0.029,7.97088,0.00000
1810.00,7.97103,25.039076,0.000210,25.035086,0.1242,-0.029,7.97103,0.00000
1811.00,7.97150,25.039096,0.000208,25.035072,0.1242,-0.029,7.97150,0.00000
1812.00,7.97099,25.039165,0.000211,25.035136,0.1243,-0.029,7.97099,0.00000
1813.00,7.97081,25.039196,0.000205,25.035162,0.1243,-0.029,7.97081,0.00000
1814.00,7.97031,25.039243,0.000208,25.035225,0.1243,-0.029,7.97031,0.00000
1815.00,7.96944,25.039276,0.000211,25.035269,0.1243,-0.029,7.96944,0.00000
1816.00,7.96916,25.039286,0.000208,25.035276,0.1243,-0.029,7.96916,0.00000
1817.00,7.96955,25.039318,0.000208,25.035304,0.1243,-0.029,7.96955,0.00000
1818.00,7.96992,25.039348,0.000213,25.035316,0.1243,-0.029,7.96992,0.00000
1819.00,7.97148,25.039353,0.000213,25.035258,0.1243,-0.029,7.97148,0.00000
1820.00,7.97196,25.039372,0.000210,25.035194,0.1243,-0.029,7.97196,0.00000
1821.00,7.97195,25.039424,0.000210,25.035116,0.1243,-0.029,7.97195,0.00000
1822.00,7.97230,25.039464,0.000204,25.035095,0.1242,-0.029,7.97230,0.00000
1823.00,7.97345,25.039476,0.000201,25.035045,0.1242,-0.029,7.97345,0.00000
1824.00,7.97281,25.039500,0.000199,25.035052,0.1242,-0.028,7.97281,0.00000
1825.00,7.97232,25.039567,0.000201,25.035107,0.1241,-0.028,7.97232,0.00000
1826.00,7.97273,25.039604,0.000200,25.035176,0.1241,-0.028,7.97273,0.00000
1827.00,7.97187,25.039658,0.000203,25.035208,0.1240,-0.028,7.97187,0.00000
1828.00,7.97089,25.039669,0.000207,25.035258,0.1240,-0.028,7.97089,0.00000
1829.00,7.97122,25.039735,0.000205,25.035289,0.1239,-0.028,7.97122,0.00000
1830.00,7.97147,25.039718,0.000201,25.035240,0.1238,-0.028,7.97147,0.00000
1831.00,7.97238,25.039742,0.000198,25.035175,0.1238,-0.028,7.97238,0.00000
1832.00,7.97362,25.039722,0.000198,25.035102,0.1236,-0.027,7.97362,0.00000
1833.00,7.97441,25.039789,0.000199,25.035109,0.1236,-0.027,7.97441,0.00000
1834.00,7.97389,25.039764,0.000199,25.035042,0.1235,-0.027,7.97389,0.00000
1835.00,7.97466,25.039769,0.000207,25.034979,0.1235,-0.027,7.97466,0.00000
1836.00,7.97378,25.039798,0.000209,25.035036,0.1235,-0.027,7.97378,0.00000
1837.00,7.97332,25.039804,0.000210,25.035089,0.1234,-0.027,7.97332,0.00000
1838.00,7.97268,25.039828,0.000206,25.035133,0.1234,-0.027,7.97268,0.00000
1839.00,7.97313,25.039901,0.000210,25.035201,0.1234,-0.027,7.97313,0.00000
1840.00,7.97208,25.039933,0.000208,25.035278,0.1233,-0.027,7.97208,0.00000
1841.00,7.97147,25.039939,0.000212,25.035268,0.1233,-0.027,7.97147,0.00000
1842.00,7.97124,25.039994,0.000215,25.035251,0.1233,-0.027,7.97124,0.00000
1843.00,7.97122,25.040047,0.000218,25.035233,0.1232,-0.027,7.97122,0.00000
1844.00,7.97060,25.040066,0.000213,25.035248,0.1232,-0.027,7.97060,0.00000
1845.00,7.97125,25.040102,0.000214,25.035248,0.1232,-0.027,7.97125,0.00000
1846.00,7.97197,25.040133,0.000209,25.035263,0.1232,-0.027,7.97197,0.00000
1847.00,7.97241,25.040173,0.000209,25.035233,0.1232,-0.027,7.97241,0.00000
1848.00,7.97208,25.040189,0.000206,25.035171,0.1232,-0.027,7.97208,0.00000
1849.00,7.97262,25.040200,0.000207,25.035096,0.1232,-0.027,7.97262,0.00000
1850.00,7.97267,25.040291,0.000200,25.035158,0.1232,-0.026,7.97267,0.00000
1851.00,7.97252,25.040328,0.000204,25.035126,0.1233,-0.026,7.97252,0.00000
1852.00,7.97220,25.040429,0.000203,25.035170,0.1233,-0.026,7.97220,0.00000
1853.00,7.97235,25.040470,0.000207,25.035191,0.1234,-0.026,7.97235,0.00000
1854.00,7.97240,25.040508,0.000213,25.035227,0.1234,-0.026,7.97240,0.00000
1855.00,7.97198,25.040546,0.000219,25.035197,0.1234,-0.026,7.97198,0.00000
1856.00,7.97161,25.040646,0.000218,25.035300,0.1234,-0.026,7.97161,0.00000
1857.00,7.97215,25.040586,0.000223,25.035331,0.1234,-0.026,7.97215,0.00000
1858.00,7.97237,25.040608,0.000224,25.035362,0.1234,-0.026,7.97237,0.00000
1859.00,7.97240,25.040653,0.000221,25.035424,0.1234,-0.026,7.97240,0.00000
1860.00,7.97238,25.040679,0.000222,25.035473,0.1234,-0.026,7.97238,0.00000
1861.00,7.97295,25.040689,0.000224,25.035412,0.1234,-0.026,7.97295,0.00000
1862.00,7.97177,25.040782,0.000218,25.035378,0.1234,-0.026,7.97177,0.00000
1863.00,7.97149,25.040832,0.000217,25.035397,0.1235,-0.026,7.97149,0.00000
1864.00,7.97159,25.040840,0.000213,25.035355,0.1235,-0.026,7.97159,0.00000
1865.00,7.97184,25.040821,0.000216,25.035262,0.1235,-0.026,7.97184,0.00000
1866.00,7.97125,25.040843,0.000214,25.035285,0.1235,-0.026,7.97125,0.00000
1867.00,7.97176,25.040899,0.000214,25.035374,0.1235,-0.025,7.97176,0.00000
1868.00,7.97198,25.040909,0.000216,25.035333,0.1235,-0.025,7.97198,0.00000
1869.00,7.97148,25.040974,0.000220,25.035320,0.1235,-0.025,7.97148,0.00000
1870.00,7.97130,25.041090,0.000217,25.035356,0.1235,-0.025,7.97130,0.00000
1871.00,7.97170,25.041140,0.000223,25.035365,0.1235,-0.025,7.97170,0.00000
1872.00,7.97225,25.041132,0.000225,25.035302,0.1235,-0.025,7.97225,0.00000
1873.00,7.97200,25.041183,0.000228,25.035340,0.1236,-0.025,7.97200,0.00000
1874.00,7.97179,25.041247,0.000228,25.035414,0.1236,-0.025,7.97179,0.00000
1875.00,7.97125,25.041264,0.000225,25.035456,0.1236,-0.025,7.97125,0.00000
1876.00,7.97155,25.041305,0.000221,25.035435,0.1236,-0.025,7.97155,0.00000
1877.00,7.97133,25.041384,0.000223,25.035396,0.1236,-0.025,7.97133,0.00000
1878.00,7.97142,25.041398,0.000218,25.035321,0.1236,-0.025,7.97142,0.00000
1879.00,7.97082,25.041408,0.000217,25.035256,0.1236,-0.024,7.97082,0.00000
1880.00,7.97146,25.041405,0.000216,25.035245,0.1235,-0.024,7.97146,0.00000
1881.00,7.97148,25.041442,0.000217,25.035281,0.1235,-0.024,7.97148,0.00000
1882.00,7.97210,25.041429,0.000216,25.035313,0.1235,-0.024,7.97210,0.00000
1883.00,7.97284,25.041434,0.000214,25.035376,0.1234,-0.024,7.97284,0.00000
1884.00,7.97358,25.041438,0.000217,25.035407,0.1234,-0.024,7.97358,0.00000
1885.00,7.97313,25.041490,0.000226,25.035387,0.1233,-0.024,7.97313,0.00000
1886.00,7.97230,25.041491,0.000227,25.035383,0.1233,-0.024,7.97230,0.00000
1887.00,7.97125,25.041585,0.000229,25.035420,0.1233,-0.024,7.97125,0.00000
1888.00,7.97032,25.041682,0.000230,25.035445,0.1233,-0.024,7.97032,0.00000
1889.00,7.97104,25.041718,0.000228,25.035425,0.1232,-0.024,7.97104,0.00000
1890.00,7.97138,25.041761,0.000221,25.035467,0.1231,-0.024,7.97138,0.00000
1891.00,7.97224,25.041788,0.000224,25.035449,0.1231,-0.024,7.97224,0.00000
1892.00,7.97316,25.041795,0.000223,25.035427,0.1230,-0.024,7.97316,0.00000
1893.00,7.97280,25.041876,0.000222,25.035428,0.1229,-0.024,7.97280,0.00000
1894.00,7.97197,25.041923,0.000226,25.035406,0.1228,-0.024,7.97197,0.00000
1895.00,7.97166,25.041968,0.000228,25.035427,0.1228,-0.024,7.97166,0.00000
1896.00,7.97105,25.042052,0.000224,25.035502,0.1227,-0.024,7.97105,0.00000
1897.00,7.97094,25.042065,0.000224,25.035511,0.1227,-0.024,7.97094,0.00000
1898.00,7.97177,25.042029,0.000225,25.035529,0.1226,-0.024,7.97177,0.00000
1899.00,7.97245,25.042041,0.000222,25.035540,0.1226,-0.024,7.97245,0.00000
1900.00,7.97310,25.042023,0.000223,25.035504,0.1225,-0.023,7.97310,0.00000
1901.00,7.97299,25.042020,0.000223,25.035439,0.1225,-0.024,7.97299,0.00000
1902.00,7.97303,25.042057,0.000220,25.035463,0.1225,-0.023,7.97303,0.00000
1903.00,7.97217,25.042081,0.000218,25.035433,0.1224,-0.023,7.97217,0.00000
1904.00,7.97179,25.042155,0.000221,25.035526,0.1224,-0.023,7.97179,0.00000
1905.00,7.97242,25.042247,0.000216,25.035545,0.1223,-0.023,7.97242,0.00000
1906.00,7.97298,25.042239,0.000220,25.035509,0.1223,-0.023,7.97298,0.00000
1907.00,7.97247,25.042263,0.000220,25.035477,0.1222,-0.023,7.97247,0.00000
1908.00,7.97373,25.042296,0.000213,25.035470,0.1222,-0.023,7.97373,0.00000
1909.00,7.97411,25.042292,0.000212,25.035417,0.1222,-0.022,7.97411,0.00000
1910.00,7.97350,25.042281,0.000217,25.035375,0.1222,-0.023,7.97350,0.00000
1911.00,7.97366,25.042314,0.000212,25.035395,0.1222,-0.022,7.97366,0.00000
1912.00,7.97482,25.042293,0.000216,25.035309,0.1223,-0.022,7.97482,0.00000
1913.00,7.97469,25.042330,0.000220,25.035294,0.1223,-0.022,7.97469,0.00000
1914.00,7.97458,25.042358,0.000217,25.035260,0.1223,-0.022,7.97458,0.00000
1915.00,7.97387,25.042340,0.000209,25.035277,0.1223,-0.022,7.97387,0.00000
1916.00,7.97331,25.042380,0.000206,25.035320,0.1224,-0.022,7.97331,0.00000
1917.00,7.97187,25.042435,0.000205,25.035424,0.1224,-0.022,7.97187,0.00000
1918.00,7.97159,25.042454,0.000212,25.035417,0.1225,-0.022,7.97159,0.00000
1919.00,7.97080,25.042443,0.000217,25.035378,0.1226,-0.022,7.97080,0.00000
1920.00,7.97110,25.042506,0.000222,25.035395,0.1226,-0.022,7.97110,0.00000
1921.00,7.97037,25.042521,0.000224,25.035320,0.1227,-0.022,7.97037,0.00000
1922.00,7.97087,25.042512,0.000222,25.035321,0.1228,-0.022,7.97087,0.00000
1923.00,7.97010,25.042519,0.000217,25.035348,0.1229,-0.022,7.97010,0.00000
1924.00,7.97110,25.042554,0.000215,25.035348,0.1229,-0.022,7.97110,0.00000
1925.00,7.97021,25.042564,0.000223,25.035289,0.1230,-0.022,7.97021,0.00000
1926.00,7.97050,25.042629,0.000220,25.035328,0.1231,-0.022,7.97050,0.00000
1927.00,7.97054,25.042701,0.000219,25.035330,0.1232,-0.022,7.97054,0.00000
1928.00,7.97096,25.042735,0.000218,25.035309,0.1234,-0.021,7.97096,0.00000
1929.00,7.97063,25.042777,0.000217,25.035386,0.1235,-0.021,7.97063,0.00000
1930.00,7.97058,25.042801,0.000212,25.035437,0.1236,-0.021,7.97058,0.00000
1931.00,7.97077,25.042790,0.000216,25.035440,0.1237,-0.021,7.97077,0.00000
1932.00,7.97047,25.042795,0.000217,25.035448,0.1239,-0.021,7.97047,0.00000
1933.00,7.97085,25.042816,0.000220,25.035399,0.1240,-0.021,7.97085,0.00000
@11,1.0000,2.0, 1920.088 
1934.00,7.97007,25.042868,0.000214,25.035318,0.1242,-0.021,7.97007,0.00000
1935.00,7.96559,25.042862,0.000206,25.035225,0.1244,-0.021,7.96559,0.00000
1936.00,7.94290,25.042858,0.000207,25.035132,0.1245,-0.021,7.94290,0.00000
1937.00,7.90606,25.042849,0.000207,25.035011,0.1246,-0.021,7.90606,0.00000
1938.00,7.86606,25.042827,0.000206,25.034982,0.1248,-0.020,7.86606,0.00000
1939.00,7.83025,25.042795,0.000206,25.034993,0.1249,-0.020,7.83025,0.00000
1940.00,7.80294,25.042851,0.000209,25.035014,0.1250,-0.020,7.80294,0.00000
1941.00,7.79785,25.042905,0.000208,25.035112,0.1251,-0.020,7.79785,0.00000
1942.00,7.81144,25.042922,0.000208,25.035162,0.1252,-0.020,7.81144,0.00000
1943.00,7.83114,25.042980,0.000198,25.035154,0.1254,-0.020,7.83114,0.00000
1944.00,7.85054,25.043037,0.000199,25.035152,0.1255,-0.020,7.85054,0.00000
1945.00,7.86745,25.043095,0.000203,25.035190,0.1256,-0.020,7.86745,0.00000
1946.00,7.88098,25.043106,0.000203,25.035099,0.1257,-0.019,7.88098,0.00000
1947.00,7.89067,25.043130,0.000207,25.035017,0.1258,-0.019,7.89067,0.00000
1948.00,7.89901,25.043154,0.000219,25.035093,0.1258,-0.020,7.89901,0.00000
1949.00,7.90485,25.043189,0.000221,25.035096,0.1259,-0.020,7.90485,0.00000
1950.00,7.91051,25.043175,0.000220,25.035051,0.1260,-0.020,7.91051,0.00000
1951.00,7.91593,25.043226,0.000214,25.035107,0.1262,-0.020,7.91593,0.00000
1952.00,7.92109,25.043308,0.000215,25.035185,0.1263,-0.020,7.92109,0.00000
1953.00,7.92451,25.043362,0.000215,25.035127,0.1265,-0.020,7.92451,0.00000
1954.00,7.92824,25.043358,0.000213,25.035068,0.1267,-0.019,7.92824,0.00000
1955.00,7.93207,25.043431,0.000208,25.035085,0.1268,-0.019,7.93207,0.00000
1956.00,7.93548,25.043447,0.000209,25.035062,0.1269,-0.019,7.93548,0.00000
1957.00,7.93952,25.043492,0.000204,25.035091,0.1270,-0.019,7.93952,0.00000
1958.00,7.94387,25.043525,0.000201,25.035098,0.1272,-0.019,7.94387,0.00000
1959.00,7.94786,25.043579,0.000204,25.035099,0.1273,-0.019,7.94786,0.00000
1960.00,7.95148,25.043553,0.000208,25.035071,0.1275,-0.019,7.95148,0.00000
1961.00,7.95436,25.043586,0.000212,25.035095,0.1277,-0.019,7.95436,0.00000
1962.00,7.95547,25.043611,0.000212,25.035100,0.1278,-0.019,7.95547,0.00000
1963.00,7.95725,25.043670,0.000221,25.035193,0.1280,-0.019,7.95725,0.00000
1964.00,7.95828,25.043730,0.000228,25.035307,0.1282,-0.019,7.95828,0.00000
1965.00,7.95876,25.043796,0.000226,25.035357,0.1284,-0.019,7.95876,0.00000
1966.00,7.95975,25.043839,0.000229,25.035306,0.1285,-0.019,7.95975,0.00000
1967.00,7.96128,25.043864,0.000229,25.035320,0.1287,-0.019,7.96128,0.00000
1968.00,7.96173,25.043928,0.000226,25.035240,0.1289,-0.019,7.96173,0.00000
1969.00,7.96260,25.043999,0.000223,25.035192,0.1290,-0.019,7.96260,0.00000
1970.00,7.96358,25.044032,0.000229,25.035176,0.1292,-0.019,7.96358,0.00000
1971.00,7.96397,25.044078,0.000230,25.035220,0.1294,-0.019,7.96397,0.00000
1972.00,7.96389,25.044076,0.000230,25.035172,0.1295,-0.019,7.96389,0.00000
1973.00,7.96409,25.044065,0.000229,25.035239,0.1297,-0.019,7.96409,0.00000
1974.00,7.96452,25.044042,0.000227,25.035210,0.1299,-0.019,7.96452,0.00000
1975.00,7.96446,25.044119,0.000224,25.035226,0.1301,-0.019,7.96446,0.00000
1976.00,7.96483,25.044158,0.000220,25.035240,0.1303,-0.018,7.96483,0.00000
1977.00,7.96618,25.044234,0.000222,25.035252,0.1305,-0.018,7.96618,0.00000
1978.00,7.96751,25.044282,0.000221,25.035262,0.1307,-0.019,7.96751,0.00000
1979.00,7.96776,25.044336,0.000214,25.035291,0.1309,-0.018,7.96776,0.00000
1980.00,7.96810,25.044300,0.000211,25.035247,0.1310,-0.018,7.96810,0.00000
1981.00,7.96884,25.044275,0.000214,25.035182,0.1312,-0.018,7.96884,0.00000
1982.00,7.96994,25.044290,0.000205,25.035174,0.1314,-0.018,7.96994,0.00000
1983.00,7.97063,25.044281,0.000198,25.035159,0.1315,-0.018,7.97063,0.00000
1984.00,7.97091,25.044304,0.000203,25.035218,0.1317,-0.018,7.97091,0.00000
1985.00,7.97236,25.044315,0.000203,25.035213,0.1319,-0.018,7.97236,0.00000
1986.00,7.97228,25.044379,0.000200,25.035250,0.1321,-0.017,7.97228,0.00000
1987.00,7.97073,25.044426,0.000206,25.035270,0.1322,-0.018,7.97073,0.00000
1988.00,7.96896,25.044459,0.000210,25.035244,0.1323,-0.018,7.96896,0.00000
1989.00,7.96780,25.044513,0.000208,25.035208,0.1324,-0.018,7.96780,0.00000
1990.00,7.96649,25.044569,0.000208,25.035240,0.1325,-0.018,7.96649,0.00000
1991.00,7.96482,25.044582,0.000206,25.035233,0.1326,-0.017,7.96482,0.00000
1992.00,7.96419,25.044556,0.000204,25.035160,0.1327,-0.017,7.96419,0.00000
1993.00,7.96403,25.044587,0.000202,25.035127,0.1327,-0.017,7.96403,0.00000
1994.00,7.96432,25.044588,0.000200,25.035155,0.1328,-0.017,7.96432,0.00000
1995.00,7.96257,25.044615,0.000197,25.035087,0.1329,-0.017,7.96257,0.00000
1996.00,7.96229,25.044705,0.000197,25.035123,0.1329,-0.017,7.96229,0.00000
1997.00,7.96236,25.044772,0.000191,25.035179,0.1329,-0.016,7.96236,0.00000
1998.00,7.96303,25.044840,0.000193,25.035251,0.1330,-0.016,7.96303,0.00000
1999.00,7.96340,25.044812,0.000190,25.035162,0.1331,-0.016,7.96340,0.00000
2000.00,7.96557,25.044867,0.000190,25.035266,0.1331,-0.016,7.96557,0.00000
2001.00,7.96691,25.044842,0.000189,25.035308,0.1332,-0.016,7.96691,0.00000
2002.00,7.96834,25.044901,0.000197,25.035358,0.1333,-0.016,7.96834,0.00000
2003.00,7.96885,25.044922,0.000200,25.035324,0.1333,-0.016,7.96885,0.00000
2004.00,7.96981,25.044999,0.000204,25.035341,0.1334,-0.016,7.96981,0.00000
2005.00,7.96985,25.044995,0.000211,25.035316,0.1335,-0.016,7.96985,0.00000
2006.00,7.97004,25.045028,0.000214,25.035252,0.1336,-0.017,7.97004,0.00000
2007.00,7.96932,25.045048,0.000210,25.035234,0.1336,-0.016,7.96932,0.00000
2008.00,7.96929,25.045058,0.000210,25.035200,0.1337,-0.016,7.96929,0.00000
2009.00,7.96833,25.045075,0.000211,25.035179,0.1338,-0.016,7.96833,0.00000
2010.00,7.96807,25.045133,0.000207,25.035220,0.1338,-0.016,7.96807,0.00000
2011.00,7.96753,25.045224,0.000204,25.035267,0.1339,-0.016,7.96753,0.00000
2012.00,7.96750,25.045199,0.000209,25.035234,0.1339,-0.016,7.96750,0.00000
2013.00,7.96741,25.045231,0.000206,25.035332,0.1340,-0.016,7.96741,0.00000
2014.00,7.96718,25.045273,0.000207,25.035398,0.1340,-0.016,7.96718,0.00000
2015.00,7.96690,25.045332,0.000210,25.035395,0.1341,-0.016,7.96690,0.00000
2016.00,7.96688,25.045323,0.000211,25.035420,0.1342,-0.016,7.96688,0.00000
2017.00,7.96740,25.045411,0.000212,25.035468,0.1342,-0.016,7.96740,0.00000
2018.00,7.96743,25.045442,0.000214,25.035439,0.1342,-0.016,7.96743,0.00000
2019.00,7.96757,25.045461,0.000211,25.035448,0.1342,-0.016,7.96757,0.00000
2020.00,7.96814,25.045432,0.000214,25.035392,0.1343,-0.016,7.96814,0.00000
2021.00,7.96824,25.045464,0.000214,25.035342,0.1343,-0.015,7.96824,0.00000
2022.00,7.96767,25.045507,0.000215,25.035329,0.1343,-0.015,7.96767,0.00000
2023.00,7.96716,25.045532,0.000218,25.035330,0.1343,-0.016,7.96716,0.00000
2024.00,7.96705,25.045569,0.000221,25.035288,0.1344,-0.016,7.96705,0.00000
2025.00,7.96659,25.045601,0.000218,25.035299,0.1344,-0.016,7.96659,0.00000
2026.00,7.96741,25.045635,0.000213,25.035372,0.1345,-0.016,7.96741,0.00000
2027.00,7.96801,25.045625,0.000209,25.035357,0.1345,-0.015,7.96801,0.00000
2028.00,7.96798,25.045691,0.000207,25.035335,0.1345,-0.015,7.96798,0.00000
2029.00,7.96868,25.045718,0.000196,25.035312,0.1346,-0.015,7.96868,0.00000
2030.00,7.96975,25.045781,0.000193,25.035311,0.1346,-0.015,7.96975,0.00000
2031.00,7.96919,25.045842,0.000192,25.035252,0.1346,-0.014,7.96919,0.00000
2032.00,7.96868,25.045905,0.000190,25.035275,0.1347,-0.014,7.96868,0.00000
2033.00,7.96914,25.045918,0.000187,25.035266,0.1347,-0.014,7.96914,0.00000
2034.00,7.96878,25.045929,0.000190,25.035292,0.1348,-0.014,7.96878,0.00000
2035.00,7.96766,25.045919,0.000190,25.035299,0.1348,-0.014,7.96766,0.00000
2036.00,7.96791,25.045905,0.000196,25.035281,0.1349,-0.014,7.96791,0.00000
2037.00,7.96738,25.045899,0.000198,25.035244,0.1349,-0.014,7.96738,0.00000
2038.00,7.96739,25.045883,0.000200,25.035251,0.1349,-0.014,7.96739,0.00000
2039.00,7.96742,25.045977,0.000205,25.035277,0.1349,-0.014,7.96742,0.00000
2040.00,7.96793,25.046059,0.000208,25.035297,0.1349,-0.014,7.96793,0.00000
2041.00,7.96800,25.046113,0.000207,25.035350,0.1350,-0.014,7.96800,0.00000
2042.00,7.96926,25.046140,0.000211,25.035330,0.1350,-0.014,7.96926,0.00000
2043.00,7.96932,25.046201,0.000211,25.035307,0.1350,-0.014,7.96932,0.00000
2044.00,7.96846,25.046216,0.000208,25.035351,0.1350,-0.014,7.96846,0.00000
2045.00,7.96783,25.046208,0.000202,25.035338,0.1350,-0.014,7.96783,0.00000
2046.00,7.96701,25.046217,0.000197,25.035321,0.1349,-0.013,7.96701,0.00000
2047.00,7.96627,25.046263,0.000195,25.035354,0.1349,-0.013,7.96627,0.00000
2048.00,7.96525,25.046269,0.000191,25.035352,0.1348,-0.013,7.96525,0.00000
2049.00,7.96667,25.046251,0.000186,25.035315,0.1348,-0.013,7.96667,0.00000
2050.00,7.96798,25.046249,0.000189,25.035285,0.1347,-0.013,7.96798,0.00000
2051.00,7.96978,25.046223,0.000191,25.035184,0.1346,-0.013,7.96978,0.00000
2052.00,7.97065,25.046236,0.000187,25.035144,0.1346,-0.013,7.97065,0.00000
2053.00,7.97182,25.046282,0.000191,25.035111,0.1345,-0.013,7.97182,0.00000
2054.00,7.97122,25.046304,0.000196,25.035091,0.1345,-0.013,7.97122,0.00000
2055.00,7.97036,25.046363,0.000200,25.035146,0.1344,-0.013,7.97036,0.00000
2056.00,7.96881,25.046424,0.000202,25.035277,0.1344,-0.013,7.96881,0.00000
2057.00,7.96800,25.046456,0.000202,25.035334,0.1344,-0.013,7.96800,0.00000
2058.00,7.96776,25.046455,0.000199,25.035366,0.1343,-0.013,7.96776,0.00000
2059.00,7.96865,25.046507,0.000199,25.035322,0.1343,-0.013,7.96865,0.00000
2060.00,7.96806,25.046518,0.000199,25.035269,0.1342,-0.013,7.96806,0.00000
2061.00,7.96894,25.046549,0.000197,25.035207,0.1342,-0.012,7.96894,0.00000
2062.00,7.96889,25.046527,0.000204,25.035150,0.1341,-0.013,7.96889,0.00000
2063.00,7.96817,25.046564,0.000210,25.035148,0.1341,-0.013,7.96817,0.00000
2064.00,7.96786,25.046585,0.000210,25.035181,0.1340,-0.013,7.96786,0.00000
2065.00,7.96702,25.046610,0.000205,25.035208,0.1340,-0.013,7.96702,0.00000
2066.00,7.96622,25.046608,0.000205,25.035187,0.1339,-0.012,7.96622,0.00000
2067.00,7.96656,25.046687,0.000200,25.035187,0.1339,-0.012,7.96656,0.00000
2068.00,7.96748,25.046681,0.000198,25.035133,0.1339,-0.012,7.96748,0.00000
2069.00,7.96654,25.046670,0.000198,25.035109,0.1338,-0.012,7.96654,0.00000
2070.00,7.96704,25.046741,0.000199,25.035158,0.1338,-0.012,7.96704,0.00000
2071.00,7.96682,25.046777,0.000199,25.035203,0.1338,-0.012,7.96682,0.00000
2072.00,7.96636,25.046758,0.000197,25.035195,0.1338,-0.012,7.96636,0.00000
2073.00,7.96488,25.046822,0.000199,25.035243,0.1337,-0.012,7.96488,0.00000
2074.00,7.96400,25.046893,0.000199,25.035273,0.1337,-0.012,7.96400,0.00000
2075.00,7.96430,25.046858,0.000198,25.035170,0.1337,-0.012,7.96430,0.00000
2076.00,7.96408,25.046859,0.000198,25.035095,0.1337,-0.012,7.96408,0.00000
2077.00,7.96429,25.046846,0.000195,25.035003,0.1337,-0.012,7.96429,0.00000
2078.00,7.96464,25.046838,0.000195,25.034970,0.1338,-0.011,7.96464,0.00000
2079.00,7.96502,25.046842,0.000199,25.034977,0.1338,-0.011,7.96502,0.00000
2080.00,7.96532,25.046896,0.000198,25.034998,0.1339,-0.011,7.96532,0.00000
2081.00,7.96570,25.046975,0.000193,25.035012,0.1339,-0.011,7.96570,0.00000
2082.00,7.96549,25.047055,0.000193,25.035125,0.1340,-0.011,7.96549,0.00000
2083.00,7.96664,25.047120,0.000189,25.035142,0.1341,-0.011,7.96664,0.00000
2084.00,7.96733,25.047193,0.000178,25.035129,0.1341,-0.010,7.96733,0.00000
2085.00,7.96696,25.047255,0.000175,25.035167,0.1341,-0.010,7.96696,0.00000
2086.00,7.96802,25.047249,0.000182,25.035169,0.1342,-0.010,7.96802,0.00000
2087.00,7.96744,25.047280,0.000188,25.035186,0.1342,-0.010,7.96744,0.00000
2088.00,7.96667,25.047273,0.000192,25.035154,0.1343,-0.011,7.96667,0.00000
2089.00,7.96715,25.047241,0.000194,25.035141,0.1343,-0.011,7.96715,0.00000
2090.00,7.96688,25.047153,0.000202,25.035055,0.1344,-0.011,7.96688,0.00000
2091.00,7.96579,25.047199,0.000203,25.035130,0.1345,-0.011,7.96579,0.00000
2092.00,7.96663,25.047280,0.000198,25.035178,0.1346,-0.010,7.96663,0.00000
2093.00,7.96653,25.047343,0.000199,25.035231,0.1346,-0.010,7.96653,0.00000
2094.00,7.96578,25.047385,0.000205,25.035240,0.1347,-0.010,7.96578,0.00000
2095.00,7.96635,25.047501,0.000206,25.035290,0.1348,-0.010,7.96635,0.00000
2096.00,7.96712,25.047493,0.000205,25.035208,0.1348,-0.010,7.96712,0.00000
2097.00,7.96739,25.047484,0.000209,25.035141,0.1348,-0.010,7.96739,0.00000
2098.00,7.96746,25.047499,0.000203,25.035128,0.1349,-0.010,7.96746,0.00000
2099.00,7.96732,25.047558,0.000201,25.035107,0.1349,-0.010,7.96732,0.00000
2100.00,7.96710,25.047568,0.000196,25.035101,0.1349,-0.010,7.96710,0.00000
2101.00,7.96604,25.047623,0.000193,25.035125,0.1350,-0.010,7.96604,0.00000
2102.00,7.96529,25.047639,0.000190,25.035166,0.1350,-0.010,7.96529,0.00000
2103.00,7.96524,25.047680,0.000196,25.035216,0.1350,-0.010,7.96524,0.00000
2104.00,7.96606,25.047652,0.000192,25.035189,0.1351,-0.010,7.96606,0.00000
2105.00,7.96591,25.047716,0.000195,25.035216,0.1351,-0.009,7.96591,0.00000
2106.00,7.96623,25.047790,0.000196,25.035269,0.1352,-0.009,7.96623,0.00000
2107.00,7.96658,25.047857,0.000196,25.035291,0.1352,-0.009,7.96658,0.00000
2108.00,7.96694,25.047942,0.000194,25.035296,0.1352,-0.009,7.96694,0.00000
2109.00,7.96715,25.048027,0.000197,25.035378,0.1353,-0.009,7.96715,0.00000
2110.00,7.96771,25.048042,0.000192,25.035335,0.1353,-0.009,7.96771,0.00000
2111.00,7.96781,25.048066,0.000187,25.035311,0.1353,-0.009,7.96781,0.00000
2112.00,7.96771,25.048075,0.000188,25.035245,0.1354,-0.009,7.96771,0.00000
2113.00,7.96800,25.048092,0.000189,25.035219,0.1354,-0.009,7.96800,0.00000
@12,1.0000,2.0, 2100.05 
2114.00,7.96761,25.048139,0.000190,25.035194,0.1354,-0.009,7.96761,0.00000
2115.00,7.96546,25.048156,0.000194,25.035199,0.1354,-0.009,7.96546,0.00000
2116.00,7.94921,25.048118,0.000199,25.035136,0.1355,-0.009,7.94921,0.00000
2117.00,7.91848,25.048101,0.000197,25.035132,0.1355,-0.009,7.91848,0.00000
2118.00,7.88240,25.048124,0.000191,25.035126,0.1355,-0.009,7.88240,0.00000
2119.00,7.84824,25.048065,0.000188,25.035032,0.1355,-0.009,7.84824,0.00000
2120.00,7.81928,25.048103,0.000184,25.035020,0.1356,-0.009,7.81928,0.00000
2121.00,7.80873,25.048120,0.000182,25.034986,0.1356,-0.008,7.80873,0.00000
2122.00,7.81599,25.048222,0.000182,25.035006,0.1356,-0.008,7.81599,0.00000
2123.00,7.83140,25.048137,0.000181,25.034969,0.1356,-0.008,7.83140,0.00000
2124.00,7.84804,25.048226,0.000177,25.035067,0.1355,-0.008,7.84804,0.00000
2125.00,7.86315,25.048245,0.000174,25.035068,0.1355,-0.008,7.86315,0.00000
2126.00,7.87702,25.048308,0.000177,25.035107,0.1355,-0.008,7.87702,0.00000
2127.00,7.88820,25.048219,0.000181,25.035025,0.1355,-0.008,7.88820,0.00000
2128.00,7.89730,25.048369,0.000186,25.035013,0.1354,-0.008,7.89730,0.00000
2129.00,7.90462,25.048404,0.000189,25.035019,0.1354,-0.008,7.90462,0.00000
2130.00,7.91092,25.048439,0.000193,25.035042,0.1354,-0.008,7.91092,0.00000
2131.00,7.91495,25.048493,0.000192,25.035058,0.1354,-0.008,7.91495,0.00000
2132.00,7.91918,25.048651,0.000190,25.035199,0.1355,-0.008,7.91918,0.00000
2133.00,7.92371,25.048592,0.000189,25.035214,0.1355,-0.007,7.92371,0.00000
2134.00,7.92797,25.048607,0.000192,25.035174,0.1354,-0.007,7.92797,0.00000
2135.00,7.93259,25.048584,0.000188,25.035191,0.1354,-0.007,7.93259,0.00000
2136.00,7.93621,25.048628,0.000183,25.035223,0.1354,-0.007,7.93621,0.00000
2137.00,7.93978,25.048639,0.000184,25.035174,0.1354,-0.007,7.93978,0.00000
2138.00,7.94211,25.048638,0.000183,25.035107,0.1354,-0.007,7.94211,0.00000
2139.00,7.94489,25.048705,0.000182,25.035151,0.1354,-0.007,7.94489,0.00000
2140.00,7.94653,25.048769,0.000188,25.035100,0.1354,-0.007,7.94653,0.00000
2141.00,7.94932,25.048801,0.000196,25.035048,0.1353,-0.007,7.94932,0.00000
2142.00,7.95173,25.048884,0.000196,25.035077,0.1353,-0.007,7.95173,0.00000
2143.00,7.95342,25.048987,0.000196,25.035104,0.1353,-0.007,7.95342,0.00000
2144.00,7.95361,25.049062,0.000198,25.035088,0.1352,-0.007,7.95361,0.00000
2145.00,7.95478,25.049167,0.000196,25.035161,0.1352,-0.006,7.95478,0.00000
2146.00,7.95643,25.049267,0.000192,25.035277,0.1352,-0.006,7.95643,0.00000
2147.00,7.95731,25.049326,0.000188,25.035286,0.1351,-0.006,7.95731,0.00000
2148.00,7.95888,25.049416,0.000192,25.035406,0.1351,-0.006,7.95888,0.00000
2149.00,7.96075,25.049409,0.000193,25.035485,0.1350,-0.006,7.96075,0.00000
2150.00,7.96136,25.049389,0.000196,25.035483,0.1350,-0.006,7.96136,0.00000
2151.00,7.96071,25.049336,0.000200,25.035401,0.1349,-0.006,7.96071,0.00000
2152.00,7.96030,25.049329,0.000203,25.035379,0.1348,-0.006,7.96030,0.00000
2153.00,7.95955,25.049330,0.000200,25.035270,0.1347,-0.006,7.95955,0.00000
2154.00,7.95912,25.049379,0.000201,25.035230,0.1346,-0.006,7.95912,0.00000
2155.00,7.95941,25.049451,0.000200,25.035213,0.1345,-0.006,7.95941,0.00000
2156.00,7.96038,25.049513,0.000197,25.035209,0.1344,-0.006,7.96038,0.00000
2157.00,7.96151,25.049496,0.000196,25.035164,0.1343,-0.006,7.96151,0.00000
2158.00,7.96257,25.049576,0.000193,25.035225,0.1342,-0.005,7.96257,0.00000
2159.00,7.96308,25.049610,0.000192,25.035169,0.1341,-0.005,7.96308,0.00000
2160.00,7.96339,25.049652,0.000193,25.035153,0.1340,-0.005,7.96339,0.00000
2161.00,7.96235,25.049678,0.000193,25.035203,0.1339,-0.005,7.96235,0.00000
2162.00,7.96209,25.049714,0.000198,25.035283,0.1338,-0.005,7.96209,0.00000
2163.00,7.96164,25.049709,0.000206,25.035368,0.1337,-0.005,7.96164,0.00000
2164.00,7.96250,25.049711,0.000206,25.035466,0.1337,-0.005,7.96250,0.00000
2165.00,7.96361,25.049756,0.000204,25.035558,0.1336,-0.005,7.96361,0.00000
2166.00,7.96453,25.049810,0.000205,25.035530,0.1336,-0.005,7.96453,0.00000
2167.00,7.96485,25.049830,0.000208,25.035490,0.1336,-0.005,7.96485,0.00000
2168.00,7.96500,25.049886,0.000204,25.035460,0.1335,-0.005,7.96500,0.00000
2169.00,7.96440,25.049960,0.000207,25.035470,0.1335,-0.005,7.96440,0.00000
2170.00,7.96357,25.049980,0.000207,25.035435,0.1334,-0.005,7.96357,0.00000
2171.00,7.96384,25.050020,0.000210,25.035476,0.1334,-0.005,7.96384,0.00000
2172.00,7.96375,25.050091,0.000203,25.035500,0.1334,-0.005,7.96375,0.00000
2173.00,7.96325,25.050091,0.000204,25.035474,0.1334,-0.005,7.96325,0.00000
2174.00,7.96377,25.050102,0.000197,25.035380,0.1334,-0.005,7.96377,0.00000
2175.00,7.96343,25.050108,0.000191,25.035367,0.1333,-0.005,7.96343,0.00000
2176.00,7.96374,25.050127,0.000185,25.035344,0.1333,-0.004,7.96374,0.00000
2177.00,7.96456,25.050126,0.000180,25.035383,0.1333,-0.004,7.96456,0.00000
2178.00,7.96624,25.050136,0.000177,25.035411,0.1333,-0.004,7.96624,0.00000
2179.00,7.96575,25.050164,0.000183,25.035500,0.1333,-0.004,7.96575,0.00000
2180.00,7.96633,25.050169,0.000185,25.035488,0.1333,-0.004,7.96633,0.00000
2181.00,7.96580,25.050223,0.000187,25.035536,0.1332,-0.004,7.96580,0.00000
2182.00,7.96532,25.050271,0.000192,25.035496,0.1332,-0.004,7.96532,0.00000
2183.00,7.96532,25.050321,0.000192,25.035484,0.1332,-0.004,7.96532,0.00000
2184.00,7.96590,25.050350,0.000187,25.035476,0.1332,-0.004,7.96590,0.00000
2185.00,7.96586,25.050365,0.000190,25.035492,0.1332,-0.004,7.96586,0.00000
2186.00,7.96647,25.050301,0.000188,25.035382,0.1332,-0.004,7.96647,0.00000
2187.00,7.96619,25.050335,0.000185,25.035340,0.1332,-0.003,7.96619,0.00000
2188.00,7.96588,25.050348,0.000189,25.035272,0.1332,-0.003,7.96588,0.00000
2189.00,7.96559,25.050385,0.000191,25.035223,0.1332,-0.003,7.96559,0.00000
2190.00,7.96565,25.050433,0.000192,25.035165,0.1333,-0.003,7.96565,0.00000
2191.00,7.96556,25.050466,0.000197,25.035200,0.1333,-0.003,7.96556,0.00000
2192.00,7.96566,25.050460,0.000194,25.035217,0.1333,-0.003,7.96566,0.00000
2193.00,7.96599,25.050468,0.000177,25.035241,0.1333,-0.003,7.96599,0.00000
2194.00,7.96636,25.050454,0.000165,25.035262,0.1333,-0.003,7.96636,0.00000
2195.00,7.96700,25.050460,0.000158,25.035300,0.1333,-0.002,7.96700,0.00000
2196.00,7.96668,25.050522,0.000156,25.035326,0.1333,-0.002,7.96668,0.00000
2197.00,7.96659,25.050597,0.000168,25.035367,0.1333,-0.002,7.96659,0.00000
2198.00,7.96597,25.050624,0.000176,25.035368,0.1333,-0.003,7.96597,0.00000
2199.00,7.96624,25.050674,0.000184,25.035374,0.1333,-0.003,7.96624,0.00000
2200.00,7.96538,25.050714,0.000186,25.035412,0.1333,-0.003,7.96538,0.00000
2201.00,7.96584,25.050731,0.000185,25.035433,0.1334,-0.003,7.96584,0.00000
2202.00,7.96587,25.050740,0.000182,25.035441,0.1334,-0.003,7.96587,0.00000
2203.00,7.96593,25.050766,0.000185,25.035455,0.1335,-0.003,7.96593,0.00000
2204.00,7.96527,25.050777,0.000183,25.035430,0.1334,-0.002,7.96527,0.00000
2205.00,7.96579,25.050799,0.000178,25.035399,0.1335,-0.002,7.96579,0.00000
2206.00,7.96479,25.050829,0.000178,25.035332,0.1334,-0.002,7.96479,0.00000
2207.00,7.96491,25.050858,0.000169,25.035311,0.1334,-0.002,7.96491,0.00000
2208.00,7.96491,25.050906,0.000170,25.035299,0.1334,-0.002,7.96491,0.00000
2209.00,7.96456,25.050981,0.000171,25.035338,0.1334,-0.002,7.96456,0.00000
2210.00,7.96454,25.051002,0.000175,25.035312,0.1334,-0.002,7.96454,0.00000
2211.00,7.96528,25.051051,0.000170,25.035335,0.1335,-0.002,7.96528,0.00000
2212.00,7.96558,25.051007,0.000172,25.035266,0.1335,-0.002,7.96558,0.00000
2213.00,7.96562,25.051023,0.000165,25.035254,0.1335,-0.002,7.96562,0.00000
2214.00,7.96624,25.051030,0.000154,25.035221,0.1335,-0.002,7.96624,0.00000
2215.00,7.96613,25.051067,0.000147,25.035214,0.1334,-0.002,7.96613,0.00000
2216.00,7.96523,25.051034,0.000150,25.035200,0.1334,-0.002,7.96523,0.00000
2217.00,7.96390,25.051117,0.000151,25.035264,0.1335,-0.002,7.96390,0.00000
2218.00,7.96365,25.051157,0.000144,25.035291,0.1335,-0.001,7.96365,0.00000
2219.00,7.96318,25.051226,0.000142,25.035358,0.1335,-0.001,7.96318,0.00000
2220.00,7.96283,25.051293,0.000140,25.035446,0.1335,-0.001,7.96283,0.00000
2221.00,7.96446,25.051364,0.000128,25.035531,0.1334,-0.001,7.96446,0.00000
2222.00,7.96538,25.051340,0.000129,25.035471,0.1334,-0.001,7.96538,0.00000
2223.00,7.96625,25.051373,0.000142,25.035454,0.1333,-0.001,7.96625,0.00000
2224.00,7.96633,25.051321,0.000145,25.035392,0.1333,-0.001,7.96633,0.00000
2225.00,7.96600,25.051346,0.000143,25.035375,0.1332,-0.001,7.96600,0.00000
2226.00,7.96553,25.051312,0.000145,25.035251,0.1330,-0.001,7.96553,0.00000
2227.00,7.96627,25.051410,0.000132,25.035348,0.1329,-0.001,7.96627,0.00000
2228.00,7.96546,25.051465,0.000116,25.035365,0.1328,0.000,7.96546,0.00000
2229.00,7.96575,25.051520,0.000116,25.035378,0.1327,0.000,7.96575,0.00000
2230.00,7.96649,25.051496,0.000121,25.035277,0.1326,0.000,7.96649,0.00000
2231.00,7.96699,25.051570,0.000128,25.035316,0.1326,0.000,7.96699,0.00000
2232.00,7.96706,25.051572,0.000132,25.035301,0.1325,0.000,7.96706,0.00000
2233.00,7.96756,25.051606,0.000138,25.035358,0.1324,-0.001,7.96756,0.00000
2234.00,7.96671,25.051656,0.000141,25.035358,0.1323,-0.001,7.96671,0.00000
2235.00,7.96655,25.051776,0.000137,25.035437,0.1323,-0.001,7.96655,0.00000
2236.00,7.96526,25.051851,0.000128,25.035511,0.1322,0.000,7.96526,0.00000
2237.00,7.96487,25.051876,0.000135,25.035488,0.1321,0.000,7.96487,0.00000
2238.00,7.96547,25.051854,0.000131,25.035488,0.1321,0.000,7.96547,0.00000
2239.00,7.96615,25.051832,0.000129,25.035532,0.1320,0.000,7.96615,0.00000
2240.00,7.96538,25.051819,0.000130,25.035556,0.1320,0.000,7.96538,0.00000
2241.00,7.96549,25.051844,0.000133,25.035503,0.1319,0.000,7.96549,0.00000
2242.00,7.96527,25.051881,0.000127,25.035518,0.1319,0.001,7.96527,0.00000
2243.00,7.96443,25.051924,0.000130,25.035491,0.1318,0.001,7.96443,0.00000
2244.00,7.96525,25.051937,0.000131,25.035455,0.1318,0.000,7.96525,0.00000
2245.00,7.96602,25.051994,0.000131,25.035508,0.1318,0.000,7.96602,0.00000
2246.00,7.96674,25.051995,0.000131,25.035528,0.1318,0.000,7.96674,0.00000
2247.00,7.96664,25.052050,0.000131,25.035481,0.1318,0.000,7.96664,0.00000
2248.00,7.96604,25.052096,0.000131,25.035493,0.1318,0.001,7.96604,0.00000
2249.00,7.96479,25.052202,0.000133,25.035497,0.1319,0.001,7.96479,0.00000
2250.00,7.96345,25.052236,0.000137,25.035449,0.1318,0.001,7.96345,0.00000
2251.00,7.96254,25.052296,0.000140,25.035456,0.1318,0.001,7.96254,0.00000
2252.00,7.96278,25.052312,0.000140,25.035531,0.1318,0.001,7.96278,0.00000
2253.00,7.96343,25.052304,0.000140,25.035488,0.1318,0.001,7.96343,0.00000
2254.00,7.96396,25.052300,0.000140,25.035486,0.1319,0.001,7.96396,0.00000
2255.00,7.96486,25.052255,0.000139,25.035501,0.1319,0.001,7.96486,0.00000
2256.00,7.96518,25.052314,0.000138,25.035580,0.1320,0.001,7.96518,0.00000
2257.00,7.96412,25.052360,0.000142,25.035576,0.1320,0.001,7.96412,0.00000
2258.00,7.96349,25.052425,0.000144,25.035593,0.1320,0.001,7.96349,0.00000
2259.00,7.96201,25.052442,0.000147,25.035549,0.1321,0.001,7.96201,0.00000
2260.00,7.96231,25.052551,0.000150,25.035524,0.1321,0.002,7.96231,0.00000
2261.00,7.96220,25.052557,0.000153,25.035445,0.1321,0.002,7.96220,0.00000
2262.00,7.96352,25.052538,0.000157,25.035375,0.1322,0.002,7.96352,0.00000
2263.00,7.96366,25.052527,0.000159,25.035344,0.1322,0.002,7.96366,0.00000
2264.00,7.96520,25.052570,0.000161,25.035375,0.1322,0.002,7.96520,0.00000
2265.00,7.96548,25.052570,0.000164,25.035373,0.1322,0.002,7.96548,0.00000
2266.00,7.96579,25.052591,0.000169,25.035454,0.1322,0.002,7.96579,0.00000
2267.00,7.96484,25.052623,0.000170,25.035514,0.1322,0.002,7.96484,0.00000
2268.00,7.96545,25.052655,0.000174,25.035502,0.1323,0.002,7.96545,0.00000
2269.00,7.96496,25.052713,0.000177,25.035502,0.1323,0.002,7.96496,0.00000
2270.00,7.96426,25.052699,0.000179,25.035497,0.1323,0.002,7.96426,0.00000
2271.00,7.96409,25.052710,0.000180,25.035402,0.1323,0.002,7.96409,0.00000
2272.00,7.96428,25.052785,0.000180,25.035401,0.1322,0.002,7.96428,0.00000
2273.00,7.96396,25.052834,0.000178,25.035392,0.1322,0.002,7.96396,0.00000
2274.00,7.96424,25.052856,0.000176,25.035388,0.1322,0.002,7.96424,0.00000
2275.00,7.96487,25.052940,0.000177,25.035384,0.1322,0.002,7.96487,0.00000
2276.00,7.96494,25.053050,0.000176,25.035432,0.1322,0.003,7.96494,0.00000
2277.00,7.96502,25.053103,0.000179,25.035384,0.1321,0.003,7.96502,0.00000
2278.00,7.96542,25.053169,0.000179,25.035407,0.1321,0.003,7.96542,0.00000
2279.00,7.96652,25.053144,0.000181,25.035403,0.1320,0.003,7.96652,0.00000
2280.00,7.96683,25.053142,0.000180,25.035421,0.1320,0.003,7.96683,0.00000
2281.00,7.96664,25.053132,0.000184,25.035473,0.1320,0.003,7.96664,0.00000
2282.00,7.96632,25.053158,0.000184,25.035556,0.1319,0.003,7.96632,0.00000
2283.00,7.96572,25.053166,0.000184,25.035587,0.1319,0.003,7.96572,0.00000
2284.00,7.96531,25.053217,0.000181,25.035542,0.1319,0.003,7.96531,0.00000
2285.00,7.96449,25.053309,0.000180,25.035519,0.1319,0.003,7.96449,0.00000
2286.00,7.96474,25.053329,0.000179,25.035428,0.1319,0.003,7.96474,0.00000
2287.00,7.96508,25.053342,0.000177,25.035407,0.1319,0.004,7.96508,0.00000
2288.00,7.96462,25.053388,0.000178,25.035429,0.1319,0.004,7.96462,0.00000
2289.00,7.96352,25.053430,0.000182,25.035493,0.1319,0.004,7.96352,0.00000
2290.00,7.96345,25.053392,0.000183,25.035477,0.1319,0.004,7.96345,0.00000
2291.00,7.96305,25.053435,0.000183,25.035493,0.1319,0.004,7.96305,0.00000
2292.00,7.96355,25.053470,0.000185,25.035519,0.1319,0.004,7.96355,0.00000
2293.00,7.96453,25.053482,0.000189,25.035498,0.1319,0.004,7.96453,0.00000
@13,1.0000,2.0, 2280.106 
2294.00,7.96521,25.053505,0.000192,25.035515,0.1319,0.004,7.96521,0.00000
2295.00,7.96379,25.053537,0.000193,25.035584,0.1319,0.004,7.96379,0.00000
2296.00,7.94994,25.053506,0.000188,25.035548,0.1319,0.004,7.94994,0.00000
2297.00,7.92231,25.053453,0.000191,25.035448,0.1319,0.004,7.92231,0.00000
2298.00,7.88998,25.053439,0.000189,25.035415,0.1318,0.004,7.88998,0.00000
2299.00,7.85745,25.053431,0.000188,25.035355,0.1318,0.004,7.85745,0.00000
2300.00,7.83088,25.053443,0.000191,25.035256,0.1318,0.004,7.83088,0.00000
2301.00,7.82085,25.053466,0.000199,25.035262,0.1317,0.004,7.82085,0.00000
2302.00,7.82662,25.053509,0.000196,25.035300,0.1317,0.004,7.82662,0.00000
2303.00,7.83978,25.053565,0.000198,25.035307,0.1317,0.004,7.83978,0.00000
2304.00,7.85588,25.053629,0.000201,25.035327,0.1317,0.004,7.85588,0.00000
2305.00,7.87016,25.053704,0.000205,25.035397,0.1317,0.004,7.87016,0.00000
2306.00,7.88201,25.053786,0.000207,25.035381,0.1317,0.004,7.88201,0.00000
2307.00,7.89147,25.053846,0.000208,25.035338,0.1317,0.004,7.89147,0.00000
2308.00,7.89951,25.053855,0.000215,25.035333,0.1317,0.004,7.89951,0.00000
2309.00,7.90616,25.053846,0.000212,25.035358,0.1317,0.004,7.90616,0.00000
2310.00,7.91156,25.053827,0.000209,25.035317,0.1317,0.005,7.91156,0.00000
2311.00,7.91580,25.053808,0.000210,25.035294,0.1317,0.005,7.91580,0.00000
2312.00,7.92084,25.053874,0.000207,25.035282,0.1317,0.005,7.92084,0.00000
2313.00,7.92459,25.053967,0.000198,25.035318,0.1317,0.005,7.92459,0.00000
2314.00,7.92759,25.054003,0.000197,25.035284,0.1317,0.005,7.92759,0.00000
2315.00,7.93061,25.053982,0.000188,25.035201,0.1317,0.005,7.93061,0.00000
2316.00,7.93404,25.054042,0.000185,25.035200,0.1317,0.005,7.93404,0.00000
2317.00,7.93670,25.054007,0.000187,25.035214,0.1317,0.006,7.93670,0.00000
2318.00,7.93916,25.053965,0.000183,25.035193,0.1317,0.006,7.93916,0.00000
2319.00,7.94235,25.054009,0.000182,25.035167,0.1317,0.006,7.94235,0.00000
2320.00,7.94490,25.054104,0.000188,25.035269,0.1317,0.006,7.94490,0.00000
2321.00,7.94716,25.054130,0.000190,25.035331,0.1317,0.006,7.94716,0.00000
2322.00,7.94859,25.054195,0.000190,25.035315,0.1317,0.006,7.94859,0.00000
2323.00,7.95083,25.054270,0.000195,25.035296,0.1318,0.006,7.95083,0.00000
2324.00,7.95160,25.054309,0.000197,25.035259,0.1318,0.006,7.95160,0.00000
2325.00,7.95249,25.054364,0.000196,25.035248,0.1318,0.006,7.95249,0.00000
2326.00,7.95212,25.054358,0.000196,25.035194,0.1318,0.006,7.95212,0.00000
2327.00,7.95428,25.054402,0.000197,25.035287,0.1318,0.006,7.95428,0.00000
2328.00,7.95594,25.054402,0.000195,25.035314,0.1318,0.006,7.95594,0.00000
2329.00,7.95768,25.054520,0.000196,25.035465,0.1318,0.006,7.95768,0.00000
2330.00,7.95900,25.054557,0.000199,25.035519,0.1318,0.006,7.95900,0.00000
2331.00,7.95996,25.054630,0.000196,25.035567,0.1318,0.006,7.95996,0.00000
2332.00,7.95915,25.054651,0.000191,25.035520,0.1318,0.007,7.95915,0.00000
2333.00,7.95822,25.054698,0.000191,25.035502,0.1318,0.007,7.95822,0.00000
2334.00,7.95803,25.054631,0.000193,25.035348,0.1318,0.007,7.95803,0.00000
2335.00,7.95770,25.054646,0.000192,25.035253,0.1318,0.007,7.95770,0.00000
2336.00,7.95817,25.054635,0.000190,25.035145,0.1318,0.007,7.95817,0.00000
2337.00,7.95856,25.054616,0.000194,25.035136,0.1318,0.007,7.95856,0.00000
2338.00,7.95966,25.054599,0.000193,25.035134,0.1318,0.007,7.95966,0.00000
2339.00,7.95943,25.054666,0.000192,25.035266,0.1318,0.007,7.95943,0.00000
2340.00,7.95992,25.054651,0.000188,25.035326,0.1318,0.007,7.95992,0.00000
2341.00,7.96025,25.054704,0.000190,25.035405,0.1318,0.007,7.96025,0.00000
2342.00,7.96036,25.054761,0.000190,25.035385,0.1318,0.007,7.96036,0.00000
2343.00,7.96012,25.054782,0.000196,25.035333,0.1318,0.007,7.96012,0.00000
2344.00,7.96162,25.054751,0.000195,25.035294,0.1319,0.007,7.96162,0.00000
2345.00,7.96275,25.054782,0.000196,25.035310,0.1319,0.007,7.96275,0.00000
2346.00,7.96360,25.054762,0.000194,25.035329,0.1319,0.007,7.96360,0.00000
2347.00,7.96412,25.054791,0.000191,25.035340,0.1319,0.008,7.96412,0.00000
2348.00,7.96408,25.054839,0.000191,25.035388,0.1318,0.008,7.96408,0.00000
2349.00,7.96309,25.054860,0.000189,25.035317,0.1318,0.008,7.96309,0.00000
2350.00,7.96203,25.054910,0.000188,25.035295,0.1317,0.008,7.96203,0.00000
2351.00,7.96204,25.054958,0.000191,25.035263,0.1317,0.008,7.96204,0.00000
2352.00,7.96111,25.054966,0.000188,25.035244,0.1317,0.008,7.96111,0.00000
2353.00,7.96030,25.055025,0.000183,25.035241,0.1316,0.008,7.96030,0.00000
2354.00,7.96076,25.055060,0.000185,25.035270,0.1316,0.008,7.96076,0.00000
2355.00,7.96134,25.055024,0.000191,25.035218,0.1316,0.008,7.96134,0.00000
2356.00,7.96035,25.055054,0.000193,25.035242,0.1316,0.008,7.96035,0.00000
2357.00,7.96085,25.055112,0.000197,25.035272,0.1316,0.008,7.96085,0.00000
2358.00,7.96247,25.055147,0.000201,25.035311,0.1316,0.008,7.96247,0.00000
2359.00,7.96312,25.055184,0.000201,25.035297,0.1317,0.008,7.96312,0.00000
2360.00,7.96268,25.055275,0.000195,25.035381,0.1316,0.008,7.96268,0.00000
2361.00,7.96308,25.055287,0.000196,25.035345,0.1316,0.008,7.96308,0.00000
2362.00,7.96297,25.055241,0.000194,25.035298,0.1316,0.008,7.96297,0.00000
2363.00,7.96201,25.055236,0.000193,25.035254,0.1316,0.008,7.96201,0.00000
2364.00,7.96115,25.055265,0.000190,25.035267,0.1316,0.009,7.96115,0.00000
2365.00,7.96195,25.055318,0.000189,25.035211,0.1317,0.009,7.96195,0.00000
2366.00,7.96175,25.055346,0.000185,25.035152,0.1317,0.009,7.96175,0.00000
2367.00,7.96130,25.055410,0.000189,25.035148,0.1317,0.009,7.96130,0.00000
2368.00,7.96113,25.055452,0.000188,25.035174,0.1317,0.009,7.96113,0.00000
2369.00,7.96113,25.055521,0.000187,25.035205,0.1318,0.009,7.96113,0.00000
2370.00,7.96056,25.055476,0.000188,25.035138,0.1318,0.009,7.96056,0.00000
2371.00,7.96127,25.055564,0.000187,25.035202,0.1318,0.009,7.96127,0.00000
2372.00,7.96157,25.055603,0.000183,25.035244,0.1319,0.009,7.96157,0.00000
2373.00,7.96307,25.055639,0.000183,25.035238,0.1319,0.009,7.96307,0.00000
2374.00,7.96350,25.055558,0.000187,25.035141,0.1318,0.009,7.96350,0.00000
2375.00,7.96230,25.055608,0.000188,25.035210,0.1318,0.009,7.96230,0.00000
2376.00,7.96109,25.055619,0.000193,25.035242,0.1318,0.009,7.96109,0.00000
2377.00,7.96095,25.055616,0.000193,25.035193,0.1318,0.009,7.96095,0.00000
2378.00,7.96056,25.055611,0.000191,25.035163,0.1319,0.009,7.96056,0.00000
2379.00,7.95999,25.055709,0.000184,25.035284,0.1319,0.009,7.95999,0.00000
2380.00,7.96069,25.055799,0.000186,25.035310,0.1320,0.010,7.96069,0.00000
2381.00,7.96137,25.055739,0.000181,25.035243,0.1320,0.010,7.96137,0.00000
2382.00,7.96221,25.055780,0.000181,25.035296,0.1320,0.010,7.96221,0.00000
2383.00,7.96167,25.055803,0.000181,25.035335,0.1320,0.010,7.96167,0.00000
2384.00,7.96144,25.055820,0.000188,25.035297,0.1320,0.010,7.96144,0.00000
2385.00,7.96219,25.055735,0.000184,25.035245,0.1320,0.010,7.96219,0.00000
2386.00,7.96269,25.055792,0.000184,25.035275,0.1320,0.010,7.96269,0.00000
2387.00,7.96334,25.055800,0.000188,25.035271,0.1320,0.010,7.96334,0.00000
2388.00,7.96322,25.055856,0.000189,25.035271,0.1320,0.010,7.96322,0.00000
2389.00,7.96367,25.055933,0.000192,25.035263,0.1320,0.010,7.96367,0.00000
2390.00,7.96267,25.056055,0.000197,25.035284,0.1320,0.010,7.96267,0.00000
2391.00,7.96188,25.056151,0.000198,25.035329,0.1320,0.010,7.96188,0.00000
2392.00,7.96070,25.056189,0.000194,25.035330,0.1319,0.010,7.96070,0.00000
2393.00,7.96120,25.056194,0.000191,25.035321,0.1320,0.011,7.96120,0.00000
2394.00,7.96146,25.056137,0.000185,25.035295,0.1320,0.011,7.96146,0.00000
2395.00,7.96221,25.056102,0.000188,25.035256,0.1320,0.011,7.96221,0.00000
2396.00,7.96304,25.056070,0.000187,25.035256,0.1321,0.011,7.96304,0.00000
2397.00,7.96343,25.056100,0.000190,25.035246,0.1321,0.011,7.96343,0.00000
2398.00,7.96199,25.056180,0.000193,25.035276,0.1321,0.011,7.96199,0.00000
2399.00,7.96099,25.056240,0.000195,25.035275,0.1322,0.011,7.96099,0.00000
2400.00,7.96104,25.056256,0.000194,25.035299,0.1322,0.011,7.96104,0.00000
2401.00,7.96092,25.056278,0.000198,25.035271,0.1322,0.011,7.96092,0.00000
2402.00,7.96028,25.056351,0.000196,25.035231,0.1322,0.011,7.96028,0.00000
2403.00,7.96119,25.056318,0.000192,25.035169,0.1322,0.011,7.96119,0.00000
2404.00,7.96212,25.056330,0.000192,25.035227,0.1323,0.011,7.96212,0.00000
2405.00,7.96255,25.056348,0.000189,25.035195,0.1323,0.011,7.96255,0.00000
2406.00,7.96241,25.056330,0.000194,25.035157,0.1323,0.011,7.96241,0.00000
2407.00,7.96265,25.056284,0.000199,25.035157,0.1323,0.011,7.96265,0.00000
2408.00,7.96286,25.056312,0.000202,25.035133,0.1323,0.011,7.96286,0.00000
2409.00,7.96198,25.056365,0.000206,25.035057,0.1322,0.011,7.96198,0.00000
2410.00,7.96157,25.056384,0.000206,25.035095,0.1322,0.011,7.96157,0.00000
2411.00,7.96089,25.056502,0.000199,25.035173,0.1322,0.012,7.96089,0.00000
2412.00,7.96104,25.056541,0.000199,25.035200,0.1323,0.012,7.96104,0.00000
2413.00,7.96116,25.056588,0.000203,25.035233,0.1323,0.012,7.96116,0.00000
2414.00,7.96145,25.056638,0.000202,25.035283,0.1323,0.012,7.96145,0.00000
2415.00,7.96175,25.056714,0.000203,25.035295,0.1323,0.012,7.96175,0.00000
2416.00,7.96277,25.056712,0.000202,25.035256,0.1324,0.012,7.96277,0.00000
2417.00,7.96364,25.056767,0.000200,25.035269,0.1324,0.012,7.96364,0.00000
2418.00,7.96291,25.056831,0.000201,25.035257,0.1324,0.012,7.96291,0.00000
2419.00,7.96289,25.056904,0.000200,25.035253,0.1324,0.012,7.96289,0.00000
2420.00,7.96247,25.056970,0.000203,25.035245,0.1324,0.012,7.96247,0.00000
2421.00,7.96247,25.057050,0.000202,25.035246,0.1324,0.012,7.96247,0.00000
2422.00,7.96241,25.057128,0.000202,25.035244,0.1324,0.012,7.96241,0.00000
2423.00,7.96280,25.057164,0.000202,25.035292,0.1324,0.012,7.96280,0.00000
2424.00,7.96236,25.057126,0.000203,25.035273,0.1325,0.012,7.96236,0.00000
2425.00,7.96125,25.057133,0.000198,25.035274,0.1325,0.013,7.96125,0.00000
2426.00,7.96076,25.057169,0.000197,25.035302,0.1326,0.013,7.96076,0.00000
2427.00,7.95963,25.057186,0.000196,25.035302,0.1326,0.013,7.95963,0.00000
2428.00,7.95899,25.057163,0.000195,25.035281,0.1326,0.013,7.95899,0.00000
2429.00,7.96064,25.057194,0.000196,25.035274,0.1327,0.013,7.96064,0.00000
2430.00,7.96165,25.057301,0.000196,25.035325,0.1327,0.013,7.96165,0.00000
2431.00,7.96210,25.057316,0.000199,25.035250,0.1328,0.013,7.96210,0.00000
2432.00,7.96221,25.057326,0.000201,25.035193,0.1329,0.013,7.96221,0.00000
2433.00,7.96369,25.057384,0.000208,25.035192,0.1330,0.013,7.96369,0.00000
2434.00,7.96318,25.057457,0.000207,25.035229,0.1330,0.013,7.96318,0.00000
2435.00,7.96323,25.057414,0.000207,25.035180,0.1331,0.013,7.96323,0.00000
2436.00,7.96394,25.057426,0.000204,25.035295,0.1331,0.013,7.96394,0.00000
2437.00,7.96472,25.057455,0.000200,25.035348,0.1332,0.014,7.96472,0.00000
2438.00,7.96420,25.057492,0.000195,25.035397,0.1333,0.014,7.96420,0.00000
2439.00,7.96457,25.057484,0.000195,25.035382,0.1333,0.014,7.96457,0.00000
2440.00,7.96488,25.057496,0.000191,25.035364,0.1334,0.014,7.96488,0.00000
2441.00,7.96413,25.057561,0.000194,25.035337,0.1335,0.014,7.96413,0.00000
2442.00,7.96397,25.057683,0.000192,25.035464,0.1336,0.014,7.96397,0.00000
2443.00,7.96351,25.057726,0.000189,25.035464,0.1336,0.015,7.96351,0.00000
2444.00,7.96167,25.057791,0.000190,25.035497,0.1337,0.015,7.96167,0.00000
2445.00,7.96150,25.057855,0.000193,25.035543,0.1338,0.015,7.96150,0.00000
2446.00,7.96099,25.057917,0.000197,25.035572,0.1338,0.015,7.96099,0.00000
2447.00,7.96078,25.057912,0.000201,25.035502,0.1339,0.015,7.96078,0.00000
2448.00,7.96026,25.057927,0.000197,25.035490,0.1340,0.015,7.96026,0.00000
2449.00,7.96117,25.057974,0.000199,25.035497,0.1340,0.015,7.96117,0.00000
2450.00,7.96019,25.057979,0.000201,25.035479,0.1341,0.015,7.96019,0.00000
2451.00,7.95907,25.057945,0.000200,25.035411,0.1342,0.015,7.95907,0.00000
2452.00,7.95842,25.057926,0.000205,25.035377,0.1343,0.015,7.95842,0.00000
2453.00,7.95918,25.057989,0.000214,25.035359,0.1343,0.015,7.95918,0.00000
2454.00,7.95922,25.058014,0.000213,25.035333,0.1344,0.015,7.95922,0.00000
2455.00,7.95946,25.058089,0.000206,25.035347,0.1346,0.015,7.95946,0.00000
2456.00,7.96039,25.058138,0.000205,25.035346,0.1347,0.015,7.96039,0.00000
2457.00,7.96026,25.058205,0.000203,25.035367,0.1348,0.015,7.96026,0.00000
2458.00,7.96015,25.058243,0.000201,25.035363,0.1349,0.015,7.96015,0.00000
2459.00,7.95957,25.058246,0.000202,25.035367,0.1350,0.016,7.95957,0.00000
2460.00,7.95989,25.058234,0.000209,25.035366,0.1351,0.015,7.95989,0.00000
2461.00,7.95964,25.058269,0.000212,25.035423,0.1352,0.015,7.95964,0.00000
2462.00,7.96166,25.058252,0.000210,25.035383,0.1353,0.016,7.96166,0.00000
2463.00,7.96110,25.058286,0.000211,25.035420,0.1354,0.016,7.96110,0.00000
2464.00,7.96034,25.058312,0.000205,25.035438,0.1355,0.016,7.96034,0.00000
2465.00,7.95989,25.058364,0.000204,25.035393,0.1356,0.016,7.95989,0.00000
2466.00,7.96028,25.058395,0.000206,25.035355,0.1357,0.016,7.96028,0.00000
2467.00,7.95882,25.058428,0.000207,25.035347,0.1358,0.016,7.95882,0.00000
2468.00,7.95937,25.058409,0.000205,25.035306,0.1359,0.016,7.95937,0.00000
2469.00,7.96029,25.058469,0.000213,25.035300,0.1360,0.016,7.96029,0.00000
2470.00,7.95974,25.058477,0.000215,25.035338,0.1361,0.016,7.95974,0.00000
2471.00,7.95912,25.058440,0.000213,25.035322,0.1362,0.016,7.95912,0.00000
2472.00,7.95989,25.058488,0.000211,25.035357,0.1363,0.016,7.95989,0.00000
2473.00,7.95982,25.058517,0.000211,25.035369,0.1364,0.016,7.95982,0.00000
@14,1.0000,2.0, 2460.024 
2474.00,7.95897,25.058454,0.000206,25.035304,0.1365,0.016,7.95897,0.00000
2475.00,7.95730,25.058457,0.000201,25.035262,0.1366,0.017,7.95730,0.00000
2476.00,7.94572,25.058435,0.000199,25.035178,0.1367,0.017,7.94572,0.00000
2477.00,7.92013,25.058400,0.000200,25.035173,0.1368,0.017,7.92013,0.00000
2478.00,7.89163,25.058396,0.000204,25.035174,0.1369,0.017,7.89163,0.00000
2479.00,7.86625,25.058438,0.000207,25.035222,0.1370,0.017,7.86625,0.00000
2480.00,7.84437,25.058402,0.000214,25.035205,0.1372,0.016,7.84437,0.00000
2481.00,7.83384,25.058449,0.000212,25.035208,0.1373,0.016,7.83384,0.00000
2482.00,7.83939,25.058445,0.000215,25.035117,0.1375,0.016,7.83939,0.00000
2483.00,7.85042,25.058458,0.000214,25.035060,0.1376,0.016,7.85042,0.00000
2484.00,7.86156,25.058497,0.000210,25.035062,0.1378,0.017,7.86156,0.00000
2485.00,7.87276,25.058602,0.000200,25.035125,0.1379,0.017,7.87276,0.00000
2486.00,7.88481,25.058650,0.000207,25.035191,0.1380,0.017,7.88481,0.00000
2487.00,7.89381,25.058687,0.000206,25.035225,0.1381,0.017,7.89381,0.00000
2488.00,7.90133,25.058701,0.000203,25.035191,0.1382,0.017,7.90133,0.00000
2489.00,7.90742,25.058713,0.000212,25.035188,0.1383,0.017,7.90742,0.00000
2490.00,7.91220,25.058696,0.000222,25.035115,0.1384,0.017,7.91220,0.00000
2491.00,7.91553,25.058746,0.000220,25.035051,0.1385,0.017,7.91553,0.00000
2492.00,7.91855,25.058806,0.000220,25.035063,0.1386,0.017,7.91855,0.00000
2493.00,7.92175,25.058843,0.000223,25.035075,0.1387,0.017,7.92175,0.00000
2494.00,7.92530,25.058898,0.000218,25.035009,0.1388,0.017,7.92530,0.00000
2495.00,7.92777,25.058939,0.000214,25.034997,0.1389,0.017,7.92777,0.00000
2496.00,7.93051,25.058940,0.000205,25.035023,0.1390,0.018,7.93051,0.00000
2497.00,7.93434,25.058913,0.000203,25.034964,0.1391,0.018,7.93434,0.00000
2498.00,7.93729,25.058913,0.000199,25.034975,0.1392,0.018,7.93729,0.00000
2499.00,7.93884,25.058872,0.000204,25.035020,0.1393,0.018,7.93884,0.00000
2500.00,7.94231,25.058845,0.000203,25.034999,0.1394,0.018,7.94231,0.00000
2501.00,7.94435,25.058864,0.000208,25.034998,0.1395,0.018,7.94435,0.00000
2502.00,7.94561,25.058916,0.000204,25.035028,0.1396,0.018,7.94561,0.00000
2503.00,7.94731,25.058960,0.000205,25.034996,0.1397,0.018,7.94731,0.00000
2504.00,7.94974,25.059038,0.000197,25.034934,0.1398,0.018,7.94974,0.00000
2505.00,7.95081,25.059171,0.000199,25.035016,0.1399,0.018,7.95081,0.00000
2506.00,7.95232,25.059246,0.000201,25.035077,0.1399,0.019,7.95232,0.00000
2507.00,7.95326,25.059321,0.000204,25.035119,0.1400,0.019,7.95326,0.00000
2508.00,7.95367,25.059369,0.000204,25.035164,0.1401,0.019,7.95367,0.00000
2509.00,7.95346,25.059354,0.000205,25.035183,0.1402,0.019,7.95346,0.00000
2510.00,7.95399,25.059338,0.000208,25.035167,0.1403,0.019,7.95399,0.00000
2511.00,7.95474,25.059329,0.000211,25.035106,0.1404,0.019,7.95474,0.00000
2512.00,7.95510,25.059389,0.000212,25.035187,0.1405,0.019,7.95510,0.00000
2513.00,7.95609,25.059428,0.000213,25.035172,0.1405,0.019,7.95609,0.00000
2514.00,7.95740,25.059550,0.000212,25.035225,0.1406,0.019,7.95740,0.00000
2515.00,7.95792,25.059632,0.000213,25.035234,0.1407,0.019,7.95792,0.00000
2516.00,7.95742,25.059658,0.000208,25.035257,0.1408,0.019,7.95742,0.00000
2517.00,7.95796,25.059669,0.000208,25.035201,0.1408,0.019,7.95796,0.00000
2518.00,7.95781,25.059703,0.000212,25.035218,0.1409,0.019,7.95781,0.00000
2519.00,7.95688,25.059687,0.000209,25.035210,0.1409,0.019,7.95688,0.00000
2520.00,7.95572,25.059645,0.000209,25.035185,0.1410,0.019,7.95572,0.00000
2521.00,7.95587,25.059667,0.000217,25.035164,0.1411,0.019,7.95587,0.00000
2522.00,7.95601,25.059617,0.000222,25.035097,0.1412,0.019,7.95601,0.00000
2523.00,7.95625,25.059598,0.000225,25.035039,0.1412,0.019,7.95625,0.00000
2524.00,7.95737,25.059612,0.000231,25.035019,0.1413,0.019,7.95737,0.00000
2525.00,7.95839,25.059665,0.000225,25.035011,0.1414,0.019,7.95839,0.00000
2526.00,7.95826,25.059719,0.000220,25.035017,0.1414,0.019,7.95826,0.00000
2527.00,7.95822,25.059829,0.000215,25.035017,0.1414,0.019,7.95822,0.00000
2528.00,7.95886,25.059970,0.000209,25.035125,0.1415,0.019,7.95886,0.00000
2529.00,7.95879,25.060006,0.000210,25.035126,0.1415,0.020,7.95879,0.00000
2530.00,7.95869,25.060072,0.000210,25.035140,0.1415,0.020,7.95869,0.00000
2531.00,7.95831,25.060116,0.000205,25.035195,0.1416,0.020,7.95831,0.00000
2532.00,7.95808,25.060133,0.000198,25.035265,0.1417,0.020,7.95808,0.00000
2533.00,7.95778,25.060135,0.000199,25.035282,0.1417,0.020,7.95778,0.00000
2534.00,7.95769,25.060136,0.000199,25.035261,0.1417,0.020,7.95769,0.00000
2535.00,7.95738,25.060125,0.000201,25.035255,0.1417,0.020,7.95738,0.00000
2536.00,7.95880,25.060178,0.000207,25.035227,0.1417,0.020,7.95880,0.00000
2537.00,7.95917,25.060196,0.000217,25.035208,0.1417,0.020,7.95917,0.00000
2538.00,7.95783,25.060188,0.000212,25.035173,0.1417,0.020,7.95783,0.00000
2539.00,7.95795,25.060278,0.000206,25.035206,0.1417,0.020,7.95795,0.00000
2540.00,7.95831,25.060370,0.000206,25.035268,0.1418,0.020,7.95831,0.00000
2541.00,7.95831,25.060413,0.000209,25.035329,0.1418,0.021,7.95831,0.00000
2542.00,7.95752,25.060471,0.000208,25.035343,0.1419,0.021,7.95752,0.00000
2543.00,7.95854,25.060500,0.000207,25.035301,0.1419,0.021,7.95854,0.00000
2544.00,7.95823,25.060488,0.000204,25.035323,0.1420,0.021,7.95823,0.00000
2545.00,7.95823,25.060471,0.000203,25.035270,0.1420,0.021,7.95823,0.00000
2546.00,7.95736,25.060495,0.000200,25.035186,0.1420,0.021,7.95736,0.00000
2547.00,7.95806,25.060476,0.000198,25.035143,0.1421,0.021,7.95806,0.00000
2548.00,7.95810,25.060532,0.000201,25.035171,0.1422,0.021,7.95810,0.00000
2549.00,7.95791,25.060618,0.000201,25.035149,0.1422,0.022,7.95791,0.00000
2550.00,7.95702,25.060624,0.000202,25.035111,0.1422,0.022,7.95702,0.00000
2551.00,7.95639,25.060607,0.000198,25.035076,0.1423,0.022,7.95639,0.00000
2552.00,7.95647,25.060676,0.000198,25.035045,0.1423,0.022,7.95647,0.00000
2553.00,7.95669,25.060708,0.000202,25.035003,0.1423,0.022,7.95669,0.00000
2554.00,7.95725,25.060663,0.000205,25.034951,0.1423,0.022,7.95725,0.00000
2555.00,7.95736,25.060678,0.000202,25.034991,0.1424,0.022,7.95736,0.00000
2556.00,7.95792,25.060711,0.000206,25.035091,0.1424,0.022,7.95792,0.00000
2557.00,7.95750,25.060701,0.000209,25.035151,0.1424,0.022,7.95750,0.00000
2558.00,7.95735,25.060708,0.000205,25.035224,0.1424,0.022,7.95735,0.00000
2559.00,7.95684,25.060785,0.000202,25.035247,0.1424,0.022,7.95684,0.00000
2560.00,7.95770,25.060869,0.000205,25.035282,0.1424,0.022,7.95770,0.00000
2561.00,7.95762,25.060978,0.000202,25.035293,0.1424,0.022,7.95762,0.00000
2562.00,7.95842,25.061021,0.000199,25.035255,0.1424,0.022,7.95842,0.00000
2563.00,7.95855,25.061037,0.000206,25.035170,0.1424,0.022,7.95855,0.00000
2564.00,7.95967,25.061069,0.000212,25.035175,0.1423,0.022,7.95967,0.00000
2565.00,7.95990,25.061131,0.000214,25.035173,0.1423,0.022,7.95990,0.00000
2566.00,7.96000,25.061130,0.000222,25.035117,0.1422,0.022,7.96000,0.00000
2567.00,7.95902,25.061224,0.000217,25.035161,0.1422,0.022,7.95902,0.00000
2568.00,7.95878,25.061292,0.000211,25.035238,0.1422,0.022,7.95878,0.00000
2569.00,7.95712,25.061308,0.000209,25.035235,0.1421,0.022,7.95712,0.00000
2570.00,7.95672,25.061331,0.000203,25.035230,0.1421,0.023,7.95672,0.00000
2571.00,7.95657,25.061326,0.000197,25.035245,0.1421,0.023,7.95657,0.00000
2572.00,7.95645,25.061307,0.000201,25.035218,0.1420,0.023,7.95645,0.00000
2573.00,7.95646,25.061295,0.000202,25.035180,0.1420,0.023,7.95646,0.00000
2574.00,7.95689,25.061326,0.000209,25.035189,0.1419,0.023,7.95689,0.00000
2575.00,7.95640,25.061254,0.000212,25.035122,0.1419,0.023,7.95640,0.00000
2576.00,7.95711,25.061340,0.000214,25.035170,0.1419,0.023,7.95711,0.00000
2577.00,7.95718,25.061394,0.000214,25.035195,0.1418,0.023,7.95718,0.00000
2578.00,7.95728,25.061433,0.000218,25.035156,0.1418,0.023,7.95728,0.00000
2579.00,7.95753,25.061471,0.000214,25.035164,0.1417,0.023,7.95753,0.00000
2580.00,7.95808,25.061646,0.000213,25.035270,0.1417,0.023,7.95808,0.00000
2581.00,7.95706,25.061629,0.000206,25.035240,0.1417,0.023,7.95706,0.00000
2582.00,7.95737,25.061676,0.000204,25.035237,0.1416,0.024,7.95737,0.00000
2583.00,7.95683,25.061776,0.000198,25.035340,0.1416,0.024,7.95683,0.00000
2584.00,7.95700,25.061811,0.000200,25.035331,0.1416,0.024,7.95700,0.00000
2585.00,7.95672,25.061739,0.000205,25.035242,0.1415,0.024,7.95672,0.00000
2586.00,7.95764,25.061779,0.000208,25.035168,0.1415,0.024,7.95764,0.00000
2587.00,7.95799,25.061820,0.000208,25.035205,0.1415,0.024,7.95799,0.00000
2588.00,7.95843,25.061777,0.000207,25.035158,0.1415,0.024,7.95843,0.00000
2589.00,7.95908,25.061858,0.000207,25.035227,0.1415,0.024,7.95908,0.00000
2590.00,7.95870,25.061890,0.000202,25.035232,0.1414,0.024,7.95870,0.00000
2591.00,7.95735,25.061880,0.000206,25.035214,0.1414,0.024,7.95735,0.00000
2592.00,7.95618,25.061861,0.000206,25.035126,0.1414,0.024,7.95618,0.00000
2593.00,7.95511,25.061919,0.000207,25.035142,0.1415,0.024,7.95511,0.00000
2594.00,7.95348,25.061866,0.000202,25.035100,0.1415,0.024,7.95348,0.00000
2595.00,7.95453,25.061941,0.000204,25.035124,0.1415,0.024,7.95453,0.00000
2596.00,7.95580,25.061987,0.000203,25.035227,0.1415,0.024,7.95580,0.00000
2597.00,7.95647,25.062081,0.000209,25.035321,0.1415,0.024,7.95647,0.00000
2598.00,7.95737,25.062135,0.000215,25.035307,0.1415,0.024,7.95737,0.00000
2599.00,7.95808,25.062196,0.000212,25.035318,0.1416,0.024,7.95808,0.00000
2600.00,7.95810,25.062289,0.000213,25.035385,0.1416,0.024,7.95810,0.00000
2601.00,7.95778,25.062376,0.000214,25.035385,0.1416,0.025,7.95778,0.00000
2602.00,7.95782,25.062357,0.000213,25.035334,0.1416,0.025,7.95782,0.00000
2603.00,7.95862,25.062373,0.000206,25.035336,0.1416,0.025,7.95862,0.00000
2604.00,7.95952,25.062434,0.000211,25.035349,0.1416,0.025,7.95952,0.00000
2605.00,7.95920,25.062345,0.000207,25.035284,0.1416,0.025,7.95920,0.00000
2606.00,7.95898,25.062315,0.000204,25.035198,0.1417,0.025,7.95898,0.00000
2607.00,7.95839,25.062358,0.000197,25.035231,0.1416,0.025,7.95839,0.00000
2608.00,7.95805,25.062329,0.000195,25.035240,0.1417,0.026,7.95805,0.00000
2609.00,7.95762,25.062379,0.000193,25.035288,0.1416,0.026,7.95762,0.00000
2610.00,7.95922,25.062421,0.000197,25.035293,0.1416,0.026,7.95922,0.00000
2611.00,7.96038,25.062460,0.000200,25.035334,0.1416,0.026,7.96038,0.00000
2612.00,7.96181,25.062475,0.000205,25.035292,0.1416,0.026,7.96181,0.00000
2613.00,7.96193,25.062510,0.000209,25.035218,0.1416,0.025,7.96193,0.00000
2614.00,7.96181,25.062387,0.000206,25.035043,0.1416,0.026,7.96181,0.00000
2615.00,7.96023,25.062416,0.000199,25.035032,0.1416,0.026,7.96023,0.00000
2616.00,7.95888,25.062368,0.000196,25.034975,0.1416,0.026,7.95888,0.00000
2617.00,7.95827,25.062382,0.000195,25.034994,0.1416,0.026,7.95827,0.00000
2618.00,7.95898,25.062417,0.000196,25.035030,0.1416,0.026,7.95898,0.00000
2619.00,7.95889,25.062528,0.000203,25.035112,0.1416,0.026,7.95889,0.00000
2620.00,7.95896,25.062550,0.000207,25.035100,0.1417,0.026,7.95896,0.00000
2621.00,7.96048,25.062606,0.000203,25.035104,0.1417,0.026,7.96048,0.00000
2622.00,7.96221,25.062589,0.000203,25.035023,0.1417,0.026,7.96221,0.00000
2623.00,7.96137,25.062668,0.000204,25.035082,0.1417,0.026,7.96137,0.00000
2624.00,7.96178,25.062710,0.000199,25.035124,0.1417,0.026,7.96178,0.00000
2625.00,7.96197,25.062783,0.000193,25.035147,0.1417,0.027,7.96197,0.00000
2626.00,7.96098,25.062808,0.000196,25.035214,0.1417,0.027,7.96098,0.00000
2627.00,7.96067,25.062864,0.000196,25.035262,0.1417,0.027,7.96067,0.00000
2628.00,7.96089,25.062823,0.000189,25.035150,0.1417,0.027,7.96089,0.00000
2629.00,7.96099,25.062807,0.000192,25.035041,0.1417,0.027,7.96099,0.00000
2630.00,7.96085,25.062797,0.000197,25.035021,0.1417,0.027,7.96085,0.00000
2631.00,7.96188,25.062813,0.000195,25.034959,0.1417,0.027,7.96188,0.00000
2632.00,7.96012,25.062761,0.000193,25.034941,0.1417,0.027,7.96012,0.00000
2633.00,7.96011,25.062840,0.000196,25.035025,0.1417,0.027,7.96011,0.00000
2634.00,7.96008,25.062884,0.000197,25.035061,0.1416,0.027,7.96008,0.00000
2635.00,7.95983,25.062901,0.000197,25.035057,0.1416,0.027,7.95983,0.00000
2636.00,7.95971,25.063008,0.000203,25.035104,0.1416,0.027,7.95971,0.00000
2637.00,7.96028,25.063063,0.000205,25.035072,0.1415,0.027,7.96028,0.00000
2638.00,7.96062,25.063047,0.000208,25.035023,0.1415,0.027,7.96062,0.00000
2639.00,7.96045,25.063053,0.000201,25.035051,0.1414,0.027,7.96045,0.00000
2640.00,7.96048,25.063053,0.000197,25.035004,0.1413,0.028,7.96048,0.00000
2641.00,7.96018,25.063040,0.000196,25.034969,0.1413,0.028,7.96018,0.00000
2642.00,7.96056,25.063122,0.000199,25.035054,0.1412,0.028,7.96056,0.00000
2643.00,7.96003,25.063152,0.000196,25.035074,0.1411,0.028,7.96003,0.00000
2644.00,7.96039,25.063240,0.000202,25.035080,0.1411,0.028,7.96039,0.00000
2645.00,7.96097,25.063306,0.000206,25.035122,0.1410,0.028,7.96097,0.00000
2646.00,7.96167,25.063349,0.000206,25.035143,0.1409,0.028,7.96167,0.00000
2647.00,7.96102,25.063357,0.000202,25.035106,0.1409,0.028,7.96102,0.00000
2648.00,7.96095,25.063468,0.000200,25.035148,0.1408,0.028,7.96095,0.00000
2649.00,7.95955,25.063498,0.000196,25.035162,0.1408,0.028,7.95955,0.00000
2650.00,7.95986,25.063541,0.000194,25.035142,0.1407,0.028,7.95986,0.00000
2651.00,7.95874,25.063510,0.000193,25.035135,0.1407,0.029,7.95874,0.00000
2652.00,7.95919,25.063606,0.000194,25.035134,0.1406,0.029,7.95919,0.00000
2653.00,7.95988,25.063510,0.000197,25.035020,0.1405,0.029,7.95988,0.00000
@15,1.0000,2.0, 2640.06400000001 
2654.00,7.96037,25.063496,0.000191,25.035046,0.1405,0.029,7.96037,0.00000
2655.00,7.95999,25.063502,0.000193,25.035109,0.1405,0.029,7.95999,0.00000
2656.00,7.96045,25.063576,0.000190,25.035118,0.1404,0.029,7.96045,0.00000
2657.00,7.96083,25.063534,0.000190,25.035102,0.1404,0.029,7.96083,0.00000
2658.00,7.96150,25.063619,0.000190,25.035135,0.1404,0.029,7.96150,0.00000
2659.00,7.96334,25.063644,0.000200,25.035059,0.1403,0.029,7.96334,0.00000
2660.00,7.96347,25.063658,0.000203,25.034981,0.1403,0.029,7.96347,0.00000
2661.00,7.96392,25.063708,0.000203,25.035029,0.1403,0.029,7.96392,0.00000
2662.00,7.96452,25.063739,0.000207,25.034991,0.1403,0.029,7.96452,0.00000
2663.00,7.96528,25.063804,0.000211,25.035021,0.1403,0.029,7.96528,0.00000
2664.00,7.96479,25.063814,0.000212,25.034998,0.1402,0.029,7.96479,0.00000
2665.00,7.96692,25.063819,0.000210,25.035016,0.1403,0.029,7.96692,0.00000
2666.00,7.96866,25.063768,0.000211,25.034889,0.1403,0.029,7.96866,0.00000
2667.00,7.96946,25.063771,0.000205,25.034954,0.1403,0.029,7.96946,0.00000
2668.00,7.96196,25.063715,0.000196,25.034899,0.1403,0.030,7.96196,0.00000
2669.00,7.94368,25.063713,0.000192,25.034908,0.1403,0.030,7.94368,0.00000
2670.00,7.91640,25.063718,0.000192,25.034881,0.1403,0.030,7.91640,0.00000
2671.00,7.88889,25.063751,0.000191,25.034907,0.1403,0.030,7.88889,0.00000
2672.00,7.86412,25.063767,0.000197,25.034901,0.1403,0.030,7.86412,0.00000
2673.00,7.84964,25.063754,0.000205,25.034931,0.1403,0.029,7.84964,0.00000
2674.00,7.84957,25.063789,0.000204,25.034905,0.1403,0.029,7.84957,0.00000
2675.00,7.85842,25.063893,0.000201,25.034934,0.1402,0.030,7.85842,0.00000
2676.00,7.86985,25.063915,0.000201,25.034935,0.1402,0.030,7.86985,0.00000
2677.00,7.88070,25.063964,0.000200,25.034929,0.1401,0.030,7.88070,0.00000
2678.00,7.89043,25.064022,0.000198,25.034904,0.1401,0.030,7.89043,0.00000
2679.00,7.89843,25.064022,0.000196,25.034937,0.1400,0.030,7.89843,0.00000
2680.00,7.90603,25.063982,0.000196,25.034922,0.1399,0.030,7.90603,0.00000
2681.00,7.91159,25.063999,0.000195,25.034947,0.1399,0.030,7.91159,0.00000
2682.00,7.91696,25.064034,0.000196,25.034966,0.1399,0.030,7.91696,0.00000
2683.00,7.92018,25.064090,0.000197,25.035046,0.1399,0.030,7.92018,0.00000
2684.00,7.92363,25.064178,0.000201,25.035090,0.1399,0.030,7.92363,0.00000
2685.00,7.92618,25.064183,0.000206,25.035120,0.1398,0.030,7.92618,0.00000
2686.00,7.92871,25.064215,0.000209,25.035161,0.1398,0.030,7.92871,0.00000
2687.00,7.93068,25.064236,0.000206,25.035150,0.1397,0.030,7.93068,0.00000
2688.00,7.93338,25.064235,0.000201,25.035086,0.1397,0.030,7.93338,0.00000
2689.00,7.93603,25.064230,0.000197,25.035037,0.1397,0.030,7.93603,0.00000
2690.00,7.93783,25.064280,0.000195,25.034984,0.1396,0.030,7.93783,0.00000
2691.00,7.94039,25.064340,0.000198,25.034908,0.1396,0.030,7.94039,0.00000
2692.00,7.94190,25.064357,0.000197,25.034823,0.1396,0.030,7.94190,0.00000
2693.00,7.94292,25.064402,0.000200,25.034823,0.1395,0.030,7.94292,0.00000
2694.00,7.94392,25.064462,0.000202,25.034817,0.1395,0.030,7.94392,0.00000
2695.00,7.94560,25.064492,0.000199,25.034830,0.1395,0.031,7.94560,0.00000
2696.00,7.94649,25.064581,0.000197,25.034933,0.1395,0.031,7.94649,0.00000
2697.00,7.94797,25.064618,0.000196,25.034985,0.1395,0.031,7.94797,0.00000
2698.00,7.94969,25.064613,0.000198,25.034961,0.1395,0.031,7.94969,0.00000
2699.00,7.95214,25.064666,0.000202,25.035017,0.1395,0.031,7.95214,0.00000
2700.00,7.95411,25.064746,0.000206,25.035028,0.1395,0.031,7.95411,0.00000
2701.00,7.95484,25.064695,0.000203,25.034949,0.1394,0.031,7.95484,0.00000
2702.00,7.95565,25.064727,0.000207,25.034970,0.1394,0.031,7.95565,0.00000
2703.00,7.95611,25.064792,0.000207,25.034999,0.1394,0.031,7.95611,0.00000
2704.00,7.95592,25.064788,0.000205,25.034950,0.1394,0.031,7.95592,0.00000
2705.00,7.95524,25.064787,0.000203,25.034946,0.1394,0.031,7.95524,0.00000
2706.00,7.95554,25.064875,0.000200,25.034955,0.1394,0.031,7.95554,0.00000
2707.00,7.95578,25.064929,0.000202,25.034961,0.1394,0.031,7.95578,0.00000
2708.00,7.95700,25.065001,0.000201,25.034984,0.1394,0.032,7.95700,0.00000
2709.00,7.95740,25.065060,0.000199,25.034991,0.1394,0.032,7.95740,0.00000
2710.00,7.95859,25.065097,0.000198,25.034988,0.1394,0.032,7.95859,0.00000
2711.00,7.95906,25.065147,0.000199,25.034999,0.1394,0.032,7.95906,0.00000
2712.00,7.95878,25.065116,0.000195,25.034888,0.1394,0.032,7.95878,0.00000
2713.00,7.95842,25.065109,0.000195,25.034836,0.1394,0.032,7.95842,0.00000
2714.00,7.95782,25.065153,0.000193,25.034898,0.1395,0.032,7.95782,0.00000
2715.00,7.95666,25.065159,0.000194,25.034942,0.1395,0.032,7.95666,0.00000
2716.00,7.95620,25.065199,0.000195,25.034991,0.1394,0.032,7.95620,0.00000
2717.00,7.95587,25.065352,0.000190,25.035193,0.1394,0.032,7.95587,0.00000
2718.00,7.95513,25.065451,0.000193,25.035288,0.1394,0.033,7.95513,0.00000
2719.00,7.95433,25.065475,0.000201,25.035264,0.1394,0.032,7.95433,0.00000
2720.00,7.95442,25.065534,0.000202,25.035271,0.1394,0.032,7.95442,0.00000
2721.00,7.95427,25.065528,0.000205,25.035222,0.1393,0.032,7.95427,0.00000
2722.00,7.95449,25.065524,0.000206,25.035148,0.1393,0.032,7.95449,0.00000
2723.00,7.95509,25.065542,0.000203,25.035114,0.1393,0.033,7.95509,0.00000
2724.00,7.95574,25.065618,0.000194,25.035130,0.1394,0.033,7.95574,0.00000
2725.00,7.95631,25.065674,0.000191,25.035128,0.1394,0.033,7.95631,0.00000
2726.00,7.95624,25.065700,0.000191,25.035145,0.1393,0.033,7.95624,0.00000
2727.00,7.95615,25.065731,0.000196,25.035160,0.1393,0.033,7.95615,0.00000
2728.00,7.95596,25.065798,0.000193,25.035226,0.1393,0.033,7.95596,0.00000
2729.00,7.95513,25.065816,0.000193,25.035270,0.1393,0.033,7.95513,0.00000
2730.00,7.95404,25.065857,0.000193,25.035292,0.1393,0.033,7.95404,0.00000
2731.00,7.95462,25.065936,0.000193,25.035360,0.1393,0.034,7.95462,0.00000
2732.00,7.95457,25.066012,0.000192,25.035425,0.1393,0.034,7.95457,0.00000
2733.00,7.95389,25.065950,0.000195,25.035375,0.1393,0.034,7.95389,0.00000
2734.00,7.95402,25.066027,0.000198,25.035379,0.1392,0.034,7.95402,0.00000
2735.00,7.95443,25.065994,0.000191,25.035328,0.1392,0.034,7.95443,0.00000
2736.00,7.95485,25.066004,0.000192,25.035296,0.1391,0.034,7.95485,0.00000
2737.00,7.95611,25.066044,0.000193,25.035285,0.1391,0.034,7.95611,0.00000
2738.00,7.95735,25.066183,0.000191,25.035312,0.1391,0.034,7.95735,0.00000
2739.00,7.95784,25.066158,0.000186,25.035278,0.1391,0.034,7.95784,0.00000
2740.00,7.95885,25.066251,0.000196,25.035295,0.1390,0.034,7.95885,0.00000
2741.00,7.95953,25.066263,0.000195,25.035239,0.1390,0.034,7.95953,0.00000
2742.00,7.95947,25.066284,0.000197,25.035263,0.1390,0.035,7.95947,0.00000
2743.00,7.95988,25.066227,0.000203,25.035309,0.1389,0.034,7.95988,0.00000
2744.00,7.96086,25.066226,0.000209,25.035338,0.1389,0.034,7.96086,0.00000
2745.00,7.96091,25.066225,0.000206,25.035412,0.1388,0.035,7.96091,0.00000
2746.00,7.95936,25.066235,0.000210,25.035421,0.1388,0.034,7.95936,0.00000
2747.00,7.95882,25.066181,0.000207,25.035359,0.1388,0.035,7.95882,0.00000
2748.00,7.95756,25.066247,0.000205,25.035314,0.1388,0.035,7.95756,0.00000
2749.00,7.95686,25.066241,0.000206,25.035236,0.1388,0.035,7.95686,0.00000
2750.00,7.95590,25.066253,0.000203,25.035170,0.1388,0.035,7.95590,0.00000
2751.00,7.95567,25.066268,0.000198,25.035198,0.1387,0.035,7.95567,0.00000
2752.00,7.95546,25.066255,0.000199,25.035143,0.1387,0.035,7.95546,0.00000
2753.00,7.95548,25.066202,0.000201,25.035097,0.1387,0.035,7.95548,0.00000
2754.00,7.95557,25.066271,0.000205,25.035138,0.1386,0.035,7.95557,0.00000
2755.00,7.95620,25.066296,0.000206,25.035135,0.1386,0.035,7.95620,0.00000
2756.00,7.95597,25.066314,0.000209,25.035110,0.1386,0.035,7.95597,0.00000
2757.00,7.95585,25.066436,0.000206,25.035209,0.1386,0.035,7.95585,0.00000
2758.00,7.95598,25.066504,0.000201,25.035257,0.1386,0.035,7.95598,0.00000
2759.00,7.95635,25.066519,0.000205,25.035269,0.1385,0.036,7.95635,0.00000
2760.00,7.95614,25.066583,0.000210,25.035266,0.1385,0.036,7.95614,0.00000
2761.00,7.95703,25.066627,0.000212,25.035257,0.1385,0.036,7.95703,0.00000
2762.00,7.95732,25.066641,0.000219,25.035278,0.1385,0.035,7.95732,0.00000
2763.00,7.95759,25.066672,0.000226,25.035271,0.1384,0.035,7.95759,0.00000
2764.00,7.95776,25.066767,0.000222,25.035299,0.1384,0.036,7.95776,0.00000
2765.00,7.95636,25.066733,0.000221,25.035279,0.1384,0.036,7.95636,0.00000
2766.00,7.95657,25.066798,0.000217,25.035330,0.1384,0.036,7.95657,0.00000
2767.00,7.95635,25.066862,0.000212,25.035340,0.1384,0.036,7.95635,0.00000
2768.00,7.95712,25.066888,0.000210,25.035408,0.1384,0.036,7.95712,0.00000
2769.00,7.95640,25.066860,0.000210,25.035428,0.1383,0.036,7.95640,0.00000
2770.00,7.95861,25.066935,0.000210,25.035509,0.1383,0.036,7.95861,0.00000
2771.00,7.95947,25.066945,0.000215,25.035551,0.1383,0.036,7.95947,0.00000
2772.00,7.95901,25.066924,0.000217,25.035495,0.1383,0.036,7.95901,0.00000
2773.00,7.95736,25.066941,0.000217,25.035411,0.1383,0.036,7.95736,0.00000
2774.00,7.95716,25.066895,0.000216,25.035276,0.1382,0.036,7.95716,0.00000
2775.00,7.95654,25.066886,0.000215,25.035197,0.1382,0.036,7.95654,0.00000
2776.00,7.95570,25.066887,0.000211,25.035127,0.1382,0.036,7.95570,0.00000
2777.00,7.95651,25.066856,0.000208,25.035102,0.1382,0.036,7.95651,0.00000
2778.00,7.95706,25.066906,0.000208,25.035155,0.1382,0.036,7.95706,0.00000
2779.00,7.95793,25.066959,0.000209,25.035228,0.1382,0.036,7.95793,0.00000
2780.00,7.95770,25.066946,0.000208,25.035252,0.1382,0.036,7.95770,0.00000
2781.00,7.95823,25.066954,0.000207,25.035275,0.1382,0.036,7.95823,0.00000
2782.00,7.95878,25.067001,0.000206,25.035292,0.1383,0.037,7.95878,0.00000
2783.00,7.95908,25.066972,0.000208,25.035213,0.1383,0.037,7.95908,0.00000
2784.00,7.95818,25.067001,0.000208,25.035178,0.1383,0.037,7.95818,0.00000
2785.00,7.95779,25.067076,0.000210,25.035164,0.1383,0.037,7.95779,0.00000
2786.00,7.95683,25.067101,0.000210,25.035086,0.1384,0.037,7.95683,0.00000
2787.00,7.95580,25.067163,0.000211,25.035063,0.1385,0.037,7.95580,0.00000
2788.00,7.95534,25.067167,0.000206,25.035041,0.1385,0.037,7.95534,0.00000
2789.00,7.95462,25.067186,0.000200,25.034997,0.1386,0.037,7.95462,0.00000
2790.00,7.95507,25.067219,0.000196,25.034977,0.1387,0.037,7.95507,0.00000
2791.00,7.95580,25.067266,0.000196,25.035021,0.1388,0.038,7.95580,0.00000
2792.00,7.95609,25.067283,0.000197,25.034981,0.1388,0.038,7.95609,0.00000
2793.00,7.95619,25.067381,0.000197,25.035003,0.1389,0.038,7.95619,0.00000
2794.00,7.95871,25.067385,0.000204,25.035040,0.1389,0.038,7.95871,0.00000
2795.00,7.95895,25.067376,0.000208,25.035091,0.1389,0.038,7.95895,0.00000
2796.00,7.95882,25.067397,0.000209,25.035116,0.1389,0.038,7.95882,0.00000
2797.00,7.95805,25.067410,0.000208,25.035143,0.1389,0.038,7.95805,0.00000
2798.00,7.95902,25.067421,0.000208,25.035154,0.1389,0.038,7.95902,0.00000
2799.00,7.95748,25.067459,0.000203,25.035163,0.1389,0.038,7.95748,0.00000
2800.00,7.95713,25.067531,0.000198,25.035176,0.1388,0.038,7.95713,0.00000
2801.00,7.95687,25.067576,0.000201,25.035134,0.1388,0.038,7.95687,0.00000
2802.00,7.95668,25.067572,0.000204,25.035095,0.1388,0.038,7.95668,0.00000
2803.00,7.95599,25.067619,0.000204,25.035058,0.1387,0.038,7.95599,0.00000
2804.00,7.95713,25.067734,0.000206,25.035082,0.1387,0.038,7.95713,0.00000
2805.00,7.95690,25.067760,0.000208,25.035034,0.1387,0.038,7.95690,0.00000
2806.00,7.95680,25.067764,0.000209,25.035005,0.1386,0.038,7.95680,0.00000
2807.00,7.95736,25.067830,0.000205,25.035056,0.1386,0.038,7.95736,0.00000
2808.00,7.95638,25.067805,0.000209,25.035051,0.1386,0.038,7.95638,0.00000
2809.00,7.95547,25.067740,0.000206,25.035013,0.1385,0.038,7.95547,0.00000
2810.00,7.95597,25.067736,0.000204,25.034994,0.1385,0.038,7.95597,0.00000
2811.00,7.95561,25.067791,0.000194,25.035081,0.1384,0.039,7.95561,0.00000
2812.00,7.95611,25.067776,0.000198,25.035073,0.1384,0.039,7.95611,0.00000
2813.00,7.95784,25.067845,0.000198,25.035101,0.1383,0.039,7.95784,0.00000
2814.00,7.95810,25.067922,0.000198,25.035109,0.1383,0.039,7.95810,0.00000
2815.00,7.95866,25.067979,0.000205,25.035156,0.1383,0.039,7.95866,0.00000
2816.00,7.95893,25.068038,0.000208,25.035126,0.1382,0.039,7.95893,0.00000
2817.00,7.95834,25.068125,0.000202,25.035102,0.1382,0.039,7.95834,0.00000
2818.00,7.95678,25.068155,0.000200,25.035150,0.1382,0.039,7.95678,0.00000
2819.00,7.95572,25.068183,0.000200,25.035211,0.1382,0.040,7.95572,0.00000
2820.00,7.95359,25.068195,0.000194,25.035173,0.1382,0.040,7.95359,0.00000
2821.00,7.95427,25.068267,0.000197,25.035230,0.1381,0.040,7.95427,0.00000
2822.00,7.95520,25.068305,0.000204,25.035290,0.1381,0.040,7.95520,0.00000
2823.00,7.95569,25.068339,0.000204,25.035229,0.1381,0.040,7.95569,0.00000
2824.00,7.95645,25.068401,0.000206,25.035212,0.1381,0.040,7.95645,0.00000
2825.00,7.95798,25.068439,0.000215,25.035234,0.1380,0.040,7.95798,0.00000
2826.00,7.95683,25.068367,0.000217,25.035154,0.1380,0.040,7.95683,0.00000
2827.00,7.95539,25.068380,0.000214,25.035088,0.1379,0.040,7.95539,0.00000
2828.00,7.95561,25.068471,0.000217,25.035150,0.1379,0.040,7.95561,0.00000
2829.00,7.95477,25.068520,0.000214,25.035112,0.1379,0.040,7.95477,0.00000
2830.00,7.95404,25.068614,0.000211,25.035130,0.1379,0.040,7.95404,0.00000
2831.00,7.95453,25.068765,0.000206,25.035184,0.1378,0.040,7.95453,0.00000
2832.00,7.95496,25.068802,0.000205,25.035240,0.1378,0.040,7.95496,0.00000
2833.00,7.95524,25.068789,0.000205,25.035191,0.1377,0.040,7.95524,0.00000
@16,1.0000,2.0, 2820.01100000001 
2834.00,7.95678,25.068740,0.000204,25.035198,0.1377,0.040,7.95678,0.00000
2835.00,7.95710,25.068723,0.000204,25.035206,0.1376,0.041,7.95710,0.00000
2836.00,7.95091,25.068646,0.000208,25.035191,0.1376,0.041,7.95091,0.00000
2837.00,7.93290,25.068599,0.000213,25.035141,0.1376,0.041,7.93290,0.00000
2838.00,7.90784,25.068541,0.000213,25.035109,0.1377,0.041,7.90784,0.00000
2839.00,7.88218,25.068529,0.000215,25.035084,0.1377,0.041,7.88218,0.00000
2840.00,7.86080,25.068501,0.000213,25.035075,0.1377,0.041,7.86080,0.00000
2841.00,7.84756,25.068517,0.000216,25.035032,0.1377,0.041,7.84756,0.00000
2842.00,7.84944,25.068528,0.000211,25.034969,0.1378,0.041,7.84944,0.00000
2843.00,7.85985,25.068550,0.000203,25.034968,0.1377,0.041,7.85985,0.00000
2844.00,7.87144,25.068659,0.000204,25.035032,0.1377,0.041,7.87144,0.00000
2845.00,7.88228,25.068710,0.000202,25.034919,0.1377,0.041,7.88228,0.00000
2846.00,7.89175,25.068735,0.000195,25.034872,0.1377,0.042,7.89175,0.00000
2847.00,7.89944,25.068824,0.000199,25.034898,0.1377,0.042,7.89944,0.00000
2848.00,7.90504,25.068983,0.000210,25.035011,0.1377,0.042,7.90504,0.00000
2849.00,7.91028,25.069017,0.000210,25.034979,0.1378,0.042,7.91028,0.00000
2850.00,7.91432,25.069112,0.000212,25.035079,0.1378,0.042,7.91432,0.00000
2851.00,7.91797,25.069213,0.000216,25.035201,0.1379,0.042,7.91797,0.00000
2852.00,7.92074,25.069258,0.000214,25.035269,0.1379,0.042,7.92074,0.00000
2853.00,7.92349,25.069222,0.000212,25.035216,0.1380,0.042,7.92349,0.00000
2854.00,7.92690,25.069233,0.000211,25.035187,0.1380,0.042,7.92690,0.00000
2855.00,7.93025,25.069164,0.000207,25.035113,0.1381,0.042,7.93025,0.00000
2856.00,7.93421,25.069144,0.000208,25.035086,0.1381,0.042,7.93421,0.00000
2857.00,7.93710,25.069142,0.000211,25.035021,0.1381,0.042,7.93710,0.00000
2858.00,7.94004,25.069082,0.000210,25.034945,0.1381,0.042,7.94004,0.00000
2859.00,7.94201,25.069111,0.000213,25.034947,0.1382,0.042,7.94201,0.00000
2860.00,7.94294,25.069211,0.000216,25.035048,0.1382,0.042,7.94294,0.00000
2861.00,7.94330,25.069262,0.000214,25.035053,0.1382,0.042,7.94330,0.00000
2862.00,7.94559,25.069341,0.000212,25.035099,0.1382,0.042,7.94559,0.00000
2863.00,7.94787,25.069472,0.000207,25.035154,0.1382,0.042,7.94787,0.00000
2864.00,7.94918,25.069514,0.000200,25.035166,0.1383,0.043,7.94918,0.00000
2865.00,7.94991,25.069578,0.000202,25.035148,0.1383,0.043,7.94991,0.00000
2866.00,7.95109,25.069582,0.000204,25.035142,0.1383,0.043,7.95109,0.00000
2867.00,7.95082,25.069624,0.000200,25.035178,0.1384,0.043,7.95082,0.00000
2868.00,7.95078,25.069646,0.000205,25.035192,0.1384,0.043,7.95078,0.00000
2869.00,7.95095,25.069658,0.000207,25.035178,0.1385,0.043,7.95095,0.00000
2870.00,7.95169,25.069646,0.000207,25.035182,0.1385,0.043,7.95169,0.00000
2871.00,7.95168,25.069705,0.000212,25.035193,0.1386,0.043,7.95168,0.00000
2872.00,7.95233,25.069711,0.000217,25.035140,0.1386,0.043,7.95233,0.00000
2873.00,7.95227,25.069721,0.000211,25.035121,0.1386,0.043,7.95227,0.00000
2874.00,7.95272,25.069758,0.000218,25.035161,0.1387,0.043,7.95272,0.00000
2875.00,7.95288,25.069752,0.000219,25.035131,0.1387,0.043,7.95288,0.00000
2876.00,7.95346,25.069725,0.000214,25.035125,0.1388,0.043,7.95346,0.00000
2877.00,7.95349,25.069739,0.000213,25.035165,0.1388,0.043,7.95349,0.00000
2878.00,7.95402,25.069804,0.000218,25.035224,0.1388,0.043,7.95402,0.00000
2879.00,7.95452,25.069832,0.000214,25.035203,0.1389,0.043,7.95452,0.00000
2880.00,7.95526,25.069929,0.000207,25.035237,0.1389,0.044,7.95526,0.00000
2881.00,7.95577,25.070037,0.000207,25.035242,0.1389,0.044,7.95577,0.00000
2882.00,7.95588,25.070101,0.000203,25.035256,0.1390,0.044,7.95588,0.00000
2883.00,7.95587,25.070132,0.000207,25.035235,0.1390,0.044,7.95587,0.00000
2884.00,7.95651,25.070212,0.000208,25.035279,0.1390,0.044,7.95651,0.00000
2885.00,7.95606,25.070269,0.000213,25.035358,0.1390,0.044,7.95606,0.00000
2886.00,7.95465,25.070257,0.000212,25.035379,0.1390,0.044,7.95465,0.00000
2887.00,7.95483,25.070222,0.000212,25.035341,0.1390,0.044,7.95483,0.00000
2888.00,7.95423,25.070194,0.000206,25.035292,0.1390,0.044,7.95423,0.00000
2889.00,7.95178,25.070141,0.000203,25.035185,0.1391,0.044,7.95178,0.00000
2890.00,7.95190,25.070084,0.000202,25.035048,0.1391,0.044,7.95190,0.00000
2891.00,7.95296,25.070129,0.000207,25.035040,0.1391,0.044,7.95296,0.00000
2892.00,7.95240,25.070258,0.000210,25.035127,0.1391,0.044,7.95240,0.00000
2893.00,7.95279,25.070310,0.000207,25.035182,0.1391,0.044,7.95279,0.00000
2894.00,7.95439,25.070339,0.000208,25.035238,0.1390,0.045,7.95439,0.00000
2895.00,7.95429,25.070399,0.000205,25.035254,0.1390,0.045,7.95429,0.00000
2896.00,7.95444,25.070442,0.000201,25.035221,0.1390,0.045,7.95444,0.00000
2897.00,7.95527,25.070426,0.000205,25.035151,0.1390,0.045,7.95527,0.00000
2898.00,7.95618,25.070496,0.000209,25.035152,0.1390,0.045,7.95618,0.00000
2899.00,7.95658,25.070531,0.000211,25.035159,0.1389,0.045,7.95658,0.00000
2900.00,7.95688,25.070523,0.000213,25.035208,0.1389,0.045,7.95688,0.00000
2901.00,7.95661,25.070522,0.000211,25.035246,0.1389,0.045,7.95661,0.00000
2902.00,7.95627,25.070576,0.000210,25.035265,0.1389,0.045,7.95627,0.00000
2903.00,7.95569,25.070613,0.000210,25.035228,0.1389,0.045,7.95569,0.00000
2904.00,7.95600,25.070736,0.000206,25.035273,0.1389,0.045,7.95600,0.00000
2905.00,7.95476,25.070813,0.000212,25.035236,0.1389,0.045,7.95476,0.00000
2906.00,7.95504,25.070824,0.000213,25.035203,0.1389,0.045,7.95504,0.00000
2907.00,7.95572,25.070835,0.000211,25.035193,0.1389,0.045,7.95572,0.00000
2908.00,7.95568,25.070852,0.000210,25.035234,0.1389,0.045,7.95568,0.00000
2909.00,7.95427,25.070757,0.000205,25.035161,0.1388,0.045,7.95427,0.00000
2910.00,7.95468,25.070740,0.000198,25.035204,0.1388,0.046,7.95468,0.00000
2911.00,7.95396,25.070766,0.000197,25.035128,0.1388,0.046,7.95396,0.00000
2912.00,7.95230,25.070785,0.000196,25.035093,0.1388,0.046,7.95230,0.00000
2913.00,7.95275,25.070778,0.000197,25.035052,0.1388,0.046,7.95275,0.00000
2914.00,7.95332,25.070837,0.000202,25.035022,0.1388,0.046,7.95332,0.00000
2915.00,7.95455,25.070961,0.000204,25.035050,0.1389,0.046,7.95455,0.00000
2916.00,7.95532,25.071033,0.000207,25.035149,0.1389,0.046,7.95532,0.00000
2917.00,7.95681,25.071058,0.000209,25.035165,0.1390,0.046,7.95681,0.00000
2918.00,7.95595,25.071087,0.000207,25.035093,0.1390,0.046,7.95595,0.00000
2919.00,7.95602,25.071146,0.000207,25.035161,0.1390,0.046,7.95602,0.00000
2920.00,7.95508,25.071092,0.000206,25.035089,0.1391,0.046,7.95508,0.00000
2921.00,7.95473,25.071067,0.000204,25.035026,0.1391,0.046,7.95473,0.00000
2922.00,7.95480,25.071001,0.000204,25.034970,0.1391,0.046,7.95480,0.00000
2923.00,7.95585,25.071016,0.000206,25.035069,0.1391,0.046,7.95585,0.00000
2924.00,7.95706,25.071008,0.000211,25.035029,0.1391,0.046,7.95706,0.00000
2925.00,7.95708,25.071012,0.000212,25.035006,0.1391,0.046,7.95708,0.00000
2926.00,7.95708,25.070998,0.000208,25.034982,0.1392,0.047,7.95708,0.00000
2927.00,7.95675,25.071111,0.000202,25.034985,0.1392,0.047,7.95675,0.00000
2928.00,7.95652,25.071189,0.000201,25.034930,0.1392,0.047,7.95652,0.00000
2929.00,7.95587,25.071223,0.000194,25.034918,0.1393,0.047,7.95587,0.00000
2930.00,7.95708,25.071287,0.000196,25.035001,0.1393,0.047,7.95708,0.00000
2931.00,7.95719,25.071346,0.000198,25.035006,0.1393,0.047,7.95719,0.00000
2932.00,7.95611,25.071347,0.000198,25.035036,0.1393,0.047,7.95611,0.00000
2933.00,7.95459,25.071233,0.000196,25.034984,0.1393,0.047,7.95459,0.00000
2934.00,7.95337,25.071228,0.000201,25.035008,0.1393,0.047,7.95337,0.00000
2935.00,7.95241,25.071210,0.000200,25.034975,0.1394,0.047,7.95241,0.00000
2936.00,7.95257,25.071292,0.000203,25.035072,0.1394,0.047,7.95257,0.00000
2937.00,7.95375,25.071323,0.000205,25.035014,0.1394,0.047,7.95375,0.00000
2938.00,7.95477,25.071425,0.000205,25.035025,0.1394,0.047,7.95477,0.00000
2939.00,7.95548,25.071458,0.000202,25.035041,0.1395,0.048,7.95548,0.00000
2940.00,7.95533,25.071461,0.000201,25.034976,0.1395,0.048,7.95533,0.00000
2941.00,7.95553,25.071440,0.000198,25.034905,0.1396,0.048,7.95553,0.00000
2942.00,7.95503,25.071445,0.000201,25.034913,0.1396,0.048,7.95503,0.00000
2943.00,7.95519,25.071473,0.000208,25.034933,0.1397,0.048,7.95519,0.00000
2944.00,7.95442,25.071517,0.000203,25.034899,0.1398,0.048,7.95442,0.00000
2945.00,7.95430,25.071577,0.000203,25.034929,0.1400,0.048,7.95430,0.00000
2946.00,7.95463,25.071607,0.000206,25.034950,0.1401,0.048,7.95463,0.00000
2947.00,7.95525,25.071654,0.000206,25.034956,0.1402,0.048,7.95525,0.00000
2948.00,7.95507,25.071673,0.000199,25.034987,0.1403,0.048,7.95507,0.00000
2949.00,7.95504,25.071732,0.000205,25.034985,0.1405,0.048,7.95504,0.00000
2950.00,7.95452,25.071779,0.000202,25.034980,0.1406,0.048,7.95452,0.00000
2951.00,7.95260,25.071812,0.000196,25.034949,0.1407,0.048,7.95260,0.00000
2952.00,7.95149,25.071801,0.000191,25.034989,0.1408,0.049,7.95149,0.00000
2953.00,7.95128,25.071844,0.000194,25.034980,0.1410,0.049,7.95128,0.00000
2954.00,7.95161,25.071862,0.000196,25.035005,0.1411,0.049,7.95161,0.00000
2955.00,7.95238,25.071930,0.000198,25.035011,0.1413,0.049,7.95238,0.00000
2956.00,7.95333,25.071972,0.000199,25.035047,0.1415,0.049,7.95333,0.00000
2957.00,7.95386,25.072019,0.000209,25.035078,0.1416,0.049,7.95386,0.00000
2958.00,7.95373,25.072022,0.000208,25.035093,0.1417,0.049,7.95373,0.00000
2959.00,7.95365,25.072048,0.000205,25.035088,0.1419,0.049,7.95365,0.00000
2960.00,7.95296,25.072050,0.000207,25.035116,0.1420,0.049,7.95296,0.00000
2961.00,7.95324,25.072077,0.000212,25.035062,0.1421,0.049,7.95324,0.00000
2962.00,7.95310,25.072146,0.000204,25.035004,0.1423,0.049,7.95310,0.00000
2963.00,7.95334,25.072217,0.000205,25.034967,0.1425,0.049,7.95334,0.00000
2964.00,7.95267,25.072199,0.000206,25.034908,0.1426,0.049,7.95267,0.00000
2965.00,7.95268,25.072217,0.000209,25.034875,0.1428,0.049,7.95268,0.00000
2966.00,7.95232,25.072296,0.000208,25.034900,0.1430,0.049,7.95232,0.00000
2967.00,7.95186,25.072309,0.000212,25.034934,0.1432,0.049,7.95186,0.00000
2968.00,7.95231,25.072388,0.000212,25.035018,0.1434,0.049,7.95231,0.00000
2969.00,7.95304,25.072458,0.000206,25.035039,0.1436,0.050,7.95304,0.00000
2970.00,7.95403,25.072537,0.000211,25.035064,0.1437,0.049,7.95403,0.00000
2971.00,7.95405,25.072542,0.000209,25.035093,0.1439,0.050,7.95405,0.00000
2972.00,7.95406,25.072568,0.000209,25.035048,0.1441,0.050,7.95406,0.00000
2973.00,7.95341,25.072556,0.000212,25.034983,0.1442,0.050,7.95341,0.00000
2974.00,7.95309,25.072620,0.000218,25.035046,0.1444,0.049,7.95309,0.00000
2975.00,7.95181,25.072598,0.000213,25.035048,0.1446,0.050,7.95181,0.00000
2976.00,7.95084,25.072568,0.000211,25.035022,0.1448,0.050,7.95084,0.00000
2977.00,7.95115,25.072601,0.000205,25.035092,0.1450,0.050,7.95115,0.00000
2978.00,7.95097,25.072663,0.000200,25.035157,0.1452,0.050,7.95097,0.00000
2979.00,7.95186,25.072687,0.000200,25.035187,0.1453,0.050,7.95186,0.00000
2980.00,7.95203,25.072775,0.000202,25.035239,0.1455,0.050,7.95203,0.00000
2981.00,7.95226,25.072816,0.000207,25.035304,0.1456,0.050,7.95226,0.00000
2982.00,7.95263,25.072924,0.000212,25.035359,0.1458,0.050,7.95263,0.00000
2983.00,7.95387,25.072952,0.000217,25.035288,0.1459,0.050,7.95387,0.00000
2984.00,7.95415,25.073003,0.000218,25.035236,0.1460,0.050,7.95415,0.00000
2985.00,7.95536,25.073017,0.000213,25.035144,0.1461,0.050,7.95536,0.00000
2986.00,7.95621,25.073146,0.000210,25.035135,0.1462,0.050,7.95621,0.00000
2987.00,7.95560,25.073140,0.000213,25.035041,0.1463,0.050,7.95560,0.00000
2988.00,7.95407,25.073119,0.000206,25.035072,0.1464,0.050,7.95407,0.00000
2989.00,7.95329,25.073114,0.000200,25.035072,0.1465,0.051,7.95329,0.00000
2990.00,7.95321,25.073107,0.000204,25.035101,0.1465,0.051,7.95321,0.00000
2991.00,7.95310,25.073108,0.000205,25.035071,0.1466,0.051,7.95310,0.00000
2992.00,7.95385,25.073084,0.000198,25.035102,0.1466,0.051,7.95385,0.00000
2993.00,7.95445,25.073117,0.000202,25.035121,0.1466,0.051,7.95445,0.00000
2994.00,7.95520,25.073127,0.000207,25.035124,0.1466,0.051,7.95520,0.00000
2995.00,7.95533,25.073189,0.000204,25.035178,0.1467,0.051,7.95533,0.00000
2996.00,7.95528,25.073185,0.000202,25.035157,0.1467,0.051,7.95528,0.00000
2997.00,7.95500,25.073283,0.000208,25.035191,0.1468,0.051,7.95500,0.00000
2998.00,7.95513,25.073310,0.000204,25.035190,0.1468,0.051,7.95513,0.00000
2999.00,7.95456,25.073337,0.000203,25.035215,0.1469,0.051,7.95456,0.00000
3000.00,7.95391,25.073362,0.000210,25.035204,0.1469,0.051,7.95391,0.00000
3001.00,7.95409,25.073382,0.000213,25.035206,0.1469,0.051,7.95409,0.00000
3002.00,7.95313,25.073344,0.000211,25.035142,0.1469,0.051,7.95313,0.00000
3003.00,7.95239,25.073395,0.000212,25.035171,0.1469,0.052,7.95239,0.00000
3004.00,7.95312,25.073485,0.000211,25.035187,0.1469,0.052,7.95312,0.00000
3005.00,7.95275,25.073461,0.000207,25.035115,0.1469,0.052,7.95275,0.00000
3006.00,7.95310,25.073532,0.000207,25.035185,0.1470,0.052,7.95310,0.00000
3007.00,7.95453,25.073628,0.000205,25.035267,0.1470,0.052,7.95453,0.00000
3008.00,7.95538,25.073697,0.000208,25.035257,0.1470,0.052,7.95538,0.00000
3009.00,7.95509,25.073712,0.000214,25.035213,0.1471,0.052,7.95509,0.00000
3010.00,7.95603,25.073763,0.000212,25.035270,0.1471,0.052,7.95603,0.00000
3011.00,7.95637,25.073815,0.000209,25.035279,0.1472,0.052,7.95637,0.00000
3012.00,7.95637,25.073856,0.000207,25.035311,0.1472,0.052,7.95637,0.00000
3013.00,7.95611,25.073837,0.000205,25.035279,0.1473,0.053,7.95611,0.00000
@17,1.0000,2.0, 3000.00399999999 
3014.00,7.95541,25.073894,0.000201,25.035330,0.1473,0.053,7.95541,0.00000
3015.00,7.95448,25.073965,0.000206,25.035367,0.1473,0.053,7.95448,0.00000
3016.00,7.94799,25.073958,0.000210,25.035371,0.1474,0.053,7.94799,0.00000
3017.00,7.93140,25.073934,0.000214,25.035349,0.1474,0.053,7.93140,0.00000
3018.00,7.90934,25.073937,0.000217,25.035356,0.1475,0.053,7.90934,0.00000
3019.00,7.88808,25.073934,0.000219,25.035351,0.1475,0.053,7.88808,0.00000
3020.00,7.86839,25.073908,0.000213,25.035343,0.1476,0.053,7.86839,0.00000
3021.00,7.85723,25.073889,0.000211,25.035299,0.1476,0.053,7.85723,0.00000
3022.00,7.85869,25.073888,0.000212,25.035239,0.1476,0.053,7.85869,0.00000
3023.00,7.86800,25.073964,0.000211,25.035207,0.1477,0.053,7.86800,0.00000
3024.00,7.87884,25.074009,0.000209,25.035203,0.1477,0.053,7.87884,0.00000
3025.00,7.88816,25.074061,0.000213,25.035154,0.1477,0.053,7.88816,0.00000
3026.00,7.89463,25.074124,0.000216,25.035175,0.1478,0.053,7.89463,0.00000
3027.00,7.90179,25.074165,0.000219,25.035145,0.1478,0.053,7.90179,0.00000
3028.00,7.90663,25.074240,0.000222,25.035193,0.1478,0.053,7.90663,0.00000
3029.00,7.90894,25.074243,0.000227,25.035230,0.1478,0.053,7.90894,0.00000
3030.00,7.91355,25.074312,0.000225,25.035225,0.1478,0.053,7.91355,0.00000
3031.00,7.91793,25.074395,0.000224,25.035228,0.1479,0.053,7.91793,0.00000
3032.00,7.92018,25.074451,0.000219,25.035305,0.1479,0.054,7.92018,0.00000
3033.00,7.92375,25.074408,0.000211,25.035314,0.1479,0.054,7.92375,0.00000
3034.00,7.92776,25.074448,0.000206,25.035271,0.1479,0.054,7.92776,0.00000
3035.00,7.92985,25.074422,0.000213,25.035291,0.1480,0.054,7.92985,0.00000
3036.00,7.93211,25.074393,0.000215,25.035297,0.1480,0.054,7.93211,0.00000
3037.00,7.93324,25.074382,0.000216,25.035245,0.1480,0.054,7.93324,0.00000
3038.00,7.93432,25.074411,0.000218,25.035249,0.1479,0.054,7.93432,0.00000
3039.00,7.93588,25.074425,0.000219,25.035277,0.1479,0.054,7.93588,0.00000
3040.00,7.93807,25.074476,0.000212,25.035279,0.1479,0.054,7.93807,0.00000
3041.00,7.93933,25.074473,0.000210,25.035226,0.1479,0.054,7.93933,0.00000
3042.00,7.94155,25.074512,0.000213,25.035210,0.1479,0.054,7.94155,0.00000
3043.00,7.94354,25.074549,0.000213,25.035198,0.1479,0.054,7.94354,0.00000
3044.00,7.94552,25.074549,0.000208,25.035136,0.1479,0.054,7.94552,0.00000
3045.00,7.94581,25.074559,0.000203,25.035145,0.1479,0.055,7.94581,0.00000
3046.00,7.94719,25.074602,0.000199,25.035154,0.1479,0.055,7.94719,0.00000
3047.00,7.94753,25.074688,0.000200,25.035234,0.1479,0.055,7.94753,0.00000
3048.00,7.94728,25.074696,0.000201,25.035210,0.1479,0.055,7.94728,0.00000
3049.00,7.94700,25.074701,0.000202,25.035190,0.1479,0.055,7.94700,0.00000
3050.00,7.94719,25.074792,0.000208,25.035187,0.1479,0.055,7.94719,0.00000
3051.00,7.94733,25.074822,0.000209,25.035165,0.1479,0.055,7.94733,0.00000
3052.00,7.94747,25.074782,0.000201,25.035091,0.1479,0.055,7.94747,0.00000
3053.00,7.94756,25.074778,0.000202,25.035067,0.1479,0.055,7.94756,0.00000
3054.00,7.94806,25.074877,0.000213,25.035235,0.1479,0.055,7.94806,0.00000
3055.00,7.94930,25.074830,0.000216,25.035298,0.1479,0.055,7.94930,0.00000
3056.00,7.94973,25.074889,0.000223,25.035383,0.1479,0.055,7.94973,0.00000
3057.00,7.95031,25.074954,0.000236,25.035404,0.1479,0.055,7.95031,0.00000
3058.00,7.95115,25.075028,0.000236,25.035459,0.1479,0.054,7.95115,0.00000
3059.00,7.95122,25.075033,0.000233,25.035383,0.1479,0.055,7.95122,0.00000
3060.00,7.95077,25.075093,0.000226,25.035342,0.1479,0.055,7.95077,0.00000
3061.00,7.95040,25.075066,0.000222,25.035307,0.1479,0.055,7.95040,0.00000
3062.00,7.95110,25.075072,0.000215,25.035290,0.1479,0.055,7.95110,0.00000
3063.00,7.95202,25.075119,0.000215,25.035245,0.1479,0.055,7.95202,0.00000
3064.00,7.95135,25.075129,0.000216,25.035175,0.1479,0.055,7.95135,0.00000
3065.00,7.95137,25.075120,0.000216,25.035084,0.1479,0.055,7.95137,0.00000
3066.00,7.95155,25.075178,0.000216,25.035023,0.1479,0.055,7.95155,0.00000
3067.00,7.95097,25.075248,0.000215,25.035054,0.1479,0.055,7.95097,0.00000
3068.00,7.95046,25.075273,0.000214,25.035091,0.1480,0.056,7.95046,0.00000
3069.00,7.95132,25.075305,0.000215,25.035079,0.1480,0.056,7.95132,0.00000
3070.00,7.95108,25.075390,0.000215,25.035132,0.1480,0.056,7.95108,0.00000
3071.00,7.95199,25.075448,0.000214,25.035201,0.1481,0.056,7.95199,0.00000
3072.00,7.95198,25.075450,0.000215,25.035167,0.1481,0.056,7.95198,0.00000
3073.00,7.95212,25.075494,0.000215,25.035133,0.1481,0.056,7.95212,0.00000
3074.00,7.95235,25.075528,0.000206,25.035098,0.1481,0.056,7.95235,0.00000
3075.00,7.95217,25.075509,0.000206,25.035099,0.1481,0.056,7.95217,0.00000
3076.00,7.95135,25.075528,0.000199,25.035049,0.1481,0.056,7.95135,0.00000
3077.00,7.95162,25.075584,0.000196,25.035058,0.1481,0.056,7.95162,0.00000
3078.00,7.95124,25.075586,0.000194,25.035085,0.1481,0.057,7.95124,0.00000
3079.00,7.95012,25.075599,0.000195,25.035143,0.1481,0.057,7.95012,0.00000
3080.00,7.95032,25.075685,0.000197,25.035157,0.1481,0.057,7.95032,0.00000
3081.00,7.95041,25.075674,0.000204,25.035103,0.1482,0.056,7.95041,0.00000
3082.00,7.95078,25.075691,0.000204,25.035070,0.1482,0.056,7.95078,0.00000
3083.00,7.95114,25.075678,0.000201,25.034991,0.1482,0.057,7.95114,0.00000
3084.00,7.95249,25.075730,0.000204,25.034980,0.1482,0.057,7.95249,0.00000
3085.00,7.95282,25.075676,0.000203,25.034914,0.1482,0.057,7.95282,0.00000
3086.00,7.95254,25.075675,0.000198,25.034981,0.1482,0.057,7.95254,0.00000
3087.00,7.95125,25.075644,0.000201,25.035014,0.1482,0.057,7.95125,0.00000
3088.00,7.95040,25.075668,0.000205,25.035084,0.1482,0.057,7.95040,0.00000
3089.00,7.94958,25.075653,0.000204,25.035109,0.1482,0.057,7.94958,0.00000
3090.00,7.94900,25.075701,0.000201,25.035121,0.1482,0.057,7.94900,0.00000
3091.00,7.94916,25.075769,0.000201,25.035087,0.1482,0.057,7.94916,0.00000
3092.00,7.95045,25.075854,0.000197,25.035079,0.1482,0.057,7.95045,0.00000
3093.00,7.95154,25.075904,0.000196,25.035072,0.1482,0.057,7.95154,0.00000
3094.00,7.95217,25.075964,0.000194,25.035021,0.1482,0.058,7.95217,0.00000
3095.00,7.95262,25.076011,0.000194,25.035036,0.1482,0.058,7.95262,0.00000
3096.00,7.95296,25.076091,0.000198,25.035067,0.1482,0.058,7.95296,0.00000
3097.00,7.95338,25.076126,0.000199,25.035083,0.1482,0.058,7.95338,0.00000
3098.00,7.95234,25.076179,0.000199,25.035068,0.1481,0.058,7.95234,0.00000
3099.00,7.95157,25.076224,0.000200,25.035098,0.1481,0.058,7.95157,0.00000
3100.00,7.95258,25.076287,0.000204,25.035108,0.1481,0.058,7.95258,0.00000
3101.00,7.95167,25.076307,0.000205,25.035164,0.1481,0.058,7.95167,0.00000
3102.00,7.94928,25.076330,0.000212,25.035137,0.1481,0.058,7.94928,0.00000
3103.00,7.94878,25.076400,0.000215,25.035154,0.1481,0.058,7.94878,0.00000
3104.00,7.94838,25.076412,0.000214,25.035130,0.1481,0.058,7.94838,0.00000
3105.00,7.94811,25.076458,0.000214,25.035159,0.1481,0.058,7.94811,0.00000
3106.00,7.94886,25.076513,0.000214,25.035141,0.1481,0.058,7.94886,0.00000
3107.00,7.95021,25.076535,0.000209,25.035162,0.1480,0.058,7.95021,0.00000
3108.00,7.95176,25.076567,0.000212,25.035177,0.1480,0.059,7.95176,0.00000
3109.00,7.95210,25.076621,0.000216,25.035180,0.1480,0.059,7.95210,0.00000
3110.00,7.95134,25.076635,0.000215,25.035138,0.1479,0.059,7.95134,0.00000
3111.00,7.95113,25.076586,0.000216,25.035019,0.1479,0.059,7.95113,0.00000
3112.00,7.95100,25.076621,0.000222,25.034996,0.1478,0.059,7.95100,0.00000
3113.00,7.95009,25.076655,0.000216,25.034954,0.1478,0.059,7.95009,0.00000
3114.00,7.95069,25.076675,0.000211,25.034985,0.1478,0.059,7.95069,0.00000
3115.00,7.95077,25.076649,0.000210,25.034963,0.1478,0.059,7.95077,0.00000
3116.00,7.94969,25.076745,0.000211,25.035051,0.1478,0.059,7.94969,0.00000
3117.00,7.94929,25.076774,0.000205,25.035096,0.1478,0.059,7.94929,0.00000
3118.00,7.94891,25.076768,0.000205,25.035165,0.1478,0.059,7.94891,0.00000
3119.00,7.94854,25.076803,0.000208,25.035166,0.1478,0.059,7.94854,0.00000
3120.00,7.94849,25.076907,0.000212,25.035240,0.1478,0.059,7.94849,0.00000
3121.00,7.94948,25.076869,0.000210,25.035212,0.1478,0.060,7.94948,0.00000
3122.00,7.94970,25.076905,0.000209,25.035165,0.1478,0.060,7.94970,0.00000
3123.00,7.94987,25.076928,0.000210,25.035043,0.1478,0.060,7.94987,0.00000
3124.00,7.95007,25.076958,0.000215,25.035022,0.1478,0.060,7.95007,0.00000
3125.00,7.95073,25.076970,0.000215,25.034989,0.1479,0.060,7.95073,0.00000
3126.00,7.95096,25.077041,0.000212,25.035032,0.1478,0.060,7.95096,0.00000
3127.00,7.95069,25.077082,0.000214,25.035034,0.1478,0.060,7.95069,0.00000
3128.00,7.95056,25.077104,0.000216,25.035077,0.1478,0.060,7.95056,0.00000
3129.00,7.94960,25.077127,0.000215,25.035029,0.1478,0.060,7.94960,0.00000
3130.00,7.94963,25.077154,0.000216,25.035049,0.1477,0.060,7.94963,0.00000
3131.00,7.95008,25.077188,0.000222,25.035030,0.1477,0.060,7.95008,0.00000
3132.00,7.94997,25.077207,0.000221,25.035064,0.1476,0.060,7.94997,0.00000
3133.00,7.95083,25.077253,0.000218,25.035118,0.1476,0.060,7.95083,0.00000
3134.00,7.95144,25.077325,0.000218,25.035237,0.1476,0.060,7.95144,0.00000
3135.00,7.95064,25.077293,0.000219,25.035170,0.1476,0.060,7.95064,0.00000
3136.00,7.94935,25.077292,0.000214,25.035162,0.1475,0.060,7.94935,0.00000
3137.00,7.94853,25.077298,0.000216,25.035169,0.1475,0.060,7.94853,0.00000
3138.00,7.94780,25.077305,0.000217,25.035161,0.1475,0.060,7.94780,0.00000
3139.00,7.94775,25.077343,0.000213,25.035101,0.1475,0.060,7.94775,0.00000
3140.00,7.94731,25.077437,0.000205,25.035172,0.1475,0.061,7.94731,0.00000
3141.00,7.94793,25.077478,0.000202,25.035114,0.1475,0.061,7.94793,0.00000
3142.00,7.94992,25.077563,0.000202,25.035116,0.1475,0.061,7.94992,0.00000
3143.00,7.95009,25.077575,0.000204,25.035051,0.1475,0.061,7.95009,0.00000
3144.00,7.94992,25.077542,0.000203,25.035026,0.1475,0.061,7.94992,0.00000
3145.00,7.95049,25.077561,0.000208,25.035041,0.1475,0.061,7.95049,0.00000
3146.00,7.95047,25.077612,0.000212,25.035087,0.1475,0.061,7.95047,0.00000
3147.00,7.94959,25.077600,0.000208,25.035011,0.1475,0.061,7.94959,0.00000
3148.00,7.94962,25.077604,0.000204,25.035022,0.1475,0.062,7.94962,0.00000
3149.00,7.94984,25.077672,0.000204,25.035075,0.1475,0.062,7.94984,0.00000
3150.00,7.94998,25.077712,0.000205,25.035046,0.1475,0.062,7.94998,0.00000
3151.00,7.94950,25.077683,0.000202,25.035011,0.1476,0.062,7.94950,0.00000
3152.00,7.94922,25.077685,0.000202,25.035034,0.1475,0.062,7.94922,0.00000
3153.00,7.94963,25.077762,0.000202,25.035081,0.1475,0.062,7.94963,0.00000
3154.00,7.94965,25.077776,0.000202,25.035119,0.1475,0.062,7.94965,0.00000
3155.00,7.94863,25.077772,0.000204,25.035121,0.1474,0.062,7.94863,0.00000
3156.00,7.94930,25.077820,0.000207,25.035104,0.1474,0.062,7.94930,0.00000
3157.00,7.94973,25.077857,0.000206,25.035112,0.1473,0.062,7.94973,0.00000
3158.00,7.94988,25.077910,0.000217,25.035113,0.1473,0.062,7.94988,0.00000
3159.00,7.94954,25.077887,0.000219,25.035023,0.1472,0.062,7.94954,0.00000
3160.00,7.94993,25.077964,0.000218,25.035017,0.1472,0.062,7.94993,0.00000
3161.00,7.94975,25.078072,0.000212,25.035156,0.1471,0.062,7.94975,0.00000
3162.00,7.94934,25.078084,0.000218,25.035156,0.1471,0.062,7.94934,0.00000
3163.00,7.94852,25.078096,0.000207,25.035179,0.1470,0.062,7.94852,0.00000
3164.00,7.94954,25.078221,0.000207,25.035277,0.1469,0.062,7.94954,0.00000
3165.00,7.94940,25.078220,0.000204,25.035246,0.1469,0.063,7.94940,0.00000
3166.00,7.94893,25.078215,0.000210,25.035123,0.1468,0.063,7.94893,0.00000
3167.00,7.94866,25.078322,0.000205,25.035179,0.1468,0.063,7.94866,0.00000
3168.00,7.94765,25.078323,0.000206,25.035117,0.1467,0.063,7.94765,0.00000
3169.00,7.94638,25.078289,0.000207,25.035043,0.1466,0.063,7.94638,0.00000
3170.00,7.94733,25.078345,0.000204,25.035106,0.1465,0.063,7.94733,0.00000
3171.00,7.94760,25.078389,0.000197,25.035239,0.1464,0.063,7.94760,0.00000
3172.00,7.94794,25.078377,0.000199,25.035277,0.1463,0.063,7.94794,0.00000
3173.00,7.94926,25.078438,0.000200,25.035325,0.1462,0.063,7.94926,0.00000
3174.00,7.94953,25.078494,0.000202,25.035349,0.1462,0.063,7.94953,0.00000
3175.00,7.94891,25.078461,0.000208,25.035293,0.1461,0.063,7.94891,0.00000
3176.00,7.94857,25.078460,0.000214,25.035200,0.1460,0.063,7.94857,0.00000
3177.00,7.94875,25.078465,0.000214,25.035094,0.1459,0.063,7.94875,0.00000
3178.00,7.94870,25.078494,0.000212,25.035085,0.1459,0.063,7.94870,0.00000
3179.00,7.94880,25.078569,0.000205,25.035149,0.1458,0.064,7.94880,0.00000
3180.00,7.94860,25.078636,0.000199,25.035192,0.1458,0.064,7.94860,0.00000
3181.00,7.94850,25.078596,0.000198,25.035162,0.1458,0.064,7.94850,0.00000
3182.00,7.94884,25.078662,0.000198,25.035255,0.1458,0.064,7.94884,0.00000
3183.00,7.94888,25.078698,0.000197,25.035256,0.1457,0.064,7.94888,0.00000
3184.00,7.94957,25.078642,0.000198,25.035181,0.1457,0.064,7.94957,0.00000
3185.00,7.94932,25.078606,0.000202,25.035192,0.1456,0.064,7.94932,0.00000
3186.00,7.94998,25.078689,0.000203,25.035293,0.1456,0.064,7.94998,0.00000
3187.00,7.94975,25.078673,0.000203,25.035208,0.1455,0.064,7.94975,0.00000
3188.00,7.95035,25.078670,0.000206,25.035192,0.1455,0.064,7.95035,0.00000
3189.00,7.94920,25.078630,0.000205,25.035138,0.1455,0.064,7.94920,0.00000
3190.00,7.95037,25.078682,0.000207,25.035087,0.1455,0.065,7.95037,0.00000
3191.00,7.95079,25.078733,0.000214,25.034998,0.1455,0.064,7.95079,0.00000
3192.00,7.95153,25.078753,0.000215,25.034997,0.1454,0.064,7.95153,0.00000
3193.00,7.95125,25.078817,0.000216,25.034973,0.1454,0.064,7.95125,0.00000
3194.00,7.95097,25.078875,0.000219,25.034993,0.1453,0.064,7.95097,0.00000
@18,1.0000,2.0, 3180.06400000001 
3195.00,7.95002,25.078955,0.000219,25.035012,0.1453,0.064,7.95002,0.00000
3196.00,7.94877,25.078956,0.000216,25.035027,0.1453,0.064,7.94877,0.00000
3197.00,7.93984,25.078991,0.000212,25.035098,0.1452,0.065,7.93984,0.00000
3198.00,7.92163,25.078973,0.000212,25.035179,0.1452,0.065,7.92163,0.00000
3199.00,7.90276,25.079012,0.000210,25.035182,0.1452,0.065,7.90276,0.00000
3200.00,7.88432,25.078959,0.000204,25.035151,0.1452,0.065,7.88432,0.00000
3201.00,7.86911,25.078913,0.000199,25.035143,0.1452,0.065,7.86911,0.00000
3202.00,7.86345,25.078983,0.000202,25.035092,0.1451,0.065,7.86345,0.00000
3203.00,7.86864,25.079010,0.000201,25.034987,0.1451,0.065,7.86864,0.00000
3204.00,7.87820,25.079104,0.000201,25.034987,0.1450,0.065,7.87820,0.00000
3205.00,7.88776,25.079191,0.000202,25.035000,0.1449,0.065,7.88776,0.00000
3206.00,7.89519,25.079257,0.000208,25.034998,0.1448,0.065,7.89519,0.00000
3207.00,7.90161,25.079294,0.000205,25.034994,0.1447,0.065,7.90161,0.00000
3208.00,7.90777,25.079344,0.000207,25.035029,0.1446,0.065,7.90777,0.00000
3209.00,7.91249,25.079325,0.000207,25.035017,0.1446,0.065,7.91249,0.00000
3210.00,7.91616,25.079370,0.000210,25.035046,0.1445,0.065,7.91616,0.00000
3211.00,7.92013,25.079424,0.000202,25.035077,0.1445,0.066,7.92013,0.00000
3212.00,7.92375,25.079366,0.000199,25.035063,0.1445,0.066,7.92375,0.00000
3213.00,7.92650,25.079433,0.000195,25.035078,0.1445,0.066,7.92650,0.00000
3214.00,7.92749,25.079503,0.000191,25.035107,0.1445,0.067,7.92749,0.00000
3215.00,7.93004,25.079492,0.000188,25.035027,0.1445,0.067,7.93004,0.00000
3216.00,7.93199,25.079487,0.000193,25.034940,0.1445,0.067,7.93199,0.00000
3217.00,7.93278,25.079522,0.000192,25.034864,0.1445,0.067,7.93278,0.00000
3218.00,7.93436,25.079530,0.000190,25.034826,0.1445,0.067,7.93436,0.00000
3219.00,7.93728,25.079485,0.000193,25.034745,0.1445,0.067,7.93728,0.00000
3220.00,7.93872,25.079503,0.000192,25.034779,0.1445,0.067,7.93872,0.00000
3221.00,7.93917,25.079557,0.000189,25.034835,0.1444,0.067,7.93917,0.00000
3222.00,7.94076,25.079607,0.000187,25.034932,0.1444,0.067,7.94076,0.00000
3223.00,7.94171,25.079600,0.000196,25.034958,0.1443,0.067,7.94171,0.00000
3224.00,7.94298,25.079633,0.000201,25.035016,0.1443,0.067,7.94298,0.00000
3225.00,7.94368,25.079633,0.000205,25.034985,0.1442,0.067,7.94368,0.00000
3226.00,7.94471,25.079699,0.000207,25.034972,0.1442,0.067,7.94471,0.00000
3227.00,7.94491,25.079698,0.000209,25.034911,0.1442,0.067,7.94491,0.00000
3228.00,7.94502,25.079766,0.000205,25.034916,0.1442,0.067,7.94502,0.00000
3229.00,7.94450,25.079833,0.000205,25.034908,0.1441,0.067,7.94450,0.00000
3230.00,7.94499,25.079845,0.000207,25.034910,0.1441,0.067,7.94499,0.00000
3231.00,7.94551,25.079799,0.000207,25.034889,0.1441,0.067,7.94551,0.00000
3232.00,7.94593,25.079882,0.000210,25.034867,0.1441,0.067,7.94593,0.00000
3233.00,7.94603,25.079818,0.000210,25.034759,0.1441,0.067,7.94603,0.00000
3234.00,7.94557,25.079822,0.000208,25.034773,0.1441,0.067,7.94557,0.00000
3235.00,7.94490,25.079943,0.000201,25.034844,0.1441,0.067,7.94490,0.00000
3236.00,7.94461,25.080003,0.000200,25.034877,0.1441,0.067,7.94461,0.00000
3237.00,7.94513,25.080042,0.000199,25.034951,0.1440,0.068,7.94513,0.00000
3238.00,7.94598,25.080121,0.000202,25.035075,0.1440,0.068,7.94598,0.00000
3239.00,7.94711,25.080168,0.000203,25.035123,0.1440,0.068,7.94711,0.00000
3240.00,7.94804,25.080144,0.000206,25.035104,0.1440,0.068,7.94804,0.00000
3241.00,7.94954,25.080165,0.000212,25.035063,0.1440,0.068,7.94954,0.00000
3242.00,7.94992,25.080130,0.000217,25.035005,0.1440,0.068,7.94992,0.00000
3243.00,7.95038,25.080198,0.000209,25.035002,0.1439,0.068,7.95038,0.00000
3244.00,7.95069,25.080153,0.000208,25.034882,0.1439,0.068,7.95069,0.00000
3245.00,7.95002,25.080191,0.000206,25.034829,0.1439,0.068,7.95002,0.00000
3246.00,7.94953,25.080212,0.000202,25.034816,0.1439,0.068,7.94953,0.00000
3247.00,7.94931,25.080253,0.000201,25.034867,0.1439,0.068,7.94931,0.00000
3248.00,7.94962,25.080229,0.000208,25.034822,0.1439,0.068,7.94962,0.00000
3249.00,7.94858,25.080303,0.000211,25.034919,0.1439,0.068,7.94858,0.00000
3250.00,7.94977,25.080322,0.000214,25.035006,0.1439,0.068,7.94977,0.00000
3251.00,7.94941,25.080326,0.000211,25.035078,0.1439,0.068,7.94941,0.00000
3252.00,7.94942,25.080343,0.000209,25.035058,0.1438,0.068,7.94942,0.00000
3253.00,7.94828,25.080336,0.000207,25.035046,0.1438,0.068,7.94828,0.00000
3254.00,7.94827,25.080349,0.000205,25.034972,0.1438,0.068,7.94827,0.00000
3255.00,7.94752,25.080381,0.000206,25.034868,0.1438,0.068,7.94752,0.00000
3256.00,7.94686,25.080425,0.000209,25.034818,0.1438,0.068,7.94686,0.00000
3257.00,7.94527,25.080433,0.000210,25.034793,0.1438,0.068,7.94527,0.00000
3258.00,7.94549,25.080542,0.000211,25.034822,0.1438,0.068,7.94549,0.00000
3259.00,7.94686,25.080605,0.000213,25.034875,0.1438,0.068,7.94686,0.00000
3260.00,7.94741,25.080648,0.000213,25.034937,0.1438,0.069,7.94741,0.00000
3261.00,7.94845,25.080670,0.000213,25.034954,0.1438,0.069,7.94845,0.00000
3262.00,7.95045,25.080695,0.000212,25.034948,0.1438,0.069,7.95045,0.00000
3263.00,7.95172,25.080742,0.000210,25.034998,0.1438,0.069,7.95172,0.00000
3264.00,7.95133,25.080737,0.000206,25.034980,0.1438,0.069,7.95133,0.00000
3265.00,7.95112,25.080782,0.000202,25.035011,0.1438,0.069,7.95112,0.00000
3266.00,7.95069,25.080878,0.000199,25.035036,0.1438,0.069,7.95069,0.00000
3267.00,7.94986,25.080936,0.000202,25.035032,0.1438,0.069,7.94986,0.00000
3268.00,7.94805,25.080886,0.000203,25.034927,0.1438,0.069,7.94805,0.00000
3269.00,7.94816,25.080888,0.000207,25.034938,0.1438,0.069,7.94816,0.00000
3270.00,7.94828,25.080848,0.000213,25.034919,0.1437,0.069,7.94828,0.00000
3271.00,7.94899,25.080872,0.000215,25.034955,0.1437,0.069,7.94899,0.00000
3272.00,7.94899,25.080919,0.000217,25.034981,0.1437,0.069,7.94899,0.00000
3273.00,7.94855,25.080994,0.000219,25.035056,0.1437,0.069,7.94855,0.00000
3274.00,7.94771,25.081076,0.000213,25.035038,0.1436,0.069,7.94771,0.00000
3275.00,7.94737,25.081128,0.000209,25.034995,0.1436,0.069,7.94737,0.00000
3276.00,7.94623,25.081093,0.000202,25.034888,0.1435,0.069,7.94623,0.00000
3277.00,7.94616,25.081127,0.000195,25.034909,0.1435,0.070,7.94616,0.00000
3278.00,7.94694,25.081114,0.000190,25.034877,0.1434,0.070,7.94694,0.00000
3279.00,7.94748,25.081078,0.000193,25.034864,0.1433,0.070,7.94748,0.00000
3280.00,7.94679,25.081143,0.000193,25.034925,0.1432,0.070,7.94679,0.00000
3281.00,7.94770,25.081165,0.000197,25.034998,0.1432,0.070,7.94770,0.00000
3282.00,7.94831,25.081180,0.000197,25.034994,0.1431,0.070,7.94831,0.00000
3283.00,7.94844,25.081222,0.000203,25.034971,0.1430,0.070,7.94844,0.00000
3284.00,7.94972,25.081293,0.000200,25.035006,0.1429,0.070,7.94972,0.00000
3285.00,7.95027,25.081264,0.000202,25.034988,0.1428,0.070,7.95027,0.00000
3286.00,7.94995,25.081373,0.000200,25.035096,0.1428,0.071,7.94995,0.00000
3287.00,7.94999,25.081413,0.000199,25.035142,0.1427,0.071,7.94999,0.00000
3288.00,7.95007,25.081425,0.000197,25.035109,0.1427,0.071,7.95007,0.00000
3289.00,7.94831,25.081437,0.000201,25.035135,0.1426,0.071,7.94831,0.00000
3290.00,7.94821,25.081458,0.000198,25.035129,0.1426,0.071,7.94821,0.00000
3291.00,7.94774,25.081372,0.000203,25.034940,0.1426,0.071,7.94774,0.00000
3292.00,7.94690,25.081361,0.000202,25.034895,0.1425,0.071,7.94690,0.00000
3293.00,7.94705,25.081419,0.000200,25.034972,0.1425,0.071,7.94705,0.00000
3294.00,7.94765,25.081493,0.000199,25.034990,0.1425,0.071,7.94765,0.00000
3295.00,7.94764,25.081547,0.000206,25.035003,0.1424,0.071,7.94764,0.00000
3296.00,7.94759,25.081641,0.000207,25.035075,0.1424,0.071,7.94759,0.00000
3297.00,7.94839,25.081676,0.000211,25.035056,0.1424,0.071,7.94839,0.00000
3298.00,7.94802,25.081683,0.000214,25.035011,0.1424,0.071,7.94802,0.00000
3299.00,7.94718,25.081698,0.000213,25.034951,0.1424,0.071,7.94718,0.00000
3300.00,7.94646,25.081686,0.000208,25.034856,0.1424,0.071,7.94646,0.00000
3301.00,7.94609,25.081701,0.000207,25.034884,0.1424,0.071,7.94609,0.00000
3302.00,7.94534,25.081745,0.000203,25.034880,0.1424,0.071,7.94534,0.00000
3303.00,7.94441,25.081839,0.000199,25.034951,0.1424,0.072,7.94441,0.00000
3304.00,7.94413,25.081842,0.000198,25.034922,0.1424,0.072,7.94413,0.00000
3305.00,7.94430,25.081895,0.000207,25.035029,0.1424,0.071,7.94430,0.00000
3306.00,7.94376,25.081972,0.000202,25.035029,0.1424,0.072,7.94376,0.00000
3307.00,7.94376,25.082047,0.000202,25.035118,0.1423,0.072,7.94376,0.00000
3308.00,7.94412,25.082069,0.000204,25.035092,0.1423,0.072,7.94412,0.00000
3309.00,7.94428,25.082127,0.000204,25.035113,0.1423,0.072,7.94428,0.00000
3310.00,7.94475,25.082167,0.000196,25.035131,0.1423,0.072,7.94475,0.00000
3311.00,7.94551,25.082167,0.000199,25.035089,0.1422,0.072,7.94551,0.00000
3312.00,7.94594,25.082181,0.000202,25.035045,0.1422,0.072,7.94594,0.00000
3313.00,7.94699,25.082190,0.000205,25.035063,0.1421,0.072,7.94699,0.00000
3314.00,7.94802,25.082219,0.000206,25.035111,0.1421,0.072,7.94802,0.00000
3315.00,7.94748,25.082331,0.000206,25.035080,0.1420,0.072,7.94748,0.00000
3316.00,7.94777,25.082441,0.000206,25.035144,0.1420,0.072,7.94777,0.00000
3317.00,7.94755,25.082444,0.000204,25.035090,0.1420,0.073,7.94755,0.00000
3318.00,7.94665,25.082427,0.000206,25.035039,0.1419,0.073,7.94665,0.00000
3319.00,7.94501,25.082471,0.000207,25.035035,0.1419,0.073,7.94501,0.00000
3320.00,7.94546,25.082441,0.000215,25.035027,0.1419,0.073,7.94546,0.00000
3321.00,7.94551,25.082404,0.000220,25.035012,0.1418,0.072,7.94551,0.00000
3322.00,7.94566,25.082455,0.000220,25.035088,0.1418,0.072,7.94566,0.00000
3323.00,7.94575,25.082560,0.000216,25.035152,0.1418,0.073,7.94575,0.00000
3324.00,7.94698,25.082603,0.000211,25.035172,0.1418,0.073,7.94698,0.00000
3325.00,7.94696,25.082621,0.000207,25.035192,0.1417,0.073,7.94696,0.00000
3326.00,7.94626,25.082657,0.000207,25.035168,0.1417,0.073,7.94626,0.00000
3327.00,7.94533,25.082727,0.000210,25.035196,0.1416,0.073,7.94533,0.00000
3328.00,7.94631,25.082763,0.000215,25.035251,0.1416,0.073,7.94631,0.00000
3329.00,7.94661,25.082833,0.000219,25.035328,0.1415,0.073,7.94661,0.00000
3330.00,7.94623,25.082873,0.000223,25.035351,0.1415,0.073,7.94623,0.00000
3331.00,7.94715,25.082920,0.000226,25.035378,0.1414,0.073,7.94715,0.00000
3332.00,7.94875,25.082926,0.000227,25.035356,0.1414,0.073,7.94875,0.00000
3333.00,7.94813,25.082941,0.000226,25.035328,0.1414,0.073,7.94813,0.00000
3334.00,7.94807,25.082924,0.000225,25.035268,0.1413,0.073,7.94807,0.00000
3335.00,7.94875,25.082929,0.000218,25.035213,0.1413,0.073,7.94875,0.00000
3336.00,7.94843,25.082936,0.000215,25.035217,0.1413,0.073,7.94843,0.00000
3337.00,7.94795,25.082970,0.000210,25.035227,0.1413,0.073,7.94795,0.00000
3338.00,7.94758,25.082968,0.000207,25.035175,0.1413,0.074,7.94758,0.00000
3339.00,7.94688,25.082978,0.000206,25.035130,0.1412,0.074,7.94688,0.00000
3340.00,7.94573,25.083044,0.000206,25.035192,0.1412,0.074,7.94573,0.00000
3341.00,7.94620,25.083087,0.000206,25.035241,0.1412,0.074,7.94620,0.00000
3342.00,7.94659,25.083105,0.000208,25.035290,0.1412,0.074,7.94659,0.00000
3343.00,7.94700,25.083128,0.000208,25.035327,0.1411,0.074,7.94700,0.00000
3344.00,7.94717,25.083138,0.000209,25.035339,0.1411,0.074,7.94717,0.00000
3345.00,7.94829,25.083156,0.000212,25.035337,0.1410,0.074,7.94829,0.00000
3346.00,7.94853,25.083141,0.000208,25.035230,0.1410,0.074,7.94853,0.00000
3347.00,7.94772,25.083149,0.000206,25.035130,0.1409,0.074,7.94772,0.00000
3348.00,7.94760,25.083185,0.000211,25.035093,0.1409,0.074,7.94760,0.00000
3349.00,7.94729,25.083227,0.000212,25.035092,0.1408,0.075,7.94729,0.00000
3350.00,7.94712,25.083216,0.000210,25.035071,0.1408,0.075,7.94712,0.00000
3351.00,7.94613,25.083292,0.000212,25.035190,0.1408,0.075,7.94613,0.00000
3352.00,7.94623,25.083261,0.000215,25.035188,0.1408,0.075,7.94623,0.00000
3353.00,7.94641,25.083276,0.000217,25.035214,0.1408,0.075,7.94641,0.00000
3354.00,7.94710,25.083312,0.000218,25.035236,0.1407,0.075,7.94710,0.00000
3355.00,7.94743,25.083313,0.000213,25.035183,0.1407,0.075,7.94743,0.00000
3356.00,7.94816,25.083313,0.000214,25.035088,0.1407,0.075,7.94816,0.00000
3357.00,7.94827,25.083357,0.000219,25.035070,0.1407,0.075,7.94827,0.00000
3358.00,7.94817,25.083312,0.000213,25.035019,0.1407,0.075,7.94817,0.00000
3359.00,7.94770,25.083288,0.000208,25.034976,0.1407,0.075,7.94770,0.00000
3360.00,7.94758,25.083334,0.000214,25.034903,0.1407,0.075,7.94758,0.00000
3361.00,7.94759,25.083299,0.000213,25.034862,0.1407,0.075,7.94759,0.00000
3362.00,7.94701,25.083345,0.000209,25.034884,0.1407,0.076,7.94701,0.00000
3363.00,7.94723,25.083446,0.000210,25.034932,0.1407,0.076,7.94723,0.00000
3364.00,7.94725,25.083540,0.000216,25.034991,0.1406,0.075,7.94725,0.00000
3365.00,7.94761,25.083638,0.000213,25.035165,0.1406,0.076,7.94761,0.00000
3366.00,7.94704,25.083688,0.000209,25.035236,0.1406,0.076,7.94704,0.00000
3367.00,7.94795,25.083750,0.000213,25.035258,0.1406,0.076,7.94795,0.00000
3368.00,7.94761,25.083748,0.000212,25.035211,0.1405,0.076,7.94761,0.00000
3369.00,7.94825,25.083767,0.000211,25.035205,0.1405,0.076,7.94825,0.00000
3370.00,7.94692,25.083738,0.000216,25.035142,0.1405,0.076,7.94692,0.00000
3371.00,7.94767,25.083753,0.000215,25.035118,0.1405,0.076,7.94767,0.00000
3372.00,7.94720,25.083766,0.000208,25.035115,0.1405,0.076,7.94720,0.00000
3373.00,7.94686,25.083770,0.000204,25.035111,0.1405,0.076,7.94686,0.00000
3374.00,7.94625,25.083744,0.000200,25.035061,0.1405,0.076,7.94625,0.00000
@19,1.0000,2.0, 3360.022 
3375.00,7.94695,25.083770,0.000197,25.035063,0.1405,0.077,7.94695,0.00000
3376.00,7.94469,25.083835,0.000199,25.035109,0.1405,0.077,7.94469,0.00000
3377.00,7.93467,25.083880,0.000200,25.035089,0.1405,0.077,7.93467,0.00000
3378.00,7.91862,25.083945,0.000200,25.035051,0.1405,0.077,7.91862,0.00000
3379.00,7.90089,25.084022,0.000201,25.035071,0.1405,0.077,7.90089,0.00000
3380.00,7.88450,25.084051,0.000204,25.035043,0.1405,0.077,7.88450,0.00000
3381.00,7.87184,25.084015,0.000203,25.034930,0.1404,0.077,7.87184,0.00000
3382.00,7.87099,25.084023,0.000205,25.034919,0.1404,0.077,7.87099,0.00000
3383.00,7.87757,25.084083,0.000209,25.034960,0.1404,0.077,7.87757,0.00000
3384.00,7.88598,25.084148,0.000212,25.034947,0.1404,0.077,7.88598,0.00000
3385.00,7.89445,25.084154,0.000213,25.034906,0.1403,0.077,7.89445,0.00000
3386.00,7.90224,25.084230,0.000216,25.034943,0.1403,0.077,7.90224,0.00000
3387.00,7.90715,25.084222,0.000216,25.034958,0.1403,0.077,7.90715,0.00000
3388.00,7.91116,25.084215,0.000217,25.034998,0.1403,0.077,7.91116,0.00000
3389.00,7.91603,25.084235,0.000219,25.035038,0.1403,0.077,7.91603,0.00000
3390.00,7.91956,25.084320,0.000219,25.035109,0.1404,0.077,7.91956,0.00000
3391.00,7.92201,25.084396,0.000223,25.035153,0.1404,0.077,7.92201,0.00000
3392.00,7.92416,25.084453,0.000226,25.035131,0.1404,0.077,7.92416,0.00000
3393.00,7.92639,25.084535,0.000231,25.035201,0.1404,0.077,7.92639,0.00000
3394.00,7.92679,25.084546,0.000227,25.035210,0.1404,0.077,7.92679,0.00000
3395.00,7.92825,25.084618,0.000223,25.035240,0.1404,0.078,7.92825,0.00000
3396.00,7.93032,25.084612,0.000222,25.035218,0.1404,0.078,7.93032,0.00000
3397.00,7.93173,25.084694,0.000218,25.035263,0.1404,0.078,7.93173,0.00000
3398.00,7.93362,25.084714,0.000220,25.035214,0.1404,0.078,7.93362,0.00000
3399.00,7.93655,25.084697,0.000220,25.035165,0.1404,0.078,7.93655,0.00000
3400.00,7.93775,25.084684,0.000221,25.035101,0.1404,0.078,7.93775,0.00000
3401.00,7.93892,25.084661,0.000216,25.035047,0.1403,0.078,7.93892,0.00000
3402.00,7.93986,25.084611,0.000216,25.034984,0.1403,0.077,7.93986,0.00000
3403.00,7.94117,25.084522,0.000210,25.034803,0.1403,0.078,7.94117,0.00000
3404.00,7.94216,25.084577,0.000207,25.034798,0.1403,0.078,7.94216,0.00000
3405.00,7.94325,25.084579,0.000206,25.034809,0.1403,0.078,7.94325,0.00000
3406.00,7.94286,25.084694,0.000210,25.034936,0.1403,0.078,7.94286,0.00000
3407.00,7.94377,25.084712,0.000208,25.034905,0.1403,0.078,7.94377,0.00000
3408.00,7.94339,25.084834,0.000209,25.035085,0.1404,0.079,7.94339,0.00000
3409.00,7.94277,25.084871,0.000215,25.035144,0.1404,0.078,7.94277,0.00000
3410.00,7.94266,25.084912,0.000217,25.035156,0.1405,0.079,7.94266,0.00000
3411.00,7.94356,25.084884,0.000211,25.035102,0.1405,0.079,7.94356,0.00000
3412.00,7.94348,25.084941,0.000216,25.035184,0.1405,0.079,7.94348,0.00000
3413.00,7.94460,25.084958,0.000210,25.035133,0.1405,0.079,7.94460,0.00000
3414.00,7.94527,25.084922,0.000203,25.035045,0.1406,0.079,7.94527,0.00000
3415.00,7.94469,25.084970,0.000204,25.035054,0.1406,0.079,7.94469,0.00000
3416.00,7.94481,25.085057,0.000208,25.035060,0.1407,0.079,7.94481,0.00000
3417.00,7.94439,25.085095,0.000202,25.035059,0.1407,0.080,7.94439,0.00000
3418.00,7.94380,25.085083,0.000206,25.035085,0.1407,0.080,7.94380,0.00000
3419.00,7.94383,25.085154,0.000209,25.035147,0.1408,0.079,7.94383,0.00000
3420.00,7.94466,25.085156,0.000210,25.035179,0.1408,0.079,7.94466,0.00000
3421.00,7.94542,25.085174,0.000209,25.035147,0.1408,0.080,7.94542,0.00000
3422.00,7.94736,25.085197,0.000216,25.035152,0.1409,0.079,7.94736,0.00000
3423.00,7.94830,25.085247,0.000218,25.035164,0.1409,0.079,7.94830,0.00000
3424.00,7.94847,25.085270,0.000218,25.035129,0.1410,0.080,7.94847,0.00000
3425.00,7.94879,25.085295,0.000220,25.035068,0.1410,0.080,7.94879,0.00000
3426.00,7.94783,25.085367,0.000223,25.035083,0.1411,0.080,7.94783,0.00000
3427.00,7.94689,25.085454,0.000219,25.035064,0.1412,0.080,7.94689,0.00000
3428.00,7.94464,25.085512,0.000217,25.035033,0.1412,0.080,7.94464,0.00000
3429.00,7.94371,25.085589,0.000219,25.035034,0.1413,0.080,7.94371,0.00000
3430.00,7.94345,25.085644,0.000223,25.035064,0.1414,0.080,7.94345,0.00000
3431.00,7.94384,25.085569,0.000222,25.035052,0.1415,0.080,7.94384,0.00000
3432.00,7.94435,25.085510,0.000225,25.035046,0.1416,0.080,7.94435,0.00000
3433.00,7.94658,25.085543,0.000226,25.035093,0.1417,0.080,7.94658,0.00000
3434.00,7.94739,25.085533,0.000225,25.035105,0.1418,0.080,7.94739,0.00000
3435.00,7.94842,25.085510,0.000222,25.035056,0.1419,0.080,7.94842,0.00000
3436.00,7.94860,25.085551,0.000221,25.035061,0.1421,0.080,7.94860,0.00000
3437.00,7.94805,25.085634,0.000212,25.035076,0.1422,0.080,7.94805,0.00000
3438.00,7.94697,25.085620,0.000210,25.035023,0.1423,0.080,7.94697,0.00000
3439.00,7.94668,25.085639,0.000208,25.034991,0.1424,0.081,7.94668,0.00000
3440.00,7.94627,25.085752,0.000203,25.035045,0.1425,0.081,7.94627,0.00000
3441.00,7.94579,25.085804,0.000202,25.035003,0.1427,0.081,7.94579,0.00000
3442.00,7.94532,25.085829,0.000211,25.035021,0.1428,0.081,7.94532,0.00000
3443.00,7.94525,25.085873,0.000215,25.035004,0.1429,0.081,7.94525,0.00000
3444.00,7.94432,25.085938,0.000215,25.035097,0.1430,0.081,7.94432,0.00000
3445.00,7.94402,25.085942,0.000215,25.035087,0.1431,0.081,7.94402,0.00000
3446.00,7.94478,25.085981,0.000211,25.035135,0.1432,0.081,7.94478,0.00000
3447.00,7.94570,25.085957,0.000210,25.035081,0.1433,0.081,7.94570,0.00000
3448.00,7.94635,25.086039,0.000202,25.035119,0.1435,0.081,7.94635,0.00000
3449.00,7.94743,25.086074,0.000199,25.035033,0.1436,0.082,7.94743,0.00000
3450.00,7.94713,25.086073,0.000200,25.035007,0.1437,0.082,7.94713,0.00000
3451.00,7.94630,25.086137,0.000206,25.035012,0.1437,0.082,7.94630,0.00000
3452.00,7.94535,25.086201,0.000202,25.035079,0.1439,0.082,7.94535,0.00000
3453.00,7.94510,25.086244,0.000204,25.035126,0.1440,0.082,7.94510,0.00000
3454.00,7.94507,25.086289,0.000209,25.035186,0.1441,0.082,7.94507,0.00000
3455.00,7.94571,25.086331,0.000211,25.035219,0.1443,0.082,7.94571,0.00000
3456.00,7.94658,25.086331,0.000216,25.035245,0.1444,0.082,7.94658,0.00000
3457.00,7.94731,25.086420,0.000221,25.035301,0.1446,0.082,7.94731,0.00000
3458.00,7.94757,25.086433,0.000228,25.035263,0.1447,0.081,7.94757,0.00000
3459.00,7.94787,25.086480,0.000232,25.035268,0.1448,0.081,7.94787,0.00000
3460.00,7.94823,25.086566,0.000229,25.035282,0.1450,0.082,7.94823,0.00000
3461.00,7.94747,25.086622,0.000222,25.035253,0.1451,0.082,7.94747,0.00000
3462.00,7.94817,25.086654,0.000219,25.035209,0.1453,0.082,7.94817,0.00000
3463.00,7.94767,25.086716,0.000212,25.035222,0.1455,0.083,7.94767,0.00000
3464.00,7.94776,25.086739,0.000211,25.035240,0.1457,0.083,7.94776,0.00000
3465.00,7.94793,25.086766,0.000210,25.035268,0.1459,0.083,7.94793,0.00000
3466.00,7.94828,25.086735,0.000215,25.035281,0.1460,0.083,7.94828,0.00000
3467.00,7.94757,25.086786,0.000214,25.035289,0.1462,0.083,7.94757,0.00000
3468.00,7.94716,25.086809,0.000222,25.035285,0.1463,0.083,7.94716,0.00000
3469.00,7.94657,25.086876,0.000221,25.035292,0.1465,0.083,7.94657,0.00000
3470.00,7.94611,25.086888,0.000222,25.035313,0.1467,0.083,7.94611,0.00000
3471.00,7.94702,25.086998,0.000220,25.035330,0.1468,0.083,7.94702,0.00000
3472.00,7.94741,25.087019,0.000226,25.035322,0.1470,0.083,7.94741,0.00000
3473.00,7.94813,25.087035,0.000224,25.035365,0.1472,0.083,7.94813,0.00000
3474.00,7.94855,25.086992,0.000224,25.035276,0.1474,0.083,7.94855,0.00000
3475.00,7.94812,25.086969,0.000228,25.035167,0.1475,0.083,7.94812,0.00000
3476.00,7.94774,25.086926,0.000225,25.035066,0.1477,0.083,7.94774,0.00000
3477.00,7.94704,25.086903,0.000219,25.035013,0.1478,0.083,7.94704,0.00000
3478.00,7.94671,25.086941,0.000219,25.034977,0.1480,0.083,7.94671,0.00000
3479.00,7.94635,25.087058,0.000219,25.035067,0.1481,0.083,7.94635,0.00000
3480.00,7.94569,25.087157,0.000216,25.035182,0.1483,0.083,7.94569,0.00000
3481.00,7.94449,25.087251,0.000217,25.035286,0.1484,0.084,7.94449,0.00000
3482.00,7.94461,25.087330,0.000219,25.035363,0.1485,0.084,7.94461,0.00000
3483.00,7.94393,25.087331,0.000223,25.035359,0.1486,0.083,7.94393,0.00000
3484.00,7.94441,25.087314,0.000228,25.035311,0.1487,0.083,7.94441,0.00000
3485.00,7.94476,25.087290,0.000231,25.035206,0.1488,0.083,7.94476,0.00000
3486.00,7.94475,25.087271,0.000232,25.035196,0.1489,0.083,7.94475,0.00000
3487.00,7.94423,25.087261,0.000228,25.035218,0.1489,0.083,7.94423,0.00000
3488.00,7.94467,25.087276,0.000227,25.035245,0.1490,0.083,7.94467,0.00000
3489.00,7.94444,25.087254,0.000218,25.035263,0.1491,0.084,7.94444,0.00000
3490.00,7.94535,25.087262,0.000219,25.035338,0.1492,0.084,7.94535,0.00000
3491.00,7.94545,25.087292,0.000218,25.035355,0.1493,0.084,7.94545,0.00000
3492.00,7.94469,25.087268,0.000225,25.035286,0.1494,0.084,7.94469,0.00000
3493.00,7.94476,25.087299,0.000221,25.035242,0.1495,0.084,7.94476,0.00000
3494.00,7.94519,25.087325,0.000223,25.035198,0.1496,0.084,7.94519,0.00000
3495.00,7.94476,25.087364,0.000221,25.035178,0.1496,0.084,7.94476,0.00000
3496.00,7.94513,25.087397,0.000224,25.035168,0.1497,0.084,7.94513,0.00000
3497.00,7.94647,25.087394,0.000223,25.035104,0.1498,0.084,7.94647,0.00000
3498.00,7.94665,25.087396,0.000225,25.035078,0.1499,0.084,7.94665,0.00000
3499.00,7.94570,25.087464,0.000225,25.035123,0.1500,0.084,7.94570,0.00000
3500.00,7.94495,25.087468,0.000219,25.035080,0.1500,0.084,7.94495,0.00000
3501.00,7.94439,25.087492,0.000215,25.035081,0.1501,0.085,7.94439,0.00000
3502.00,7.94451,25.087575,0.000214,25.035117,0.1502,0.085,7.94451,0.00000
3503.00,7.94486,25.087577,0.000208,25.035116,0.1502,0.085,7.94486,0.00000
3504.00,7.94587,25.087603,0.000202,25.035124,0.1503,0.085,7.94587,0.00000
3505.00,7.94538,25.087619,0.000208,25.035108,0.1503,0.085,7.94538,0.00000
3506.00,7.94557,25.087649,0.000208,25.035067,0.1504,0.085,7.94557,0.00000
3507.00,7.94523,25.087637,0.000207,25.035076,0.1504,0.085,7.94523,0.00000
3508.00,7.94465,25.087691,0.000216,25.035106,0.1505,0.085,7.94465,0.00000
3509.00,7.94473,25.087680,0.000218,25.035077,0.1505,0.085,7.94473,0.00000
3510.00,7.94608,25.087751,0.000215,25.035138,0.1505,0.085,7.94608,0.00000
3511.00,7.94599,25.087780,0.000215,25.035123,0.1506,0.085,7.94599,0.00000
3512.00,7.94616,25.087867,0.000210,25.035095,0.1506,0.085,7.94616,0.00000
3513.00,7.94618,25.087872,0.000201,25.035063,0.1506,0.086,7.94618,0.00000
3514.00,7.94482,25.087926,0.000200,25.035038,0.1506,0.086,7.94482,0.00000
3515.00,7.94379,25.087938,0.000197,25.034976,0.1506,0.086,7.94379,0.00000
3516.00,7.94428,25.087902,0.000191,25.034981,0.1506,0.086,7.94428,0.00000
3517.00,7.94422,25.087865,0.000194,25.034939,0.1506,0.086,7.94422,0.00000
3518.00,7.94534,25.087913,0.000197,25.034940,0.1507,0.086,7.94534,0.00000
3519.00,7.94576,25.087946,0.000199,25.034964,0.1507,0.086,7.94576,0.00000
3520.00,7.94654,25.088003,0.000208,25.034966,0.1507,0.086,7.94654,0.00000
3521.00,7.94680,25.088060,0.000212,25.034955,0.1508,0.086,7.94680,0.00000
3522.00,7.94634,25.088180,0.000209,25.035038,0.1508,0.086,7.94634,0.00000
3523.00,7.94543,25.088226,0.000208,25.035077,0.1508,0.086,7.94543,0.00000
3524.00,7.94527,25.088219,0.000209,25.035065,0.1509,0.086,7.94527,0.00000
3525.00,7.94536,25.088227,0.000206,25.035119,0.1509,0.086,7.94536,0.00000
3526.00,7.94495,25.088282,0.000206,25.035119,0.1509,0.086,7.94495,0.00000
3527.00,7.94479,25.088259,0.000207,25.035021,0.1510,0.086,7.94479,0.00000
3528.00,7.94540,25.088275,0.000201,25.034994,0.1510,0.087,7.94540,0.00000
3529.00,7.94567,25.088306,0.000197,25.034959,0.1511,0.087,7.94567,0.00000
3530.00,7.94468,25.088312,0.000196,25.034879,0.1511,0.087,7.94468,0.00000
3531.00,7.94425,25.088285,0.000201,25.034811,0.1512,0.087,7.94425,0.00000
3532.00,7.94449,25.088261,0.000203,25.034867,0.1512,0.087,7.94449,0.00000
3533.00,7.94379,25.088265,0.000205,25.034829,0.1512,0.087,7.94379,0.00000
3534.00,7.94364,25.088262,0.000206,25.034887,0.1512,0.087,7.94364,0.00000
3535.00,7.94373,25.088275,0.000204,25.034913,0.1512,0.087,7.94373,0.00000
3536.00,7.94431,25.088326,0.000195,25.035010,0.1513,0.087,7.94431,0.00000
3537.00,7.94488,25.088393,0.000195,25.035060,0.1513,0.087,7.94488,0.00000
3538.00,7.94445,25.088449,0.000199,25.035097,0.1513,0.087,7.94445,0.00000
3539.00,7.94412,25.088495,0.000200,25.035033,0.1513,0.087,7.94412,0.00000
3540.00,7.94516,25.088582,0.000202,25.035078,0.1513,0.087,7.94516,0.00000
3541.00,7.94453,25.088600,0.000204,25.035023,0.1512,0.087,7.94453,0.00000
3542.00,7.94423,25.088633,0.000204,25.035024,0.1512,0.087,7.94423,0.00000
3543.00,7.94449,25.088656,0.000202,25.035020,0.1512,0.087,7.94449,0.00000
3544.00,7.94501,25.088672,0.000202,25.034971,0.1511,0.088,7.94501,0.00000
3545.00,7.94503,25.088693,0.000203,25.034922,0.1510,0.088,7.94503,0.00000
3546.00,7.94519,25.088746,0.000204,25.034978,0.1510,0.088,7.94519,0.00000
3547.00,7.94528,25.088807,0.000200,25.034996,0.1509,0.088,7.94528,0.00000
3548.00,7.94573,25.088876,0.000201,25.035075,0.1508,0.088,7.94573,0.00000
3549.00,7.94550,25.088921,0.000203,25.035158,0.1508,0.088,7.94550,0.00000
3550.00,7.94467,25.088928,0.000201,25.035139,0.1507,0.088,7.94467,0.00000
3551.00,7.94442,25.088988,0.000200,25.035130,0.1506,0.088,7.94442,0.00000
3552.00,7.94366,25.089019,0.000203,25.035067,0.1506,0.088,7.94366,0.00000
3553.00,7.94253,25.089008,0.000198,25.034951,0.1506,0.088,7.94253,0.00000
3554.00,7.94279,25.089046,0.000195,25.034908,0.1505,0.089,7.94279,0.00000
@20,1.0000,2.0, 3540.017 
3555.00,7.94351,25.089105,0.000195,25.034942,0.1505,0.089,7.94351,0.00000
3556.00,7.94237,25.089125,0.000196,25.034967,0.1504,0.089,7.94237,0.00000
3557.00,7.93562,25.089130,0.000199,25.034992,0.1504,0.089,7.93562,0.00000
3558.00,7.92230,25.089127,0.000205,25.034998,0.1504,0.089,7.92230,0.00000
3559.00,7.90631,25.089135,0.000206,25.035022,0.1503,0.089,7.90631,0.00000
3560.00,7.89193,25.089092,0.000205,25.035023,0.1503,0.089,7.89193,0.00000
3561.00,7.88132,25.089106,0.000204,25.035006,0.1502,0.089,7.88132,0.00000
3562.00,7.87869,25.089167,0.000206,25.034990,0.1502,0.089,7.87869,0.00000
3563.00,7.88417,25.089215,0.000204,25.034988,0.1501,0.089,7.88417,0.00000
3564.00,7.89254,25.089217,0.000209,25.034966,0.1501,0.089,7.89254,0.00000
3565.00,7.89906,25.089219,0.000213,25.034914,0.1501,0.089,7.89906,0.00000
3566.00,7.90474,25.089201,0.000216,25.034837,0.1501,0.089,7.90474,0.00000
3567.00,7.90907,25.089173,0.000217,25.034842,0.1500,0.089,7.90907,0.00000
3568.00,7.91248,25.089208,0.000220,25.034898,0.1500,0.089,7.91248,0.00000
3569.00,7.91608,25.089276,0.000217,25.034979,0.1500,0.089,7.91608,0.00000
3570.00,7.92033,25.089441,0.000215,25.035064,0.1500,0.090,7.92033,0.00000
3571.00,7.92346,25.089571,0.000216,25.035141,0.1500,0.090,7.92346,0.00000
3572.00,7.92629,25.089581,0.000213,25.035136,0.1500,0.090,7.92629,0.00000
3573.00,7.92767,25.089623,0.000214,25.035134,0.1500,0.090,7.92767,0.00000
3574.00,7.92816,25.089639,0.000216,25.035101,0.1500,0.090,7.92816,0.00000
3575.00,7.92796,25.089583,0.000217,25.035114,0.1500,0.090,7.92796,0.00000
3576.00,7.92878,25.089577,0.000213,25.035193,0.1499,0.090,7.92878,0.00000
3577.00,7.92977,25.089632,0.000208,25.035214,0.1499,0.090,7.92977,0.00000
3578.00,7.93084,25.089647,0.000208,25.035255,0.1499,0.090,7.93084,0.00000
3579.00,7.93332,25.089693,0.000210,25.035272,0.1498,0.090,7.93332,0.00000
3580.00,7.93461,25.089740,0.000210,25.035258,0.1498,0.090,7.93461,0.00000
3581.00,7.93561,25.089765,0.000213,25.035141,0.1497,0.090,7.93561,0.00000
3582.00,7.93569,25.089763,0.000223,25.035130,0.1497,0.090,7.93569,0.00000
3583.00,7.93783,25.089809,0.000224,25.035096,0.1496,0.090,7.93783,0.00000
3584.00,7.93792,25.089823,0.000224,25.035067,0.1496,0.090,7.93792,0.00000
3585.00,7.93901,25.089861,0.000227,25.035024,0.1495,0.090,7.93901,0.00000
3586.00,7.93884,25.089861,0.000226,25.035026,0.1495,0.090,7.93884,0.00000
3587.00,7.93992,25.089901,0.000219,25.035004,0.1495,0.090,7.93992,0.00000
3588.00,7.93982,25.089899,0.000218,25.034954,0.1494,0.090,7.93982,0.00000
3589.00,7.94010,25.089923,0.000219,25.034936,0.1493,0.090,7.94010,0.00000
3590.00,7.94004,25.089915,0.000220,25.034943,0.1493,0.090,7.94004,0.00000
3591.00,7.94193,25.089942,0.000222,25.034923,0.1492,0.090,7.94193,0.00000
3592.00,7.94225,25.089987,0.000220,25.034892,0.1492,0.090,7.94225,0.00000
3593.00,7.94239,25.090023,0.000214,25.034855,0.1491,0.091,7.94239,0.00000
3594.00,7.94199,25.090055,0.000210,25.034858,0.1491,0.091,7.94199,0.00000
3595.00,7.94233,25.090100,0.000206,25.034929,0.1490,0.091,7.94233,0.00000
3596.00,7.94158,25.090187,0.000199,25.035097,0.1490,0.091,7.94158,0.00000
3597.00,7.94150,25.090215,0.000199,25.035165,0.1489,0.092,7.94150,0.00000
3598.00,7.94214,25.090260,0.000204,25.035200,0.1489,0.091,7.94214,0.00000
3599.00,7.94299,25.090305,0.000209,25.035198,0.1488,0.091,7.94299,0.00000
3600.00,7.94400,25.090325,0.000212,25.035092,0.1488,0.091,7.94400,0.00000
3601.00,7.94404,25.090374,0.000212,25.035024,0.1488,0.091,7.94404,0.00000
3602.00,7.94363,25.090407,0.000214,25.035006,0.1488,0.091,7.94363,0.00000
3603.00,7.94281,25.090426,0.000213,25.035117,0.1488,0.091,7.94281,0.00000
3604.00,7.94274,25.090488,0.000213,25.035188,0.1488,0.091,7.94274,0.00000
3605.00,7.94275,25.090501,0.000213,25.035302,0.1488,0.092,7.94275,0.00000
3606.00,7.94329,25.090423,0.000222,25.035266,0.1488,0.091,7.94329,0.00000
3607.00,7.94344,25.090463,0.000221,25.035266,0.1487,0.092,7.94344,0.00000
3608.00,7.94432,25.090440,0.000221,25.035145,0.1487,0.092,7.94432,0.00000
3609.00,7.94422,25.090412,0.000218,25.035115,0.1487,0.092,7.94422,0.00000
3610.00,7.94435,25.090477,0.000221,25.035054,0.1487,0.092,7.94435,0.00000
3611.00,7.94420,25.090591,0.000220,25.035101,0.1487,0.092,7.94420,0.00000
3612.00,7.94467,25.090605,0.000224,25.035091,0.1487,0.092,7.94467,0.00000
3613.00,7.94459,25.090734,0.000224,25.035191,0.1487,0.092,7.94459,0.00000
3614.00,7.94417,25.090790,0.000222,25.035162,0.1487,0.092,7.94417,0.00000
3615.00,7.94287,25.090842,0.000215,25.035184,0.1487,0.092,7.94287,0.00000
3616.00,7.94287,25.090881,0.000210,25.035189,0.1487,0.092,7.94287,0.00000
3617.00,7.94174,25.090962,0.000209,25.035252,0.1487,0.093,7.94174,0.00000
3618.00,7.94241,25.090950,0.000208,25.035262,0.1488,0.093,7.94241,0.00000
3619.00,7.94306,25.090985,0.000213,25.035304,0.1488,0.093,7.94306,0.00000
3620.00,7.94374,25.090996,0.000219,25.035315,0.1488,0.093,7.94374,0.00000
3621.00,7.94353,25.090983,0.000226,25.035269,0.1488,0.093,7.94353,0.00000
3622.00,7.94380,25.090991,0.000225,25.035257,0.1488,0.093,7.94380,0.00000
3623.00,7.94242,25.091017,0.000222,25.035209,0.1488,0.093,7.94242,0.00000
3624.00,7.94213,25.091041,0.000217,25.035201,0.1488,0.093,7.94213,0.00000
3625.00,7.94264,25.091067,0.000218,25.035230,0.1488,0.093,7.94264,0.00000
3626.00,7.94355,25.091134,0.000214,25.035300,0.1489,0.093,7.94355,0.00000
3627.00,7.94431,25.091134,0.000210,25.035284,0.1489,0.093,7.94431,0.00000
3628.00,7.94511,25.091177,0.000214,25.035274,0.1490,0.093,7.94511,0.00000
3629.00,7.94582,25.091166,0.000224,25.035274,0.1490,0.093,7.94582,0.00000
3630.00,7.94552,25.091193,0.000217,25.035282,0.1491,0.093,7.94552,0.00000
3631.00,7.94549,25.091172,0.000215,25.035226,0.1491,0.093,7.94549,0.00000
3632.00,7.94482,25.091219,0.000220,25.035245,0.1492,0.093,7.94482,0.00000
3633.00,7.94425,25.091218,0.000217,25.035219,0.1492,0.093,7.94425,0.00000
3634.00,7.94416,25.091295,0.000215,25.035241,0.1492,0.094,7.94416,0.00000
3635.00,7.94397,25.091358,0.000220,25.035223,0.1493,0.093,7.94397,0.00000
3636.00,7.94314,25.091399,0.000224,25.035242,0.1493,0.093,7.94314,0.00000
3637.00,7.94328,25.091391,0.000222,25.035165,0.1493,0.094,7.94328,0.00000
3638.00,7.94322,25.091411,0.000225,25.035172,0.1493,0.094,7.94322,0.00000
3639.00,7.94234,25.091422,0.000216,25.035122,0.1493,0.094,7.94234,0.00000
3640.00,7.94203,25.091479,0.000216,25.035147,0.1493,0.094,7.94203,0.00000
3641.00,7.94229,25.091481,0.000213,25.035030,0.1493,0.094,7.94229,0.00000
3642.00,7.94250,25.091547,0.000220,25.035084,0.1492,0.094,7.94250,0.00000
3643.00,7.94229,25.091575,0.000221,25.035106,0.1492,0.094,7.94229,0.00000
3644.00,7.94248,25.091611,0.000221,25.035149,0.1492,0.094,7.94248,0.00000
3645.00,7.94259,25.091588,0.000221,25.035092,0.1491,0.094,7.94259,0.00000
3646.00,7.94275,25.091649,0.000220,25.035171,0.1491,0.094,7.94275,0.00000
3647.00,7.94209,25.091707,0.000215,25.035177,0.1490,0.094,7.94209,0.00000
3648.00,7.94250,25.091754,0.000209,25.035141,0.1489,0.095,7.94250,0.00000
3649.00,7.94308,25.091781,0.000210,25.035112,0.1489,0.095,7.94308,0.00000
3650.00,7.94303,25.091832,0.000207,25.035123,0.1488,0.095,7.94303,0.00000
3651.00,7.94218,25.091846,0.000206,25.035100,0.1487,0.095,7.94218,0.00000
3652.00,7.94342,25.091817,0.000203,25.035051,0.1487,0.095,7.94342,0.00000
3653.00,7.94268,25.091838,0.000201,25.035044,0.1486,0.095,7.94268,0.00000
3654.00,7.94172,25.091843,0.000201,25.034986,0.1485,0.095,7.94172,0.00000
3655.00,7.94176,25.091768,0.000198,25.034903,0.1484,0.096,7.94176,0.00000
3656.00,7.94182,25.091788,0.000197,25.034882,0.1483,0.096,7.94182,0.00000
3657.00,7.94104,25.091826,0.000201,25.034877,0.1482,0.096,7.94104,0.00000
3658.00,7.94144,25.091832,0.000207,25.034874,0.1482,0.096,7.94144,0.00000
3659.00,7.94156,25.091851,0.000211,25.034903,0.1481,0.096,7.94156,0.00000
3660.00,7.94107,25.091907,0.000213,25.034921,0.1481,0.096,7.94107,0.00000
3661.00,7.94128,25.091944,0.000214,25.034980,0.1481,0.096,7.94128,0.00000
3662.00,7.94241,25.091964,0.000214,25.035031,0.1480,0.096,7.94241,0.00000
3663.00,7.94401,25.092006,0.000218,25.035094,0.1480,0.096,7.94401,0.00000
3664.00,7.94466,25.092021,0.000215,25.035051,0.1480,0.096,7.94466,0.00000
3665.00,7.94564,25.092013,0.000218,25.035009,0.1479,0.096,7.94564,0.00000
3666.00,7.94576,25.092005,0.000221,25.034946,0.1479,0.096,7.94576,0.00000
3667.00,7.94474,25.092040,0.000221,25.034940,0.1479,0.096,7.94474,0.00000
3668.00,7.94412,25.092141,0.000221,25.034926,0.1478,0.096,7.94412,0.00000
3669.00,7.94384,25.092187,0.000221,25.034997,0.1478,0.096,7.94384,0.00000
3670.00,7.94301,25.092258,0.000218,25.035078,0.1478,0.096,7.94301,0.00000
3671.00,7.94285,25.092309,0.000216,25.035111,0.1478,0.096,7.94285,0.00000
3672.00,7.94281,25.092312,0.000214,25.035050,0.1478,0.096,7.94281,0.00000
3673.00,7.94276,25.092247,0.000204,25.034995,0.1477,0.096,7.94276,0.00000
3674.00,7.94297,25.092293,0.000203,25.034950,0.1477,0.097,7.94297,0.00000
3675.00,7.94260,25.092313,0.000203,25.034925,0.1477,0.097,7.94260,0.00000
3676.00,7.94242,25.092336,0.000201,25.034924,0.1477,0.097,7.94242,0.00000
3677.00,7.94350,25.092417,0.000204,25.034907,0.1477,0.097,7.94350,0.00000
3678.00,7.94284,25.092476,0.000212,25.034941,0.1476,0.097,7.94284,0.00000
3679.00,7.94194,25.092485,0.000216,25.034943,0.1476,0.097,7.94194,0.00000
3680.00,7.94159,25.092588,0.000217,25.034967,0.1475,0.097,7.94159,0.00000
3681.00,7.94161,25.092663,0.000222,25.034949,0.1475,0.097,7.94161,0.00000
3682.00,7.94065,25.092678,0.000220,25.035039,0.1475,0.097,7.94065,0.00000
3683.00,7.94034,25.092715,0.000218,25.035050,0.1475,0.097,7.94034,0.00000
3684.00,7.94154,25.092792,0.000214,25.035163,0.1474,0.097,7.94154,0.00000
3685.00,7.94281,25.092790,0.000214,25.035173,0.1474,0.097,7.94281,0.00000
3686.00,7.94260,25.092791,0.000213,25.035181,0.1474,0.097,7.94260,0.00000
3687.00,7.94285,25.092828,0.000215,25.035161,0.1474,0.097,7.94285,0.00000
3688.00,7.94285,25.092866,0.000215,25.035123,0.1474,0.097,7.94285,0.00000
3689.00,7.94158,25.092838,0.000222,25.035022,0.1474,0.097,7.94158,0.00000
3690.00,7.94118,25.092818,0.000224,25.035017,0.1474,0.097,7.94118,0.00000
3691.00,7.94141,25.092840,0.000226,25.035011,0.1474,0.097,7.94141,0.00000
3692.00,7.94102,25.092908,0.000228,25.035016,0.1474,0.097,7.94102,0.00000
3693.00,7.94087,25.092934,0.000224,25.035039,0.1474,0.097,7.94087,0.00000
3694.00,7.94134,25.092983,0.000222,25.035094,0.1474,0.097,7.94134,0.00000
3695.00,7.94213,25.093005,0.000217,25.035045,0.1474,0.098,7.94213,0.00000
3696.00,7.94268,25.093020,0.000212,25.035023,0.1474,0.098,7.94268,0.00000
3697.00,7.94278,25.093003,0.000211,25.035005,0.1474,0.098,7.94278,0.00000
3698.00,7.94288,25.093077,0.000215,25.035065,0.1473,0.098,7.94288,0.00000
3699.00,7.94246,25.093113,0.000219,25.035030,0.1473,0.098,7.94246,0.00000
3700.00,7.94224,25.093157,0.000225,25.035068,0.1473,0.098,7.94224,0.00000
3701.00,7.94165,25.093208,0.000229,25.035091,0.1472,0.098,7.94165,0.00000
3702.00,7.94159,25.093270,0.000227,25.035144,0.1472,0.098,7.94159,0.00000
3703.00,7.94105,25.093280,0.000224,25.035113,0.1472,0.098,7.94105,0.00000
3704.00,7.94010,25.093265,0.000223,25.035102,0.1472,0.098,7.94010,0.00000
3705.00,7.93916,25.093364,0.000221,25.035135,0.1472,0.098,7.93916,0.00000
3706.00,7.93987,25.093429,0.000215,25.035201,0.1472,0.098,7.93987,0.00000
3707.00,7.93978,25.093407,0.000220,25.035093,0.1471,0.098,7.93978,0.00000
3708.00,7.94155,25.093379,0.000221,25.035056,0.1471,0.098,7.94155,0.00000
3709.00,7.94362,25.093439,0.000219,25.035065,0.1471,0.098,7.94362,0.00000
3710.00,7.94435,25.093433,0.000217,25.035037,0.1470,0.098,7.94435,0.00000
3711.00,7.94345,25.093463,0.000221,25.035032,0.1470,0.098,7.94345,0.00000
3712.00,7.94285,25.093497,0.000221,25.035092,0.1470,0.098,7.94285,0.00000
3713.00,7.94161,25.093576,0.000217,25.035096,0.1469,0.099,7.94161,0.00000
3714.00,7.94112,25.093646,0.000218,25.035107,0.1469,0.099,7.94112,0.00000
3715.00,7.94140,25.093721,0.000225,25.035148,0.1469,0.099,7.94140,0.00000
3716.00,7.94209,25.093720,0.000228,25.035067,0.1468,0.099,7.94209,0.00000
3717.00,7.94306,25.093794,0.000225,25.035062,0.1468,0.099,7.94306,0.00000
3718.00,7.94346,25.093827,0.000229,25.035011,0.1468,0.099,7.94346,0.00000
3719.00,7.94408,25.093850,0.000232,25.034924,0.1467,0.099,7.94408,0.00000
3720.00,7.94389,25.093849,0.000224,25.034872,0.1467,0.099,7.94389,0.00000
3721.00,7.94388,25.093901,0.000223,25.034884,0.1467,0.099,7.94388,0.00000
3722.00,7.94364,25.093942,0.000218,25.034945,0.1467,0.099,7.94364,0.00000
3723.00,7.94360,25.093962,0.000217,25.035061,0.1467,0.099,7.94360,0.00000
3724.00,7.94304,25.093965,0.000222,25.035122,0.1466,0.099,7.94304,0.00000
3725.00,7.94225,25.094008,0.000222,25.035152,0.1466,0.099,7.94225,0.00000
3726.00,7.94240,25.094007,0.000221,25.035174,0.1465,0.100,7.94240,0.00000
3727.00,7.94308,25.094001,0.000230,25.035162,0.1465,0.099,7.94308,0.00000
3728.00,7.94360,25.094016,0.000231,25.035139,0.1465,0.099,7.94360,0.00000
3729.00,7.94406,25.094028,0.000222,25.035138,0.1465,0.100,7.94406,0.00000
3730.00,7.94489,25.094071,0.000223,25.035199,0.1464,0.100,7.94489,0.00000
3731.00,7.94444,25.094119,0.000225,25.035209,0.1464,0.100,7.94444,0.00000
3732.00,7.94477,25.094179,0.000216,25.035171,0.1464,0.100,7.94477,0.00000
3733.00,7.94452,25.094149,0.000211,25.035092,0.1464,0.100,7.94452,0.00000
3734.00,7.94325,25.094172,0.000212,25.035071,0.1463,0.100,7.94325,0.00000
@21,1.0000,2.0, 3720.056 
3735.00,7.94284,25.094187,0.000213,25.034973,0.1463,0.100,7.94284,0.00000
3736.00,7.94255,25.094211,0.000214,25.034962,0.1464,0.100,7.94255,0.00000
3737.00,7.93536,25.094210,0.000216,25.034932,0.1464,0.100,7.93536,0.00000
3738.00,7.92255,25.094306,0.000220,25.034960,0.1464,0.100,7.92255,0.00000
3739.00,7.90856,25.094364,0.000216,25.035012,0.1465,0.101,7.90856,0.00000
3740.00,7.89478,25.094352,0.000211,25.035028,0.1465,0.101,7.89478,0.00000
3741.00,7.88358,25.094414,0.000210,25.035050,0.1465,0.101,7.88358,0.00000
3742.00,7.88041,25.094465,0.000211,25.035149,0.1465,0.101,7.88041,0.00000
3743.00,7.88419,25.094466,0.000215,25.035161,0.1465,0.101,7.88419,0.00000
3744.00,7.89157,25.094529,0.000226,25.035140,0.1465,0.101,7.89157,0.00000
3745.00,7.89880,25.094585,0.000230,25.035154,0.1465,0.101,7.89880,0.00000
3746.00,7.90584,25.094593,0.000228,25.035140,0.1465,0.101,7.90584,0.00000
3747.00,7.91093,25.094591,0.000231,25.035074,0.1466,0.101,7.91093,0.00000
3748.00,7.91535,25.094623,0.000232,25.035074,0.1466,0.101,7.91535,0.00000
3749.00,7.91827,25.094665,0.000226,25.035113,0.1467,0.101,7.91827,0.00000
3750.00,7.92179,25.094695,0.000217,25.035119,0.1467,0.102,7.92179,0.00000
3751.00,7.92316,25.094761,0.000219,25.035187,0.1467,0.102,7.92316,0.00000
3752.00,7.92468,25.094799,0.000218,25.035217,0.1467,0.102,7.92468,0.00000
3753.00,7.92673,25.094864,0.000216,25.035264,0.1467,0.102,7.92673,0.00000
3754.00,7.92884,25.094865,0.000218,25.035269,0.1467,0.102,7.92884,0.00000
3755.00,7.92964,25.094923,0.000226,25.035309,0.1466,0.102,7.92964,0.00000
3756.00,7.93047,25.094880,0.000228,25.035281,0.1466,0.102,7.93047,0.00000
3757.00,7.93193,25.094853,0.000225,25.035240,0.1466,0.102,7.93193,0.00000
3758.00,7.93214,25.094890,0.000225,25.035288,0.1465,0.102,7.93214,0.00000
3759.00,7.93224,25.094937,0.000226,25.035320,0.1465,0.102,7.93224,0.00000
3760.00,7.93222,25.094951,0.000225,25.035317,0.1465,0.102,7.93222,0.00000
3761.00,7.93287,25.095014,0.000218,25.035308,0.1464,0.102,7.93287,0.00000
3762.00,7.93354,25.095092,0.000220,25.035326,0.1463,0.102,7.93354,0.00000
3763.00,7.93524,25.095104,0.000218,25.035284,0.1463,0.102,7.93524,0.00000
3764.00,7.93678,25.095085,0.000217,25.035246,0.1462,0.102,7.93678,0.00000
3765.00,7.93872,25.095127,0.000217,25.035286,0.1462,0.102,7.93872,0.00000
3766.00,7.93980,25.095183,0.000221,25.035300,0.1461,0.102,7.93980,0.00000
3767.00,7.94014,25.095217,0.000217,25.035354,0.1461,0.102,7.94014,0.00000
3768.00,7.94037,25.095226,0.000215,25.035374,0.1460,0.103,7.94037,0.00000
3769.00,7.94015,25.095220,0.000209,25.035330,0.1460,0.103,7.94015,0.00000
3770.00,7.93943,25.095240,0.000204,25.035228,0.1459,0.103,7.93943,0.00000
3771.00,7.93937,25.095223,0.000205,25.035153,0.1459,0.103,7.93937,0.00000
3772.00,7.93962,25.095235,0.000209,25.035081,0.1459,0.103,7.93962,0.00000
3773.00,7.93969,25.095281,0.000208,25.035061,0.1459,0.103,7.93969,0.00000
3774.00,7.93985,25.095316,0.000205,25.035048,0.1459,0.103,7.93985,0.00000
3775.00,7.94097,25.095290,0.000212,25.035057,0.1460,0.103,7.94097,0.00000
3776.00,7.94157,25.095313,0.000215,25.035101,0.1460,0.103,7.94157,0.00000
3777.00,7.94186,25.095310,0.000214,25.035140,0.1460,0.103,7.94186,0.00000
3778.00,7.94163,25.095326,0.000219,25.035159,0.1460,0.103,7.94163,0.00000
3779.00,7.94104,25.095370,0.000229,25.035235,0.1460,0.103,7.94104,0.00000
3780.00,7.94042,25.095362,0.000224,25.035209,0.1461,0.103,7.94042,0.00000
3781.00,7.94015,25.095348,0.000220,25.035193,0.1461,0.103,7.94015,0.00000
3782.00,7.93888,25.095356,0.000214,25.035148,0.1461,0.104,7.93888,0.00000
3783.00,7.93926,25.095409,0.000212,25.035129,0.1461,0.104,7.93926,0.00000
3784.00,7.94046,25.095448,0.000208,25.035130,0.1461,0.104,7.94046,0.00000
3785.00,7.94076,25.095534,0.000213,25.035205,0.1461,0.104,7.94076,0.00000
3786.00,7.94072,25.095587,0.000214,25.035195,0.1461,0.104,7.94072,0.00000
3787.00,7.94266,25.095638,0.000220,25.035223,0.1461,0.104,7.94266,0.00000
3788.00,7.94308,25.095640,0.000214,25.035201,0.1461,0.104,7.94308,0.00000
3789.00,7.94328,25.095636,0.000211,25.035187,0.1461,0.104,7.94328,0.00000
3790.00,7.94351,25.095632,0.000208,25.035109,0.1461,0.104,7.94351,0.00000
3791.00,7.94327,25.095676,0.000208,25.035101,0.1461,0.104,7.94327,0.00000
3792.00,7.94197,25.095703,0.000206,25.035068,0.1461,0.105,7.94197,0.00000
3793.00,7.94117,25.095747,0.000212,25.035059,0.1462,0.105,7.94117,0.00000
3794.00,7.94118,25.095783,0.000219,25.034999,0.1462,0.105,7.94118,0.00000
3795.00,7.94047,25.095817,0.000219,25.034996,0.1462,0.105,7.94047,0.00000
3796.00,7.94128,25.095727,0.000219,25.034923,0.1462,0.105,7.94128,0.00000
3797.00,7.94232,25.095763,0.000227,25.034993,0.1462,0.104,7.94232,0.00000
3798.00,7.94272,25.095695,0.000219,25.034974,0.1462,0.104,7.94272,0.00000
3799.00,7.94161,25.095722,0.000213,25.035002,0.1462,0.105,7.94161,0.00000
3800.00,7.94166,25.095739,0.000215,25.035033,0.1462,0.105,7.94166,0.00000
3801.00,7.94158,25.095826,0.000216,25.035097,0.1462,0.105,7.94158,0.00000
3802.00,7.94105,25.095855,0.000207,25.035033,0.1462,0.105,7.94105,0.00000
3803.00,7.94072,25.095922,0.000211,25.035003,0.1462,0.105,7.94072,0.00000
3804.00,7.94193,25.095964,0.000221,25.034979,0.1462,0.105,7.94193,0.00000
3805.00,7.94318,25.095986,0.000217,25.034956,0.1462,0.105,7.94318,0.00000
3806.00,7.94369,25.096037,0.000215,25.034899,0.1462,0.105,7.94369,0.00000
3807.00,7.94518,25.096033,0.000219,25.034881,0.1462,0.105,7.94518,0.00000
3808.00,7.94619,25.096046,0.000226,25.034933,0.1462,0.105,7.94619,0.00000
3809.00,7.94544,25.096115,0.000226,25.035007,0.1462,0.105,7.94544,0.00000
3810.00,7.94409,25.096169,0.000234,25.035074,0.1462,0.105,7.94409,0.00000
3811.00,7.94294,25.096173,0.000234,25.035118,0.1462,0.105,7.94294,0.00000
3812.00,7.94124,25.096209,0.000230,25.035112,0.1462,0.105,7.94124,0.00000
3813.00,7.94048,25.096241,0.000227,25.035005,0.1462,0.105,7.94048,0.00000
3814.00,7.94070,25.096176,0.000221,25.034882,0.1462,0.105,7.94070,0.00000
3815.00,7.94119,25.096194,0.000211,25.034787,0.1462,0.105,7.94119,0.00000
3816.00,7.94043,25.096259,0.000208,25.034824,0.1462,0.106,7.94043,0.00000
3817.00,7.93978,25.096312,0.000209,25.034854,0.1462,0.106,7.93978,0.00000
3818.00,7.93895,25.096377,0.000205,25.034966,0.1462,0.106,7.93895,0.00000
3819.00,7.93821,25.096445,0.000207,25.035035,0.1462,0.106,7.93821,0.00000
3820.00,7.93747,25.096446,0.000213,25.035049,0.1462,0.106,7.93747,0.00000
3821.00,7.93798,25.096478,0.000216,25.035008,0.1461,0.106,7.93798,0.00000
3822.00,7.93861,25.096504,0.000220,25.034997,0.1461,0.106,7.93861,0.00000
3823.00,7.93891,25.096518,0.000225,25.035000,0.1461,0.106,7.93891,0.00000
3824.00,7.93907,25.096554,0.000223,25.034987,0.1460,0.106,7.93907,0.00000
3825.00,7.93938,25.096582,0.000222,25.034980,0.1460,0.106,7.93938,0.00000
3826.00,7.93975,25.096576,0.000224,25.035039,0.1459,0.106,7.93975,0.00000
3827.00,7.93959,25.096574,0.000220,25.035008,0.1459,0.106,7.93959,0.00000
3828.00,7.93884,25.096573,0.000219,25.034921,0.1458,0.106,7.93884,0.00000
3829.00,7.93925,25.096541,0.000219,25.034853,0.1458,0.106,7.93925,0.00000
3830.00,7.94019,25.096588,0.000223,25.034905,0.1458,0.106,7.94019,0.00000
3831.00,7.94051,25.096624,0.000220,25.034877,0.1458,0.106,7.94051,0.00000
3832.00,7.94033,25.096608,0.000219,25.034880,0.1457,0.106,7.94033,0.00000
3833.00,7.94058,25.096670,0.000219,25.034916,0.1456,0.106,7.94058,0.00000
3834.00,7.94041,25.096682,0.000218,25.034876,0.1456,0.106,7.94041,0.00000
3835.00,7.93973,25.096656,0.000212,25.034775,0.1455,0.106,7.93973,0.00000
3836.00,7.93922,25.096666,0.000209,25.034732,0.1455,0.106,7.93922,0.00000
3837.00,7.93969,25.096778,0.000207,25.034733,0.1454,0.107,7.93969,0.00000
3838.00,7.93978,25.096760,0.000203,25.034704,0.1453,0.107,7.93978,0.00000
3839.00,7.93998,25.096871,0.000204,25.034813,0.1453,0.107,7.93998,0.00000
3840.00,7.94000,25.096969,0.000203,25.034880,0.1452,0.107,7.94000,0.00000
3841.00,7.93974,25.097056,0.000208,25.034961,0.1451,0.107,7.93974,0.00000
3842.00,7.93897,25.097070,0.000209,25.035020,0.1450,0.107,7.93897,0.00000
3843.00,7.93951,25.097131,0.000209,25.035042,0.1450,0.107,7.93951,0.00000
3844.00,7.94042,25.097128,0.000203,25.035031,0.1449,0.107,7.94042,0.00000
3845.00,7.94087,25.097074,0.000197,25.034998,0.1449,0.108,7.94087,0.00000
3846.00,7.94128,25.097027,0.000196,25.034896,0.1449,0.108,7.94128,0.00000
3847.00,7.94184,25.097016,0.000198,25.034778,0.1449,0.108,7.94184,0.00000
3848.00,7.94148,25.097083,0.000200,25.034807,0.1448,0.108,7.94148,0.00000
3849.00,7.94087,25.097130,0.000205,25.034832,0.1448,0.108,7.94087,0.00000
3850.00,7.94040,25.097190,0.000210,25.034825,0.1448,0.108,7.94040,0.00000
3851.00,7.94087,25.097212,0.000201,25.034820,0.1447,0.108,7.94087,0.00000
3852.00,7.94045,25.097259,0.000198,25.034880,0.1447,0.108,7.94045,0.00000
3853.00,7.94018,25.097228,0.000202,25.034866,0.1446,0.108,7.94018,0.00000
3854.00,7.94033,25.097242,0.000200,25.034845,0.1446,0.109,7.94033,0.00000
3855.00,7.93958,25.097252,0.000201,25.034897,0.1445,0.109,7.93958,0.00000
3856.00,7.93937,25.097327,0.000209,25.034972,0.1445,0.109,7.93937,0.00000
3857.00,7.93970,25.097383,0.000207,25.035009,0.1445,0.109,7.93970,0.00000
3858.00,7.94002,25.097403,0.000205,25.034954,0.1445,0.109,7.94002,0.00000
3859.00,7.93942,25.097444,0.000210,25.034912,0.1444,0.109,7.93942,0.00000
3860.00,7.93967,25.097522,0.000210,25.034855,0.1444,0.109,7.93967,0.00000
3861.00,7.93912,25.097564,0.000208,25.034790,0.1444,0.109,7.93912,0.00000
3862.00,7.93963,25.097537,0.000212,25.034780,0.1444,0.109,7.93963,0.00000
3863.00,7.93998,25.097559,0.000210,25.034836,0.1443,0.109,7.93998,0.00000
3864.00,7.93937,25.097549,0.000206,25.034908,0.1443,0.109,7.93937,0.00000
3865.00,7.93962,25.097568,0.000210,25.034989,0.1444,0.109,7.93962,0.00000
3866.00,7.94013,25.097572,0.000209,25.035036,0.1444,0.109,7.94013,0.00000
3867.00,7.93968,25.097669,0.000205,25.035044,0.1444,0.109,7.93968,0.00000
3868.00,7.93901,25.097761,0.000201,25.035045,0.1444,0.110,7.93901,0.00000
3869.00,7.93915,25.097804,0.000202,25.034989,0.1444,0.109,7.93915,0.00000
3870.00,7.93855,25.097861,0.000196,25.035004,0.1444,0.110,7.93855,0.00000
3871.00,7.93925,25.097920,0.000198,25.034998,0.1444,0.110,7.93925,0.00000
3872.00,7.93977,25.097893,0.000205,25.034976,0.1444,0.110,7.93977,0.00000
3873.00,7.94062,25.097859,0.000207,25.034970,0.1444,0.110,7.94062,0.00000
3874.00,7.94041,25.097915,0.000209,25.035033,0.1444,0.110,7.94041,0.00000
3875.00,7.94150,25.097930,0.000209,25.035047,0.1445,0.110,7.94150,0.00000
3876.00,7.94062,25.097944,0.000210,25.035079,0.1445,0.110,7.94062,0.00000
3877.00,7.93996,25.097963,0.000207,25.035056,0.1445,0.110,7.93996,0.00000
3878.00,7.93922,25.097972,0.000210,25.035026,0.1445,0.110,7.93922,0.00000
3879.00,7.93956,25.097982,0.000211,25.035010,0.1446,0.110,7.93956,0.00000
3880.00,7.93955,25.097957,0.000213,25.034941,0.1446,0.110,7.93955,0.00000
3881.00,7.93941,25.098024,0.000214,25.034960,0.1446,0.110,7.93941,0.00000
3882.00,7.93878,25.098086,0.000210,25.034994,0.1447,0.110,7.93878,0.00000
3883.00,7.93909,25.098159,0.000210,25.035041,0.1447,0.110,7.93909,0.00000
3884.00,7.93952,25.098166,0.000208,25.035050,0.1447,0.111,7.93952,0.00000
3885.00,7.93841,25.098217,0.000212,25.035072,0.1447,0.111,7.93841,0.00000
3886.00,7.93823,25.098187,0.000210,25.035051,0.1448,0.111,7.93823,0.00000
3887.00,7.93972,25.098228,0.000219,25.035096,0.1448,0.111,7.93972,0.00000
3888.00,7.94079,25.098267,0.000220,25.035086,0.1448,0.111,7.94079,0.00000
3889.00,7.94086,25.098309,0.000221,25.035039,0.1448,0.111,7.94086,0.00000
3890.00,7.94176,25.098322,0.000220,25.034979,0.1448,0.111,7.94176,0.00000
3891.00,7.94191,25.098385,0.000219,25.034964,0.1448,0.111,7.94191,0.00000
3892.00,7.94147,25.098355,0.000219,25.034920,0.1448,0.111,7.94147,0.00000
3893.00,7.93993,25.098392,0.000215,25.035014,0.1448,0.111,7.93993,0.00000
3894.00,7.93897,25.098430,0.000213,25.035072,0.1448,0.111,7.93897,0.00000
3895.00,7.93860,25.098484,0.000214,25.035119,0.1448,0.111,7.93860,0.00000
3896.00,7.93879,25.098495,0.000216,25.035145,0.1447,0.111,7.93879,0.00000
3897.00,7.93859,25.098552,0.000216,25.035149,0.1447,0.111,7.93859,0.00000
3898.00,7.93954,25.098547,0.000224,25.035064,0.1447,0.111,7.93954,0.00000
3899.00,7.94042,25.098557,0.000226,25.035025,0.1447,0.111,7.94042,0.00000
3900.00,7.94071,25.098595,0.000223,25.035036,0.1447,0.111,7.94071,0.00000
3901.00,7.93966,25.098655,0.000222,25.035046,0.1447,0.111,7.93966,0.00000
3902.00,7.93908,25.098690,0.000219,25.035082,0.1447,0.111,7.93908,0.00000
3903.00,7.93843,25.098683,0.000216,25.035099,0.1447,0.111,7.93843,0.00000
3904.00,7.93871,25.098759,0.000216,25.035172,0.1446,0.112,7.93871,0.00000
3905.00,7.93910,25.098777,0.000219,25.035194,0.1447,0.112,7.93910,0.00000
3906.00,7.94019,25.098810,0.000222,25.035234,0.1447,0.112,7.94019,0.00000
3907.00,7.94018,25.098870,0.000225,25.035242,0.1447,0.112,7.94018,0.00000
3908.00,7.94004,25.098919,0.000225,25.035212,0.1447,0.112,7.94004,0.00000
3909.00,7.93942,25.098909,0.000230,25.035130,0.1447,0.111,7.93942,0.00000
3910.00,7.93858,25.098936,0.000232,25.035068,0.1447,0.111,7.93858,0.00000
3911.00,7.93817,25.098884,0.000231,25.034953,0.1447,0.111,7.93817,0.00000
3912.00,7.93772,25.098909,0.000221,25.034956,0.1448,0.112,7.93772,0.00000
3913.00,7.93810,25.098953,0.000216,25.034926,0.1448,0.112,7.93810,0.00000
3914.00,7.93814,25.099021,0.000210,25.034959,0.1449,0.112,7.93814,0.00000
@22,1.0000,2.0, 3900.025 
3915.00,7.93834,25.099020,0.000208,25.034983,0.1450,0.112,7.93834,0.00000
3916.00,7.93875,25.099108,0.000206,25.035099,0.1451,0.113,7.93875,0.00000
3917.00,7.93485,25.099154,0.000212,25.035139,0.1452,0.112,7.93485,0.00000
3918.00,7.92399,25.099188,0.000216,25.035209,0.1453,0.112,7.92399,0.00000
3919.00,7.91101,25.099172,0.000218,25.035161,0.1453,0.112,7.91101,0.00000
3920.00,7.90002,25.099298,0.000218,25.035263,0.1454,0.112,7.90002,0.00000
3921.00,7.89035,25.099307,0.000222,25.035273,0.1455,0.112,7.89035,0.00000
3922.00,7.88644,25.099290,0.000219,25.035239,0.1456,0.112,7.88644,0.00000
3923.00,7.88975,25.099340,0.000217,25.035242,0.1456,0.113,7.88975,0.00000
3924.00,7.89718,25.099367,0.000216,25.035247,0.1457,0.113,7.89718,0.00000
3925.00,7.90304,25.099393,0.000214,25.035221,0.1457,0.113,7.90304,0.00000
3926.00,7.90794,25.099423,0.000212,25.035117,0.1458,0.113,7.90794,0.00000
3927.00,7.91204,25.099491,0.000214,25.035087,0.1459,0.113,7.91204,0.00000
3928.00,7.91534,25.099500,0.000215,25.035083,0.1460,0.113,7.91534,0.00000
3929.00,7.91856,25.099533,0.000215,25.035150,0.1461,0.113,7.91856,0.00000
3930.00,7.92135,25.099565,0.000220,25.035194,0.1462,0.114,7.92135,0.00000
3931.00,7.92319,25.099612,0.000222,25.035257,0.1464,0.114,7.92319,0.00000
3932.00,7.92469,25.099603,0.000219,25.035253,0.1465,0.114,7.92469,0.00000
3933.00,7.92630,25.099652,0.000217,25.035266,0.1466,0.114,7.92630,0.00000
3934.00,7.92608,25.099739,0.000219,25.035290,0.1468,0.114,7.92608,0.00000
3935.00,7.92603,25.099716,0.000218,25.035196,0.1470,0.114,7.92603,0.00000
3936.00,7.92725,25.099752,0.000217,25.035135,0.1472,0.114,7.92725,0.00000
3937.00,7.92857,25.099806,0.000221,25.035164,0.1474,0.114,7.92857,0.00000
3938.00,7.92913,25.099799,0.000225,25.035107,0.1475,0.114,7.92913,0.00000
3939.00,7.93103,25.099790,0.000219,25.035058,0.1477,0.114,7.93103,0.00000
3940.00,7.93280,25.099831,0.000216,25.035079,0.1478,0.114,7.93280,0.00000
3941.00,7.93371,25.099809,0.000212,25.035088,0.1480,0.114,7.93371,0.00000
3942.00,7.93516,25.099811,0.000212,25.035103,0.1481,0.114,7.93516,0.00000
3943.00,7.93685,25.099888,0.000215,25.035154,0.1483,0.114,7.93685,0.00000
3944.00,7.93765,25.099926,0.000219,25.035175,0.1485,0.114,7.93765,0.00000
3945.00,7.93821,25.099978,0.000222,25.035201,0.1487,0.114,7.93821,0.00000
3946.00,7.93722,25.099978,0.000224,25.035179,0.1489,0.114,7.93722,0.00000
3947.00,7.93640,25.099985,0.000227,25.035120,0.1490,0.114,7.93640,0.00000
3948.00,7.93567,25.100011,0.000226,25.035195,0.1492,0.114,7.93567,0.00000
3949.00,7.93589,25.100041,0.000227,25.035252,0.1494,0.114,7.93589,0.00000
3950.00,7.93618,25.100019,0.000223,25.035264,0.1495,0.114,7.93618,0.00000
3951.00,7.93704,25.100078,0.000223,25.035315,0.1497,0.114,7.93704,0.00000
3952.00,7.93717,25.100140,0.000218,25.035342,0.1498,0.114,7.93717,0.00000
3953.00,7.93744,25.100162,0.000215,25.035255,0.1500,0.114,7.93744,0.00000
3954.00,7.93631,25.100169,0.000215,25.035166,0.1501,0.115,7.93631,0.00000
3955.00,7.93605,25.100167,0.000215,25.035071,0.1503,0.115,7.93605,0.00000
3956.00,7.93659,25.100198,0.000214,25.035065,0.1504,0.115,7.93659,0.00000
3957.00,7.93714,25.100264,0.000211,25.035040,0.1505,0.115,7.93714,0.00000
3958.00,7.93756,25.100249,0.000209,25.035000,0.1506,0.115,7.93756,0.00000
3959.00,7.93787,25.100340,0.000210,25.035045,0.1508,0.115,7.93787,0.00000
3960.00,7.93787,25.100428,0.000217,25.035107,0.1509,0.115,7.93787,0.00000
3961.00,7.93835,25.100515,0.000220,25.035127,0.1511,0.115,7.93835,0.00000
3962.00,7.93912,25.100551,0.000216,25.035162,0.1513,0.115,7.93912,0.00000
3963.00,7.93931,25.100645,0.000210,25.035234,0.1514,0.115,7.93931,0.00000
3964.00,7.94076,25.100596,0.000206,25.035176,0.1515,0.116,7.94076,0.00000
3965.00,7.94079,25.100589,0.000201,25.035154,0.1516,0.116,7.94079,0.00000
3966.00,7.93993,25.100609,0.000197,25.035155,0.1517,0.116,7.93993,0.00000
3967.00,7.93887,25.100597,0.000205,25.035163,0.1519,0.116,7.93887,0.00000
3968.00,7.93846,25.100589,0.000217,25.035115,0.1520,0.115,7.93846,0.00000
3969.00,7.93789,25.100654,0.000213,25.035110,0.1522,0.116,7.93789,0.00000
3970.00,7.93767,25.100771,0.000210,25.035153,0.1524,0.116,7.93767,0.00000
3971.00,7.93722,25.100793,0.000210,25.035108,0.1525,0.116,7.93722,0.00000
3972.00,7.93724,25.100816,0.000206,25.035063,0.1527,0.116,7.93724,0.00000
3973.00,7.93695,25.100882,0.000197,25.035108,0.1528,0.117,7.93695,0.00000
3974.00,7.93591,25.100891,0.000199,25.035129,0.1530,0.117,7.93591,0.00000
3975.00,7.93537,25.100912,0.000204,25.035170,0.1531,0.117,7.93537,0.00000
3976.00,7.93478,25.100955,0.000203,25.035285,0.1532,0.117,7.93478,0.00000
3977.00,7.93471,25.101024,0.000208,25.035360,0.1534,0.117,7.93471,0.00000
3978.00,7.93475,25.101069,0.000215,25.035336,0.1535,0.117,7.93475,0.00000
3979.00,7.93519,25.101132,0.000218,25.035312,0.1537,0.117,7.93519,0.00000
3980.00,7.93591,25.101073,0.000219,25.035231,0.1538,0.117,7.93591,0.00000
3981.00,7.93637,25.101158,0.000222,25.035216,0.1539,0.117,7.93637,0.00000
3982.00,7.93573,25.101169,0.000226,25.035167,0.1540,0.117,7.93573,0.00000
3983.00,7.93597,25.101189,0.000224,25.035223,0.1542,0.117,7.93597,0.00000
3984.00,7.93672,25.101244,0.000223,25.035305,0.1543,0.117,7.93672,0.00000
3985.00,7.93683,25.101328,0.000223,25.035346,0.1544,0.117,7.93683,0.00000
3986.00,7.93757,25.101277,0.000228,25.035264,0.1545,0.116,7.93757,0.00000
3987.00,7.93867,25.101303,0.000225,25.035261,0.1546,0.117,7.93867,0.00000
3988.00,7.93898,25.101318,0.000228,25.035220,0.1546,0.117,7.93898,0.00000
3989.00,7.93785,25.101303,0.000231,25.035240,0.1547,0.117,7.93785,0.00000
3990.00,7.93758,25.101291,0.000229,25.035201,0.1548,0.117,7.93758,0.00000
3991.00,7.93735,25.101299,0.000226,25.035219,0.1549,0.117,7.93735,0.00000
3992.00,7.93651,25.101328,0.000228,25.035250,0.1550,0.117,7.93651,0.00000
3993.00,7.93666,25.101315,0.000224,25.035228,0.1551,0.117,7.93666,0.00000
3994.00,7.93717,25.101375,0.000224,25.035189,0.1551,0.117,7.93717,0.00000
3995.00,7.93693,25.101441,0.000226,25.035265,0.1552,0.117,7.93693,0.00000
3996.00,7.93795,25.101466,0.000226,25.035236,0.1553,0.117,7.93795,0.00000
3997.00,7.93902,25.101473,0.000226,25.035175,0.1553,0.117,7.93902,0.00000
3998.00,7.93888,25.101514,0.000228,25.035149,0.1554,0.117,7.93888,0.00000
3999.00,7.93913,25.101506,0.000227,25.035102,0.1555,0.118,7.93913,0.00000
4000.00,7.94010,25.101551,0.000228,25.035046,0.1555,0.117,7.94010,0.00000
4001.00,7.93966,25.101662,0.000228,25.035093,0.1556,0.117,7.93966,0.00000
4002.00,7.93929,25.101689,0.000224,25.035105,0.1557,0.118,7.93929,0.00000
4003.00,7.93912,25.101695,0.000221,25.035146,0.1557,0.118,7.93912,0.00000
4004.00,7.93914,25.101747,0.000223,25.035191,0.1558,0.118,7.93914,0.00000
4005.00,7.93863,25.101805,0.000220,25.035226,0.1558,0.118,7.93863,0.00000
4006.00,7.93834,25.101773,0.000221,25.035198,0.1559,0.118,7.93834,0.00000
4007.00,7.93833,25.101772,0.000227,25.035188,0.1559,0.118,7.93833,0.00000
4008.00,7.93825,25.101829,0.000232,25.035197,0.1559,0.118,7.93825,0.00000
4009.00,7.93756,25.101829,0.000229,25.035176,0.1559,0.118,7.93756,0.00000
4010.00,7.93701,25.101871,0.000228,25.035154,0.1559,0.118,7.93701,0.00000
4011.00,7.93559,25.101916,0.000232,25.035159,0.1559,0.118,7.93559,0.00000
4012.00,7.93489,25.101978,0.000227,25.035236,0.1560,0.118,7.93489,0.00000
4013.00,7.93579,25.102011,0.000223,25.035290,0.1560,0.118,7.93579,0.00000
4014.00,7.93707,25.102059,0.000224,25.035339,0.1560,0.118,7.93707,0.00000
4015.00,7.93661,25.102025,0.000227,25.035387,0.1560,0.118,7.93661,0.00000
4016.00,7.93784,25.102034,0.000222,25.035391,0.1561,0.118,7.93784,0.00000
4017.00,7.93891,25.102059,0.000226,25.035304,0.1561,0.118,7.93891,0.00000
4018.00,7.93750,25.102063,0.000224,25.035151,0.1561,0.118,7.93750,0.00000
4019.00,7.93552,25.102084,0.000221,25.035105,0.1561,0.118,7.93552,0.00000
4020.00,7.93669,25.102086,0.000218,25.035011,0.1561,0.119,7.93669,0.00000
4021.00,7.93753,25.102117,0.000223,25.034993,0.1561,0.119,7.93753,0.00000
4022.00,7.93688,25.102169,0.000215,25.035051,0.1561,0.119,7.93688,0.00000
4023.00,7.93767,25.102275,0.000213,25.035209,0.1561,0.119,7.93767,0.00000
4024.00,7.93873,25.102325,0.000214,25.035264,0.1561,0.119,7.93873,0.00000
4025.00,7.93848,25.102378,0.000218,25.035302,0.1561,0.119,7.93848,0.00000
4026.00,7.93815,25.102408,0.000214,25.035344,0.1561,0.120,7.93815,0.00000
4027.00,7.93901,25.102427,0.000218,25.035282,0.1561,0.119,7.93901,0.00000
4028.00,7.93964,25.102465,0.000221,25.035251,0.1560,0.119,7.93964,0.00000
4029.00,7.93918,25.102438,0.000222,25.035188,0.1560,0.119,7.93918,0.00000
4030.00,7.93913,25.102482,0.000223,25.035219,0.1560,0.119,7.93913,0.00000
4031.00,7.93895,25.102456,0.000223,25.035153,0.1561,0.119,7.93895,0.00000
4032.00,7.93824,25.102466,0.000225,25.035184,0.1561,0.119,7.93824,0.00000
4033.00,7.93711,25.102442,0.000229,25.035196,0.1561,0.119,7.93711,0.00000
4034.00,7.93636,25.102520,0.000229,25.035210,0.1561,0.120,7.93636,0.00000
4035.00,7.93603,25.102549,0.000233,25.035162,0.1561,0.120,7.93603,0.00000
4036.00,7.93572,25.102621,0.000228,25.035139,0.1561,0.120,7.93572,0.00000
4037.00,7.93596,25.102681,0.000233,25.035213,0.1560,0.120,7.93596,0.00000
4038.00,7.93615,25.102680,0.000236,25.035190,0.1560,0.120,7.93615,0.00000
4039.00,7.93739,25.102727,0.000231,25.035248,0.1560,0.120,7.93739,0.00000
4040.00,7.93689,25.102759,0.000229,25.035262,0.1560,0.120,7.93689,0.00000
4041.00,7.93675,25.102815,0.000234,25.035320,0.1560,0.120,7.93675,0.00000
4042.00,7.93625,25.102831,0.000230,25.035303,0.1560,0.120,7.93625,0.00000
4043.00,7.93568,25.102857,0.000228,25.035294,0.1560,0.120,7.93568,0.00000
4044.00,7.93567,25.102831,0.000234,25.035242,0.1560,0.120,7.93567,0.00000
4045.00,7.93652,25.102836,0.000231,25.035259,0.1559,0.120,7.93652,0.00000
4046.00,7.93667,25.102821,0.000230,25.035227,0.1559,0.120,7.93667,0.00000
4047.00,7.93694,25.102881,0.000229,25.035248,0.1559,0.120,7.93694,0.00000
4048.00,7.93758,25.102950,0.000227,25.035242,0.1559,0.120,7.93758,0.00000
4049.00,7.93705,25.103028,0.000223,25.035256,0.1558,0.121,7.93705,0.00000
4050.00,7.93627,25.103053,0.000226,25.035238,0.1558,0.121,7.93627,0.00000
4051.00,7.93623,25.103086,0.000228,25.035289,0.1558,0.121,7.93623,0.00000
4052.00,7.93594,25.103045,0.000228,25.035260,0.1558,0.121,7.93594,0.00000
4053.00,7.93664,25.103047,0.000228,25.035291,0.1558,0.121,7.93664,0.00000
4054.00,7.93741,25.103082,0.000227,25.035327,0.1558,0.121,7.93741,0.00000
4055.00,7.93810,25.103106,0.000224,25.035300,0.1557,0.121,7.93810,0.00000
4056.00,7.93842,25.103150,0.000221,25.035270,0.1557,0.121,7.93842,0.00000
4057.00,7.93898,25.103219,0.000221,25.035276,0.1557,0.121,7.93898,0.00000
4058.00,7.93862,25.103230,0.000222,25.035267,0.1556,0.121,7.93862,0.00000
4059.00,7.93826,25.103206,0.000222,25.035256,0.1556,0.121,7.93826,0.00000
4060.00,7.93748,25.103223,0.000226,25.035285,0.1556,0.121,7.93748,0.00000
4061.00,7.93767,25.103280,0.000225,25.035329,0.1555,0.121,7.93767,0.00000
4062.00,7.93852,25.103301,0.000227,25.035315,0.1555,0.121,7.93852,0.00000
4063.00,7.93872,25.103377,0.000229,25.035336,0.1555,0.121,7.93872,0.00000
4064.00,7.93787,25.103440,0.000233,25.035331,0.1555,0.121,7.93787,0.00000
4065.00,7.93845,25.103522,0.000230,25.035342,0.1554,0.121,7.93845,0.00000
4066.00,7.93825,25.103549,0.000228,25.035300,0.1554,0.121,7.93825,0.00000
4067.00,7.93788,25.103589,0.000226,25.035300,0.1555,0.121,7.93788,0.00000
4068.00,7.93754,25.103627,0.000221,25.035290,0.1554,0.122,7.93754,0.00000
4069.00,7.93928,25.103658,0.000218,25.035256,0.1554,0.122,7.93928,0.00000
4070.00,7.93995,25.103688,0.000218,25.035278,0.1554,0.122,7.93995,0.00000
4071.00,7.93969,25.103719,0.000220,25.035302,0.1555,0.122,7.93969,0.00000
4072.00,7.93931,25.103759,0.000224,25.035347,0.1555,0.122,7.93931,0.00000
4073.00,7.93976,25.103759,0.000226,25.035388,0.1555,0.122,7.93976,0.00000
4074.00,7.93952,25.103749,0.000227,25.035355,0.1555,0.122,7.93952,0.00000
4075.00,7.93868,25.103725,0.000229,25.035307,0.1555,0.122,7.93868,0.00000
4076.00,7.93796,25.103740,0.000230,25.035332,0.1555,0.122,7.93796,0.00000
4077.00,7.93699,25.103746,0.000226,25.035317,0.1554,0.122,7.93699,0.00000
4078.00,7.93604,25.103737,0.000227,25.035244,0.1554,0.122,7.93604,0.00000
4079.00,7.93427,25.103795,0.000229,25.035293,0.1554,0.123,7.93427,0.00000
4080.00,7.93468,25.103858,0.000232,25.035350,0.1554,0.123,7.93468,0.00000
4081.00,7.93589,25.103880,0.000230,25.035341,0.1554,0.123,7.93589,0.00000
4082.00,7.93704,25.103884,0.000230,25.035332,0.1554,0.123,7.93704,0.00000
4083.00,7.93727,25.103958,0.000227,25.035338,0.1554,0.123,7.93727,0.00000
4084.00,7.93776,25.103966,0.000223,25.035335,0.1554,0.123,7.93776,0.00000
4085.00,7.93758,25.104014,0.000221,25.035327,0.1553,0.123,7.93758,0.00000
4086.00,7.93712,25.104034,0.000223,25.035328,0.1553,0.123,7.93712,0.00000
4087.00,7.93728,25.104102,0.000224,25.035268,0.1552,0.123,7.93728,0.00000
4088.00,7.93785,25.104106,0.000227,25.035255,0.1552,0.123,7.93785,0.00000
4089.00,7.93817,25.104105,0.000222,25.035243,0.1551,0.123,7.93817,0.00000
4090.00,7.93817,25.104080,0.000220,25.035213,0.1551,0.123,7.93817,0.00000
4091.00,7.93835,25.104118,0.000215,25.035254,0.1550,0.124,7.93835,0.00000
4092.00,7.93841,25.104129,0.000213,25.035261,0.1549,0.124,7.93841,0.00000
4093.00,7.93765,25.104144,0.000215,25.035242,0.1549,0.124,7.93765,0.00000
4094.00,7.93757,25.104156,0.000219,25.035211,0.1548,0.124,7.93757,0.00000
@23,1.0000,2.0, 4080.10999999999 
4095.00,7.93781,25.104181,0.000220,25.035147,0.1548,0.124,7.93781,0.00000
4096.00,7.93886,25.104192,0.000222,25.035035,0.1548,0.124,7.93886,0.00000
4097.00,7.93538,25.104221,0.000226,25.035041,0.1547,0.124,7.93538,0.00000
4098.00,7.92508,25.104240,0.000219,25.035054,0.1547,0.124,7.92508,0.00000
4099.00,7.91270,25.104277,0.000219,25.035031,0.1547,0.124,7.91270,0.00000
4100.00,7.90057,25.104276,0.000223,25.035104,0.1547,0.124,7.90057,0.00000
4101.00,7.88887,25.104288,0.000228,25.035150,0.1547,0.124,7.88887,0.00000
4102.00,7.88388,25.104311,0.000225,25.035134,0.1547,0.124,7.88388,0.00000
4103.00,7.88783,25.104334,0.000233,25.035146,0.1547,0.124,7.88783,0.00000
4104.00,7.89494,25.104399,0.000235,25.035195,0.1547,0.124,7.89494,0.00000
4105.00,7.90239,25.104417,0.000233,25.035130,0.1548,0.124,7.90239,0.00000
4106.00,7.90901,25.104442,0.000232,25.035072,0.1548,0.124,7.90901,0.00000
4107.00,7.91266,25.104386,0.000235,25.035011,0.1548,0.124,7.91266,0.00000
4108.00,7.91530,25.104425,0.000233,25.035022,0.1548,0.124,7.91530,0.00000
4109.00,7.91739,25.104432,0.000239,25.035046,0.1548,0.124,7.91739,0.00000
4110.00,7.91943,25.104511,0.000244,25.035158,0.1548,0.124,7.91943,0.00000
4111.00,7.92000,25.104590,0.000246,25.035231,0.1548,0.124,7.92000,0.00000
4112.00,7.92071,25.104674,0.000243,25.035275,0.1549,0.124,7.92071,0.00000
4113.00,7.92221,25.104709,0.000241,25.035229,0.1549,0.124,7.92221,0.00000
4114.00,7.92340,25.104752,0.000233,25.035208,0.1549,0.125,7.92340,0.00000
4115.00,7.92425,25.104790,0.000222,25.035144,0.1549,0.125,7.92425,0.00000
4116.00,7.92556,25.104787,0.000217,25.035119,0.1549,0.125,7.92556,0.00000
4117.00,7.92773,25.104794,0.000219,25.035131,0.1548,0.125,7.92773,0.00000
4118.00,7.92868,25.104808,0.000216,25.035168,0.1548,0.125,7.92868,0.00000
4119.00,7.92924,25.104840,0.000218,25.035188,0.1547,0.125,7.92924,0.00000
4120.00,7.92916,25.104820,0.000224,25.035141,0.1547,0.125,7.92916,0.00000
4121.00,7.93100,25.104853,0.000226,25.035138,0.1547,0.125,7.93100,0.00000
4122.00,7.93151,25.104908,0.000227,25.035189,0.1547,0.125,7.93151,0.00000
4123.00,7.93181,25.105016,0.000226,25.035175,0.1547,0.125,7.93181,0.00000
4124.00,7.93365,25.105055,0.000221,25.035133,0.1547,0.125,7.93365,0.00000
4125.00,7.93505,25.105139,0.000220,25.035214,0.1546,0.125,7.93505,0.00000
4126.00,7.93462,25.105187,0.000214,25.035197,0.1546,0.126,7.93462,0.00000
4127.00,7.93442,25.105280,0.000209,25.035158,0.1546,0.126,7.93442,0.00000
4128.00,7.93477,25.105272,0.000215,25.035140,0.1546,0.126,7.93477,0.00000
4129.00,7.93351,25.105279,0.000223,25.035130,0.1545,0.126,7.93351,0.00000
4130.00,7.93373,25.105263,0.000219,25.035071,0.1545,0.126,7.93373,0.00000
4131.00,7.93472,25.105236,0.000223,25.035068,0.1545,0.126,7.93472,0.00000
4132.00,7.93570,25.105211,0.000224,25.035066,0.1544,0.126,7.93570,0.00000
4133.00,7.93619,25.105266,0.000219,25.035114,0.1544,0.126,7.93619,0.00000
4134.00,7.93765,25.105332,0.000213,25.035144,0.1544,0.126,7.93765,0.00000
4135.00,7.93789,25.105375,0.000215,25.035171,0.1544,0.126,7.93789,0.00000
4136.00,7.93757,25.105399,0.000219,25.035175,0.1543,0.126,7.93757,0.00000
4137.00,7.93784,25.105343,0.000221,25.035123,0.1543,0.126,7.93784,0.00000
4138.00,7.93792,25.105330,0.000222,25.035071,0.1543,0.126,7.93792,0.00000
4139.00,7.93739,25.105321,0.000221,25.035099,0.1543,0.126,7.93739,0.00000
4140.00,7.93673,25.105342,0.000225,25.035139,0.1542,0.126,7.93673,0.00000
4141.00,7.93641,25.105421,0.000222,25.035179,0.1542,0.127,7.93641,0.00000
4142.00,7.93583,25.105532,0.000222,25.035242,0.1541,0.127,7.93583,0.00000
4143.00,7.93610,25.105577,0.000225,25.035234,0.1541,0.127,7.93610,0.00000
4144.00,7.93589,25.105646,0.000228,25.035194,0.1541,0.127,7.93589,0.00000
4145.00,7.93574,25.105696,0.000223,25.035161,0.1541,0.127,7.93574,0.00000
4146.00,7.93593,25.105683,0.000220,25.035127,0.1540,0.127,7.93593,0.00000
4147.00,7.93618,25.105696,0.000221,25.035072,0.1540,0.127,7.93618,0.00000
4148.00,7.93596,25.105763,0.000213,25.035126,0.1540,0.127,7.93596,0.00000
4149.00,7.93627,25.105807,0.000212,25.035111,0.1539,0.128,7.93627,0.00000
4150.00,7.93692,25.105852,0.000218,25.035085,0.1539,0.127,7.93692,0.00000
4151.00,7.93661,25.105902,0.000218,25.035047,0.1538,0.127,7.93661,0.00000
4152.00,7.93612,25.105956,0.000216,25.035069,0.1538,0.128,7.93612,0.00000
4153.00,7.93604,25.105926,0.000222,25.035028,0.1538,0.127,7.93604,0.00000
4154.00,7.93580,25.105938,0.000222,25.035063,0.1537,0.127,7.93580,0.00000
4155.00,7.93572,25.105948,0.000218,25.035089,0.1537,0.128,7.93572,0.00000
4156.00,7.93626,25.105951,0.000215,25.035153,0.1536,0.128,7.93626,0.00000
4157.00,7.93646,25.105950,0.000220,25.035175,0.1536,0.128,7.93646,0.00000
4158.00,7.93801,25.105954,0.000220,25.035136,0.1535,0.128,7.93801,0.00000
4159.00,7.93827,25.105949,0.000216,25.035104,0.1534,0.128,7.93827,0.00000
4160.00,7.93805,25.105989,0.000213,25.035048,0.1534,0.128,7.93805,0.00000
4161.00,7.93739,25.106006,0.000215,25.034975,0.1533,0.128,7.93739,0.00000
4162.00,7.93812,25.106046,0.000213,25.034969,0.1533,0.128,7.93812,0.00000
4163.00,7.93737,25.106062,0.000212,25.034985,0.1532,0.128,7.93737,0.00000
4164.00,7.93732,25.106111,0.000213,25.034995,0.1532,0.128,7.93732,0.00000
4165.00,7.93688,25.106096,0.000218,25.034988,0.1531,0.128,7.93688,0.00000
4166.00,7.93613,25.106211,0.000225,25.035065,0.1531,0.128,7.93613,0.00000
4167.00,7.93562,25.106258,0.000225,25.035044,0.1531,0.128,7.93562,0.00000
4168.00,7.93466,25.106319,0.000222,25.035061,0.1530,0.128,7.93466,0.00000
4169.00,7.93393,25.106328,0.000223,25.035042,0.1530,0.129,7.93393,0.00000
4170.00,7.93507,25.106407,0.000224,25.035127,0.1530,0.129,7.93507,0.00000
4171.00,7.93564,25.106401,0.000221,25.035117,0.1530,0.129,7.93564,0.00000
4172.00,7.93490,25.106426,0.000223,25.035185,0.1530,0.129,7.93490,0.00000
4173.00,7.93519,25.106484,0.000225,25.035250,0.1529,0.129,7.93519,0.00000
4174.00,7.93635,25.106421,0.000226,25.035215,0.1528,0.129,7.93635,0.00000
4175.00,7.93620,25.106394,0.000222,25.035120,0.1528,0.129,7.93620,0.00000
4176.00,7.93691,25.106390,0.000218,25.035060,0.1528,0.129,7.93691,0.00000
4177.00,7.93809,25.106376,0.000218,25.034950,0.1528,0.129,7.93809,0.00000
4178.00,7.93867,25.106404,0.000218,25.034868,0.1528,0.129,7.93867,0.00000
4179.00,7.93786,25.106499,0.000220,25.034926,0.1528,0.129,7.93786,0.00000
4180.00,7.93744,25.106512,0.000223,25.034954,0.1528,0.129,7.93744,0.00000
4181.00,7.93840,25.106568,0.000224,25.034992,0.1528,0.129,7.93840,0.00000
4182.00,7.93817,25.106597,0.000225,25.034989,0.1527,0.130,7.93817,0.00000
4183.00,7.93819,25.106591,0.000224,25.035018,0.1527,0.130,7.93819,0.00000
4184.00,7.93860,25.106654,0.000220,25.035061,0.1527,0.130,7.93860,0.00000
4185.00,7.93768,25.106757,0.000223,25.035136,0.1527,0.130,7.93768,0.00000
4186.00,7.93552,25.106734,0.000224,25.035131,0.1527,0.130,7.93552,0.00000
4187.00,7.93466,25.106828,0.000221,25.035215,0.1527,0.130,7.93466,0.00000
4188.00,7.93394,25.106864,0.000226,25.035251,0.1527,0.130,7.93394,0.00000
4189.00,7.93300,25.106895,0.000230,25.035235,0.1527,0.130,7.93300,0.00000
4190.00,7.93367,25.106929,0.000229,25.035198,0.1527,0.130,7.93367,0.00000
4191.00,7.93401,25.107007,0.000232,25.035242,0.1527,0.130,7.93401,0.00000
4192.00,7.93437,25.107071,0.000233,25.035233,0.1527,0.130,7.93437,0.00000
4193.00,7.93373,25.107126,0.000237,25.035156,0.1527,0.130,7.93373,0.00000
4194.00,7.93400,25.107128,0.000233,25.035095,0.1527,0.130,7.93400,0.00000
4195.00,7.93423,25.107113,0.000232,25.035128,0.1527,0.130,7.93423,0.00000
4196.00,7.93486,25.107151,0.000229,25.035108,0.1526,0.130,7.93486,0.00000
4197.00,7.93560,25.107158,0.000227,25.035126,0.1526,0.130,7.93560,0.00000
4198.00,7.93531,25.107203,0.000226,25.035213,0.1526,0.131,7.93531,0.00000
4199.00,7.93561,25.107240,0.000231,25.035223,0.1526,0.130,7.93561,0.00000
4200.00,7.93523,25.107268,0.000230,25.035133,0.1526,0.131,7.93523,0.00000
4201.00,7.93477,25.107341,0.000232,25.035175,0.1526,0.131,7.93477,0.00000
4202.00,7.93402,25.107298,0.000233,25.035145,0.1526,0.131,7.93402,0.00000
4203.00,7.93482,25.107272,0.000229,25.035098,0.1526,0.131,7.93482,0.00000
4204.00,7.93533,25.107311,0.000227,25.035110,0.1526,0.131,7.93533,0.00000
4205.00,7.93583,25.107336,0.000228,25.035170,0.1526,0.131,7.93583,0.00000
4206.00,7.93692,25.107348,0.000223,25.035190,0.1526,0.131,7.93692,0.00000
4207.00,7.93668,25.107371,0.000218,25.035191,0.1526,0.131,7.93668,0.00000
4208.00,7.93683,25.107440,0.000218,25.035201,0.1526,0.132,7.93683,0.00000
4209.00,7.93605,25.107507,0.000217,25.035248,0.1526,0.132,7.93605,0.00000
4210.00,7.93549,25.107550,0.000217,25.035243,0.1526,0.132,7.93549,0.00000
4211.00,7.93482,25.107550,0.000220,25.035200,0.1526,0.132,7.93482,0.00000
4212.00,7.93454,25.107578,0.000225,25.035243,0.1526,0.132,7.93454,0.00000
4213.00,7.93421,25.107601,0.000225,25.035260,0.1526,0.132,7.93421,0.00000
4214.00,7.93477,25.107609,0.000228,25.035226,0.1526,0.132,7.93477,0.00000
4215.00,7.93519,25.107664,0.000225,25.035217,0.1526,0.132,7.93519,0.00000
4216.00,7.93552,25.107723,0.000226,25.035246,0.1526,0.132,7.93552,0.00000
4217.00,7.93634,25.107775,0.000228,25.035237,0.1526,0.132,7.93634,0.00000
4218.00,7.93570,25.107825,0.000232,25.035302,0.1526,0.132,7.93570,0.00000
4219.00,7.93548,25.107877,0.000233,25.035382,0.1526,0.132,7.93548,0.00000
4220.00,7.93485,25.107930,0.000234,25.035428,0.1526,0.132,7.93485,0.00000
4221.00,7.93431,25.107908,0.000232,25.035290,0.1526,0.132,7.93431,0.00000
4222.00,7.93348,25.107984,0.000232,25.035289,0.1527,0.132,7.93348,0.00000
4223.00,7.93431,25.107968,0.000227,25.035173,0.1527,0.133,7.93431,0.00000
4224.00,7.93455,25.107969,0.000221,25.035055,0.1527,0.133,7.93455,0.00000
4225.00,7.93446,25.108025,0.000221,25.035003,0.1527,0.133,7.93446,0.00000
4226.00,7.93417,25.108035,0.000221,25.035028,0.1527,0.133,7.93417,0.00000
4227.00,7.93545,25.108052,0.000220,25.035000,0.1527,0.133,7.93545,0.00000
4228.00,7.93583,25.108091,0.000224,25.035052,0.1527,0.133,7.93583,0.00000
4229.00,7.93597,25.108073,0.000226,25.035094,0.1527,0.133,7.93597,0.00000
4230.00,7.93662,25.108056,0.000224,25.035129,0.1527,0.133,7.93662,0.00000
4231.00,7.93703,25.108081,0.000226,25.035209,0.1527,0.133,7.93703,0.00000
4232.00,7.93617,25.108127,0.000222,25.035259,0.1528,0.133,7.93617,0.00000
4233.00,7.93697,25.108149,0.000223,25.035300,0.1528,0.133,7.93697,0.00000
4234.00,7.93627,25.108214,0.000225,25.035259,0.1529,0.133,7.93627,0.00000
4235.00,7.93604,25.108251,0.000226,25.035234,0.1529,0.133,7.93604,0.00000
4236.00,7.93576,25.108327,0.000230,25.035236,0.1530,0.133,7.93576,0.00000
4237.00,7.93527,25.108318,0.000232,25.035174,0.1530,0.133,7.93527,0.00000
4238.00,7.93337,25.108372,0.000233,25.035074,0.1530,0.133,7.93337,0.00000
4239.00,7.93404,25.108359,0.000228,25.035045,0.1530,0.133,7.93404,0.00000
4240.00,7.93360,25.108375,0.000227,25.035069,0.1530,0.133,7.93360,0.00000
4241.00,7.93420,25.108363,0.000219,25.035004,0.1530,0.134,7.93420,0.00000
4242.00,7.93530,25.108391,0.000223,25.035078,0.1529,0.134,7.93530,0.00000
4243.00,7.93587,25.108399,0.000221,25.035146,0.1529,0.134,7.93587,0.00000
4244.00,7.93488,25.108484,0.000223,25.035206,0.1529,0.134,7.93488,0.00000
4245.00,7.93598,25.108495,0.000222,25.035160,0.1529,0.134,7.93598,0.00000
4246.00,7.93571,25.108532,0.000223,25.035224,0.1528,0.134,7.93571,0.00000
4247.00,7.93476,25.108563,0.000221,25.035188,0.1528,0.134,7.93476,0.00000
4248.00,7.93452,25.108612,0.000217,25.035166,0.1527,0.134,7.93452,0.00000
4249.00,7.93472,25.108599,0.000219,25.035132,0.1527,0.134,7.93472,0.00000
4250.00,7.93420,25.108698,0.000219,25.035218,0.1526,0.134,7.93420,0.00000
4251.00,7.93381,25.108739,0.000224,25.035173,0.1526,0.135,7.93381,0.00000
4252.00,7.93316,25.108809,0.000231,25.035174,0.1525,0.134,7.93316,0.00000
4253.00,7.93325,25.108786,0.000235,25.035137,0.1525,0.134,7.93325,0.00000
4254.00,7.93456,25.108800,0.000237,25.035121,0.1524,0.134,7.93456,0.00000
4255.00,7.93420,25.108767,0.000239,25.035040,0.1524,0.134,7.93420,0.00000
4256.00,7.93328,25.108812,0.000240,25.035065,0.1523,0.134,7.93328,0.00000
4257.00,7.93399,25.108791,0.000236,25.035070,0.1523,0.134,7.93399,0.00000
4258.00,7.93419,25.108825,0.000232,25.035107,0.1522,0.134,7.93419,0.00000
4259.00,7.93366,25.108878,0.000229,25.035146,0.1521,0.135,7.93366,0.00000
4260.00,7.93346,25.108867,0.000228,25.035126,0.1520,0.135,7.93346,0.00000
4261.00,7.93460,25.108901,0.000222,25.035074,0.1519,0.135,7.93460,0.00000
4262.00,7.93487,25.108916,0.000221,25.034982,0.1518,0.135,7.93487,0.00000
4263.00,7.93574,25.108902,0.000223,25.034944,0.1517,0.135,7.93574,0.00000
4264.00,7.93592,25.108921,0.000222,25.034893,0.1517,0.135,7.93592,0.00000
4265.00,7.93623,25.108951,0.000225,25.034913,0.1516,0.135,7.93623,0.00000
4266.00,7.93673,25.108926,0.000226,25.034946,0.1516,0.135,7.93673,0.00000
4267.00,7.93600,25.108950,0.000228,25.034999,0.1515,0.135,7.93600,0.00000
4268.00,7.93557,25.109011,0.000228,25.035001,0.1515,0.135,7.93557,0.00000
4269.00,7.93504,25.109082,0.000231,25.035098,0.1515,0.135,7.93504,0.00000
4270.00,7.93541,25.109102,0.000231,25.035070,0.1515,0.135,7.93541,0.00000
4271.00,7.93496,25.109144,0.000233,25.035118,0.1515,0.135,7.93496,0.00000
4272.00,7.93547,25.109198,0.000229,25.035140,0.1514,0.135,7.93547,0.00000
4273.00,7.93523,25.109257,0.000229,25.035178,0.1514,0.135,7.93523,0.00000
4274.00,7.93625,25.109215,0.000232,25.035103,0.1514,0.135,7.93625,0.00000
@24,1.0000,2.0, 4260.07 
4275.00,7.93659,25.109249,0.000237,25.035107,0.1514,0.135,7.93659,0.00000
4276.00,7.93586,25.109256,0.000238,25.035085,0.1514,0.135,7.93586,0.00000
4277.00,7.93302,25.109275,0.000240,25.035064,0.1514,0.135,7.93302,0.00000
4278.00,7.92367,25.109327,0.000241,25.035083,0.1513,0.135,7.92367,0.00000
4279.00,7.91032,25.109409,0.000234,25.035096,0.1513,0.135,7.91032,0.00000
4280.00,7.89813,25.109484,0.000230,25.035130,0.1513,0.136,7.89813,0.00000
4281.00,7.88840,25.109578,0.000224,25.035171,0.1513,0.136,7.88840,0.00000
4282.00,7.88374,25.109636,0.000224,25.035216,0.1513,0.136,7.88374,0.00000
4283.00,7.88694,25.109682,0.000221,25.035170,0.1512,0.136,7.88694,0.00000
4284.00,7.89377,25.109673,0.000224,25.035121,0.1512,0.136,7.89377,0.00000
4285.00,7.90095,25.109686,0.000222,25.035100,0.1513,0.136,7.90095,0.00000
4286.00,7.90758,25.109753,0.000225,25.035016,0.1513,0.137,7.90758,0.00000
4287.00,7.91178,25.109799,0.000228,25.034978,0.1512,0.137,7.91178,0.00000
4288.00,7.91484,25.109805,0.000231,25.035005,0.1512,0.137,7.91484,0.00000
4289.00,7.91746,25.109876,0.000234,25.035052,0.1512,0.137,7.91746,0.00000
4290.00,7.91957,25.109963,0.000238,25.035180,0.1511,0.137,7.91957,0.00000
4291.00,7.92104,25.109925,0.000236,25.035211,0.1511,0.137,7.92104,0.00000
4292.00,7.92181,25.109962,0.000232,25.035274,0.1511,0.137,7.92181,0.00000
4293.00,7.92303,25.109986,0.000230,25.035296,0.1510,0.137,7.92303,0.00000
4294.00,7.92429,25.110003,0.000229,25.035282,0.1510,0.137,7.92429,0.00000
4295.00,7.92576,25.109965,0.000230,25.035189,0.1510,0.137,7.92576,0.00000
4296.00,7.92661,25.109984,0.000230,25.035209,0.1509,0.137,7.92661,0.00000
4297.00,7.92837,25.109968,0.000233,25.035137,0.1509,0.137,7.92837,0.00000
4298.00,7.92836,25.110063,0.000232,25.035154,0.1509,0.137,7.92836,0.00000
4299.00,7.92904,25.110090,0.000232,25.035177,0.1509,0.137,7.92904,0.00000
4300.00,7.92992,25.110112,0.000230,25.035178,0.1509,0.137,7.92992,0.00000
4301.00,7.93064,25.110162,0.000232,25.035157,0.1509,0.137,7.93064,0.00000
4302.00,7.93092,25.110180,0.000234,25.035180,0.1509,0.137,7.93092,0.00000
4303.00,7.93210,25.110163,0.000232,25.035150,0.1509,0.137,7.93210,0.00000
4304.00,7.93224,25.110204,0.000232,25.035162,0.1509,0.137,7.93224,0.00000
4305.00,7.93090,25.110268,0.000232,25.035199,0.1509,0.137,7.93090,0.00000
4306.00,7.93083,25.110325,0.000233,25.035206,0.1509,0.138,7.93083,0.00000
4307.00,7.93094,25.110413,0.000230,25.035223,0.1509,0.138,7.93094,0.00000
4308.00,7.93046,25.110454,0.000236,25.035207,0.1509,0.138,7.93046,0.00000
4309.00,7.93032,25.110537,0.000234,25.035229,0.1509,0.138,7.93032,0.00000
4310.00,7.93161,25.110555,0.000229,25.035188,0.1508,0.138,7.93161,0.00000
4311.00,7.93244,25.110597,0.000228,25.035194,0.1508,0.138,7.93244,0.00000
4312.00,7.93211,25.110571,0.000229,25.035168,0.1508,0.138,7.93211,0.00000
4313.00,7.93226,25.110566,0.000229,25.035147,0.1508,0.138,7.93226,0.00000
4314.00,7.93398,25.110535,0.000230,25.035110,0.1508,0.138,7.93398,0.00000
4315.00,7.93437,25.110515,0.000230,25.035089,0.1508,0.138,7.93437,0.00000
4316.00,7.93451,25.110494,0.000226,25.035065,0.1508,0.138,7.93451,0.00000
4317.00,7.93616,25.110504,0.000224,25.035025,0.1508,0.138,7.93616,0.00000
4318.00,7.93697,25.110565,0.000222,25.035072,0.1508,0.138,7.93697,0.00000
4319.00,7.93696,25.110602,0.000217,25.035092,0.1507,0.139,7.93696,0.00000
4320.00,7.93693,25.110708,0.000216,25.035117,0.1507,0.139,7.93693,0.00000
4321.00,7.93653,25.110789,0.000219,25.035165,0.1507,0.139,7.93653,0.00000
4322.00,7.93674,25.110843,0.000215,25.035286,0.1507,0.139,7.93674,0.00000
4323.00,7.93740,25.110834,0.000216,25.035324,0.1506,0.139,7.93740,0.00000
4324.00,7.93729,25.110862,0.000215,25.035361,0.1505,0.139,7.93729,0.00000
4325.00,7.93680,25.110870,0.000214,25.035382,0.1504,0.139,7.93680,0.00000
4326.00,7.93688,25.110841,0.000218,25.035317,0.1504,0.139,7.93688,0.00000
4327.00,7.93639,25.110852,0.000220,25.035228,0.1503,0.139,7.93639,0.00000
4328.00,7.93593,25.110878,0.000222,25.035110,0.1502,0.139,7.93593,0.00000
4329.00,7.93565,25.110892,0.000230,25.035023,0.1501,0.139,7.93565,0.00000
4330.00,7.93629,25.110878,0.000231,25.034946,0.1500,0.139,7.93629,0.00000
4331.00,7.93580,25.110871,0.000224,25.034943,0.1500,0.139,7.93580,0.00000
4332.00,7.93518,25.110954,0.000221,25.035003,0.1499,0.139,7.93518,0.00000
4333.00,7.93532,25.110992,0.000215,25.035052,0.1498,0.140,7.93532,0.00000
4334.00,7.93508,25.111053,0.000213,25.035109,0.1497,0.140,7.93508,0.00000
4335.00,7.93370,25.111098,0.000217,25.035156,0.1497,0.140,7.93370,0.00000
4336.00,7.93381,25.111169,0.000225,25.035152,0.1496,0.140,7.93381,0.00000
4337.00,7.93395,25.111203,0.000227,25.035109,0.1495,0.140,7.93395,0.00000
4338.00,7.93371,25.111235,0.000232,25.035112,0.1494,0.140,7.93371,0.00000
4339.00,7.93382,25.111260,0.000231,25.035090,0.1493,0.140,7.93382,0.00000
4340.00,7.93422,25.111332,0.000229,25.035111,0.1493,0.140,7.93422,0.00000
4341.00,7.93474,25.111403,0.000221,25.035205,0.1492,0.140,7.93474,0.00000
4342.00,7.93452,25.111387,0.000221,25.035244,0.1491,0.140,7.93452,0.00000
4343.00,7.93400,25.111445,0.000219,25.035319,0.1491,0.141,7.93400,0.00000
4344.00,7.93286,25.111481,0.000222,25.035407,0.1490,0.141,7.93286,0.00000
4345.00,7.93305,25.111494,0.000225,25.035395,0.1489,0.141,7.93305,0.00000
4346.00,7.93286,25.111474,0.000233,25.035293,0.1488,0.140,7.93286,0.00000
4347.00,7.93406,25.111504,0.000234,25.035253,0.1488,0.140,7.93406,0.00000
4348.00,7.93485,25.111507,0.000232,25.035209,0.1487,0.140,7.93485,0.00000
4349.00,7.93608,25.111543,0.000227,25.035162,0.1487,0.141,7.93608,0.00000
4350.00,7.93707,25.111559,0.000223,25.035184,0.1486,0.141,7.93707,0.00000
4351.00,7.93749,25.111655,0.000219,25.035297,0.1486,0.141,7.93749,0.00000
4352.00,7.93714,25.111699,0.000223,25.035313,0.1486,0.141,7.93714,0.00000
4353.00,7.93680,25.111757,0.000226,25.035336,0.1485,0.141,7.93680,0.00000
4354.00,7.93721,25.111784,0.000228,25.035343,0.1485,0.141,7.93721,0.00000
4355.00,7.93655,25.111826,0.000229,25.035369,0.1485,0.141,7.93655,0.00000
4356.00,7.93699,25.111825,0.000229,25.035327,0.1485,0.141,7.93699,0.00000
4357.00,7.93595,25.111842,0.000232,25.035261,0.1485,0.141,7.93595,0.00000
4358.00,7.93528,25.111837,0.000235,25.035235,0.1485,0.141,7.93528,0.00000
4359.00,7.93386,25.111875,0.000237,25.035231,0.1485,0.141,7.93386,0.00000
4360.00,7.93329,25.111917,0.000234,25.035223,0.1485,0.141,7.93329,0.00000
4361.00,7.93239,25.111944,0.000232,25.035234,0.1485,0.142,7.93239,0.00000
4362.00,7.93240,25.111984,0.000226,25.035353,0.1485,0.142,7.93240,0.00000
4363.00,7.93310,25.112057,0.000223,25.035379,0.1485,0.142,7.93310,0.00000
4364.00,7.93375,25.112051,0.000226,25.035376,0.1485,0.142,7.93375,0.00000
4365.00,7.93422,25.112070,0.000229,25.035372,0.1485,0.142,7.93422,0.00000
4366.00,7.93401,25.112123,0.000228,25.035392,0.1486,0.142,7.93401,0.00000
4367.00,7.93440,25.112159,0.000229,25.035324,0.1486,0.142,7.93440,0.00000
4368.00,7.93467,25.112142,0.000228,25.035300,0.1486,0.142,7.93467,0.00000
4369.00,7.93426,25.112145,0.000226,25.035279,0.1486,0.142,7.93426,0.00000
4370.00,7.93362,25.112151,0.000224,25.035292,0.1487,0.142,7.93362,0.00000
4371.00,7.93376,25.112108,0.000228,25.035271,0.1487,0.142,7.93376,0.00000
4372.00,7.93314,25.112088,0.000227,25.035271,0.1487,0.142,7.93314,0.00000
4373.00,7.93259,25.112107,0.000226,25.035242,0.1488,0.142,7.93259,0.00000
4374.00,7.93226,25.112169,0.000223,25.035283,0.1488,0.142,7.93226,0.00000
4375.00,7.93230,25.112195,0.000223,25.035267,0.1488,0.142,7.93230,0.00000
4376.00,7.93264,25.112297,0.000221,25.035301,0.1488,0.143,7.93264,0.00000
4377.00,7.93380,25.112366,0.000220,25.035311,0.1489,0.143,7.93380,0.00000
4378.00,7.93385,25.112371,0.000218,25.035315,0.1489,0.143,7.93385,0.00000
4379.00,7.93393,25.112345,0.000216,25.035246,0.1489,0.143,7.93393,0.00000
4380.00,7.93440,25.112372,0.000218,25.035226,0.1489,0.143,7.93440,0.00000
4381.00,7.93473,25.112385,0.000224,25.035196,0.1490,0.143,7.93473,0.00000
4382.00,7.93375,25.112334,0.000224,25.035096,0.1490,0.143,7.93375,0.00000
4383.00,7.93287,25.112371,0.000224,25.034982,0.1491,0.143,7.93287,0.00000
4384.00,7.93263,25.112420,0.000225,25.034915,0.1491,0.143,7.93263,0.00000
4385.00,7.93167,25.112450,0.000222,25.034890,0.1491,0.143,7.93167,0.00000
4386.00,7.93032,25.112435,0.000216,25.034846,0.1492,0.144,7.93032,0.00000
4387.00,7.93019,25.112498,0.000218,25.034954,0.1492,0.144,7.93019,0.00000
4388.00,7.93096,25.112522,0.000223,25.035095,0.1493,0.143,7.93096,0.00000
4389.00,7.93119,25.112573,0.000222,25.035234,0.1493,0.143,7.93119,0.00000
4390.00,7.93206,25.112640,0.000225,25.035295,0.1494,0.143,7.93206,0.00000
4391.00,7.93243,25.112648,0.000222,25.035308,0.1494,0.144,7.93243,0.00000
4392.00,7.93276,25.112705,0.000213,25.035312,0.1494,0.144,7.93276,0.00000
4393.00,7.93344,25.112767,0.000210,25.035280,0.1494,0.144,7.93344,0.00000
4394.00,7.93418,25.112810,0.000216,25.035196,0.1495,0.144,7.93418,0.00000
4395.00,7.93418,25.112760,0.000215,25.035084,0.1495,0.144,7.93418,0.00000
4396.00,7.93444,25.112779,0.000224,25.035083,0.1495,0.144,7.93444,0.00000
4397.00,7.93446,25.112788,0.000237,25.035060,0.1496,0.144,7.93446,0.00000
4398.00,7.93267,25.112785,0.000244,25.035075,0.1496,0.143,7.93267,0.00000
4399.00,7.93111,25.112781,0.000244,25.035117,0.1496,0.143,7.93111,0.00000
4400.00,7.93019,25.112805,0.000242,25.035164,0.1496,0.144,7.93019,0.00000
4401.00,7.92872,25.112885,0.000236,25.035174,0.1496,0.144,7.92872,0.00000
4402.00,7.92781,25.112924,0.000229,25.035194,0.1496,0.144,7.92781,0.00000
4403.00,7.92834,25.112963,0.000232,25.035239,0.1497,0.144,7.92834,0.00000
4404.00,7.92927,25.113010,0.000228,25.035273,0.1497,0.144,7.92927,0.00000
4405.00,7.92958,25.113077,0.000229,25.035256,0.1497,0.144,7.92958,0.00000
4406.00,7.93065,25.113089,0.000230,25.035256,0.1497,0.144,7.93065,0.00000
4407.00,7.93207,25.113127,0.000233,25.035191,0.1497,0.144,7.93207,0.00000
4408.00,7.93250,25.113157,0.000232,25.035115,0.1497,0.144,7.93250,0.00000
4409.00,7.93144,25.113214,0.000234,25.035120,0.1497,0.144,7.93144,0.00000
4410.00,7.93143,25.113243,0.000233,25.035088,0.1497,0.144,7.93143,0.00000
4411.00,7.93112,25.113326,0.000234,25.035134,0.1497,0.144,7.93112,0.00000
4412.00,7.92969,25.113351,0.000231,25.035171,0.1497,0.144,7.92969,0.00000
4413.00,7.92907,25.113346,0.000224,25.035219,0.1497,0.145,7.92907,0.00000
4414.00,7.92986,25.113319,0.000225,25.035163,0.1497,0.145,7.92986,0.00000
4415.00,7.93054,25.113355,0.000222,25.035221,0.1497,0.145,7.93054,0.00000
4416.00,7.93133,25.113318,0.000219,25.035140,0.1497,0.145,7.93133,0.00000
4417.00,7.93254,25.113324,0.000218,25.035103,0.1498,0.145,7.93254,0.00000
4418.00,7.93371,25.113363,0.000218,25.035053,0.1498,0.145,7.93371,0.00000
4419.00,7.93349,25.113427,0.000213,25.035080,0.1498,0.145,7.93349,0.00000
4420.00,7.93364,25.113426,0.000218,25.035012,0.1499,0.145,7.93364,0.00000
4421.00,7.93308,25.113492,0.000223,25.035018,0.1499,0.145,7.93308,0.00000
4422.00,7.93266,25.113578,0.000223,25.035063,0.1500,0.145,7.93266,0.00000
4423.00,7.93259,25.113619,0.000221,25.035082,0.1501,0.145,7.93259,0.00000
4424.00,7.93260,25.113665,0.000222,25.035101,0.1501,0.145,7.93260,0.00000
4425.00,7.93274,25.113674,0.000215,25.035137,0.1502,0.146,7.93274,0.00000
4426.00,7.93272,25.113658,0.000206,25.035176,0.1503,0.146,7.93272,0.00000
4427.00,7.93260,25.113630,0.000205,25.035131,0.1503,0.146,7.93260,0.00000
4428.00,7.93225,25.113651,0.000209,25.035135,0.1504,0.146,7.93225,0.00000
4429.00,7.93344,25.113665,0.000210,25.035100,0.1505,0.146,7.93344,0.00000
4430.00,7.93291,25.113699,0.000211,25.035126,0.1506,0.146,7.93291,0.00000
4431.00,7.93374,25.113769,0.000217,25.035141,0.1506,0.146,7.93374,0.00000
4432.00,7.93411,25.113777,0.000219,25.035162,0.1507,0.146,7.93411,0.00000
4433.00,7.93419,25.113789,0.000216,25.035140,0.1508,0.146,7.93419,0.00000
4434.00,7.93372,25.113793,0.000216,25.035120,0.1509,0.146,7.93372,0.00000
4435.00,7.93266,25.113811,0.000217,25.035130,0.1510,0.146,7.93266,0.00000
4436.00,7.93186,25.113786,0.000216,25.035088,0.1512,0.146,7.93186,0.00000
4437.00,7.93088,25.113820,0.000215,25.035081,0.1513,0.146,7.93088,0.00000
4438.00,7.93002,25.113896,0.000213,25.035119,0.1514,0.147,7.93002,0.00000
4439.00,7.93007,25.113950,0.000207,25.035097,0.1515,0.147,7.93007,0.00000
4440.00,7.93195,25.113996,0.000210,25.035035,0.1516,0.147,7.93195,0.00000
4441.00,7.93262,25.114035,0.000211,25.035031,0.1517,0.147,7.93262,0.00000
4442.00,7.93333,25.114087,0.000211,25.035009,0.1519,0.147,7.93333,0.00000
4443.00,7.93497,25.114111,0.000208,25.035020,0.1520,0.147,7.93497,0.00000
4444.00,7.93603,25.114116,0.000214,25.035075,0.1521,0.147,7.93603,0.00000
4445.00,7.93569,25.114190,0.000207,25.035146,0.1522,0.148,7.93569,0.00000
4446.00,7.93574,25.114237,0.000207,25.035194,0.1523,0.148,7.93574,0.00000
4447.00,7.93557,25.114266,0.000211,25.035257,0.1525,0.148,7.93557,0.00000
4448.00,7.93396,25.114235,0.000220,25.035297,0.1526,0.148,7.93396,0.00000
4449.00,7.93309,25.114260,0.000220,25.035321,0.1528,0.148,7.93309,0.00000
4450.00,7.93332,25.114261,0.000227,25.035335,0.1529,0.148,7.93332,0.00000
4451.00,7.93367,25.114245,0.000228,25.035270,0.1530,0.148,7.93367,0.00000
4452.00,7.93372,25.114294,0.000223,25.035275,0.1532,0.148,7.93372,0.00000
4453.00,7.93464,25.114350,0.000224,25.035224,0.1533,0.148,7.93464,0.00000
4454.00,7.93451,25.114357,0.000227,25.035205,0.1535,0.148,7.93451,0.00000
4455.00,7.93420,25.114417,0.000230,25.035187,0.1537,0.148,7.93420,0.00000
@25,1.0000,2.0, 4440.241 
4456.00,7.93351,25.114496,0.000229,25.035208,0.1539,0.148,7.93351,0.00000
4457.00,7.93326,25.114503,0.000231,25.035164,0.1540,0.148,7.93326,0.00000
4458.00,7.92802,25.114521,0.000233,25.035136,0.1542,0.148,7.92802,0.00000
4459.00,7.91632,25.114550,0.000228,25.035109,0.1544,0.148,7.91632,0.00000
4460.00,7.90371,25.114519,0.000223,25.035090,0.1545,0.148,7.90371,0.00000
4461.00,7.89294,25.114475,0.000221,25.035079,0.1547,0.148,7.89294,0.00000
4462.00,7.88460,25.114500,0.000221,25.035152,0.1549,0.148,7.88460,0.00000
4463.00,7.88291,25.114523,0.000219,25.035198,0.1551,0.149,7.88291,0.00000
4464.00,7.88862,25.114539,0.000222,25.035193,0.1553,0.149,7.88862,0.00000
4465.00,7.89609,25.114551,0.000228,25.035150,0.1555,0.149,7.89609,0.00000
4466.00,7.90267,25.114641,0.000234,25.035168,0.1556,0.148,7.90267,0.00000
4467.00,7.90726,25.114680,0.000234,25.035106,0.1558,0.148,7.90726,0.00000
4468.00,7.91062,25.114717,0.000233,25.035064,0.1560,0.148,7.91062,0.00000
4469.00,7.91292,25.114734,0.000234,25.035103,0.1562,0.149,7.91292,0.00000
4470.00,7.91504,25.114814,0.000233,25.035202,0.1564,0.149,7.91504,0.00000
4471.00,7.91735,25.114813,0.000230,25.035267,0.1566,0.149,7.91735,0.00000
4472.00,7.91965,25.114819,0.000229,25.035338,0.1567,0.149,7.91965,0.00000
4473.00,7.92104,25.114855,0.000228,25.035332,0.1569,0.149,7.92104,0.00000
4474.00,7.92233,25.114936,0.000225,25.035316,0.1570,0.149,7.92233,0.00000
4475.00,7.92354,25.114944,0.000229,25.035321,0.1571,0.149,7.92354,0.00000
4476.00,7.92442,25.115026,0.000230,25.035255,0.1571,0.149,7.92442,0.00000
4477.00,7.92527,25.115072,0.000232,25.035244,0.1572,0.149,7.92527,0.00000
4478.00,7.92617,25.115107,0.000230,25.035271,0.1573,0.149,7.92617,0.00000
4479.00,7.92767,25.115117,0.000233,25.035305,0.1573,0.149,7.92767,0.00000
4480.00,7.92749,25.115127,0.000232,25.035302,0.1574,0.149,7.92749,0.00000
4481.00,7.92709,25.115144,0.000236,25.035279,0.1575,0.149,7.92709,0.00000
4482.00,7.92779,25.115149,0.000239,25.035209,0.1576,0.149,7.92779,0.00000
4483.00,7.92809,25.115207,0.000240,25.035283,0.1577,0.149,7.92809,0.00000
4484.00,7.92847,25.115220,0.000239,25.035282,0.1578,0.149,7.92847,0.00000
4485.00,7.92969,25.115230,0.000237,25.035218,0.1579,0.150,7.92969,0.00000
4486.00,7.93096,25.115201,0.000234,25.035247,0.1580,0.150,7.93096,0.00000
4487.00,7.93070,25.115261,0.000231,25.035329,0.1581,0.150,7.93070,0.00000
4488.00,7.93105,25.115259,0.000230,25.035329,0.1582,0.150,7.93105,0.00000
4489.00,7.93184,25.115286,0.000230,25.035286,0.1582,0.150,7.93184,0.00000
4490.00,7.93284,25.115358,0.000232,25.035345,0.1583,0.150,7.93284,0.00000
4491.00,7.93212,25.115440,0.000233,25.035427,0.1584,0.150,7.93212,0.00000
4492.00,7.93208,25.115462,0.000234,25.035418,0.1585,0.150,7.93208,0.00000
4493.00,7.93186,25.115508,0.000240,25.035380,0.1586,0.150,7.93186,0.00000
4494.00,7.93047,25.115584,0.000241,25.035437,0.1586,0.150,7.93047,0.00000
4495.00,7.92995,25.115616,0.000240,25.035422,0.1587,0.150,7.92995,0.00000
4496.00,7.93096,25.115602,0.000240,25.035347,0.1588,0.150,7.93096,0.00000
4497.00,7.93119,25.115646,0.000242,25.035369,0.1588,0.150,7.93119,0.00000
4498.00,7.93131,25.115657,0.000245,25.035379,0.1588,0.150,7.93131,0.00000
4499.00,7.93261,25.115637,0.000244,25.035326,0.1589,0.150,7.93261,0.00000
4500.00,7.93270,25.115677,0.000246,25.035354,0.1589,0.150,7.93270,0.00000
4501.00,7.93232,25.115733,0.000244,25.035423,0.1589,0.150,7.93232,0.00000
4502.00,7.93305,25.115664,0.000244,25.035303,0.1589,0.150,7.93305,0.00000
4503.00,7.93357,25.115692,0.000235,25.035276,0.1589,0.151,7.93357,0.00000
4504.00,7.93273,25.115752,0.000239,25.035278,0.1590,0.151,7.93273,0.00000
4505.00,7.93205,25.115759,0.000236,25.035253,0.1590,0.151,7.93205,0.00000
4506.00,7.93164,25.115721,0.000242,25.035118,0.1590,0.151,7.93164,0.00000
4507.00,7.93168,25.115801,0.000238,25.035210,0.1590,0.151,7.93168,0.00000
4508.00,7.93152,25.115839,0.000241,25.035274,0.1590,0.151,7.93152,0.00000
4509.00,7.93199,25.115843,0.000238,25.035283,0.1590,0.151,7.93199,0.00000
4510.00,7.93276,25.115862,0.000237,25.035255,0.1590,0.151,7.93276,0.00000
4511.00,7.93378,25.115971,0.000237,25.035384,0.1590,0.151,7.93378,0.00000
4512.00,7.93313,25.116045,0.000238,25.035397,0.1590,0.151,7.93313,0.00000
4513.00,7.93246,25.116069,0.000245,25.035345,0.1590,0.151,7.93246,0.00000
4514.00,7.93245,25.116078,0.000247,25.035310,0.1591,0.151,7.93245,0.00000
4515.00,7.93271,25.116136,0.000248,25.035328,0.1591,0.151,7.93271,0.00000
4516.00,7.93238,25.116155,0.000244,25.035297,0.1592,0.151,7.93238,0.00000
4517.00,7.93201,25.116174,0.000240,25.035272,0.1592,0.151,7.93201,0.00000
4518.00,7.93241,25.116226,0.000228,25.035317,0.1592,0.151,7.93241,0.00000
4519.00,7.93206,25.116300,0.000229,25.035369,0.1592,0.151,7.93206,0.00000
4520.00,7.93129,25.116292,0.000228,25.035433,0.1593,0.152,7.93129,0.00000
4521.00,7.93108,25.116311,0.000226,25.035379,0.1593,0.152,7.93108,0.00000
4522.00,7.93074,25.116300,0.000226,25.035339,0.1593,0.152,7.93074,0.00000
4523.00,7.93104,25.116340,0.000230,25.035323,0.1593,0.152,7.93104,0.00000
4524.00,7.93122,25.116339,0.000228,25.035322,0.1594,0.152,7.93122,0.00000
4525.00,7.93157,25.116428,0.000224,25.035261,0.1594,0.152,7.93157,0.00000
4526.00,7.93169,25.116468,0.000227,25.035300,0.1595,0.152,7.93169,0.00000
4527.00,7.93273,25.116516,0.000228,25.035306,0.1595,0.152,7.93273,0.00000
4528.00,7.93268,25.116510,0.000226,25.035277,0.1595,0.152,7.93268,0.00000
4529.00,7.93266,25.116536,0.000220,25.035238,0.1595,0.153,7.93266,0.00000
4530.00,7.93230,25.116525,0.000225,25.035197,0.1596,0.153,7.93230,0.00000
4531.00,7.93192,25.116501,0.000227,25.035169,0.1596,0.153,7.93192,0.00000
4532.00,7.93237,25.116513,0.000230,25.035202,0.1597,0.153,7.93237,0.00000
4533.00,7.93239,25.116495,0.000234,25.035198,0.1597,0.153,7.93239,0.00000
4534.00,7.93278,25.116574,0.000237,25.035217,0.1598,0.153,7.93278,0.00000
4535.00,7.93309,25.116629,0.000231,25.035264,0.1598,0.153,7.93309,0.00000
4536.00,7.93318,25.116701,0.000230,25.035329,0.1598,0.153,7.93318,0.00000
4537.00,7.93231,25.116733,0.000223,25.035285,0.1598,0.153,7.93231,0.00000
4538.00,7.93132,25.116830,0.000221,25.035306,0.1599,0.153,7.93132,0.00000
4539.00,7.93058,25.116807,0.000216,25.035285,0.1599,0.154,7.93058,0.00000
4540.00,7.93045,25.116738,0.000219,25.035247,0.1599,0.154,7.93045,0.00000
4541.00,7.93031,25.116736,0.000214,25.035193,0.1599,0.154,7.93031,0.00000
4542.00,7.93048,25.116796,0.000213,25.035181,0.1600,0.154,7.93048,0.00000
4543.00,7.93154,25.116791,0.000220,25.035177,0.1600,0.154,7.93154,0.00000
4544.00,7.93063,25.116804,0.000227,25.035221,0.1601,0.154,7.93063,0.00000
4545.00,7.93025,25.116859,0.000229,25.035238,0.1601,0.154,7.93025,0.00000
4546.00,7.93021,25.116911,0.000235,25.035270,0.1601,0.154,7.93021,0.00000
4547.00,7.93029,25.116916,0.000237,25.035270,0.1601,0.154,7.93029,0.00000
4548.00,7.92967,25.116940,0.000232,25.035220,0.1601,0.154,7.92967,0.00000
4549.00,7.93075,25.117028,0.000226,25.035233,0.1601,0.154,7.93075,0.00000
4550.00,7.93021,25.117084,0.000226,25.035201,0.1601,0.154,7.93021,0.00000
4551.00,7.92993,25.117128,0.000227,25.035157,0.1601,0.154,7.92993,0.00000
4552.00,7.93016,25.117140,0.000225,25.035175,0.1601,0.154,7.93016,0.00000
4553.00,7.92942,25.117133,0.000226,25.035202,0.1601,0.154,7.92942,0.00000
4554.00,7.92860,25.117109,0.000229,25.035146,0.1601,0.154,7.92860,0.00000
4555.00,7.92787,25.117125,0.000227,25.035186,0.1602,0.154,7.92787,0.00000
4556.00,7.92766,25.117138,0.000222,25.035201,0.1602,0.155,7.92766,0.00000
4557.00,7.92652,25.117251,0.000227,25.035236,0.1602,0.155,7.92652,0.00000
4558.00,7.92765,25.117290,0.000226,25.035177,0.1602,0.155,7.92765,0.00000
4559.00,7.92778,25.117355,0.000226,25.035236,0.1602,0.155,7.92778,0.00000
4560.00,7.92802,25.117383,0.000227,25.035185,0.1602,0.155,7.92802,0.00000
4561.00,7.92778,25.117489,0.000229,25.035228,0.1602,0.155,7.92778,0.00000
4562.00,7.92827,25.117478,0.000228,25.035236,0.1602,0.155,7.92827,0.00000
4563.00,7.92813,25.117528,0.000229,25.035312,0.1602,0.155,7.92813,0.00000
4564.00,7.92839,25.117572,0.000231,25.035327,0.1602,0.155,7.92839,0.00000
4565.00,7.92972,25.117670,0.000235,25.035439,0.1601,0.155,7.92972,0.00000
4566.00,7.93030,25.117620,0.000239,25.035362,0.1601,0.155,7.93030,0.00000
4567.00,7.93038,25.117720,0.000241,25.035398,0.1601,0.155,7.93038,0.00000
4568.00,7.93062,25.117773,0.000240,25.035370,0.1601,0.155,7.93062,0.00000
4569.00,7.93082,25.117763,0.000241,25.035304,0.1601,0.155,7.93082,0.00000
4570.00,7.93023,25.117759,0.000239,25.035219,0.1601,0.155,7.93023,0.00000
4571.00,7.93091,25.117828,0.000240,25.035237,0.1601,0.156,7.93091,0.00000
4572.00,7.93170,25.117803,0.000242,25.035206,0.1600,0.155,7.93170,0.00000
4573.00,7.93159,25.117837,0.000243,25.035247,0.1600,0.155,7.93159,0.00000
4574.00,7.93105,25.117880,0.000239,25.035291,0.1600,0.156,7.93105,0.00000
4575.00,7.93096,25.117905,0.000237,25.035322,0.1600,0.156,7.93096,0.00000
4576.00,7.92904,25.117927,0.000236,25.035346,0.1600,0.156,7.92904,0.00000
4577.00,7.92673,25.117963,0.000236,25.035377,0.1601,0.156,7.92673,0.00000
4578.00,7.92636,25.117979,0.000243,25.035373,0.1601,0.156,7.92636,0.00000
4579.00,7.92555,25.118087,0.000247,25.035420,0.1602,0.156,7.92555,0.00000
4580.00,7.92552,25.118168,0.000251,25.035452,0.1602,0.156,7.92552,0.00000
4581.00,7.92661,25.118180,0.000252,25.035489,0.1602,0.156,7.92661,0.00000
4582.00,7.92780,25.118166,0.000257,25.035451,0.1601,0.156,7.92780,0.00000
4583.00,7.92690,25.118250,0.000256,25.035437,0.1601,0.156,7.92690,0.00000
4584.00,7.92705,25.118212,0.000256,25.035350,0.1601,0.156,7.92705,0.00000
4585.00,7.92592,25.118184,0.000255,25.035245,0.1601,0.155,7.92592,0.00000
4586.00,7.92470,25.118251,0.000256,25.035241,0.1600,0.155,7.92470,0.00000
4587.00,7.92412,25.118262,0.000249,25.035162,0.1600,0.156,7.92412,0.00000
4588.00,7.92427,25.118277,0.000248,25.035195,0.1600,0.156,7.92427,0.00000
4589.00,7.92474,25.118359,0.000246,25.035258,0.1599,0.156,7.92474,0.00000
4590.00,7.92622,25.118387,0.000238,25.035303,0.1599,0.156,7.92622,0.00000
4591.00,7.92768,25.118407,0.000234,25.035259,0.1598,0.156,7.92768,0.00000
4592.00,7.92833,25.118491,0.000234,25.035304,0.1597,0.156,7.92833,0.00000
4593.00,7.92844,25.118498,0.000234,25.035263,0.1597,0.156,7.92844,0.00000
4594.00,7.92904,25.118527,0.000235,25.035230,0.1596,0.157,7.92904,0.00000
4595.00,7.92829,25.118563,0.000241,25.035266,0.1595,0.156,7.92829,0.00000
4596.00,7.92765,25.118577,0.000241,25.035327,0.1595,0.157,7.92765,0.00000
4597.00,7.92694,25.118555,0.000242,25.035332,0.1594,0.157,7.92694,0.00000
4598.00,7.92715,25.118543,0.000240,25.035333,0.1594,0.157,7.92715,0.00000
4599.00,7.92665,25.118517,0.000237,25.035371,0.1593,0.157,7.92665,0.00000
4600.00,7.92746,25.118559,0.000237,25.035373,0.1592,0.157,7.92746,0.00000
4601.00,7.92820,25.118590,0.000239,25.035354,0.1592,0.157,7.92820,0.00000
4602.00,7.92831,25.118591,0.000236,25.035409,0.1591,0.157,7.92831,0.00000
4603.00,7.92832,25.118646,0.000233,25.035385,0.1591,0.157,7.92832,0.00000
4604.00,7.92847,25.118622,0.000232,25.035297,0.1590,0.157,7.92847,0.00000
4605.00,7.92864,25.118669,0.000228,25.035282,0.1589,0.158,7.92864,0.00000
4606.00,7.92744,25.118697,0.000227,25.035232,0.1588,0.158,7.92744,0.00000
4607.00,7.92751,25.118752,0.000228,25.035155,0.1588,0.158,7.92751,0.00000
4608.00,7.92692,25.118784,0.000228,25.035164,0.1587,0.158,7.92692,0.00000
4609.00,7.92694,25.118862,0.000230,25.035215,0.1587,0.158,7.92694,0.00000
4610.00,7.92646,25.118856,0.000234,25.035250,0.1586,0.158,7.92646,0.00000
4611.00,7.92771,25.118864,0.000232,25.035354,0.1586,0.158,7.92771,0.00000
4612.00,7.92774,25.118884,0.000230,25.035429,0.1586,0.158,7.92774,0.00000
4613.00,7.92835,25.118927,0.000235,25.035445,0.1585,0.158,7.92835,0.00000
4614.00,7.92849,25.118977,0.000240,25.035475,0.1585,0.158,7.92849,0.00000
4615.00,7.92945,25.119026,0.000241,25.035484,0.1585,0.158,7.92945,0.00000
4616.00,7.92976,25.119022,0.000243,25.035352,0.1585,0.158,7.92976,0.00000
4617.00,7.92980,25.119104,0.000238,25.035334,0.1585,0.158,7.92980,0.00000
4618.00,7.93054,25.119057,0.000232,25.035264,0.1585,0.158,7.93054,0.00000
4619.00,7.93057,25.119043,0.000226,25.035211,0.1584,0.158,7.93057,0.00000
4620.00,7.92953,25.119050,0.000226,25.035155,0.1584,0.159,7.92953,0.00000
4621.00,7.92868,25.119119,0.000216,25.035251,0.1585,0.159,7.92868,0.00000
4622.00,7.92801,25.119120,0.000218,25.035282,0.1585,0.159,7.92801,0.00000
4623.00,7.92739,25.119187,0.000221,25.035342,0.1585,0.159,7.92739,0.00000
4624.00,7.92849,25.119198,0.000219,25.035387,0.1586,0.159,7.92849,0.00000
4625.00,7.92838,25.119170,0.000220,25.035368,0.1586,0.159,7.92838,0.00000
4626.00,7.92950,25.119191,0.000224,25.035372,0.1586,0.159,7.92950,0.00000
4627.00,7.93108,25.119193,0.000225,25.035363,0.1586,0.159,7.93108,0.00000
4628.00,7.93210,25.119219,0.000224,25.035348,0.1586,0.159,7.93210,0.00000
4629.00,7.93185,25.119220,0.000224,25.035277,0.1586,0.160,7.93185,0.00000
4630.00,7.93243,25.119262,0.000222,25.035276,0.1586,0.160,7.93243,0.00000
4631.00,7.93216,25.119264,0.000229,25.035215,0.1586,0.160,7.93216,0.00000
4632.00,7.93243,25.119291,0.000234,25.035158,0.1586,0.160,7.93243,0.00000
4633.00,7.93243,25.119300,0.000240,25.035131,0.1586,0.159,7.93243,0.00000
4634.00,7.93266,25.119381,0.000242,25.035187,0.1586,0.159,7.93266,0.00000
4635.00,7.93221,25.119400,0.000242,25.035214,0.1586,0.159,7.93221,0.00000
@26,1.0000,2.0, 4620.094 
4636.00,7.93173,25.119415,0.000244,25.035245,0.1586,0.159,7.93173,0.00000
4637.00,7.93100,25.119426,0.000241,25.035256,0.1586,0.160,7.93100,0.00000
4638.00,7.93062,25.119499,0.000235,25.035345,0.1586,0.160,7.93062,0.00000
4639.00,7.92932,25.119524,0.000235,25.035332,0.1586,0.160,7.92932,0.00000
4640.00,7.92884,25.119586,0.000236,25.035351,0.1586,0.160,7.92884,0.00000
4641.00,7.92954,25.119537,0.000232,25.035309,0.1586,0.160,7.92954,0.00000
4642.00,7.92946,25.119563,0.000234,25.035301,0.1585,0.160,7.92946,0.00000
4643.00,7.92938,25.119596,0.000238,25.035268,0.1584,0.160,7.92938,0.00000
4644.00,7.92987,25.119558,0.000243,25.035273,0.1584,0.160,7.92987,0.00000
4645.00,7.93056,25.119590,0.000243,25.035311,0.1583,0.160,7.93056,0.00000
4646.00,7.93035,25.119735,0.000237,25.035380,0.1583,0.160,7.93035,0.00000
4647.00,7.93065,25.119820,0.000234,25.035502,0.1582,0.160,7.93065,0.00000
4648.00,7.93096,25.119859,0.000238,25.035519,0.1582,0.160,7.93096,0.00000
4649.00,7.92953,25.119934,0.000239,25.035454,0.1581,0.160,7.92953,0.00000
4650.00,7.92321,25.119939,0.000240,25.035367,0.1580,0.160,7.92321,0.00000
4651.00,7.91328,25.119930,0.000248,25.035271,0.1580,0.160,7.91328,0.00000
4652.00,7.90349,25.119886,0.000246,25.035126,0.1579,0.160,7.90349,0.00000
4653.00,7.89428,25.119857,0.000245,25.035118,0.1579,0.160,7.89428,0.00000
4654.00,7.88928,25.119846,0.000242,25.035151,0.1578,0.160,7.88928,0.00000
4655.00,7.89067,25.119901,0.000238,25.035218,0.1577,0.161,7.89067,0.00000
4656.00,7.89605,25.119953,0.000234,25.035251,0.1576,0.161,7.89605,0.00000
4657.00,7.90296,25.120002,0.000235,25.035277,0.1576,0.161,7.90296,0.00000
4658.00,7.90854,25.120032,0.000229,25.035255,0.1574,0.161,7.90854,0.00000
4659.00,7.91237,25.120135,0.000225,25.035278,0.1573,0.161,7.91237,0.00000
4660.00,7.91462,25.120223,0.000230,25.035310,0.1573,0.161,7.91462,0.00000
4661.00,7.91672,25.120257,0.000234,25.035398,0.1573,0.161,7.91672,0.00000
4662.00,7.91725,25.120296,0.000237,25.035457,0.1572,0.161,7.91725,0.00000
4663.00,7.91774,25.120335,0.000240,25.035472,0.1572,0.161,7.91774,0.00000
4664.00,7.91819,25.120336,0.000242,25.035451,0.1572,0.161,7.91819,0.00000
4665.00,7.92030,25.120325,0.000239,25.035404,0.1571,0.161,7.92030,0.00000
4666.00,7.92146,25.120337,0.000235,25.035373,0.1571,0.161,7.92146,0.00000
4667.00,7.92327,25.120394,0.000235,25.035333,0.1571,0.161,7.92327,0.00000
4668.00,7.92458,25.120414,0.000237,25.035347,0.1570,0.162,7.92458,0.00000
4669.00,7.92549,25.120424,0.000237,25.035360,0.1570,0.162,7.92549,0.00000
4670.00,7.92494,25.120448,0.000235,25.035367,0.1570,0.162,7.92494,0.00000
4671.00,7.92422,25.120488,0.000238,25.035334,0.1570,0.162,7.92422,0.00000
4672.00,7.92426,25.120494,0.000238,25.035392,0.1570,0.162,7.92426,0.00000
4673.00,7.92576,25.120532,0.000236,25.035386,0.1570,0.162,7.92576,0.00000
4674.00,7.92549,25.120565,0.000237,25.035372,0.1570,0.162,7.92549,0.00000
4675.00,7.92561,25.120588,0.000242,25.035364,0.1570,0.162,7.92561,0.00000
4676.00,7.92687,25.120591,0.000242,25.035379,0.1571,0.162,7.92687,0.00000
4677.00,7.92608,25.120562,0.000234,25.035283,0.1571,0.162,7.92608,0.00000
4678.00,7.92577,25.120580,0.000235,25.035300,0.1571,0.162,7.92577,0.00000
4679.00,7.92693,25.120593,0.000234,25.035334,0.1572,0.162,7.92693,0.00000
4680.00,7.92760,25.120558,0.000227,25.035307,0.1572,0.163,7.92760,0.00000
4681.00,7.92720,25.120570,0.000230,25.035291,0.1573,0.163,7.92720,0.00000
4682.00,7.92890,25.120636,0.000242,25.035330,0.1573,0.163,7.92890,0.00000
4683.00,7.92901,25.120679,0.000246,25.035315,0.1574,0.162,7.92901,0.00000
4684.00,7.92895,25.120693,0.000248,25.035292,0.1575,0.163,7.92895,0.00000
4685.00,7.92916,25.120753,0.000255,25.035284,0.1575,0.162,7.92916,0.00000
4686.00,7.92966,25.120798,0.000253,25.035269,0.1576,0.162,7.92966,0.00000
4687.00,7.92871,25.120837,0.000252,25.035249,0.1576,0.162,7.92871,0.00000
4688.00,7.92790,25.120812,0.000247,25.035218,0.1576,0.163,7.92790,0.00000
4689.00,7.92694,25.120861,0.000240,25.035207,0.1576,0.163,7.92694,0.00000
4690.00,7.92604,25.120879,0.000244,25.035229,0.1576,0.163,7.92604,0.00000
4691.00,7.92532,25.120886,0.000243,25.035224,0.1576,0.163,7.92532,0.00000
4692.00,7.92462,25.120930,0.000244,25.035283,0.1576,0.163,7.92462,0.00000
4693.00,7.92483,25.120964,0.000243,25.035254,0.1576,0.163,7.92483,0.00000
4694.00,7.92596,25.121011,0.000248,25.035291,0.1576,0.163,7.92596,0.00000
4695.00,7.92679,25.120995,0.000239,25.035235,0.1575,0.163,7.92679,0.00000
4696.00,7.92720,25.120991,0.000241,25.035220,0.1575,0.163,7.92720,0.00000
4697.00,7.92785,25.120996,0.000238,25.035175,0.1575,0.163,7.92785,0.00000
4698.00,7.92859,25.121043,0.000240,25.035226,0.1575,0.163,7.92859,0.00000
4699.00,7.92897,25.121014,0.000236,25.035123,0.1575,0.163,7.92897,0.00000
4700.00,7.92905,25.121080,0.000239,25.035163,0.1575,0.163,7.92905,0.00000
4701.00,7.92947,25.121149,0.000235,25.035236,0.1575,0.163,7.92947,0.00000
4702.00,7.92979,25.121174,0.000232,25.035240,0.1574,0.164,7.92979,0.00000
4703.00,7.92982,25.121239,0.000227,25.035202,0.1575,0.164,7.92982,0.00000
4704.00,7.92922,25.121271,0.000228,25.035235,0.1575,0.164,7.92922,0.00000
4705.00,7.92864,25.121303,0.000227,25.035183,0.1574,0.164,7.92864,0.00000
4706.00,7.92915,25.121323,0.000224,25.035094,0.1574,0.164,7.92915,0.00000
4707.00,7.92916,25.121345,0.000218,25.035036,0.1574,0.164,7.92916,0.00000
4708.00,7.92874,25.121343,0.000225,25.035103,0.1574,0.164,7.92874,0.00000
4709.00,7.92885,25.121408,0.000228,25.035105,0.1574,0.164,7.92885,0.00000
4710.00,7.92926,25.121406,0.000228,25.035137,0.1573,0.164,7.92926,0.00000
4711.00,7.92836,25.121452,0.000230,25.035204,0.1573,0.165,7.92836,0.00000
4712.00,7.92811,25.121485,0.000237,25.035251,0.1573,0.164,7.92811,0.00000
4713.00,7.92885,25.121505,0.000233,25.035189,0.1572,0.165,7.92885,0.00000
4714.00,7.92914,25.121481,0.000231,25.035209,0.1573,0.165,7.92914,0.00000
4715.00,7.92923,25.121532,0.000230,25.035241,0.1573,0.165,7.92923,0.00000
4716.00,7.92932,25.121570,0.000230,25.035200,0.1572,0.165,7.92932,0.00000
4717.00,7.92847,25.121572,0.000225,25.035119,0.1572,0.165,7.92847,0.00000
4718.00,7.92749,25.121593,0.000224,25.035085,0.1572,0.165,7.92749,0.00000
4719.00,7.92803,25.121632,0.000223,25.035019,0.1572,0.165,7.92803,0.00000
4720.00,7.92895,25.121679,0.000221,25.034988,0.1572,0.165,7.92895,0.00000
4721.00,7.92885,25.121641,0.000223,25.034932,0.1573,0.165,7.92885,0.00000
4722.00,7.92993,25.121694,0.000227,25.034973,0.1573,0.165,7.92993,0.00000
4723.00,7.93054,25.121721,0.000226,25.035004,0.1572,0.165,7.93054,0.00000
4724.00,7.92979,25.121842,0.000227,25.035122,0.1572,0.165,7.92979,0.00000
4725.00,7.92842,25.121863,0.000229,25.035141,0.1572,0.165,7.92842,0.00000
4726.00,7.92840,25.121946,0.000224,25.035235,0.1572,0.166,7.92840,0.00000
4727.00,7.92811,25.121997,0.000221,25.035317,0.1572,0.166,7.92811,0.00000
4728.00,7.92830,25.122070,0.000220,25.035327,0.1572,0.166,7.92830,0.00000
4729.00,7.92855,25.122082,0.000220,25.035275,0.1572,0.166,7.92855,0.00000
4730.00,7.92985,25.122090,0.000220,25.035236,0.1572,0.166,7.92985,0.00000
4731.00,7.93078,25.122133,0.000226,25.035187,0.1572,0.166,7.93078,0.00000
4732.00,7.93079,25.122178,0.000231,25.035134,0.1571,0.166,7.93079,0.00000
4733.00,7.93044,25.122220,0.000234,25.035144,0.1571,0.166,7.93044,0.00000
4734.00,7.92945,25.122194,0.000235,25.035103,0.1570,0.166,7.92945,0.00000
4735.00,7.92806,25.122290,0.000234,25.035155,0.1570,0.166,7.92806,0.00000
4736.00,7.92780,25.122348,0.000234,25.035189,0.1569,0.166,7.92780,0.00000
4737.00,7.92796,25.122341,0.000230,25.035229,0.1569,0.166,7.92796,0.00000
4738.00,7.92773,25.122344,0.000224,25.035265,0.1568,0.166,7.92773,0.00000
4739.00,7.92832,25.122358,0.000225,25.035340,0.1568,0.166,7.92832,0.00000
4740.00,7.92832,25.122335,0.000229,25.035303,0.1567,0.166,7.92832,0.00000
4741.00,7.92803,25.122298,0.000227,25.035237,0.1567,0.166,7.92803,0.00000
4742.00,7.92775,25.122328,0.000228,25.035194,0.1566,0.166,7.92775,0.00000
4743.00,7.92807,25.122341,0.000235,25.035114,0.1565,0.166,7.92807,0.00000
4744.00,7.92885,25.122407,0.000235,25.035151,0.1565,0.166,7.92885,0.00000
4745.00,7.92930,25.122438,0.000234,25.035174,0.1564,0.166,7.92930,0.00000
4746.00,7.92864,25.122510,0.000232,25.035237,0.1564,0.167,7.92864,0.00000
4747.00,7.92826,25.122528,0.000235,25.035169,0.1564,0.167,7.92826,0.00000
4748.00,7.92793,25.122512,0.000230,25.035122,0.1564,0.167,7.92793,0.00000
4749.00,7.92745,25.122513,0.000231,25.035027,0.1564,0.167,7.92745,0.00000
4750.00,7.92725,25.122546,0.000231,25.035034,0.1564,0.167,7.92725,0.00000
4751.00,7.92721,25.122542,0.000230,25.035003,0.1563,0.167,7.92721,0.00000
4752.00,7.92792,25.122592,0.000225,25.035099,0.1563,0.167,7.92792,0.00000
4753.00,7.92807,25.122628,0.000228,25.035188,0.1563,0.167,7.92807,0.00000
4754.00,7.92799,25.122687,0.000227,25.035237,0.1563,0.167,7.92799,0.00000
4755.00,7.92781,25.122724,0.000227,25.035218,0.1563,0.167,7.92781,0.00000
4756.00,7.92801,25.122779,0.000229,25.035260,0.1563,0.167,7.92801,0.00000
4757.00,7.92785,25.122835,0.000234,25.035300,0.1563,0.167,7.92785,0.00000
4758.00,7.92698,25.122901,0.000235,25.035344,0.1563,0.167,7.92698,0.00000
4759.00,7.92603,25.122950,0.000235,25.035376,0.1563,0.167,7.92603,0.00000
4760.00,7.92651,25.123003,0.000235,25.035408,0.1562,0.167,7.92651,0.00000
4761.00,7.92722,25.122997,0.000232,25.035339,0.1562,0.167,7.92722,0.00000
4762.00,7.92719,25.122980,0.000227,25.035246,0.1561,0.168,7.92719,0.00000
4763.00,7.92737,25.122939,0.000227,25.035073,0.1561,0.168,7.92737,0.00000
4764.00,7.92747,25.122968,0.000231,25.035034,0.1560,0.168,7.92747,0.00000
4765.00,7.92717,25.122903,0.000236,25.034995,0.1560,0.168,7.92717,0.00000
4766.00,7.92615,25.122960,0.000239,25.035029,0.1559,0.168,7.92615,0.00000
4767.00,7.92516,25.123013,0.000246,25.035046,0.1559,0.168,7.92516,0.00000
4768.00,7.92536,25.123089,0.000243,25.035137,0.1558,0.168,7.92536,0.00000
4769.00,7.92592,25.123097,0.000240,25.035145,0.1558,0.168,7.92592,0.00000
4770.00,7.92607,25.123198,0.000238,25.035194,0.1557,0.168,7.92607,0.00000
4771.00,7.92685,25.123255,0.000239,25.035257,0.1557,0.168,7.92685,0.00000
4772.00,7.92683,25.123265,0.000237,25.035249,0.1557,0.168,7.92683,0.00000
4773.00,7.92579,25.123338,0.000241,25.035285,0.1556,0.168,7.92579,0.00000
4774.00,7.92593,25.123398,0.000239,25.035310,0.1556,0.168,7.92593,0.00000
4775.00,7.92692,25.123437,0.000232,25.035321,0.1556,0.168,7.92692,0.00000
4776.00,7.92562,25.123458,0.000229,25.035275,0.1556,0.169,7.92562,0.00000
4777.00,7.92679,25.123491,0.000230,25.035285,0.1556,0.169,7.92679,0.00000
4778.00,7.92827,25.123464,0.000226,25.035271,0.1556,0.169,7.92827,0.00000
4779.00,7.92780,25.123453,0.000232,25.035208,0.1556,0.169,7.92780,0.00000
4780.00,7.92704,25.123475,0.000237,25.035206,0.1555,0.169,7.92704,0.00000
4781.00,7.92721,25.123391,0.000238,25.035131,0.1555,0.169,7.92721,0.00000
4782.00,7.92688,25.123431,0.000236,25.035163,0.1555,0.169,7.92688,0.00000
4783.00,7.92611,25.123515,0.000241,25.035224,0.1555,0.169,7.92611,0.00000
4784.00,7.92585,25.123571,0.000239,25.035318,0.1555,0.169,7.92585,0.00000
4785.00,7.92532,25.123579,0.000240,25.035285,0.1555,0.169,7.92532,0.00000
4786.00,7.92544,25.123702,0.000245,25.035349,0.1555,0.169,7.92544,0.00000
4787.00,7.92502,25.123752,0.000251,25.035336,0.1554,0.169,7.92502,0.00000
4788.00,7.92648,25.123760,0.000248,25.035275,0.1554,0.169,7.92648,0.00000
4789.00,7.92668,25.123786,0.000248,25.035177,0.1554,0.169,7.92668,0.00000
4790.00,7.92545,25.123835,0.000250,25.035189,0.1553,0.169,7.92545,0.00000
4791.00,7.92494,25.123880,0.000243,25.035239,0.1553,0.169,7.92494,0.00000
4792.00,7.92505,25.123881,0.000239,25.035237,0.1553,0.169,7.92505,0.00000
4793.00,7.92295,25.123896,0.000239,25.035278,0.1553,0.169,7.92295,0.00000
4794.00,7.92301,25.123870,0.000238,25.035330,0.1553,0.169,7.92301,0.00000
4795.00,7.92356,25.123879,0.000241,25.035341,0.1553,0.169,7.92356,0.00000
4796.00,7.92477,25.123882,0.000242,25.035360,0.1552,0.169,7.92477,0.00000
4797.00,7.92523,25.123934,0.000241,25.035403,0.1552,0.170,7.92523,0.00000
4798.00,7.92571,25.123985,0.000237,25.035349,0.1552,0.170,7.92571,0.00000
4799.00,7.92601,25.124119,0.000234,25.035368,0.1552,0.170,7.92601,0.00000
4800.00,7.92643,25.124163,0.000227,25.035361,0.1552,0.170,7.92643,0.00000
4801.00,7.92537,25.124181,0.000226,25.035264,0.1551,0.170,7.92537,0.00000
4802.00,7.92453,25.124210,0.000234,25.035206,0.1551,0.170,7.92453,0.00000
4803.00,7.92492,25.124235,0.000241,25.035209,0.1551,0.170,7.92492,0.00000
4804.00,7.92487,25.124202,0.000244,25.035182,0.1550,0.170,7.92487,0.00000
4805.00,7.92422,25.124208,0.000248,25.035236,0.1550,0.170,7.92422,0.00000
4806.00,7.92463,25.124260,0.000249,25.035321,0.1550,0.170,7.92463,0.00000
4807.00,7.92502,25.124265,0.000240,25.035331,0.1550,0.170,7.92502,0.00000
4808.00,7.92437,25.124310,0.000239,25.035397,0.1549,0.170,7.92437,0.00000
4809.00,7.92424,25.124302,0.000237,25.035377,0.1549,0.170,7.92424,0.00000
4810.00,7.92531,25.124358,0.000236,25.035390,0.1548,0.171,7.92531,0.00000
4811.00,7.92610,25.124372,0.000236,25.035387,0.1548,0.171,7.92610,0.00000
4812.00,7.92623,25.124368,0.000241,25.035401,0.1547,0.170,7.92623,0.00000
4813.00,7.92680,25.124394,0.000240,25.035393,0.1547,0.170,7.92680,0.00000
4814.00,7.92679,25.124458,0.000240,25.035469,0.1546,0.171,7.92679,0.00000
4815.00,7.92640,25.124479,0.000233,25.035401,0.1546,0.171,7.92640,0.00000
@27,1.0000,2.0, 4800.067 
4816.00,7.92665,25.124542,0.000232,25.035369,0.1546,0.171,7.92665,0.00000
4817.00,7.92639,25.124610,0.000232,25.035292,0.1545,0.171,7.92639,0.00000
4818.00,7.92146,25.124681,0.000233,25.035297,0.1545,0.171,7.92146,0.00000
4819.00,7.91184,25.124689,0.000231,25.035230,0.1544,0.171,7.91184,0.00000
4820.00,7.90266,25.124703,0.000236,25.035187,0.1544,0.171,7.90266,0.00000
4821.00,7.89327,25.124682,0.000238,25.035218,0.1543,0.171,7.89327,0.00000
4822.00,7.88747,25.124652,0.000234,25.035269,0.1543,0.171,7.88747,0.00000
4823.00,7.88873,25.124614,0.000229,25.035200,0.1543,0.171,7.88873,0.00000
4824.00,7.89565,25.124677,0.000230,25.035211,0.1543,0.171,7.89565,0.00000
4825.00,7.90226,25.124709,0.000229,25.035211,0.1542,0.172,7.90226,0.00000
4826.00,7.90900,25.124778,0.000231,25.035213,0.1542,0.172,7.90900,0.00000
4827.00,7.91336,25.124869,0.000232,25.035313,0.1542,0.172,7.91336,0.00000
4828.00,7.91531,25.124870,0.000235,25.035382,0.1541,0.172,7.91531,0.00000
4829.00,7.91612,25.124912,0.000236,25.035421,0.1541,0.172,7.91612,0.00000
4830.00,7.91843,25.124936,0.000240,25.035453,0.1541,0.172,7.91843,0.00000
4831.00,7.91892,25.124926,0.000237,25.035348,0.1540,0.172,7.91892,0.00000
4832.00,7.91916,25.124980,0.000234,25.035286,0.1540,0.172,7.91916,0.00000
4833.00,7.91986,25.124971,0.000234,25.035207,0.1540,0.172,7.91986,0.00000
4834.00,7.92012,25.124938,0.000234,25.035128,0.1540,0.172,7.92012,0.00000
4835.00,7.91851,25.124960,0.000234,25.035131,0.1540,0.172,7.91851,0.00000
4836.00,7.91845,25.125020,0.000233,25.035210,0.1540,0.173,7.91845,0.00000
4837.00,7.91935,25.124995,0.000238,25.035208,0.1540,0.173,7.91935,0.00000
4838.00,7.92001,25.125098,0.000241,25.035212,0.1540,0.172,7.92001,0.00000
4839.00,7.92131,25.125158,0.000242,25.035274,0.1540,0.172,7.92131,0.00000
4840.00,7.92341,25.125199,0.000241,25.035344,0.1541,0.172,7.92341,0.00000
4841.00,7.92436,25.125135,0.000241,25.035321,0.1541,0.172,7.92436,0.00000
4842.00,7.92472,25.125165,0.000236,25.035312,0.1541,0.172,7.92472,0.00000
4843.00,7.92494,25.125215,0.000237,25.035408,0.1541,0.172,7.92494,0.00000
4844.00,7.92500,25.125264,0.000236,25.035423,0.1541,0.172,7.92500,0.00000
4845.00,7.92406,25.125295,0.000235,25.035361,0.1540,0.173,7.92406,0.00000
4846.00,7.92365,25.125366,0.000234,25.035332,0.1540,0.173,7.92365,0.00000
4847.00,7.92378,25.125391,0.000233,25.035319,0.1540,0.173,7.92378,0.00000
4848.00,7.92301,25.125385,0.000231,25.035242,0.1540,0.173,7.92301,0.00000
4849.00,7.92220,25.125350,0.000234,25.035184,0.1540,0.173,7.92220,0.00000
4850.00,7.92214,25.125382,0.000238,25.035224,0.1540,0.173,7.92214,0.00000
4851.00,7.92303,25.125383,0.000235,25.035212,0.1540,0.173,7.92303,0.00000
4852.00,7.92398,25.125432,0.000231,25.035208,0.1540,0.174,7.92398,0.00000
4853.00,7.92531,25.125477,0.000225,25.035232,0.1540,0.174,7.92531,0.00000
4854.00,7.92595,25.125545,0.000216,25.035204,0.1539,0.174,7.92595,0.00000
4855.00,7.92666,25.125574,0.000211,25.035148,0.1539,0.174,7.92666,0.00000
4856.00,7.92644,25.125642,0.000217,25.035169,0.1539,0.174,7.92644,0.00000
4857.00,7.92590,25.125695,0.000223,25.035174,0.1539,0.174,7.92590,0.00000
4858.00,7.92609,25.125689,0.000228,25.035152,0.1539,0.174,7.92609,0.00000
4859.00,7.92625,25.125700,0.000233,25.035211,0.1539,0.174,7.92625,0.00000
4860.00,7.92616,25.125713,0.000238,25.035184,0.1539,0.174,7.92616,0.00000
4861.00,7.92606,25.125741,0.000232,25.035144,0.1539,0.174,7.92606,0.00000
4862.00,7.92613,25.125750,0.000231,25.035125,0.1538,0.174,7.92613,0.00000
4863.00,7.92574,25.125770,0.000230,25.035112,0.1538,0.174,7.92574,0.00000
4864.00,7.92582,25.125811,0.000229,25.035092,0.1537,0.174,7.92582,0.00000
4865.00,7.92614,25.125801,0.000227,25.035139,0.1537,0.174,7.92614,0.00000
4866.00,7.92665,25.125834,0.000234,25.035211,0.1536,0.174,7.92665,0.00000
4867.00,7.92585,25.125819,0.000235,25.035189,0.1536,0.174,7.92585,0.00000
4868.00,7.92597,25.125857,0.000234,25.035234,0.1536,0.174,7.92597,0.00000
4869.00,7.92635,25.125908,0.000229,25.035227,0.1535,0.174,7.92635,0.00000
4870.00,7.92677,25.126008,0.000228,25.035230,0.1534,0.174,7.92677,0.00000
4871.00,7.92699,25.126065,0.000226,25.035272,0.1533,0.175,7.92699,0.00000
4872.00,7.92678,25.126141,0.000231,25.035343,0.1533,0.174,7.92678,0.00000
4873.00,7.92703,25.126184,0.000234,25.035327,0.1532,0.174,7.92703,0.00000
4874.00,7.92620,25.126174,0.000240,25.035294,0.1531,0.174,7.92620,0.00000
4875.00,7.92583,25.126166,0.000237,25.035262,0.1530,0.174,7.92583,0.00000
4876.00,7.92601,25.126152,0.000237,25.035200,0.1529,0.174,7.92601,0.00000
4877.00,7.92681,25.126142,0.000234,25.035137,0.1528,0.175,7.92681,0.00000
4878.00,7.92641,25.126164,0.000230,25.035107,0.1527,0.175,7.92641,0.00000
4879.00,7.92628,25.126177,0.000222,25.035114,0.1526,0.175,7.92628,0.00000
4880.00,7.92659,25.126235,0.000222,25.035075,0.1526,0.175,7.92659,0.00000
4881.00,7.92578,25.126309,0.000223,25.035061,0.1525,0.176,7.92578,0.00000
4882.00,7.92497,25.126340,0.000219,25.035067,0.1525,0.176,7.92497,0.00000
4883.00,7.92534,25.126393,0.000222,25.035151,0.1524,0.176,7.92534,0.00000
4884.00,7.92599,25.126486,0.000227,25.035298,0.1523,0.176,7.92599,0.00000
4885.00,7.92535,25.126458,0.000234,25.035336,0.1523,0.175,7.92535,0.00000
4886.00,7.92536,25.126473,0.000236,25.035317,0.1522,0.175,7.92536,0.00000
4887.00,7.92546,25.126511,0.000243,25.035327,0.1522,0.175,7.92546,0.00000
4888.00,7.92458,25.126570,0.000239,25.035288,0.1522,0.175,7.92458,0.00000
4889.00,7.92395,25.126562,0.000242,25.035165,0.1521,0.175,7.92395,0.00000
4890.00,7.92350,25.126596,0.000236,25.035128,0.1521,0.176,7.92350,0.00000
4891.00,7.92281,25.126587,0.000234,25.035085,0.1521,0.176,7.92281,0.00000
4892.00,7.92240,25.126649,0.000231,25.035092,0.1520,0.176,7.92240,0.00000
4893.00,7.92352,25.126682,0.000232,25.035111,0.1520,0.176,7.92352,0.00000
4894.00,7.92422,25.126719,0.000226,25.035129,0.1520,0.176,7.92422,0.00000
4895.00,7.92449,25.126769,0.000228,25.035189,0.1520,0.176,7.92449,0.00000
4896.00,7.92592,25.126820,0.000228,25.035256,0.1520,0.176,7.92592,0.00000
4897.00,7.92736,25.126803,0.000225,25.035202,0.1520,0.176,7.92736,0.00000
4898.00,7.92715,25.126745,0.000226,25.035126,0.1520,0.176,7.92715,0.00000
4899.00,7.92751,25.126755,0.000234,25.035139,0.1520,0.176,7.92751,0.00000
4900.00,7.92845,25.126757,0.000231,25.035136,0.1520,0.176,7.92845,0.00000
4901.00,7.92793,25.126799,0.000227,25.035184,0.1521,0.176,7.92793,0.00000
4902.00,7.92723,25.126819,0.000228,25.035227,0.1521,0.177,7.92723,0.00000
4903.00,7.92714,25.126894,0.000229,25.035237,0.1521,0.177,7.92714,0.00000
4904.00,7.92698,25.126940,0.000226,25.035236,0.1522,0.177,7.92698,0.00000
4905.00,7.92641,25.126994,0.000228,25.035250,0.1522,0.177,7.92641,0.00000
4906.00,7.92652,25.127009,0.000229,25.035227,0.1522,0.177,7.92652,0.00000
4907.00,7.92650,25.127055,0.000233,25.035223,0.1523,0.177,7.92650,0.00000
4908.00,7.92584,25.127096,0.000239,25.035267,0.1523,0.177,7.92584,0.00000
4909.00,7.92539,25.127117,0.000241,25.035259,0.1524,0.177,7.92539,0.00000
4910.00,7.92516,25.127138,0.000240,25.035233,0.1524,0.177,7.92516,0.00000
4911.00,7.92467,25.127151,0.000241,25.035238,0.1525,0.177,7.92467,0.00000
4912.00,7.92513,25.127167,0.000238,25.035241,0.1526,0.177,7.92513,0.00000
4913.00,7.92581,25.127187,0.000233,25.035210,0.1527,0.177,7.92581,0.00000
4914.00,7.92658,25.127210,0.000232,25.035222,0.1527,0.178,7.92658,0.00000
4915.00,7.92742,25.127240,0.000242,25.035218,0.1528,0.177,7.92742,0.00000
4916.00,7.92851,25.127263,0.000247,25.035227,0.1529,0.177,7.92851,0.00000
4917.00,7.92790,25.127275,0.000246,25.035245,0.1530,0.177,7.92790,0.00000
4918.00,7.92697,25.127305,0.000248,25.035295,0.1531,0.177,7.92697,0.00000
4919.00,7.92613,25.127333,0.000248,25.035237,0.1532,0.177,7.92613,0.00000
4920.00,7.92563,25.127326,0.000244,25.035216,0.1533,0.177,7.92563,0.00000
4921.00,7.92492,25.127417,0.000239,25.035218,0.1534,0.178,7.92492,0.00000
4922.00,7.92559,25.127459,0.000238,25.035212,0.1536,0.178,7.92559,0.00000
4923.00,7.92657,25.127485,0.000239,25.035221,0.1537,0.178,7.92657,0.00000
4924.00,7.92756,25.127550,0.000240,25.035329,0.1538,0.178,7.92756,0.00000
4925.00,7.92815,25.127636,0.000236,25.035382,0.1539,0.178,7.92815,0.00000
4926.00,7.92782,25.127669,0.000238,25.035424,0.1540,0.178,7.92782,0.00000
4927.00,7.92737,25.127687,0.000241,25.035453,0.1541,0.178,7.92737,0.00000
4928.00,7.92790,25.127745,0.000242,25.035503,0.1542,0.178,7.92790,0.00000
4929.00,7.92829,25.127777,0.000243,25.035451,0.1544,0.178,7.92829,0.00000
4930.00,7.92736,25.127786,0.000242,25.035391,0.1545,0.178,7.92736,0.00000
4931.00,7.92700,25.127745,0.000241,25.035298,0.1546,0.178,7.92700,0.00000
4932.00,7.92696,25.127809,0.000241,25.035243,0.1547,0.178,7.92696,0.00000
4933.00,7.92545,25.127780,0.000238,25.035174,0.1549,0.178,7.92545,0.00000
4934.00,7.92325,25.127750,0.000232,25.035223,0.1550,0.179,7.92325,0.00000
4935.00,7.92210,25.127771,0.000230,25.035261,0.1552,0.179,7.92210,0.00000
4936.00,7.92252,25.127807,0.000229,25.035234,0.1553,0.179,7.92252,0.00000
4937.00,7.92239,25.127802,0.000227,25.035253,0.1554,0.179,7.92239,0.00000
4938.00,7.92252,25.127836,0.000224,25.035290,0.1556,0.179,7.92252,0.00000
4939.00,7.92373,25.127907,0.000224,25.035278,0.1557,0.179,7.92373,0.00000
4940.00,7.92515,25.127880,0.000230,25.035301,0.1558,0.179,7.92515,0.00000
4941.00,7.92500,25.127855,0.000229,25.035354,0.1560,0.179,7.92500,0.00000
4942.00,7.92494,25.127886,0.000225,25.035385,0.1561,0.180,7.92494,0.00000
4943.00,7.92513,25.127926,0.000223,25.035357,0.1563,0.180,7.92513,0.00000
4944.00,7.92352,25.127890,0.000222,25.035308,0.1565,0.180,7.92352,0.00000
4945.00,7.92278,25.127951,0.000220,25.035281,0.1566,0.180,7.92278,0.00000
4946.00,7.92297,25.128050,0.000221,25.035325,0.1568,0.180,7.92297,0.00000
4947.00,7.92295,25.128063,0.000226,25.035291,0.1569,0.180,7.92295,0.00000
4948.00,7.92379,25.128058,0.000228,25.035289,0.1570,0.180,7.92379,0.00000
4949.00,7.92615,25.128099,0.000228,25.035326,0.1572,0.180,7.92615,0.00000
4950.00,7.92673,25.128158,0.000229,25.035377,0.1573,0.180,7.92673,0.00000
4951.00,7.92714,25.128209,0.000230,25.035390,0.1574,0.180,7.92714,0.00000
4952.00,7.92728,25.128227,0.000227,25.035433,0.1576,0.180,7.92728,0.00000
4953.00,7.92537,25.128234,0.000228,25.035454,0.1577,0.180,7.92537,0.00000
4954.00,7.92364,25.128255,0.000229,25.035393,0.1579,0.180,7.92364,0.00000
4955.00,7.92304,25.128244,0.000228,25.035367,0.1580,0.180,7.92304,0.00000
4956.00,7.92276,25.128236,0.000232,25.035326,0.1581,0.180,7.92276,0.00000
4957.00,7.92282,25.128244,0.000235,25.035308,0.1583,0.180,7.92282,0.00000
4958.00,7.92438,25.128322,0.000240,25.035325,0.1584,0.180,7.92438,0.00000
4959.00,7.92607,25.128379,0.000241,25.035448,0.1586,0.180,7.92607,0.00000
4960.00,7.92674,25.128411,0.000246,25.035472,0.1587,0.180,7.92674,0.00000
4961.00,7.92720,25.128426,0.000246,25.035526,0.1589,0.180,7.92720,0.00000
4962.00,7.92671,25.128479,0.000243,25.035545,0.1591,0.180,7.92671,0.00000
4963.00,7.92677,25.128491,0.000246,25.035469,0.1592,0.180,7.92677,0.00000
4964.00,7.92570,25.128504,0.000251,25.035319,0.1594,0.180,7.92570,0.00000
4965.00,7.92649,25.128553,0.000247,25.035276,0.1596,0.180,7.92649,0.00000
4966.00,7.92574,25.128588,0.000244,25.035232,0.1597,0.180,7.92574,0.00000
4967.00,7.92521,25.128622,0.000246,25.035228,0.1599,0.180,7.92521,0.00000
4968.00,7.92452,25.128660,0.000237,25.035300,0.1600,0.181,7.92452,0.00000
4969.00,7.92525,25.128681,0.000231,25.035360,0.1602,0.181,7.92525,0.00000
4970.00,7.92475,25.128698,0.000227,25.035346,0.1603,0.181,7.92475,0.00000
4971.00,7.92522,25.128714,0.000226,25.035291,0.1604,0.181,7.92522,0.00000
4972.00,7.92623,25.128755,0.000223,25.035244,0.1604,0.181,7.92623,0.00000
4973.00,7.92648,25.128785,0.000231,25.035255,0.1605,0.181,7.92648,0.00000
4974.00,7.92530,25.128830,0.000236,25.035289,0.1606,0.181,7.92530,0.00000
4975.00,7.92394,25.128838,0.000238,25.035303,0.1607,0.181,7.92394,0.00000
4976.00,7.92337,25.128922,0.000243,25.035362,0.1608,0.181,7.92337,0.00000
4977.00,7.92281,25.128952,0.000240,25.035437,0.1608,0.181,7.92281,0.00000
4978.00,7.92273,25.128964,0.000232,25.035364,0.1608,0.181,7.92273,0.00000
4979.00,7.92406,25.128916,0.000228,25.035324,0.1609,0.182,7.92406,0.00000
4980.00,7.92543,25.128943,0.000222,25.035311,0.1609,0.182,7.92543,0.00000
4981.00,7.92593,25.128898,0.000220,25.035297,0.1609,0.182,7.92593,0.00000
4982.00,7.92604,25.128971,0.000225,25.035307,0.1610,0.182,7.92604,0.00000
4983.00,7.92569,25.128964,0.000229,25.035302,0.1610,0.182,7.92569,0.00000
4984.00,7.92469,25.129063,0.000228,25.035300,0.1611,0.182,7.92469,0.00000
4985.00,7.92463,25.129101,0.000232,25.035323,0.1612,0.182,7.92463,0.00000
4986.00,7.92439,25.129110,0.000231,25.035281,0.1612,0.182,7.92439,0.00000
4987.00,7.92487,25.129087,0.000229,25.035243,0.1613,0.182,7.92487,0.00000
4988.00,7.92465,25.129123,0.000227,25.035242,0.1613,0.182,7.92465,0.00000
4989.00,7.92446,25.129113,0.000220,25.035232,0.1614,0.183,7.92446,0.00000
4990.00,7.92362,25.129111,0.000225,25.035226,0.1614,0.183,7.92362,0.00000
4991.00,7.92382,25.129081,0.000220,25.035172,0.1615,0.183,7.92382,0.00000
4992.00,7.92345,25.129090,0.000219,25.035121,0.1615,0.183,7.92345,0.00000
4993.00,7.92376,25.129079,0.000214,25.035067,0.1615,0.183,7.92376,0.00000
4994.00,7.92321,25.129156,0.000220,25.035088,0.1615,0.183,7.92321,0.00000
4995.00,7.92331,25.129216,0.000218,25.035089,0.1616,0.183,7.92331,0.00000
@28,1.0000,2.0, 4980.032 
4996.00,7.92231,25.129334,0.000219,25.035187,0.1616,0.183,7.92231,0.00000
4997.00,7.92224,25.129381,0.000220,25.035250,0.1616,0.183,7.92224,0.00000
4998.00,7.91923,25.129447,0.000222,25.035320,0.1616,0.183,7.91923,0.00000
4999.00,7.91208,25.129420,0.000227,25.035297,0.1617,0.183,7.91208,0.00000
5000.00,7.90315,25.129439,0.000222,25.035241,0.1617,0.183,7.90315,0.00000
5001.00,7.89687,25.129382,0.000226,25.035175,0.1618,0.183,7.89687,0.00000
5002.00,7.89106,25.129302,0.000230,25.035101,0.1618,0.183,7.89106,0.00000
5003.00,7.89000,25.129334,0.000229,25.035039,0.1618,0.183,7.89000,0.00000
5004.00,7.89443,25.129317,0.000225,25.034971,0.1617,0.183,7.89443,0.00000
5005.00,7.90139,25.129349,0.000226,25.035040,0.1617,0.183,7.90139,0.00000
5006.00,7.90617,25.129447,0.000224,25.035100,0.1616,0.183,7.90617,0.00000
5007.00,7.91068,25.129573,0.000218,25.035151,0.1616,0.183,7.91068,0.00000
5008.00,7.91404,25.129573,0.000216,25.035172,0.1616,0.184,7.91404,0.00000
5009.00,7.91654,25.129657,0.000214,25.035190,0.1617,0.184,7.91654,0.00000
5010.00,7.91771,25.129664,0.000213,25.035126,0.1617,0.184,7.91771,0.00000
5011.00,7.91862,25.129664,0.000205,25.035057,0.1617,0.184,7.91862,0.00000
5012.00,7.91804,25.129648,0.000199,25.034984,0.1617,0.184,7.91804,0.00000
5013.00,7.91641,25.129733,0.000199,25.034966,0.1617,0.185,7.91641,0.00000
5014.00,7.91579,25.129772,0.000200,25.034994,0.1617,0.185,7.91579,0.00000
5015.00,7.91575,25.129769,0.000203,25.034984,0.1617,0.185,7.91575,0.00000
5016.00,7.91661,25.129840,0.000206,25.035025,0.1617,0.185,7.91661,0.00000
5017.00,7.91737,25.129896,0.000208,25.035068,0.1617,0.185,7.91737,0.00000
5018.00,7.91942,25.129898,0.000210,25.035053,0.1618,0.185,7.91942,0.00000
5019.00,7.92016,25.129894,0.000215,25.035013,0.1618,0.185,7.92016,0.00000
5020.00,7.92064,25.129948,0.000213,25.035038,0.1618,0.185,7.92064,0.00000
5021.00,7.92016,25.129943,0.000218,25.035053,0.1618,0.185,7.92016,0.00000
5022.00,7.92065,25.129951,0.000219,25.035036,0.1618,0.185,7.92065,0.00000
5023.00,7.92006,25.130001,0.000223,25.035104,0.1618,0.185,7.92006,0.00000
5024.00,7.92049,25.130070,0.000217,25.035212,0.1618,0.185,7.92049,0.00000
5025.00,7.92024,25.130147,0.000222,25.035244,0.1618,0.185,7.92024,0.00000
5026.00,7.92106,25.130230,0.000221,25.035269,0.1618,0.185,7.92106,0.00000
5027.00,7.92197,25.130251,0.000226,25.035272,0.1618,0.185,7.92197,0.00000
5028.00,7.92208,25.130234,0.000228,25.035174,0.1618,0.185,7.92208,0.00000
5029.00,7.92181,25.130242,0.000226,25.035140,0.1618,0.185,7.92181,0.00000
5030.00,7.92293,25.130236,0.000222,25.035137,0.1618,0.185,7.92293,0.00000
5031.00,7.92307,25.130230,0.000225,25.035134,0.1618,0.185,7.92307,0.00000
5032.00,7.92198,25.130289,0.000221,25.035187,0.1618,0.185,7.92198,0.00000
5033.00,7.92200,25.130341,0.000220,25.035250,0.1618,0.185,7.92200,0.00000
5034.00,7.92316,25.130362,0.000226,25.035142,0.1618,0.185,7.92316,0.00000
5035.00,7.92318,25.130439,0.000224,25.035127,0.1618,0.185,7.92318,0.00000
5036.00,7.92316,25.130488,0.000217,25.035154,0.1618,0.186,7.92316,0.00000
5037.00,7.92367,25.130512,0.000215,25.035109,0.1618,0.186,7.92367,0.00000
5038.00,7.92385,25.130551,0.000216,25.035140,0.1618,0.186,7.92385,0.00000
5039.00,7.92242,25.130617,0.000216,25.035185,0.1617,0.186,7.92242,0.00000
5040.00,7.92149,25.130635,0.000224,25.035166,0.1617,0.186,7.92149,0.00000
5041.00,7.92117,25.130633,0.000227,25.035063,0.1616,0.186,7.92117,0.00000
5042.00,7.92050,25.130626,0.000228,25.035008,0.1616,0.186,7.92050,0.00000
5043.00,7.91995,25.130557,0.000225,25.034976,0.1615,0.186,7.91995,0.00000
5044.00,7.92001,25.130518,0.000227,25.034998,0.1614,0.186,7.92001,0.00000
5045.00,7.92019,25.130457,0.000223,25.035044,0.1614,0.186,7.92019,0.00000
5046.00,7.92036,25.130466,0.000225,25.035084,0.1613,0.186,7.92036,0.00000
5047.00,7.92178,25.130520,0.000230,25.035189,0.1613,0.186,7.92178,0.00000
5048.00,7.92226,25.130592,0.000231,25.035175,0.1612,0.186,7.92226,0.00000
5049.00,7.92277,25.130662,0.000233,25.035214,0.1612,0.186,7.92277,0.00000
5050.00,7.92281,25.130714,0.000232,25.035191,0.1611,0.186,7.92281,0.00000
5051.00,7.92254,25.130758,0.000233,25.035160,0.1611,0.186,7.92254,0.00000
5052.00,7.92267,25.130775,0.000233,25.035054,0.1610,0.186,7.92267,0.00000
5053.00,7.92450,25.130839,0.000235,25.035074,0.1609,0.186,7.92450,0.00000
5054.00,7.92496,25.130883,0.000232,25.035021,0.1609,0.186,7.92496,0.00000
5055.00,7.92507,25.130951,0.000233,25.035013,0.1608,0.186,7.92507,0.00000
5056.00,7.92522,25.130992,0.000236,25.035011,0.1607,0.186,7.92522,0.00000
5057.00,7.92546,25.131070,0.000235,25.035056,0.1607,0.186,7.92546,0.00000
5058.00,7.92446,25.131089,0.000233,25.035054,0.1606,0.187,7.92446,0.00000
5059.00,7.92447,25.131058,0.000230,25.035057,0.1605,0.187,7.92447,0.00000
5060.00,7.92436,25.131026,0.000229,25.035029,0.1604,0.187,7.92436,0.00000
5061.00,7.92480,25.131053,0.000225,25.035046,0.1603,0.187,7.92480,0.00000
5062.00,7.92381,25.131068,0.000226,25.035029,0.1603,0.187,7.92381,0.00000
5063.00,7.92409,25.131092,0.000227,25.035072,0.1602,0.187,7.92409,0.00000
5064.00,7.92476,25.131177,0.000229,25.035141,0.1602,0.187,7.92476,0.00000
5065.00,7.92536,25.131249,0.000230,25.035183,0.1601,0.187,7.92536,0.00000
5066.00,7.92519,25.131269,0.000231,25.035204,0.1601,0.187,7.92519,0.00000
5067.00,7.92536,25.131247,0.000231,25.035223,0.1601,0.187,7.92536,0.00000
5068.00,7.92513,25.131260,0.000227,25.035240,0.1600,0.187,7.92513,0.00000
5069.00,7.92321,25.131265,0.000220,25.035201,0.1600,0.188,7.92321,0.00000
5070.00,7.92294,25.131333,0.000216,25.035203,0.1600,0.188,7.92294,0.00000
5071.00,7.92288,25.131355,0.000214,25.035204,0.1600,0.188,7.92288,0.00000
5072.00,7.92291,25.131393,0.000215,25.035221,0.1600,0.188,7.92291,0.00000
5073.00,7.92300,25.131456,0.000221,25.035157,0.1600,0.188,7.92300,0.00000
5074.00,7.92355,25.131526,0.000224,25.035200,0.1601,0.188,7.92355,0.00000
5075.00,7.92374,25.131522,0.000229,25.035184,0.1600,0.188,7.92374,0.00000
5076.00,7.92348,25.131613,0.000228,25.035215,0.1601,0.188,7.92348,0.00000
5077.00,7.92362,25.131653,0.000224,25.035164,0.1601,0.188,7.92362,0.00000
5078.00,7.92279,25.131714,0.000218,25.035211,0.1602,0.188,7.92279,0.00000
5079.00,7.92397,25.131691,0.000223,25.035197,0.1602,0.188,7.92397,0.00000
5080.00,7.92394,25.131763,0.000224,25.035266,0.1603,0.188,7.92394,0.00000
5081.00,7.92437,25.131744,0.000221,25.035232,0.1603,0.188,7.92437,0.00000
5082.00,7.92496,25.131811,0.000220,25.035279,0.1604,0.189,7.92496,0.00000
5083.00,7.92651,25.131800,0.000224,25.035256,0.1605,0.189,7.92651,0.00000
5084.00,7.92645,25.131857,0.000221,25.035225,0.1605,0.189,7.92645,0.00000
5085.00,7.92601,25.131886,0.000221,25.035185,0.1606,0.189,7.92601,0.00000
5086.00,7.92520,25.131940,0.000223,25.035220,0.1606,0.189,7.92520,0.00000
5087.00,7.92517,25.131942,0.000232,25.035243,0.1606,0.189,7.92517,0.00000
5088.00,7.92472,25.131967,0.000231,25.035244,0.1606,0.189,7.92472,0.00000
5089.00,7.92432,25.132021,0.000234,25.035302,0.1606,0.189,7.92432,0.00000
5090.00,7.92408,25.132008,0.000234,25.035275,0.1606,0.189,7.92408,0.00000
5091.00,7.92424,25.132022,0.000235,25.035228,0.1607,0.189,7.92424,0.00000
5092.00,7.92326,25.132053,0.000231,25.035206,0.1607,0.189,7.92326,0.00000
5093.00,7.92275,25.132100,0.000231,25.035216,0.1608,0.189,7.92275,0.00000
5094.00,7.92313,25.132092,0.000229,25.035193,0.1608,0.189,7.92313,0.00000
5095.00,7.92359,25.132112,0.000228,25.035233,0.1609,0.189,7.92359,0.00000
5096.00,7.92368,25.132130,0.000228,25.035265,0.1609,0.189,7.92368,0.00000
5097.00,7.92383,25.132126,0.000226,25.035256,0.1609,0.189,7.92383,0.00000
5098.00,7.92330,25.132166,0.000223,25.035269,0.1609,0.190,7.92330,0.00000
5099.00,7.92203,25.132146,0.000226,25.035222,0.1608,0.190,7.92203,0.00000
5100.00,7.92153,25.132159,0.000225,25.035217,0.1608,0.190,7.92153,0.00000
5101.00,7.92174,25.132189,0.000228,25.035226,0.1609,0.190,7.92174,0.00000
5102.00,7.92185,25.132276,0.000226,25.035347,0.1609,0.190,7.92185,0.00000
5103.00,7.92257,25.132292,0.000232,25.035399,0.1609,0.190,7.92257,0.00000
5104.00,7.92343,25.132343,0.000232,25.035476,0.1609,0.190,7.92343,0.00000
5105.00,7.92465,25.132423,0.000232,25.035530,0.1610,0.190,7.92465,0.00000
5106.00,7.92520,25.132425,0.000224,25.035504,0.1609,0.190,7.92520,0.00000
5107.00,7.92493,25.132423,0.000223,25.035441,0.1609,0.190,7.92493,0.00000
5108.00,7.92447,25.132447,0.000224,25.035403,0.1609,0.190,7.92447,0.00000
5109.00,7.92370,25.132484,0.000222,25.035312,0.1608,0.190,7.92370,0.00000
5110.00,7.92258,25.132489,0.000224,25.035219,0.1607,0.190,7.92258,0.00000
5111.00,7.92109,25.132567,0.000221,25.035245,0.1607,0.190,7.92109,0.00000
5112.00,7.92043,25.132620,0.000221,25.035242,0.1606,0.191,7.92043,0.00000
5113.00,7.91996,25.132630,0.000220,25.035233,0.1605,0.191,7.91996,0.00000
5114.00,7.92051,25.132711,0.000221,25.035327,0.1605,0.191,7.92051,0.00000
5115.00,7.92037,25.132736,0.000220,25.035401,0.1604,0.191,7.92037,0.00000
5116.00,7.92069,25.132729,0.000230,25.035419,0.1604,0.191,7.92069,0.00000
5117.00,7.92095,25.132761,0.000233,25.035402,0.1604,0.191,7.92095,0.00000
5118.00,7.92175,25.132812,0.000234,25.035399,0.1604,0.191,7.92175,0.00000
5119.00,7.92134,25.132862,0.000234,25.035392,0.1603,0.191,7.92134,0.00000
5120.00,7.92049,25.132914,0.000235,25.035385,0.1602,0.191,7.92049,0.00000
5121.00,7.92036,25.132967,0.000230,25.035385,0.1601,0.191,7.92036,0.00000
5122.00,7.92066,25.132984,0.000237,25.035365,0.1601,0.191,7.92066,0.00000
5123.00,7.92066,25.132979,0.000238,25.035348,0.1601,0.191,7.92066,0.00000
5124.00,7.92040,25.132879,0.000237,25.035236,0.1600,0.191,7.92040,0.00000
5125.00,7.92130,25.132906,0.000238,25.035243,0.1600,0.191,7.92130,0.00000
5126.00,7.92139,25.132900,0.000240,25.035238,0.1599,0.191,7.92139,0.00000
5127.00,7.92109,25.132893,0.000234,25.035267,0.1598,0.191,7.92109,0.00000
5128.00,7.92031,25.132926,0.000230,25.035263,0.1598,0.192,7.92031,0.00000
5129.00,7.92015,25.133024,0.000234,25.035305,0.1597,0.192,7.92015,0.00000
5130.00,7.92037,25.133029,0.000233,25.035256,0.1597,0.192,7.92037,0.00000
5131.00,7.92056,25.133157,0.000234,25.035247,0.1597,0.192,7.92056,0.00000
5132.00,7.92117,25.133235,0.000234,25.035259,0.1597,0.192,7.92117,0.00000
5133.00,7.92162,25.133259,0.000238,25.035256,0.1597,0.191,7.92162,0.00000
5134.00,7.92260,25.133310,0.000234,25.035344,0.1596,0.192,7.92260,0.00000
5135.00,7.92304,25.133333,0.000232,25.035356,0.1596,0.192,7.92304,0.00000
5136.00,7.92350,25.133296,0.000226,25.035363,0.1596,0.192,7.92350,0.00000
5137.00,7.92398,25.133323,0.000227,25.035395,0.1595,0.192,7.92398,0.00000
5138.00,7.92401,25.133395,0.000226,25.035438,0.1594,0.192,7.92401,0.00000
5139.00,7.92314,25.133422,0.000231,25.035393,0.1594,0.192,7.92314,0.00000
5140.00,7.92216,25.133429,0.000233,25.035310,0.1594,0.192,7.92216,0.00000
5141.00,7.92142,25.133424,0.000239,25.035267,0.1593,0.192,7.92142,0.00000
5142.00,7.92102,25.133420,0.000239,25.035234,0.1593,0.192,7.92102,0.00000
5143.00,7.92026,25.133419,0.000236,25.035210,0.1592,0.192,7.92026,0.00000
5144.00,7.92035,25.133416,0.000228,25.035150,0.1591,0.192,7.92035,0.00000
5145.00,7.92129,25.133496,0.000228,25.035281,0.1591,0.193,7.92129,0.00000
5146.00,7.92213,25.133539,0.000222,25.035336,0.1591,0.193,7.92213,0.00000
5147.00,7.92249,25.133556,0.000220,25.035307,0.1590,0.193,7.92249,0.00000
5148.00,7.92160,25.133548,0.000221,25.035236,0.1590,0.193,7.92160,0.00000
5149.00,7.92271,25.133627,0.000224,25.035257,0.1589,0.193,7.92271,0.00000
5150.00,7.92257,25.133675,0.000221,25.035222,0.1588,0.193,7.92257,0.00000
5151.00,7.92283,25.133692,0.000223,25.035185,0.1588,0.193,7.92283,0.00000
5152.00,7.92156,25.133754,0.000225,25.035204,0.1587,0.193,7.92156,0.00000
5153.00,7.92322,25.133751,0.000224,25.035173,0.1587,0.193,7.92322,0.00000
5154.00,7.92290,25.133721,0.000225,25.035138,0.1586,0.193,7.92290,0.00000
5155.00,7.92311,25.133703,0.000229,25.035077,0.1586,0.193,7.92311,0.00000
5156.00,7.92163,25.133777,0.000236,25.035111,0.1585,0.193,7.92163,0.00000
5157.00,7.92115,25.133758,0.000237,25.035051,0.1584,0.193,7.92115,0.00000
5158.00,7.92069,25.133866,0.000237,25.035133,0.1584,0.193,7.92069,0.00000
5159.00,7.92028,25.133977,0.000238,25.035218,0.1584,0.193,7.92028,0.00000
5160.00,7.92023,25.134040,0.000236,25.035278,0.1584,0.193,7.92023,0.00000
5161.00,7.92094,25.134034,0.000228,25.035206,0.1584,0.193,7.92094,0.00000
5162.00,7.92223,25.134111,0.000225,25.035227,0.1584,0.194,7.92223,0.00000
5163.00,7.92284,25.134171,0.000225,25.035271,0.1584,0.194,7.92284,0.00000
5164.00,7.92342,25.134138,0.000224,25.035254,0.1584,0.194,7.92342,0.00000
5165.00,7.92251,25.134198,0.000225,25.035265,0.1584,0.194,7.92251,0.00000
5166.00,7.92294,25.134233,0.000225,25.035310,0.1584,0.194,7.92294,0.00000
5167.00,7.92277,25.134250,0.000227,25.035344,0.1584,0.194,7.92277,0.00000
5168.00,7.92285,25.134216,0.000229,25.035284,0.1584,0.194,7.92285,0.00000
5169.00,7.92263,25.134257,0.000225,25.035258,0.1584,0.194,7.92263,0.00000
5170.00,7.92379,25.134155,0.000223,25.035209,0.1584,0.194,7.92379,0.00000
5171.00,7.92394,25.134169,0.000234,25.035211,0.1584,0.194,7.92394,0.00000
5172.00,7.92409,25.134180,0.000232,25.035186,0.1583,0.194,7.92409,0.00000
5173.00,7.92359,25.134231,0.000228,25.035197,0.1584,0.194,7.92359,0.00000
5174.00,7.92261,25.134306,0.000225,25.035312,0.1584,0.194,7.92261,0.00000
5175.00,7.92186,25.134414,0.000227,25.035349,0.1584,0.194,7.92186,0.00000
@29,1.0000,2.0, 5160.10200000001 
5176.00,7.92065,25.134463,0.000222,25.035339,0.1584,0.194,7.92065,0.00000
5177.00,7.92058,25.134501,0.000226,25.035315,0.1584,0.194,7.92058,0.00000
5178.00,7.91746,25.134520,0.000226,25.035273,0.1584,0.194,7.91746,0.00000
5179.00,7.91065,25.134492,0.000230,25.035148,0.1583,0.194,7.91065,0.00000
5180.00,7.90147,25.134527,0.000229,25.035103,0.1583,0.194,7.90147,0.00000
5181.00,7.89501,25.134549,0.000222,25.035062,0.1583,0.195,7.89501,0.00000
5182.00,7.88877,25.134577,0.000220,25.035151,0.1583,0.195,7.88877,0.00000
5183.00,7.88847,25.134666,0.000224,25.035259,0.1583,0.195,7.88847,0.00000
5184.00,7.89339,25.134686,0.000225,25.035332,0.1583,0.195,7.89339,0.00000
5185.00,7.90098,25.134693,0.000225,25.035360,0.1582,0.195,7.90098,0.00000
5186.00,7.90710,25.134696,0.000228,25.035413,0.1581,0.195,7.90710,0.00000
5187.00,7.91222,25.134762,0.000229,25.035373,0.1581,0.195,7.91222,0.00000
5188.00,7.91457,25.134793,0.000231,25.035319,0.1580,0.195,7.91457,0.00000
5189.00,7.91558,25.134770,0.000231,25.035204,0.1580,0.195,7.91558,0.00000
5190.00,7.91572,25.134812,0.000231,25.035184,0.1580,0.195,7.91572,0.00000
5191.00,7.91541,25.134841,0.000233,25.035131,0.1579,0.195,7.91541,0.00000
5192.00,7.91524,25.134769,0.000231,25.035066,0.1579,0.195,7.91524,0.00000
5193.00,7.91483,25.134688,0.000225,25.035051,0.1579,0.196,7.91483,0.00000
5194.00,7.91404,25.134745,0.000228,25.035128,0.1579,0.195,7.91404,0.00000
5195.00,7.91450,25.134750,0.000228,25.035131,0.1578,0.196,7.91450,0.00000
5196.00,7.91366,25.134761,0.000226,25.035147,0.1578,0.196,7.91366,0.00000
5197.00,7.91382,25.134790,0.000225,25.035190,0.1578,0.196,7.91382,0.00000
5198.00,7.91558,25.134843,0.000225,25.035216,0.1577,0.196,7.91558,0.00000
5199.00,7.91779,25.134896,0.000225,25.035182,0.1577,0.196,7.91779,0.00000
5200.00,7.91959,25.134898,0.000224,25.035189,0.1577,0.196,7.91959,0.00000
5201.00,7.92224,25.134914,0.000225,25.035220,0.1577,0.196,7.92224,0.00000
5202.00,7.92307,25.134960,0.000227,25.035218,0.1577,0.196,7.92307,0.00000
5203.00,7.92264,25.135035,0.000231,25.035272,0.1577,0.196,7.92264,0.00000
5204.00,7.92266,25.134980,0.000226,25.035248,0.1576,0.196,7.92266,0.00000
5205.00,7.92159,25.135037,0.000224,25.035243,0.1576,0.197,7.92159,0.00000
5206.00,7.92098,25.135148,0.000219,25.035254,0.1576,0.197,7.92098,0.00000
5207.00,7.92120,25.135223,0.000221,25.035359,0.1576,0.197,7.92120,0.00000
5208.00,7.92165,25.135256,0.000223,25.035329,0.1575,0.197,7.92165,0.00000
5209.00,7.92195,25.135373,0.000229,25.035420,0.1575,0.197,7.92195,0.00000
5210.00,7.92258,25.135366,0.000231,25.035402,0.1575,0.197,7.92258,0.00000
5211.00,7.92257,25.135307,0.000240,25.035355,0.1575,0.197,7.92257,0.00000
5212.00,7.92196,25.135301,0.000241,25.035294,0.1575,0.197,7.92196,0.00000
5213.00,7.92183,25.135268,0.000238,25.035269,0.1575,0.197,7.92183,0.00000
5214.00,7.92153,25.135305,0.000236,25.035216,0.1575,0.197,7.92153,0.00000
5215.00,7.92099,25.135364,0.000236,25.035236,0.1575,0.197,7.92099,0.00000
5216.00,7.92082,25.135423,0.000235,25.035245,0.1575,0.197,7.92082,0.00000
5217.00,7.92203,25.135485,0.000234,25.035229,0.1576,0.197,7.92203,0.00000
5218.00,7.92207,25.135495,0.000234,25.035217,0.1576,0.198,7.92207,0.00000
5219.00,7.92171,25.135490,0.000237,25.035214,0.1576,0.197,7.92171,0.00000
5220.00,7.92178,25.135522,0.000239,25.035259,0.1576,0.197,7.92178,0.00000
5221.00,7.92181,25.135531,0.000240,25.035267,0.1576,0.197,7.92181,0.00000
5222.00,7.92201,25.135533,0.000242,25.035269,0.1576,0.197,7.92201,0.00000
5223.00,7.92156,25.135635,0.000242,25.035348,0.1576,0.197,7.92156,0.00000
5224.00,7.92176,25.135643,0.000245,25.035368,0.1576,0.197,7.92176,0.00000
5225.00,7.92231,25.135733,0.000241,25.035402,0.1576,0.197,7.92231,0.00000
5226.00,7.92338,25.135783,0.000238,25.035444,0.1575,0.198,7.92338,0.00000
5227.00,7.92311,25.135848,0.000243,25.035467,0.1575,0.197,7.92311,0.00000
5228.00,7.92319,25.135820,0.000246,25.035391,0.1574,0.197,7.92319,0.00000
5229.00,7.92251,25.135914,0.000240,25.035356,0.1574,0.197,7.92251,0.00000
5230.00,7.92199,25.135851,0.000249,25.035291,0.1574,0.197,7.92199,0.00000
5231.00,7.92020,25.135897,0.000252,25.035317,0.1573,0.197,7.92020,0.00000
5232.00,7.91892,25.135868,0.000247,25.035259,0.1573,0.197,7.91892,0.00000
5233.00,7.91946,25.135944,0.000246,25.035261,0.1573,0.197,7.91946,0.00000
5234.00,7.92002,25.135972,0.000245,25.035334,0.1572,0.197,7.92002,0.00000
5235.00,7.91985,25.136024,0.000240,25.035330,0.1572,0.198,7.91985,0.00000
5236.00,7.92102,25.136016,0.000240,25.035299,0.1572,0.198,7.92102,0.00000
5237.00,7.92163,25.136033,0.000237,25.035256,0.1572,0.198,7.92163,0.00000
5238.00,7.92192,25.136107,0.000235,25.035289,0.1572,0.198,7.92192,0.00000
5239.00,7.92269,25.136091,0.000242,25.035256,0.1571,0.198,7.92269,0.00000
5240.00,7.92349,25.136092,0.000237,25.035227,0.1571,0.198,7.92349,0.00000
5241.00,7.92316,25.136152,0.000232,25.035240,0.1570,0.198,7.92316,0.00000
5242.00,7.92364,25.136210,0.000237,25.035307,0.1569,0.198,7.92364,0.00000
5243.00,7.92277,25.136171,0.000239,25.035328,0.1569,0.198,7.92277,0.00000
5244.00,7.92246,25.136165,0.000237,25.035309,0.1569,0.198,7.92246,0.00000
5245.00,7.92247,25.136267,0.000241,25.035390,0.1568,0.198,7.92247,0.00000
5246.00,7.92395,25.136298,0.000239,25.035372,0.1568,0.198,7.92395,0.00000
5247.00,7.92301,25.136348,0.000236,25.035369,0.1567,0.198,7.92301,0.00000
5248.00,7.92347,25.136389,0.000235,25.035360,0.1567,0.199,7.92347,0.00000
5249.00,7.92295,25.136481,0.000234,25.035391,0.1566,0.199,7.92295,0.00000
5250.00,7.92239,25.136486,0.000234,25.035365,0.1565,0.199,7.92239,0.00000
5251.00,7.92157,25.136497,0.000238,25.035337,0.1565,0.199,7.92157,0.00000
5252.00,7.92204,25.136549,0.000235,25.035364,0.1564,0.199,7.92204,0.00000
5253.00,7.92163,25.136583,0.000229,25.035330,0.1563,0.199,7.92163,0.00000
5254.00,7.92223,25.136624,0.000223,25.035369,0.1563,0.199,7.92223,0.00000
5255.00,7.92265,25.136649,0.000221,25.035412,0.1562,0.200,7.92265,0.00000
5256.00,7.92253,25.136673,0.000222,25.035375,0.1561,0.200,7.92253,0.00000
5257.00,7.92225,25.136669,0.000228,25.035326,0.1561,0.200,7.92225,0.00000
5258.00,7.92225,25.136651,0.000236,25.035304,0.1560,0.199,7.92225,0.00000
5259.00,7.92226,25.136676,0.000237,25.035281,0.1559,0.199,7.92226,0.00000
5260.00,7.92125,25.136717,0.000231,25.035256,0.1559,0.200,7.92125,0.00000
5261.00,7.92141,25.136763,0.000229,25.035359,0.1558,0.200,7.92141,0.00000
5262.00,7.92300,25.136826,0.000225,25.035419,0.1558,0.200,7.92300,0.00000
5263.00,7.92347,25.136869,0.000223,25.035454,0.1557,0.200,7.92347,0.00000
5264.00,7.92321,25.136900,0.000221,25.035467,0.1557,0.200,7.92321,0.00000
5265.00,7.92368,25.136913,0.000226,25.035452,0.1556,0.200,7.92368,0.00000
5266.00,7.92342,25.136935,0.000223,25.035442,0.1556,0.200,7.92342,0.00000
5267.00,7.92144,25.136903,0.000223,25.035452,0.1555,0.201,7.92144,0.00000
5268.00,7.92100,25.136909,0.000226,25.035438,0.1555,0.201,7.92100,0.00000
5269.00,7.92037,25.136882,0.000228,25.035321,0.1555,0.201,7.92037,0.00000
5270.00,7.91998,25.136855,0.000227,25.035274,0.1554,0.201,7.91998,0.00000
5271.00,7.91882,25.136878,0.000230,25.035224,0.1554,0.201,7.91882,0.00000
5272.00,7.91960,25.136937,0.000232,25.035167,0.1553,0.201,7.91960,0.00000
5273.00,7.91961,25.136990,0.000228,25.035195,0.1553,0.201,7.91961,0.00000
5274.00,7.92016,25.137044,0.000229,25.035282,0.1553,0.201,7.92016,0.00000
5275.00,7.92104,25.137124,0.000234,25.035308,0.1552,0.201,7.92104,0.00000
5276.00,7.92245,25.137142,0.000239,25.035345,0.1552,0.201,7.92245,0.00000
5277.00,7.92257,25.137151,0.000235,25.035324,0.1552,0.201,7.92257,0.00000
5278.00,7.92242,25.137196,0.000227,25.035256,0.1552,0.201,7.92242,0.00000
5279.00,7.92266,25.137270,0.000230,25.035231,0.1552,0.201,7.92266,0.00000
5280.00,7.92181,25.137277,0.000230,25.035186,0.1552,0.201,7.92181,0.00000
5281.00,7.92043,25.137333,0.000224,25.035153,0.1551,0.202,7.92043,0.00000
5282.00,7.91976,25.137366,0.000229,25.035195,0.1551,0.202,7.91976,0.00000
5283.00,7.91941,25.137352,0.000236,25.035226,0.1551,0.201,7.91941,0.00000
5284.00,7.91868,25.137338,0.000231,25.035253,0.1551,0.202,7.91868,0.00000
5285.00,7.91827,25.137347,0.000230,25.035263,0.1551,0.202,7.91827,0.00000
5286.00,7.91812,25.137352,0.000233,25.035251,0.1551,0.202,7.91812,0.00000
5287.00,7.91697,25.137372,0.000231,25.035226,0.1551,0.202,7.91697,0.00000
5288.00,7.91693,25.137428,0.000233,25.035230,0.1551,0.202,7.91693,0.00000
5289.00,7.91726,25.137441,0.000238,25.035231,0.1551,0.202,7.91726,0.00000
5290.00,7.91820,25.137526,0.000236,25.035267,0.1550,0.202,7.91820,0.00000
5291.00,7.91732,25.137581,0.000235,25.035283,0.1550,0.202,7.91732,0.00000
5292.00,7.91784,25.137678,0.000234,25.035332,0.1550,0.202,7.91784,0.00000
5293.00,7.91790,25.137713,0.000231,25.035293,0.1550,0.202,7.91790,0.00000
5294.00,7.91843,25.137714,0.000225,25.035201,0.1549,0.202,7.91843,0.00000
5295.00,7.91784,25.137652,0.000225,25.035138,0.1549,0.202,7.91784,0.00000
5296.00,7.91889,25.137679,0.000221,25.035140,0.1549,0.202,7.91889,0.00000
5297.00,7.91993,25.137601,0.000219,25.035055,0.1548,0.203,7.91993,0.00000
5298.00,7.92049,25.137551,0.000220,25.035015,0.1548,0.203,7.92049,0.00000
5299.00,7.91948,25.137578,0.000218,25.035052,0.1548,0.203,7.91948,0.00000
5300.00,7.92031,25.137643,0.000218,25.035125,0.1547,0.203,7.92031,0.00000
5301.00,7.92152,25.137603,0.000226,25.035106,0.1547,0.203,7.92152,0.00000
5302.00,7.92128,25.137684,0.000231,25.035160,0.1547,0.203,7.92128,0.00000
5303.00,7.92114,25.137751,0.000234,25.035200,0.1547,0.203,7.92114,0.00000
5304.00,7.92131,25.137796,0.000237,25.035185,0.1547,0.203,7.92131,0.00000
5305.00,7.92044,25.137804,0.000233,25.035121,0.1546,0.203,7.92044,0.00000
5306.00,7.91987,25.137931,0.000229,25.035128,0.1546,0.203,7.91987,0.00000
5307.00,7.91994,25.137961,0.000222,25.035093,0.1546,0.203,7.91994,0.00000
5308.00,7.91929,25.137992,0.000219,25.035084,0.1546,0.203,7.91929,0.00000
5309.00,7.91935,25.138007,0.000222,25.035046,0.1546,0.203,7.91935,0.00000
5310.00,7.91961,25.138022,0.000228,25.035039,0.1546,0.203,7.91961,0.00000
5311.00,7.91940,25.137989,0.000228,25.035003,0.1546,0.203,7.91940,0.00000
5312.00,7.91816,25.137997,0.000230,25.034977,0.1546,0.203,7.91816,0.00000
5313.00,7.91852,25.138044,0.000239,25.035036,0.1546,0.203,7.91852,0.00000
5314.00,7.91961,25.138140,0.000243,25.035152,0.1546,0.203,7.91961,0.00000
5315.00,7.91961,25.138255,0.000238,25.035239,0.1546,0.203,7.91961,0.00000
5316.00,7.91997,25.138313,0.000232,25.035326,0.1546,0.203,7.91997,0.00000
5317.00,7.92112,25.138378,0.000230,25.035409,0.1546,0.203,7.92112,0.00000
5318.00,7.92130,25.138426,0.000225,25.035400,0.1545,0.204,7.92130,0.00000
5319.00,7.91949,25.138419,0.000219,25.035390,0.1545,0.204,7.91949,0.00000
5320.00,7.91979,25.138400,0.000221,25.035370,0.1544,0.204,7.91979,0.00000
5321.00,7.91992,25.138394,0.000227,25.035319,0.1544,0.204,7.91992,0.00000
5322.00,7.92005,25.138398,0.000228,25.035302,0.1543,0.203,7.92005,0.00000
5323.00,7.92081,25.138389,0.000225,25.035302,0.1543,0.204,7.92081,0.00000
5324.00,7.92307,25.138399,0.000222,25.035301,0.1542,0.204,7.92307,0.00000
5325.00,7.92227,25.138440,0.000222,25.035293,0.1542,0.204,7.92227,0.00000
5326.00,7.92252,25.138497,0.000223,25.035267,0.1542,0.204,7.92252,0.00000
5327.00,7.92250,25.138559,0.000217,25.035234,0.1541,0.204,7.92250,0.00000
5328.00,7.92235,25.138612,0.000220,25.035173,0.1541,0.204,7.92235,0.00000
5329.00,7.92087,25.138669,0.000220,25.035169,0.1541,0.204,7.92087,0.00000
5330.00,7.92103,25.138710,0.000219,25.035128,0.1541,0.204,7.92103,0.00000
5331.00,7.92077,25.138719,0.000217,25.035136,0.1541,0.205,7.92077,0.00000
5332.00,7.92020,25.138741,0.000221,25.035189,0.1541,0.205,7.92020,0.00000
5333.00,7.91985,25.138755,0.000225,25.035209,0.1540,0.205,7.91985,0.00000
5334.00,7.92039,25.138782,0.000233,25.035201,0.1540,0.204,7.92039,0.00000
5335.00,7.92055,25.138775,0.000235,25.035217,0.1540,0.204,7.92055,0.00000
5336.00,7.92133,25.138801,0.000235,25.035284,0.1540,0.204,7.92133,0.00000
5337.00,7.92166,25.138867,0.000235,25.035318,0.1539,0.204,7.92166,0.00000
5338.00,7.92096,25.138872,0.000232,25.035307,0.1539,0.205,7.92096,0.00000
5339.00,7.92060,25.138904,0.000227,25.035287,0.1538,0.205,7.92060,0.00000
5340.00,7.92002,25.138896,0.000223,25.035243,0.1538,0.205,7.92002,0.00000
5341.00,7.91866,25.138945,0.000223,25.035196,0.1537,0.205,7.91866,0.00000
5342.00,7.91903,25.138916,0.000223,25.035120,0.1537,0.205,7.91903,0.00000
5343.00,7.91944,25.138932,0.000222,25.035127,0.1537,0.205,7.91944,0.00000
5344.00,7.91955,25.139006,0.000224,25.035198,0.1537,0.205,7.91955,0.00000
5345.00,7.92091,25.139123,0.000225,25.035294,0.1537,0.205,7.92091,0.00000
5346.00,7.92134,25.139129,0.000223,25.035314,0.1537,0.205,7.92134,0.00000
5347.00,7.92095,25.139194,0.000226,25.035344,0.1537,0.205,7.92095,0.00000
5348.00,7.92049,25.139266,0.000228,25.035348,0.1537,0.205,7.92049,0.00000
5349.00,7.92006,25.139184,0.000226,25.035262,0.1537,0.205,7.92006,0.00000
5350.00,7.91989,25.139202,0.000228,25.035236,0.1537,0.205,7.91989,0.00000
5351.00,7.92070,25.139207,0.000226,25.035216,0.1537,0.206,7.92070,0.00000
5352.00,7.92158,25.139192,0.000225,25.035201,0.1537,0.206,7.92158,0.00000
5353.00,7.92180,25.139243,0.000223,25.035240,0.1537,0.206,7.92180,0.00000
5354.00,7.92155,25.139304,0.000224,25.035264,0.1537,0.206,7.92155,0.00000
5355.00,7.92153,25.139326,0.000222,25.035306,0.1537,0.206,7.92153,0.00000
@30,1.0000,2.0, 5340.081 
5356.00,7.92064,25.139374,0.000227,25.035374,0.1537,0.206,7.92064,0.00000
5357.00,7.92024,25.139371,0.000230,25.035348,0.1537,0.206,7.92024,0.00000
5358.00,7.91806,25.139382,0.000227,25.035305,0.1537,0.206,7.91806,0.00000
5359.00,7.91004,25.139353,0.000227,25.035225,0.1537,0.206,7.91004,0.00000
5360.00,7.90049,25.139315,0.000226,25.035117,0.1536,0.206,7.90049,0.00000
5361.00,7.89248,25.139270,0.000219,25.034947,0.1536,0.206,7.89248,0.00000
5362.00,7.88622,25.139271,0.000219,25.034938,0.1536,0.206,7.88622,0.00000
5363.00,7.88354,25.139289,0.000218,25.034981,0.1536,0.206,7.88354,0.00000
5364.00,7.88863,25.139358,0.000217,25.035050,0.1536,0.207,7.88863,0.00000
5365.00,7.89513,25.139414,0.000220,25.035088,0.1536,0.207,7.89513,0.00000
5366.00,7.90125,25.139507,0.000224,25.035137,0.1537,0.207,7.90125,0.00000
[truncated: 132,793 more chars]
