# Supplementary material for: Dynamic allostery in substrate binding by human thymidylate synthase
Source: eLife. 2022 Oct 6;11:e79915. doi: 10.7554/eLife.79915 (PMC9536839; doi:10.7554/eLife.79915)
Supplement: Appendix 1—figure 3—source data 2. [file elife-79915-app1-fig3-data2.zip › A1F3SD2.txt]

$ITC
$ 39 
$NOT
$ 25 
$ 120 
$ 750 
$ 8 
$ 2 
$ADCGainCode:  0 
$False,True,True
$ 0.2 , 0.4 , 180 , 5 
$ 1 , 2 , 180 , 5 
$ 1 , 2 , 180 , 5 
$ 1 , 2 , 180 , 5 
$ 1 , 2 , 180 , 5 
$ 1 , 2 , 180 , 5 
$ 1 , 2 , 180 , 5 
$ 1 , 2 , 180 , 5 
$ 1 , 2 , 180 , 5 
$ 1 , 2 , 180 , 5 
$ 1 , 2 , 180 , 5 
$ 1 , 2 , 180 , 5 
$ 1 , 2 , 180 , 5 
$ 1 , 2 , 180 , 5 
$ 1 , 2 , 180 , 5 
$ 1 , 2 , 180 , 5 
$ 1 , 2 , 180 , 5 
$ 1 , 2 , 180 , 5 
$ 1 , 2 , 180 , 5 
$ 1 , 2 , 180 , 5 
$ 1 , 2 , 180 , 5 
$ 1 , 2 , 180 , 5 
$ 1 , 2 , 180 , 5 
$ 1 , 2 , 180 , 5 
$ 1 , 2 , 180 , 5 
$ 1 , 2 , 180 , 5 
$ 1 , 2 , 180 , 5 
$ 1 , 2 , 180 , 5 
$ 1 , 2 , 180 , 5 
$ 1 , 2 , 180 , 5 
$ 1 , 2 , 180 , 5 
$ 1 , 2 , 180 , 5 
$ 1 , 2 , 180 , 5 
$ 1 , 2 , 180 , 5 
$ 1 , 2 , 180 , 5 
$ 1 , 2 , 180 , 5 
$ 1 , 2 , 180 , 5 
$ 1 , 2 , 180 , 5 
$ 1 , 2 , 180 , 5 
# 0 
# 1 
# 0.05 
# 0.2064 
# 25 
# 3.6456 
# 6.82285 
?
% ITC200_12.08.168
% 0.2064 
% 3.6456 
%-0.53762 , 29.75819 
% 0.228024 , 29.50164 
% 0.8333333 
% 168960 , 168990 
% 0.25 , 81 
% 0.007799 ,-0.033902 
%-19.7 , 8 
% 0 , 0 
% 0 
% 128000       128404 
% 43.1 
% 500 , 750 , 1000 , 750 
% 0.04257 ,-0.00249 , 0.000047734 ,-0.000000435026 , 0.00000000201917 
% ITC200 Ver: 1.26.1
@0
5.00,7.98781,24.983531,0.000236,25.044234,0.1521,-0.180,7.98781,0.00000
6.00,7.98771,24.983578,0.000238,25.044210,0.1521,-0.180,7.98771,0.00000
7.00,7.98703,24.983599,0.000234,25.044170,0.1520,-0.179,7.98703,0.00000
8.00,7.98727,24.983616,0.000232,25.044125,0.1520,-0.179,7.98727,0.00000
9.00,7.98768,24.983573,0.000231,25.044043,0.1520,-0.179,7.98768,0.00000
10.00,7.98823,24.983608,0.000226,25.044069,0.1520,-0.179,7.98823,0.00000
11.00,7.98853,24.983580,0.000230,25.044114,0.1519,-0.179,7.98853,0.00000
12.00,7.98905,24.983705,0.000234,25.044228,0.1519,-0.179,7.98905,0.00000
13.00,7.98918,24.983741,0.000236,25.044202,0.1518,-0.179,7.98918,0.00000
14.00,7.98985,24.983836,0.000235,25.044232,0.1517,-0.179,7.98985,0.00000
15.00,7.98939,24.983838,0.000236,25.044177,0.1517,-0.179,7.98939,0.00000
16.00,7.98879,24.983954,0.000232,25.044188,0.1516,-0.179,7.98879,0.00000
17.00,7.98871,24.983909,0.000230,25.044120,0.1515,-0.179,7.98871,0.00000
18.00,7.98860,24.983923,0.000229,25.044152,0.1515,-0.179,7.98860,0.00000
19.00,7.98794,24.983960,0.000231,25.044146,0.1514,-0.179,7.98794,0.00000
20.00,7.98815,24.983964,0.000232,25.044117,0.1513,-0.179,7.98815,0.00000
21.00,7.98852,24.983992,0.000231,25.044070,0.1512,-0.179,7.98852,0.00000
22.00,7.98866,24.984084,0.000229,25.044033,0.1511,-0.178,7.98866,0.00000
23.00,7.98764,24.984097,0.000230,25.044022,0.1511,-0.178,7.98764,0.00000
24.00,7.98749,24.984120,0.000228,25.044028,0.1510,-0.178,7.98749,0.00000
25.00,7.98713,24.984179,0.000228,25.044038,0.1509,-0.178,7.98713,0.00000
26.00,7.98732,24.984163,0.000229,25.044058,0.1508,-0.178,7.98732,0.00000
27.00,7.98648,24.984130,0.000231,25.044066,0.1508,-0.178,7.98648,0.00000
28.00,7.98719,24.984229,0.000231,25.044078,0.1507,-0.178,7.98719,0.00000
29.00,7.98725,24.984191,0.000233,25.044066,0.1506,-0.178,7.98725,0.00000
30.00,7.98700,24.984204,0.000236,25.044138,0.1505,-0.178,7.98700,0.00000
31.00,7.98609,24.984221,0.000239,25.044151,0.1505,-0.178,7.98609,0.00000
32.00,7.98680,24.984240,0.000244,25.044191,0.1504,-0.178,7.98680,0.00000
33.00,7.98571,24.984236,0.000245,25.044198,0.1503,-0.178,7.98571,0.00000
34.00,7.98543,24.984290,0.000244,25.044152,0.1502,-0.178,7.98543,0.00000
35.00,7.98531,24.984350,0.000240,25.044109,0.1501,-0.178,7.98531,0.00000
36.00,7.98547,24.984379,0.000238,25.044010,0.1500,-0.178,7.98547,0.00000
37.00,7.98467,24.984399,0.000230,25.043887,0.1499,-0.178,7.98467,0.00000
38.00,7.98498,24.984496,0.000226,25.043941,0.1498,-0.177,7.98498,0.00000
39.00,7.98503,24.984553,0.000224,25.043958,0.1497,-0.177,7.98503,0.00000
40.00,7.98488,24.984588,0.000222,25.043963,0.1496,-0.177,7.98488,0.00000
41.00,7.98502,24.984683,0.000227,25.044042,0.1495,-0.177,7.98502,0.00000
42.00,7.98510,24.984742,0.000226,25.044103,0.1494,-0.177,7.98510,0.00000
43.00,7.98574,24.984711,0.000224,25.044064,0.1493,-0.177,7.98574,0.00000
44.00,7.98587,24.984775,0.000227,25.044149,0.1493,-0.177,7.98587,0.00000
45.00,7.98604,24.984769,0.000227,25.044129,0.1492,-0.177,7.98604,0.00000
46.00,7.98666,24.984732,0.000219,25.044126,0.1491,-0.177,7.98666,0.00000
47.00,7.98733,24.984803,0.000221,25.044172,0.1490,-0.177,7.98733,0.00000
48.00,7.98808,24.984822,0.000226,25.044171,0.1490,-0.177,7.98808,0.00000
49.00,7.98834,24.984755,0.000227,25.044142,0.1489,-0.177,7.98834,0.00000
50.00,7.98887,24.984836,0.000227,25.044174,0.1489,-0.176,7.98887,0.00000
51.00,7.98859,24.984889,0.000227,25.044127,0.1488,-0.176,7.98859,0.00000
52.00,7.98782,24.984852,0.000229,25.044083,0.1488,-0.177,7.98782,0.00000
53.00,7.98660,24.984839,0.000225,25.043968,0.1487,-0.176,7.98660,0.00000
54.00,7.98581,24.984899,0.000218,25.043899,0.1487,-0.176,7.98581,0.00000
55.00,7.98478,24.984898,0.000218,25.043873,0.1486,-0.176,7.98478,0.00000
56.00,7.98403,24.984942,0.000219,25.043907,0.1486,-0.176,7.98403,0.00000
57.00,7.98347,24.984983,0.000217,25.043918,0.1486,-0.176,7.98347,0.00000
58.00,7.98289,24.985040,0.000218,25.044007,0.1486,-0.176,7.98289,0.00000
59.00,7.98252,24.985096,0.000219,25.044101,0.1485,-0.176,7.98252,0.00000
60.00,7.98257,24.985106,0.000221,25.044125,0.1485,-0.176,7.98257,0.00000
61.00,7.98326,24.985109,0.000223,25.044094,0.1485,-0.176,7.98326,0.00000
62.00,7.98431,24.985125,0.000225,25.044090,0.1484,-0.175,7.98431,0.00000
63.00,7.98523,24.985130,0.000226,25.044060,0.1484,-0.175,7.98523,0.00000
64.00,7.98591,24.985136,0.000231,25.043981,0.1483,-0.176,7.98591,0.00000
65.00,7.98622,24.985187,0.000228,25.043987,0.1483,-0.176,7.98622,0.00000
66.00,7.98567,24.985244,0.000224,25.044023,0.1482,-0.175,7.98567,0.00000
67.00,7.98531,24.985310,0.000223,25.044002,0.1481,-0.175,7.98531,0.00000
68.00,7.98425,24.985390,0.000220,25.044030,0.1481,-0.175,7.98425,0.00000
69.00,7.98355,24.985428,0.000217,25.044061,0.1480,-0.175,7.98355,0.00000
70.00,7.98356,24.985486,0.000219,25.044071,0.1479,-0.175,7.98356,0.00000
71.00,7.98372,24.985501,0.000229,25.044050,0.1479,-0.175,7.98372,0.00000
72.00,7.98395,24.985552,0.000229,25.044097,0.1478,-0.175,7.98395,0.00000
73.00,7.98490,24.985597,0.000232,25.044088,0.1477,-0.175,7.98490,0.00000
74.00,7.98542,24.985641,0.000234,25.044085,0.1476,-0.175,7.98542,0.00000
75.00,7.98442,24.985641,0.000232,25.044065,0.1475,-0.175,7.98442,0.00000
76.00,7.98456,24.985639,0.000226,25.044046,0.1474,-0.175,7.98456,0.00000
77.00,7.98432,24.985644,0.000229,25.044012,0.1474,-0.175,7.98432,0.00000
78.00,7.98420,24.985658,0.000226,25.044035,0.1473,-0.174,7.98420,0.00000
79.00,7.98430,24.985707,0.000221,25.044027,0.1473,-0.174,7.98430,0.00000
80.00,7.98610,24.985764,0.000219,25.044011,0.1472,-0.174,7.98610,0.00000
81.00,7.98663,24.985834,0.000222,25.044025,0.1472,-0.174,7.98663,0.00000
82.00,7.98698,24.985847,0.000220,25.044003,0.1472,-0.174,7.98698,0.00000
83.00,7.98674,24.985873,0.000224,25.043921,0.1471,-0.174,7.98674,0.00000
84.00,7.98530,24.985820,0.000231,25.043908,0.1471,-0.174,7.98530,0.00000
85.00,7.98426,24.985785,0.000236,25.043957,0.1471,-0.174,7.98426,0.00000
86.00,7.98353,24.985766,0.000237,25.043949,0.1470,-0.174,7.98353,0.00000
87.00,7.98285,24.985741,0.000236,25.043941,0.1470,-0.174,7.98285,0.00000
88.00,7.98197,24.985778,0.000238,25.044059,0.1470,-0.174,7.98197,0.00000
89.00,7.98224,24.985861,0.000236,25.044113,0.1469,-0.174,7.98224,0.00000
90.00,7.98175,24.985898,0.000237,25.044091,0.1469,-0.174,7.98175,0.00000
91.00,7.98147,24.985963,0.000237,25.044106,0.1468,-0.174,7.98147,0.00000
92.00,7.98209,24.985992,0.000238,25.044095,0.1468,-0.174,7.98209,0.00000
93.00,7.98287,24.986008,0.000234,25.044083,0.1467,-0.174,7.98287,0.00000
94.00,7.98461,24.986036,0.000239,25.044089,0.1466,-0.174,7.98461,0.00000
95.00,7.98558,24.986096,0.000240,25.044106,0.1465,-0.174,7.98558,0.00000
96.00,7.98540,24.986115,0.000242,25.044134,0.1465,-0.174,7.98540,0.00000
97.00,7.98489,24.986175,0.000241,25.044151,0.1464,-0.174,7.98489,0.00000
98.00,7.98571,24.986150,0.000244,25.044069,0.1463,-0.174,7.98571,0.00000
99.00,7.98603,24.986204,0.000239,25.044050,0.1463,-0.174,7.98603,0.00000
100.00,7.98580,24.986200,0.000238,25.044014,0.1462,-0.173,7.98580,0.00000
101.00,7.98564,24.986218,0.000238,25.044023,0.1462,-0.173,7.98564,0.00000
102.00,7.98554,24.986209,0.000238,25.043992,0.1461,-0.173,7.98554,0.00000
103.00,7.98463,24.986289,0.000237,25.044039,0.1461,-0.173,7.98463,0.00000
104.00,7.98345,24.986257,0.000242,25.043960,0.1460,-0.174,7.98345,0.00000
105.00,7.98306,24.986343,0.000239,25.043950,0.1459,-0.174,7.98306,0.00000
106.00,7.98308,24.986397,0.000233,25.043927,0.1459,-0.173,7.98308,0.00000
107.00,7.98331,24.986476,0.000226,25.043970,0.1459,-0.173,7.98331,0.00000
108.00,7.98374,24.986494,0.000226,25.043978,0.1458,-0.173,7.98374,0.00000
109.00,7.98337,24.986558,0.000223,25.044034,0.1458,-0.173,7.98337,0.00000
110.00,7.98289,24.986531,0.000219,25.044053,0.1458,-0.173,7.98289,0.00000
111.00,7.98322,24.986545,0.000222,25.043987,0.1457,-0.173,7.98322,0.00000
112.00,7.98250,24.986606,0.000228,25.044025,0.1457,-0.173,7.98250,0.00000
113.00,7.98177,24.986628,0.000224,25.044031,0.1456,-0.173,7.98177,0.00000
114.00,7.98136,24.986659,0.000222,25.044038,0.1456,-0.172,7.98136,0.00000
115.00,7.98209,24.986685,0.000225,25.044012,0.1455,-0.172,7.98209,0.00000
116.00,7.98252,24.986767,0.000222,25.044117,0.1455,-0.172,7.98252,0.00000
117.00,7.98349,24.986756,0.000215,25.044114,0.1454,-0.172,7.98349,0.00000
118.00,7.98280,24.986791,0.000219,25.044121,0.1453,-0.172,7.98280,0.00000
119.00,7.98292,24.986811,0.000222,25.044081,0.1453,-0.172,7.98292,0.00000
120.00,7.98287,24.986926,0.000218,25.044181,0.1452,-0.171,7.98287,0.00000
121.00,7.98307,24.986939,0.000224,25.044193,0.1452,-0.171,7.98307,0.00000
122.00,7.98341,24.986994,0.000228,25.044186,0.1451,-0.172,7.98341,0.00000
123.00,7.98502,24.987068,0.000226,25.044167,0.1451,-0.171,7.98502,0.00000
124.00,7.98559,24.987096,0.000224,25.044230,0.1450,-0.171,7.98559,0.00000
125.00,7.98578,24.987056,0.000220,25.044129,0.1449,-0.171,7.98578,0.00000
126.00,7.98553,24.987051,0.000213,25.044066,0.1449,-0.171,7.98553,0.00000
127.00,7.98532,24.987093,0.000215,25.044075,0.1448,-0.170,7.98532,0.00000
128.00,7.98424,24.987113,0.000215,25.044071,0.1447,-0.170,7.98424,0.00000
129.00,7.98443,24.987169,0.000212,25.044100,0.1446,-0.170,7.98443,0.00000
130.00,7.98411,24.987216,0.000219,25.044164,0.1446,-0.170,7.98411,0.00000
131.00,7.98401,24.987289,0.000223,25.044169,0.1445,-0.170,7.98401,0.00000
@1,0.2000,0.4, 120.038 
132.00,7.98286,24.987311,0.000223,25.044148,0.1444,-0.170,7.98286,0.00000
133.00,7.98020,24.987317,0.000226,25.044120,0.1443,-0.170,7.98020,0.00000
134.00,7.95420,24.987301,0.000228,25.044078,0.1442,-0.170,7.95420,0.00000
135.00,7.92027,24.987320,0.000231,25.044101,0.1441,-0.170,7.92027,0.00000
136.00,7.88652,24.987355,0.000231,25.044180,0.1441,-0.170,7.88652,0.00000
137.00,7.86005,24.987360,0.000231,25.044169,0.1440,-0.170,7.86005,0.00000
138.00,7.84482,24.987353,0.000229,25.044144,0.1440,-0.170,7.84482,0.00000
139.00,7.85877,24.987385,0.000234,25.044076,0.1439,-0.170,7.85877,0.00000
140.00,7.88350,24.987378,0.000233,25.044011,0.1438,-0.170,7.88350,0.00000
141.00,7.91050,24.987315,0.000231,25.043913,0.1437,-0.170,7.91050,0.00000
142.00,7.93281,24.987402,0.000230,25.043941,0.1436,-0.170,7.93281,0.00000
143.00,7.94781,24.987494,0.000233,25.044000,0.1436,-0.170,7.94781,0.00000
144.00,7.95763,24.987534,0.000229,25.044004,0.1436,-0.170,7.95763,0.00000
145.00,7.96446,24.987572,0.000230,25.043996,0.1436,-0.169,7.96446,0.00000
146.00,7.96851,24.987614,0.000231,25.044007,0.1435,-0.169,7.96851,0.00000
147.00,7.97085,24.987647,0.000231,25.044032,0.1435,-0.169,7.97085,0.00000
148.00,7.97201,24.987676,0.000232,25.044041,0.1435,-0.169,7.97201,0.00000
149.00,7.97231,24.987761,0.000234,25.044078,0.1435,-0.169,7.97231,0.00000
150.00,7.97230,24.987875,0.000238,25.044135,0.1435,-0.169,7.97230,0.00000
151.00,7.97322,24.988010,0.000241,25.044207,0.1435,-0.169,7.97322,0.00000
152.00,7.97465,24.987982,0.000243,25.044145,0.1434,-0.169,7.97465,0.00000
153.00,7.97600,24.987974,0.000240,25.044062,0.1434,-0.169,7.97600,0.00000
154.00,7.97697,24.987973,0.000243,25.044063,0.1434,-0.169,7.97697,0.00000
155.00,7.97878,24.988024,0.000243,25.044028,0.1434,-0.169,7.97878,0.00000
156.00,7.98054,24.988051,0.000241,25.043970,0.1434,-0.169,7.98054,0.00000
157.00,7.98101,24.988125,0.000238,25.043991,0.1434,-0.169,7.98101,0.00000
158.00,7.98034,24.988182,0.000241,25.044100,0.1434,-0.169,7.98034,0.00000
159.00,7.97998,24.988233,0.000236,25.044161,0.1433,-0.169,7.97998,0.00000
160.00,7.98009,24.988221,0.000231,25.044196,0.1433,-0.169,7.98009,0.00000
161.00,7.97884,24.988218,0.000229,25.044216,0.1433,-0.169,7.97884,0.00000
162.00,7.97906,24.988211,0.000227,25.044210,0.1432,-0.169,7.97906,0.00000
163.00,7.98058,24.988203,0.000224,25.044183,0.1432,-0.169,7.98058,0.00000
164.00,7.98129,24.988189,0.000219,25.044095,0.1431,-0.169,7.98129,0.00000
165.00,7.98171,24.988194,0.000219,25.044017,0.1431,-0.168,7.98171,0.00000
166.00,7.98111,24.988222,0.000221,25.043989,0.1430,-0.168,7.98111,0.00000
167.00,7.97989,24.988205,0.000224,25.043916,0.1430,-0.168,7.97989,0.00000
168.00,7.97832,24.988249,0.000225,25.043906,0.1429,-0.169,7.97832,0.00000
169.00,7.97722,24.988259,0.000231,25.043937,0.1429,-0.169,7.97722,0.00000
170.00,7.97646,24.988240,0.000231,25.043951,0.1429,-0.169,7.97646,0.00000
171.00,7.97736,24.988246,0.000225,25.043992,0.1428,-0.168,7.97736,0.00000
172.00,7.97815,24.988314,0.000223,25.044028,0.1428,-0.168,7.97815,0.00000
173.00,7.97857,24.988300,0.000220,25.043947,0.1427,-0.168,7.97857,0.00000
174.00,7.97876,24.988359,0.000219,25.043939,0.1427,-0.168,7.97876,0.00000
175.00,7.97830,24.988382,0.000221,25.043908,0.1426,-0.168,7.97830,0.00000
176.00,7.97780,24.988385,0.000222,25.043862,0.1426,-0.168,7.97780,0.00000
177.00,7.97794,24.988409,0.000222,25.043910,0.1425,-0.168,7.97794,0.00000
178.00,7.97875,24.988486,0.000225,25.043972,0.1425,-0.168,7.97875,0.00000
179.00,7.97939,24.988431,0.000224,25.043956,0.1425,-0.168,7.97939,0.00000
180.00,7.97996,24.988427,0.000224,25.043984,0.1424,-0.168,7.97996,0.00000
181.00,7.98078,24.988467,0.000225,25.044052,0.1424,-0.168,7.98078,0.00000
182.00,7.98181,24.988490,0.000227,25.044012,0.1424,-0.168,7.98181,0.00000
183.00,7.98185,24.988505,0.000228,25.043999,0.1424,-0.168,7.98185,0.00000
184.00,7.98098,24.988589,0.000230,25.043972,0.1424,-0.167,7.98098,0.00000
185.00,7.98143,24.988678,0.000230,25.043958,0.1423,-0.167,7.98143,0.00000
186.00,7.98100,24.988739,0.000232,25.043937,0.1423,-0.167,7.98100,0.00000
187.00,7.97836,24.988766,0.000232,25.043970,0.1423,-0.167,7.97836,0.00000
188.00,7.97838,24.988790,0.000231,25.043977,0.1423,-0.167,7.97838,0.00000
189.00,7.98022,24.988807,0.000231,25.043991,0.1422,-0.167,7.98022,0.00000
190.00,7.98018,24.988854,0.000232,25.043987,0.1422,-0.167,7.98018,0.00000
191.00,7.98044,24.988845,0.000235,25.043901,0.1422,-0.167,7.98044,0.00000
192.00,7.98191,24.988897,0.000238,25.043861,0.1422,-0.167,7.98191,0.00000
193.00,7.98016,24.988956,0.000232,25.043905,0.1421,-0.167,7.98016,0.00000
194.00,7.97881,24.989029,0.000228,25.043917,0.1421,-0.167,7.97881,0.00000
195.00,7.97843,24.989019,0.000224,25.043976,0.1421,-0.167,7.97843,0.00000
196.00,7.97812,24.989074,0.000221,25.044017,0.1421,-0.167,7.97812,0.00000
197.00,7.97855,24.989055,0.000216,25.043968,0.1421,-0.166,7.97855,0.00000
198.00,7.98024,24.989061,0.000219,25.043936,0.1421,-0.166,7.98024,0.00000
199.00,7.98101,24.989066,0.000219,25.043984,0.1420,-0.166,7.98101,0.00000
200.00,7.98145,24.989068,0.000218,25.043935,0.1420,-0.166,7.98145,0.00000
201.00,7.98155,24.989056,0.000216,25.043935,0.1419,-0.166,7.98155,0.00000
202.00,7.98131,24.989143,0.000221,25.044043,0.1419,-0.166,7.98131,0.00000
203.00,7.98178,24.989117,0.000219,25.044013,0.1419,-0.166,7.98178,0.00000
204.00,7.98229,24.989118,0.000221,25.043960,0.1418,-0.166,7.98229,0.00000
205.00,7.98232,24.989219,0.000223,25.043987,0.1418,-0.166,7.98232,0.00000
206.00,7.98207,24.989296,0.000224,25.044076,0.1417,-0.166,7.98207,0.00000
207.00,7.98152,24.989315,0.000223,25.044078,0.1416,-0.166,7.98152,0.00000
208.00,7.97958,24.989400,0.000228,25.044098,0.1415,-0.166,7.97958,0.00000
209.00,7.97809,24.989489,0.000227,25.044139,0.1415,-0.166,7.97809,0.00000
210.00,7.97749,24.989452,0.000231,25.044097,0.1414,-0.166,7.97749,0.00000
211.00,7.97823,24.989470,0.000228,25.044071,0.1413,-0.165,7.97823,0.00000
212.00,7.97918,24.989464,0.000227,25.044034,0.1412,-0.165,7.97918,0.00000
213.00,7.98123,24.989465,0.000229,25.044010,0.1412,-0.165,7.98123,0.00000
214.00,7.98180,24.989443,0.000230,25.043945,0.1411,-0.165,7.98180,0.00000
215.00,7.98189,24.989515,0.000225,25.044016,0.1410,-0.165,7.98189,0.00000
216.00,7.98126,24.989545,0.000230,25.044014,0.1409,-0.165,7.98126,0.00000
217.00,7.98076,24.989634,0.000234,25.044052,0.1409,-0.165,7.98076,0.00000
218.00,7.97950,24.989707,0.000233,25.044112,0.1408,-0.165,7.97950,0.00000
219.00,7.97977,24.989666,0.000234,25.044054,0.1408,-0.165,7.97977,0.00000
220.00,7.98011,24.989680,0.000240,25.043993,0.1407,-0.165,7.98011,0.00000
221.00,7.98073,24.989740,0.000237,25.044008,0.1406,-0.165,7.98073,0.00000
222.00,7.98119,24.989714,0.000236,25.043992,0.1405,-0.165,7.98119,0.00000
223.00,7.98220,24.989669,0.000235,25.043949,0.1405,-0.165,7.98220,0.00000
224.00,7.98240,24.989831,0.000235,25.044089,0.1404,-0.165,7.98240,0.00000
225.00,7.98120,24.989931,0.000228,25.044191,0.1403,-0.165,7.98120,0.00000
226.00,7.98032,24.989916,0.000233,25.044174,0.1402,-0.165,7.98032,0.00000
227.00,7.97964,24.990007,0.000232,25.044155,0.1402,-0.165,7.97964,0.00000
228.00,7.97722,24.990092,0.000229,25.044145,0.1401,-0.165,7.97722,0.00000
229.00,7.97660,24.990109,0.000224,25.044135,0.1400,-0.165,7.97660,0.00000
230.00,7.97797,24.990123,0.000230,25.044068,0.1399,-0.165,7.97797,0.00000
231.00,7.97842,24.990235,0.000226,25.044049,0.1398,-0.165,7.97842,0.00000
232.00,7.97929,24.990266,0.000226,25.044018,0.1397,-0.165,7.97929,0.00000
233.00,7.98029,24.990291,0.000227,25.044021,0.1396,-0.164,7.98029,0.00000
234.00,7.98036,24.990321,0.000229,25.044010,0.1396,-0.165,7.98036,0.00000
235.00,7.97930,24.990359,0.000224,25.044027,0.1395,-0.164,7.97930,0.00000
236.00,7.97952,24.990387,0.000216,25.044052,0.1394,-0.164,7.97952,0.00000
237.00,7.97853,24.990376,0.000212,25.044118,0.1393,-0.164,7.97853,0.00000
238.00,7.97972,24.990428,0.000211,25.044193,0.1392,-0.164,7.97972,0.00000
239.00,7.98052,24.990408,0.000210,25.044107,0.1391,-0.163,7.98052,0.00000
240.00,7.98133,24.990392,0.000210,25.044042,0.1390,-0.163,7.98133,0.00000
241.00,7.98208,24.990399,0.000211,25.043977,0.1389,-0.163,7.98208,0.00000
242.00,7.98306,24.990432,0.000215,25.043901,0.1389,-0.163,7.98306,0.00000
243.00,7.98300,24.990472,0.000214,25.043826,0.1388,-0.163,7.98300,0.00000
244.00,7.98224,24.990612,0.000212,25.043929,0.1387,-0.163,7.98224,0.00000
245.00,7.98162,24.990669,0.000210,25.043970,0.1387,-0.163,7.98162,0.00000
246.00,7.98011,24.990677,0.000211,25.044004,0.1387,-0.163,7.98011,0.00000
247.00,7.97981,24.990783,0.000208,25.044136,0.1386,-0.163,7.97981,0.00000
248.00,7.97911,24.990858,0.000205,25.044229,0.1386,-0.163,7.97911,0.00000
249.00,7.97851,24.990827,0.000208,25.044253,0.1386,-0.163,7.97851,0.00000
250.00,7.97908,24.990865,0.000210,25.044277,0.1385,-0.163,7.97908,0.00000
251.00,7.97934,24.990844,0.000218,25.044236,0.1385,-0.163,7.97934,0.00000
252.00,7.97865,24.990742,0.000223,25.044123,0.1385,-0.163,7.97865,0.00000
253.00,7.97817,24.990725,0.000228,25.044081,0.1384,-0.163,7.97817,0.00000
254.00,7.97837,24.990721,0.000226,25.044073,0.1384,-0.163,7.97837,0.00000
255.00,7.97748,24.990714,0.000228,25.044033,0.1384,-0.163,7.97748,0.00000
256.00,7.97720,24.990771,0.000224,25.044060,0.1384,-0.163,7.97720,0.00000
257.00,7.97788,24.990934,0.000220,25.044154,0.1384,-0.162,7.97788,0.00000
258.00,7.97867,24.991000,0.000215,25.044186,0.1384,-0.162,7.97867,0.00000
259.00,7.97993,24.991122,0.000217,25.044209,0.1384,-0.162,7.97993,0.00000
260.00,7.98000,24.991164,0.000217,25.044231,0.1384,-0.162,7.98000,0.00000
261.00,7.98069,24.991196,0.000220,25.044238,0.1384,-0.162,7.98069,0.00000
262.00,7.98006,24.991200,0.000221,25.044209,0.1384,-0.162,7.98006,0.00000
263.00,7.97911,24.991181,0.000225,25.044148,0.1384,-0.162,7.97911,0.00000
264.00,7.97860,24.991204,0.000222,25.044153,0.1384,-0.162,7.97860,0.00000
265.00,7.97922,24.991240,0.000225,25.044196,0.1384,-0.162,7.97922,0.00000
266.00,7.97884,24.991274,0.000224,25.044267,0.1385,-0.162,7.97884,0.00000
267.00,7.97948,24.991309,0.000221,25.044313,0.1385,-0.162,7.97948,0.00000
268.00,7.97969,24.991419,0.000220,25.044375,0.1385,-0.162,7.97969,0.00000
269.00,7.98009,24.991436,0.000222,25.044367,0.1385,-0.161,7.98009,0.00000
270.00,7.98044,24.991500,0.000220,25.044327,0.1385,-0.161,7.98044,0.00000
271.00,7.98090,24.991637,0.000221,25.044340,0.1385,-0.161,7.98090,0.00000
272.00,7.98033,24.991700,0.000224,25.044330,0.1385,-0.161,7.98033,0.00000
273.00,7.98017,24.991673,0.000227,25.044340,0.1385,-0.161,7.98017,0.00000
274.00,7.97981,24.991681,0.000232,25.044339,0.1384,-0.161,7.97981,0.00000
275.00,7.97972,24.991743,0.000235,25.044398,0.1384,-0.161,7.97972,0.00000
276.00,7.97855,24.991700,0.000235,25.044381,0.1384,-0.161,7.97855,0.00000
277.00,7.97875,24.991720,0.000233,25.044359,0.1383,-0.161,7.97875,0.00000
278.00,7.97942,24.991702,0.000236,25.044284,0.1383,-0.161,7.97942,0.00000
279.00,7.97895,24.991720,0.000235,25.044266,0.1382,-0.161,7.97895,0.00000
280.00,7.97818,24.991700,0.000229,25.044271,0.1382,-0.161,7.97818,0.00000
281.00,7.97914,24.991736,0.000227,25.044265,0.1381,-0.160,7.97914,0.00000
282.00,7.97984,24.991762,0.000228,25.044275,0.1381,-0.160,7.97984,0.00000
283.00,7.98077,24.991845,0.000225,25.044298,0.1380,-0.160,7.98077,0.00000
284.00,7.98055,24.991866,0.000223,25.044248,0.1380,-0.160,7.98055,0.00000
285.00,7.98147,24.991897,0.000227,25.044188,0.1379,-0.160,7.98147,0.00000
286.00,7.98127,24.991921,0.000232,25.044167,0.1379,-0.160,7.98127,0.00000
287.00,7.98059,24.991893,0.000235,25.044147,0.1378,-0.160,7.98059,0.00000
288.00,7.97875,24.991950,0.000235,25.044171,0.1377,-0.160,7.97875,0.00000
289.00,7.97772,24.991989,0.000238,25.044217,0.1377,-0.161,7.97772,0.00000
290.00,7.97592,24.991990,0.000242,25.044280,0.1377,-0.161,7.97592,0.00000
291.00,7.97508,24.992033,0.000239,25.044335,0.1376,-0.160,7.97508,0.00000
292.00,7.97493,24.992084,0.000238,25.044406,0.1375,-0.160,7.97493,0.00000
293.00,7.97576,24.992099,0.000242,25.044431,0.1375,-0.160,7.97576,0.00000
294.00,7.97751,24.992141,0.000243,25.044382,0.1375,-0.160,7.97751,0.00000
295.00,7.97821,24.992201,0.000239,25.044308,0.1374,-0.160,7.97821,0.00000
296.00,7.97847,24.992232,0.000240,25.044246,0.1374,-0.160,7.97847,0.00000
297.00,7.97750,24.992295,0.000239,25.044210,0.1374,-0.160,7.97750,0.00000
298.00,7.97780,24.992306,0.000232,25.044128,0.1373,-0.160,7.97780,0.00000
299.00,7.97717,24.992353,0.000226,25.044151,0.1373,-0.159,7.97717,0.00000
300.00,7.97740,24.992413,0.000225,25.044178,0.1373,-0.159,7.97740,0.00000
301.00,7.97826,24.992398,0.000226,25.044187,0.1372,-0.159,7.97826,0.00000
302.00,7.97922,24.992390,0.000227,25.044207,0.1372,-0.159,7.97922,0.00000
303.00,7.97838,24.992397,0.000231,25.044231,0.1372,-0.159,7.97838,0.00000
304.00,7.97853,24.992430,0.000236,25.044249,0.1372,-0.159,7.97853,0.00000
305.00,7.97940,24.992426,0.000243,25.044247,0.1372,-0.159,7.97940,0.00000
306.00,7.97889,24.992468,0.000241,25.044191,0.1372,-0.159,7.97889,0.00000
307.00,7.97863,24.992473,0.000237,25.044111,0.1372,-0.159,7.97863,0.00000
308.00,7.97897,24.992559,0.000237,25.044124,0.1372,-0.159,7.97897,0.00000
309.00,7.97991,24.992549,0.000235,25.044080,0.1372,-0.159,7.97991,0.00000
310.00,7.97871,24.992591,0.000233,25.044062,0.1372,-0.159,7.97871,0.00000
311.00,7.97827,24.992631,0.000234,25.044095,0.1372,-0.159,7.97827,0.00000
@2,1.0000,2.0, 300.018000000004 
312.00,7.97850,24.992677,0.000234,25.044110,0.1372,-0.159,7.97850,0.00000
313.00,7.97788,24.992640,0.000231,25.044118,0.1372,-0.159,7.97788,0.00000
314.00,7.94025,24.992704,0.000227,25.044161,0.1372,-0.159,7.94025,0.00000
315.00,7.83030,24.992738,0.000224,25.044180,0.1371,-0.159,7.83030,0.00000
316.00,7.67374,24.992751,0.000223,25.044165,0.1371,-0.159,7.67374,0.00000
317.00,7.52141,24.992794,0.000229,25.044135,0.1371,-0.159,7.52141,0.00000
318.00,7.39523,24.992869,0.000228,25.044070,0.1371,-0.159,7.39523,0.00000
319.00,7.33828,24.992910,0.000226,25.044117,0.1370,-0.159,7.33828,0.00000
320.00,7.37936,24.992957,0.000229,25.044108,0.1370,-0.159,7.37936,0.00000
321.00,7.48026,24.992961,0.000231,25.044087,0.1369,-0.158,7.48026,0.00000
322.00,7.58602,24.992992,0.000228,25.044156,0.1369,-0.158,7.58602,0.00000
323.00,7.67410,24.992976,0.000227,25.044203,0.1369,-0.158,7.67410,0.00000
324.00,7.73660,24.992901,0.000232,25.044062,0.1369,-0.158,7.73660,0.00000
325.00,7.78253,24.992865,0.000228,25.043965,0.1368,-0.158,7.78253,0.00000
326.00,7.82005,24.992979,0.000223,25.043971,0.1368,-0.158,7.82005,0.00000
327.00,7.84979,24.993040,0.000225,25.043977,0.1368,-0.157,7.84979,0.00000
328.00,7.87073,24.993108,0.000228,25.044009,0.1367,-0.157,7.87073,0.00000
329.00,7.88554,24.993260,0.000225,25.044154,0.1367,-0.157,7.88554,0.00000
330.00,7.89385,24.993351,0.000226,25.044318,0.1367,-0.157,7.89385,0.00000
331.00,7.89833,24.993362,0.000232,25.044368,0.1367,-0.157,7.89833,0.00000
332.00,7.90105,24.993363,0.000230,25.044265,0.1367,-0.157,7.90105,0.00000
333.00,7.90707,24.993429,0.000232,25.044282,0.1367,-0.157,7.90707,0.00000
334.00,7.91307,24.993433,0.000232,25.044213,0.1366,-0.157,7.91307,0.00000
335.00,7.91889,24.993470,0.000233,25.044153,0.1366,-0.157,7.91889,0.00000
336.00,7.92490,24.993527,0.000231,25.044106,0.1366,-0.157,7.92490,0.00000
337.00,7.93144,24.993502,0.000227,25.044136,0.1365,-0.157,7.93144,0.00000
338.00,7.93676,24.993451,0.000227,25.044061,0.1365,-0.157,7.93676,0.00000
339.00,7.94016,24.993464,0.000224,25.044023,0.1364,-0.157,7.94016,0.00000
340.00,7.94358,24.993458,0.000222,25.043952,0.1364,-0.157,7.94358,0.00000
341.00,7.94773,24.993476,0.000223,25.043997,0.1363,-0.156,7.94773,0.00000
342.00,7.95151,24.993578,0.000221,25.044052,0.1363,-0.156,7.95151,0.00000
343.00,7.95390,24.993675,0.000221,25.044206,0.1363,-0.156,7.95390,0.00000
344.00,7.95717,24.993755,0.000230,25.044268,0.1362,-0.156,7.95717,0.00000
345.00,7.96121,24.993801,0.000234,25.044344,0.1362,-0.156,7.96121,0.00000
346.00,7.96332,24.993807,0.000229,25.044384,0.1362,-0.156,7.96332,0.00000
347.00,7.96632,24.993816,0.000231,25.044409,0.1362,-0.156,7.96632,0.00000
348.00,7.96845,24.993858,0.000233,25.044302,0.1361,-0.156,7.96845,0.00000
349.00,7.97023,24.993859,0.000227,25.044358,0.1361,-0.156,7.97023,0.00000
350.00,7.97090,24.993884,0.000224,25.044396,0.1361,-0.156,7.97090,0.00000
351.00,7.97119,24.993889,0.000227,25.044376,0.1361,-0.156,7.97119,0.00000
352.00,7.97090,24.993946,0.000231,25.044329,0.1361,-0.156,7.97090,0.00000
353.00,7.97235,24.993983,0.000228,25.044358,0.1361,-0.156,7.97235,0.00000
354.00,7.97275,24.993969,0.000230,25.044270,0.1361,-0.156,7.97275,0.00000
355.00,7.97335,24.994010,0.000228,25.044245,0.1361,-0.156,7.97335,0.00000
356.00,7.97436,24.994056,0.000226,25.044231,0.1361,-0.155,7.97436,0.00000
357.00,7.97481,24.994028,0.000223,25.044235,0.1360,-0.155,7.97481,0.00000
358.00,7.97492,24.994000,0.000226,25.044200,0.1360,-0.155,7.97492,0.00000
359.00,7.97602,24.994000,0.000226,25.044184,0.1360,-0.155,7.97602,0.00000
360.00,7.97618,24.993993,0.000227,25.044158,0.1360,-0.155,7.97618,0.00000
361.00,7.97540,24.993989,0.000231,25.044102,0.1360,-0.155,7.97540,0.00000
362.00,7.97549,24.994065,0.000227,25.044077,0.1360,-0.155,7.97549,0.00000
363.00,7.97529,24.994073,0.000224,25.044045,0.1360,-0.155,7.97529,0.00000
364.00,7.97567,24.994173,0.000228,25.044092,0.1361,-0.155,7.97567,0.00000
365.00,7.97518,24.994258,0.000229,25.044116,0.1361,-0.155,7.97518,0.00000
366.00,7.97620,24.994324,0.000223,25.044114,0.1361,-0.155,7.97620,0.00000
367.00,7.97545,24.994346,0.000227,25.044139,0.1361,-0.155,7.97545,0.00000
368.00,7.97667,24.994429,0.000234,25.044196,0.1361,-0.155,7.97667,0.00000
369.00,7.97677,24.994412,0.000232,25.044186,0.1361,-0.154,7.97677,0.00000
370.00,7.97733,24.994359,0.000233,25.044171,0.1362,-0.154,7.97733,0.00000
371.00,7.97730,24.994345,0.000240,25.044182,0.1362,-0.154,7.97730,0.00000
372.00,7.97823,24.994383,0.000238,25.044196,0.1362,-0.154,7.97823,0.00000
373.00,7.97686,24.994376,0.000233,25.044146,0.1362,-0.154,7.97686,0.00000
374.00,7.97643,24.994397,0.000229,25.044128,0.1362,-0.154,7.97643,0.00000
375.00,7.97711,24.994453,0.000230,25.044119,0.1362,-0.154,7.97711,0.00000
376.00,7.97760,24.994493,0.000236,25.044111,0.1363,-0.154,7.97760,0.00000
377.00,7.97759,24.994492,0.000238,25.044134,0.1363,-0.154,7.97759,0.00000
378.00,7.97829,24.994492,0.000242,25.044122,0.1363,-0.154,7.97829,0.00000
379.00,7.97874,24.994521,0.000248,25.044115,0.1363,-0.154,7.97874,0.00000
380.00,7.97906,24.994581,0.000254,25.044139,0.1364,-0.154,7.97906,0.00000
381.00,7.97868,24.994626,0.000251,25.044155,0.1364,-0.154,7.97868,0.00000
382.00,7.97858,24.994660,0.000248,25.044114,0.1364,-0.154,7.97858,0.00000
383.00,7.97855,24.994684,0.000241,25.044114,0.1364,-0.154,7.97855,0.00000
384.00,7.97775,24.994711,0.000240,25.044125,0.1364,-0.154,7.97775,0.00000
385.00,7.97687,24.994735,0.000232,25.044117,0.1364,-0.154,7.97687,0.00000
386.00,7.97658,24.994780,0.000230,25.044124,0.1364,-0.154,7.97658,0.00000
387.00,7.97636,24.994805,0.000235,25.044146,0.1364,-0.154,7.97636,0.00000
388.00,7.97596,24.994851,0.000240,25.044166,0.1364,-0.154,7.97596,0.00000
389.00,7.97679,24.994889,0.000236,25.044195,0.1365,-0.153,7.97679,0.00000
390.00,7.97748,24.994922,0.000240,25.044180,0.1365,-0.154,7.97748,0.00000
391.00,7.97739,24.994904,0.000245,25.044174,0.1365,-0.154,7.97739,0.00000
392.00,7.97793,24.994933,0.000244,25.044138,0.1366,-0.154,7.97793,0.00000
393.00,7.97831,24.994918,0.000241,25.044106,0.1367,-0.154,7.97831,0.00000
394.00,7.97820,24.994918,0.000246,25.044025,0.1367,-0.154,7.97820,0.00000
395.00,7.97709,24.994919,0.000241,25.044011,0.1368,-0.154,7.97709,0.00000
396.00,7.97800,24.994993,0.000232,25.044069,0.1368,-0.153,7.97800,0.00000
397.00,7.97783,24.995026,0.000230,25.044067,0.1369,-0.153,7.97783,0.00000
398.00,7.97824,24.995128,0.000228,25.044092,0.1369,-0.153,7.97824,0.00000
399.00,7.97840,24.995237,0.000221,25.044213,0.1370,-0.153,7.97840,0.00000
400.00,7.97948,24.995260,0.000215,25.044288,0.1371,-0.152,7.97948,0.00000
401.00,7.97979,24.995289,0.000215,25.044237,0.1372,-0.152,7.97979,0.00000
402.00,7.98072,24.995303,0.000212,25.044221,0.1372,-0.152,7.98072,0.00000
403.00,7.98003,24.995319,0.000213,25.044195,0.1373,-0.152,7.98003,0.00000
404.00,7.97927,24.995365,0.000218,25.044195,0.1373,-0.152,7.97927,0.00000
405.00,7.97828,24.995373,0.000223,25.044108,0.1374,-0.152,7.97828,0.00000
406.00,7.97784,24.995408,0.000230,25.044078,0.1374,-0.152,7.97784,0.00000
407.00,7.97701,24.995458,0.000231,25.044110,0.1375,-0.152,7.97701,0.00000
408.00,7.97748,24.995544,0.000231,25.044227,0.1376,-0.152,7.97748,0.00000
409.00,7.97797,24.995564,0.000229,25.044196,0.1376,-0.152,7.97797,0.00000
410.00,7.97910,24.995649,0.000234,25.044285,0.1377,-0.152,7.97910,0.00000
411.00,7.97869,24.995666,0.000224,25.044355,0.1378,-0.152,7.97869,0.00000
412.00,7.97881,24.995710,0.000225,25.044387,0.1379,-0.152,7.97881,0.00000
413.00,7.97872,24.995742,0.000220,25.044329,0.1380,-0.151,7.97872,0.00000
414.00,7.97882,24.995731,0.000220,25.044310,0.1380,-0.151,7.97882,0.00000
415.00,7.97765,24.995760,0.000219,25.044262,0.1381,-0.151,7.97765,0.00000
416.00,7.97855,24.995778,0.000222,25.044221,0.1382,-0.151,7.97855,0.00000
417.00,7.97942,24.995793,0.000224,25.044208,0.1384,-0.151,7.97942,0.00000
418.00,7.98026,24.995817,0.000224,25.044260,0.1385,-0.151,7.98026,0.00000
419.00,7.98043,24.995848,0.000226,25.044278,0.1386,-0.151,7.98043,0.00000
420.00,7.98063,24.995865,0.000228,25.044256,0.1387,-0.151,7.98063,0.00000
421.00,7.97965,24.995885,0.000229,25.044295,0.1389,-0.151,7.97965,0.00000
422.00,7.97869,24.995924,0.000230,25.044330,0.1390,-0.151,7.97869,0.00000
423.00,7.97824,24.995941,0.000241,25.044309,0.1391,-0.151,7.97824,0.00000
424.00,7.97839,24.995974,0.000247,25.044310,0.1392,-0.151,7.97839,0.00000
425.00,7.97872,24.995989,0.000240,25.044300,0.1394,-0.151,7.97872,0.00000
426.00,7.97897,24.996026,0.000238,25.044294,0.1395,-0.150,7.97897,0.00000
427.00,7.97870,24.996047,0.000240,25.044263,0.1397,-0.150,7.97870,0.00000
428.00,7.97817,24.996042,0.000238,25.044224,0.1398,-0.150,7.97817,0.00000
429.00,7.97780,24.996073,0.000230,25.044213,0.1400,-0.150,7.97780,0.00000
430.00,7.97841,24.996124,0.000239,25.044249,0.1402,-0.150,7.97841,0.00000
431.00,7.97785,24.996189,0.000244,25.044279,0.1403,-0.150,7.97785,0.00000
432.00,7.97777,24.996181,0.000238,25.044237,0.1405,-0.150,7.97777,0.00000
433.00,7.97801,24.996176,0.000237,25.044224,0.1406,-0.150,7.97801,0.00000
434.00,7.97773,24.996197,0.000242,25.044214,0.1408,-0.150,7.97773,0.00000
435.00,7.97677,24.996191,0.000238,25.044234,0.1410,-0.150,7.97677,0.00000
436.00,7.97706,24.996167,0.000236,25.044224,0.1412,-0.150,7.97706,0.00000
437.00,7.97686,24.996252,0.000244,25.044293,0.1414,-0.150,7.97686,0.00000
438.00,7.97723,24.996338,0.000241,25.044368,0.1416,-0.150,7.97723,0.00000
439.00,7.97646,24.996373,0.000239,25.044352,0.1418,-0.150,7.97646,0.00000
440.00,7.97507,24.996405,0.000236,25.044279,0.1420,-0.150,7.97507,0.00000
441.00,7.97500,24.996378,0.000230,25.044191,0.1421,-0.150,7.97500,0.00000
442.00,7.97515,24.996321,0.000226,25.044086,0.1423,-0.150,7.97515,0.00000
443.00,7.97460,24.996315,0.000226,25.044021,0.1424,-0.150,7.97460,0.00000
444.00,7.97386,24.996279,0.000225,25.044002,0.1426,-0.149,7.97386,0.00000
445.00,7.97499,24.996357,0.000221,25.044062,0.1427,-0.149,7.97499,0.00000
446.00,7.97505,24.996414,0.000223,25.044074,0.1428,-0.149,7.97505,0.00000
447.00,7.97511,24.996514,0.000220,25.044121,0.1429,-0.149,7.97511,0.00000
448.00,7.97526,24.996529,0.000218,25.044073,0.1430,-0.149,7.97526,0.00000
449.00,7.97638,24.996599,0.000219,25.044070,0.1431,-0.149,7.97638,0.00000
450.00,7.97601,24.996571,0.000225,25.044035,0.1431,-0.149,7.97601,0.00000
451.00,7.97589,24.996640,0.000225,25.044062,0.1432,-0.149,7.97589,0.00000
452.00,7.97542,24.996645,0.000224,25.044032,0.1432,-0.149,7.97542,0.00000
453.00,7.97525,24.996685,0.000224,25.044060,0.1433,-0.149,7.97525,0.00000
454.00,7.97600,24.996695,0.000220,25.044096,0.1433,-0.149,7.97600,0.00000
455.00,7.97709,24.996741,0.000220,25.044101,0.1434,-0.149,7.97709,0.00000
456.00,7.97770,24.996750,0.000221,25.044075,0.1434,-0.149,7.97770,0.00000
457.00,7.97836,24.996778,0.000222,25.044001,0.1435,-0.148,7.97836,0.00000
458.00,7.97728,24.996783,0.000221,25.043959,0.1435,-0.148,7.97728,0.00000
459.00,7.97708,24.996850,0.000224,25.043927,0.1436,-0.149,7.97708,0.00000
460.00,7.97752,24.996869,0.000220,25.043932,0.1437,-0.148,7.97752,0.00000
461.00,7.97730,24.996939,0.000221,25.044016,0.1437,-0.148,7.97730,0.00000
462.00,7.97756,24.996911,0.000221,25.044049,0.1438,-0.148,7.97756,0.00000
463.00,7.97835,24.996920,0.000221,25.044061,0.1438,-0.148,7.97835,0.00000
464.00,7.97801,24.996878,0.000219,25.044049,0.1439,-0.148,7.97801,0.00000
465.00,7.97728,24.996933,0.000219,25.044037,0.1440,-0.148,7.97728,0.00000
466.00,7.97731,24.996954,0.000218,25.043986,0.1440,-0.148,7.97731,0.00000
467.00,7.97664,24.997000,0.000220,25.044049,0.1441,-0.148,7.97664,0.00000
468.00,7.97665,24.997074,0.000221,25.044100,0.1442,-0.148,7.97665,0.00000
469.00,7.97558,24.997137,0.000221,25.044130,0.1442,-0.148,7.97558,0.00000
470.00,7.97570,24.997096,0.000226,25.044105,0.1443,-0.148,7.97570,0.00000
471.00,7.97574,24.997093,0.000218,25.044116,0.1444,-0.148,7.97574,0.00000
472.00,7.97627,24.997147,0.000216,25.044075,0.1444,-0.148,7.97627,0.00000
473.00,7.97629,24.997126,0.000217,25.044026,0.1445,-0.148,7.97629,0.00000
474.00,7.97755,24.997187,0.000219,25.044052,0.1445,-0.148,7.97755,0.00000
475.00,7.97862,24.997266,0.000219,25.044062,0.1446,-0.148,7.97862,0.00000
476.00,7.97976,24.997325,0.000219,25.044039,0.1446,-0.147,7.97976,0.00000
477.00,7.97947,24.997359,0.000216,25.044064,0.1447,-0.147,7.97947,0.00000
478.00,7.97941,24.997446,0.000218,25.044110,0.1447,-0.147,7.97941,0.00000
479.00,7.97836,24.997440,0.000215,25.044109,0.1448,-0.147,7.97836,0.00000
480.00,7.97619,24.997488,0.000209,25.044153,0.1448,-0.147,7.97619,0.00000
481.00,7.97469,24.997437,0.000211,25.044137,0.1448,-0.147,7.97469,0.00000
482.00,7.97494,24.997476,0.000217,25.044188,0.1449,-0.147,7.97494,0.00000
483.00,7.97472,24.997468,0.000214,25.044209,0.1449,-0.147,7.97472,0.00000
484.00,7.97540,24.997517,0.000215,25.044199,0.1449,-0.147,7.97540,0.00000
485.00,7.97585,24.997484,0.000219,25.044150,0.1450,-0.147,7.97585,0.00000
486.00,7.97476,24.997637,0.000221,25.044222,0.1450,-0.147,7.97476,0.00000
487.00,7.97457,24.997672,0.000221,25.044200,0.1450,-0.147,7.97457,0.00000
488.00,7.97493,24.997693,0.000219,25.044103,0.1450,-0.147,7.97493,0.00000
489.00,7.97425,24.997722,0.000215,25.044071,0.1450,-0.146,7.97425,0.00000
490.00,7.97374,24.997793,0.000209,25.044075,0.1450,-0.146,7.97374,0.00000
491.00,7.97460,24.997722,0.000209,25.043994,0.1450,-0.146,7.97460,0.00000
@3,1.0000,2.0, 480.088000000003 
492.00,7.97439,24.997720,0.000211,25.043980,0.1450,-0.146,7.97439,0.00000
493.00,7.97457,24.997774,0.000211,25.044057,0.1450,-0.146,7.97457,0.00000
494.00,7.94968,24.997767,0.000214,25.044034,0.1450,-0.146,7.94968,0.00000
495.00,7.85531,24.997778,0.000219,25.043986,0.1449,-0.146,7.85531,0.00000
496.00,7.70842,24.997852,0.000216,25.043990,0.1449,-0.146,7.70842,0.00000
497.00,7.55965,24.997878,0.000212,25.043995,0.1448,-0.146,7.55965,0.00000
498.00,7.43263,24.997977,0.000207,25.043993,0.1448,-0.145,7.43263,0.00000
499.00,7.36326,24.998005,0.000207,25.044049,0.1447,-0.145,7.36326,0.00000
500.00,7.38785,24.998010,0.000207,25.044156,0.1447,-0.145,7.38785,0.00000
501.00,7.47610,24.997979,0.000211,25.044182,0.1446,-0.145,7.47610,0.00000
502.00,7.57623,24.998063,0.000213,25.044246,0.1446,-0.145,7.57623,0.00000
503.00,7.66158,24.997978,0.000219,25.044218,0.1446,-0.145,7.66158,0.00000
504.00,7.72286,24.998003,0.000218,25.044199,0.1446,-0.145,7.72286,0.00000
505.00,7.76799,24.998053,0.000219,25.044138,0.1446,-0.145,7.76799,0.00000
506.00,7.80504,24.998080,0.000221,25.044076,0.1445,-0.145,7.80504,0.00000
507.00,7.83557,24.998057,0.000221,25.043986,0.1444,-0.145,7.83557,0.00000
508.00,7.85943,24.998137,0.000222,25.043972,0.1443,-0.145,7.85943,0.00000
509.00,7.87589,24.998208,0.000223,25.043960,0.1442,-0.145,7.87589,0.00000
510.00,7.88393,24.998212,0.000219,25.043896,0.1441,-0.145,7.88393,0.00000
511.00,7.88981,24.998280,0.000217,25.043938,0.1440,-0.144,7.88981,0.00000
512.00,7.89242,24.998326,0.000217,25.043925,0.1439,-0.144,7.89242,0.00000
513.00,7.89564,24.998323,0.000219,25.043898,0.1438,-0.144,7.89564,0.00000
514.00,7.90121,24.998365,0.000220,25.043922,0.1437,-0.144,7.90121,0.00000
515.00,7.90894,24.998460,0.000221,25.044064,0.1435,-0.144,7.90894,0.00000
516.00,7.91571,24.998535,0.000225,25.044073,0.1435,-0.144,7.91571,0.00000
517.00,7.92280,24.998566,0.000224,25.044095,0.1434,-0.144,7.92280,0.00000
518.00,7.92939,24.998627,0.000221,25.044109,0.1433,-0.144,7.92939,0.00000
519.00,7.93484,24.998642,0.000223,25.044076,0.1433,-0.144,7.93484,0.00000
520.00,7.93959,24.998617,0.000226,25.044008,0.1432,-0.145,7.93959,0.00000
521.00,7.94339,24.998561,0.000220,25.043992,0.1432,-0.144,7.94339,0.00000
522.00,7.94845,24.998602,0.000217,25.044011,0.1431,-0.144,7.94845,0.00000
523.00,7.95228,24.998647,0.000216,25.044064,0.1430,-0.144,7.95228,0.00000
524.00,7.95487,24.998702,0.000214,25.044139,0.1430,-0.144,7.95487,0.00000
525.00,7.95716,24.998723,0.000215,25.044127,0.1429,-0.144,7.95716,0.00000
526.00,7.95961,24.998866,0.000223,25.044160,0.1428,-0.144,7.95961,0.00000
527.00,7.96101,24.998931,0.000224,25.044250,0.1428,-0.144,7.96101,0.00000
528.00,7.96295,24.998964,0.000225,25.044269,0.1428,-0.144,7.96295,0.00000
529.00,7.96427,24.998984,0.000226,25.044193,0.1427,-0.144,7.96427,0.00000
530.00,7.96546,24.999044,0.000224,25.044193,0.1426,-0.143,7.96546,0.00000
531.00,7.96740,24.999061,0.000223,25.044167,0.1426,-0.143,7.96740,0.00000
532.00,7.96934,24.999070,0.000223,25.044075,0.1426,-0.143,7.96934,0.00000
533.00,7.96979,24.999122,0.000223,25.044112,0.1426,-0.143,7.96979,0.00000
534.00,7.97129,24.999213,0.000227,25.044233,0.1426,-0.143,7.97129,0.00000
535.00,7.97161,24.999251,0.000229,25.044222,0.1425,-0.143,7.97161,0.00000
536.00,7.97155,24.999219,0.000231,25.044225,0.1425,-0.143,7.97155,0.00000
537.00,7.97035,24.999292,0.000234,25.044307,0.1425,-0.143,7.97035,0.00000
538.00,7.97080,24.999370,0.000235,25.044340,0.1424,-0.143,7.97080,0.00000
539.00,7.97095,24.999343,0.000236,25.044271,0.1424,-0.143,7.97095,0.00000
540.00,7.97154,24.999372,0.000232,25.044313,0.1424,-0.143,7.97154,0.00000
541.00,7.97125,24.999457,0.000226,25.044354,0.1424,-0.143,7.97125,0.00000
542.00,7.97220,24.999471,0.000226,25.044319,0.1423,-0.143,7.97220,0.00000
543.00,7.97245,24.999430,0.000224,25.044213,0.1423,-0.142,7.97245,0.00000
544.00,7.97301,24.999465,0.000218,25.044226,0.1423,-0.142,7.97301,0.00000
545.00,7.97287,24.999519,0.000223,25.044197,0.1423,-0.142,7.97287,0.00000
546.00,7.97414,24.999483,0.000227,25.044150,0.1423,-0.142,7.97414,0.00000
547.00,7.97302,24.999565,0.000226,25.044204,0.1422,-0.142,7.97302,0.00000
548.00,7.97263,24.999633,0.000228,25.044233,0.1422,-0.142,7.97263,0.00000
549.00,7.97288,24.999687,0.000234,25.044232,0.1421,-0.142,7.97288,0.00000
550.00,7.97320,24.999712,0.000237,25.044271,0.1421,-0.142,7.97320,0.00000
551.00,7.97235,24.999756,0.000240,25.044321,0.1420,-0.142,7.97235,0.00000
552.00,7.97372,24.999729,0.000242,25.044290,0.1420,-0.142,7.97372,0.00000
553.00,7.97373,24.999714,0.000245,25.044324,0.1420,-0.142,7.97373,0.00000
554.00,7.97369,24.999717,0.000250,25.044328,0.1419,-0.143,7.97369,0.00000
555.00,7.97457,24.999766,0.000247,25.044329,0.1419,-0.142,7.97457,0.00000
556.00,7.97487,24.999816,0.000242,25.044352,0.1419,-0.142,7.97487,0.00000
557.00,7.97410,24.999841,0.000245,25.044357,0.1418,-0.142,7.97410,0.00000
558.00,7.97444,24.999893,0.000242,25.044334,0.1417,-0.142,7.97444,0.00000
559.00,7.97356,24.999907,0.000236,25.044312,0.1417,-0.142,7.97356,0.00000
560.00,7.97323,24.999947,0.000233,25.044339,0.1416,-0.142,7.97323,0.00000
561.00,7.97381,24.999994,0.000232,25.044336,0.1415,-0.142,7.97381,0.00000
562.00,7.97426,25.000022,0.000231,25.044312,0.1414,-0.141,7.97426,0.00000
563.00,7.97396,25.000084,0.000237,25.044308,0.1414,-0.141,7.97396,0.00000
564.00,7.97442,25.000143,0.000238,25.044311,0.1413,-0.141,7.97442,0.00000
565.00,7.97477,25.000149,0.000243,25.044246,0.1412,-0.141,7.97477,0.00000
566.00,7.97554,25.000155,0.000248,25.044203,0.1411,-0.141,7.97554,0.00000
567.00,7.97560,25.000178,0.000245,25.044200,0.1410,-0.141,7.97560,0.00000
568.00,7.97705,25.000180,0.000243,25.044161,0.1409,-0.141,7.97705,0.00000
569.00,7.97754,25.000184,0.000241,25.044104,0.1409,-0.141,7.97754,0.00000
570.00,7.97751,25.000251,0.000237,25.044135,0.1408,-0.141,7.97751,0.00000
571.00,7.97689,25.000255,0.000240,25.044069,0.1407,-0.141,7.97689,0.00000
572.00,7.97784,25.000269,0.000241,25.044032,0.1407,-0.141,7.97784,0.00000
573.00,7.97842,25.000318,0.000238,25.044076,0.1406,-0.141,7.97842,0.00000
574.00,7.97771,25.000326,0.000235,25.044122,0.1405,-0.141,7.97771,0.00000
575.00,7.97645,25.000337,0.000237,25.044190,0.1404,-0.141,7.97645,0.00000
576.00,7.97580,25.000437,0.000234,25.044329,0.1403,-0.141,7.97580,0.00000
577.00,7.97445,25.000482,0.000235,25.044363,0.1403,-0.141,7.97445,0.00000
578.00,7.97312,25.000494,0.000238,25.044393,0.1402,-0.141,7.97312,0.00000
579.00,7.97397,25.000556,0.000244,25.044385,0.1401,-0.141,7.97397,0.00000
580.00,7.97488,25.000641,0.000240,25.044397,0.1401,-0.141,7.97488,0.00000
581.00,7.97603,25.000639,0.000236,25.044293,0.1401,-0.140,7.97603,0.00000
582.00,7.97633,25.000714,0.000240,25.044323,0.1400,-0.140,7.97633,0.00000
583.00,7.97583,25.000745,0.000244,25.044281,0.1400,-0.141,7.97583,0.00000
584.00,7.97485,25.000825,0.000249,25.044312,0.1399,-0.141,7.97485,0.00000
585.00,7.97433,25.000757,0.000249,25.044181,0.1398,-0.141,7.97433,0.00000
586.00,7.97312,25.000825,0.000243,25.044224,0.1398,-0.141,7.97312,0.00000
587.00,7.97355,25.000773,0.000238,25.044127,0.1397,-0.140,7.97355,0.00000
588.00,7.97473,25.000791,0.000227,25.044139,0.1396,-0.140,7.97473,0.00000
589.00,7.97574,25.000741,0.000217,25.044090,0.1395,-0.140,7.97574,0.00000
590.00,7.97589,25.000800,0.000218,25.044141,0.1395,-0.139,7.97589,0.00000
591.00,7.97600,25.000783,0.000221,25.044156,0.1394,-0.140,7.97600,0.00000
592.00,7.97616,25.000832,0.000221,25.044174,0.1394,-0.140,7.97616,0.00000
593.00,7.97627,25.000888,0.000221,25.044189,0.1393,-0.139,7.97627,0.00000
594.00,7.97644,25.000921,0.000219,25.044188,0.1393,-0.139,7.97644,0.00000
595.00,7.97663,25.000964,0.000221,25.044163,0.1392,-0.139,7.97663,0.00000
596.00,7.97740,25.000982,0.000227,25.044095,0.1392,-0.139,7.97740,0.00000
597.00,7.97719,25.000963,0.000231,25.044046,0.1392,-0.139,7.97719,0.00000
598.00,7.97590,25.000932,0.000233,25.044030,0.1391,-0.139,7.97590,0.00000
599.00,7.97459,25.000952,0.000235,25.044081,0.1391,-0.139,7.97459,0.00000
600.00,7.97437,25.000964,0.000233,25.044128,0.1391,-0.139,7.97437,0.00000
601.00,7.97343,25.001017,0.000230,25.044161,0.1390,-0.139,7.97343,0.00000
602.00,7.97346,25.001049,0.000229,25.044152,0.1390,-0.139,7.97346,0.00000
603.00,7.97360,25.001145,0.000224,25.044135,0.1390,-0.139,7.97360,0.00000
604.00,7.97424,25.001249,0.000225,25.044125,0.1390,-0.139,7.97424,0.00000
605.00,7.97436,25.001324,0.000221,25.044114,0.1390,-0.138,7.97436,0.00000
606.00,7.97453,25.001366,0.000221,25.044119,0.1390,-0.138,7.97453,0.00000
607.00,7.97451,25.001446,0.000219,25.044163,0.1390,-0.138,7.97451,0.00000
608.00,7.97461,25.001469,0.000228,25.044187,0.1390,-0.138,7.97461,0.00000
609.00,7.97423,25.001418,0.000231,25.044100,0.1390,-0.138,7.97423,0.00000
610.00,7.97404,25.001446,0.000232,25.044088,0.1390,-0.138,7.97404,0.00000
611.00,7.97428,25.001402,0.000230,25.044066,0.1390,-0.138,7.97428,0.00000
612.00,7.97298,25.001406,0.000224,25.044057,0.1390,-0.138,7.97298,0.00000
613.00,7.97408,25.001407,0.000221,25.044078,0.1390,-0.138,7.97408,0.00000
614.00,7.97433,25.001431,0.000224,25.044155,0.1390,-0.138,7.97433,0.00000
615.00,7.97508,25.001416,0.000227,25.044122,0.1390,-0.138,7.97508,0.00000
616.00,7.97543,25.001529,0.000230,25.044180,0.1390,-0.138,7.97543,0.00000
617.00,7.97695,25.001580,0.000236,25.044210,0.1390,-0.138,7.97695,0.00000
618.00,7.97593,25.001683,0.000239,25.044223,0.1390,-0.138,7.97593,0.00000
619.00,7.97586,25.001767,0.000230,25.044239,0.1390,-0.138,7.97586,0.00000
620.00,7.97530,25.001814,0.000223,25.044305,0.1390,-0.137,7.97530,0.00000
621.00,7.97489,25.001785,0.000223,25.044248,0.1390,-0.137,7.97489,0.00000
622.00,7.97415,25.001774,0.000222,25.044222,0.1390,-0.137,7.97415,0.00000
623.00,7.97409,25.001701,0.000218,25.044111,0.1390,-0.137,7.97409,0.00000
624.00,7.97500,25.001697,0.000223,25.044061,0.1389,-0.137,7.97500,0.00000
625.00,7.97447,25.001728,0.000226,25.044023,0.1389,-0.137,7.97447,0.00000
626.00,7.97439,25.001815,0.000226,25.044030,0.1389,-0.137,7.97439,0.00000
627.00,7.97523,25.001894,0.000225,25.044015,0.1388,-0.137,7.97523,0.00000
628.00,7.97539,25.001937,0.000222,25.044044,0.1388,-0.137,7.97539,0.00000
629.00,7.97343,25.002008,0.000217,25.044147,0.1388,-0.137,7.97343,0.00000
630.00,7.97344,25.002056,0.000218,25.044218,0.1387,-0.137,7.97344,0.00000
631.00,7.97269,25.002062,0.000223,25.044229,0.1387,-0.137,7.97269,0.00000
632.00,7.97233,25.002042,0.000221,25.044263,0.1386,-0.136,7.97233,0.00000
633.00,7.97189,25.002070,0.000223,25.044280,0.1386,-0.136,7.97189,0.00000
634.00,7.97357,25.002071,0.000227,25.044191,0.1385,-0.136,7.97357,0.00000
635.00,7.97377,25.002042,0.000226,25.044117,0.1385,-0.136,7.97377,0.00000
636.00,7.97496,25.002091,0.000220,25.044104,0.1385,-0.136,7.97496,0.00000
637.00,7.97458,25.002138,0.000224,25.044108,0.1384,-0.136,7.97458,0.00000
638.00,7.97525,25.002131,0.000220,25.044086,0.1384,-0.136,7.97525,0.00000
639.00,7.97402,25.002099,0.000221,25.044017,0.1383,-0.136,7.97402,0.00000
640.00,7.97424,25.002107,0.000224,25.044004,0.1383,-0.136,7.97424,0.00000
641.00,7.97330,25.002121,0.000225,25.044026,0.1382,-0.136,7.97330,0.00000
642.00,7.97378,25.002150,0.000228,25.044060,0.1382,-0.136,7.97378,0.00000
643.00,7.97324,25.002198,0.000233,25.044092,0.1381,-0.136,7.97324,0.00000
644.00,7.97409,25.002279,0.000232,25.044138,0.1381,-0.136,7.97409,0.00000
645.00,7.97459,25.002328,0.000235,25.044162,0.1381,-0.136,7.97459,0.00000
646.00,7.97540,25.002325,0.000236,25.044146,0.1381,-0.136,7.97540,0.00000
647.00,7.97573,25.002369,0.000230,25.044120,0.1381,-0.136,7.97573,0.00000
648.00,7.97668,25.002437,0.000232,25.044108,0.1381,-0.136,7.97668,0.00000
649.00,7.97707,25.002467,0.000227,25.044137,0.1381,-0.136,7.97707,0.00000
650.00,7.97714,25.002458,0.000218,25.044093,0.1381,-0.135,7.97714,0.00000
651.00,7.97704,25.002451,0.000216,25.044094,0.1381,-0.135,7.97704,0.00000
652.00,7.97702,25.002458,0.000219,25.044067,0.1381,-0.135,7.97702,0.00000
653.00,7.97714,25.002449,0.000219,25.044066,0.1381,-0.135,7.97714,0.00000
654.00,7.97801,25.002500,0.000223,25.044061,0.1381,-0.135,7.97801,0.00000
655.00,7.97767,25.002582,0.000228,25.044151,0.1381,-0.135,7.97767,0.00000
656.00,7.97734,25.002665,0.000228,25.044148,0.1381,-0.135,7.97734,0.00000
657.00,7.97651,25.002699,0.000222,25.044218,0.1381,-0.135,7.97651,0.00000
658.00,7.97557,25.002757,0.000226,25.044211,0.1381,-0.135,7.97557,0.00000
659.00,7.97463,25.002748,0.000229,25.044209,0.1381,-0.135,7.97463,0.00000
660.00,7.97454,25.002778,0.000232,25.044143,0.1381,-0.135,7.97454,0.00000
661.00,7.97408,25.002762,0.000236,25.044101,0.1381,-0.135,7.97408,0.00000
662.00,7.97444,25.002823,0.000237,25.044043,0.1380,-0.135,7.97444,0.00000
663.00,7.97465,25.002844,0.000237,25.044034,0.1380,-0.135,7.97465,0.00000
664.00,7.97399,25.002916,0.000230,25.044057,0.1380,-0.135,7.97399,0.00000
665.00,7.97322,25.002958,0.000224,25.044128,0.1380,-0.134,7.97322,0.00000
666.00,7.97350,25.003031,0.000225,25.044191,0.1379,-0.134,7.97350,0.00000
667.00,7.97419,25.003029,0.000234,25.044224,0.1379,-0.135,7.97419,0.00000
668.00,7.97522,25.003018,0.000229,25.044240,0.1378,-0.135,7.97522,0.00000
669.00,7.97631,25.003034,0.000231,25.044196,0.1378,-0.135,7.97631,0.00000
670.00,7.97715,25.003049,0.000231,25.044113,0.1377,-0.135,7.97715,0.00000
671.00,7.97852,25.003046,0.000228,25.044066,0.1376,-0.134,7.97852,0.00000
672.00,7.97893,25.003078,0.000220,25.044087,0.1375,-0.134,7.97893,0.00000
@4,1.0000,2.0, 660.056000000004 
673.00,7.97796,25.003125,0.000218,25.044091,0.1374,-0.134,7.97796,0.00000
674.00,7.95671,25.003186,0.000219,25.044171,0.1374,-0.134,7.95671,0.00000
675.00,7.87162,25.003160,0.000218,25.044145,0.1373,-0.134,7.87162,0.00000
676.00,7.73125,25.003172,0.000213,25.044159,0.1372,-0.133,7.73125,0.00000
677.00,7.58523,25.003205,0.000211,25.044134,0.1372,-0.133,7.58523,0.00000
678.00,7.45740,25.003261,0.000212,25.044114,0.1371,-0.133,7.45740,0.00000
679.00,7.37735,25.003246,0.000218,25.044017,0.1370,-0.133,7.37735,0.00000
680.00,7.38714,25.003331,0.000222,25.044059,0.1370,-0.133,7.38714,0.00000
681.00,7.46604,25.003411,0.000225,25.044077,0.1369,-0.133,7.46604,0.00000
682.00,7.56102,25.003473,0.000231,25.044094,0.1369,-0.133,7.56102,0.00000
683.00,7.64686,25.003497,0.000236,25.044054,0.1368,-0.133,7.64686,0.00000
684.00,7.71174,25.003524,0.000232,25.044084,0.1367,-0.133,7.71174,0.00000
685.00,7.75833,25.003593,0.000226,25.044138,0.1367,-0.133,7.75833,0.00000
686.00,7.79534,25.003647,0.000230,25.044143,0.1366,-0.133,7.79534,0.00000
687.00,7.82471,25.003600,0.000226,25.044127,0.1366,-0.133,7.82471,0.00000
688.00,7.84888,25.003605,0.000226,25.044225,0.1366,-0.133,7.84888,0.00000
689.00,7.86804,25.003658,0.000228,25.044247,0.1365,-0.133,7.86804,0.00000
690.00,7.88042,25.003654,0.000234,25.044259,0.1364,-0.133,7.88042,0.00000
691.00,7.88821,25.003627,0.000229,25.044240,0.1363,-0.133,7.88821,0.00000
692.00,7.89487,25.003729,0.000231,25.044205,0.1362,-0.133,7.89487,0.00000
693.00,7.90050,25.003818,0.000225,25.044186,0.1361,-0.132,7.90050,0.00000
694.00,7.90448,25.003814,0.000219,25.044150,0.1360,-0.132,7.90448,0.00000
695.00,7.91044,25.003858,0.000221,25.044137,0.1360,-0.132,7.91044,0.00000
696.00,7.91745,25.003939,0.000226,25.044184,0.1359,-0.132,7.91745,0.00000
697.00,7.92315,25.003953,0.000226,25.044205,0.1359,-0.132,7.92315,0.00000
698.00,7.92800,25.003965,0.000225,25.044177,0.1358,-0.132,7.92800,0.00000
699.00,7.93336,25.004021,0.000228,25.044188,0.1358,-0.132,7.93336,0.00000
700.00,7.93808,25.004117,0.000227,25.044140,0.1357,-0.132,7.93808,0.00000
701.00,7.94160,25.004140,0.000227,25.044081,0.1356,-0.132,7.94160,0.00000
702.00,7.94451,25.004214,0.000222,25.044120,0.1356,-0.132,7.94451,0.00000
703.00,7.94775,25.004259,0.000222,25.044159,0.1355,-0.132,7.94775,0.00000
704.00,7.95158,25.004318,0.000219,25.044225,0.1354,-0.131,7.95158,0.00000
705.00,7.95346,25.004290,0.000212,25.044254,0.1353,-0.131,7.95346,0.00000
706.00,7.95601,25.004347,0.000210,25.044297,0.1353,-0.131,7.95601,0.00000
707.00,7.95964,25.004388,0.000213,25.044308,0.1352,-0.131,7.95964,0.00000
708.00,7.96239,25.004393,0.000211,25.044228,0.1352,-0.131,7.96239,0.00000
709.00,7.96362,25.004445,0.000214,25.044248,0.1352,-0.131,7.96362,0.00000
710.00,7.96516,25.004510,0.000220,25.044294,0.1351,-0.131,7.96516,0.00000
711.00,7.96609,25.004589,0.000222,25.044392,0.1351,-0.131,7.96609,0.00000
712.00,7.96639,25.004580,0.000226,25.044388,0.1350,-0.131,7.96639,0.00000
713.00,7.96603,25.004638,0.000230,25.044472,0.1350,-0.131,7.96603,0.00000
714.00,7.96657,25.004616,0.000231,25.044433,0.1349,-0.131,7.96657,0.00000
715.00,7.96777,25.004534,0.000230,25.044387,0.1349,-0.131,7.96777,0.00000
716.00,7.96796,25.004464,0.000232,25.044310,0.1349,-0.131,7.96796,0.00000
717.00,7.96748,25.004476,0.000226,25.044301,0.1348,-0.131,7.96748,0.00000
718.00,7.96782,25.004511,0.000226,25.044324,0.1348,-0.131,7.96782,0.00000
719.00,7.96817,25.004538,0.000230,25.044353,0.1348,-0.131,7.96817,0.00000
720.00,7.96829,25.004588,0.000233,25.044266,0.1347,-0.131,7.96829,0.00000
721.00,7.96907,25.004592,0.000226,25.044206,0.1347,-0.131,7.96907,0.00000
722.00,7.96963,25.004628,0.000228,25.044190,0.1346,-0.131,7.96963,0.00000
723.00,7.97036,25.004627,0.000225,25.044134,0.1346,-0.130,7.97036,0.00000
724.00,7.97033,25.004667,0.000222,25.044110,0.1346,-0.130,7.97033,0.00000
725.00,7.97099,25.004718,0.000216,25.044180,0.1346,-0.130,7.97099,0.00000
726.00,7.97178,25.004782,0.000223,25.044257,0.1345,-0.130,7.97178,0.00000
727.00,7.97278,25.004783,0.000224,25.044215,0.1345,-0.130,7.97278,0.00000
728.00,7.97304,25.004798,0.000225,25.044216,0.1345,-0.130,7.97304,0.00000
729.00,7.97377,25.004817,0.000222,25.044184,0.1345,-0.130,7.97377,0.00000
730.00,7.97338,25.004808,0.000221,25.044139,0.1345,-0.130,7.97338,0.00000
731.00,7.97268,25.004805,0.000216,25.044107,0.1345,-0.130,7.97268,0.00000
732.00,7.97206,25.004867,0.000217,25.044152,0.1345,-0.130,7.97206,0.00000
733.00,7.97200,25.004927,0.000220,25.044167,0.1345,-0.130,7.97200,0.00000
734.00,7.97165,25.004892,0.000217,25.044084,0.1345,-0.130,7.97165,0.00000
735.00,7.97097,25.004982,0.000217,25.044128,0.1344,-0.129,7.97097,0.00000
736.00,7.97149,25.005030,0.000216,25.044105,0.1344,-0.129,7.97149,0.00000
737.00,7.97280,25.005026,0.000208,25.044129,0.1344,-0.129,7.97280,0.00000
738.00,7.97243,25.005016,0.000203,25.044135,0.1344,-0.129,7.97243,0.00000
739.00,7.97181,25.005101,0.000207,25.044221,0.1343,-0.129,7.97181,0.00000
740.00,7.97326,25.005086,0.000210,25.044164,0.1343,-0.129,7.97326,0.00000
741.00,7.97262,25.005094,0.000214,25.044139,0.1343,-0.129,7.97262,0.00000
742.00,7.97165,25.005133,0.000226,25.044072,0.1343,-0.129,7.97165,0.00000
743.00,7.97267,25.005152,0.000232,25.044021,0.1342,-0.129,7.97267,0.00000
744.00,7.97348,25.005180,0.000233,25.044015,0.1342,-0.129,7.97348,0.00000
745.00,7.97231,25.005198,0.000235,25.044029,0.1342,-0.129,7.97231,0.00000
746.00,7.97241,25.005194,0.000237,25.044025,0.1342,-0.129,7.97241,0.00000
747.00,7.97262,25.005226,0.000229,25.044005,0.1342,-0.129,7.97262,0.00000
748.00,7.97133,25.005249,0.000224,25.044039,0.1342,-0.129,7.97133,0.00000
749.00,7.97124,25.005245,0.000217,25.044037,0.1342,-0.129,7.97124,0.00000
750.00,7.97165,25.005318,0.000211,25.044107,0.1342,-0.128,7.97165,0.00000
751.00,7.97190,25.005397,0.000203,25.044148,0.1342,-0.128,7.97190,0.00000
752.00,7.97297,25.005417,0.000203,25.044201,0.1342,-0.128,7.97297,0.00000
753.00,7.97468,25.005481,0.000206,25.044229,0.1342,-0.128,7.97468,0.00000
754.00,7.97474,25.005540,0.000215,25.044262,0.1342,-0.128,7.97474,0.00000
755.00,7.97528,25.005559,0.000219,25.044251,0.1342,-0.128,7.97528,0.00000
756.00,7.97487,25.005597,0.000222,25.044266,0.1343,-0.128,7.97487,0.00000
757.00,7.97354,25.005583,0.000218,25.044200,0.1343,-0.128,7.97354,0.00000
758.00,7.97213,25.005617,0.000210,25.044131,0.1344,-0.128,7.97213,0.00000
759.00,7.97223,25.005674,0.000202,25.044094,0.1344,-0.127,7.97223,0.00000
760.00,7.97124,25.005710,0.000202,25.044061,0.1344,-0.127,7.97124,0.00000
761.00,7.97205,25.005751,0.000202,25.044006,0.1345,-0.127,7.97205,0.00000
762.00,7.97260,25.005813,0.000201,25.044011,0.1345,-0.127,7.97260,0.00000
763.00,7.97396,25.005780,0.000210,25.043989,0.1345,-0.127,7.97396,0.00000
764.00,7.97373,25.005799,0.000216,25.043959,0.1345,-0.127,7.97373,0.00000
765.00,7.97412,25.005856,0.000214,25.043956,0.1345,-0.127,7.97412,0.00000
766.00,7.97393,25.005875,0.000214,25.043991,0.1346,-0.127,7.97393,0.00000
767.00,7.97418,25.005895,0.000218,25.044001,0.1346,-0.127,7.97418,0.00000
768.00,7.97325,25.005961,0.000215,25.044049,0.1346,-0.127,7.97325,0.00000
769.00,7.97302,25.005975,0.000216,25.044116,0.1347,-0.127,7.97302,0.00000
770.00,7.97362,25.005959,0.000216,25.044111,0.1347,-0.127,7.97362,0.00000
771.00,7.97332,25.006038,0.000212,25.044104,0.1347,-0.127,7.97332,0.00000
772.00,7.97251,25.006145,0.000207,25.044166,0.1347,-0.127,7.97251,0.00000
773.00,7.97275,25.006250,0.000205,25.044195,0.1347,-0.126,7.97275,0.00000
774.00,7.97357,25.006303,0.000207,25.044176,0.1348,-0.127,7.97357,0.00000
775.00,7.97384,25.006329,0.000209,25.044219,0.1347,-0.127,7.97384,0.00000
776.00,7.97402,25.006304,0.000213,25.044210,0.1347,-0.127,7.97402,0.00000
777.00,7.97470,25.006250,0.000222,25.044153,0.1347,-0.127,7.97470,0.00000
778.00,7.97417,25.006226,0.000227,25.044158,0.1347,-0.127,7.97417,0.00000
779.00,7.97303,25.006252,0.000223,25.044197,0.1347,-0.127,7.97303,0.00000
780.00,7.97206,25.006264,0.000227,25.044169,0.1347,-0.127,7.97206,0.00000
781.00,7.97208,25.006333,0.000223,25.044211,0.1347,-0.126,7.97208,0.00000
782.00,7.97200,25.006394,0.000221,25.044238,0.1347,-0.126,7.97200,0.00000
783.00,7.97361,25.006414,0.000219,25.044212,0.1347,-0.126,7.97361,0.00000
784.00,7.97433,25.006396,0.000219,25.044131,0.1347,-0.126,7.97433,0.00000
785.00,7.97408,25.006461,0.000219,25.044112,0.1347,-0.126,7.97408,0.00000
786.00,7.97430,25.006473,0.000222,25.044110,0.1347,-0.126,7.97430,0.00000
787.00,7.97402,25.006502,0.000220,25.044122,0.1346,-0.126,7.97402,0.00000
788.00,7.97240,25.006481,0.000221,25.044086,0.1346,-0.126,7.97240,0.00000
789.00,7.97277,25.006504,0.000223,25.044165,0.1346,-0.126,7.97277,0.00000
790.00,7.97343,25.006479,0.000221,25.044191,0.1346,-0.126,7.97343,0.00000
791.00,7.97282,25.006484,0.000220,25.044152,0.1346,-0.126,7.97282,0.00000
792.00,7.97309,25.006475,0.000221,25.044192,0.1346,-0.126,7.97309,0.00000
793.00,7.97342,25.006549,0.000222,25.044251,0.1346,-0.126,7.97342,0.00000
794.00,7.97245,25.006547,0.000223,25.044151,0.1346,-0.126,7.97245,0.00000
795.00,7.97274,25.006570,0.000225,25.044103,0.1346,-0.126,7.97274,0.00000
796.00,7.97347,25.006538,0.000228,25.044032,0.1346,-0.126,7.97347,0.00000
797.00,7.97309,25.006581,0.000223,25.043972,0.1346,-0.126,7.97309,0.00000
798.00,7.97298,25.006606,0.000222,25.043957,0.1346,-0.125,7.97298,0.00000
799.00,7.97301,25.006703,0.000221,25.044029,0.1346,-0.125,7.97301,0.00000
800.00,7.97174,25.006735,0.000221,25.044094,0.1346,-0.125,7.97174,0.00000
801.00,7.97011,25.006873,0.000217,25.044215,0.1346,-0.125,7.97011,0.00000
802.00,7.96948,25.006909,0.000219,25.044198,0.1346,-0.125,7.96948,0.00000
803.00,7.96952,25.006973,0.000211,25.044160,0.1346,-0.125,7.96952,0.00000
804.00,7.96949,25.007005,0.000207,25.044170,0.1346,-0.125,7.96949,0.00000
805.00,7.97031,25.007072,0.000207,25.044160,0.1346,-0.124,7.97031,0.00000
806.00,7.97101,25.007053,0.000208,25.044105,0.1346,-0.124,7.97101,0.00000
807.00,7.97078,25.007080,0.000215,25.044137,0.1346,-0.124,7.97078,0.00000
808.00,7.97053,25.007090,0.000225,25.044126,0.1346,-0.125,7.97053,0.00000
809.00,7.97103,25.007134,0.000231,25.044126,0.1347,-0.125,7.97103,0.00000
810.00,7.97104,25.007157,0.000234,25.044131,0.1347,-0.125,7.97104,0.00000
811.00,7.97150,25.007241,0.000233,25.044170,0.1346,-0.125,7.97150,0.00000
812.00,7.97300,25.007332,0.000226,25.044230,0.1346,-0.124,7.97300,0.00000
813.00,7.97322,25.007391,0.000222,25.044281,0.1346,-0.124,7.97322,0.00000
814.00,7.97311,25.007419,0.000220,25.044262,0.1346,-0.124,7.97311,0.00000
815.00,7.97361,25.007445,0.000214,25.044221,0.1345,-0.124,7.97361,0.00000
816.00,7.97374,25.007468,0.000214,25.044234,0.1345,-0.124,7.97374,0.00000
817.00,7.97294,25.007484,0.000218,25.044182,0.1345,-0.124,7.97294,0.00000
818.00,7.97368,25.007477,0.000221,25.044163,0.1344,-0.124,7.97368,0.00000
819.00,7.97419,25.007489,0.000224,25.044187,0.1344,-0.124,7.97419,0.00000
820.00,7.97403,25.007515,0.000226,25.044254,0.1343,-0.124,7.97403,0.00000
821.00,7.97386,25.007485,0.000230,25.044195,0.1343,-0.124,7.97386,0.00000
822.00,7.97443,25.007465,0.000231,25.044178,0.1342,-0.124,7.97443,0.00000
823.00,7.97346,25.007526,0.000231,25.044244,0.1341,-0.124,7.97346,0.00000
824.00,7.97259,25.007552,0.000231,25.044209,0.1341,-0.124,7.97259,0.00000
825.00,7.97163,25.007647,0.000230,25.044221,0.1341,-0.123,7.97163,0.00000
826.00,7.97197,25.007772,0.000226,25.044307,0.1341,-0.123,7.97197,0.00000
827.00,7.97164,25.007861,0.000222,25.044372,0.1341,-0.123,7.97164,0.00000
828.00,7.97123,25.007918,0.000222,25.044395,0.1340,-0.123,7.97123,0.00000
829.00,7.97168,25.008008,0.000223,25.044459,0.1340,-0.123,7.97168,0.00000
830.00,7.97238,25.008019,0.000226,25.044433,0.1340,-0.123,7.97238,0.00000
831.00,7.97218,25.008004,0.000226,25.044404,0.1340,-0.123,7.97218,0.00000
832.00,7.97256,25.008034,0.000232,25.044312,0.1339,-0.123,7.97256,0.00000
833.00,7.97389,25.008051,0.000233,25.044242,0.1339,-0.123,7.97389,0.00000
834.00,7.97283,25.008062,0.000229,25.044158,0.1340,-0.123,7.97283,0.00000
835.00,7.97313,25.008095,0.000225,25.044157,0.1340,-0.123,7.97313,0.00000
836.00,7.97407,25.008117,0.000228,25.044163,0.1340,-0.123,7.97407,0.00000
837.00,7.97411,25.008110,0.000222,25.044265,0.1340,-0.122,7.97411,0.00000
838.00,7.97375,25.008102,0.000221,25.044323,0.1340,-0.122,7.97375,0.00000
839.00,7.97453,25.008098,0.000220,25.044384,0.1340,-0.122,7.97453,0.00000
840.00,7.97337,25.008139,0.000225,25.044427,0.1340,-0.122,7.97337,0.00000
841.00,7.97261,25.008196,0.000232,25.044417,0.1340,-0.122,7.97261,0.00000
842.00,7.97214,25.008264,0.000237,25.044350,0.1340,-0.122,7.97214,0.00000
843.00,7.97148,25.008322,0.000233,25.044359,0.1340,-0.122,7.97148,0.00000
844.00,7.97133,25.008385,0.000234,25.044383,0.1340,-0.122,7.97133,0.00000
845.00,7.97167,25.008382,0.000233,25.044361,0.1339,-0.122,7.97167,0.00000
846.00,7.97097,25.008360,0.000227,25.044382,0.1339,-0.122,7.97097,0.00000
847.00,7.97057,25.008361,0.000218,25.044444,0.1339,-0.122,7.97057,0.00000
848.00,7.97019,25.008432,0.000224,25.044447,0.1339,-0.122,7.97019,0.00000
849.00,7.97012,25.008478,0.000227,25.044432,0.1339,-0.122,7.97012,0.00000
850.00,7.97077,25.008471,0.000223,25.044331,0.1339,-0.122,7.97077,0.00000
851.00,7.97041,25.008537,0.000226,25.044290,0.1339,-0.122,7.97041,0.00000
852.00,7.96991,25.008596,0.000235,25.044233,0.1338,-0.122,7.96991,0.00000
@5,1.0000,2.0, 840.027999999998 
853.00,7.97018,25.008552,0.000237,25.044125,0.1338,-0.122,7.97018,0.00000
854.00,7.95800,25.008527,0.000232,25.044120,0.1338,-0.122,7.95800,0.00000
855.00,7.88891,25.008615,0.000229,25.044193,0.1338,-0.122,7.88891,0.00000
856.00,7.76503,25.008673,0.000228,25.044256,0.1337,-0.122,7.76503,0.00000
857.00,7.62998,25.008676,0.000224,25.044278,0.1337,-0.122,7.62998,0.00000
858.00,7.50808,25.008710,0.000225,25.044260,0.1337,-0.122,7.50808,0.00000
859.00,7.42346,25.008754,0.000222,25.044267,0.1337,-0.121,7.42346,0.00000
860.00,7.41699,25.008802,0.000231,25.044313,0.1337,-0.122,7.41699,0.00000
861.00,7.48091,25.008786,0.000230,25.044262,0.1337,-0.122,7.48091,0.00000
862.00,7.56598,25.008753,0.000229,25.044256,0.1337,-0.121,7.56598,0.00000
863.00,7.64446,25.008781,0.000224,25.044292,0.1338,-0.121,7.64446,0.00000
864.00,7.70576,25.008742,0.000222,25.044213,0.1338,-0.121,7.70576,0.00000
865.00,7.75055,25.008619,0.000218,25.044124,0.1338,-0.121,7.75055,0.00000
866.00,7.78564,25.008592,0.000214,25.044105,0.1338,-0.120,7.78564,0.00000
867.00,7.81424,25.008681,0.000214,25.044122,0.1339,-0.120,7.81424,0.00000
868.00,7.83741,25.008689,0.000212,25.044175,0.1339,-0.120,7.83741,0.00000
869.00,7.85473,25.008746,0.000216,25.044180,0.1339,-0.120,7.85473,0.00000
870.00,7.86812,25.008894,0.000215,25.044210,0.1340,-0.120,7.86812,0.00000
871.00,7.87691,25.008954,0.000221,25.044191,0.1340,-0.120,7.87691,0.00000
872.00,7.88352,25.008950,0.000223,25.044147,0.1341,-0.120,7.88352,0.00000
873.00,7.88945,25.008971,0.000226,25.044101,0.1342,-0.120,7.88945,0.00000
874.00,7.89473,25.009013,0.000231,25.044134,0.1343,-0.120,7.89473,0.00000
875.00,7.90098,25.009023,0.000233,25.044136,0.1343,-0.120,7.90098,0.00000
876.00,7.90739,25.009069,0.000231,25.044173,0.1344,-0.120,7.90739,0.00000
877.00,7.91421,25.009080,0.000222,25.044189,0.1345,-0.120,7.91421,0.00000
878.00,7.92046,25.009176,0.000220,25.044207,0.1345,-0.120,7.92046,0.00000
879.00,7.92587,25.009220,0.000219,25.044204,0.1346,-0.120,7.92587,0.00000
880.00,7.93035,25.009216,0.000212,25.044204,0.1347,-0.120,7.93035,0.00000
881.00,7.93561,25.009221,0.000206,25.044170,0.1347,-0.120,7.93561,0.00000
882.00,7.93906,25.009268,0.000207,25.044143,0.1348,-0.120,7.93906,0.00000
883.00,7.94361,25.009234,0.000205,25.044126,0.1349,-0.119,7.94361,0.00000
884.00,7.94761,25.009277,0.000200,25.044151,0.1349,-0.119,7.94761,0.00000
885.00,7.95026,25.009354,0.000210,25.044193,0.1350,-0.119,7.95026,0.00000
886.00,7.95247,25.009408,0.000216,25.044202,0.1351,-0.119,7.95247,0.00000
887.00,7.95488,25.009480,0.000224,25.044234,0.1352,-0.119,7.95488,0.00000
888.00,7.95654,25.009545,0.000227,25.044261,0.1353,-0.119,7.95654,0.00000
889.00,7.95879,25.009576,0.000227,25.044250,0.1354,-0.119,7.95879,0.00000
890.00,7.96092,25.009654,0.000223,25.044262,0.1356,-0.119,7.96092,0.00000
891.00,7.96186,25.009648,0.000221,25.044192,0.1357,-0.119,7.96186,0.00000
892.00,7.96273,25.009727,0.000221,25.044225,0.1358,-0.119,7.96273,0.00000
893.00,7.96341,25.009788,0.000219,25.044182,0.1359,-0.119,7.96341,0.00000
894.00,7.96329,25.009860,0.000218,25.044187,0.1360,-0.119,7.96329,0.00000
895.00,7.96346,25.009821,0.000215,25.044113,0.1362,-0.119,7.96346,0.00000
896.00,7.96407,25.009879,0.000212,25.044156,0.1363,-0.119,7.96407,0.00000
897.00,7.96477,25.009896,0.000204,25.044164,0.1364,-0.118,7.96477,0.00000
898.00,7.96621,25.009874,0.000205,25.044121,0.1366,-0.118,7.96621,0.00000
899.00,7.96783,25.009873,0.000203,25.044123,0.1367,-0.118,7.96783,0.00000
900.00,7.96899,25.009927,0.000205,25.044155,0.1369,-0.118,7.96899,0.00000
901.00,7.96919,25.009984,0.000208,25.044236,0.1370,-0.118,7.96919,0.00000
902.00,7.96889,25.009988,0.000213,25.044204,0.1372,-0.118,7.96889,0.00000
903.00,7.96805,25.010021,0.000217,25.044294,0.1374,-0.118,7.96805,0.00000
904.00,7.96743,25.010007,0.000220,25.044268,0.1375,-0.118,7.96743,0.00000
905.00,7.96702,25.010027,0.000222,25.044269,0.1377,-0.118,7.96702,0.00000
906.00,7.96714,25.010006,0.000222,25.044224,0.1378,-0.118,7.96714,0.00000
907.00,7.96780,25.009987,0.000222,25.044247,0.1380,-0.118,7.96780,0.00000
908.00,7.96812,25.010043,0.000220,25.044290,0.1381,-0.118,7.96812,0.00000
909.00,7.96894,25.010118,0.000222,25.044359,0.1383,-0.118,7.96894,0.00000
910.00,7.96982,25.010161,0.000220,25.044397,0.1385,-0.117,7.96982,0.00000
911.00,7.97038,25.010179,0.000220,25.044369,0.1387,-0.117,7.97038,0.00000
912.00,7.97040,25.010260,0.000225,25.044354,0.1389,-0.117,7.97040,0.00000
913.00,7.97038,25.010224,0.000227,25.044236,0.1392,-0.117,7.97038,0.00000
914.00,7.96914,25.010268,0.000228,25.044205,0.1393,-0.117,7.96914,0.00000
915.00,7.96850,25.010266,0.000232,25.044124,0.1395,-0.117,7.96850,0.00000
916.00,7.96887,25.010346,0.000236,25.044158,0.1397,-0.118,7.96887,0.00000
917.00,7.97038,25.010313,0.000229,25.044089,0.1399,-0.117,7.97038,0.00000
918.00,7.97091,25.010320,0.000227,25.044131,0.1401,-0.117,7.97091,0.00000
919.00,7.97171,25.010304,0.000230,25.044123,0.1403,-0.117,7.97171,0.00000
920.00,7.97155,25.010348,0.000226,25.044208,0.1405,-0.117,7.97155,0.00000
921.00,7.97053,25.010378,0.000222,25.044246,0.1406,-0.117,7.97053,0.00000
922.00,7.97000,25.010463,0.000223,25.044352,0.1408,-0.117,7.97000,0.00000
923.00,7.96974,25.010516,0.000224,25.044373,0.1409,-0.117,7.96974,0.00000
924.00,7.97053,25.010515,0.000219,25.044376,0.1411,-0.117,7.97053,0.00000
925.00,7.97106,25.010555,0.000217,25.044331,0.1412,-0.117,7.97106,0.00000
926.00,7.97293,25.010535,0.000214,25.044290,0.1413,-0.117,7.97293,0.00000
927.00,7.97226,25.010541,0.000217,25.044231,0.1414,-0.117,7.97226,0.00000
928.00,7.97183,25.010587,0.000216,25.044217,0.1415,-0.116,7.97183,0.00000
929.00,7.97085,25.010571,0.000214,25.044166,0.1415,-0.116,7.97085,0.00000
930.00,7.97005,25.010581,0.000219,25.044138,0.1416,-0.116,7.97005,0.00000
931.00,7.96785,25.010605,0.000223,25.044132,0.1416,-0.116,7.96785,0.00000
932.00,7.96705,25.010613,0.000218,25.044153,0.1417,-0.116,7.96705,0.00000
933.00,7.96736,25.010645,0.000221,25.044177,0.1417,-0.116,7.96736,0.00000
934.00,7.96752,25.010718,0.000222,25.044178,0.1418,-0.116,7.96752,0.00000
935.00,7.96821,25.010719,0.000219,25.044254,0.1418,-0.116,7.96821,0.00000
936.00,7.96869,25.010708,0.000222,25.044237,0.1418,-0.116,7.96869,0.00000
937.00,7.96962,25.010690,0.000227,25.044216,0.1419,-0.116,7.96962,0.00000
938.00,7.96856,25.010706,0.000229,25.044252,0.1419,-0.116,7.96856,0.00000
939.00,7.96849,25.010769,0.000234,25.044267,0.1420,-0.116,7.96849,0.00000
940.00,7.96854,25.010787,0.000237,25.044158,0.1420,-0.116,7.96854,0.00000
941.00,7.96898,25.010911,0.000230,25.044172,0.1421,-0.116,7.96898,0.00000
942.00,7.96913,25.010955,0.000229,25.044113,0.1421,-0.116,7.96913,0.00000
943.00,7.97087,25.011030,0.000222,25.044051,0.1421,-0.116,7.97087,0.00000
944.00,7.97071,25.011063,0.000220,25.044079,0.1422,-0.115,7.97071,0.00000
945.00,7.97118,25.011117,0.000220,25.044131,0.1422,-0.115,7.97118,0.00000
946.00,7.97117,25.011136,0.000220,25.044130,0.1422,-0.115,7.97117,0.00000
947.00,7.97122,25.011162,0.000221,25.044190,0.1423,-0.115,7.97122,0.00000
948.00,7.96950,25.011205,0.000227,25.044228,0.1423,-0.115,7.96950,0.00000
949.00,7.96975,25.011202,0.000228,25.044213,0.1423,-0.115,7.96975,0.00000
950.00,7.96826,25.011263,0.000225,25.044179,0.1423,-0.115,7.96826,0.00000
951.00,7.96842,25.011259,0.000227,25.044132,0.1423,-0.115,7.96842,0.00000
952.00,7.96772,25.011337,0.000226,25.044104,0.1423,-0.115,7.96772,0.00000
953.00,7.96730,25.011351,0.000223,25.044066,0.1423,-0.115,7.96730,0.00000
954.00,7.96747,25.011398,0.000222,25.044021,0.1424,-0.115,7.96747,0.00000
955.00,7.96791,25.011433,0.000220,25.044086,0.1424,-0.114,7.96791,0.00000
956.00,7.96738,25.011505,0.000223,25.044133,0.1424,-0.115,7.96738,0.00000
957.00,7.96749,25.011537,0.000219,25.044172,0.1424,-0.114,7.96749,0.00000
958.00,7.96823,25.011514,0.000224,25.044135,0.1424,-0.114,7.96823,0.00000
959.00,7.96795,25.011523,0.000226,25.044129,0.1424,-0.115,7.96795,0.00000
960.00,7.96807,25.011541,0.000228,25.044072,0.1424,-0.114,7.96807,0.00000
961.00,7.96906,25.011569,0.000227,25.044005,0.1425,-0.114,7.96906,0.00000
962.00,7.96911,25.011633,0.000228,25.044006,0.1425,-0.114,7.96911,0.00000
963.00,7.96974,25.011759,0.000225,25.044098,0.1425,-0.114,7.96974,0.00000
964.00,7.96905,25.011891,0.000221,25.044195,0.1425,-0.114,7.96905,0.00000
965.00,7.96867,25.011941,0.000226,25.044314,0.1426,-0.114,7.96867,0.00000
966.00,7.96786,25.012018,0.000229,25.044445,0.1426,-0.114,7.96786,0.00000
967.00,7.96865,25.011987,0.000228,25.044430,0.1426,-0.114,7.96865,0.00000
968.00,7.96807,25.011940,0.000230,25.044378,0.1426,-0.114,7.96807,0.00000
969.00,7.96853,25.011933,0.000228,25.044378,0.1425,-0.114,7.96853,0.00000
970.00,7.96891,25.011999,0.000226,25.044336,0.1425,-0.114,7.96891,0.00000
971.00,7.96861,25.012001,0.000224,25.044335,0.1425,-0.113,7.96861,0.00000
972.00,7.96756,25.012029,0.000226,25.044279,0.1425,-0.114,7.96756,0.00000
973.00,7.96811,25.012134,0.000224,25.044264,0.1424,-0.113,7.96811,0.00000
974.00,7.96854,25.012148,0.000221,25.044217,0.1424,-0.113,7.96854,0.00000
975.00,7.96896,25.012064,0.000224,25.044106,0.1424,-0.113,7.96896,0.00000
976.00,7.96885,25.012103,0.000222,25.044099,0.1424,-0.113,7.96885,0.00000
977.00,7.96951,25.012202,0.000220,25.044202,0.1424,-0.113,7.96951,0.00000
978.00,7.96914,25.012172,0.000220,25.044193,0.1423,-0.113,7.96914,0.00000
979.00,7.96894,25.012189,0.000225,25.044229,0.1423,-0.113,7.96894,0.00000
980.00,7.96740,25.012268,0.000224,25.044319,0.1423,-0.113,7.96740,0.00000
981.00,7.96769,25.012252,0.000223,25.044267,0.1422,-0.113,7.96769,0.00000
982.00,7.96852,25.012207,0.000220,25.044151,0.1422,-0.113,7.96852,0.00000
983.00,7.96963,25.012272,0.000223,25.044186,0.1422,-0.113,7.96963,0.00000
984.00,7.97022,25.012335,0.000216,25.044240,0.1421,-0.113,7.97022,0.00000
985.00,7.97236,25.012359,0.000211,25.044215,0.1421,-0.112,7.97236,0.00000
986.00,7.97313,25.012350,0.000213,25.044247,0.1421,-0.112,7.97313,0.00000
987.00,7.97159,25.012462,0.000217,25.044386,0.1421,-0.112,7.97159,0.00000
988.00,7.97117,25.012425,0.000213,25.044387,0.1421,-0.112,7.97117,0.00000
989.00,7.97077,25.012409,0.000214,25.044322,0.1420,-0.112,7.97077,0.00000
990.00,7.96998,25.012439,0.000212,25.044335,0.1420,-0.112,7.96998,0.00000
991.00,7.96951,25.012447,0.000211,25.044295,0.1419,-0.112,7.96951,0.00000
992.00,7.96979,25.012399,0.000202,25.044207,0.1419,-0.111,7.96979,0.00000
993.00,7.96902,25.012494,0.000207,25.044230,0.1418,-0.111,7.96902,0.00000
994.00,7.96851,25.012519,0.000211,25.044245,0.1418,-0.111,7.96851,0.00000
995.00,7.96702,25.012540,0.000214,25.044230,0.1417,-0.111,7.96702,0.00000
996.00,7.96675,25.012664,0.000219,25.044281,0.1417,-0.111,7.96675,0.00000
997.00,7.96705,25.012709,0.000226,25.044316,0.1416,-0.111,7.96705,0.00000
998.00,7.96591,25.012703,0.000221,25.044274,0.1416,-0.111,7.96591,0.00000
999.00,7.96635,25.012719,0.000225,25.044265,0.1415,-0.111,7.96635,0.00000
1000.00,7.96738,25.012794,0.000231,25.044328,0.1414,-0.111,7.96738,0.00000
1001.00,7.96772,25.012722,0.000229,25.044294,0.1413,-0.111,7.96772,0.00000
1002.00,7.96707,25.012771,0.000236,25.044255,0.1412,-0.111,7.96707,0.00000
1003.00,7.96847,25.012798,0.000242,25.044298,0.1411,-0.111,7.96847,0.00000
1004.00,7.96796,25.012818,0.000246,25.044251,0.1410,-0.112,7.96796,0.00000
1005.00,7.96778,25.012827,0.000241,25.044204,0.1409,-0.111,7.96778,0.00000
1006.00,7.96736,25.012927,0.000242,25.044191,0.1409,-0.111,7.96736,0.00000
1007.00,7.96814,25.012908,0.000230,25.044189,0.1408,-0.111,7.96814,0.00000
1008.00,7.96754,25.012943,0.000227,25.044148,0.1407,-0.111,7.96754,0.00000
1009.00,7.96687,25.013053,0.000226,25.044252,0.1407,-0.111,7.96687,0.00000
1010.00,7.96609,25.013080,0.000228,25.044277,0.1406,-0.111,7.96609,0.00000
1011.00,7.96642,25.013095,0.000224,25.044288,0.1406,-0.110,7.96642,0.00000
1012.00,7.96533,25.013157,0.000233,25.044292,0.1405,-0.111,7.96533,0.00000
1013.00,7.96554,25.013151,0.000230,25.044251,0.1404,-0.110,7.96554,0.00000
1014.00,7.96702,25.013110,0.000230,25.044186,0.1404,-0.110,7.96702,0.00000
1015.00,7.96810,25.013096,0.000227,25.044179,0.1404,-0.110,7.96810,0.00000
1016.00,7.96807,25.013134,0.000229,25.044195,0.1403,-0.110,7.96807,0.00000
1017.00,7.96871,25.013139,0.000225,25.044205,0.1403,-0.110,7.96871,0.00000
1018.00,7.96953,25.013164,0.000219,25.044171,0.1403,-0.110,7.96953,0.00000
1019.00,7.96900,25.013224,0.000210,25.044064,0.1403,-0.110,7.96900,0.00000
1020.00,7.96908,25.013285,0.000211,25.043991,0.1403,-0.110,7.96908,0.00000
1021.00,7.96793,25.013305,0.000213,25.043908,0.1403,-0.110,7.96793,0.00000
1022.00,7.96738,25.013374,0.000215,25.043892,0.1402,-0.110,7.96738,0.00000
1023.00,7.96643,25.013433,0.000223,25.043985,0.1402,-0.110,7.96643,0.00000
1024.00,7.96639,25.013392,0.000229,25.043990,0.1402,-0.110,7.96639,0.00000
1025.00,7.96576,25.013423,0.000229,25.044080,0.1402,-0.110,7.96576,0.00000
1026.00,7.96695,25.013497,0.000231,25.044209,0.1403,-0.110,7.96695,0.00000
1027.00,7.96776,25.013513,0.000234,25.044226,0.1403,-0.110,7.96776,0.00000
1028.00,7.96870,25.013555,0.000233,25.044237,0.1403,-0.110,7.96870,0.00000
1029.00,7.96832,25.013644,0.000231,25.044304,0.1403,-0.110,7.96832,0.00000
1030.00,7.96872,25.013691,0.000234,25.044219,0.1403,-0.110,7.96872,0.00000
1031.00,7.96783,25.013722,0.000232,25.044127,0.1403,-0.110,7.96783,0.00000
1032.00,7.96777,25.013713,0.000232,25.044089,0.1403,-0.110,7.96777,0.00000
@6,1.0000,2.0, 1020.088 
1033.00,7.96719,25.013736,0.000229,25.044070,0.1403,-0.110,7.96719,0.00000
1034.00,7.96585,25.013716,0.000225,25.044028,0.1403,-0.109,7.96585,0.00000
1035.00,7.92814,25.013673,0.000219,25.044007,0.1403,-0.109,7.92814,0.00000
1036.00,7.83308,25.013626,0.000215,25.043959,0.1403,-0.109,7.83308,0.00000
1037.00,7.70824,25.013693,0.000213,25.043964,0.1402,-0.109,7.70824,0.00000
1038.00,7.58763,25.013686,0.000215,25.043888,0.1402,-0.109,7.58763,0.00000
1039.00,7.48611,25.013755,0.000218,25.043922,0.1402,-0.109,7.48611,0.00000
1040.00,7.44185,25.013816,0.000217,25.043910,0.1402,-0.109,7.44185,0.00000
1041.00,7.47105,25.013831,0.000214,25.043908,0.1402,-0.109,7.47105,0.00000
1042.00,7.54055,25.013818,0.000210,25.043885,0.1402,-0.109,7.54055,0.00000
1043.00,7.61407,25.013762,0.000207,25.043907,0.1402,-0.109,7.61407,0.00000
1044.00,7.67745,25.013755,0.000205,25.043891,0.1402,-0.108,7.67745,0.00000
1045.00,7.72607,25.013752,0.000199,25.043926,0.1402,-0.108,7.72607,0.00000
1046.00,7.76313,25.013865,0.000200,25.044103,0.1402,-0.108,7.76313,0.00000
1047.00,7.79336,25.013912,0.000202,25.044171,0.1402,-0.108,7.79336,0.00000
1048.00,7.81776,25.013968,0.000204,25.044109,0.1402,-0.108,7.81776,0.00000
1049.00,7.83680,25.013981,0.000202,25.044064,0.1402,-0.108,7.83680,0.00000
1050.00,7.85075,25.013949,0.000206,25.043971,0.1401,-0.108,7.85075,0.00000
1051.00,7.86204,25.013928,0.000210,25.043809,0.1401,-0.108,7.86204,0.00000
1052.00,7.86984,25.013955,0.000206,25.043774,0.1400,-0.108,7.86984,0.00000
1053.00,7.87749,25.014089,0.000205,25.043885,0.1400,-0.108,7.87749,0.00000
1054.00,7.88478,25.014164,0.000206,25.043931,0.1400,-0.108,7.88478,0.00000
1055.00,7.89237,25.014278,0.000208,25.043989,0.1399,-0.107,7.89237,0.00000
1056.00,7.89982,25.014338,0.000204,25.044080,0.1399,-0.107,7.89982,0.00000
1057.00,7.90819,25.014362,0.000207,25.044078,0.1399,-0.107,7.90819,0.00000
1058.00,7.91477,25.014415,0.000207,25.044118,0.1399,-0.107,7.91477,0.00000
1059.00,7.92024,25.014463,0.000209,25.044175,0.1399,-0.107,7.92024,0.00000
1060.00,7.92643,25.014473,0.000211,25.044229,0.1398,-0.107,7.92643,0.00000
1061.00,7.93168,25.014449,0.000207,25.044146,0.1398,-0.107,7.93168,0.00000
1062.00,7.93567,25.014533,0.000203,25.044132,0.1398,-0.107,7.93567,0.00000
1063.00,7.94059,25.014515,0.000209,25.044058,0.1398,-0.107,7.94059,0.00000
1064.00,7.94547,25.014502,0.000208,25.043980,0.1398,-0.107,7.94547,0.00000
1065.00,7.94803,25.014544,0.000209,25.043938,0.1398,-0.106,7.94803,0.00000
1066.00,7.95080,25.014615,0.000218,25.043998,0.1397,-0.107,7.95080,0.00000
1067.00,7.95267,25.014640,0.000221,25.044032,0.1397,-0.107,7.95267,0.00000
1068.00,7.95313,25.014661,0.000218,25.044075,0.1397,-0.107,7.95313,0.00000
1069.00,7.95448,25.014731,0.000222,25.044167,0.1396,-0.107,7.95448,0.00000
1070.00,7.95550,25.014832,0.000223,25.044243,0.1396,-0.107,7.95550,0.00000
1071.00,7.95571,25.014879,0.000220,25.044214,0.1395,-0.107,7.95571,0.00000
1072.00,7.95704,25.014884,0.000224,25.044205,0.1395,-0.107,7.95704,0.00000
1073.00,7.95864,25.014944,0.000225,25.044202,0.1394,-0.107,7.95864,0.00000
1074.00,7.95854,25.014952,0.000225,25.044161,0.1393,-0.107,7.95854,0.00000
1075.00,7.95923,25.014921,0.000224,25.044146,0.1392,-0.106,7.95923,0.00000
1076.00,7.96023,25.014937,0.000229,25.044148,0.1391,-0.107,7.96023,0.00000
1077.00,7.96125,25.014990,0.000226,25.044191,0.1391,-0.106,7.96125,0.00000
1078.00,7.96228,25.015050,0.000225,25.044216,0.1390,-0.106,7.96228,0.00000
1079.00,7.96301,25.015118,0.000224,25.044216,0.1390,-0.106,7.96301,0.00000
1080.00,7.96352,25.015169,0.000223,25.044245,0.1389,-0.106,7.96352,0.00000
1081.00,7.96375,25.015215,0.000220,25.044258,0.1388,-0.106,7.96375,0.00000
1082.00,7.96375,25.015282,0.000215,25.044177,0.1387,-0.105,7.96375,0.00000
1083.00,7.96286,25.015254,0.000214,25.044092,0.1386,-0.105,7.96286,0.00000
1084.00,7.96217,25.015326,0.000212,25.044137,0.1386,-0.105,7.96217,0.00000
1085.00,7.96206,25.015343,0.000213,25.044133,0.1385,-0.105,7.96206,0.00000
1086.00,7.96297,25.015396,0.000213,25.044147,0.1384,-0.105,7.96297,0.00000
1087.00,7.96245,25.015413,0.000221,25.044178,0.1383,-0.105,7.96245,0.00000
1088.00,7.96294,25.015512,0.000223,25.044283,0.1382,-0.105,7.96294,0.00000
1089.00,7.96465,25.015530,0.000227,25.044269,0.1381,-0.105,7.96465,0.00000
1090.00,7.96501,25.015581,0.000229,25.044306,0.1380,-0.105,7.96501,0.00000
1091.00,7.96450,25.015575,0.000232,25.044300,0.1379,-0.105,7.96450,0.00000
1092.00,7.96506,25.015583,0.000228,25.044331,0.1378,-0.105,7.96506,0.00000
1093.00,7.96578,25.015557,0.000224,25.044242,0.1377,-0.105,7.96578,0.00000
1094.00,7.96582,25.015551,0.000217,25.044246,0.1376,-0.104,7.96582,0.00000
1095.00,7.96634,25.015629,0.000212,25.044227,0.1376,-0.104,7.96634,0.00000
1096.00,7.96680,25.015668,0.000210,25.044251,0.1375,-0.104,7.96680,0.00000
1097.00,7.96656,25.015723,0.000212,25.044263,0.1374,-0.104,7.96656,0.00000
1098.00,7.96643,25.015793,0.000211,25.044302,0.1374,-0.104,7.96643,0.00000
1099.00,7.96563,25.015848,0.000214,25.044255,0.1374,-0.104,7.96563,0.00000
1100.00,7.96411,25.015876,0.000221,25.044212,0.1373,-0.104,7.96411,0.00000
1101.00,7.96399,25.015876,0.000220,25.044155,0.1373,-0.104,7.96399,0.00000
1102.00,7.96383,25.015878,0.000223,25.044142,0.1373,-0.104,7.96383,0.00000
1103.00,7.96348,25.015914,0.000227,25.044159,0.1372,-0.104,7.96348,0.00000
1104.00,7.96396,25.015931,0.000238,25.044236,0.1371,-0.104,7.96396,0.00000
1105.00,7.96488,25.015910,0.000238,25.044255,0.1371,-0.104,7.96488,0.00000
1106.00,7.96458,25.015949,0.000238,25.044267,0.1370,-0.104,7.96458,0.00000
1107.00,7.96483,25.015974,0.000233,25.044275,0.1370,-0.104,7.96483,0.00000
1108.00,7.96379,25.016000,0.000229,25.044284,0.1369,-0.104,7.96379,0.00000
1109.00,7.96277,25.016026,0.000224,25.044257,0.1369,-0.104,7.96277,0.00000
1110.00,7.96312,25.016100,0.000225,25.044268,0.1369,-0.104,7.96312,0.00000
1111.00,7.96371,25.016121,0.000223,25.044304,0.1369,-0.103,7.96371,0.00000
1112.00,7.96399,25.016150,0.000225,25.044325,0.1369,-0.103,7.96399,0.00000
1113.00,7.96571,25.016176,0.000229,25.044302,0.1369,-0.103,7.96571,0.00000
1114.00,7.96647,25.016240,0.000233,25.044333,0.1370,-0.103,7.96647,0.00000
1115.00,7.96480,25.016275,0.000230,25.044298,0.1369,-0.103,7.96480,0.00000
1116.00,7.96322,25.016352,0.000229,25.044304,0.1369,-0.103,7.96322,0.00000
1117.00,7.96278,25.016453,0.000230,25.044315,0.1369,-0.103,7.96278,0.00000
1118.00,7.96184,25.016516,0.000230,25.044341,0.1369,-0.103,7.96184,0.00000
1119.00,7.96177,25.016501,0.000224,25.044230,0.1369,-0.103,7.96177,0.00000
1120.00,7.96261,25.016472,0.000222,25.044194,0.1369,-0.103,7.96261,0.00000
1121.00,7.96363,25.016520,0.000228,25.044205,0.1369,-0.103,7.96363,0.00000
1122.00,7.96318,25.016508,0.000231,25.044183,0.1369,-0.103,7.96318,0.00000
1123.00,7.96328,25.016532,0.000229,25.044261,0.1368,-0.103,7.96328,0.00000
1124.00,7.96349,25.016510,0.000230,25.044337,0.1368,-0.103,7.96349,0.00000
1125.00,7.96410,25.016546,0.000233,25.044396,0.1368,-0.103,7.96410,0.00000
1126.00,7.96470,25.016567,0.000232,25.044380,0.1368,-0.103,7.96470,0.00000
1127.00,7.96587,25.016557,0.000233,25.044315,0.1368,-0.103,7.96587,0.00000
1128.00,7.96607,25.016535,0.000230,25.044223,0.1368,-0.103,7.96607,0.00000
1129.00,7.96600,25.016660,0.000232,25.044247,0.1367,-0.103,7.96600,0.00000
1130.00,7.96531,25.016748,0.000234,25.044297,0.1367,-0.103,7.96531,0.00000
1131.00,7.96506,25.016804,0.000232,25.044319,0.1366,-0.102,7.96506,0.00000
1132.00,7.96443,25.016875,0.000228,25.044391,0.1366,-0.102,7.96443,0.00000
1133.00,7.96366,25.016950,0.000232,25.044464,0.1365,-0.102,7.96366,0.00000
1134.00,7.96373,25.016970,0.000233,25.044469,0.1365,-0.102,7.96373,0.00000
1135.00,7.96442,25.016941,0.000231,25.044428,0.1364,-0.102,7.96442,0.00000
1136.00,7.96350,25.016926,0.000234,25.044455,0.1364,-0.102,7.96350,0.00000
1137.00,7.96240,25.016955,0.000234,25.044455,0.1364,-0.102,7.96240,0.00000
1138.00,7.96250,25.016929,0.000238,25.044324,0.1363,-0.102,7.96250,0.00000
1139.00,7.96241,25.016934,0.000236,25.044317,0.1363,-0.102,7.96241,0.00000
1140.00,7.96307,25.016975,0.000235,25.044315,0.1363,-0.102,7.96307,0.00000
1141.00,7.96318,25.016991,0.000230,25.044237,0.1363,-0.102,7.96318,0.00000
1142.00,7.96412,25.017065,0.000226,25.044272,0.1363,-0.101,7.96412,0.00000
1143.00,7.96394,25.017109,0.000223,25.044309,0.1362,-0.101,7.96394,0.00000
1144.00,7.96449,25.017089,0.000223,25.044270,0.1362,-0.101,7.96449,0.00000
1145.00,7.96347,25.017115,0.000224,25.044256,0.1362,-0.101,7.96347,0.00000
1146.00,7.96486,25.017112,0.000226,25.044289,0.1362,-0.101,7.96486,0.00000
1147.00,7.96606,25.017099,0.000229,25.044281,0.1362,-0.101,7.96606,0.00000
1148.00,7.96678,25.017115,0.000226,25.044312,0.1362,-0.101,7.96678,0.00000
1149.00,7.96690,25.017189,0.000226,25.044287,0.1361,-0.101,7.96690,0.00000
1150.00,7.96752,25.017251,0.000223,25.044332,0.1361,-0.101,7.96752,0.00000
1151.00,7.96677,25.017290,0.000228,25.044309,0.1361,-0.101,7.96677,0.00000
1152.00,7.96610,25.017286,0.000230,25.044252,0.1361,-0.101,7.96610,0.00000
1153.00,7.96639,25.017301,0.000236,25.044214,0.1361,-0.101,7.96639,0.00000
1154.00,7.96561,25.017346,0.000246,25.044284,0.1361,-0.101,7.96561,0.00000
1155.00,7.96502,25.017405,0.000252,25.044315,0.1360,-0.101,7.96502,0.00000
1156.00,7.96508,25.017448,0.000245,25.044368,0.1360,-0.101,7.96508,0.00000
1157.00,7.96476,25.017506,0.000240,25.044402,0.1360,-0.101,7.96476,0.00000
1158.00,7.96474,25.017568,0.000231,25.044454,0.1360,-0.101,7.96474,0.00000
1159.00,7.96464,25.017588,0.000222,25.044442,0.1360,-0.100,7.96464,0.00000
1160.00,7.96472,25.017561,0.000215,25.044355,0.1359,-0.100,7.96472,0.00000
1161.00,7.96464,25.017588,0.000222,25.044274,0.1359,-0.100,7.96464,0.00000
1162.00,7.96456,25.017563,0.000226,25.044174,0.1359,-0.100,7.96456,0.00000
1163.00,7.96450,25.017660,0.000237,25.044174,0.1359,-0.100,7.96450,0.00000
1164.00,7.96519,25.017643,0.000236,25.044080,0.1359,-0.100,7.96519,0.00000
1165.00,7.96527,25.017719,0.000240,25.044127,0.1358,-0.100,7.96527,0.00000
1166.00,7.96515,25.017769,0.000236,25.044210,0.1358,-0.100,7.96515,0.00000
1167.00,7.96473,25.017814,0.000237,25.044350,0.1358,-0.100,7.96473,0.00000
1168.00,7.96421,25.017773,0.000232,25.044331,0.1358,-0.100,7.96421,0.00000
1169.00,7.96383,25.017857,0.000233,25.044384,0.1357,-0.100,7.96383,0.00000
1170.00,7.96426,25.017830,0.000233,25.044286,0.1357,-0.100,7.96426,0.00000
1171.00,7.96428,25.017842,0.000237,25.044219,0.1357,-0.100,7.96428,0.00000
1172.00,7.96498,25.017879,0.000240,25.044174,0.1357,-0.100,7.96498,0.00000
1173.00,7.96588,25.017900,0.000244,25.044185,0.1357,-0.100,7.96588,0.00000
1174.00,7.96574,25.017909,0.000247,25.044194,0.1357,-0.100,7.96574,0.00000
1175.00,7.96543,25.017919,0.000251,25.044258,0.1357,-0.100,7.96543,0.00000
1176.00,7.96510,25.017986,0.000246,25.044286,0.1357,-0.100,7.96510,0.00000
1177.00,7.96390,25.018013,0.000239,25.044275,0.1357,-0.100,7.96390,0.00000
1178.00,7.96319,25.018045,0.000231,25.044239,0.1356,-0.100,7.96319,0.00000
1179.00,7.96367,25.018039,0.000226,25.044202,0.1356,-0.099,7.96367,0.00000
1180.00,7.96347,25.018109,0.000223,25.044184,0.1355,-0.099,7.96347,0.00000
1181.00,7.96362,25.018087,0.000223,25.044166,0.1355,-0.099,7.96362,0.00000
1182.00,7.96491,25.018120,0.000223,25.044178,0.1355,-0.099,7.96491,0.00000
1183.00,7.96550,25.018155,0.000223,25.044209,0.1355,-0.099,7.96550,0.00000
1184.00,7.96524,25.018190,0.000222,25.044185,0.1355,-0.099,7.96524,0.00000
1185.00,7.96472,25.018166,0.000222,25.044164,0.1355,-0.099,7.96472,0.00000
1186.00,7.96445,25.018170,0.000223,25.044107,0.1355,-0.099,7.96445,0.00000
1187.00,7.96433,25.018176,0.000226,25.044032,0.1355,-0.098,7.96433,0.00000
1188.00,7.96414,25.018166,0.000225,25.044018,0.1355,-0.098,7.96414,0.00000
1189.00,7.96391,25.018237,0.000225,25.044073,0.1355,-0.098,7.96391,0.00000
1190.00,7.96445,25.018314,0.000223,25.044132,0.1355,-0.098,7.96445,0.00000
1191.00,7.96479,25.018416,0.000226,25.044246,0.1355,-0.098,7.96479,0.00000
1192.00,7.96408,25.018419,0.000224,25.044258,0.1355,-0.098,7.96408,0.00000
1193.00,7.96380,25.018533,0.000227,25.044317,0.1355,-0.098,7.96380,0.00000
1194.00,7.96354,25.018568,0.000226,25.044311,0.1355,-0.098,7.96354,0.00000
1195.00,7.96325,25.018671,0.000229,25.044302,0.1356,-0.098,7.96325,0.00000
1196.00,7.96315,25.018692,0.000226,25.044256,0.1356,-0.098,7.96315,0.00000
1197.00,7.96389,25.018749,0.000228,25.044317,0.1356,-0.098,7.96389,0.00000
1198.00,7.96377,25.018678,0.000231,25.044258,0.1356,-0.098,7.96377,0.00000
1199.00,7.96299,25.018723,0.000232,25.044271,0.1355,-0.098,7.96299,0.00000
1200.00,7.96190,25.018667,0.000224,25.044203,0.1355,-0.098,7.96190,0.00000
1201.00,7.96124,25.018689,0.000223,25.044214,0.1355,-0.098,7.96124,0.00000
1202.00,7.96068,25.018757,0.000225,25.044145,0.1355,-0.098,7.96068,0.00000
1203.00,7.96040,25.018820,0.000219,25.044070,0.1355,-0.098,7.96040,0.00000
1204.00,7.96143,25.018815,0.000217,25.044027,0.1355,-0.097,7.96143,0.00000
1205.00,7.96274,25.018871,0.000220,25.044065,0.1355,-0.097,7.96274,0.00000
1206.00,7.96273,25.018885,0.000220,25.044025,0.1355,-0.097,7.96273,0.00000
1207.00,7.96293,25.018938,0.000210,25.044077,0.1355,-0.097,7.96293,0.00000
1208.00,7.96270,25.018993,0.000210,25.044148,0.1355,-0.097,7.96270,0.00000
1209.00,7.96270,25.018994,0.000209,25.044218,0.1355,-0.096,7.96270,0.00000
1210.00,7.96198,25.018998,0.000207,25.044260,0.1355,-0.096,7.96198,0.00000
1211.00,7.96227,25.019036,0.000208,25.044329,0.1355,-0.096,7.96227,0.00000
1212.00,7.96197,25.018998,0.000213,25.044318,0.1355,-0.096,7.96197,0.00000
@7,1.0000,2.0, 1200.002 
1213.00,7.96288,25.018970,0.000219,25.044330,0.1355,-0.096,7.96288,0.00000
1214.00,7.96163,25.019034,0.000222,25.044298,0.1355,-0.097,7.96163,0.00000
1215.00,7.93073,25.019024,0.000222,25.044245,0.1355,-0.096,7.93073,0.00000
1216.00,7.84722,25.018967,0.000223,25.044139,0.1355,-0.096,7.84722,0.00000
1217.00,7.73533,25.019028,0.000231,25.044117,0.1355,-0.097,7.73533,0.00000
1218.00,7.62595,25.019097,0.000230,25.044071,0.1355,-0.097,7.62595,0.00000
1219.00,7.53140,25.019122,0.000226,25.044040,0.1355,-0.096,7.53140,0.00000
1220.00,7.48495,25.019163,0.000227,25.044035,0.1355,-0.096,7.48495,0.00000
1221.00,7.50470,25.019259,0.000227,25.044123,0.1355,-0.096,7.50470,0.00000
1222.00,7.56186,25.019203,0.000220,25.044103,0.1355,-0.096,7.56186,0.00000
1223.00,7.62377,25.019193,0.000214,25.044082,0.1356,-0.095,7.62377,0.00000
1224.00,7.67879,25.019152,0.000220,25.044018,0.1356,-0.096,7.67879,0.00000
1225.00,7.72210,25.019167,0.000221,25.044022,0.1356,-0.096,7.72210,0.00000
1226.00,7.75680,25.019140,0.000223,25.043967,0.1356,-0.096,7.75680,0.00000
1227.00,7.78464,25.019214,0.000224,25.044007,0.1356,-0.096,7.78464,0.00000
1228.00,7.80790,25.019241,0.000221,25.044043,0.1356,-0.095,7.80790,0.00000
1229.00,7.82692,25.019360,0.000217,25.044156,0.1356,-0.095,7.82692,0.00000
1230.00,7.84230,25.019358,0.000216,25.044107,0.1356,-0.095,7.84230,0.00000
1231.00,7.85185,25.019433,0.000211,25.044113,0.1355,-0.095,7.85185,0.00000
1232.00,7.86045,25.019495,0.000210,25.044096,0.1355,-0.095,7.86045,0.00000
1233.00,7.86817,25.019564,0.000216,25.044083,0.1355,-0.095,7.86817,0.00000
1234.00,7.87612,25.019577,0.000225,25.044028,0.1355,-0.095,7.87612,0.00000
1235.00,7.88311,25.019671,0.000228,25.044061,0.1355,-0.095,7.88311,0.00000
1236.00,7.89171,25.019671,0.000231,25.044025,0.1355,-0.095,7.89171,0.00000
1237.00,7.90105,25.019694,0.000230,25.044044,0.1355,-0.095,7.90105,0.00000
1238.00,7.90866,25.019725,0.000228,25.044086,0.1355,-0.095,7.90866,0.00000
1239.00,7.91521,25.019678,0.000228,25.044099,0.1355,-0.095,7.91521,0.00000
1240.00,7.92035,25.019738,0.000227,25.044136,0.1356,-0.094,7.92035,0.00000
1241.00,7.92466,25.019789,0.000229,25.044206,0.1356,-0.094,7.92466,0.00000
1242.00,7.92847,25.019745,0.000229,25.044124,0.1356,-0.094,7.92847,0.00000
1243.00,7.93202,25.019788,0.000231,25.044156,0.1356,-0.094,7.93202,0.00000
1244.00,7.93614,25.019861,0.000227,25.044143,0.1356,-0.094,7.93614,0.00000
1245.00,7.93913,25.019865,0.000226,25.044137,0.1357,-0.094,7.93913,0.00000
1246.00,7.94304,25.019899,0.000223,25.044123,0.1357,-0.094,7.94304,0.00000
1247.00,7.94476,25.020023,0.000223,25.044222,0.1357,-0.094,7.94476,0.00000
1248.00,7.94691,25.020059,0.000223,25.044182,0.1357,-0.094,7.94691,0.00000
1249.00,7.94764,25.020101,0.000224,25.044240,0.1357,-0.094,7.94764,0.00000
1250.00,7.94988,25.020115,0.000228,25.044219,0.1357,-0.094,7.94988,0.00000
1251.00,7.95040,25.020121,0.000230,25.044171,0.1357,-0.094,7.95040,0.00000
1252.00,7.95245,25.020183,0.000235,25.044232,0.1358,-0.094,7.95245,0.00000
1253.00,7.95391,25.020204,0.000238,25.044252,0.1358,-0.094,7.95391,0.00000
1254.00,7.95539,25.020255,0.000239,25.044222,0.1358,-0.094,7.95539,0.00000
1255.00,7.95640,25.020353,0.000240,25.044305,0.1359,-0.094,7.95640,0.00000
1256.00,7.95871,25.020450,0.000242,25.044344,0.1359,-0.094,7.95871,0.00000
1257.00,7.95951,25.020522,0.000240,25.044313,0.1359,-0.094,7.95951,0.00000
1258.00,7.96028,25.020567,0.000237,25.044298,0.1359,-0.094,7.96028,0.00000
1259.00,7.96068,25.020591,0.000236,25.044332,0.1359,-0.094,7.96068,0.00000
1260.00,7.96144,25.020579,0.000237,25.044270,0.1359,-0.094,7.96144,0.00000
1261.00,7.96057,25.020584,0.000232,25.044260,0.1359,-0.093,7.96057,0.00000
1262.00,7.96049,25.020536,0.000233,25.044219,0.1360,-0.093,7.96049,0.00000
1263.00,7.95985,25.020564,0.000231,25.044245,0.1360,-0.093,7.95985,0.00000
1264.00,7.95960,25.020612,0.000231,25.044230,0.1359,-0.093,7.95960,0.00000
1265.00,7.95861,25.020745,0.000225,25.044289,0.1359,-0.093,7.95861,0.00000
1266.00,7.95895,25.020845,0.000232,25.044433,0.1359,-0.093,7.95895,0.00000
1267.00,7.96012,25.020929,0.000233,25.044488,0.1359,-0.093,7.96012,0.00000
1268.00,7.96140,25.020930,0.000239,25.044425,0.1359,-0.093,7.96140,0.00000
1269.00,7.96145,25.020983,0.000243,25.044439,0.1359,-0.093,7.96145,0.00000
1270.00,7.96211,25.020990,0.000247,25.044452,0.1359,-0.093,7.96211,0.00000
1271.00,7.96150,25.020991,0.000245,25.044353,0.1359,-0.093,7.96150,0.00000
1272.00,7.96034,25.021015,0.000241,25.044331,0.1359,-0.093,7.96034,0.00000
1273.00,7.95990,25.021089,0.000234,25.044421,0.1359,-0.093,7.95990,0.00000
1274.00,7.96046,25.021108,0.000232,25.044401,0.1359,-0.093,7.96046,0.00000
1275.00,7.96104,25.021121,0.000229,25.044374,0.1358,-0.093,7.96104,0.00000
1276.00,7.96146,25.021150,0.000228,25.044402,0.1358,-0.093,7.96146,0.00000
1277.00,7.96122,25.021153,0.000225,25.044411,0.1358,-0.092,7.96122,0.00000
1278.00,7.96079,25.021216,0.000226,25.044420,0.1358,-0.092,7.96079,0.00000
1279.00,7.95977,25.021306,0.000223,25.044483,0.1358,-0.092,7.95977,0.00000
1280.00,7.95922,25.021294,0.000221,25.044463,0.1358,-0.092,7.95922,0.00000
1281.00,7.96037,25.021278,0.000220,25.044400,0.1358,-0.092,7.96037,0.00000
1282.00,7.96106,25.021296,0.000227,25.044409,0.1358,-0.092,7.96106,0.00000
1283.00,7.96185,25.021299,0.000223,25.044367,0.1358,-0.092,7.96185,0.00000
1284.00,7.96260,25.021272,0.000221,25.044337,0.1358,-0.092,7.96260,0.00000
1285.00,7.96225,25.021323,0.000225,25.044302,0.1358,-0.092,7.96225,0.00000
1286.00,7.96167,25.021379,0.000229,25.044315,0.1358,-0.092,7.96167,0.00000
1287.00,7.96238,25.021438,0.000227,25.044270,0.1358,-0.092,7.96238,0.00000
1288.00,7.96186,25.021477,0.000234,25.044298,0.1357,-0.092,7.96186,0.00000
1289.00,7.96142,25.021482,0.000235,25.044282,0.1357,-0.092,7.96142,0.00000
1290.00,7.96122,25.021500,0.000234,25.044327,0.1357,-0.092,7.96122,0.00000
1291.00,7.96203,25.021489,0.000235,25.044332,0.1357,-0.092,7.96203,0.00000
1292.00,7.96129,25.021466,0.000227,25.044362,0.1357,-0.092,7.96129,0.00000
1293.00,7.96136,25.021412,0.000222,25.044307,0.1356,-0.092,7.96136,0.00000
1294.00,7.96115,25.021409,0.000220,25.044287,0.1356,-0.092,7.96115,0.00000
1295.00,7.96193,25.021350,0.000213,25.044227,0.1356,-0.091,7.96193,0.00000
1296.00,7.96214,25.021406,0.000206,25.044212,0.1356,-0.091,7.96214,0.00000
1297.00,7.96238,25.021473,0.000215,25.044168,0.1356,-0.091,7.96238,0.00000
1298.00,7.96247,25.021546,0.000218,25.044170,0.1356,-0.091,7.96247,0.00000
1299.00,7.96274,25.021584,0.000220,25.044197,0.1356,-0.091,7.96274,0.00000
1300.00,7.96278,25.021627,0.000228,25.044236,0.1356,-0.091,7.96278,0.00000
1301.00,7.96242,25.021671,0.000231,25.044280,0.1356,-0.091,7.96242,0.00000
1302.00,7.96248,25.021615,0.000228,25.044265,0.1356,-0.091,7.96248,0.00000
1303.00,7.96232,25.021599,0.000225,25.044255,0.1356,-0.091,7.96232,0.00000
1304.00,7.96247,25.021641,0.000225,25.044222,0.1355,-0.091,7.96247,0.00000
1305.00,7.96300,25.021635,0.000221,25.044148,0.1355,-0.090,7.96300,0.00000
1306.00,7.96256,25.021612,0.000216,25.044139,0.1355,-0.090,7.96256,0.00000
1307.00,7.96189,25.021680,0.000212,25.044144,0.1355,-0.090,7.96189,0.00000
1308.00,7.96160,25.021707,0.000214,25.044159,0.1355,-0.090,7.96160,0.00000
1309.00,7.96255,25.021698,0.000213,25.044152,0.1355,-0.090,7.96255,0.00000
1310.00,7.96253,25.021762,0.000214,25.044247,0.1355,-0.090,7.96253,0.00000
1311.00,7.96262,25.021812,0.000220,25.044281,0.1355,-0.090,7.96262,0.00000
1312.00,7.96338,25.021854,0.000225,25.044301,0.1355,-0.090,7.96338,0.00000
1313.00,7.96443,25.021941,0.000221,25.044256,0.1355,-0.090,7.96443,0.00000
1314.00,7.96333,25.021976,0.000222,25.044204,0.1354,-0.090,7.96333,0.00000
1315.00,7.96251,25.021998,0.000223,25.044110,0.1354,-0.090,7.96251,0.00000
1316.00,7.96253,25.022039,0.000223,25.044062,0.1354,-0.090,7.96253,0.00000
1317.00,7.96226,25.022053,0.000219,25.044083,0.1354,-0.090,7.96226,0.00000
1318.00,7.96250,25.022044,0.000223,25.044154,0.1354,-0.090,7.96250,0.00000
1319.00,7.96330,25.022098,0.000224,25.044251,0.1354,-0.090,7.96330,0.00000
1320.00,7.96358,25.022176,0.000221,25.044370,0.1354,-0.090,7.96358,0.00000
1321.00,7.96375,25.022219,0.000218,25.044369,0.1354,-0.089,7.96375,0.00000
1322.00,7.96540,25.022223,0.000217,25.044359,0.1354,-0.089,7.96540,0.00000
1323.00,7.96537,25.022274,0.000213,25.044412,0.1354,-0.089,7.96537,0.00000
1324.00,7.96512,25.022318,0.000208,25.044372,0.1354,-0.089,7.96512,0.00000
1325.00,7.96542,25.022345,0.000212,25.044326,0.1354,-0.089,7.96542,0.00000
1326.00,7.96529,25.022324,0.000215,25.044283,0.1353,-0.089,7.96529,0.00000
1327.00,7.96371,25.022392,0.000221,25.044219,0.1353,-0.089,7.96371,0.00000
1328.00,7.96258,25.022396,0.000223,25.044104,0.1353,-0.089,7.96258,0.00000
1329.00,7.96168,25.022413,0.000225,25.044142,0.1352,-0.089,7.96168,0.00000
1330.00,7.96142,25.022372,0.000220,25.044079,0.1352,-0.089,7.96142,0.00000
1331.00,7.96119,25.022439,0.000215,25.044167,0.1352,-0.089,7.96119,0.00000
1332.00,7.96055,25.022458,0.000212,25.044244,0.1352,-0.089,7.96055,0.00000
1333.00,7.96101,25.022465,0.000213,25.044260,0.1351,-0.089,7.96101,0.00000
1334.00,7.96130,25.022490,0.000212,25.044167,0.1351,-0.089,7.96130,0.00000
1335.00,7.96132,25.022605,0.000215,25.044215,0.1351,-0.089,7.96132,0.00000
1336.00,7.96168,25.022639,0.000221,25.044195,0.1351,-0.089,7.96168,0.00000
1337.00,7.96206,25.022678,0.000222,25.044200,0.1350,-0.088,7.96206,0.00000
1338.00,7.96166,25.022757,0.000219,25.044249,0.1350,-0.088,7.96166,0.00000
1339.00,7.96113,25.022781,0.000218,25.044333,0.1350,-0.088,7.96113,0.00000
1340.00,7.96056,25.022773,0.000216,25.044340,0.1350,-0.088,7.96056,0.00000
1341.00,7.95998,25.022837,0.000218,25.044337,0.1350,-0.088,7.95998,0.00000
1342.00,7.95981,25.022867,0.000215,25.044304,0.1350,-0.088,7.95981,0.00000
1343.00,7.96124,25.022877,0.000218,25.044290,0.1350,-0.088,7.96124,0.00000
1344.00,7.96172,25.022936,0.000216,25.044269,0.1350,-0.088,7.96172,0.00000
1345.00,7.96204,25.022982,0.000219,25.044254,0.1350,-0.088,7.96204,0.00000
1346.00,7.96143,25.023009,0.000215,25.044230,0.1351,-0.088,7.96143,0.00000
1347.00,7.96114,25.023056,0.000216,25.044237,0.1351,-0.088,7.96114,0.00000
1348.00,7.95974,25.023073,0.000215,25.044192,0.1351,-0.088,7.95974,0.00000
1349.00,7.95961,25.023093,0.000217,25.044205,0.1352,-0.087,7.95961,0.00000
1350.00,7.95909,25.023082,0.000220,25.044226,0.1352,-0.088,7.95909,0.00000
1351.00,7.96034,25.023073,0.000220,25.044261,0.1353,-0.088,7.96034,0.00000
1352.00,7.96115,25.023073,0.000225,25.044292,0.1354,-0.088,7.96115,0.00000
1353.00,7.96142,25.023079,0.000223,25.044289,0.1354,-0.087,7.96142,0.00000
1354.00,7.96148,25.023077,0.000224,25.044298,0.1355,-0.087,7.96148,0.00000
1355.00,7.96058,25.023105,0.000221,25.044307,0.1356,-0.087,7.96058,0.00000
1356.00,7.96024,25.023084,0.000222,25.044330,0.1356,-0.087,7.96024,0.00000
1357.00,7.95988,25.023095,0.000221,25.044310,0.1357,-0.087,7.95988,0.00000
1358.00,7.95982,25.023103,0.000218,25.044299,0.1359,-0.087,7.95982,0.00000
1359.00,7.96044,25.023184,0.000217,25.044284,0.1360,-0.087,7.96044,0.00000
1360.00,7.96162,25.023197,0.000214,25.044236,0.1361,-0.087,7.96162,0.00000
1361.00,7.96173,25.023268,0.000212,25.044225,0.1362,-0.087,7.96173,0.00000
1362.00,7.96108,25.023274,0.000207,25.044212,0.1363,-0.086,7.96108,0.00000
1363.00,7.96109,25.023374,0.000210,25.044294,0.1365,-0.086,7.96109,0.00000
1364.00,7.96036,25.023388,0.000211,25.044310,0.1366,-0.086,7.96036,0.00000
1365.00,7.96116,25.023459,0.000215,25.044335,0.1367,-0.086,7.96116,0.00000
1366.00,7.96177,25.023473,0.000212,25.044302,0.1368,-0.086,7.96177,0.00000
1367.00,7.96275,25.023560,0.000214,25.044334,0.1369,-0.086,7.96275,0.00000
1368.00,7.96295,25.023585,0.000218,25.044342,0.1370,-0.086,7.96295,0.00000
1369.00,7.96329,25.023574,0.000219,25.044324,0.1371,-0.086,7.96329,0.00000
1370.00,7.96249,25.023610,0.000219,25.044314,0.1373,-0.086,7.96249,0.00000
1371.00,7.96056,25.023703,0.000222,25.044315,0.1374,-0.086,7.96056,0.00000
1372.00,7.95970,25.023770,0.000225,25.044291,0.1375,-0.086,7.95970,0.00000
1373.00,7.95851,25.023795,0.000219,25.044217,0.1376,-0.086,7.95851,0.00000
1374.00,7.95925,25.023856,0.000219,25.044141,0.1377,-0.086,7.95925,0.00000
1375.00,7.95948,25.023886,0.000222,25.044158,0.1378,-0.086,7.95948,0.00000
1376.00,7.96073,25.023872,0.000222,25.044182,0.1379,-0.086,7.96073,0.00000
1377.00,7.96081,25.023863,0.000221,25.044178,0.1380,-0.086,7.96081,0.00000
1378.00,7.96073,25.023878,0.000227,25.044186,0.1381,-0.086,7.96073,0.00000
1379.00,7.95966,25.023962,0.000221,25.044359,0.1382,-0.085,7.95966,0.00000
1380.00,7.96006,25.024007,0.000219,25.044410,0.1384,-0.085,7.96006,0.00000
1381.00,7.96016,25.024063,0.000219,25.044446,0.1385,-0.085,7.96016,0.00000
1382.00,7.96144,25.024090,0.000217,25.044449,0.1386,-0.085,7.96144,0.00000
1383.00,7.96122,25.024196,0.000215,25.044465,0.1387,-0.085,7.96122,0.00000
1384.00,7.96108,25.024183,0.000216,25.044338,0.1388,-0.085,7.96108,0.00000
1385.00,7.96037,25.024266,0.000213,25.044305,0.1389,-0.085,7.96037,0.00000
1386.00,7.96056,25.024290,0.000217,25.044230,0.1390,-0.085,7.96056,0.00000
1387.00,7.96002,25.024413,0.000221,25.044289,0.1391,-0.085,7.96002,0.00000
1388.00,7.96119,25.024433,0.000221,25.044336,0.1393,-0.085,7.96119,0.00000
1389.00,7.96128,25.024471,0.000224,25.044406,0.1394,-0.085,7.96128,0.00000
1390.00,7.96062,25.024521,0.000226,25.044464,0.1396,-0.085,7.96062,0.00000
1391.00,7.95961,25.024579,0.000222,25.044527,0.1398,-0.084,7.95961,0.00000
1392.00,7.95935,25.024509,0.000220,25.044438,0.1400,-0.084,7.95935,0.00000
@8,1.0000,2.0, 1380.026 
1393.00,7.95940,25.024549,0.000220,25.044475,0.1401,-0.084,7.95940,0.00000
1394.00,7.95866,25.024575,0.000222,25.044470,0.1403,-0.084,7.95866,0.00000
1395.00,7.93015,25.024494,0.000223,25.044366,0.1404,-0.084,7.93015,0.00000
1396.00,7.85258,25.024480,0.000221,25.044286,0.1405,-0.084,7.85258,0.00000
1397.00,7.74826,25.024518,0.000219,25.044280,0.1407,-0.084,7.74826,0.00000
1398.00,7.64688,25.024483,0.000218,25.044133,0.1408,-0.084,7.64688,0.00000
1399.00,7.55878,25.024447,0.000215,25.044084,0.1410,-0.084,7.55878,0.00000
1400.00,7.51368,25.024467,0.000213,25.044091,0.1412,-0.084,7.51368,0.00000
1401.00,7.52819,25.024521,0.000214,25.044201,0.1414,-0.084,7.52819,0.00000
1402.00,7.57815,25.024540,0.000216,25.044257,0.1416,-0.083,7.57815,0.00000
1403.00,7.63296,25.024518,0.000216,25.044303,0.1418,-0.083,7.63296,0.00000
1404.00,7.68189,25.024594,0.000218,25.044356,0.1420,-0.083,7.68189,0.00000
1405.00,7.72179,25.024669,0.000222,25.044371,0.1422,-0.083,7.72179,0.00000
1406.00,7.75469,25.024662,0.000223,25.044280,0.1424,-0.083,7.75469,0.00000
1407.00,7.78225,25.024669,0.000223,25.044262,0.1426,-0.083,7.78225,0.00000
1408.00,7.80400,25.024736,0.000223,25.044290,0.1427,-0.083,7.80400,0.00000
1409.00,7.82193,25.024721,0.000228,25.044212,0.1429,-0.083,7.82193,0.00000
1410.00,7.83585,25.024708,0.000224,25.044205,0.1431,-0.083,7.83585,0.00000
1411.00,7.84653,25.024680,0.000226,25.044184,0.1432,-0.083,7.84653,0.00000
1412.00,7.85501,25.024707,0.000227,25.044198,0.1433,-0.083,7.85501,0.00000
1413.00,7.86306,25.024711,0.000231,25.044182,0.1434,-0.083,7.86306,0.00000
1414.00,7.87007,25.024799,0.000230,25.044283,0.1435,-0.083,7.87007,0.00000
1415.00,7.87769,25.024858,0.000235,25.044310,0.1436,-0.083,7.87769,0.00000
1416.00,7.88534,25.024893,0.000238,25.044312,0.1437,-0.083,7.88534,0.00000
1417.00,7.89347,25.024937,0.000237,25.044319,0.1437,-0.083,7.89347,0.00000
1418.00,7.90159,25.024999,0.000231,25.044356,0.1438,-0.083,7.90159,0.00000
1419.00,7.90835,25.024989,0.000232,25.044308,0.1439,-0.083,7.90835,0.00000
1420.00,7.91515,25.025046,0.000237,25.044321,0.1440,-0.083,7.91515,0.00000
1421.00,7.92171,25.025124,0.000233,25.044325,0.1441,-0.083,7.92171,0.00000
1422.00,7.92641,25.025172,0.000234,25.044281,0.1442,-0.083,7.92641,0.00000
1423.00,7.93061,25.025207,0.000237,25.044300,0.1443,-0.083,7.93061,0.00000
1424.00,7.93478,25.025227,0.000232,25.044297,0.1444,-0.083,7.93478,0.00000
1425.00,7.93680,25.025189,0.000224,25.044272,0.1445,-0.082,7.93680,0.00000
1426.00,7.93958,25.025250,0.000225,25.044327,0.1446,-0.082,7.93958,0.00000
1427.00,7.94282,25.025277,0.000226,25.044359,0.1447,-0.082,7.94282,0.00000
1428.00,7.94496,25.025315,0.000228,25.044333,0.1447,-0.082,7.94496,0.00000
1429.00,7.94779,25.025381,0.000231,25.044292,0.1448,-0.082,7.94779,0.00000
1430.00,7.94955,25.025425,0.000232,25.044269,0.1448,-0.082,7.94955,0.00000
1431.00,7.95111,25.025449,0.000229,25.044273,0.1448,-0.082,7.95111,0.00000
1432.00,7.95127,25.025454,0.000229,25.044289,0.1449,-0.082,7.95127,0.00000
1433.00,7.95232,25.025456,0.000229,25.044267,0.1449,-0.082,7.95232,0.00000
1434.00,7.95264,25.025440,0.000226,25.044279,0.1449,-0.082,7.95264,0.00000
1435.00,7.95329,25.025415,0.000224,25.044246,0.1450,-0.082,7.95329,0.00000
1436.00,7.95314,25.025373,0.000224,25.044205,0.1450,-0.082,7.95314,0.00000
1437.00,7.95375,25.025411,0.000224,25.044241,0.1450,-0.082,7.95375,0.00000
1438.00,7.95374,25.025470,0.000222,25.044254,0.1450,-0.082,7.95374,0.00000
1439.00,7.95360,25.025496,0.000220,25.044273,0.1450,-0.082,7.95360,0.00000
1440.00,7.95364,25.025559,0.000217,25.044248,0.1450,-0.081,7.95364,0.00000
1441.00,7.95387,25.025617,0.000216,25.044247,0.1450,-0.081,7.95387,0.00000
1442.00,7.95467,25.025639,0.000213,25.044160,0.1450,-0.081,7.95467,0.00000
1443.00,7.95572,25.025662,0.000212,25.044149,0.1449,-0.081,7.95572,0.00000
1444.00,7.95746,25.025729,0.000212,25.044166,0.1449,-0.081,7.95746,0.00000
1445.00,7.96005,25.025849,0.000217,25.044290,0.1449,-0.081,7.96005,0.00000
1446.00,7.96132,25.025889,0.000224,25.044309,0.1449,-0.081,7.96132,0.00000
1447.00,7.96102,25.025900,0.000227,25.044330,0.1449,-0.081,7.96102,0.00000
1448.00,7.95995,25.025858,0.000226,25.044284,0.1448,-0.081,7.95995,0.00000
1449.00,7.95854,25.025900,0.000227,25.044274,0.1448,-0.081,7.95854,0.00000
1450.00,7.95732,25.025914,0.000227,25.044300,0.1448,-0.081,7.95732,0.00000
1451.00,7.95675,25.025929,0.000226,25.044305,0.1447,-0.081,7.95675,0.00000
1452.00,7.95677,25.025953,0.000223,25.044263,0.1447,-0.081,7.95677,0.00000
1453.00,7.95669,25.025986,0.000221,25.044262,0.1446,-0.081,7.95669,0.00000
1454.00,7.95709,25.025984,0.000221,25.044263,0.1446,-0.081,7.95709,0.00000
1455.00,7.95630,25.025969,0.000213,25.044169,0.1445,-0.080,7.95630,0.00000
1456.00,7.95575,25.026023,0.000209,25.044139,0.1444,-0.080,7.95575,0.00000
1457.00,7.95615,25.026077,0.000210,25.044160,0.1444,-0.080,7.95615,0.00000
1458.00,7.95660,25.026176,0.000212,25.044213,0.1443,-0.080,7.95660,0.00000
1459.00,7.95604,25.026203,0.000211,25.044216,0.1442,-0.080,7.95604,0.00000
1460.00,7.95631,25.026200,0.000215,25.044254,0.1442,-0.080,7.95631,0.00000
1461.00,7.95705,25.026257,0.000215,25.044270,0.1441,-0.080,7.95705,0.00000
1462.00,7.95684,25.026295,0.000213,25.044334,0.1441,-0.080,7.95684,0.00000
1463.00,7.95652,25.026257,0.000210,25.044314,0.1440,-0.079,7.95652,0.00000
1464.00,7.95815,25.026290,0.000215,25.044293,0.1439,-0.079,7.95815,0.00000
1465.00,7.95874,25.026358,0.000223,25.044304,0.1439,-0.080,7.95874,0.00000
1466.00,7.95810,25.026360,0.000230,25.044315,0.1438,-0.080,7.95810,0.00000
1467.00,7.95861,25.026411,0.000232,25.044274,0.1438,-0.080,7.95861,0.00000
1468.00,7.95918,25.026481,0.000233,25.044265,0.1437,-0.080,7.95918,0.00000
1469.00,7.95846,25.026506,0.000228,25.044344,0.1436,-0.080,7.95846,0.00000
1470.00,7.95896,25.026509,0.000227,25.044325,0.1436,-0.080,7.95896,0.00000
1471.00,7.95895,25.026461,0.000220,25.044305,0.1435,-0.079,7.95895,0.00000
1472.00,7.95915,25.026422,0.000222,25.044316,0.1435,-0.079,7.95915,0.00000
1473.00,7.95986,25.026443,0.000229,25.044282,0.1434,-0.079,7.95986,0.00000
1474.00,7.95899,25.026449,0.000228,25.044185,0.1434,-0.079,7.95899,0.00000
1475.00,7.95804,25.026480,0.000222,25.044158,0.1433,-0.079,7.95804,0.00000
1476.00,7.95837,25.026591,0.000221,25.044193,0.1433,-0.079,7.95837,0.00000
1477.00,7.95828,25.026678,0.000220,25.044253,0.1433,-0.079,7.95828,0.00000
1478.00,7.95707,25.026734,0.000216,25.044318,0.1433,-0.079,7.95707,0.00000
1479.00,7.95731,25.026792,0.000218,25.044349,0.1433,-0.079,7.95731,0.00000
1480.00,7.95797,25.026824,0.000221,25.044372,0.1433,-0.079,7.95797,0.00000
1481.00,7.95788,25.026839,0.000220,25.044370,0.1433,-0.079,7.95788,0.00000
1482.00,7.95810,25.026882,0.000221,25.044351,0.1433,-0.079,7.95810,0.00000
1483.00,7.95825,25.026880,0.000223,25.044342,0.1433,-0.079,7.95825,0.00000
1484.00,7.95890,25.026895,0.000219,25.044361,0.1433,-0.079,7.95890,0.00000
1485.00,7.96008,25.026931,0.000211,25.044358,0.1433,-0.078,7.96008,0.00000
1486.00,7.96068,25.026988,0.000213,25.044353,0.1433,-0.078,7.96068,0.00000
1487.00,7.95949,25.027005,0.000213,25.044322,0.1433,-0.078,7.95949,0.00000
1488.00,7.96079,25.027043,0.000209,25.044349,0.1434,-0.078,7.96079,0.00000
1489.00,7.96151,25.027111,0.000212,25.044376,0.1434,-0.078,7.96151,0.00000
1490.00,7.96095,25.027086,0.000218,25.044340,0.1434,-0.078,7.96095,0.00000
1491.00,7.96157,25.027036,0.000214,25.044342,0.1434,-0.078,7.96157,0.00000
1492.00,7.96168,25.026975,0.000215,25.044340,0.1435,-0.078,7.96168,0.00000
1493.00,7.96055,25.026979,0.000218,25.044341,0.1435,-0.077,7.96055,0.00000
1494.00,7.95915,25.026966,0.000219,25.044278,0.1436,-0.077,7.95915,0.00000
1495.00,7.95747,25.027010,0.000222,25.044283,0.1436,-0.077,7.95747,0.00000
1496.00,7.95688,25.027073,0.000224,25.044259,0.1436,-0.077,7.95688,0.00000
1497.00,7.95732,25.027160,0.000225,25.044240,0.1437,-0.077,7.95732,0.00000
1498.00,7.95728,25.027214,0.000224,25.044217,0.1437,-0.077,7.95728,0.00000
1499.00,7.95768,25.027232,0.000220,25.044249,0.1437,-0.077,7.95768,0.00000
1500.00,7.95845,25.027287,0.000217,25.044264,0.1438,-0.077,7.95845,0.00000
1501.00,7.95855,25.027333,0.000219,25.044296,0.1438,-0.077,7.95855,0.00000
1502.00,7.95902,25.027385,0.000209,25.044282,0.1438,-0.077,7.95902,0.00000
1503.00,7.95882,25.027380,0.000209,25.044236,0.1438,-0.077,7.95882,0.00000
1504.00,7.95926,25.027409,0.000213,25.044296,0.1438,-0.077,7.95926,0.00000
1505.00,7.95958,25.027443,0.000215,25.044362,0.1438,-0.077,7.95958,0.00000
1506.00,7.95906,25.027404,0.000214,25.044338,0.1437,-0.077,7.95906,0.00000
1507.00,7.95807,25.027437,0.000215,25.044408,0.1437,-0.076,7.95807,0.00000
1508.00,7.95800,25.027487,0.000215,25.044454,0.1437,-0.076,7.95800,0.00000
1509.00,7.95754,25.027483,0.000218,25.044380,0.1436,-0.076,7.95754,0.00000
1510.00,7.95608,25.027478,0.000219,25.044285,0.1436,-0.076,7.95608,0.00000
1511.00,7.95553,25.027518,0.000219,25.044274,0.1435,-0.076,7.95553,0.00000
1512.00,7.95588,25.027522,0.000228,25.044232,0.1434,-0.076,7.95588,0.00000
1513.00,7.95574,25.027574,0.000228,25.044170,0.1434,-0.076,7.95574,0.00000
1514.00,7.95627,25.027695,0.000223,25.044167,0.1433,-0.076,7.95627,0.00000
1515.00,7.95748,25.027721,0.000229,25.044186,0.1432,-0.076,7.95748,0.00000
1516.00,7.95783,25.027776,0.000229,25.044133,0.1431,-0.076,7.95783,0.00000
1517.00,7.95740,25.027802,0.000224,25.044120,0.1430,-0.076,7.95740,0.00000
1518.00,7.95682,25.027793,0.000223,25.044166,0.1429,-0.076,7.95682,0.00000
1519.00,7.95569,25.027777,0.000226,25.044155,0.1428,-0.076,7.95569,0.00000
1520.00,7.95490,25.027862,0.000223,25.044207,0.1427,-0.076,7.95490,0.00000
1521.00,7.95487,25.027924,0.000227,25.044219,0.1426,-0.076,7.95487,0.00000
1522.00,7.95526,25.027945,0.000232,25.044197,0.1425,-0.076,7.95526,0.00000
1523.00,7.95700,25.028001,0.000240,25.044196,0.1424,-0.076,7.95700,0.00000
1524.00,7.95737,25.028058,0.000242,25.044205,0.1423,-0.076,7.95737,0.00000
1525.00,7.95705,25.028071,0.000237,25.044122,0.1423,-0.076,7.95705,0.00000
1526.00,7.95678,25.028076,0.000231,25.044089,0.1422,-0.076,7.95678,0.00000
1527.00,7.95695,25.028142,0.000231,25.044127,0.1421,-0.075,7.95695,0.00000
1528.00,7.95593,25.028155,0.000227,25.044106,0.1421,-0.075,7.95593,0.00000
1529.00,7.95652,25.028138,0.000231,25.044065,0.1420,-0.075,7.95652,0.00000
1530.00,7.95716,25.028202,0.000231,25.044098,0.1420,-0.075,7.95716,0.00000
1531.00,7.95749,25.028291,0.000231,25.044228,0.1420,-0.075,7.95749,0.00000
1532.00,7.95779,25.028314,0.000232,25.044262,0.1419,-0.075,7.95779,0.00000
1533.00,7.95853,25.028374,0.000230,25.044312,0.1419,-0.075,7.95853,0.00000
1534.00,7.95854,25.028529,0.000221,25.044363,0.1419,-0.075,7.95854,0.00000
1535.00,7.95969,25.028630,0.000221,25.044435,0.1419,-0.075,7.95969,0.00000
1536.00,7.96035,25.028637,0.000227,25.044384,0.1419,-0.075,7.96035,0.00000
1537.00,7.96016,25.028677,0.000223,25.044322,0.1419,-0.075,7.96016,0.00000
1538.00,7.95953,25.028701,0.000222,25.044347,0.1418,-0.075,7.95953,0.00000
1539.00,7.95927,25.028683,0.000227,25.044361,0.1418,-0.075,7.95927,0.00000
1540.00,7.95853,25.028643,0.000227,25.044335,0.1418,-0.075,7.95853,0.00000
1541.00,7.95844,25.028639,0.000220,25.044311,0.1417,-0.074,7.95844,0.00000
1542.00,7.95781,25.028612,0.000221,25.044262,0.1417,-0.074,7.95781,0.00000
1543.00,7.95733,25.028714,0.000214,25.044241,0.1417,-0.074,7.95733,0.00000
1544.00,7.95686,25.028729,0.000209,25.044241,0.1416,-0.074,7.95686,0.00000
1545.00,7.95532,25.028724,0.000211,25.044252,0.1416,-0.074,7.95532,0.00000
1546.00,7.95551,25.028803,0.000218,25.044307,0.1416,-0.074,7.95551,0.00000
1547.00,7.95690,25.028875,0.000220,25.044403,0.1416,-0.074,7.95690,0.00000
1548.00,7.95813,25.028858,0.000222,25.044402,0.1415,-0.074,7.95813,0.00000
1549.00,7.95933,25.028846,0.000224,25.044357,0.1415,-0.074,7.95933,0.00000
1550.00,7.96094,25.028936,0.000221,25.044393,0.1415,-0.074,7.96094,0.00000
1551.00,7.96013,25.028971,0.000217,25.044381,0.1415,-0.074,7.96013,0.00000
1552.00,7.95875,25.029022,0.000212,25.044335,0.1415,-0.073,7.95875,0.00000
1553.00,7.95889,25.029030,0.000214,25.044352,0.1414,-0.073,7.95889,0.00000
1554.00,7.95776,25.029018,0.000211,25.044365,0.1414,-0.073,7.95776,0.00000
1555.00,7.95689,25.028999,0.000213,25.044245,0.1414,-0.073,7.95689,0.00000
1556.00,7.95747,25.029046,0.000215,25.044236,0.1414,-0.073,7.95747,0.00000
1557.00,7.95877,25.029106,0.000217,25.044300,0.1414,-0.073,7.95877,0.00000
1558.00,7.95912,25.029167,0.000222,25.044264,0.1414,-0.073,7.95912,0.00000
1559.00,7.96003,25.029249,0.000224,25.044302,0.1414,-0.073,7.96003,0.00000
1560.00,7.96121,25.029322,0.000220,25.044452,0.1415,-0.073,7.96121,0.00000
1561.00,7.96061,25.029330,0.000214,25.044484,0.1415,-0.073,7.96061,0.00000
1562.00,7.96013,25.029298,0.000214,25.044445,0.1415,-0.073,7.96013,0.00000
1563.00,7.95973,25.029334,0.000215,25.044478,0.1415,-0.073,7.95973,0.00000
1564.00,7.95983,25.029349,0.000214,25.044485,0.1415,-0.072,7.95983,0.00000
1565.00,7.95963,25.029334,0.000216,25.044411,0.1415,-0.072,7.95963,0.00000
1566.00,7.95916,25.029340,0.000222,25.044358,0.1415,-0.072,7.95916,0.00000
1567.00,7.95955,25.029377,0.000222,25.044353,0.1416,-0.072,7.95955,0.00000
1568.00,7.95903,25.029378,0.000222,25.044314,0.1416,-0.072,7.95903,0.00000
1569.00,7.95840,25.029397,0.000222,25.044274,0.1416,-0.072,7.95840,0.00000
1570.00,7.95845,25.029426,0.000224,25.044287,0.1416,-0.072,7.95845,0.00000
1571.00,7.95887,25.029453,0.000220,25.044274,0.1416,-0.072,7.95887,0.00000
1572.00,7.95834,25.029481,0.000215,25.044260,0.1416,-0.072,7.95834,0.00000
@9,1.0000,2.0, 1560.1 
1573.00,7.95899,25.029515,0.000209,25.044232,0.1416,-0.072,7.95899,0.00000
1574.00,7.95919,25.029508,0.000208,25.044224,0.1416,-0.072,7.95919,0.00000
1575.00,7.94040,25.029501,0.000206,25.044232,0.1416,-0.072,7.94040,0.00000
1576.00,7.87806,25.029488,0.000203,25.044257,0.1415,-0.071,7.87806,0.00000
1577.00,7.78229,25.029503,0.000212,25.044262,0.1414,-0.072,7.78229,0.00000
1578.00,7.68381,25.029541,0.000214,25.044317,0.1413,-0.072,7.68381,0.00000
1579.00,7.59567,25.029613,0.000215,25.044344,0.1413,-0.072,7.59567,0.00000
1580.00,7.54053,25.029615,0.000209,25.044247,0.1412,-0.072,7.54053,0.00000
1581.00,7.54006,25.029662,0.000213,25.044218,0.1411,-0.072,7.54006,0.00000
1582.00,7.58048,25.029651,0.000205,25.044206,0.1411,-0.071,7.58048,0.00000
1583.00,7.63078,25.029558,0.000202,25.044127,0.1410,-0.071,7.63078,0.00000
1584.00,7.67691,25.029542,0.000203,25.044068,0.1410,-0.071,7.67691,0.00000
1585.00,7.71434,25.029574,0.000211,25.044050,0.1409,-0.071,7.71434,0.00000
1586.00,7.74700,25.029557,0.000211,25.044044,0.1409,-0.071,7.74700,0.00000
1587.00,7.77542,25.029579,0.000216,25.044069,0.1408,-0.071,7.77542,0.00000
1588.00,7.79899,25.029642,0.000211,25.044093,0.1408,-0.071,7.79899,0.00000
1589.00,7.81795,25.029663,0.000208,25.044060,0.1407,-0.071,7.81795,0.00000
1590.00,7.83235,25.029675,0.000207,25.044076,0.1407,-0.071,7.83235,0.00000
1591.00,7.84317,25.029691,0.000213,25.044074,0.1406,-0.071,7.84317,0.00000
1592.00,7.85099,25.029689,0.000210,25.043991,0.1405,-0.071,7.85099,0.00000
1593.00,7.85867,25.029746,0.000219,25.044010,0.1404,-0.071,7.85867,0.00000
1594.00,7.86613,25.029761,0.000221,25.044061,0.1403,-0.071,7.86613,0.00000
1595.00,7.87397,25.029847,0.000220,25.044133,0.1402,-0.071,7.87397,0.00000
1596.00,7.88143,25.029920,0.000213,25.044143,0.1401,-0.070,7.88143,0.00000
1597.00,7.88981,25.030039,0.000216,25.044226,0.1400,-0.070,7.88981,0.00000
1598.00,7.89595,25.030078,0.000220,25.044190,0.1399,-0.070,7.89595,0.00000
1599.00,7.90376,25.030131,0.000222,25.044203,0.1399,-0.070,7.90376,0.00000
1600.00,7.91034,25.030151,0.000232,25.044211,0.1399,-0.071,7.91034,0.00000
1601.00,7.91685,25.030152,0.000233,25.044198,0.1398,-0.071,7.91685,0.00000
1602.00,7.92292,25.030119,0.000227,25.044113,0.1399,-0.071,7.92292,0.00000
1603.00,7.92826,25.030100,0.000227,25.044083,0.1399,-0.070,7.92826,0.00000
1604.00,7.93153,25.030134,0.000232,25.044037,0.1399,-0.071,7.93153,0.00000
1605.00,7.93530,25.030101,0.000222,25.043970,0.1399,-0.070,7.93530,0.00000
1606.00,7.93738,25.030109,0.000225,25.043960,0.1399,-0.071,7.93738,0.00000
1607.00,7.93813,25.030128,0.000227,25.043984,0.1399,-0.071,7.93813,0.00000
1608.00,7.94060,25.030167,0.000220,25.044011,0.1400,-0.070,7.94060,0.00000
1609.00,7.94227,25.030187,0.000215,25.044060,0.1400,-0.070,7.94227,0.00000
1610.00,7.94292,25.030195,0.000217,25.044039,0.1400,-0.070,7.94292,0.00000
1611.00,7.94460,25.030271,0.000215,25.044073,0.1400,-0.070,7.94460,0.00000
1612.00,7.94728,25.030352,0.000219,25.044122,0.1400,-0.070,7.94728,0.00000
1613.00,7.94801,25.030392,0.000215,25.044130,0.1400,-0.070,7.94801,0.00000
1614.00,7.94894,25.030384,0.000211,25.044110,0.1400,-0.070,7.94894,0.00000
1615.00,7.95039,25.030467,0.000210,25.044141,0.1400,-0.070,7.95039,0.00000
1616.00,7.95163,25.030491,0.000210,25.044111,0.1400,-0.069,7.95163,0.00000
1617.00,7.95178,25.030514,0.000204,25.044127,0.1400,-0.069,7.95178,0.00000
1618.00,7.95280,25.030540,0.000209,25.044105,0.1400,-0.069,7.95280,0.00000
1619.00,7.95409,25.030620,0.000212,25.044102,0.1399,-0.069,7.95409,0.00000
1620.00,7.95556,25.030643,0.000214,25.044105,0.1399,-0.069,7.95556,0.00000
1621.00,7.95536,25.030688,0.000214,25.044100,0.1399,-0.069,7.95536,0.00000
1622.00,7.95574,25.030765,0.000218,25.044122,0.1399,-0.069,7.95574,0.00000
1623.00,7.95613,25.030879,0.000218,25.044154,0.1399,-0.069,7.95613,0.00000
1624.00,7.95588,25.030919,0.000215,25.044139,0.1398,-0.069,7.95588,0.00000
1625.00,7.95639,25.030986,0.000212,25.044158,0.1398,-0.069,7.95639,0.00000
1626.00,7.95728,25.031079,0.000208,25.044160,0.1398,-0.069,7.95728,0.00000
1627.00,7.95809,25.031100,0.000205,25.044120,0.1397,-0.068,7.95809,0.00000
1628.00,7.95857,25.031074,0.000204,25.044117,0.1397,-0.068,7.95857,0.00000
1629.00,7.95859,25.031070,0.000206,25.044135,0.1397,-0.068,7.95859,0.00000
1630.00,7.95708,25.031083,0.000205,25.044149,0.1396,-0.068,7.95708,0.00000
1631.00,7.95616,25.031037,0.000206,25.044159,0.1396,-0.068,7.95616,0.00000
1632.00,7.95497,25.031029,0.000207,25.044164,0.1396,-0.068,7.95497,0.00000
1633.00,7.95488,25.031069,0.000209,25.044166,0.1396,-0.068,7.95488,0.00000
1634.00,7.95575,25.031104,0.000211,25.044146,0.1395,-0.068,7.95575,0.00000
1635.00,7.95669,25.031184,0.000212,25.044173,0.1395,-0.068,7.95669,0.00000
1636.00,7.95811,25.031230,0.000214,25.044227,0.1395,-0.068,7.95811,0.00000
1637.00,7.95902,25.031285,0.000217,25.044248,0.1395,-0.068,7.95902,0.00000
1638.00,7.95840,25.031339,0.000217,25.044322,0.1395,-0.068,7.95840,0.00000
1639.00,7.95917,25.031396,0.000215,25.044320,0.1395,-0.068,7.95917,0.00000
1640.00,7.95908,25.031419,0.000217,25.044243,0.1395,-0.068,7.95908,0.00000
1641.00,7.95857,25.031460,0.000215,25.044200,0.1395,-0.068,7.95857,0.00000
1642.00,7.95811,25.031467,0.000215,25.044158,0.1395,-0.068,7.95811,0.00000
1643.00,7.95822,25.031424,0.000216,25.044124,0.1394,-0.068,7.95822,0.00000
1644.00,7.95686,25.031449,0.000216,25.044189,0.1394,-0.068,7.95686,0.00000
1645.00,7.95643,25.031463,0.000215,25.044217,0.1394,-0.067,7.95643,0.00000
1646.00,7.95612,25.031462,0.000213,25.044252,0.1394,-0.067,7.95612,0.00000
1647.00,7.95669,25.031520,0.000212,25.044293,0.1393,-0.067,7.95669,0.00000
1648.00,7.95699,25.031598,0.000205,25.044312,0.1393,-0.067,7.95699,0.00000
1649.00,7.95730,25.031647,0.000206,25.044281,0.1393,-0.067,7.95730,0.00000
1650.00,7.95702,25.031658,0.000206,25.044239,0.1393,-0.066,7.95702,0.00000
1651.00,7.95760,25.031729,0.000208,25.044256,0.1393,-0.066,7.95760,0.00000
1652.00,7.95772,25.031718,0.000208,25.044253,0.1393,-0.066,7.95772,0.00000
1653.00,7.95778,25.031809,0.000212,25.044298,0.1394,-0.066,7.95778,0.00000
1654.00,7.95718,25.031855,0.000217,25.044310,0.1394,-0.066,7.95718,0.00000
1655.00,7.95800,25.031952,0.000224,25.044389,0.1394,-0.067,7.95800,0.00000
1656.00,7.95759,25.031934,0.000231,25.044320,0.1394,-0.067,7.95759,0.00000
1657.00,7.95706,25.032026,0.000230,25.044297,0.1394,-0.067,7.95706,0.00000
1658.00,7.95683,25.032068,0.000231,25.044226,0.1394,-0.067,7.95683,0.00000
1659.00,7.95749,25.032149,0.000225,25.044251,0.1394,-0.067,7.95749,0.00000
1660.00,7.95766,25.032175,0.000218,25.044252,0.1394,-0.066,7.95766,0.00000
1661.00,7.95761,25.032265,0.000214,25.044279,0.1393,-0.066,7.95761,0.00000
1662.00,7.95778,25.032232,0.000216,25.044237,0.1393,-0.066,7.95778,0.00000
1663.00,7.95900,25.032221,0.000217,25.044234,0.1393,-0.066,7.95900,0.00000
1664.00,7.95960,25.032236,0.000219,25.044266,0.1393,-0.066,7.95960,0.00000
1665.00,7.95960,25.032221,0.000223,25.044237,0.1392,-0.066,7.95960,0.00000
1666.00,7.95960,25.032206,0.000224,25.044235,0.1392,-0.066,7.95960,0.00000
1667.00,7.95861,25.032242,0.000221,25.044249,0.1392,-0.066,7.95861,0.00000
1668.00,7.95685,25.032241,0.000222,25.044231,0.1392,-0.066,7.95685,0.00000
1669.00,7.95594,25.032278,0.000221,25.044205,0.1391,-0.066,7.95594,0.00000
1670.00,7.95648,25.032306,0.000224,25.044220,0.1391,-0.066,7.95648,0.00000
1671.00,7.95683,25.032378,0.000224,25.044256,0.1391,-0.066,7.95683,0.00000
1672.00,7.95743,25.032377,0.000230,25.044266,0.1390,-0.066,7.95743,0.00000
1673.00,7.95773,25.032428,0.000227,25.044288,0.1390,-0.066,7.95773,0.00000
1674.00,7.95835,25.032377,0.000224,25.044224,0.1389,-0.066,7.95835,0.00000
1675.00,7.95745,25.032373,0.000223,25.044160,0.1389,-0.066,7.95745,0.00000
1676.00,7.95638,25.032395,0.000214,25.044144,0.1389,-0.065,7.95638,0.00000
1677.00,7.95667,25.032493,0.000208,25.044189,0.1388,-0.065,7.95667,0.00000
1678.00,7.95695,25.032553,0.000207,25.044187,0.1388,-0.065,7.95695,0.00000
1679.00,7.95705,25.032668,0.000207,25.044253,0.1388,-0.065,7.95705,0.00000
1680.00,7.95826,25.032764,0.000208,25.044311,0.1387,-0.065,7.95826,0.00000
1681.00,7.95887,25.032747,0.000217,25.044246,0.1387,-0.065,7.95887,0.00000
1682.00,7.95927,25.032772,0.000220,25.044257,0.1387,-0.065,7.95927,0.00000
1683.00,7.95921,25.032784,0.000224,25.044274,0.1387,-0.065,7.95921,0.00000
1684.00,7.95801,25.032750,0.000228,25.044255,0.1386,-0.065,7.95801,0.00000
1685.00,7.95669,25.032737,0.000223,25.044231,0.1386,-0.065,7.95669,0.00000
1686.00,7.95682,25.032872,0.000215,25.044328,0.1386,-0.065,7.95682,0.00000
1687.00,7.95715,25.032943,0.000217,25.044301,0.1386,-0.065,7.95715,0.00000
1688.00,7.95746,25.033001,0.000220,25.044301,0.1386,-0.065,7.95746,0.00000
1689.00,7.95815,25.033079,0.000220,25.044347,0.1385,-0.065,7.95815,0.00000
1690.00,7.95853,25.033134,0.000220,25.044400,0.1385,-0.065,7.95853,0.00000
1691.00,7.95903,25.033157,0.000223,25.044393,0.1384,-0.065,7.95903,0.00000
1692.00,7.95793,25.033148,0.000218,25.044412,0.1384,-0.064,7.95793,0.00000
1693.00,7.95762,25.033173,0.000215,25.044453,0.1384,-0.064,7.95762,0.00000
1694.00,7.95769,25.033179,0.000213,25.044368,0.1383,-0.064,7.95769,0.00000
1695.00,7.95696,25.033225,0.000214,25.044303,0.1383,-0.064,7.95696,0.00000
1696.00,7.95632,25.033239,0.000216,25.044277,0.1383,-0.064,7.95632,0.00000
1697.00,7.95661,25.033281,0.000218,25.044274,0.1383,-0.064,7.95661,0.00000
1698.00,7.95688,25.033312,0.000221,25.044249,0.1383,-0.064,7.95688,0.00000
1699.00,7.95629,25.033367,0.000217,25.044334,0.1383,-0.063,7.95629,0.00000
1700.00,7.95692,25.033459,0.000220,25.044400,0.1382,-0.063,7.95692,0.00000
1701.00,7.95693,25.033462,0.000215,25.044396,0.1382,-0.063,7.95693,0.00000
1702.00,7.95662,25.033531,0.000216,25.044380,0.1382,-0.063,7.95662,0.00000
1703.00,7.95635,25.033600,0.000218,25.044381,0.1382,-0.063,7.95635,0.00000
1704.00,7.95690,25.033653,0.000222,25.044368,0.1382,-0.063,7.95690,0.00000
1705.00,7.95679,25.033630,0.000221,25.044407,0.1382,-0.063,7.95679,0.00000
1706.00,7.95741,25.033721,0.000220,25.044437,0.1382,-0.063,7.95741,0.00000
1707.00,7.95790,25.033761,0.000222,25.044499,0.1382,-0.063,7.95790,0.00000
1708.00,7.95804,25.033745,0.000225,25.044501,0.1382,-0.063,7.95804,0.00000
1709.00,7.95840,25.033726,0.000227,25.044455,0.1382,-0.063,7.95840,0.00000
1710.00,7.95897,25.033758,0.000230,25.044390,0.1382,-0.063,7.95897,0.00000
1711.00,7.95800,25.033720,0.000235,25.044359,0.1382,-0.063,7.95800,0.00000
1712.00,7.95732,25.033723,0.000231,25.044311,0.1381,-0.063,7.95732,0.00000
1713.00,7.95638,25.033735,0.000229,25.044270,0.1381,-0.063,7.95638,0.00000
1714.00,7.95581,25.033787,0.000225,25.044340,0.1381,-0.063,7.95581,0.00000
1715.00,7.95572,25.033854,0.000228,25.044382,0.1381,-0.063,7.95572,0.00000
1716.00,7.95599,25.033934,0.000231,25.044412,0.1380,-0.063,7.95599,0.00000
1717.00,7.95600,25.033940,0.000233,25.044387,0.1380,-0.063,7.95600,0.00000
1718.00,7.95583,25.033938,0.000225,25.044324,0.1380,-0.063,7.95583,0.00000
1719.00,7.95625,25.033924,0.000224,25.044294,0.1380,-0.063,7.95625,0.00000
1720.00,7.95525,25.033885,0.000222,25.044263,0.1379,-0.062,7.95525,0.00000
1721.00,7.95476,25.033857,0.000218,25.044249,0.1379,-0.062,7.95476,0.00000
1722.00,7.95510,25.033891,0.000218,25.044277,0.1378,-0.062,7.95510,0.00000
1723.00,7.95561,25.033886,0.000222,25.044308,0.1378,-0.062,7.95561,0.00000
1724.00,7.95516,25.033925,0.000228,25.044290,0.1378,-0.062,7.95516,0.00000
1725.00,7.95599,25.033950,0.000227,25.044322,0.1378,-0.062,7.95599,0.00000
1726.00,7.95710,25.034001,0.000229,25.044354,0.1377,-0.062,7.95710,0.00000
1727.00,7.95794,25.033997,0.000225,25.044344,0.1377,-0.062,7.95794,0.00000
1728.00,7.95811,25.034057,0.000225,25.044403,0.1376,-0.062,7.95811,0.00000
1729.00,7.95775,25.034076,0.000222,25.044421,0.1376,-0.062,7.95775,0.00000
1730.00,7.95815,25.034135,0.000218,25.044399,0.1375,-0.062,7.95815,0.00000
1731.00,7.95751,25.034159,0.000219,25.044372,0.1375,-0.062,7.95751,0.00000
1732.00,7.95660,25.034247,0.000226,25.044458,0.1375,-0.062,7.95660,0.00000
1733.00,7.95743,25.034318,0.000227,25.044472,0.1374,-0.062,7.95743,0.00000
1734.00,7.95827,25.034347,0.000229,25.044425,0.1374,-0.062,7.95827,0.00000
1735.00,7.95796,25.034395,0.000228,25.044398,0.1373,-0.062,7.95796,0.00000
1736.00,7.95855,25.034419,0.000224,25.044374,0.1373,-0.061,7.95855,0.00000
1737.00,7.95821,25.034359,0.000220,25.044199,0.1372,-0.061,7.95821,0.00000
1738.00,7.95786,25.034345,0.000223,25.044141,0.1372,-0.061,7.95786,0.00000
1739.00,7.95757,25.034418,0.000222,25.044159,0.1371,-0.061,7.95757,0.00000
1740.00,7.95673,25.034428,0.000225,25.044216,0.1371,-0.061,7.95673,0.00000
1741.00,7.95627,25.034463,0.000223,25.044241,0.1371,-0.061,7.95627,0.00000
1742.00,7.95728,25.034530,0.000224,25.044295,0.1370,-0.061,7.95728,0.00000
1743.00,7.95684,25.034553,0.000219,25.044283,0.1370,-0.061,7.95684,0.00000
1744.00,7.95664,25.034521,0.000217,25.044301,0.1369,-0.061,7.95664,0.00000
1745.00,7.95728,25.034519,0.000218,25.044258,0.1369,-0.061,7.95728,0.00000
1746.00,7.95758,25.034488,0.000220,25.044237,0.1369,-0.061,7.95758,0.00000
1747.00,7.95729,25.034520,0.000220,25.044230,0.1369,-0.061,7.95729,0.00000
1748.00,7.95785,25.034602,0.000221,25.044267,0.1368,-0.061,7.95785,0.00000
1749.00,7.95793,25.034683,0.000218,25.044277,0.1368,-0.060,7.95793,0.00000
1750.00,7.95738,25.034743,0.000211,25.044260,0.1367,-0.060,7.95738,0.00000
1751.00,7.95641,25.034816,0.000213,25.044236,0.1367,-0.060,7.95641,0.00000
1752.00,7.95601,25.034862,0.000216,25.044239,0.1367,-0.060,7.95601,0.00000
@10,1.0000,2.0, 1740.062 
1753.00,7.95593,25.034846,0.000216,25.044218,0.1367,-0.060,7.95593,0.00000
1754.00,7.95661,25.034874,0.000219,25.044192,0.1367,-0.060,7.95661,0.00000
1755.00,7.94428,25.034829,0.000220,25.044157,0.1367,-0.060,7.94428,0.00000
1756.00,7.89106,25.034784,0.000217,25.044186,0.1367,-0.060,7.89106,0.00000
1757.00,7.80526,25.034758,0.000214,25.044189,0.1367,-0.060,7.80526,0.00000
1758.00,7.71436,25.034744,0.000216,25.044139,0.1367,-0.060,7.71436,0.00000
1759.00,7.63064,25.034703,0.000220,25.044038,0.1367,-0.060,7.63064,0.00000
1760.00,7.57168,25.034778,0.000220,25.044050,0.1367,-0.060,7.57168,0.00000
1761.00,7.56359,25.034823,0.000223,25.044002,0.1367,-0.060,7.56359,0.00000
1762.00,7.59622,25.034832,0.000220,25.044043,0.1367,-0.060,7.59622,0.00000
1763.00,7.63949,25.034856,0.000218,25.044098,0.1367,-0.060,7.63949,0.00000
1764.00,7.68043,25.034848,0.000210,25.044104,0.1367,-0.059,7.68043,0.00000
1765.00,7.71617,25.034810,0.000212,25.044061,0.1367,-0.059,7.71617,0.00000
1766.00,7.74730,25.034794,0.000211,25.044026,0.1367,-0.059,7.74730,0.00000
1767.00,7.77335,25.034819,0.000208,25.043955,0.1367,-0.059,7.77335,0.00000
1768.00,7.79698,25.034855,0.000205,25.043920,0.1367,-0.059,7.79698,0.00000
1769.00,7.81658,25.034940,0.000206,25.043999,0.1367,-0.059,7.81658,0.00000
1770.00,7.83050,25.035007,0.000204,25.044025,0.1368,-0.059,7.83050,0.00000
1771.00,7.84112,25.035099,0.000200,25.044062,0.1368,-0.058,7.84112,0.00000
1772.00,7.85000,25.035100,0.000212,25.044057,0.1368,-0.059,7.85000,0.00000
1773.00,7.85609,25.035115,0.000214,25.044068,0.1368,-0.059,7.85609,0.00000
1774.00,7.86258,25.035119,0.000215,25.044080,0.1368,-0.059,7.86258,0.00000
1775.00,7.87025,25.035158,0.000216,25.044099,0.1368,-0.059,7.87025,0.00000
1776.00,7.87790,25.035173,0.000214,25.044076,0.1368,-0.059,7.87790,0.00000
1777.00,7.88540,25.035270,0.000204,25.044082,0.1368,-0.058,7.88540,0.00000
1778.00,7.89380,25.035435,0.000207,25.044133,0.1368,-0.058,7.89380,0.00000
1779.00,7.90114,25.035530,0.000211,25.044118,0.1368,-0.058,7.90114,0.00000
1780.00,7.90877,25.035614,0.000212,25.044119,0.1368,-0.058,7.90877,0.00000
1781.00,7.91572,25.035726,0.000219,25.044190,0.1368,-0.058,7.91572,0.00000
1782.00,7.92117,25.035794,0.000223,25.044263,0.1368,-0.058,7.92117,0.00000
1783.00,7.92622,25.035781,0.000218,25.044257,0.1368,-0.058,7.92622,0.00000
1784.00,7.93010,25.035819,0.000211,25.044347,0.1369,-0.058,7.93010,0.00000
1785.00,7.93170,25.035807,0.000215,25.044348,0.1368,-0.058,7.93170,0.00000
1786.00,7.93452,25.035768,0.000211,25.044213,0.1368,-0.058,7.93452,0.00000
1787.00,7.93660,25.035779,0.000211,25.044133,0.1368,-0.058,7.93660,0.00000
1788.00,7.93814,25.035801,0.000214,25.044117,0.1368,-0.058,7.93814,0.00000
1789.00,7.94015,25.035766,0.000215,25.044025,0.1367,-0.058,7.94015,0.00000
1790.00,7.94196,25.035756,0.000212,25.044074,0.1367,-0.057,7.94196,0.00000
1791.00,7.94176,25.035750,0.000212,25.044168,0.1367,-0.057,7.94176,0.00000
1792.00,7.94285,25.035722,0.000209,25.044236,0.1366,-0.057,7.94285,0.00000
1793.00,7.94376,25.035674,0.000207,25.044244,0.1366,-0.057,7.94376,0.00000
1794.00,7.94449,25.035698,0.000210,25.044195,0.1365,-0.057,7.94449,0.00000
1795.00,7.94654,25.035718,0.000202,25.044085,0.1365,-0.057,7.94654,0.00000
1796.00,7.94869,25.035812,0.000200,25.044096,0.1365,-0.057,7.94869,0.00000
1797.00,7.95057,25.035885,0.000198,25.044065,0.1364,-0.056,7.95057,0.00000
1798.00,7.95127,25.035923,0.000195,25.043970,0.1364,-0.056,7.95127,0.00000
1799.00,7.95350,25.036040,0.000197,25.044037,0.1364,-0.056,7.95350,0.00000
1800.00,7.95416,25.036109,0.000207,25.044081,0.1364,-0.056,7.95416,0.00000
1801.00,7.95430,25.036138,0.000213,25.044134,0.1364,-0.056,7.95430,0.00000
1802.00,7.95276,25.036179,0.000219,25.044153,0.1364,-0.056,7.95276,0.00000
1803.00,7.95256,25.036192,0.000224,25.044191,0.1364,-0.057,7.95256,0.00000
1804.00,7.95119,25.036166,0.000222,25.044187,0.1364,-0.056,7.95119,0.00000
1805.00,7.94977,25.036193,0.000218,25.044195,0.1364,-0.056,7.94977,0.00000
1806.00,7.94928,25.036226,0.000212,25.044145,0.1364,-0.056,7.94928,0.00000
1807.00,7.95005,25.036244,0.000209,25.044118,0.1364,-0.056,7.95005,0.00000
1808.00,7.95043,25.036335,0.000211,25.044163,0.1365,-0.056,7.95043,0.00000
1809.00,7.95083,25.036350,0.000218,25.044153,0.1365,-0.056,7.95083,0.00000
1810.00,7.95168,25.036318,0.000220,25.044150,0.1365,-0.056,7.95168,0.00000
1811.00,7.95260,25.036390,0.000224,25.044197,0.1365,-0.056,7.95260,0.00000
1812.00,7.95361,25.036500,0.000225,25.044305,0.1366,-0.056,7.95361,0.00000
1813.00,7.95430,25.036571,0.000219,25.044360,0.1366,-0.056,7.95430,0.00000
1814.00,7.95433,25.036663,0.000221,25.044378,0.1367,-0.056,7.95433,0.00000
1815.00,7.95427,25.036778,0.000221,25.044384,0.1367,-0.055,7.95427,0.00000
1816.00,7.95443,25.036821,0.000221,25.044402,0.1368,-0.055,7.95443,0.00000
1817.00,7.95466,25.036789,0.000221,25.044305,0.1368,-0.055,7.95466,0.00000
1818.00,7.95394,25.036780,0.000227,25.044245,0.1369,-0.055,7.95394,0.00000
1819.00,7.95307,25.036808,0.000222,25.044287,0.1369,-0.055,7.95307,0.00000
1820.00,7.95329,25.036802,0.000224,25.044345,0.1370,-0.055,7.95329,0.00000
1821.00,7.95259,25.036774,0.000223,25.044296,0.1371,-0.055,7.95259,0.00000
1822.00,7.95279,25.036813,0.000225,25.044288,0.1372,-0.055,7.95279,0.00000
1823.00,7.95361,25.036867,0.000219,25.044277,0.1372,-0.055,7.95361,0.00000
1824.00,7.95516,25.036897,0.000218,25.044279,0.1373,-0.055,7.95516,0.00000
1825.00,7.95608,25.036942,0.000217,25.044212,0.1373,-0.055,7.95608,0.00000
1826.00,7.95621,25.037002,0.000218,25.044197,0.1374,-0.055,7.95621,0.00000
1827.00,7.95544,25.036961,0.000216,25.044148,0.1375,-0.055,7.95544,0.00000
1828.00,7.95522,25.037010,0.000218,25.044248,0.1376,-0.055,7.95522,0.00000
1829.00,7.95506,25.037029,0.000217,25.044200,0.1376,-0.055,7.95506,0.00000
1830.00,7.95440,25.037109,0.000215,25.044253,0.1377,-0.054,7.95440,0.00000
1831.00,7.95478,25.037160,0.000212,25.044314,0.1378,-0.054,7.95478,0.00000
1832.00,7.95592,25.037283,0.000210,25.044448,0.1379,-0.054,7.95592,0.00000
1833.00,7.95598,25.037314,0.000214,25.044407,0.1380,-0.054,7.95598,0.00000
1834.00,7.95641,25.037368,0.000219,25.044440,0.1381,-0.054,7.95641,0.00000
1835.00,7.95675,25.037383,0.000221,25.044451,0.1382,-0.054,7.95675,0.00000
1836.00,7.95681,25.037400,0.000224,25.044429,0.1382,-0.054,7.95681,0.00000
1837.00,7.95635,25.037392,0.000227,25.044356,0.1383,-0.054,7.95635,0.00000
1838.00,7.95604,25.037409,0.000223,25.044328,0.1384,-0.054,7.95604,0.00000
1839.00,7.95532,25.037429,0.000220,25.044322,0.1385,-0.054,7.95532,0.00000
1840.00,7.95449,25.037395,0.000224,25.044237,0.1386,-0.054,7.95449,0.00000
1841.00,7.95358,25.037395,0.000225,25.044181,0.1387,-0.054,7.95358,0.00000
1842.00,7.95294,25.037399,0.000223,25.044209,0.1388,-0.054,7.95294,0.00000
1843.00,7.95336,25.037356,0.000226,25.044159,0.1389,-0.054,7.95336,0.00000
1844.00,7.95321,25.037377,0.000221,25.044173,0.1390,-0.054,7.95321,0.00000
1845.00,7.95364,25.037403,0.000217,25.044181,0.1391,-0.054,7.95364,0.00000
1846.00,7.95444,25.037410,0.000216,25.044208,0.1392,-0.054,7.95444,0.00000
1847.00,7.95555,25.037466,0.000217,25.044209,0.1393,-0.054,7.95555,0.00000
1848.00,7.95586,25.037573,0.000215,25.044294,0.1394,-0.054,7.95586,0.00000
1849.00,7.95514,25.037564,0.000213,25.044265,0.1395,-0.053,7.95514,0.00000
1850.00,7.95449,25.037641,0.000212,25.044348,0.1396,-0.053,7.95449,0.00000
1851.00,7.95372,25.037671,0.000210,25.044341,0.1398,-0.053,7.95372,0.00000
1852.00,7.95254,25.037699,0.000212,25.044331,0.1399,-0.053,7.95254,0.00000
1853.00,7.95171,25.037734,0.000212,25.044360,0.1400,-0.053,7.95171,0.00000
1854.00,7.95327,25.037829,0.000218,25.044410,0.1401,-0.053,7.95327,0.00000
1855.00,7.95422,25.037866,0.000220,25.044409,0.1402,-0.053,7.95422,0.00000
1856.00,7.95519,25.037955,0.000220,25.044386,0.1404,-0.053,7.95519,0.00000
1857.00,7.95557,25.037954,0.000210,25.044345,0.1405,-0.053,7.95557,0.00000
1858.00,7.95625,25.037906,0.000210,25.044250,0.1407,-0.052,7.95625,0.00000
1859.00,7.95561,25.037912,0.000214,25.044162,0.1408,-0.053,7.95561,0.00000
1860.00,7.95542,25.037902,0.000216,25.044108,0.1410,-0.053,7.95542,0.00000
1861.00,7.95474,25.037892,0.000217,25.044184,0.1412,-0.053,7.95474,0.00000
1862.00,7.95430,25.037897,0.000217,25.044220,0.1413,-0.053,7.95430,0.00000
1863.00,7.95441,25.037958,0.000221,25.044302,0.1415,-0.053,7.95441,0.00000
1864.00,7.95550,25.037918,0.000212,25.044328,0.1416,-0.052,7.95550,0.00000
1865.00,7.95603,25.037950,0.000203,25.044316,0.1417,-0.052,7.95603,0.00000
1866.00,7.95621,25.037964,0.000206,25.044289,0.1419,-0.052,7.95621,0.00000
1867.00,7.95779,25.038015,0.000210,25.044274,0.1421,-0.052,7.95779,0.00000
1868.00,7.95802,25.038082,0.000209,25.044285,0.1422,-0.052,7.95802,0.00000
1869.00,7.95729,25.038127,0.000209,25.044291,0.1424,-0.052,7.95729,0.00000
1870.00,7.95695,25.038104,0.000213,25.044292,0.1426,-0.052,7.95695,0.00000
1871.00,7.95735,25.038101,0.000208,25.044229,0.1428,-0.052,7.95735,0.00000
1872.00,7.95602,25.038124,0.000206,25.044192,0.1430,-0.052,7.95602,0.00000
1873.00,7.95554,25.038069,0.000199,25.044059,0.1432,-0.052,7.95554,0.00000
1874.00,7.95480,25.038050,0.000193,25.043955,0.1433,-0.051,7.95480,0.00000
1875.00,7.95451,25.038076,0.000189,25.043920,0.1435,-0.051,7.95451,0.00000
1876.00,7.95392,25.038097,0.000191,25.043918,0.1436,-0.051,7.95392,0.00000
1877.00,7.95364,25.038155,0.000199,25.044010,0.1438,-0.051,7.95364,0.00000
1878.00,7.95392,25.038234,0.000206,25.044055,0.1439,-0.051,7.95392,0.00000
1879.00,7.95516,25.038303,0.000208,25.044130,0.1440,-0.051,7.95516,0.00000
1880.00,7.95512,25.038380,0.000210,25.044209,0.1442,-0.051,7.95512,0.00000
1881.00,7.95492,25.038394,0.000212,25.044204,0.1443,-0.051,7.95492,0.00000
1882.00,7.95573,25.038425,0.000210,25.044142,0.1444,-0.051,7.95573,0.00000
1883.00,7.95552,25.038437,0.000209,25.044139,0.1445,-0.051,7.95552,0.00000
1884.00,7.95501,25.038468,0.000208,25.044137,0.1446,-0.051,7.95501,0.00000
1885.00,7.95573,25.038498,0.000205,25.044131,0.1447,-0.051,7.95573,0.00000
1886.00,7.95596,25.038553,0.000203,25.044150,0.1448,-0.051,7.95596,0.00000
1887.00,7.95567,25.038610,0.000194,25.044149,0.1448,-0.050,7.95567,0.00000
1888.00,7.95568,25.038619,0.000190,25.044120,0.1449,-0.050,7.95568,0.00000
1889.00,7.95470,25.038621,0.000190,25.044150,0.1450,-0.050,7.95470,0.00000
1890.00,7.95326,25.038599,0.000196,25.044093,0.1450,-0.050,7.95326,0.00000
1891.00,7.95263,25.038618,0.000196,25.044117,0.1450,-0.050,7.95263,0.00000
1892.00,7.95153,25.038541,0.000202,25.044118,0.1451,-0.050,7.95153,0.00000
1893.00,7.95144,25.038547,0.000206,25.044135,0.1451,-0.050,7.95144,0.00000
1894.00,7.95237,25.038595,0.000208,25.044100,0.1451,-0.050,7.95237,0.00000
1895.00,7.95336,25.038642,0.000204,25.044079,0.1451,-0.050,7.95336,0.00000
1896.00,7.95389,25.038672,0.000206,25.043998,0.1451,-0.050,7.95389,0.00000
1897.00,7.95457,25.038724,0.000202,25.043953,0.1452,-0.050,7.95457,0.00000
1898.00,7.95339,25.038764,0.000198,25.043930,0.1452,-0.050,7.95339,0.00000
1899.00,7.95207,25.038750,0.000195,25.043894,0.1452,-0.050,7.95207,0.00000
1900.00,7.95126,25.038786,0.000197,25.043904,0.1452,-0.050,7.95126,0.00000
1901.00,7.95204,25.038848,0.000195,25.043990,0.1453,-0.050,7.95204,0.00000
1902.00,7.95215,25.038861,0.000194,25.043990,0.1453,-0.049,7.95215,0.00000
1903.00,7.95287,25.038885,0.000198,25.043993,0.1453,-0.049,7.95287,0.00000
1904.00,7.95409,25.038929,0.000206,25.044004,0.1453,-0.049,7.95409,0.00000
1905.00,7.95446,25.038964,0.000206,25.043998,0.1453,-0.050,7.95446,0.00000
1906.00,7.95271,25.038930,0.000204,25.043943,0.1453,-0.050,7.95271,0.00000
1907.00,7.95195,25.038957,0.000206,25.043954,0.1453,-0.050,7.95195,0.00000
1908.00,7.95263,25.039031,0.000204,25.044034,0.1453,-0.049,7.95263,0.00000
1909.00,7.95245,25.039076,0.000204,25.044064,0.1454,-0.049,7.95245,0.00000
1910.00,7.95284,25.039129,0.000202,25.044153,0.1454,-0.049,7.95284,0.00000
1911.00,7.95397,25.039188,0.000208,25.044254,0.1454,-0.049,7.95397,0.00000
1912.00,7.95463,25.039231,0.000212,25.044285,0.1455,-0.049,7.95463,0.00000
1913.00,7.95448,25.039230,0.000213,25.044221,0.1455,-0.049,7.95448,0.00000
1914.00,7.95475,25.039263,0.000214,25.044202,0.1455,-0.049,7.95475,0.00000
1915.00,7.95404,25.039283,0.000215,25.044110,0.1454,-0.049,7.95404,0.00000
1916.00,7.95443,25.039334,0.000209,25.044046,0.1454,-0.049,7.95443,0.00000
1917.00,7.95451,25.039390,0.000208,25.044074,0.1454,-0.049,7.95451,0.00000
1918.00,7.95465,25.039415,0.000209,25.044061,0.1454,-0.049,7.95465,0.00000
1919.00,7.95474,25.039476,0.000207,25.044053,0.1453,-0.049,7.95474,0.00000
1920.00,7.95564,25.039500,0.000200,25.044078,0.1453,-0.049,7.95564,0.00000
1921.00,7.95605,25.039510,0.000199,25.044022,0.1453,-0.049,7.95605,0.00000
1922.00,7.95565,25.039540,0.000195,25.044016,0.1453,-0.048,7.95565,0.00000
1923.00,7.95434,25.039530,0.000190,25.044061,0.1453,-0.048,7.95434,0.00000
1924.00,7.95361,25.039533,0.000187,25.044140,0.1453,-0.048,7.95361,0.00000
1925.00,7.95212,25.039534,0.000193,25.044180,0.1453,-0.048,7.95212,0.00000
1926.00,7.95107,25.039613,0.000198,25.044227,0.1452,-0.048,7.95107,0.00000
1927.00,7.95121,25.039649,0.000201,25.044173,0.1452,-0.048,7.95121,0.00000
1928.00,7.95132,25.039691,0.000204,25.044125,0.1452,-0.048,7.95132,0.00000
1929.00,7.95083,25.039710,0.000205,25.044053,0.1451,-0.048,7.95083,0.00000
1930.00,7.95132,25.039748,0.000204,25.044008,0.1451,-0.048,7.95132,0.00000
1931.00,7.95067,25.039792,0.000196,25.044023,0.1451,-0.047,7.95067,0.00000
1932.00,7.95072,25.039844,0.000194,25.044039,0.1451,-0.047,7.95072,0.00000
1933.00,7.95172,25.039948,0.000198,25.044094,0.1451,-0.047,7.95172,0.00000
@11,1.0000,2.0, 1920.044 
1934.00,7.95245,25.040022,0.000207,25.044206,0.1450,-0.047,7.95245,0.00000
1935.00,7.94393,25.040093,0.000210,25.044268,0.1450,-0.047,7.94393,0.00000
1936.00,7.90061,25.040056,0.000216,25.044258,0.1450,-0.047,7.90061,0.00000
1937.00,7.82459,25.040050,0.000219,25.044197,0.1451,-0.048,7.82459,0.00000
1938.00,7.73999,25.040033,0.000216,25.044186,0.1451,-0.047,7.73999,0.00000
1939.00,7.66168,25.040038,0.000209,25.044091,0.1451,-0.047,7.66168,0.00000
1940.00,7.60314,25.040036,0.000208,25.044018,0.1450,-0.047,7.60314,0.00000
1941.00,7.58903,25.040077,0.000206,25.044036,0.1450,-0.047,7.58903,0.00000
1942.00,7.61260,25.040102,0.000208,25.044128,0.1450,-0.047,7.61260,0.00000
1943.00,7.64922,25.040110,0.000210,25.044120,0.1450,-0.047,7.64922,0.00000
1944.00,7.68662,25.040098,0.000214,25.044106,0.1450,-0.047,7.68662,0.00000
1945.00,7.71840,25.040106,0.000209,25.044109,0.1450,-0.047,7.71840,0.00000
1946.00,7.74727,25.040116,0.000207,25.044002,0.1451,-0.047,7.74727,0.00000
1947.00,7.77449,25.040190,0.000202,25.043975,0.1451,-0.046,7.77449,0.00000
1948.00,7.79853,25.040220,0.000201,25.043887,0.1451,-0.046,7.79853,0.00000
1949.00,7.81703,25.040324,0.000197,25.043883,0.1452,-0.046,7.81703,0.00000
1950.00,7.83182,25.040416,0.000199,25.043934,0.1453,-0.046,7.83182,0.00000
1951.00,7.84205,25.040505,0.000206,25.044018,0.1453,-0.046,7.84205,0.00000
1952.00,7.84908,25.040528,0.000210,25.044047,0.1453,-0.046,7.84908,0.00000
1953.00,7.85517,25.040618,0.000205,25.044136,0.1453,-0.046,7.85517,0.00000
1954.00,7.86129,25.040591,0.000206,25.044113,0.1453,-0.046,7.86129,0.00000
1955.00,7.86801,25.040551,0.000208,25.044060,0.1453,-0.046,7.86801,0.00000
1956.00,7.87384,25.040553,0.000208,25.044149,0.1453,-0.046,7.87384,0.00000
1957.00,7.88069,25.040547,0.000206,25.044141,0.1453,-0.046,7.88069,0.00000
1958.00,7.88800,25.040601,0.000205,25.044169,0.1452,-0.046,7.88800,0.00000
1959.00,7.89598,25.040664,0.000202,25.044220,0.1451,-0.046,7.89598,0.00000
1960.00,7.90351,25.040768,0.000202,25.044306,0.1451,-0.045,7.90351,0.00000
1961.00,7.91083,25.040856,0.000201,25.044221,0.1451,-0.045,7.91083,0.00000
1962.00,7.91679,25.040920,0.000205,25.044272,0.1451,-0.045,7.91679,0.00000
1963.00,7.92209,25.040942,0.000213,25.044259,0.1450,-0.045,7.92209,0.00000
1964.00,7.92554,25.041019,0.000215,25.044270,0.1450,-0.046,7.92554,0.00000
1965.00,7.92867,25.041022,0.000212,25.044170,0.1450,-0.045,7.92867,0.00000
1966.00,7.93112,25.040964,0.000216,25.044136,0.1450,-0.046,7.93112,0.00000
1967.00,7.93329,25.040991,0.000209,25.044058,0.1449,-0.045,7.93329,0.00000
1968.00,7.93529,25.040989,0.000206,25.044047,0.1449,-0.045,7.93529,0.00000
1969.00,7.93755,25.040999,0.000204,25.044022,0.1449,-0.045,7.93755,0.00000
1970.00,7.93973,25.041074,0.000205,25.044074,0.1449,-0.045,7.93973,0.00000
1971.00,7.94092,25.041175,0.000201,25.044141,0.1448,-0.045,7.94092,0.00000
1972.00,7.94203,25.041185,0.000205,25.044136,0.1448,-0.045,7.94203,0.00000
1973.00,7.94233,25.041191,0.000206,25.044097,0.1448,-0.045,7.94233,0.00000
1974.00,7.94327,25.041248,0.000208,25.044159,0.1448,-0.045,7.94327,0.00000
1975.00,7.94305,25.041283,0.000207,25.044269,0.1447,-0.045,7.94305,0.00000
1976.00,7.94379,25.041266,0.000204,25.044281,0.1447,-0.045,7.94379,0.00000
1977.00,7.94511,25.041365,0.000205,25.044319,0.1447,-0.044,7.94511,0.00000
1978.00,7.94660,25.041440,0.000207,25.044360,0.1446,-0.044,7.94660,0.00000
1979.00,7.94798,25.041457,0.000206,25.044335,0.1446,-0.044,7.94798,0.00000
1980.00,7.94930,25.041481,0.000208,25.044189,0.1445,-0.044,7.94930,0.00000
1981.00,7.95087,25.041582,0.000212,25.044165,0.1445,-0.044,7.95087,0.00000
1982.00,7.95110,25.041604,0.000209,25.044179,0.1445,-0.044,7.95110,0.00000
1983.00,7.95158,25.041665,0.000204,25.044248,0.1444,-0.044,7.95158,0.00000
1984.00,7.95087,25.041689,0.000206,25.044246,0.1444,-0.044,7.95087,0.00000
1985.00,7.94942,25.041690,0.000206,25.044271,0.1443,-0.044,7.94942,0.00000
1986.00,7.94852,25.041671,0.000206,25.044269,0.1442,-0.044,7.94852,0.00000
1987.00,7.94828,25.041621,0.000207,25.044243,0.1442,-0.044,7.94828,0.00000
1988.00,7.94751,25.041622,0.000208,25.044215,0.1441,-0.044,7.94751,0.00000
1989.00,7.94721,25.041603,0.000206,25.044205,0.1440,-0.044,7.94721,0.00000
1990.00,7.94786,25.041647,0.000205,25.044249,0.1439,-0.044,7.94786,0.00000
1991.00,7.94729,25.041692,0.000202,25.044282,0.1438,-0.043,7.94729,0.00000
1992.00,7.94649,25.041797,0.000206,25.044318,0.1438,-0.043,7.94649,0.00000
1993.00,7.94605,25.041809,0.000213,25.044289,0.1437,-0.043,7.94605,0.00000
1994.00,7.94609,25.041877,0.000215,25.044303,0.1437,-0.043,7.94609,0.00000
1995.00,7.94609,25.041886,0.000217,25.044257,0.1436,-0.043,7.94609,0.00000
1996.00,7.94711,25.041927,0.000220,25.044256,0.1436,-0.043,7.94711,0.00000
1997.00,7.94751,25.041905,0.000220,25.044243,0.1436,-0.043,7.94751,0.00000
1998.00,7.94855,25.041906,0.000211,25.044238,0.1435,-0.043,7.94855,0.00000
1999.00,7.94883,25.041850,0.000205,25.044137,0.1435,-0.043,7.94883,0.00000
2000.00,7.94921,25.041862,0.000207,25.044123,0.1434,-0.043,7.94921,0.00000
2001.00,7.94925,25.041877,0.000212,25.044181,0.1433,-0.043,7.94925,0.00000
2002.00,7.94990,25.041935,0.000212,25.044246,0.1433,-0.043,7.94990,0.00000
2003.00,7.95025,25.041964,0.000213,25.044225,0.1432,-0.043,7.95025,0.00000
2004.00,7.95045,25.042052,0.000219,25.044349,0.1432,-0.043,7.95045,0.00000
2005.00,7.95079,25.042118,0.000215,25.044418,0.1431,-0.043,7.95079,0.00000
2006.00,7.95091,25.042111,0.000213,25.044320,0.1431,-0.043,7.95091,0.00000
2007.00,7.95120,25.042108,0.000210,25.044171,0.1431,-0.043,7.95120,0.00000
2008.00,7.95128,25.042154,0.000210,25.044177,0.1430,-0.043,7.95128,0.00000
2009.00,7.95107,25.042209,0.000209,25.044138,0.1430,-0.043,7.95107,0.00000
2010.00,7.95088,25.042195,0.000209,25.044068,0.1430,-0.043,7.95088,0.00000
2011.00,7.95072,25.042219,0.000206,25.044105,0.1429,-0.042,7.95072,0.00000
2012.00,7.95088,25.042285,0.000206,25.044210,0.1429,-0.042,7.95088,0.00000
2013.00,7.95101,25.042315,0.000206,25.044179,0.1429,-0.042,7.95101,0.00000
2014.00,7.95096,25.042312,0.000205,25.044107,0.1428,-0.042,7.95096,0.00000
2015.00,7.95125,25.042400,0.000205,25.044151,0.1428,-0.042,7.95125,0.00000
2016.00,7.95068,25.042429,0.000206,25.044103,0.1427,-0.042,7.95068,0.00000
2017.00,7.95069,25.042400,0.000203,25.044061,0.1427,-0.042,7.95069,0.00000
2018.00,7.95073,25.042433,0.000205,25.044127,0.1426,-0.042,7.95073,0.00000
2019.00,7.95199,25.042503,0.000206,25.044245,0.1426,-0.042,7.95199,0.00000
2020.00,7.95184,25.042545,0.000206,25.044271,0.1426,-0.042,7.95184,0.00000
2021.00,7.95258,25.042510,0.000206,25.044242,0.1425,-0.042,7.95258,0.00000
2022.00,7.95223,25.042578,0.000210,25.044285,0.1425,-0.042,7.95223,0.00000
2023.00,7.95187,25.042551,0.000208,25.044230,0.1424,-0.041,7.95187,0.00000
2024.00,7.95076,25.042550,0.000207,25.044159,0.1423,-0.041,7.95076,0.00000
2025.00,7.95148,25.042539,0.000204,25.044113,0.1423,-0.041,7.95148,0.00000
2026.00,7.95150,25.042660,0.000204,25.044151,0.1423,-0.041,7.95150,0.00000
2027.00,7.95232,25.042727,0.000205,25.044168,0.1423,-0.041,7.95232,0.00000
2028.00,7.95195,25.042787,0.000201,25.044197,0.1423,-0.041,7.95195,0.00000
2029.00,7.95177,25.042816,0.000199,25.044222,0.1423,-0.041,7.95177,0.00000
2030.00,7.95034,25.042821,0.000202,25.044150,0.1423,-0.041,7.95034,0.00000
2031.00,7.95035,25.042803,0.000198,25.044151,0.1423,-0.041,7.95035,0.00000
2032.00,7.94938,25.042788,0.000194,25.044068,0.1424,-0.041,7.94938,0.00000
2033.00,7.94999,25.042811,0.000199,25.044048,0.1424,-0.041,7.94999,0.00000
2034.00,7.95076,25.042839,0.000201,25.044030,0.1424,-0.041,7.95076,0.00000
2035.00,7.95179,25.042868,0.000206,25.044116,0.1424,-0.041,7.95179,0.00000
2036.00,7.95108,25.042926,0.000210,25.044135,0.1424,-0.041,7.95108,0.00000
2037.00,7.95056,25.042940,0.000214,25.044170,0.1424,-0.041,7.95056,0.00000
2038.00,7.95020,25.042978,0.000213,25.044195,0.1425,-0.041,7.95020,0.00000
2039.00,7.95044,25.043049,0.000213,25.044207,0.1425,-0.041,7.95044,0.00000
2040.00,7.95028,25.043086,0.000205,25.044184,0.1425,-0.041,7.95028,0.00000
2041.00,7.95056,25.043133,0.000201,25.044206,0.1425,-0.040,7.95056,0.00000
2042.00,7.95175,25.043156,0.000197,25.044219,0.1425,-0.040,7.95175,0.00000
2043.00,7.95154,25.043217,0.000195,25.044236,0.1425,-0.040,7.95154,0.00000
2044.00,7.95132,25.043191,0.000191,25.044243,0.1425,-0.040,7.95132,0.00000
2045.00,7.95159,25.043264,0.000192,25.044304,0.1425,-0.040,7.95159,0.00000
2046.00,7.95181,25.043231,0.000191,25.044260,0.1425,-0.040,7.95181,0.00000
2047.00,7.95085,25.043270,0.000194,25.044224,0.1425,-0.040,7.95085,0.00000
2048.00,7.95140,25.043324,0.000200,25.044216,0.1425,-0.040,7.95140,0.00000
2049.00,7.95102,25.043394,0.000207,25.044234,0.1424,-0.040,7.95102,0.00000
2050.00,7.95078,25.043401,0.000207,25.044174,0.1424,-0.040,7.95078,0.00000
2051.00,7.95058,25.043458,0.000211,25.044102,0.1424,-0.040,7.95058,0.00000
2052.00,7.95055,25.043511,0.000206,25.044135,0.1424,-0.040,7.95055,0.00000
2053.00,7.94952,25.043508,0.000204,25.044131,0.1424,-0.039,7.94952,0.00000
2054.00,7.94988,25.043560,0.000201,25.044210,0.1424,-0.039,7.94988,0.00000
2055.00,7.94953,25.043539,0.000205,25.044230,0.1424,-0.039,7.94953,0.00000
2056.00,7.94949,25.043542,0.000203,25.044288,0.1424,-0.039,7.94949,0.00000
2057.00,7.94918,25.043544,0.000204,25.044281,0.1424,-0.039,7.94918,0.00000
2058.00,7.94985,25.043548,0.000201,25.044282,0.1424,-0.039,7.94985,0.00000
2059.00,7.95093,25.043531,0.000205,25.044201,0.1424,-0.039,7.95093,0.00000
2060.00,7.95029,25.043530,0.000204,25.044129,0.1424,-0.039,7.95029,0.00000
2061.00,7.94978,25.043594,0.000205,25.044130,0.1424,-0.039,7.94978,0.00000
2062.00,7.95022,25.043579,0.000205,25.044105,0.1424,-0.039,7.95022,0.00000
2063.00,7.95020,25.043609,0.000205,25.044066,0.1424,-0.039,7.95020,0.00000
2064.00,7.94924,25.043640,0.000201,25.044014,0.1424,-0.039,7.94924,0.00000
2065.00,7.95045,25.043742,0.000196,25.044064,0.1425,-0.038,7.95045,0.00000
2066.00,7.95131,25.043779,0.000199,25.044086,0.1425,-0.038,7.95131,0.00000
2067.00,7.95167,25.043815,0.000196,25.044031,0.1425,-0.038,7.95167,0.00000
2068.00,7.95197,25.043824,0.000196,25.044022,0.1424,-0.038,7.95197,0.00000
2069.00,7.95090,25.043818,0.000194,25.044067,0.1424,-0.038,7.95090,0.00000
2070.00,7.95028,25.043853,0.000195,25.044107,0.1424,-0.038,7.95028,0.00000
2071.00,7.95029,25.043891,0.000195,25.044055,0.1423,-0.038,7.95029,0.00000
2072.00,7.95035,25.043983,0.000198,25.044161,0.1423,-0.038,7.95035,0.00000
2073.00,7.94979,25.044024,0.000199,25.044239,0.1423,-0.038,7.94979,0.00000
2074.00,7.95074,25.044060,0.000205,25.044228,0.1422,-0.038,7.95074,0.00000
2075.00,7.95153,25.044072,0.000206,25.044198,0.1422,-0.038,7.95153,0.00000
2076.00,7.95161,25.044114,0.000204,25.044271,0.1421,-0.038,7.95161,0.00000
2077.00,7.95155,25.044111,0.000206,25.044220,0.1421,-0.038,7.95155,0.00000
2078.00,7.95247,25.044187,0.000212,25.044192,0.1420,-0.038,7.95247,0.00000
2079.00,7.95293,25.044285,0.000214,25.044212,0.1420,-0.038,7.95293,0.00000
2080.00,7.95347,25.044349,0.000213,25.044222,0.1419,-0.038,7.95347,0.00000
2081.00,7.95395,25.044357,0.000217,25.044188,0.1419,-0.038,7.95395,0.00000
2082.00,7.95337,25.044405,0.000212,25.044185,0.1419,-0.038,7.95337,0.00000
2083.00,7.95261,25.044451,0.000209,25.044192,0.1419,-0.037,7.95261,0.00000
2084.00,7.95224,25.044460,0.000205,25.044204,0.1418,-0.037,7.95224,0.00000
2085.00,7.95093,25.044451,0.000209,25.044190,0.1418,-0.037,7.95093,0.00000
2086.00,7.95003,25.044473,0.000201,25.044184,0.1418,-0.037,7.95003,0.00000
2087.00,7.94974,25.044469,0.000203,25.044199,0.1417,-0.037,7.94974,0.00000
2088.00,7.94947,25.044515,0.000201,25.044212,0.1417,-0.037,7.94947,0.00000
2089.00,7.94929,25.044529,0.000203,25.044215,0.1417,-0.037,7.94929,0.00000
2090.00,7.94928,25.044531,0.000202,25.044207,0.1417,-0.037,7.94928,0.00000
2091.00,7.94999,25.044580,0.000205,25.044210,0.1417,-0.037,7.94999,0.00000
2092.00,7.95142,25.044621,0.000207,25.044165,0.1417,-0.037,7.95142,0.00000
2093.00,7.95146,25.044576,0.000205,25.044079,0.1417,-0.037,7.95146,0.00000
2094.00,7.95030,25.044579,0.000206,25.044031,0.1417,-0.037,7.95030,0.00000
2095.00,7.94946,25.044610,0.000208,25.044052,0.1416,-0.037,7.94946,0.00000
2096.00,7.94933,25.044640,0.000210,25.044076,0.1416,-0.037,7.94933,0.00000
2097.00,7.94920,25.044726,0.000214,25.044116,0.1415,-0.037,7.94920,0.00000
2098.00,7.95007,25.044732,0.000220,25.044121,0.1415,-0.037,7.95007,0.00000
2099.00,7.95074,25.044764,0.000218,25.044127,0.1414,-0.037,7.95074,0.00000
2100.00,7.95181,25.044782,0.000218,25.044083,0.1414,-0.037,7.95181,0.00000
2101.00,7.95205,25.044822,0.000217,25.044130,0.1414,-0.037,7.95205,0.00000
2102.00,7.95125,25.044763,0.000211,25.044117,0.1413,-0.037,7.95125,0.00000
2103.00,7.95087,25.044781,0.000205,25.044079,0.1413,-0.037,7.95087,0.00000
2104.00,7.95047,25.044815,0.000203,25.044041,0.1413,-0.036,7.95047,0.00000
2105.00,7.94924,25.044867,0.000197,25.044028,0.1413,-0.036,7.94924,0.00000
2106.00,7.94861,25.044892,0.000190,25.043959,0.1412,-0.036,7.94861,0.00000
2107.00,7.94894,25.044989,0.000189,25.043940,0.1412,-0.036,7.94894,0.00000
2108.00,7.94912,25.045118,0.000195,25.044023,0.1412,-0.036,7.94912,0.00000
2109.00,7.94940,25.045192,0.000192,25.044055,0.1412,-0.036,7.94940,0.00000
2110.00,7.95049,25.045246,0.000197,25.044072,0.1412,-0.036,7.95049,0.00000
2111.00,7.94991,25.045279,0.000204,25.044060,0.1412,-0.036,7.94991,0.00000
2112.00,7.94938,25.045323,0.000201,25.044141,0.1411,-0.036,7.94938,0.00000
2113.00,7.94960,25.045319,0.000197,25.044172,0.1411,-0.036,7.94960,0.00000
@12,1.0000,2.0, 2100.002 
2114.00,7.95010,25.045348,0.000198,25.044206,0.1411,-0.035,7.95010,0.00000
2115.00,7.94450,25.045393,0.000196,25.044244,0.1410,-0.035,7.94450,0.00000
2116.00,7.90947,25.045415,0.000191,25.044275,0.1410,-0.035,7.90947,0.00000
2117.00,7.84215,25.045453,0.000197,25.044258,0.1410,-0.035,7.84215,0.00000
2118.00,7.76396,25.045505,0.000199,25.044236,0.1409,-0.035,7.76396,0.00000
2119.00,7.69126,25.045486,0.000207,25.044157,0.1409,-0.035,7.69126,0.00000
2120.00,7.63450,25.045503,0.000205,25.044219,0.1408,-0.035,7.63450,0.00000
2121.00,7.61653,25.045517,0.000211,25.044189,0.1408,-0.035,7.61653,0.00000
2122.00,7.63555,25.045461,0.000214,25.044169,0.1408,-0.035,7.63555,0.00000
2123.00,7.66822,25.045438,0.000214,25.044145,0.1408,-0.035,7.66822,0.00000
2124.00,7.70124,25.045474,0.000208,25.044187,0.1407,-0.035,7.70124,0.00000
2125.00,7.72887,25.045470,0.000209,25.044113,0.1407,-0.035,7.72887,0.00000
2126.00,7.75388,25.045490,0.000206,25.044136,0.1406,-0.035,7.75388,0.00000
2127.00,7.77832,25.045614,0.000202,25.044185,0.1406,-0.035,7.77832,0.00000
2128.00,7.80179,25.045638,0.000203,25.044238,0.1406,-0.035,7.80179,0.00000
2129.00,7.82075,25.045698,0.000202,25.044312,0.1405,-0.035,7.82075,0.00000
2130.00,7.83571,25.045791,0.000200,25.044379,0.1405,-0.034,7.83571,0.00000
2131.00,7.84511,25.045838,0.000201,25.044441,0.1405,-0.034,7.84511,0.00000
2132.00,7.85062,25.045831,0.000206,25.044439,0.1404,-0.034,7.85062,0.00000
2133.00,7.85542,25.045847,0.000208,25.044389,0.1403,-0.034,7.85542,0.00000
2134.00,7.86037,25.045893,0.000210,25.044275,0.1402,-0.034,7.86037,0.00000
2135.00,7.86635,25.045874,0.000208,25.044168,0.1401,-0.034,7.86635,0.00000
2136.00,7.87243,25.045928,0.000211,25.044089,0.1400,-0.034,7.87243,0.00000
2137.00,7.87945,25.045971,0.000208,25.044100,0.1399,-0.034,7.87945,0.00000
2138.00,7.88549,25.046029,0.000210,25.044138,0.1399,-0.034,7.88549,0.00000
2139.00,7.89191,25.046010,0.000208,25.044172,0.1397,-0.034,7.89191,0.00000
2140.00,7.89778,25.046085,0.000210,25.044236,0.1397,-0.034,7.89778,0.00000
2141.00,7.90414,25.046090,0.000210,25.044254,0.1396,-0.034,7.90414,0.00000
2142.00,7.91010,25.046147,0.000211,25.044253,0.1396,-0.034,7.91010,0.00000
2143.00,7.91526,25.046225,0.000207,25.044268,0.1395,-0.034,7.91526,0.00000
2144.00,7.91926,25.046224,0.000205,25.044234,0.1395,-0.033,7.91926,0.00000
2145.00,7.92316,25.046262,0.000205,25.044255,0.1396,-0.033,7.92316,0.00000
2146.00,7.92521,25.046348,0.000211,25.044282,0.1395,-0.033,7.92521,0.00000
2147.00,7.92775,25.046381,0.000212,25.044299,0.1395,-0.033,7.92775,0.00000
2148.00,7.92996,25.046393,0.000210,25.044303,0.1395,-0.033,7.92996,0.00000
2149.00,7.93196,25.046423,0.000209,25.044367,0.1395,-0.033,7.93196,0.00000
2150.00,7.93361,25.046330,0.000211,25.044344,0.1395,-0.033,7.93361,0.00000
2151.00,7.93584,25.046205,0.000198,25.044282,0.1395,-0.033,7.93584,0.00000
2152.00,7.93686,25.046125,0.000193,25.044225,0.1395,-0.033,7.93686,0.00000
2153.00,7.93729,25.046095,0.000201,25.044182,0.1394,-0.033,7.93729,0.00000
2154.00,7.93752,25.046118,0.000205,25.044137,0.1394,-0.033,7.93752,0.00000
2155.00,7.93720,25.046187,0.000207,25.044131,0.1394,-0.033,7.93720,0.00000
2156.00,7.93864,25.046283,0.000211,25.044154,0.1394,-0.033,7.93864,0.00000
2157.00,7.93987,25.046352,0.000207,25.044138,0.1394,-0.033,7.93987,0.00000
2158.00,7.94127,25.046432,0.000200,25.044127,0.1395,-0.033,7.94127,0.00000
2159.00,7.94282,25.046428,0.000200,25.044125,0.1395,-0.033,7.94282,0.00000
2160.00,7.94299,25.046429,0.000198,25.044107,0.1395,-0.033,7.94299,0.00000
2161.00,7.94169,25.046444,0.000197,25.044083,0.1395,-0.033,7.94169,0.00000
2162.00,7.94108,25.046477,0.000197,25.044070,0.1396,-0.033,7.94108,0.00000
2163.00,7.94145,25.046498,0.000193,25.044083,0.1396,-0.032,7.94145,0.00000
2164.00,7.94208,25.046589,0.000193,25.044120,0.1396,-0.032,7.94208,0.00000
2165.00,7.94465,25.046639,0.000184,25.044117,0.1396,-0.032,7.94465,0.00000
2166.00,7.94654,25.046710,0.000185,25.044098,0.1396,-0.032,7.94654,0.00000
2167.00,7.94749,25.046714,0.000189,25.044063,0.1397,-0.032,7.94749,0.00000
2168.00,7.94820,25.046711,0.000195,25.044040,0.1397,-0.032,7.94820,0.00000
2169.00,7.94865,25.046752,0.000196,25.044014,0.1397,-0.032,7.94865,0.00000
2170.00,7.94822,25.046766,0.000209,25.043992,0.1397,-0.032,7.94822,0.00000
2171.00,7.94869,25.046770,0.000214,25.044006,0.1397,-0.032,7.94869,0.00000
2172.00,7.94913,25.046802,0.000212,25.044043,0.1397,-0.032,7.94913,0.00000
2173.00,7.94919,25.046840,0.000207,25.044037,0.1397,-0.032,7.94919,0.00000
2174.00,7.94856,25.046823,0.000201,25.044034,0.1397,-0.032,7.94856,0.00000
2175.00,7.94765,25.046865,0.000191,25.044038,0.1397,-0.031,7.94765,0.00000
2176.00,7.94705,25.046913,0.000183,25.044071,0.1396,-0.031,7.94705,0.00000
2177.00,7.94639,25.046951,0.000182,25.044079,0.1396,-0.031,7.94639,0.00000
2178.00,7.94622,25.046891,0.000186,25.044077,0.1396,-0.031,7.94622,0.00000
2179.00,7.94712,25.046967,0.000193,25.044119,0.1395,-0.031,7.94712,0.00000
2180.00,7.94799,25.046926,0.000200,25.044130,0.1395,-0.031,7.94799,0.00000
2181.00,7.94793,25.046930,0.000203,25.044118,0.1394,-0.031,7.94793,0.00000
2182.00,7.94827,25.046916,0.000207,25.044056,0.1394,-0.031,7.94827,0.00000
2183.00,7.94769,25.046978,0.000204,25.044059,0.1393,-0.031,7.94769,0.00000
2184.00,7.94659,25.046915,0.000196,25.043984,0.1392,-0.031,7.94659,0.00000
2185.00,7.94634,25.047030,0.000191,25.044001,0.1392,-0.031,7.94634,0.00000
2186.00,7.94579,25.047036,0.000188,25.044015,0.1391,-0.031,7.94579,0.00000
2187.00,7.94662,25.047061,0.000181,25.044061,0.1391,-0.030,7.94662,0.00000
2188.00,7.94641,25.047100,0.000179,25.044008,0.1390,-0.030,7.94641,0.00000
2189.00,7.94630,25.047149,0.000184,25.043964,0.1390,-0.030,7.94630,0.00000
2190.00,7.94603,25.047173,0.000184,25.043929,0.1390,-0.030,7.94603,0.00000
2191.00,7.94681,25.047204,0.000185,25.043881,0.1389,-0.030,7.94681,0.00000
2192.00,7.94555,25.047258,0.000186,25.043890,0.1389,-0.030,7.94555,0.00000
2193.00,7.94654,25.047287,0.000187,25.043982,0.1388,-0.030,7.94654,0.00000
2194.00,7.94715,25.047344,0.000186,25.044056,0.1387,-0.030,7.94715,0.00000
2195.00,7.94721,25.047323,0.000191,25.044040,0.1387,-0.030,7.94721,0.00000
2196.00,7.94712,25.047371,0.000197,25.044071,0.1386,-0.030,7.94712,0.00000
2197.00,7.94810,25.047368,0.000200,25.044043,0.1386,-0.030,7.94810,0.00000
2198.00,7.94828,25.047411,0.000201,25.044020,0.1386,-0.030,7.94828,0.00000
2199.00,7.94823,25.047440,0.000198,25.044011,0.1386,-0.030,7.94823,0.00000
2200.00,7.94835,25.047515,0.000197,25.044032,0.1385,-0.030,7.94835,0.00000
2201.00,7.94834,25.047534,0.000198,25.044000,0.1385,-0.030,7.94834,0.00000
2202.00,7.94738,25.047535,0.000196,25.043960,0.1385,-0.030,7.94738,0.00000
2203.00,7.94642,25.047570,0.000193,25.043922,0.1384,-0.030,7.94642,0.00000
2204.00,7.94683,25.047605,0.000190,25.043939,0.1384,-0.029,7.94683,0.00000
2205.00,7.94742,25.047642,0.000185,25.043983,0.1383,-0.029,7.94742,0.00000
2206.00,7.94709,25.047637,0.000183,25.043981,0.1383,-0.029,7.94709,0.00000
2207.00,7.94724,25.047730,0.000188,25.043961,0.1383,-0.029,7.94724,0.00000
2208.00,7.94795,25.047740,0.000194,25.043937,0.1382,-0.029,7.94795,0.00000
2209.00,7.94860,25.047732,0.000203,25.043900,0.1382,-0.029,7.94860,0.00000
2210.00,7.94915,25.047753,0.000208,25.043832,0.1382,-0.029,7.94915,0.00000
2211.00,7.94828,25.047781,0.000206,25.043823,0.1382,-0.029,7.94828,0.00000
2212.00,7.94809,25.047819,0.000199,25.043914,0.1382,-0.029,7.94809,0.00000
2213.00,7.94888,25.047916,0.000191,25.043969,0.1382,-0.029,7.94888,0.00000
2214.00,7.94767,25.047940,0.000190,25.044010,0.1381,-0.029,7.94767,0.00000
2215.00,7.94602,25.047984,0.000188,25.044054,0.1381,-0.029,7.94602,0.00000
2216.00,7.94688,25.048048,0.000188,25.044078,0.1380,-0.028,7.94688,0.00000
2217.00,7.94778,25.048102,0.000192,25.044078,0.1380,-0.028,7.94778,0.00000
2218.00,7.94627,25.048081,0.000196,25.044065,0.1379,-0.028,7.94627,0.00000
2219.00,7.94612,25.048130,0.000194,25.044003,0.1379,-0.028,7.94612,0.00000
2220.00,7.94713,25.048143,0.000192,25.044013,0.1379,-0.028,7.94713,0.00000
2221.00,7.94699,25.048158,0.000193,25.044005,0.1378,-0.028,7.94699,0.00000
2222.00,7.94662,25.048174,0.000193,25.044043,0.1378,-0.028,7.94662,0.00000
2223.00,7.94656,25.048204,0.000196,25.044089,0.1378,-0.028,7.94656,0.00000
2224.00,7.94699,25.048315,0.000195,25.044151,0.1377,-0.028,7.94699,0.00000
2225.00,7.94603,25.048357,0.000198,25.044124,0.1377,-0.028,7.94603,0.00000
2226.00,7.94648,25.048398,0.000200,25.044142,0.1378,-0.028,7.94648,0.00000
2227.00,7.94611,25.048388,0.000201,25.044078,0.1378,-0.028,7.94611,0.00000
2228.00,7.94693,25.048405,0.000195,25.044013,0.1377,-0.028,7.94693,0.00000
2229.00,7.94772,25.048354,0.000197,25.044037,0.1377,-0.028,7.94772,0.00000
2230.00,7.94856,25.048365,0.000195,25.044049,0.1377,-0.028,7.94856,0.00000
2231.00,7.94825,25.048375,0.000197,25.044046,0.1377,-0.028,7.94825,0.00000
2232.00,7.94870,25.048457,0.000193,25.044069,0.1377,-0.027,7.94870,0.00000
2233.00,7.94922,25.048527,0.000195,25.044087,0.1377,-0.027,7.94922,0.00000
2234.00,7.94809,25.048591,0.000198,25.044048,0.1377,-0.027,7.94809,0.00000
2235.00,7.94824,25.048617,0.000199,25.044069,0.1376,-0.027,7.94824,0.00000
2236.00,7.94881,25.048697,0.000196,25.044059,0.1376,-0.027,7.94881,0.00000
2237.00,7.94880,25.048708,0.000197,25.044025,0.1376,-0.027,7.94880,0.00000
2238.00,7.94899,25.048684,0.000203,25.043994,0.1376,-0.027,7.94899,0.00000
2239.00,7.95031,25.048713,0.000199,25.043984,0.1376,-0.027,7.95031,0.00000
2240.00,7.94988,25.048744,0.000199,25.043946,0.1376,-0.027,7.94988,0.00000
2241.00,7.94964,25.048772,0.000199,25.043991,0.1376,-0.027,7.94964,0.00000
2242.00,7.94935,25.048844,0.000196,25.044066,0.1376,-0.026,7.94935,0.00000
2243.00,7.94844,25.048921,0.000193,25.044134,0.1375,-0.026,7.94844,0.00000
2244.00,7.94818,25.048971,0.000201,25.044189,0.1375,-0.026,7.94818,0.00000
2245.00,7.94749,25.049045,0.000199,25.044183,0.1375,-0.026,7.94749,0.00000
2246.00,7.94670,25.049019,0.000201,25.044131,0.1375,-0.026,7.94670,0.00000
2247.00,7.94658,25.048974,0.000206,25.044039,0.1375,-0.027,7.94658,0.00000
2248.00,7.94647,25.048963,0.000204,25.044004,0.1375,-0.027,7.94647,0.00000
2249.00,7.94581,25.049011,0.000195,25.044025,0.1374,-0.026,7.94581,0.00000
2250.00,7.94690,25.049086,0.000198,25.044102,0.1374,-0.026,7.94690,0.00000
2251.00,7.94790,25.049188,0.000199,25.044150,0.1374,-0.026,7.94790,0.00000
2252.00,7.94832,25.049309,0.000200,25.044203,0.1373,-0.026,7.94832,0.00000
2253.00,7.94770,25.049379,0.000204,25.044172,0.1373,-0.026,7.94770,0.00000
2254.00,7.94789,25.049425,0.000205,25.044143,0.1373,-0.026,7.94789,0.00000
2255.00,7.94747,25.049439,0.000199,25.044133,0.1373,-0.026,7.94747,0.00000
2256.00,7.94746,25.049514,0.000195,25.044155,0.1373,-0.025,7.94746,0.00000
2257.00,7.94746,25.049553,0.000197,25.044198,0.1374,-0.025,7.94746,0.00000
2258.00,7.94903,25.049612,0.000194,25.044279,0.1374,-0.025,7.94903,0.00000
2259.00,7.94976,25.049626,0.000197,25.044298,0.1374,-0.025,7.94976,0.00000
2260.00,7.94947,25.049691,0.000201,25.044345,0.1374,-0.025,7.94947,0.00000
2261.00,7.94824,25.049719,0.000204,25.044360,0.1374,-0.025,7.94824,0.00000
2262.00,7.94809,25.049763,0.000206,25.044324,0.1374,-0.025,7.94809,0.00000
2263.00,7.94765,25.049798,0.000208,25.044291,0.1374,-0.025,7.94765,0.00000
2264.00,7.94699,25.049839,0.000206,25.044239,0.1374,-0.025,7.94699,0.00000
2265.00,7.94743,25.049767,0.000210,25.044138,0.1374,-0.025,7.94743,0.00000
2266.00,7.94894,25.049818,0.000210,25.044231,0.1374,-0.025,7.94894,0.00000
2267.00,7.94853,25.049886,0.000209,25.044332,0.1374,-0.025,7.94853,0.00000
2268.00,7.94789,25.049933,0.000213,25.044332,0.1374,-0.025,7.94789,0.00000
2269.00,7.94802,25.049970,0.000213,25.044382,0.1375,-0.025,7.94802,0.00000
2270.00,7.94780,25.050048,0.000213,25.044429,0.1375,-0.025,7.94780,0.00000
2271.00,7.94609,25.049995,0.000213,25.044329,0.1375,-0.025,7.94609,0.00000
2272.00,7.94595,25.049918,0.000211,25.044240,0.1375,-0.025,7.94595,0.00000
2273.00,7.94610,25.049937,0.000207,25.044255,0.1375,-0.025,7.94610,0.00000
2274.00,7.94599,25.049961,0.000203,25.044254,0.1376,-0.024,7.94599,0.00000
2275.00,7.94575,25.049978,0.000198,25.044248,0.1376,-0.024,7.94575,0.00000
2276.00,7.94632,25.050005,0.000197,25.044220,0.1376,-0.024,7.94632,0.00000
2277.00,7.94716,25.050061,0.000192,25.044241,0.1376,-0.024,7.94716,0.00000
2278.00,7.94684,25.050090,0.000196,25.044259,0.1377,-0.024,7.94684,0.00000
2279.00,7.94614,25.050051,0.000199,25.044255,0.1378,-0.024,7.94614,0.00000
2280.00,7.94716,25.050102,0.000199,25.044282,0.1378,-0.024,7.94716,0.00000
2281.00,7.94859,25.050126,0.000205,25.044326,0.1379,-0.024,7.94859,0.00000
2282.00,7.94933,25.050118,0.000213,25.044308,0.1380,-0.024,7.94933,0.00000
2283.00,7.94926,25.050131,0.000211,25.044344,0.1380,-0.024,7.94926,0.00000
2284.00,7.94976,25.050233,0.000217,25.044383,0.1381,-0.024,7.94976,0.00000
2285.00,7.94965,25.050231,0.000217,25.044304,0.1381,-0.024,7.94965,0.00000
2286.00,7.94803,25.050252,0.000212,25.044225,0.1382,-0.024,7.94803,0.00000
2287.00,7.94632,25.050266,0.000206,25.044191,0.1383,-0.024,7.94632,0.00000
2288.00,7.94742,25.050246,0.000206,25.044166,0.1383,-0.024,7.94742,0.00000
2289.00,7.94786,25.050294,0.000198,25.044171,0.1384,-0.023,7.94786,0.00000
2290.00,7.94763,25.050325,0.000204,25.044258,0.1385,-0.023,7.94763,0.00000
2291.00,7.94804,25.050349,0.000204,25.044296,0.1385,-0.023,7.94804,0.00000
2292.00,7.94945,25.050390,0.000209,25.044307,0.1386,-0.023,7.94945,0.00000
2293.00,7.94952,25.050486,0.000210,25.044310,0.1386,-0.023,7.94952,0.00000
@13,1.0000,2.0, 2280.078 
2294.00,7.94893,25.050474,0.000215,25.044323,0.1387,-0.023,7.94893,0.00000
2295.00,7.94657,25.050506,0.000215,25.044310,0.1388,-0.023,7.94657,0.00000
2296.00,7.92082,25.050503,0.000212,25.044213,0.1388,-0.023,7.92082,0.00000
2297.00,7.86430,25.050534,0.000209,25.044188,0.1389,-0.023,7.86430,0.00000
2298.00,7.79571,25.050497,0.000213,25.044119,0.1389,-0.023,7.79571,0.00000
2299.00,7.72993,25.050460,0.000201,25.043983,0.1389,-0.023,7.72993,0.00000
2300.00,7.67383,25.050488,0.000194,25.043942,0.1389,-0.022,7.67383,0.00000
2301.00,7.64903,25.050537,0.000199,25.044035,0.1390,-0.022,7.64903,0.00000
2302.00,7.65905,25.050526,0.000202,25.044071,0.1390,-0.022,7.65905,0.00000
2303.00,7.68418,25.050551,0.000200,25.044094,0.1391,-0.022,7.68418,0.00000
2304.00,7.71278,25.050579,0.000203,25.044115,0.1392,-0.022,7.71278,0.00000
2305.00,7.73892,25.050552,0.000200,25.044098,0.1392,-0.022,7.73892,0.00000
2306.00,7.76311,25.050613,0.000201,25.044093,0.1393,-0.022,7.76311,0.00000
2307.00,7.78653,25.050615,0.000201,25.044091,0.1394,-0.022,7.78653,0.00000
2308.00,7.80839,25.050685,0.000204,25.044121,0.1394,-0.022,7.80839,0.00000
2309.00,7.82616,25.050768,0.000214,25.044198,0.1395,-0.022,7.82616,0.00000
2310.00,7.84094,25.050843,0.000224,25.044170,0.1396,-0.023,7.84094,0.00000
2311.00,7.85033,25.050816,0.000221,25.044161,0.1396,-0.023,7.85033,0.00000
2312.00,7.85656,25.050915,0.000210,25.044100,0.1397,-0.022,7.85656,0.00000
2313.00,7.86146,25.050849,0.000204,25.044025,0.1397,-0.022,7.86146,0.00000
2314.00,7.86655,25.050803,0.000196,25.043951,0.1398,-0.022,7.86655,0.00000
2315.00,7.87096,25.050772,0.000192,25.043951,0.1398,-0.022,7.87096,0.00000
2316.00,7.87597,25.050827,0.000194,25.043929,0.1399,-0.022,7.87597,0.00000
2317.00,7.88110,25.050902,0.000201,25.044018,0.1399,-0.022,7.88110,0.00000
2318.00,7.88788,25.051000,0.000197,25.044007,0.1399,-0.021,7.88788,0.00000
2319.00,7.89361,25.051106,0.000198,25.044018,0.1400,-0.021,7.89361,0.00000
2320.00,7.89925,25.051181,0.000197,25.044034,0.1401,-0.021,7.89925,0.00000
2321.00,7.90519,25.051190,0.000197,25.043995,0.1402,-0.021,7.90519,0.00000
2322.00,7.91000,25.051144,0.000196,25.043899,0.1403,-0.021,7.91000,0.00000
2323.00,7.91428,25.051160,0.000198,25.043911,0.1404,-0.021,7.91428,0.00000
2324.00,7.91861,25.051153,0.000201,25.043897,0.1406,-0.021,7.91861,0.00000
2325.00,7.92105,25.051221,0.000202,25.043959,0.1407,-0.021,7.92105,0.00000
2326.00,7.92334,25.051305,0.000203,25.044056,0.1409,-0.021,7.92334,0.00000
2327.00,7.92675,25.051371,0.000198,25.044135,0.1410,-0.021,7.92675,0.00000
2328.00,7.92887,25.051396,0.000201,25.044131,0.1412,-0.021,7.92887,0.00000
2329.00,7.93054,25.051448,0.000199,25.044120,0.1413,-0.021,7.93054,0.00000
2330.00,7.93329,25.051464,0.000201,25.044096,0.1415,-0.021,7.93329,0.00000
2331.00,7.93471,25.051464,0.000200,25.044051,0.1416,-0.020,7.93471,0.00000
2332.00,7.93490,25.051461,0.000202,25.044037,0.1417,-0.020,7.93490,0.00000
2333.00,7.93499,25.051515,0.000204,25.044077,0.1419,-0.020,7.93499,0.00000
2334.00,7.93525,25.051518,0.000201,25.044095,0.1421,-0.020,7.93525,0.00000
2335.00,7.93561,25.051461,0.000196,25.044077,0.1422,-0.020,7.93561,0.00000
2336.00,7.93658,25.051517,0.000193,25.044086,0.1423,-0.020,7.93658,0.00000
2337.00,7.93769,25.051567,0.000192,25.044072,0.1425,-0.020,7.93769,0.00000
2338.00,7.93891,25.051593,0.000188,25.044021,0.1427,-0.020,7.93891,0.00000
2339.00,7.94030,25.051669,0.000193,25.044026,0.1428,-0.020,7.94030,0.00000
2340.00,7.94006,25.051800,0.000199,25.044021,0.1430,-0.020,7.94006,0.00000
2341.00,7.94105,25.051789,0.000201,25.043988,0.1432,-0.020,7.94105,0.00000
2342.00,7.94212,25.051830,0.000205,25.044025,0.1434,-0.020,7.94212,0.00000
2343.00,7.94346,25.051857,0.000208,25.044074,0.1435,-0.020,7.94346,0.00000
2344.00,7.94401,25.051834,0.000211,25.044033,0.1437,-0.020,7.94401,0.00000
2345.00,7.94472,25.051783,0.000210,25.044022,0.1439,-0.020,7.94472,0.00000
2346.00,7.94397,25.051794,0.000214,25.044035,0.1440,-0.020,7.94397,0.00000
2347.00,7.94330,25.051758,0.000213,25.043973,0.1442,-0.020,7.94330,0.00000
2348.00,7.94225,25.051755,0.000210,25.043946,0.1443,-0.020,7.94225,0.00000
2349.00,7.94229,25.051832,0.000210,25.043971,0.1445,-0.020,7.94229,0.00000
2350.00,7.94279,25.051904,0.000210,25.044006,0.1447,-0.020,7.94279,0.00000
2351.00,7.94309,25.051940,0.000210,25.044041,0.1449,-0.020,7.94309,0.00000
2352.00,7.94273,25.051979,0.000214,25.044050,0.1450,-0.020,7.94273,0.00000
2353.00,7.94344,25.051973,0.000218,25.044077,0.1452,-0.020,7.94344,0.00000
2354.00,7.94251,25.051921,0.000216,25.044083,0.1454,-0.020,7.94251,0.00000
2355.00,7.94182,25.051921,0.000211,25.044053,0.1455,-0.020,7.94182,0.00000
2356.00,7.94146,25.052035,0.000212,25.044041,0.1457,-0.020,7.94146,0.00000
2357.00,7.94255,25.052116,0.000207,25.044054,0.1459,-0.019,7.94255,0.00000
2358.00,7.94286,25.052192,0.000205,25.044040,0.1461,-0.019,7.94286,0.00000
2359.00,7.94318,25.052324,0.000204,25.044077,0.1462,-0.019,7.94318,0.00000
2360.00,7.94338,25.052377,0.000201,25.044074,0.1464,-0.019,7.94338,0.00000
2361.00,7.94351,25.052394,0.000197,25.044086,0.1466,-0.019,7.94351,0.00000
2362.00,7.94272,25.052399,0.000195,25.044073,0.1467,-0.019,7.94272,0.00000
2363.00,7.94230,25.052393,0.000195,25.044004,0.1468,-0.019,7.94230,0.00000
2364.00,7.94206,25.052365,0.000191,25.043960,0.1469,-0.019,7.94206,0.00000
2365.00,7.94222,25.052421,0.000196,25.043942,0.1470,-0.019,7.94222,0.00000
2366.00,7.94384,25.052454,0.000194,25.043955,0.1471,-0.018,7.94384,0.00000
2367.00,7.94502,25.052558,0.000200,25.044022,0.1472,-0.018,7.94502,0.00000
2368.00,7.94484,25.052640,0.000198,25.044127,0.1473,-0.018,7.94484,0.00000
2369.00,7.94586,25.052663,0.000201,25.044140,0.1474,-0.018,7.94586,0.00000
2370.00,7.94542,25.052679,0.000206,25.044176,0.1474,-0.018,7.94542,0.00000
2371.00,7.94402,25.052668,0.000214,25.044145,0.1475,-0.019,7.94402,0.00000
2372.00,7.94427,25.052641,0.000216,25.044117,0.1475,-0.019,7.94427,0.00000
2373.00,7.94380,25.052656,0.000215,25.044054,0.1476,-0.019,7.94380,0.00000
2374.00,7.94399,25.052687,0.000215,25.044075,0.1477,-0.019,7.94399,0.00000
2375.00,7.94469,25.052720,0.000211,25.044101,0.1478,-0.019,7.94469,0.00000
2376.00,7.94506,25.052779,0.000200,25.044138,0.1478,-0.018,7.94506,0.00000
2377.00,7.94473,25.052797,0.000196,25.044136,0.1479,-0.018,7.94473,0.00000
2378.00,7.94520,25.052844,0.000194,25.044190,0.1480,-0.018,7.94520,0.00000
2379.00,7.94493,25.052858,0.000191,25.044169,0.1480,-0.018,7.94493,0.00000
2380.00,7.94451,25.052859,0.000188,25.044137,0.1481,-0.018,7.94451,0.00000
2381.00,7.94486,25.052834,0.000190,25.044084,0.1481,-0.017,7.94486,0.00000
2382.00,7.94412,25.052844,0.000192,25.044021,0.1482,-0.017,7.94412,0.00000
2383.00,7.94437,25.052898,0.000194,25.044045,0.1483,-0.017,7.94437,0.00000
2384.00,7.94479,25.052968,0.000200,25.044070,0.1483,-0.017,7.94479,0.00000
2385.00,7.94588,25.053056,0.000202,25.044112,0.1484,-0.017,7.94588,0.00000
2386.00,7.94506,25.053131,0.000202,25.044122,0.1484,-0.017,7.94506,0.00000
2387.00,7.94506,25.053225,0.000199,25.044174,0.1484,-0.017,7.94506,0.00000
2388.00,7.94557,25.053279,0.000196,25.044174,0.1484,-0.017,7.94557,0.00000
2389.00,7.94534,25.053299,0.000190,25.044179,0.1484,-0.017,7.94534,0.00000
2390.00,7.94558,25.053342,0.000190,25.044190,0.1484,-0.017,7.94558,0.00000
2391.00,7.94689,25.053391,0.000190,25.044151,0.1484,-0.017,7.94689,0.00000
2392.00,7.94726,25.053435,0.000193,25.044152,0.1484,-0.017,7.94726,0.00000
2393.00,7.94670,25.053488,0.000191,25.044151,0.1484,-0.016,7.94670,0.00000
2394.00,7.94672,25.053535,0.000196,25.044180,0.1484,-0.016,7.94672,0.00000
2395.00,7.94625,25.053516,0.000196,25.044104,0.1484,-0.016,7.94625,0.00000
2396.00,7.94655,25.053549,0.000195,25.044147,0.1485,-0.016,7.94655,0.00000
2397.00,7.94704,25.053541,0.000196,25.044117,0.1485,-0.016,7.94704,0.00000
2398.00,7.94730,25.053541,0.000203,25.044091,0.1485,-0.016,7.94730,0.00000
2399.00,7.94703,25.053568,0.000201,25.044072,0.1485,-0.016,7.94703,0.00000
2400.00,7.94722,25.053589,0.000201,25.044100,0.1485,-0.016,7.94722,0.00000
2401.00,7.94667,25.053600,0.000201,25.044127,0.1485,-0.016,7.94667,0.00000
2402.00,7.94587,25.053619,0.000196,25.044118,0.1485,-0.016,7.94587,0.00000
2403.00,7.94570,25.053678,0.000191,25.044162,0.1485,-0.016,7.94570,0.00000
2404.00,7.94450,25.053718,0.000189,25.044109,0.1485,-0.016,7.94450,0.00000
2405.00,7.94360,25.053792,0.000187,25.044067,0.1485,-0.016,7.94360,0.00000
2406.00,7.94291,25.053862,0.000185,25.044050,0.1485,-0.016,7.94291,0.00000
2407.00,7.94293,25.053868,0.000190,25.044101,0.1485,-0.016,7.94293,0.00000
2408.00,7.94298,25.053797,0.000197,25.044004,0.1485,-0.016,7.94298,0.00000
2409.00,7.94370,25.053806,0.000199,25.044012,0.1485,-0.016,7.94370,0.00000
2410.00,7.94386,25.053810,0.000200,25.044047,0.1485,-0.016,7.94386,0.00000
2411.00,7.94455,25.053789,0.000203,25.044036,0.1485,-0.016,7.94455,0.00000
2412.00,7.94540,25.053896,0.000196,25.044033,0.1485,-0.016,7.94540,0.00000
2413.00,7.94529,25.053975,0.000195,25.044125,0.1485,-0.016,7.94529,0.00000
2414.00,7.94513,25.054029,0.000198,25.044194,0.1485,-0.016,7.94513,0.00000
2415.00,7.94526,25.054070,0.000194,25.044244,0.1485,-0.015,7.94526,0.00000
2416.00,7.94396,25.054041,0.000195,25.044290,0.1485,-0.015,7.94396,0.00000
2417.00,7.94288,25.054046,0.000197,25.044366,0.1485,-0.015,7.94288,0.00000
2418.00,7.94345,25.054110,0.000197,25.044349,0.1485,-0.015,7.94345,0.00000
2419.00,7.94420,25.054164,0.000195,25.044318,0.1486,-0.015,7.94420,0.00000
2420.00,7.94408,25.054211,0.000193,25.044305,0.1485,-0.015,7.94408,0.00000
2421.00,7.94455,25.054341,0.000192,25.044309,0.1485,-0.015,7.94455,0.00000
2422.00,7.94491,25.054365,0.000197,25.044209,0.1485,-0.015,7.94491,0.00000
2423.00,7.94463,25.054424,0.000199,25.044265,0.1485,-0.015,7.94463,0.00000
2424.00,7.94390,25.054443,0.000194,25.044283,0.1485,-0.015,7.94390,0.00000
2425.00,7.94399,25.054436,0.000196,25.044262,0.1485,-0.015,7.94399,0.00000
2426.00,7.94378,25.054513,0.000200,25.044290,0.1484,-0.015,7.94378,0.00000
2427.00,7.94302,25.054537,0.000194,25.044352,0.1484,-0.014,7.94302,0.00000
2428.00,7.94139,25.054524,0.000188,25.044317,0.1484,-0.014,7.94139,0.00000
2429.00,7.94232,25.054563,0.000192,25.044340,0.1484,-0.014,7.94232,0.00000
2430.00,7.94241,25.054662,0.000194,25.044384,0.1484,-0.014,7.94241,0.00000
2431.00,7.94327,25.054625,0.000191,25.044398,0.1483,-0.014,7.94327,0.00000
2432.00,7.94457,25.054652,0.000190,25.044395,0.1483,-0.014,7.94457,0.00000
2433.00,7.94494,25.054699,0.000192,25.044445,0.1482,-0.014,7.94494,0.00000
2434.00,7.94408,25.054712,0.000194,25.044412,0.1482,-0.014,7.94408,0.00000
2435.00,7.94455,25.054652,0.000191,25.044349,0.1481,-0.014,7.94455,0.00000
2436.00,7.94416,25.054663,0.000188,25.044293,0.1481,-0.014,7.94416,0.00000
2437.00,7.94377,25.054663,0.000184,25.044264,0.1480,-0.014,7.94377,0.00000
2438.00,7.94477,25.054599,0.000181,25.044203,0.1480,-0.014,7.94477,0.00000
2439.00,7.94482,25.054622,0.000181,25.044237,0.1480,-0.013,7.94482,0.00000
2440.00,7.94488,25.054671,0.000184,25.044321,0.1479,-0.013,7.94488,0.00000
2441.00,7.94517,25.054647,0.000189,25.044286,0.1479,-0.013,7.94517,0.00000
2442.00,7.94537,25.054684,0.000194,25.044327,0.1479,-0.014,7.94537,0.00000
2443.00,7.94552,25.054750,0.000199,25.044325,0.1478,-0.014,7.94552,0.00000
2444.00,7.94453,25.054784,0.000190,25.044319,0.1478,-0.013,7.94453,0.00000
2445.00,7.94362,25.054832,0.000192,25.044254,0.1477,-0.013,7.94362,0.00000
2446.00,7.94321,25.054922,0.000187,25.044253,0.1476,-0.013,7.94321,0.00000
2447.00,7.94263,25.054957,0.000186,25.044208,0.1476,-0.013,7.94263,0.00000
2448.00,7.94299,25.054974,0.000183,25.044166,0.1475,-0.013,7.94299,0.00000
2449.00,7.94412,25.054909,0.000186,25.044135,0.1475,-0.013,7.94412,0.00000
2450.00,7.94474,25.054838,0.000181,25.044149,0.1475,-0.013,7.94474,0.00000
2451.00,7.94481,25.054783,0.000183,25.044171,0.1474,-0.013,7.94481,0.00000
2452.00,7.94445,25.054799,0.000186,25.044179,0.1474,-0.013,7.94445,0.00000
2453.00,7.94290,25.054861,0.000182,25.044198,0.1474,-0.013,7.94290,0.00000
2454.00,7.94224,25.054940,0.000179,25.044167,0.1474,-0.012,7.94224,0.00000
2455.00,7.94174,25.055046,0.000183,25.044141,0.1474,-0.013,7.94174,0.00000
2456.00,7.94194,25.055129,0.000186,25.044132,0.1474,-0.013,7.94194,0.00000
2457.00,7.94249,25.055130,0.000182,25.044134,0.1473,-0.013,7.94249,0.00000
2458.00,7.94270,25.055060,0.000184,25.044100,0.1473,-0.013,7.94270,0.00000
2459.00,7.94301,25.055086,0.000187,25.044130,0.1473,-0.013,7.94301,0.00000
2460.00,7.94181,25.055113,0.000181,25.044111,0.1473,-0.013,7.94181,0.00000
2461.00,7.94140,25.055167,0.000183,25.044068,0.1473,-0.012,7.94140,0.00000
2462.00,7.94096,25.055238,0.000182,25.044022,0.1473,-0.012,7.94096,0.00000
2463.00,7.94111,25.055346,0.000176,25.044023,0.1473,-0.012,7.94111,0.00000
2464.00,7.94112,25.055361,0.000170,25.043965,0.1472,-0.012,7.94112,0.00000
2465.00,7.94355,25.055398,0.000170,25.044000,0.1472,-0.012,7.94355,0.00000
2466.00,7.94426,25.055387,0.000159,25.044045,0.1471,-0.011,7.94426,0.00000
2467.00,7.94445,25.055371,0.000159,25.044061,0.1470,-0.011,7.94445,0.00000
2468.00,7.94493,25.055339,0.000164,25.044065,0.1470,-0.011,7.94493,0.00000
2469.00,7.94403,25.055334,0.000169,25.044049,0.1470,-0.011,7.94403,0.00000
2470.00,7.94332,25.055392,0.000170,25.044045,0.1469,-0.011,7.94332,0.00000
2471.00,7.94352,25.055453,0.000168,25.044019,0.1469,-0.011,7.94352,0.00000
2472.00,7.94449,25.055492,0.000167,25.044029,0.1468,-0.011,7.94449,0.00000
2473.00,7.94545,25.055547,0.000168,25.044069,0.1468,-0.011,7.94545,0.00000
@14,1.0000,2.0, 2460.052 
2474.00,7.94640,25.055604,0.000169,25.044137,0.1467,-0.011,7.94640,0.00000
2475.00,7.94473,25.055583,0.000173,25.044132,0.1466,-0.011,7.94473,0.00000
2476.00,7.92516,25.055536,0.000176,25.044130,0.1466,-0.011,7.92516,0.00000
2477.00,7.87705,25.055589,0.000179,25.044153,0.1465,-0.011,7.87705,0.00000
2478.00,7.81670,25.055606,0.000180,25.044104,0.1464,-0.011,7.81670,0.00000
2479.00,7.75795,25.055634,0.000182,25.044088,0.1464,-0.010,7.75795,0.00000
2480.00,7.70889,25.055626,0.000181,25.044093,0.1463,-0.010,7.70889,0.00000
2481.00,7.68476,25.055655,0.000184,25.044142,0.1462,-0.010,7.68476,0.00000
2482.00,7.69198,25.055645,0.000188,25.044171,0.1462,-0.010,7.69198,0.00000
2483.00,7.71261,25.055680,0.000194,25.044238,0.1461,-0.011,7.71261,0.00000
2484.00,7.73651,25.055680,0.000193,25.044204,0.1460,-0.011,7.73651,0.00000
2485.00,7.75609,25.055715,0.000193,25.044170,0.1460,-0.010,7.75609,0.00000
2486.00,7.77386,25.055821,0.000195,25.044132,0.1459,-0.010,7.77386,0.00000
2487.00,7.79296,25.055809,0.000191,25.044023,0.1459,-0.010,7.79296,0.00000
2488.00,7.81383,25.055828,0.000192,25.043991,0.1458,-0.010,7.81383,0.00000
2489.00,7.83130,25.055932,0.000193,25.044027,0.1458,-0.010,7.83130,0.00000
2490.00,7.84568,25.055993,0.000191,25.044088,0.1457,-0.010,7.84568,0.00000
2491.00,7.85480,25.055967,0.000186,25.044142,0.1457,-0.010,7.85480,0.00000
2492.00,7.85949,25.056029,0.000188,25.044207,0.1456,-0.010,7.85949,0.00000
2493.00,7.86213,25.056030,0.000181,25.044199,0.1455,-0.010,7.86213,0.00000
2494.00,7.86614,25.056013,0.000181,25.044211,0.1454,-0.010,7.86614,0.00000
2495.00,7.86958,25.056009,0.000182,25.044206,0.1454,-0.010,7.86958,0.00000
2496.00,7.87415,25.056081,0.000183,25.044180,0.1453,-0.009,7.87415,0.00000
2497.00,7.88047,25.056129,0.000176,25.044134,0.1453,-0.009,7.88047,0.00000
2498.00,7.88652,25.056189,0.000179,25.044111,0.1452,-0.009,7.88652,0.00000
2499.00,7.89221,25.056307,0.000179,25.044165,0.1451,-0.009,7.89221,0.00000
2500.00,7.89810,25.056388,0.000186,25.044138,0.1451,-0.009,7.89810,0.00000
2501.00,7.90354,25.056378,0.000195,25.044088,0.1449,-0.009,7.90354,0.00000
2502.00,7.90910,25.056413,0.000204,25.044116,0.1449,-0.009,7.90910,0.00000
2503.00,7.91381,25.056473,0.000202,25.044133,0.1448,-0.009,7.91381,0.00000
2504.00,7.91671,25.056457,0.000204,25.044074,0.1448,-0.009,7.91671,0.00000
2505.00,7.91972,25.056502,0.000206,25.044105,0.1447,-0.009,7.91972,0.00000
2506.00,7.92189,25.056588,0.000203,25.044175,0.1447,-0.009,7.92189,0.00000
2507.00,7.92349,25.056684,0.000203,25.044232,0.1447,-0.009,7.92349,0.00000
2508.00,7.92514,25.056700,0.000208,25.044251,0.1447,-0.009,7.92514,0.00000
2509.00,7.92746,25.056663,0.000211,25.044220,0.1447,-0.009,7.92746,0.00000
2510.00,7.92923,25.056662,0.000205,25.044227,0.1447,-0.009,7.92923,0.00000
2511.00,7.93053,25.056652,0.000210,25.044200,0.1446,-0.009,7.93053,0.00000
2512.00,7.93084,25.056605,0.000202,25.044122,0.1446,-0.009,7.93084,0.00000
2513.00,7.93124,25.056652,0.000193,25.044101,0.1446,-0.009,7.93124,0.00000
2514.00,7.93226,25.056742,0.000189,25.044158,0.1445,-0.009,7.93226,0.00000
2515.00,7.93330,25.056774,0.000190,25.044104,0.1445,-0.009,7.93330,0.00000
2516.00,7.93518,25.056794,0.000185,25.044046,0.1444,-0.009,7.93518,0.00000
2517.00,7.93692,25.056811,0.000188,25.044055,0.1444,-0.009,7.93692,0.00000
2518.00,7.93839,25.056803,0.000190,25.044050,0.1444,-0.009,7.93839,0.00000
2519.00,7.93799,25.056800,0.000193,25.043973,0.1444,-0.009,7.93799,0.00000
2520.00,7.93858,25.056843,0.000195,25.044002,0.1443,-0.009,7.93858,0.00000
2521.00,7.93834,25.056898,0.000191,25.044014,0.1443,-0.008,7.93834,0.00000
2522.00,7.93725,25.056933,0.000191,25.043996,0.1443,-0.008,7.93725,0.00000
2523.00,7.93694,25.056939,0.000191,25.043957,0.1443,-0.008,7.93694,0.00000
2524.00,7.93786,25.056938,0.000187,25.044003,0.1442,-0.008,7.93786,0.00000
2525.00,7.93781,25.056923,0.000184,25.043971,0.1442,-0.008,7.93781,0.00000
2526.00,7.93853,25.056919,0.000182,25.043986,0.1441,-0.008,7.93853,0.00000
2527.00,7.93942,25.057000,0.000179,25.043990,0.1441,-0.008,7.93942,0.00000
2528.00,7.93970,25.057061,0.000175,25.043995,0.1441,-0.008,7.93970,0.00000
2529.00,7.93961,25.057139,0.000169,25.043972,0.1440,-0.008,7.93961,0.00000
2530.00,7.93871,25.057189,0.000166,25.043966,0.1440,-0.008,7.93871,0.00000
2531.00,7.93905,25.057181,0.000165,25.043926,0.1440,-0.007,7.93905,0.00000
2532.00,7.94066,25.057181,0.000170,25.043963,0.1439,-0.007,7.94066,0.00000
2533.00,7.94204,25.057180,0.000174,25.043996,0.1439,-0.008,7.94204,0.00000
2534.00,7.94418,25.057207,0.000180,25.044000,0.1439,-0.008,7.94418,0.00000
2535.00,7.94557,25.057222,0.000178,25.044010,0.1439,-0.008,7.94557,0.00000
2536.00,7.94498,25.057326,0.000183,25.044070,0.1439,-0.007,7.94498,0.00000
2537.00,7.94383,25.057356,0.000177,25.044040,0.1439,-0.007,7.94383,0.00000
2538.00,7.94294,25.057379,0.000177,25.043983,0.1438,-0.007,7.94294,0.00000
2539.00,7.94184,25.057389,0.000176,25.043976,0.1438,-0.007,7.94184,0.00000
2540.00,7.94113,25.057408,0.000176,25.043973,0.1438,-0.007,7.94113,0.00000
2541.00,7.94181,25.057416,0.000176,25.043950,0.1438,-0.007,7.94181,0.00000
2542.00,7.94186,25.057440,0.000176,25.043978,0.1438,-0.007,7.94186,0.00000
2543.00,7.94204,25.057545,0.000171,25.044061,0.1438,-0.007,7.94204,0.00000
2544.00,7.94181,25.057596,0.000175,25.044110,0.1438,-0.007,7.94181,0.00000
2545.00,7.94263,25.057627,0.000172,25.044134,0.1438,-0.007,7.94263,0.00000
2546.00,7.94160,25.057653,0.000168,25.044116,0.1438,-0.006,7.94160,0.00000
2547.00,7.94051,25.057685,0.000170,25.044105,0.1438,-0.006,7.94051,0.00000
2548.00,7.93971,25.057738,0.000169,25.044125,0.1438,-0.006,7.93971,0.00000
2549.00,7.94046,25.057826,0.000162,25.044163,0.1439,-0.006,7.94046,0.00000
2550.00,7.94087,25.057877,0.000164,25.044148,0.1439,-0.005,7.94087,0.00000
2551.00,7.94156,25.057928,0.000165,25.044199,0.1439,-0.005,7.94156,0.00000
2552.00,7.94360,25.058016,0.000162,25.044234,0.1440,-0.005,7.94360,0.00000
2553.00,7.94410,25.058028,0.000161,25.044206,0.1440,-0.005,7.94410,0.00000
2554.00,7.94313,25.058002,0.000168,25.044099,0.1440,-0.005,7.94313,0.00000
2555.00,7.94237,25.058049,0.000171,25.044124,0.1440,-0.005,7.94237,0.00000
2556.00,7.94262,25.058104,0.000169,25.044157,0.1440,-0.005,7.94262,0.00000
2557.00,7.94197,25.058121,0.000170,25.044186,0.1440,-0.005,7.94197,0.00000
2558.00,7.94207,25.058103,0.000171,25.044189,0.1441,-0.005,7.94207,0.00000
2559.00,7.94157,25.058096,0.000171,25.044242,0.1441,-0.005,7.94157,0.00000
2560.00,7.94166,25.058123,0.000172,25.044230,0.1441,-0.005,7.94166,0.00000
2561.00,7.94138,25.058108,0.000171,25.044158,0.1441,-0.005,7.94138,0.00000
2562.00,7.93998,25.058145,0.000177,25.044171,0.1441,-0.005,7.93998,0.00000
2563.00,7.93929,25.058223,0.000177,25.044172,0.1441,-0.005,7.93929,0.00000
2564.00,7.94055,25.058333,0.000172,25.044205,0.1441,-0.005,7.94055,0.00000
2565.00,7.94052,25.058330,0.000172,25.044167,0.1441,-0.004,7.94052,0.00000
2566.00,7.93916,25.058410,0.000178,25.044197,0.1440,-0.005,7.93916,0.00000
2567.00,7.93936,25.058402,0.000181,25.044135,0.1440,-0.005,7.93936,0.00000
2568.00,7.93979,25.058417,0.000188,25.044130,0.1440,-0.005,7.93979,0.00000
2569.00,7.93842,25.058404,0.000193,25.044097,0.1440,-0.005,7.93842,0.00000
2570.00,7.93807,25.058462,0.000190,25.044155,0.1439,-0.005,7.93807,0.00000
2571.00,7.93994,25.058470,0.000188,25.044222,0.1439,-0.005,7.93994,0.00000
2572.00,7.94153,25.058516,0.000182,25.044233,0.1439,-0.004,7.94153,0.00000
2573.00,7.94136,25.058561,0.000182,25.044260,0.1439,-0.004,7.94136,0.00000
2574.00,7.94168,25.058589,0.000181,25.044274,0.1439,-0.004,7.94168,0.00000
2575.00,7.94173,25.058653,0.000189,25.044271,0.1438,-0.004,7.94173,0.00000
2576.00,7.94126,25.058679,0.000187,25.044181,0.1438,-0.004,7.94126,0.00000
2577.00,7.93964,25.058691,0.000184,25.044149,0.1438,-0.004,7.93964,0.00000
2578.00,7.94066,25.058662,0.000178,25.044119,0.1438,-0.004,7.94066,0.00000
2579.00,7.94128,25.058686,0.000177,25.044097,0.1438,-0.004,7.94128,0.00000
2580.00,7.94167,25.058650,0.000176,25.044057,0.1438,-0.004,7.94167,0.00000
2581.00,7.94175,25.058684,0.000182,25.044089,0.1438,-0.004,7.94175,0.00000
2582.00,7.94370,25.058696,0.000188,25.044106,0.1438,-0.004,7.94370,0.00000
2583.00,7.94337,25.058732,0.000190,25.044111,0.1437,-0.004,7.94337,0.00000
2584.00,7.94314,25.058754,0.000189,25.044155,0.1437,-0.004,7.94314,0.00000
2585.00,7.94165,25.058843,0.000183,25.044209,0.1437,-0.004,7.94165,0.00000
2586.00,7.93984,25.058841,0.000180,25.044183,0.1437,-0.004,7.93984,0.00000
2587.00,7.93805,25.058851,0.000180,25.044162,0.1438,-0.004,7.93805,0.00000
2588.00,7.93719,25.058940,0.000179,25.044206,0.1438,-0.003,7.93719,0.00000
2589.00,7.93776,25.058996,0.000175,25.044143,0.1438,-0.003,7.93776,0.00000
2590.00,7.93987,25.059020,0.000178,25.044124,0.1438,-0.003,7.93987,0.00000
2591.00,7.94202,25.059028,0.000174,25.044096,0.1438,-0.003,7.94202,0.00000
2592.00,7.94319,25.059075,0.000168,25.044067,0.1438,-0.003,7.94319,0.00000
2593.00,7.94432,25.059049,0.000169,25.044038,0.1438,-0.003,7.94432,0.00000
2594.00,7.94417,25.059075,0.000171,25.044116,0.1438,-0.003,7.94417,0.00000
2595.00,7.94381,25.059029,0.000165,25.044081,0.1438,-0.003,7.94381,0.00000
2596.00,7.94267,25.059076,0.000168,25.044132,0.1437,-0.003,7.94267,0.00000
2597.00,7.94214,25.059087,0.000167,25.044190,0.1437,-0.003,7.94214,0.00000
2598.00,7.94006,25.059129,0.000167,25.044196,0.1437,-0.003,7.94006,0.00000
2599.00,7.93938,25.059133,0.000165,25.044109,0.1437,-0.003,7.93938,0.00000
2600.00,7.93886,25.059260,0.000166,25.044212,0.1437,-0.003,7.93886,0.00000
2601.00,7.93928,25.059248,0.000159,25.044218,0.1436,-0.003,7.93928,0.00000
2602.00,7.93919,25.059303,0.000158,25.044172,0.1436,-0.003,7.93919,0.00000
2603.00,7.94038,25.059307,0.000154,25.044106,0.1436,-0.002,7.94038,0.00000
2604.00,7.94024,25.059333,0.000149,25.044122,0.1435,-0.002,7.94024,0.00000
2605.00,7.94108,25.059302,0.000145,25.044019,0.1435,-0.002,7.94108,0.00000
2606.00,7.94093,25.059403,0.000140,25.044030,0.1435,-0.002,7.94093,0.00000
2607.00,7.94054,25.059411,0.000137,25.044062,0.1434,-0.002,7.94054,0.00000
2608.00,7.94105,25.059404,0.000133,25.044060,0.1434,-0.002,7.94105,0.00000
2609.00,7.94120,25.059366,0.000142,25.044046,0.1433,-0.002,7.94120,0.00000
2610.00,7.94068,25.059361,0.000145,25.044042,0.1432,-0.002,7.94068,0.00000
2611.00,7.94092,25.059379,0.000142,25.044080,0.1432,-0.002,7.94092,0.00000
2612.00,7.94194,25.059405,0.000135,25.044075,0.1431,-0.002,7.94194,0.00000
2613.00,7.94163,25.059465,0.000131,25.044033,0.1431,-0.001,7.94163,0.00000
2614.00,7.94180,25.059588,0.000114,25.044103,0.1431,-0.001,7.94180,0.00000
2615.00,7.94191,25.059632,0.000112,25.044127,0.1430,-0.001,7.94191,0.00000
2616.00,7.94087,25.059649,0.000119,25.044026,0.1430,-0.001,7.94087,0.00000
2617.00,7.94045,25.059689,0.000131,25.044018,0.1429,-0.001,7.94045,0.00000
2618.00,7.94043,25.059714,0.000141,25.044122,0.1429,-0.001,7.94043,0.00000
2619.00,7.94070,25.059654,0.000150,25.044058,0.1428,-0.002,7.94070,0.00000
2620.00,7.94054,25.059702,0.000146,25.044034,0.1428,-0.001,7.94054,0.00000
2621.00,7.94191,25.059728,0.000138,25.044070,0.1428,-0.001,7.94191,0.00000
2622.00,7.94125,25.059745,0.000135,25.044134,0.1427,-0.001,7.94125,0.00000
2623.00,7.94061,25.059752,0.000124,25.044117,0.1427,-0.001,7.94061,0.00000
2624.00,7.94080,25.059898,0.000117,25.044152,0.1427,-0.001,7.94080,0.00000
2625.00,7.94114,25.059896,0.000114,25.044152,0.1427,-0.001,7.94114,0.00000
2626.00,7.94162,25.059957,0.000115,25.044195,0.1426,-0.001,7.94162,0.00000
2627.00,7.94254,25.059983,0.000120,25.044143,0.1426,-0.001,7.94254,0.00000
2628.00,7.94337,25.060052,0.000121,25.044145,0.1426,-0.001,7.94337,0.00000
2629.00,7.94317,25.060043,0.000127,25.044111,0.1425,-0.001,7.94317,0.00000
2630.00,7.94252,25.060097,0.000126,25.044143,0.1425,-0.001,7.94252,0.00000
2631.00,7.94142,25.060070,0.000128,25.044061,0.1425,0.000,7.94142,0.00000
2632.00,7.94062,25.060106,0.000119,25.044070,0.1424,0.000,7.94062,0.00000
2633.00,7.93981,25.060175,0.000117,25.044124,0.1424,0.000,7.93981,0.00000
2634.00,7.93996,25.060234,0.000112,25.044243,0.1425,0.000,7.93996,0.00000
2635.00,7.94033,25.060295,0.000114,25.044273,0.1425,0.000,7.94033,0.00000
2636.00,7.94003,25.060373,0.000120,25.044347,0.1425,0.000,7.94003,0.00000
2637.00,7.94077,25.060397,0.000122,25.044362,0.1425,0.000,7.94077,0.00000
2638.00,7.94174,25.060413,0.000124,25.044357,0.1426,0.000,7.94174,0.00000
2639.00,7.94114,25.060409,0.000128,25.044318,0.1426,0.000,7.94114,0.00000
2640.00,7.94023,25.060494,0.000130,25.044358,0.1426,0.000,7.94023,0.00000
2641.00,7.94107,25.060553,0.000125,25.044397,0.1426,0.000,7.94107,0.00000
2642.00,7.94070,25.060650,0.000124,25.044454,0.1426,0.001,7.94070,0.00000
2643.00,7.94007,25.060684,0.000126,25.044402,0.1426,0.001,7.94007,0.00000
2644.00,7.93949,25.060713,0.000130,25.044327,0.1426,0.000,7.93949,0.00000
2645.00,7.94009,25.060696,0.000130,25.044267,0.1426,0.000,7.94009,0.00000
2646.00,7.93910,25.060703,0.000131,25.044238,0.1426,0.000,7.93910,0.00000
2647.00,7.93923,25.060695,0.000130,25.044202,0.1427,0.000,7.93923,0.00000
2648.00,7.93962,25.060777,0.000131,25.044258,0.1427,0.000,7.93962,0.00000
2649.00,7.94053,25.060812,0.000129,25.044360,0.1427,0.001,7.94053,0.00000
2650.00,7.94027,25.060825,0.000129,25.044403,0.1427,0.001,7.94027,0.00000
2651.00,7.93989,25.060852,0.000130,25.044393,0.1427,0.001,7.93989,0.00000
2652.00,7.93940,25.060899,0.000133,25.044373,0.1427,0.001,7.93940,0.00000
2653.00,7.93843,25.060858,0.000135,25.044324,0.1427,0.001,7.93843,0.00000
@15,1.0000,2.0, 2640 
2654.00,7.93801,25.060909,0.000135,25.044278,0.1427,0.001,7.93801,0.00000
2655.00,7.93940,25.060914,0.000136,25.044204,0.1427,0.001,7.93940,0.00000
2656.00,7.94051,25.060888,0.000137,25.044109,0.1427,0.001,7.94051,0.00000
2657.00,7.94110,25.060885,0.000138,25.044063,0.1427,0.001,7.94110,0.00000
2658.00,7.94231,25.060892,0.000139,25.044028,0.1427,0.001,7.94231,0.00000
2659.00,7.94226,25.060881,0.000143,25.043975,0.1427,0.002,7.94226,0.00000
2660.00,7.94092,25.060945,0.000143,25.043967,0.1428,0.002,7.94092,0.00000
2661.00,7.94057,25.060959,0.000146,25.044002,0.1428,0.002,7.94057,0.00000
2662.00,7.94177,25.061038,0.000151,25.044034,0.1428,0.002,7.94177,0.00000
2663.00,7.94218,25.061079,0.000154,25.044043,0.1428,0.002,7.94218,0.00000
2664.00,7.94355,25.061132,0.000156,25.044129,0.1429,0.002,7.94355,0.00000
2665.00,7.94491,25.061124,0.000162,25.044199,0.1429,0.002,7.94491,0.00000
2666.00,7.94628,25.061205,0.000163,25.044235,0.1430,0.002,7.94628,0.00000
2667.00,7.94388,25.061198,0.000163,25.044240,0.1430,0.002,7.94388,0.00000
2668.00,7.92246,25.061247,0.000167,25.044326,0.1431,0.002,7.92246,0.00000
2669.00,7.87747,25.061233,0.000166,25.044317,0.1431,0.002,7.87747,0.00000
2670.00,7.82386,25.061308,0.000168,25.044343,0.1431,0.002,7.82386,0.00000
2671.00,7.77249,25.061351,0.000174,25.044371,0.1432,0.002,7.77249,0.00000
2672.00,7.73126,25.061372,0.000175,25.044345,0.1432,0.002,7.73126,0.00000
2673.00,7.71630,25.061376,0.000175,25.044238,0.1432,0.002,7.71630,0.00000
2674.00,7.72613,25.061422,0.000174,25.044133,0.1432,0.003,7.72613,0.00000
2675.00,7.74582,25.061435,0.000175,25.044093,0.1432,0.003,7.74582,0.00000
2676.00,7.76660,25.061454,0.000170,25.044088,0.1433,0.003,7.76660,0.00000
2677.00,7.78318,25.061516,0.000169,25.044153,0.1433,0.003,7.78318,0.00000
2678.00,7.79806,25.061570,0.000169,25.044161,0.1434,0.003,7.79806,0.00000
2679.00,7.81482,25.061692,0.000172,25.044287,0.1435,0.003,7.81482,0.00000
2680.00,7.83282,25.061737,0.000167,25.044261,0.1435,0.003,7.83282,0.00000
2681.00,7.84798,25.061797,0.000166,25.044230,0.1435,0.003,7.84798,0.00000
2682.00,7.85876,25.061779,0.000171,25.044173,0.1435,0.003,7.85876,0.00000
2683.00,7.86465,25.061881,0.000168,25.044256,0.1435,0.003,7.86465,0.00000
2684.00,7.86740,25.061853,0.000165,25.044189,0.1434,0.004,7.86740,0.00000
2685.00,7.86825,25.061872,0.000166,25.044203,0.1434,0.004,7.86825,0.00000
2686.00,7.86975,25.061905,0.000171,25.044188,0.1434,0.004,7.86975,0.00000
2687.00,7.87371,25.062010,0.000171,25.044220,0.1434,0.004,7.87371,0.00000
2688.00,7.87899,25.062014,0.000176,25.044206,0.1434,0.004,7.87899,0.00000
2689.00,7.88371,25.062076,0.000182,25.044244,0.1433,0.004,7.88371,0.00000
2690.00,7.88894,25.062153,0.000185,25.044241,0.1433,0.004,7.88894,0.00000
2691.00,7.89496,25.062200,0.000187,25.044311,0.1432,0.004,7.89496,0.00000
2692.00,7.90021,25.062200,0.000186,25.044307,0.1431,0.004,7.90021,0.00000
2693.00,7.90470,25.062237,0.000182,25.044365,0.1431,0.004,7.90470,0.00000
2694.00,7.90984,25.062279,0.000181,25.044351,0.1430,0.004,7.90984,0.00000
2695.00,7.91312,25.062227,0.000182,25.044341,0.1430,0.005,7.91312,0.00000
2696.00,7.91592,25.062248,0.000185,25.044334,0.1429,0.005,7.91592,0.00000
2697.00,7.91831,25.062298,0.000189,25.044346,0.1429,0.005,7.91831,0.00000
2698.00,7.92029,25.062300,0.000194,25.044271,0.1429,0.005,7.92029,0.00000
2699.00,7.92262,25.062294,0.000196,25.044330,0.1429,0.005,7.92262,0.00000
2700.00,7.92568,25.062404,0.000199,25.044407,0.1429,0.004,7.92568,0.00000
2701.00,7.92811,25.062435,0.000198,25.044398,0.1428,0.004,7.92811,0.00000
2702.00,7.92930,25.062474,0.000196,25.044425,0.1428,0.005,7.92930,0.00000
2703.00,7.93114,25.062481,0.000195,25.044416,0.1428,0.005,7.93114,0.00000
2704.00,7.93270,25.062478,0.000191,25.044277,0.1428,0.005,7.93270,0.00000
2705.00,7.93296,25.062513,0.000190,25.044232,0.1427,0.005,7.93296,0.00000
2706.00,7.93259,25.062495,0.000188,25.044268,0.1427,0.005,7.93259,0.00000
2707.00,7.93330,25.062525,0.000191,25.044258,0.1427,0.005,7.93330,0.00000
2708.00,7.93341,25.062577,0.000190,25.044315,0.1427,0.005,7.93341,0.00000
2709.00,7.93235,25.062668,0.000192,25.044430,0.1427,0.005,7.93235,0.00000
2710.00,7.93202,25.062652,0.000189,25.044455,0.1426,0.005,7.93202,0.00000
2711.00,7.93216,25.062728,0.000189,25.044432,0.1426,0.005,7.93216,0.00000
2712.00,7.93160,25.062748,0.000186,25.044430,0.1426,0.006,7.93160,0.00000
2713.00,7.93112,25.062786,0.000180,25.044354,0.1425,0.006,7.93112,0.00000
2714.00,7.93156,25.062786,0.000177,25.044301,0.1425,0.006,7.93156,0.00000
2715.00,7.93350,25.062831,0.000181,25.044337,0.1424,0.006,7.93350,0.00000
2716.00,7.93506,25.062833,0.000180,25.044360,0.1424,0.006,7.93506,0.00000
2717.00,7.93651,25.062863,0.000187,25.044342,0.1424,0.006,7.93651,0.00000
2718.00,7.93818,25.062853,0.000194,25.044389,0.1423,0.006,7.93818,0.00000
2719.00,7.93900,25.062875,0.000200,25.044395,0.1423,0.006,7.93900,0.00000
2720.00,7.93871,25.062883,0.000195,25.044309,0.1423,0.006,7.93871,0.00000
2721.00,7.93740,25.062923,0.000195,25.044278,0.1423,0.006,7.93740,0.00000
2722.00,7.93727,25.062936,0.000188,25.044284,0.1422,0.006,7.93727,0.00000
2723.00,7.93650,25.062984,0.000186,25.044276,0.1422,0.006,7.93650,0.00000
2724.00,7.93644,25.062939,0.000183,25.044255,0.1421,0.006,7.93644,0.00000
2725.00,7.93648,25.062917,0.000188,25.044210,0.1421,0.006,7.93648,0.00000
2726.00,7.93675,25.062904,0.000193,25.044174,0.1421,0.006,7.93675,0.00000
2727.00,7.93622,25.062931,0.000201,25.044173,0.1420,0.006,7.93622,0.00000
2728.00,7.93687,25.062954,0.000205,25.044181,0.1420,0.006,7.93687,0.00000
2729.00,7.93699,25.063023,0.000210,25.044206,0.1420,0.006,7.93699,0.00000
2730.00,7.93774,25.063103,0.000214,25.044265,0.1420,0.006,7.93774,0.00000
2731.00,7.93911,25.063163,0.000209,25.044338,0.1420,0.006,7.93911,0.00000
2732.00,7.93962,25.063148,0.000206,25.044370,0.1419,0.006,7.93962,0.00000
2733.00,7.93928,25.063196,0.000206,25.044414,0.1419,0.006,7.93928,0.00000
2734.00,7.93891,25.063285,0.000202,25.044429,0.1419,0.006,7.93891,0.00000
2735.00,7.93747,25.063268,0.000197,25.044377,0.1418,0.006,7.93747,0.00000
2736.00,7.93675,25.063230,0.000197,25.044257,0.1418,0.006,7.93675,0.00000
2737.00,7.93620,25.063308,0.000202,25.044192,0.1418,0.006,7.93620,0.00000
2738.00,7.93653,25.063285,0.000201,25.044109,0.1418,0.006,7.93653,0.00000
2739.00,7.93762,25.063259,0.000201,25.044078,0.1418,0.006,7.93762,0.00000
2740.00,7.93853,25.063247,0.000196,25.044062,0.1418,0.007,7.93853,0.00000
2741.00,7.93833,25.063304,0.000195,25.044077,0.1418,0.007,7.93833,0.00000
2742.00,7.93827,25.063258,0.000190,25.044015,0.1417,0.007,7.93827,0.00000
2743.00,7.93793,25.063237,0.000186,25.043959,0.1417,0.007,7.93793,0.00000
2744.00,7.93844,25.063235,0.000180,25.043938,0.1417,0.007,7.93844,0.00000
2745.00,7.93939,25.063308,0.000179,25.043959,0.1417,0.007,7.93939,0.00000
2746.00,7.94011,25.063347,0.000176,25.044028,0.1417,0.007,7.94011,0.00000
2747.00,7.94120,25.063348,0.000169,25.044047,0.1416,0.008,7.94120,0.00000
2748.00,7.94148,25.063411,0.000166,25.044093,0.1416,0.008,7.94148,0.00000
2749.00,7.94061,25.063405,0.000172,25.044003,0.1415,0.007,7.94061,0.00000
2750.00,7.93993,25.063373,0.000179,25.043958,0.1414,0.007,7.93993,0.00000
2751.00,7.93979,25.063371,0.000180,25.043882,0.1414,0.007,7.93979,0.00000
2752.00,7.93907,25.063444,0.000176,25.043892,0.1413,0.008,7.93907,0.00000
2753.00,7.93905,25.063449,0.000170,25.043907,0.1412,0.008,7.93905,0.00000
2754.00,7.93896,25.063438,0.000162,25.043973,0.1411,0.008,7.93896,0.00000
2755.00,7.93895,25.063434,0.000157,25.043925,0.1410,0.008,7.93895,0.00000
2756.00,7.93857,25.063472,0.000155,25.043961,0.1410,0.008,7.93857,0.00000
2757.00,7.93919,25.063451,0.000156,25.043922,0.1409,0.008,7.93919,0.00000
2758.00,7.93941,25.063510,0.000161,25.043898,0.1409,0.009,7.93941,0.00000
2759.00,7.93942,25.063610,0.000166,25.043909,0.1408,0.009,7.93942,0.00000
2760.00,7.93985,25.063709,0.000161,25.043923,0.1408,0.009,7.93985,0.00000
2761.00,7.93984,25.063666,0.000158,25.043855,0.1407,0.009,7.93984,0.00000
2762.00,7.93969,25.063722,0.000157,25.043868,0.1406,0.009,7.93969,0.00000
2763.00,7.93874,25.063748,0.000158,25.043862,0.1405,0.009,7.93874,0.00000
2764.00,7.93823,25.063722,0.000150,25.043851,0.1405,0.009,7.93823,0.00000
2765.00,7.93684,25.063736,0.000156,25.043920,0.1404,0.009,7.93684,0.00000
2766.00,7.93680,25.063825,0.000159,25.043956,0.1404,0.009,7.93680,0.00000
2767.00,7.93685,25.063842,0.000165,25.043998,0.1404,0.009,7.93685,0.00000
2768.00,7.93780,25.063793,0.000162,25.044002,0.1404,0.009,7.93780,0.00000
2769.00,7.93782,25.063859,0.000166,25.044046,0.1404,0.009,7.93782,0.00000
2770.00,7.93942,25.063902,0.000168,25.044088,0.1404,0.009,7.93942,0.00000
2771.00,7.94052,25.063902,0.000176,25.044094,0.1404,0.009,7.94052,0.00000
2772.00,7.94034,25.063962,0.000177,25.044166,0.1405,0.009,7.94034,0.00000
2773.00,7.93909,25.064056,0.000184,25.044210,0.1405,0.009,7.93909,0.00000
2774.00,7.93975,25.064079,0.000187,25.044214,0.1406,0.009,7.93975,0.00000
2775.00,7.93862,25.064106,0.000182,25.044195,0.1406,0.009,7.93862,0.00000
2776.00,7.93785,25.064129,0.000176,25.044135,0.1407,0.010,7.93785,0.00000
2777.00,7.93750,25.064130,0.000173,25.044010,0.1408,0.010,7.93750,0.00000
2778.00,7.93824,25.064118,0.000165,25.043909,0.1409,0.010,7.93824,0.00000
2779.00,7.93733,25.064145,0.000166,25.043838,0.1410,0.010,7.93733,0.00000
2780.00,7.93714,25.064189,0.000167,25.043838,0.1411,0.010,7.93714,0.00000
2781.00,7.93710,25.064163,0.000169,25.043850,0.1412,0.010,7.93710,0.00000
2782.00,7.93720,25.064173,0.000168,25.043900,0.1413,0.011,7.93720,0.00000
2783.00,7.93812,25.064183,0.000174,25.043914,0.1415,0.010,7.93812,0.00000
2784.00,7.93931,25.064191,0.000173,25.043956,0.1416,0.011,7.93931,0.00000
2785.00,7.93966,25.064158,0.000173,25.043944,0.1418,0.011,7.93966,0.00000
2786.00,7.93966,25.064216,0.000172,25.043939,0.1419,0.011,7.93966,0.00000
2787.00,7.93979,25.064249,0.000176,25.043946,0.1420,0.011,7.93979,0.00000
2788.00,7.93902,25.064363,0.000177,25.044090,0.1422,0.011,7.93902,0.00000
2789.00,7.93866,25.064420,0.000179,25.044107,0.1423,0.011,7.93866,0.00000
2790.00,7.93940,25.064448,0.000186,25.044081,0.1425,0.011,7.93940,0.00000
2791.00,7.93852,25.064528,0.000190,25.044163,0.1426,0.011,7.93852,0.00000
2792.00,7.93856,25.064587,0.000190,25.044151,0.1427,0.011,7.93856,0.00000
2793.00,7.93867,25.064591,0.000187,25.044025,0.1429,0.011,7.93867,0.00000
2794.00,7.93780,25.064617,0.000191,25.043990,0.1430,0.011,7.93780,0.00000
2795.00,7.93660,25.064647,0.000191,25.043998,0.1431,0.011,7.93660,0.00000
2796.00,7.93714,25.064670,0.000189,25.044008,0.1432,0.011,7.93714,0.00000
2797.00,7.93680,25.064688,0.000194,25.043996,0.1433,0.011,7.93680,0.00000
2798.00,7.93625,25.064769,0.000196,25.044067,0.1434,0.011,7.93625,0.00000
2799.00,7.93582,25.064812,0.000196,25.044113,0.1436,0.011,7.93582,0.00000
2800.00,7.93506,25.064879,0.000197,25.044094,0.1437,0.011,7.93506,0.00000
2801.00,7.93599,25.064989,0.000200,25.044113,0.1438,0.011,7.93599,0.00000
2802.00,7.93650,25.065027,0.000199,25.044153,0.1439,0.011,7.93650,0.00000
2803.00,7.93634,25.064994,0.000203,25.044079,0.1440,0.011,7.93634,0.00000
2804.00,7.93697,25.065044,0.000202,25.044050,0.1442,0.011,7.93697,0.00000
2805.00,7.93737,25.065114,0.000203,25.044128,0.1443,0.011,7.93737,0.00000
2806.00,7.93661,25.065043,0.000199,25.044089,0.1444,0.011,7.93661,0.00000
2807.00,7.93614,25.065050,0.000194,25.044065,0.1446,0.012,7.93614,0.00000
2808.00,7.93675,25.065066,0.000192,25.044114,0.1447,0.012,7.93675,0.00000
2809.00,7.93734,25.065104,0.000193,25.044146,0.1448,0.012,7.93734,0.00000
2810.00,7.93888,25.065031,0.000194,25.044057,0.1450,0.012,7.93888,0.00000
2811.00,7.93909,25.065047,0.000195,25.044032,0.1451,0.012,7.93909,0.00000
2812.00,7.93905,25.065048,0.000199,25.044074,0.1452,0.011,7.93905,0.00000
2813.00,7.93833,25.065085,0.000202,25.044124,0.1454,0.011,7.93833,0.00000
2814.00,7.93725,25.065057,0.000202,25.044129,0.1455,0.011,7.93725,0.00000
2815.00,7.93735,25.065115,0.000201,25.044199,0.1456,0.011,7.93735,0.00000
2816.00,7.93721,25.065191,0.000199,25.044229,0.1457,0.012,7.93721,0.00000
2817.00,7.93770,25.065251,0.000195,25.044194,0.1459,0.012,7.93770,0.00000
2818.00,7.93908,25.065322,0.000194,25.044165,0.1460,0.012,7.93908,0.00000
2819.00,7.94033,25.065345,0.000192,25.044103,0.1462,0.012,7.94033,0.00000
2820.00,7.93947,25.065359,0.000191,25.044129,0.1463,0.012,7.93947,0.00000
2821.00,7.93980,25.065399,0.000196,25.044117,0.1465,0.012,7.93980,0.00000
2822.00,7.93989,25.065439,0.000202,25.044128,0.1466,0.012,7.93989,0.00000
2823.00,7.93948,25.065464,0.000197,25.044113,0.1468,0.012,7.93948,0.00000
2824.00,7.93875,25.065527,0.000197,25.044126,0.1469,0.012,7.93875,0.00000
2825.00,7.93750,25.065653,0.000197,25.044116,0.1470,0.012,7.93750,0.00000
2826.00,7.93585,25.065695,0.000193,25.044141,0.1472,0.012,7.93585,0.00000
2827.00,7.93560,25.065777,0.000190,25.044193,0.1473,0.012,7.93560,0.00000
2828.00,7.93520,25.065786,0.000189,25.044171,0.1475,0.013,7.93520,0.00000
2829.00,7.93544,25.065841,0.000185,25.044234,0.1476,0.013,7.93544,0.00000
2830.00,7.93681,25.065868,0.000183,25.044210,0.1478,0.013,7.93681,0.00000
2831.00,7.93793,25.065884,0.000182,25.044191,0.1479,0.013,7.93793,0.00000
2832.00,7.93742,25.065819,0.000181,25.044083,0.1480,0.013,7.93742,0.00000
2833.00,7.93582,25.065828,0.000183,25.044095,0.1482,0.013,7.93582,0.00000
@16,1.0000,2.0, 2820.072 
2834.00,7.93489,25.065863,0.000184,25.044048,0.1483,0.013,7.93489,0.00000
2835.00,7.93522,25.065867,0.000188,25.044051,0.1485,0.013,7.93522,0.00000
2836.00,7.92719,25.065909,0.000188,25.044058,0.1486,0.013,7.92719,0.00000
2837.00,7.89744,25.066015,0.000190,25.044140,0.1488,0.013,7.89744,0.00000
2838.00,7.85329,25.066029,0.000188,25.044095,0.1490,0.014,7.85329,0.00000
2839.00,7.80835,25.066018,0.000194,25.044104,0.1491,0.014,7.80835,0.00000
2840.00,7.76740,25.066056,0.000194,25.044093,0.1493,0.014,7.76740,0.00000
2841.00,7.74197,25.066117,0.000198,25.044164,0.1494,0.014,7.74197,0.00000
2842.00,7.74206,25.066176,0.000199,25.044175,0.1495,0.014,7.74206,0.00000
2843.00,7.75871,25.066271,0.000200,25.044205,0.1496,0.014,7.75871,0.00000
2844.00,7.77685,25.066366,0.000194,25.044244,0.1497,0.014,7.77685,0.00000
2845.00,7.79403,25.066425,0.000191,25.044280,0.1498,0.014,7.79403,0.00000
2846.00,7.80769,25.066446,0.000191,25.044228,0.1499,0.014,7.80769,0.00000
2847.00,7.82092,25.066467,0.000189,25.044253,0.1500,0.014,7.82092,0.00000
2848.00,7.83560,25.066485,0.000189,25.044360,0.1501,0.014,7.83560,0.00000
2849.00,7.85094,25.066488,0.000190,25.044291,0.1501,0.014,7.85094,0.00000
2850.00,7.86154,25.066503,0.000189,25.044231,0.1501,0.014,7.86154,0.00000
2851.00,7.86866,25.066538,0.000184,25.044189,0.1502,0.015,7.86866,0.00000
2852.00,7.87293,25.066587,0.000182,25.044166,0.1502,0.015,7.87293,0.00000
2853.00,7.87485,25.066558,0.000184,25.044057,0.1502,0.015,7.87485,0.00000
2854.00,7.87557,25.066600,0.000182,25.044067,0.1503,0.015,7.87557,0.00000
2855.00,7.87770,25.066695,0.000183,25.044121,0.1503,0.015,7.87770,0.00000
2856.00,7.88136,25.066752,0.000183,25.044189,0.1504,0.015,7.88136,0.00000
2857.00,7.88658,25.066780,0.000189,25.044183,0.1505,0.015,7.88658,0.00000
2858.00,7.89205,25.066891,0.000189,25.044264,0.1505,0.015,7.89205,0.00000
2859.00,7.89762,25.066899,0.000192,25.044292,0.1505,0.015,7.89762,0.00000
2860.00,7.90287,25.066850,0.000194,25.044330,0.1506,0.015,7.90287,0.00000
2861.00,7.90601,25.066817,0.000202,25.044280,0.1505,0.015,7.90601,0.00000
2862.00,7.90747,25.066850,0.000201,25.044315,0.1505,0.015,7.90747,0.00000
2863.00,7.91053,25.066907,0.000202,25.044261,0.1505,0.015,7.91053,0.00000
2864.00,7.91289,25.066951,0.000205,25.044237,0.1505,0.015,7.91289,0.00000
2865.00,7.91503,25.066961,0.000207,25.044151,0.1505,0.015,7.91503,0.00000
2866.00,7.91829,25.066991,0.000211,25.044147,0.1505,0.015,7.91829,0.00000
2867.00,7.92230,25.066994,0.000215,25.044123,0.1505,0.015,7.92230,0.00000
2868.00,7.92446,25.066945,0.000210,25.044161,0.1505,0.016,7.92446,0.00000
2869.00,7.92665,25.067032,0.000211,25.044286,0.1505,0.016,7.92665,0.00000
2870.00,7.92833,25.067095,0.000207,25.044379,0.1505,0.016,7.92833,0.00000
2871.00,7.92988,25.067161,0.000204,25.044445,0.1505,0.016,7.92988,0.00000
2872.00,7.93082,25.067165,0.000202,25.044420,0.1504,0.016,7.93082,0.00000
2873.00,7.93200,25.067196,0.000202,25.044371,0.1504,0.016,7.93200,0.00000
2874.00,7.93258,25.067119,0.000198,25.044228,0.1504,0.016,7.93258,0.00000
2875.00,7.93321,25.067135,0.000199,25.044174,0.1504,0.016,7.93321,0.00000
2876.00,7.93323,25.067172,0.000199,25.044107,0.1503,0.016,7.93323,0.00000
2877.00,7.93321,25.067183,0.000193,25.044065,0.1503,0.016,7.93321,0.00000
2878.00,7.93258,25.067210,0.000191,25.044026,0.1503,0.017,7.93258,0.00000
2879.00,7.93281,25.067267,0.000194,25.044043,0.1503,0.017,7.93281,0.00000
2880.00,7.93288,25.067289,0.000194,25.044049,0.1503,0.017,7.93288,0.00000
2881.00,7.93317,25.067258,0.000188,25.044071,0.1503,0.017,7.93317,0.00000
2882.00,7.93384,25.067309,0.000191,25.044107,0.1502,0.017,7.93384,0.00000
2883.00,7.93405,25.067391,0.000199,25.044244,0.1502,0.017,7.93405,0.00000
2884.00,7.93432,25.067418,0.000201,25.044293,0.1502,0.017,7.93432,0.00000
2885.00,7.93515,25.067430,0.000205,25.044276,0.1502,0.017,7.93515,0.00000
2886.00,7.93558,25.067468,0.000210,25.044301,0.1501,0.017,7.93558,0.00000
2887.00,7.93568,25.067497,0.000209,25.044284,0.1501,0.017,7.93568,0.00000
2888.00,7.93677,25.067459,0.000206,25.044182,0.1501,0.017,7.93677,0.00000
2889.00,7.93708,25.067462,0.000202,25.044140,0.1501,0.017,7.93708,0.00000
2890.00,7.93659,25.067471,0.000200,25.044109,0.1501,0.017,7.93659,0.00000
2891.00,7.93658,25.067471,0.000196,25.044051,0.1501,0.017,7.93658,0.00000
2892.00,7.93553,25.067521,0.000196,25.044092,0.1501,0.017,7.93553,0.00000
2893.00,7.93406,25.067607,0.000195,25.044141,0.1501,0.017,7.93406,0.00000
2894.00,7.93397,25.067696,0.000196,25.044155,0.1501,0.018,7.93397,0.00000
2895.00,7.93413,25.067744,0.000195,25.044141,0.1501,0.018,7.93413,0.00000
2896.00,7.93354,25.067831,0.000194,25.044162,0.1501,0.018,7.93354,0.00000
2897.00,7.93527,25.067800,0.000195,25.044131,0.1501,0.018,7.93527,0.00000
2898.00,7.93583,25.067810,0.000198,25.044100,0.1501,0.018,7.93583,0.00000
2899.00,7.93634,25.067785,0.000196,25.044081,0.1501,0.018,7.93634,0.00000
2900.00,7.93713,25.067834,0.000194,25.044130,0.1501,0.018,7.93713,0.00000
2901.00,7.93692,25.067867,0.000199,25.044178,0.1501,0.018,7.93692,0.00000
2902.00,7.93628,25.067876,0.000199,25.044163,0.1501,0.018,7.93628,0.00000
2903.00,7.93652,25.067850,0.000196,25.044125,0.1500,0.018,7.93652,0.00000
2904.00,7.93570,25.067861,0.000190,25.044064,0.1500,0.018,7.93570,0.00000
2905.00,7.93543,25.067841,0.000192,25.044000,0.1500,0.018,7.93543,0.00000
2906.00,7.93620,25.067821,0.000189,25.043945,0.1499,0.018,7.93620,0.00000
2907.00,7.93704,25.067836,0.000188,25.043931,0.1499,0.018,7.93704,0.00000
2908.00,7.93727,25.067841,0.000188,25.043938,0.1499,0.018,7.93727,0.00000
2909.00,7.93781,25.067911,0.000193,25.044055,0.1499,0.018,7.93781,0.00000
2910.00,7.93740,25.067925,0.000190,25.044114,0.1498,0.018,7.93740,0.00000
2911.00,7.93780,25.067941,0.000190,25.044103,0.1498,0.018,7.93780,0.00000
2912.00,7.93657,25.068045,0.000189,25.044108,0.1498,0.018,7.93657,0.00000
2913.00,7.93647,25.068085,0.000186,25.044033,0.1497,0.019,7.93647,0.00000
2914.00,7.93509,25.068136,0.000184,25.043925,0.1497,0.019,7.93509,0.00000
2915.00,7.93468,25.068249,0.000182,25.043914,0.1496,0.019,7.93468,0.00000
2916.00,7.93414,25.068284,0.000184,25.043910,0.1496,0.019,7.93414,0.00000
2917.00,7.93445,25.068309,0.000186,25.043966,0.1496,0.019,7.93445,0.00000
2918.00,7.93543,25.068387,0.000191,25.044066,0.1495,0.019,7.93543,0.00000
2919.00,7.93613,25.068374,0.000194,25.044151,0.1495,0.019,7.93613,0.00000
2920.00,7.93659,25.068402,0.000192,25.044204,0.1494,0.019,7.93659,0.00000
2921.00,7.93741,25.068440,0.000186,25.044241,0.1494,0.019,7.93741,0.00000
2922.00,7.93739,25.068412,0.000189,25.044118,0.1494,0.019,7.93739,0.00000
2923.00,7.93626,25.068465,0.000189,25.044022,0.1494,0.020,7.93626,0.00000
2924.00,7.93662,25.068504,0.000190,25.043932,0.1494,0.020,7.93662,0.00000
2925.00,7.93791,25.068516,0.000192,25.043868,0.1493,0.020,7.93791,0.00000
2926.00,7.93855,25.068521,0.000194,25.043824,0.1493,0.019,7.93855,0.00000
2927.00,7.93906,25.068562,0.000191,25.043893,0.1493,0.019,7.93906,0.00000
2928.00,7.93823,25.068513,0.000189,25.043938,0.1493,0.020,7.93823,0.00000
2929.00,7.93857,25.068577,0.000186,25.044067,0.1493,0.020,7.93857,0.00000
2930.00,7.93695,25.068602,0.000187,25.044110,0.1492,0.020,7.93695,0.00000
2931.00,7.93574,25.068663,0.000188,25.044137,0.1492,0.020,7.93574,0.00000
2932.00,7.93572,25.068781,0.000187,25.044220,0.1491,0.020,7.93572,0.00000
2933.00,7.93727,25.068849,0.000187,25.044214,0.1490,0.020,7.93727,0.00000
2934.00,7.93731,25.068886,0.000189,25.044138,0.1489,0.020,7.93731,0.00000
2935.00,7.93827,25.068898,0.000191,25.044115,0.1489,0.020,7.93827,0.00000
2936.00,7.93917,25.068964,0.000192,25.044112,0.1488,0.020,7.93917,0.00000
2937.00,7.93908,25.068954,0.000194,25.044071,0.1487,0.020,7.93908,0.00000
2938.00,7.93851,25.069031,0.000196,25.044141,0.1487,0.020,7.93851,0.00000
2939.00,7.93790,25.069031,0.000196,25.044129,0.1486,0.020,7.93790,0.00000
2940.00,7.93720,25.069072,0.000197,25.044142,0.1486,0.020,7.93720,0.00000
2941.00,7.93635,25.069009,0.000195,25.044153,0.1485,0.020,7.93635,0.00000
2942.00,7.93510,25.069023,0.000197,25.044197,0.1485,0.020,7.93510,0.00000
2943.00,7.93432,25.068977,0.000192,25.044149,0.1485,0.021,7.93432,0.00000
2944.00,7.93446,25.068999,0.000190,25.044199,0.1484,0.021,7.93446,0.00000
2945.00,7.93465,25.068978,0.000184,25.044168,0.1484,0.021,7.93465,0.00000
2946.00,7.93430,25.069045,0.000185,25.044139,0.1484,0.021,7.93430,0.00000
2947.00,7.93492,25.069083,0.000184,25.044041,0.1484,0.021,7.93492,0.00000
2948.00,7.93602,25.069127,0.000187,25.044000,0.1484,0.021,7.93602,0.00000
2949.00,7.93635,25.069110,0.000188,25.043988,0.1484,0.021,7.93635,0.00000
2950.00,7.93670,25.069190,0.000192,25.044070,0.1484,0.021,7.93670,0.00000
2951.00,7.93686,25.069186,0.000195,25.044131,0.1484,0.021,7.93686,0.00000
2952.00,7.93764,25.069093,0.000196,25.044143,0.1484,0.021,7.93764,0.00000
2953.00,7.93716,25.069123,0.000202,25.044218,0.1483,0.021,7.93716,0.00000
2954.00,7.93710,25.069147,0.000204,25.044204,0.1483,0.021,7.93710,0.00000
2955.00,7.93604,25.069145,0.000200,25.044123,0.1484,0.021,7.93604,0.00000
2956.00,7.93601,25.069225,0.000201,25.044095,0.1484,0.021,7.93601,0.00000
2957.00,7.93520,25.069350,0.000198,25.044129,0.1484,0.021,7.93520,0.00000
2958.00,7.93610,25.069380,0.000191,25.044088,0.1484,0.022,7.93610,0.00000
2959.00,7.93619,25.069415,0.000190,25.044110,0.1484,0.022,7.93619,0.00000
2960.00,7.93717,25.069484,0.000202,25.044170,0.1483,0.021,7.93717,0.00000
2961.00,7.93663,25.069521,0.000201,25.044163,0.1483,0.021,7.93663,0.00000
2962.00,7.93677,25.069563,0.000204,25.044193,0.1483,0.021,7.93677,0.00000
2963.00,7.93566,25.069616,0.000207,25.044219,0.1484,0.021,7.93566,0.00000
2964.00,7.93571,25.069699,0.000207,25.044197,0.1484,0.021,7.93571,0.00000
2965.00,7.93456,25.069704,0.000202,25.044117,0.1484,0.022,7.93456,0.00000
2966.00,7.93518,25.069720,0.000196,25.044127,0.1484,0.022,7.93518,0.00000
2967.00,7.93561,25.069732,0.000192,25.044062,0.1484,0.022,7.93561,0.00000
2968.00,7.93563,25.069761,0.000195,25.044086,0.1484,0.022,7.93563,0.00000
2969.00,7.93443,25.069736,0.000190,25.044067,0.1484,0.022,7.93443,0.00000
2970.00,7.93526,25.069812,0.000185,25.044123,0.1484,0.022,7.93526,0.00000
2971.00,7.93474,25.069891,0.000190,25.044127,0.1484,0.023,7.93474,0.00000
2972.00,7.93396,25.069903,0.000193,25.044080,0.1484,0.023,7.93396,0.00000
2973.00,7.93421,25.069903,0.000192,25.044041,0.1484,0.023,7.93421,0.00000
2974.00,7.93580,25.069974,0.000196,25.044076,0.1484,0.022,7.93580,0.00000
2975.00,7.93547,25.069962,0.000198,25.044084,0.1483,0.022,7.93547,0.00000
2976.00,7.93608,25.069998,0.000196,25.044148,0.1483,0.022,7.93608,0.00000
2977.00,7.93800,25.070088,0.000192,25.044261,0.1483,0.023,7.93800,0.00000
2978.00,7.93840,25.070107,0.000197,25.044272,0.1483,0.023,7.93840,0.00000
2979.00,7.93806,25.070091,0.000201,25.044239,0.1484,0.023,7.93806,0.00000
2980.00,7.93769,25.070116,0.000200,25.044202,0.1484,0.023,7.93769,0.00000
2981.00,7.93733,25.070060,0.000199,25.044087,0.1484,0.023,7.93733,0.00000
2982.00,7.93552,25.070163,0.000195,25.044118,0.1484,0.023,7.93552,0.00000
2983.00,7.93532,25.070275,0.000188,25.044135,0.1485,0.023,7.93532,0.00000
2984.00,7.93527,25.070410,0.000180,25.044177,0.1485,0.024,7.93527,0.00000
2985.00,7.93567,25.070495,0.000177,25.044222,0.1485,0.024,7.93567,0.00000
2986.00,7.93593,25.070576,0.000179,25.044270,0.1485,0.024,7.93593,0.00000
2987.00,7.93563,25.070562,0.000180,25.044266,0.1485,0.024,7.93563,0.00000
2988.00,7.93606,25.070537,0.000185,25.044242,0.1485,0.024,7.93606,0.00000
2989.00,7.93588,25.070531,0.000187,25.044276,0.1485,0.024,7.93588,0.00000
2990.00,7.93528,25.070509,0.000188,25.044210,0.1485,0.024,7.93528,0.00000
2991.00,7.93501,25.070577,0.000190,25.044271,0.1485,0.024,7.93501,0.00000
2992.00,7.93495,25.070587,0.000197,25.044219,0.1485,0.024,7.93495,0.00000
2993.00,7.93532,25.070637,0.000197,25.044252,0.1485,0.024,7.93532,0.00000
2994.00,7.93523,25.070660,0.000197,25.044280,0.1485,0.024,7.93523,0.00000
2995.00,7.93614,25.070749,0.000196,25.044378,0.1484,0.024,7.93614,0.00000
2996.00,7.93648,25.070706,0.000191,25.044327,0.1484,0.025,7.93648,0.00000
2997.00,7.93731,25.070763,0.000193,25.044368,0.1483,0.025,7.93731,0.00000
2998.00,7.93621,25.070790,0.000195,25.044386,0.1482,0.025,7.93621,0.00000
2999.00,7.93555,25.070804,0.000199,25.044338,0.1482,0.024,7.93555,0.00000
3000.00,7.93535,25.070768,0.000201,25.044270,0.1481,0.024,7.93535,0.00000
3001.00,7.93542,25.070847,0.000203,25.044264,0.1480,0.024,7.93542,0.00000
3002.00,7.93438,25.070883,0.000200,25.044246,0.1480,0.024,7.93438,0.00000
3003.00,7.93438,25.070927,0.000196,25.044221,0.1479,0.025,7.93438,0.00000
3004.00,7.93496,25.070963,0.000192,25.044200,0.1479,0.025,7.93496,0.00000
3005.00,7.93470,25.070997,0.000197,25.044253,0.1478,0.025,7.93470,0.00000
3006.00,7.93423,25.071018,0.000195,25.044274,0.1477,0.025,7.93423,0.00000
3007.00,7.93460,25.070958,0.000192,25.044221,0.1476,0.025,7.93460,0.00000
3008.00,7.93434,25.070991,0.000191,25.044242,0.1475,0.025,7.93434,0.00000
3009.00,7.93477,25.071006,0.000188,25.044194,0.1474,0.025,7.93477,0.00000
3010.00,7.93460,25.071077,0.000182,25.044173,0.1473,0.026,7.93460,0.00000
3011.00,7.93538,25.071081,0.000189,25.044078,0.1472,0.025,7.93538,0.00000
3012.00,7.93565,25.071174,0.000188,25.044135,0.1471,0.026,7.93565,0.00000
3013.00,7.93610,25.071227,0.000188,25.044100,0.1470,0.026,7.93610,0.00000
@17,1.0000,2.0, 3000.053 
3014.00,7.93651,25.071243,0.000192,25.044205,0.1470,0.026,7.93651,0.00000
3015.00,7.93740,25.071227,0.000195,25.044235,0.1469,0.026,7.93740,0.00000
3016.00,7.93374,25.071193,0.000190,25.044294,0.1468,0.026,7.93374,0.00000
3017.00,7.91287,25.071189,0.000193,25.044298,0.1468,0.026,7.91287,0.00000
3018.00,7.87377,25.071145,0.000192,25.044297,0.1467,0.026,7.87377,0.00000
3019.00,7.83021,25.071193,0.000192,25.044270,0.1467,0.026,7.83021,0.00000
3020.00,7.79181,25.071181,0.000195,25.044205,0.1466,0.026,7.79181,0.00000
3021.00,7.76393,25.071238,0.000200,25.044213,0.1466,0.026,7.76393,0.00000
3022.00,7.75895,25.071220,0.000198,25.044137,0.1465,0.026,7.75895,0.00000
3023.00,7.77330,25.071246,0.000201,25.044153,0.1465,0.026,7.77330,0.00000
3024.00,7.79052,25.071277,0.000208,25.044142,0.1464,0.026,7.79052,0.00000
3025.00,7.80635,25.071405,0.000215,25.044223,0.1464,0.026,7.80635,0.00000
3026.00,7.81890,25.071425,0.000214,25.044187,0.1464,0.026,7.81890,0.00000
3027.00,7.83037,25.071459,0.000222,25.044205,0.1464,0.026,7.83037,0.00000
3028.00,7.84404,25.071460,0.000220,25.044148,0.1463,0.026,7.84404,0.00000
3029.00,7.86045,25.071450,0.000215,25.044111,0.1463,0.026,7.86045,0.00000
3030.00,7.87314,25.071429,0.000204,25.044040,0.1463,0.026,7.87314,0.00000
3031.00,7.88097,25.071459,0.000202,25.044055,0.1462,0.026,7.88097,0.00000
3032.00,7.88475,25.071475,0.000191,25.044062,0.1462,0.027,7.88475,0.00000
3033.00,7.88622,25.071536,0.000192,25.044108,0.1462,0.027,7.88622,0.00000
3034.00,7.88520,25.071591,0.000194,25.044133,0.1462,0.027,7.88520,0.00000
3035.00,7.88471,25.071608,0.000199,25.044104,0.1461,0.027,7.88471,0.00000
3036.00,7.88644,25.071653,0.000201,25.044114,0.1461,0.027,7.88644,0.00000
3037.00,7.89036,25.071713,0.000211,25.044118,0.1461,0.027,7.89036,0.00000
3038.00,7.89391,25.071748,0.000214,25.044128,0.1461,0.027,7.89391,0.00000
3039.00,7.89895,25.071749,0.000214,25.044057,0.1460,0.027,7.89895,0.00000
3040.00,7.90382,25.071766,0.000211,25.044023,0.1459,0.027,7.90382,0.00000
3041.00,7.90821,25.071742,0.000212,25.044004,0.1459,0.027,7.90821,0.00000
3042.00,7.91008,25.071758,0.000207,25.044009,0.1459,0.027,7.91008,0.00000
3043.00,7.91240,25.071781,0.000205,25.044010,0.1459,0.027,7.91240,0.00000
3044.00,7.91460,25.071806,0.000202,25.044090,0.1459,0.027,7.91460,0.00000
3045.00,7.91625,25.071840,0.000196,25.044127,0.1460,0.027,7.91625,0.00000
3046.00,7.91781,25.071946,0.000196,25.044162,0.1460,0.027,7.91781,0.00000
3047.00,7.92079,25.071918,0.000195,25.044122,0.1461,0.027,7.92079,0.00000
3048.00,7.92377,25.071934,0.000192,25.044151,0.1461,0.027,7.92377,0.00000
3049.00,7.92524,25.071971,0.000191,25.044163,0.1461,0.028,7.92524,0.00000
3050.00,7.92730,25.071953,0.000198,25.044177,0.1461,0.027,7.92730,0.00000
3051.00,7.92880,25.071997,0.000192,25.044218,0.1460,0.028,7.92880,0.00000
3052.00,7.93009,25.072038,0.000187,25.044227,0.1460,0.028,7.93009,0.00000
3053.00,7.92925,25.072094,0.000188,25.044181,0.1460,0.028,7.92925,0.00000
3054.00,7.92863,25.072175,0.000190,25.044190,0.1460,0.028,7.92863,0.00000
3055.00,7.92751,25.072187,0.000192,25.044113,0.1460,0.028,7.92751,0.00000
3056.00,7.92743,25.072164,0.000194,25.044057,0.1460,0.028,7.92743,0.00000
3057.00,7.92677,25.072275,0.000194,25.044116,0.1460,0.028,7.92677,0.00000
3058.00,7.92778,25.072288,0.000194,25.044051,0.1459,0.028,7.92778,0.00000
3059.00,7.92863,25.072259,0.000193,25.043933,0.1459,0.028,7.92863,0.00000
3060.00,7.93047,25.072285,0.000181,25.043975,0.1458,0.028,7.93047,0.00000
3061.00,7.93061,25.072305,0.000180,25.043974,0.1458,0.029,7.93061,0.00000
3062.00,7.93180,25.072235,0.000188,25.043914,0.1457,0.028,7.93180,0.00000
3063.00,7.93170,25.072257,0.000187,25.043944,0.1457,0.029,7.93170,0.00000
3064.00,7.93241,25.072313,0.000180,25.044016,0.1456,0.029,7.93241,0.00000
3065.00,7.93260,25.072375,0.000184,25.044062,0.1456,0.029,7.93260,0.00000
3066.00,7.93399,25.072385,0.000180,25.044016,0.1455,0.029,7.93399,0.00000
3067.00,7.93331,25.072500,0.000171,25.044038,0.1455,0.029,7.93331,0.00000
3068.00,7.93348,25.072599,0.000169,25.044119,0.1455,0.030,7.93348,0.00000
3069.00,7.93345,25.072642,0.000180,25.044122,0.1454,0.029,7.93345,0.00000
3070.00,7.93223,25.072748,0.000185,25.044128,0.1453,0.029,7.93223,0.00000
3071.00,7.93092,25.072845,0.000190,25.044169,0.1453,0.029,7.93092,0.00000
3072.00,7.93104,25.072902,0.000198,25.044202,0.1452,0.029,7.93104,0.00000
3073.00,7.93049,25.072892,0.000202,25.044169,0.1452,0.029,7.93049,0.00000
3074.00,7.92993,25.072946,0.000194,25.044212,0.1452,0.029,7.92993,0.00000
3075.00,7.93011,25.072931,0.000195,25.044184,0.1451,0.029,7.93011,0.00000
3076.00,7.93138,25.072955,0.000192,25.044176,0.1451,0.030,7.93138,0.00000
3077.00,7.93185,25.072977,0.000190,25.044182,0.1450,0.030,7.93185,0.00000
3078.00,7.93223,25.073009,0.000187,25.044192,0.1450,0.030,7.93223,0.00000
3079.00,7.93253,25.072990,0.000191,25.044140,0.1450,0.030,7.93253,0.00000
3080.00,7.93321,25.072990,0.000190,25.044095,0.1449,0.030,7.93321,0.00000
3081.00,7.93252,25.073035,0.000195,25.044125,0.1449,0.030,7.93252,0.00000
3082.00,7.93248,25.073003,0.000199,25.044050,0.1448,0.030,7.93248,0.00000
3083.00,7.93327,25.072995,0.000206,25.044008,0.1448,0.030,7.93327,0.00000
3084.00,7.93331,25.073065,0.000207,25.044021,0.1447,0.030,7.93331,0.00000
3085.00,7.93374,25.073148,0.000205,25.044118,0.1447,0.030,7.93374,0.00000
3086.00,7.93343,25.073167,0.000203,25.044117,0.1446,0.030,7.93343,0.00000
3087.00,7.93381,25.073227,0.000199,25.044153,0.1446,0.030,7.93381,0.00000
3088.00,7.93225,25.073300,0.000200,25.044193,0.1446,0.030,7.93225,0.00000
3089.00,7.93201,25.073276,0.000196,25.044169,0.1445,0.030,7.93201,0.00000
3090.00,7.93282,25.073253,0.000192,25.044088,0.1444,0.030,7.93282,0.00000
3091.00,7.93439,25.073267,0.000191,25.044010,0.1444,0.031,7.93439,0.00000
3092.00,7.93449,25.073233,0.000190,25.043942,0.1443,0.031,7.93449,0.00000
3093.00,7.93528,25.073228,0.000183,25.043937,0.1442,0.031,7.93528,0.00000
3094.00,7.93604,25.073258,0.000185,25.043935,0.1442,0.031,7.93604,0.00000
3095.00,7.93487,25.073273,0.000191,25.043919,0.1441,0.031,7.93487,0.00000
3096.00,7.93392,25.073281,0.000194,25.043936,0.1440,0.031,7.93392,0.00000
3097.00,7.93323,25.073330,0.000200,25.043967,0.1440,0.031,7.93323,0.00000
3098.00,7.93326,25.073338,0.000200,25.043980,0.1439,0.031,7.93326,0.00000
3099.00,7.93278,25.073324,0.000199,25.044020,0.1438,0.031,7.93278,0.00000
3100.00,7.93286,25.073343,0.000196,25.044030,0.1438,0.031,7.93286,0.00000
3101.00,7.93244,25.073359,0.000197,25.044064,0.1437,0.031,7.93244,0.00000
3102.00,7.93330,25.073430,0.000191,25.044058,0.1437,0.031,7.93330,0.00000
3103.00,7.93443,25.073462,0.000191,25.043981,0.1436,0.032,7.93443,0.00000
3104.00,7.93534,25.073521,0.000195,25.043941,0.1436,0.031,7.93534,0.00000
3105.00,7.93649,25.073573,0.000196,25.043942,0.1435,0.031,7.93649,0.00000
3106.00,7.93730,25.073634,0.000193,25.043976,0.1435,0.031,7.93730,0.00000
3107.00,7.93689,25.073650,0.000192,25.044019,0.1435,0.032,7.93689,0.00000
3108.00,7.93579,25.073696,0.000192,25.044036,0.1434,0.032,7.93579,0.00000
3109.00,7.93472,25.073734,0.000189,25.044001,0.1434,0.032,7.93472,0.00000
3110.00,7.93293,25.073816,0.000189,25.044003,0.1434,0.032,7.93293,0.00000
3111.00,7.93110,25.073835,0.000192,25.043940,0.1434,0.032,7.93110,0.00000
3112.00,7.93044,25.073839,0.000200,25.043945,0.1434,0.032,7.93044,0.00000
3113.00,7.93075,25.073868,0.000200,25.043962,0.1434,0.032,7.93075,0.00000
3114.00,7.93131,25.073929,0.000200,25.044025,0.1435,0.032,7.93131,0.00000
3115.00,7.93200,25.073962,0.000201,25.044118,0.1435,0.032,7.93200,0.00000
3116.00,7.93341,25.074029,0.000199,25.044200,0.1435,0.032,7.93341,0.00000
3117.00,7.93391,25.074049,0.000192,25.044174,0.1435,0.032,7.93391,0.00000
3118.00,7.93367,25.074110,0.000195,25.044191,0.1435,0.032,7.93367,0.00000
3119.00,7.93296,25.074122,0.000197,25.044184,0.1435,0.032,7.93296,0.00000
3120.00,7.93418,25.074080,0.000192,25.044080,0.1435,0.032,7.93418,0.00000
3121.00,7.93438,25.074089,0.000192,25.044034,0.1435,0.033,7.93438,0.00000
3122.00,7.93447,25.074151,0.000194,25.043985,0.1435,0.033,7.93447,0.00000
3123.00,7.93487,25.074211,0.000193,25.043973,0.1435,0.033,7.93487,0.00000
3124.00,7.93483,25.074249,0.000186,25.043978,0.1435,0.033,7.93483,0.00000
3125.00,7.93400,25.074302,0.000188,25.044031,0.1435,0.033,7.93400,0.00000
3126.00,7.93387,25.074342,0.000192,25.044033,0.1435,0.034,7.93387,0.00000
3127.00,7.93442,25.074374,0.000197,25.044097,0.1435,0.033,7.93442,0.00000
3128.00,7.93466,25.074356,0.000198,25.044146,0.1435,0.033,7.93466,0.00000
3129.00,7.93506,25.074352,0.000206,25.044131,0.1435,0.033,7.93506,0.00000
3130.00,7.93504,25.074378,0.000211,25.044156,0.1435,0.033,7.93504,0.00000
3131.00,7.93526,25.074414,0.000208,25.044147,0.1435,0.033,7.93526,0.00000
3132.00,7.93435,25.074506,0.000203,25.044162,0.1435,0.034,7.93435,0.00000
3133.00,7.93293,25.074538,0.000204,25.044073,0.1435,0.034,7.93293,0.00000
3134.00,7.93295,25.074650,0.000201,25.044091,0.1435,0.034,7.93295,0.00000
3135.00,7.93116,25.074732,0.000204,25.044122,0.1435,0.034,7.93116,0.00000
3136.00,7.93077,25.074733,0.000201,25.044151,0.1435,0.034,7.93077,0.00000
3137.00,7.93071,25.074755,0.000202,25.044196,0.1434,0.034,7.93071,0.00000
3138.00,7.93077,25.074763,0.000203,25.044270,0.1434,0.034,7.93077,0.00000
3139.00,7.93024,25.074792,0.000207,25.044305,0.1434,0.034,7.93024,0.00000
3140.00,7.93121,25.074792,0.000205,25.044234,0.1433,0.034,7.93121,0.00000
3141.00,7.93039,25.074844,0.000207,25.044257,0.1433,0.034,7.93039,0.00000
3142.00,7.92963,25.074803,0.000209,25.044181,0.1433,0.034,7.92963,0.00000
3143.00,7.92958,25.074853,0.000211,25.044165,0.1433,0.034,7.92958,0.00000
3144.00,7.93016,25.074839,0.000208,25.044118,0.1433,0.034,7.93016,0.00000
3145.00,7.93053,25.074856,0.000209,25.044111,0.1433,0.034,7.93053,0.00000
3146.00,7.93102,25.074856,0.000216,25.044123,0.1432,0.034,7.93102,0.00000
3147.00,7.93186,25.074883,0.000218,25.044168,0.1432,0.034,7.93186,0.00000
3148.00,7.93216,25.074930,0.000217,25.044189,0.1432,0.034,7.93216,0.00000
3149.00,7.93168,25.074980,0.000223,25.044222,0.1432,0.034,7.93168,0.00000
3150.00,7.93220,25.075037,0.000221,25.044253,0.1432,0.034,7.93220,0.00000
3151.00,7.93298,25.075051,0.000216,25.044130,0.1431,0.034,7.93298,0.00000
3152.00,7.93313,25.075094,0.000215,25.044065,0.1432,0.034,7.93313,0.00000
3153.00,7.93383,25.075083,0.000209,25.044045,0.1432,0.035,7.93383,0.00000
3154.00,7.93447,25.075114,0.000200,25.044105,0.1432,0.035,7.93447,0.00000
3155.00,7.93400,25.075170,0.000201,25.044118,0.1432,0.035,7.93400,0.00000
3156.00,7.93379,25.075255,0.000204,25.044180,0.1432,0.035,7.93379,0.00000
3157.00,7.93332,25.075346,0.000205,25.044258,0.1432,0.035,7.93332,0.00000
3158.00,7.93343,25.075434,0.000212,25.044260,0.1432,0.035,7.93343,0.00000
3159.00,7.93341,25.075485,0.000219,25.044216,0.1432,0.035,7.93341,0.00000
3160.00,7.93374,25.075499,0.000219,25.044272,0.1432,0.034,7.93374,0.00000
3161.00,7.93379,25.075524,0.000215,25.044336,0.1432,0.035,7.93379,0.00000
3162.00,7.93448,25.075458,0.000210,25.044309,0.1431,0.035,7.93448,0.00000
3163.00,7.93491,25.075484,0.000205,25.044360,0.1431,0.035,7.93491,0.00000
3164.00,7.93484,25.075427,0.000199,25.044346,0.1431,0.035,7.93484,0.00000
3165.00,7.93469,25.075428,0.000196,25.044275,0.1431,0.035,7.93469,0.00000
3166.00,7.93439,25.075360,0.000196,25.044141,0.1431,0.036,7.93439,0.00000
3167.00,7.93393,25.075412,0.000198,25.044140,0.1431,0.036,7.93393,0.00000
3168.00,7.93303,25.075369,0.000199,25.044096,0.1431,0.036,7.93303,0.00000
3169.00,7.93279,25.075416,0.000203,25.044107,0.1431,0.036,7.93279,0.00000
3170.00,7.93225,25.075466,0.000206,25.044116,0.1431,0.036,7.93225,0.00000
3171.00,7.93254,25.075572,0.000212,25.044190,0.1431,0.036,7.93254,0.00000
3172.00,7.93318,25.075623,0.000215,25.044188,0.1432,0.036,7.93318,0.00000
3173.00,7.93411,25.075663,0.000214,25.044170,0.1432,0.036,7.93411,0.00000
3174.00,7.93435,25.075668,0.000207,25.044055,0.1432,0.036,7.93435,0.00000
3175.00,7.93424,25.075675,0.000206,25.044070,0.1432,0.036,7.93424,0.00000
3176.00,7.93407,25.075717,0.000200,25.044051,0.1432,0.036,7.93407,0.00000
3177.00,7.93370,25.075707,0.000200,25.044044,0.1431,0.036,7.93370,0.00000
3178.00,7.93251,25.075718,0.000201,25.044039,0.1431,0.036,7.93251,0.00000
3179.00,7.93310,25.075737,0.000199,25.044058,0.1431,0.036,7.93310,0.00000
3180.00,7.93330,25.075764,0.000200,25.044039,0.1431,0.036,7.93330,0.00000
3181.00,7.93327,25.075734,0.000203,25.044042,0.1431,0.036,7.93327,0.00000
3182.00,7.93318,25.075770,0.000200,25.044042,0.1431,0.037,7.93318,0.00000
3183.00,7.93364,25.075802,0.000200,25.044014,0.1431,0.037,7.93364,0.00000
3184.00,7.93364,25.075835,0.000198,25.044029,0.1430,0.037,7.93364,0.00000
3185.00,7.93382,25.075800,0.000192,25.043977,0.1431,0.037,7.93382,0.00000
3186.00,7.93339,25.075831,0.000189,25.043947,0.1430,0.037,7.93339,0.00000
3187.00,7.93307,25.075877,0.000191,25.043955,0.1430,0.037,7.93307,0.00000
3188.00,7.93311,25.075933,0.000189,25.044019,0.1430,0.037,7.93311,0.00000
3189.00,7.93264,25.075897,0.000194,25.044040,0.1430,0.037,7.93264,0.00000
3190.00,7.93275,25.075932,0.000198,25.044094,0.1429,0.037,7.93275,0.00000
3191.00,7.93388,25.075871,0.000201,25.044009,0.1429,0.037,7.93388,0.00000
3192.00,7.93464,25.075887,0.000202,25.043984,0.1429,0.037,7.93464,0.00000
3193.00,7.93466,25.075911,0.000202,25.043915,0.1429,0.037,7.93466,0.00000
3194.00,7.93420,25.076067,0.000206,25.043978,0.1429,0.037,7.93420,0.00000
@18,1.0000,2.0, 3180.03 
3195.00,7.93361,25.076113,0.000211,25.043982,0.1429,0.037,7.93361,0.00000
3196.00,7.93010,25.076186,0.000208,25.044096,0.1429,0.037,7.93010,0.00000
3197.00,7.91047,25.076201,0.000204,25.044166,0.1430,0.037,7.91047,0.00000
3198.00,7.87544,25.076268,0.000205,25.044238,0.1430,0.037,7.87544,0.00000
3199.00,7.83854,25.076273,0.000206,25.044246,0.1430,0.038,7.83854,0.00000
3200.00,7.80581,25.076300,0.000203,25.044218,0.1431,0.038,7.80581,0.00000
3201.00,7.78331,25.076372,0.000200,25.044233,0.1431,0.038,7.78331,0.00000
3202.00,7.78200,25.076402,0.000201,25.044149,0.1432,0.038,7.78200,0.00000
3203.00,7.79699,25.076348,0.000199,25.044051,0.1432,0.038,7.79699,0.00000
3204.00,7.81353,25.076386,0.000193,25.043985,0.1433,0.038,7.81353,0.00000
3205.00,7.82863,25.076375,0.000189,25.043956,0.1433,0.038,7.82863,0.00000
3206.00,7.83987,25.076398,0.000190,25.043942,0.1433,0.038,7.83987,0.00000
3207.00,7.84948,25.076449,0.000192,25.043984,0.1433,0.038,7.84948,0.00000
3208.00,7.86096,25.076475,0.000191,25.043989,0.1433,0.038,7.86096,0.00000
3209.00,7.87403,25.076448,0.000199,25.043928,0.1433,0.038,7.87403,0.00000
3210.00,7.88446,25.076518,0.000201,25.043947,0.1433,0.038,7.88446,0.00000
3211.00,7.89088,25.076576,0.000208,25.043941,0.1433,0.038,7.89088,0.00000
3212.00,7.89407,25.076583,0.000207,25.043902,0.1433,0.038,7.89407,0.00000
3213.00,7.89437,25.076626,0.000210,25.043969,0.1433,0.038,7.89437,0.00000
3214.00,7.89448,25.076687,0.000209,25.044159,0.1434,0.038,7.89448,0.00000
3215.00,7.89522,25.076764,0.000207,25.044220,0.1434,0.038,7.89522,0.00000
3216.00,7.89581,25.076781,0.000204,25.044195,0.1434,0.038,7.89581,0.00000
3217.00,7.89626,25.076837,0.000205,25.044227,0.1435,0.039,7.89626,0.00000
3218.00,7.89813,25.076873,0.000206,25.044240,0.1435,0.039,7.89813,0.00000
3219.00,7.90059,25.076913,0.000201,25.044114,0.1434,0.039,7.90059,0.00000
3220.00,7.90330,25.076942,0.000200,25.044095,0.1434,0.039,7.90330,0.00000
3221.00,7.90709,25.076926,0.000193,25.044079,0.1434,0.039,7.90709,0.00000
3222.00,7.91086,25.076958,0.000193,25.044044,0.1434,0.039,7.91086,0.00000
3223.00,7.91343,25.076991,0.000195,25.044026,0.1435,0.040,7.91343,0.00000
3224.00,7.91560,25.077008,0.000197,25.044012,0.1435,0.040,7.91560,0.00000
3225.00,7.91731,25.076995,0.000196,25.043985,0.1435,0.040,7.91731,0.00000
3226.00,7.91761,25.077095,0.000202,25.044072,0.1434,0.040,7.91761,0.00000
3227.00,7.91923,25.077112,0.000199,25.044127,0.1434,0.040,7.91923,0.00000
3228.00,7.92135,25.077156,0.000198,25.044150,0.1434,0.040,7.92135,0.00000
3229.00,7.92297,25.077180,0.000202,25.044200,0.1434,0.040,7.92297,0.00000
3230.00,7.92356,25.077237,0.000205,25.044251,0.1434,0.040,7.92356,0.00000
3231.00,7.92540,25.077209,0.000202,25.044248,0.1434,0.040,7.92540,0.00000
3232.00,7.92624,25.077235,0.000207,25.044246,0.1434,0.040,7.92624,0.00000
3233.00,7.92662,25.077327,0.000204,25.044266,0.1434,0.040,7.92662,0.00000
3234.00,7.92680,25.077368,0.000199,25.044250,0.1434,0.040,7.92680,0.00000
3235.00,7.92811,25.077392,0.000198,25.044192,0.1433,0.040,7.92811,0.00000
3236.00,7.92835,25.077468,0.000198,25.044174,0.1433,0.040,7.92835,0.00000
3237.00,7.92748,25.077512,0.000197,25.044109,0.1433,0.040,7.92748,0.00000
3238.00,7.92722,25.077473,0.000197,25.044036,0.1433,0.040,7.92722,0.00000
3239.00,7.92653,25.077529,0.000202,25.044046,0.1433,0.040,7.92653,0.00000
3240.00,7.92687,25.077528,0.000202,25.044059,0.1433,0.041,7.92687,0.00000
3241.00,7.92749,25.077494,0.000203,25.044077,0.1433,0.041,7.92749,0.00000
3242.00,7.92854,25.077529,0.000204,25.044166,0.1433,0.041,7.92854,0.00000
3243.00,7.92944,25.077568,0.000206,25.044177,0.1433,0.041,7.92944,0.00000
3244.00,7.93135,25.077543,0.000202,25.044129,0.1433,0.041,7.93135,0.00000
3245.00,7.93097,25.077579,0.000205,25.044108,0.1433,0.041,7.93097,0.00000
3246.00,7.93068,25.077643,0.000204,25.044061,0.1433,0.041,7.93068,0.00000
3247.00,7.93055,25.077638,0.000201,25.044006,0.1433,0.041,7.93055,0.00000
3248.00,7.93038,25.077667,0.000201,25.043995,0.1433,0.041,7.93038,0.00000
3249.00,7.92925,25.077698,0.000204,25.044016,0.1433,0.041,7.92925,0.00000
3250.00,7.92935,25.077751,0.000202,25.044018,0.1433,0.041,7.92935,0.00000
3251.00,7.92939,25.077794,0.000202,25.044044,0.1433,0.041,7.92939,0.00000
3252.00,7.93051,25.077856,0.000208,25.044069,0.1433,0.041,7.93051,0.00000
3253.00,7.93042,25.077883,0.000211,25.044159,0.1433,0.041,7.93042,0.00000
3254.00,7.93059,25.077913,0.000216,25.044218,0.1434,0.041,7.93059,0.00000
3255.00,7.93061,25.077894,0.000214,25.044205,0.1434,0.041,7.93061,0.00000
3256.00,7.93094,25.077946,0.000214,25.044134,0.1435,0.041,7.93094,0.00000
3257.00,7.93001,25.077913,0.000208,25.044052,0.1435,0.041,7.93001,0.00000
3258.00,7.93026,25.077930,0.000204,25.043959,0.1435,0.042,7.93026,0.00000
3259.00,7.93076,25.077960,0.000198,25.043883,0.1435,0.042,7.93076,0.00000
3260.00,7.93109,25.078035,0.000204,25.043890,0.1435,0.042,7.93109,0.00000
3261.00,7.93065,25.078026,0.000205,25.043971,0.1436,0.042,7.93065,0.00000
3262.00,7.93085,25.078081,0.000211,25.044023,0.1436,0.042,7.93085,0.00000
3263.00,7.93072,25.078094,0.000214,25.044045,0.1436,0.042,7.93072,0.00000
3264.00,7.93024,25.078113,0.000213,25.044077,0.1437,0.042,7.93024,0.00000
3265.00,7.92986,25.078118,0.000211,25.044128,0.1438,0.042,7.92986,0.00000
3266.00,7.92931,25.078143,0.000210,25.044111,0.1438,0.042,7.92931,0.00000
3267.00,7.92869,25.078192,0.000207,25.044121,0.1439,0.042,7.92869,0.00000
3268.00,7.92908,25.078229,0.000203,25.044090,0.1440,0.043,7.92908,0.00000
3269.00,7.92971,25.078265,0.000202,25.044047,0.1441,0.043,7.92971,0.00000
3270.00,7.93121,25.078340,0.000202,25.043993,0.1442,0.043,7.93121,0.00000
3271.00,7.93142,25.078420,0.000205,25.044034,0.1443,0.043,7.93142,0.00000
3272.00,7.93242,25.078471,0.000202,25.044077,0.1444,0.043,7.93242,0.00000
3273.00,7.93204,25.078543,0.000204,25.044137,0.1445,0.043,7.93204,0.00000
3274.00,7.93157,25.078608,0.000205,25.044199,0.1446,0.043,7.93157,0.00000
3275.00,7.93055,25.078587,0.000208,25.044215,0.1447,0.042,7.93055,0.00000
3276.00,7.93138,25.078621,0.000206,25.044215,0.1448,0.042,7.93138,0.00000
3277.00,7.93049,25.078677,0.000212,25.044166,0.1449,0.042,7.93049,0.00000
3278.00,7.93130,25.078637,0.000211,25.044107,0.1449,0.042,7.93130,0.00000
3279.00,7.93166,25.078658,0.000210,25.044084,0.1450,0.042,7.93166,0.00000
3280.00,7.93177,25.078723,0.000205,25.044124,0.1451,0.043,7.93177,0.00000
3281.00,7.93189,25.078723,0.000203,25.044102,0.1452,0.043,7.93189,0.00000
3282.00,7.93230,25.078719,0.000200,25.044156,0.1454,0.043,7.93230,0.00000
3283.00,7.93171,25.078785,0.000198,25.044213,0.1455,0.043,7.93171,0.00000
3284.00,7.93179,25.078777,0.000193,25.044200,0.1456,0.043,7.93179,0.00000
3285.00,7.93171,25.078794,0.000194,25.044215,0.1457,0.043,7.93171,0.00000
3286.00,7.93072,25.078835,0.000195,25.044234,0.1458,0.043,7.93072,0.00000
3287.00,7.93106,25.078846,0.000190,25.044233,0.1459,0.044,7.93106,0.00000
3288.00,7.93156,25.078854,0.000189,25.044198,0.1460,0.044,7.93156,0.00000
3289.00,7.93104,25.078952,0.000191,25.044221,0.1461,0.044,7.93104,0.00000
3290.00,7.93102,25.078997,0.000193,25.044228,0.1462,0.044,7.93102,0.00000
3291.00,7.93173,25.078997,0.000192,25.044254,0.1463,0.044,7.93173,0.00000
3292.00,7.93123,25.079070,0.000198,25.044298,0.1464,0.044,7.93123,0.00000
3293.00,7.93049,25.079184,0.000201,25.044379,0.1466,0.044,7.93049,0.00000
3294.00,7.93126,25.079174,0.000205,25.044373,0.1467,0.044,7.93126,0.00000
3295.00,7.93178,25.079158,0.000203,25.044314,0.1467,0.044,7.93178,0.00000
3296.00,7.93129,25.079250,0.000204,25.044317,0.1468,0.044,7.93129,0.00000
3297.00,7.93191,25.079231,0.000204,25.044287,0.1469,0.044,7.93191,0.00000
3298.00,7.93149,25.079184,0.000198,25.044307,0.1470,0.044,7.93149,0.00000
3299.00,7.93039,25.079298,0.000196,25.044362,0.1470,0.045,7.93039,0.00000
3300.00,7.92912,25.079431,0.000199,25.044462,0.1471,0.045,7.92912,0.00000
3301.00,7.92912,25.079400,0.000198,25.044444,0.1472,0.045,7.92912,0.00000
3302.00,7.92792,25.079426,0.000201,25.044385,0.1473,0.045,7.92792,0.00000
3303.00,7.92778,25.079451,0.000202,25.044274,0.1474,0.045,7.92778,0.00000
3304.00,7.92735,25.079415,0.000204,25.044254,0.1474,0.045,7.92735,0.00000
3305.00,7.92637,25.079365,0.000207,25.044179,0.1475,0.045,7.92637,0.00000
3306.00,7.92575,25.079414,0.000211,25.044164,0.1476,0.045,7.92575,0.00000
3307.00,7.92532,25.079458,0.000210,25.044193,0.1477,0.045,7.92532,0.00000
3308.00,7.92474,25.079529,0.000214,25.044232,0.1478,0.045,7.92474,0.00000
3309.00,7.92430,25.079614,0.000216,25.044274,0.1479,0.045,7.92430,0.00000
3310.00,7.92499,25.079664,0.000210,25.044260,0.1480,0.045,7.92499,0.00000
3311.00,7.92535,25.079690,0.000204,25.044237,0.1481,0.045,7.92535,0.00000
3312.00,7.92653,25.079739,0.000200,25.044237,0.1482,0.046,7.92653,0.00000
3313.00,7.92737,25.079757,0.000202,25.044211,0.1484,0.046,7.92737,0.00000
3314.00,7.92861,25.079717,0.000201,25.044151,0.1485,0.046,7.92861,0.00000
3315.00,7.92888,25.079699,0.000202,25.044155,0.1486,0.046,7.92888,0.00000
3316.00,7.93014,25.079687,0.000203,25.044130,0.1486,0.046,7.93014,0.00000
3317.00,7.92949,25.079693,0.000209,25.044104,0.1488,0.046,7.92949,0.00000
3318.00,7.92978,25.079749,0.000209,25.044182,0.1488,0.046,7.92978,0.00000
3319.00,7.92961,25.079747,0.000205,25.044138,0.1489,0.046,7.92961,0.00000
3320.00,7.93027,25.079750,0.000206,25.044123,0.1490,0.046,7.93027,0.00000
3321.00,7.92892,25.079787,0.000206,25.044122,0.1491,0.046,7.92892,0.00000
3322.00,7.92906,25.079813,0.000202,25.044134,0.1492,0.046,7.92906,0.00000
3323.00,7.92854,25.079771,0.000197,25.044089,0.1492,0.046,7.92854,0.00000
3324.00,7.92894,25.079831,0.000198,25.044138,0.1493,0.046,7.92894,0.00000
3325.00,7.92886,25.079877,0.000198,25.044144,0.1494,0.046,7.92886,0.00000
3326.00,7.92942,25.079907,0.000193,25.044160,0.1494,0.046,7.92942,0.00000
3327.00,7.92911,25.079895,0.000189,25.044105,0.1495,0.047,7.92911,0.00000
3328.00,7.92938,25.079933,0.000190,25.044072,0.1495,0.047,7.92938,0.00000
3329.00,7.92915,25.079938,0.000191,25.044003,0.1496,0.047,7.92915,0.00000
3330.00,7.92821,25.079987,0.000197,25.044066,0.1497,0.047,7.92821,0.00000
3331.00,7.92783,25.080041,0.000204,25.044078,0.1497,0.047,7.92783,0.00000
3332.00,7.92940,25.080098,0.000198,25.044099,0.1497,0.047,7.92940,0.00000
3333.00,7.93035,25.080140,0.000198,25.044047,0.1497,0.047,7.93035,0.00000
3334.00,7.93149,25.080101,0.000200,25.044033,0.1497,0.047,7.93149,0.00000
3335.00,7.93256,25.080090,0.000195,25.043936,0.1498,0.047,7.93256,0.00000
3336.00,7.93324,25.080130,0.000191,25.043951,0.1498,0.047,7.93324,0.00000
3337.00,7.93148,25.080189,0.000197,25.044056,0.1498,0.047,7.93148,0.00000
3338.00,7.93068,25.080255,0.000197,25.044131,0.1499,0.047,7.93068,0.00000
3339.00,7.92981,25.080325,0.000200,25.044189,0.1499,0.047,7.92981,0.00000
3340.00,7.92874,25.080432,0.000199,25.044269,0.1499,0.048,7.92874,0.00000
3341.00,7.92737,25.080448,0.000198,25.044311,0.1499,0.048,7.92737,0.00000
3342.00,7.92809,25.080451,0.000201,25.044300,0.1500,0.048,7.92809,0.00000
3343.00,7.92830,25.080460,0.000203,25.044334,0.1500,0.048,7.92830,0.00000
3344.00,7.92844,25.080489,0.000201,25.044314,0.1500,0.048,7.92844,0.00000
3345.00,7.92760,25.080425,0.000203,25.044191,0.1500,0.048,7.92760,0.00000
3346.00,7.92770,25.080439,0.000209,25.044097,0.1500,0.048,7.92770,0.00000
3347.00,7.92768,25.080445,0.000205,25.044018,0.1501,0.048,7.92768,0.00000
3348.00,7.92784,25.080418,0.000202,25.043948,0.1501,0.048,7.92784,0.00000
3349.00,7.92781,25.080454,0.000198,25.043938,0.1501,0.048,7.92781,0.00000
3350.00,7.92874,25.080486,0.000198,25.043980,0.1501,0.048,7.92874,0.00000
3351.00,7.92926,25.080518,0.000200,25.044024,0.1501,0.048,7.92926,0.00000
3352.00,7.92907,25.080592,0.000201,25.044089,0.1501,0.048,7.92907,0.00000
3353.00,7.92784,25.080661,0.000207,25.044138,0.1502,0.048,7.92784,0.00000
3354.00,7.92667,25.080706,0.000206,25.044170,0.1502,0.048,7.92667,0.00000
3355.00,7.92761,25.080789,0.000208,25.044223,0.1502,0.048,7.92761,0.00000
3356.00,7.92738,25.080783,0.000205,25.044138,0.1502,0.048,7.92738,0.00000
3357.00,7.92781,25.080762,0.000208,25.044094,0.1502,0.048,7.92781,0.00000
3358.00,7.92868,25.080759,0.000207,25.044104,0.1503,0.048,7.92868,0.00000
3359.00,7.92901,25.080760,0.000212,25.044138,0.1503,0.048,7.92901,0.00000
3360.00,7.92965,25.080758,0.000210,25.044139,0.1503,0.048,7.92965,0.00000
3361.00,7.93094,25.080795,0.000209,25.044227,0.1503,0.048,7.93094,0.00000
3362.00,7.93085,25.080812,0.000209,25.044226,0.1503,0.048,7.93085,0.00000
3363.00,7.93185,25.080851,0.000206,25.044210,0.1503,0.049,7.93185,0.00000
3364.00,7.93236,25.080882,0.000201,25.044131,0.1504,0.049,7.93236,0.00000
3365.00,7.93145,25.080923,0.000204,25.044047,0.1504,0.049,7.93145,0.00000
3366.00,7.93030,25.080933,0.000209,25.043981,0.1504,0.049,7.93030,0.00000
3367.00,7.92996,25.081039,0.000205,25.043998,0.1505,0.049,7.92996,0.00000
3368.00,7.92870,25.081057,0.000209,25.043960,0.1504,0.049,7.92870,0.00000
3369.00,7.92853,25.081154,0.000205,25.043988,0.1504,0.049,7.92853,0.00000
3370.00,7.92822,25.081199,0.000199,25.044077,0.1505,0.049,7.92822,0.00000
3371.00,7.92796,25.081266,0.000195,25.044122,0.1505,0.049,7.92796,0.00000
3372.00,7.92738,25.081221,0.000199,25.044083,0.1505,0.049,7.92738,0.00000
3373.00,7.92697,25.081262,0.000197,25.044135,0.1505,0.049,7.92697,0.00000
3374.00,7.92643,25.081266,0.000201,25.044151,0.1505,0.049,7.92643,0.00000
@19,1.0000,2.0, 3360.1 
3375.00,7.92616,25.081286,0.000204,25.044131,0.1506,0.049,7.92616,0.00000
3376.00,7.92463,25.081294,0.000199,25.044087,0.1506,0.049,7.92463,0.00000
3377.00,7.91157,25.081322,0.000194,25.044079,0.1506,0.050,7.91157,0.00000
3378.00,7.88243,25.081330,0.000192,25.043993,0.1506,0.050,7.88243,0.00000
3379.00,7.85119,25.081330,0.000193,25.043961,0.1507,0.050,7.85119,0.00000
3380.00,7.82273,25.081367,0.000192,25.043981,0.1507,0.050,7.82273,0.00000
3381.00,7.80325,25.081394,0.000192,25.044010,0.1507,0.050,7.80325,0.00000
3382.00,7.79975,25.081406,0.000197,25.044015,0.1506,0.050,7.79975,0.00000
3383.00,7.81333,25.081446,0.000193,25.044092,0.1506,0.050,7.81333,0.00000
3384.00,7.82835,25.081454,0.000190,25.044138,0.1506,0.051,7.82835,0.00000
3385.00,7.84227,25.081457,0.000188,25.044184,0.1506,0.051,7.84227,0.00000
3386.00,7.85274,25.081422,0.000192,25.044097,0.1506,0.051,7.85274,0.00000
3387.00,7.86126,25.081490,0.000187,25.044107,0.1506,0.051,7.86126,0.00000
3388.00,7.87033,25.081519,0.000190,25.044071,0.1506,0.051,7.87033,0.00000
3389.00,7.87987,25.081549,0.000195,25.044041,0.1505,0.051,7.87987,0.00000
3390.00,7.88880,25.081607,0.000197,25.044025,0.1505,0.051,7.88880,0.00000
3391.00,7.89289,25.081670,0.000200,25.044105,0.1505,0.051,7.89289,0.00000
3392.00,7.89457,25.081653,0.000207,25.044084,0.1505,0.051,7.89457,0.00000
3393.00,7.89410,25.081643,0.000208,25.044102,0.1505,0.051,7.89410,0.00000
3394.00,7.89524,25.081648,0.000207,25.044060,0.1505,0.051,7.89524,0.00000
3395.00,7.89481,25.081633,0.000210,25.044000,0.1505,0.051,7.89481,0.00000
3396.00,7.89598,25.081737,0.000211,25.044019,0.1504,0.051,7.89598,0.00000
3397.00,7.89719,25.081807,0.000206,25.043997,0.1504,0.051,7.89719,0.00000
3398.00,7.89973,25.081839,0.000208,25.043935,0.1503,0.051,7.89973,0.00000
3399.00,7.90128,25.081899,0.000206,25.043947,0.1503,0.051,7.90128,0.00000
3400.00,7.90407,25.081963,0.000203,25.043927,0.1502,0.052,7.90407,0.00000
3401.00,7.90703,25.081933,0.000200,25.043898,0.1502,0.052,7.90703,0.00000
3402.00,7.91016,25.081962,0.000203,25.043953,0.1501,0.052,7.91016,0.00000
3403.00,7.91184,25.082011,0.000206,25.043966,0.1501,0.052,7.91184,0.00000
3404.00,7.91371,25.082065,0.000207,25.044014,0.1500,0.052,7.91371,0.00000
3405.00,7.91519,25.082099,0.000209,25.044061,0.1500,0.052,7.91519,0.00000
3406.00,7.91663,25.082177,0.000212,25.044120,0.1499,0.052,7.91663,0.00000
3407.00,7.91781,25.082220,0.000213,25.044105,0.1499,0.052,7.91781,0.00000
3408.00,7.91930,25.082276,0.000212,25.044113,0.1498,0.052,7.91930,0.00000
3409.00,7.92058,25.082319,0.000210,25.044084,0.1498,0.052,7.92058,0.00000
3410.00,7.92089,25.082373,0.000208,25.044105,0.1497,0.052,7.92089,0.00000
3411.00,7.92218,25.082397,0.000204,25.044127,0.1497,0.052,7.92218,0.00000
3412.00,7.92338,25.082476,0.000205,25.044211,0.1497,0.052,7.92338,0.00000
3413.00,7.92465,25.082542,0.000201,25.044313,0.1497,0.052,7.92465,0.00000
3414.00,7.92495,25.082552,0.000206,25.044328,0.1496,0.052,7.92495,0.00000
3415.00,7.92540,25.082588,0.000208,25.044291,0.1496,0.052,7.92540,0.00000
3416.00,7.92401,25.082574,0.000209,25.044249,0.1496,0.053,7.92401,0.00000
3417.00,7.92299,25.082524,0.000206,25.044147,0.1496,0.053,7.92299,0.00000
3418.00,7.92360,25.082578,0.000206,25.044141,0.1496,0.053,7.92360,0.00000
3419.00,7.92342,25.082634,0.000202,25.044182,0.1496,0.053,7.92342,0.00000
3420.00,7.92381,25.082645,0.000202,25.044169,0.1496,0.053,7.92381,0.00000
3421.00,7.92482,25.082758,0.000206,25.044220,0.1496,0.053,7.92482,0.00000
3422.00,7.92566,25.082802,0.000209,25.044313,0.1495,0.053,7.92566,0.00000
3423.00,7.92550,25.082820,0.000214,25.044363,0.1495,0.053,7.92550,0.00000
3424.00,7.92660,25.082888,0.000216,25.044402,0.1495,0.053,7.92660,0.00000
3425.00,7.92700,25.082941,0.000215,25.044446,0.1495,0.053,7.92700,0.00000
3426.00,7.92735,25.082969,0.000218,25.044399,0.1494,0.053,7.92735,0.00000
3427.00,7.92747,25.083048,0.000218,25.044368,0.1494,0.054,7.92747,0.00000
3428.00,7.92701,25.083030,0.000219,25.044286,0.1494,0.054,7.92701,0.00000
3429.00,7.92653,25.082953,0.000217,25.044204,0.1493,0.054,7.92653,0.00000
3430.00,7.92744,25.082946,0.000222,25.044177,0.1493,0.054,7.92744,0.00000
3431.00,7.92778,25.082968,0.000217,25.044232,0.1493,0.054,7.92778,0.00000
3432.00,7.92762,25.082963,0.000218,25.044240,0.1493,0.054,7.92762,0.00000
3433.00,7.92821,25.082950,0.000218,25.044207,0.1493,0.054,7.92821,0.00000
3434.00,7.92877,25.083027,0.000223,25.044246,0.1493,0.054,7.92877,0.00000
3435.00,7.92823,25.083072,0.000222,25.044329,0.1493,0.054,7.92823,0.00000
3436.00,7.92820,25.083098,0.000217,25.044285,0.1494,0.054,7.92820,0.00000
3437.00,7.92853,25.083138,0.000217,25.044292,0.1494,0.054,7.92853,0.00000
3438.00,7.92804,25.083251,0.000214,25.044354,0.1494,0.054,7.92804,0.00000
3439.00,7.92724,25.083307,0.000213,25.044339,0.1494,0.054,7.92724,0.00000
3440.00,7.92717,25.083351,0.000211,25.044311,0.1494,0.054,7.92717,0.00000
3441.00,7.92773,25.083328,0.000218,25.044255,0.1494,0.054,7.92773,0.00000
3442.00,7.92790,25.083362,0.000217,25.044264,0.1494,0.054,7.92790,0.00000
3443.00,7.92844,25.083332,0.000215,25.044263,0.1494,0.054,7.92844,0.00000
3444.00,7.92880,25.083321,0.000217,25.044316,0.1495,0.054,7.92880,0.00000
3445.00,7.92906,25.083336,0.000220,25.044301,0.1495,0.054,7.92906,0.00000
3446.00,7.92739,25.083373,0.000216,25.044405,0.1495,0.055,7.92739,0.00000
3447.00,7.92631,25.083404,0.000216,25.044361,0.1495,0.055,7.92631,0.00000
3448.00,7.92547,25.083452,0.000214,25.044274,0.1495,0.055,7.92547,0.00000
3449.00,7.92595,25.083472,0.000211,25.044198,0.1495,0.055,7.92595,0.00000
3450.00,7.92635,25.083485,0.000209,25.044181,0.1495,0.055,7.92635,0.00000
3451.00,7.92695,25.083560,0.000213,25.044152,0.1495,0.055,7.92695,0.00000
3452.00,7.92710,25.083619,0.000212,25.044188,0.1494,0.055,7.92710,0.00000
3453.00,7.92662,25.083663,0.000217,25.044245,0.1494,0.055,7.92662,0.00000
3454.00,7.92639,25.083682,0.000217,25.044215,0.1494,0.055,7.92639,0.00000
3455.00,7.92525,25.083698,0.000218,25.044175,0.1494,0.055,7.92525,0.00000
3456.00,7.92577,25.083717,0.000219,25.044171,0.1494,0.055,7.92577,0.00000
3457.00,7.92782,25.083700,0.000225,25.044142,0.1494,0.055,7.92782,0.00000
3458.00,7.92974,25.083650,0.000221,25.044105,0.1493,0.055,7.92974,0.00000
3459.00,7.92981,25.083672,0.000222,25.044169,0.1493,0.055,7.92981,0.00000
3460.00,7.92956,25.083689,0.000217,25.044196,0.1492,0.055,7.92956,0.00000
3461.00,7.92875,25.083710,0.000214,25.044197,0.1492,0.055,7.92875,0.00000
3462.00,7.92811,25.083702,0.000206,25.044151,0.1491,0.056,7.92811,0.00000
3463.00,7.92756,25.083742,0.000206,25.044132,0.1491,0.056,7.92756,0.00000
3464.00,7.92729,25.083808,0.000206,25.044136,0.1490,0.056,7.92729,0.00000
3465.00,7.92820,25.083832,0.000207,25.044122,0.1489,0.056,7.92820,0.00000
3466.00,7.92928,25.083834,0.000202,25.044059,0.1488,0.056,7.92928,0.00000
3467.00,7.92907,25.083860,0.000205,25.044068,0.1488,0.056,7.92907,0.00000
3468.00,7.92979,25.083914,0.000206,25.044087,0.1487,0.056,7.92979,0.00000
3469.00,7.93128,25.083910,0.000202,25.044062,0.1486,0.056,7.93128,0.00000
3470.00,7.93207,25.083922,0.000202,25.044071,0.1486,0.056,7.93207,0.00000
3471.00,7.93128,25.083947,0.000208,25.044097,0.1485,0.056,7.93128,0.00000
3472.00,7.93127,25.083982,0.000210,25.044102,0.1485,0.056,7.93127,0.00000
3473.00,7.93047,25.084053,0.000209,25.044115,0.1484,0.056,7.93047,0.00000
3474.00,7.92922,25.084084,0.000214,25.044137,0.1483,0.056,7.92922,0.00000
3475.00,7.92772,25.084128,0.000215,25.044164,0.1483,0.056,7.92772,0.00000
3476.00,7.92735,25.084134,0.000208,25.044171,0.1482,0.057,7.92735,0.00000
3477.00,7.92709,25.084196,0.000203,25.044207,0.1481,0.057,7.92709,0.00000
3478.00,7.92737,25.084193,0.000205,25.044213,0.1481,0.057,7.92737,0.00000
3479.00,7.92800,25.084241,0.000201,25.044178,0.1480,0.057,7.92800,0.00000
3480.00,7.92816,25.084322,0.000203,25.044168,0.1479,0.057,7.92816,0.00000
3481.00,7.92868,25.084386,0.000208,25.044140,0.1479,0.057,7.92868,0.00000
3482.00,7.92797,25.084371,0.000217,25.044099,0.1478,0.057,7.92797,0.00000
3483.00,7.92758,25.084428,0.000218,25.044110,0.1478,0.057,7.92758,0.00000
3484.00,7.92687,25.084421,0.000220,25.044081,0.1477,0.057,7.92687,0.00000
3485.00,7.92694,25.084371,0.000223,25.044046,0.1477,0.057,7.92694,0.00000
3486.00,7.92630,25.084374,0.000224,25.044071,0.1476,0.057,7.92630,0.00000
3487.00,7.92730,25.084400,0.000218,25.044051,0.1475,0.057,7.92730,0.00000
3488.00,7.92679,25.084363,0.000217,25.044024,0.1474,0.057,7.92679,0.00000
3489.00,7.92698,25.084379,0.000217,25.044020,0.1473,0.057,7.92698,0.00000
3490.00,7.92661,25.084410,0.000214,25.044002,0.1472,0.057,7.92661,0.00000
3491.00,7.92635,25.084449,0.000210,25.043978,0.1472,0.057,7.92635,0.00000
3492.00,7.92590,25.084485,0.000212,25.044022,0.1471,0.057,7.92590,0.00000
3493.00,7.92546,25.084563,0.000213,25.044072,0.1470,0.057,7.92546,0.00000
3494.00,7.92513,25.084592,0.000213,25.044124,0.1469,0.057,7.92513,0.00000
3495.00,7.92600,25.084659,0.000212,25.044166,0.1468,0.058,7.92600,0.00000
3496.00,7.92702,25.084693,0.000212,25.044110,0.1467,0.058,7.92702,0.00000
3497.00,7.92741,25.084751,0.000212,25.044069,0.1466,0.058,7.92741,0.00000
3498.00,7.92864,25.084824,0.000214,25.044097,0.1466,0.058,7.92864,0.00000
3499.00,7.92898,25.084935,0.000215,25.044115,0.1465,0.058,7.92898,0.00000
3500.00,7.92917,25.085004,0.000211,25.044152,0.1464,0.058,7.92917,0.00000
3501.00,7.92841,25.085020,0.000213,25.044249,0.1463,0.058,7.92841,0.00000
3502.00,7.92773,25.085028,0.000217,25.044278,0.1462,0.058,7.92773,0.00000
3503.00,7.92690,25.085029,0.000217,25.044227,0.1462,0.058,7.92690,0.00000
3504.00,7.92731,25.085074,0.000216,25.044233,0.1461,0.058,7.92731,0.00000
3505.00,7.92687,25.085116,0.000219,25.044208,0.1460,0.058,7.92687,0.00000
3506.00,7.92718,25.085224,0.000219,25.044193,0.1460,0.058,7.92718,0.00000
3507.00,7.92759,25.085281,0.000214,25.044206,0.1459,0.058,7.92759,0.00000
3508.00,7.92718,25.085270,0.000207,25.044165,0.1459,0.059,7.92718,0.00000
3509.00,7.92582,25.085305,0.000208,25.044148,0.1458,0.059,7.92582,0.00000
3510.00,7.92609,25.085298,0.000211,25.044200,0.1457,0.059,7.92609,0.00000
3511.00,7.92706,25.085245,0.000212,25.044205,0.1457,0.059,7.92706,0.00000
3512.00,7.92744,25.085230,0.000214,25.044183,0.1456,0.059,7.92744,0.00000
3513.00,7.92819,25.085287,0.000220,25.044231,0.1455,0.059,7.92819,0.00000
3514.00,7.92859,25.085286,0.000222,25.044233,0.1455,0.059,7.92859,0.00000
3515.00,7.92887,25.085349,0.000216,25.044135,0.1454,0.059,7.92887,0.00000
3516.00,7.92765,25.085436,0.000215,25.044136,0.1454,0.059,7.92765,0.00000
3517.00,7.92651,25.085570,0.000216,25.044170,0.1454,0.059,7.92651,0.00000
3518.00,7.92660,25.085609,0.000217,25.044134,0.1453,0.059,7.92660,0.00000
3519.00,7.92731,25.085672,0.000214,25.044141,0.1453,0.059,7.92731,0.00000
3520.00,7.92642,25.085656,0.000225,25.044169,0.1452,0.059,7.92642,0.00000
3521.00,7.92779,25.085652,0.000224,25.044192,0.1452,0.059,7.92779,0.00000
3522.00,7.92861,25.085657,0.000219,25.044234,0.1452,0.059,7.92861,0.00000
3523.00,7.92832,25.085666,0.000215,25.044255,0.1451,0.060,7.92832,0.00000
3524.00,7.92752,25.085680,0.000211,25.044185,0.1451,0.060,7.92752,0.00000
3525.00,7.92690,25.085760,0.000202,25.044137,0.1450,0.060,7.92690,0.00000
3526.00,7.92569,25.085784,0.000207,25.044056,0.1449,0.060,7.92569,0.00000
3527.00,7.92620,25.085767,0.000209,25.043962,0.1449,0.060,7.92620,0.00000
3528.00,7.92669,25.085835,0.000209,25.043955,0.1448,0.060,7.92669,0.00000
3529.00,7.92747,25.085790,0.000207,25.043954,0.1447,0.060,7.92747,0.00000
3530.00,7.92807,25.085736,0.000208,25.043952,0.1446,0.060,7.92807,0.00000
3531.00,7.92831,25.085807,0.000210,25.044021,0.1446,0.060,7.92831,0.00000
3532.00,7.92813,25.085849,0.000211,25.044072,0.1446,0.061,7.92813,0.00000
3533.00,7.92800,25.085851,0.000216,25.044090,0.1445,0.061,7.92800,0.00000
3534.00,7.92834,25.085928,0.000225,25.044154,0.1445,0.060,7.92834,0.00000
3535.00,7.92879,25.086028,0.000229,25.044212,0.1444,0.060,7.92879,0.00000
3536.00,7.92911,25.086040,0.000225,25.044177,0.1444,0.060,7.92911,0.00000
3537.00,7.92876,25.086028,0.000224,25.044145,0.1443,0.060,7.92876,0.00000
3538.00,7.92847,25.086058,0.000221,25.044133,0.1443,0.060,7.92847,0.00000
3539.00,7.92703,25.086081,0.000217,25.044149,0.1442,0.061,7.92703,0.00000
3540.00,7.92715,25.086031,0.000218,25.044102,0.1442,0.060,7.92715,0.00000
3541.00,7.92737,25.086100,0.000218,25.044153,0.1441,0.061,7.92737,0.00000
3542.00,7.92629,25.086169,0.000220,25.044162,0.1441,0.060,7.92629,0.00000
3543.00,7.92565,25.086232,0.000219,25.044165,0.1440,0.060,7.92565,0.00000
3544.00,7.92565,25.086313,0.000216,25.044170,0.1439,0.061,7.92565,0.00000
3545.00,7.92576,25.086312,0.000211,25.044126,0.1439,0.061,7.92576,0.00000
3546.00,7.92472,25.086265,0.000214,25.044040,0.1438,0.061,7.92472,0.00000
3547.00,7.92626,25.086245,0.000214,25.043999,0.1438,0.061,7.92626,0.00000
3548.00,7.92799,25.086247,0.000209,25.043988,0.1438,0.061,7.92799,0.00000
3549.00,7.92771,25.086190,0.000213,25.043921,0.1437,0.061,7.92771,0.00000
3550.00,7.92759,25.086326,0.000211,25.044030,0.1437,0.061,7.92759,0.00000
3551.00,7.92821,25.086384,0.000206,25.044075,0.1437,0.061,7.92821,0.00000
3552.00,7.92833,25.086480,0.000201,25.044122,0.1437,0.062,7.92833,0.00000
3553.00,7.92747,25.086487,0.000204,25.044089,0.1437,0.062,7.92747,0.00000
3554.00,7.92854,25.086558,0.000209,25.044135,0.1437,0.062,7.92854,0.00000
@20,1.0000,2.0, 3540.08 
3555.00,7.92846,25.086527,0.000217,25.044133,0.1437,0.062,7.92846,0.00000
3556.00,7.92734,25.086539,0.000220,25.044155,0.1437,0.062,7.92734,0.00000
3557.00,7.91517,25.086469,0.000228,25.044118,0.1437,0.062,7.91517,0.00000
3558.00,7.89074,25.086437,0.000226,25.044173,0.1437,0.062,7.89074,0.00000
3559.00,7.86358,25.086404,0.000221,25.044160,0.1437,0.062,7.86358,0.00000
3560.00,7.83757,25.086374,0.000216,25.044069,0.1438,0.062,7.83757,0.00000
3561.00,7.81859,25.086339,0.000219,25.044011,0.1438,0.062,7.81859,0.00000
3562.00,7.81585,25.086386,0.000217,25.044006,0.1439,0.062,7.81585,0.00000
3563.00,7.82753,25.086436,0.000218,25.043929,0.1439,0.062,7.82753,0.00000
3564.00,7.84051,25.086498,0.000216,25.043946,0.1439,0.062,7.84051,0.00000
3565.00,7.85362,25.086582,0.000211,25.043958,0.1439,0.062,7.85362,0.00000
3566.00,7.86290,25.086608,0.000209,25.043925,0.1439,0.063,7.86290,0.00000
3567.00,7.86848,25.086632,0.000207,25.043965,0.1439,0.063,7.86848,0.00000
3568.00,7.87476,25.086693,0.000209,25.044046,0.1439,0.063,7.87476,0.00000
3569.00,7.88336,25.086713,0.000214,25.044042,0.1439,0.063,7.88336,0.00000
3570.00,7.89153,25.086747,0.000219,25.044104,0.1439,0.062,7.89153,0.00000
3571.00,7.89733,25.086806,0.000219,25.044193,0.1439,0.062,7.89733,0.00000
3572.00,7.90048,25.086859,0.000218,25.044212,0.1439,0.063,7.90048,0.00000
3573.00,7.90152,25.086873,0.000220,25.044171,0.1439,0.062,7.90152,0.00000
3574.00,7.90203,25.086886,0.000219,25.044148,0.1440,0.063,7.90203,0.00000
3575.00,7.90146,25.086893,0.000218,25.044148,0.1440,0.063,7.90146,0.00000
3576.00,7.90122,25.086953,0.000220,25.044132,0.1441,0.063,7.90122,0.00000
3577.00,7.90168,25.086986,0.000221,25.044152,0.1441,0.063,7.90168,0.00000
3578.00,7.90250,25.087013,0.000216,25.044159,0.1441,0.063,7.90250,0.00000
3579.00,7.90414,25.087070,0.000217,25.044134,0.1441,0.063,7.90414,0.00000
3580.00,7.90578,25.087082,0.000222,25.044051,0.1442,0.063,7.90578,0.00000
3581.00,7.90812,25.087069,0.000212,25.043985,0.1441,0.063,7.90812,0.00000
3582.00,7.91054,25.087130,0.000211,25.043949,0.1441,0.064,7.91054,0.00000
3583.00,7.91296,25.087152,0.000220,25.043926,0.1441,0.063,7.91296,0.00000
3584.00,7.91486,25.087201,0.000214,25.043975,0.1442,0.064,7.91486,0.00000
3585.00,7.91720,25.087336,0.000211,25.044096,0.1442,0.064,7.91720,0.00000
3586.00,7.91936,25.087441,0.000221,25.044184,0.1442,0.064,7.91936,0.00000
3587.00,7.92005,25.087447,0.000219,25.044183,0.1442,0.064,7.92005,0.00000
3588.00,7.92010,25.087496,0.000214,25.044167,0.1442,0.064,7.92010,0.00000
3589.00,7.92016,25.087515,0.000215,25.044156,0.1442,0.064,7.92016,0.00000
3590.00,7.92002,25.087505,0.000214,25.044093,0.1441,0.064,7.92002,0.00000
3591.00,7.91985,25.087512,0.000218,25.044104,0.1441,0.064,7.91985,0.00000
3592.00,7.92090,25.087563,0.000221,25.044085,0.1441,0.064,7.92090,0.00000
3593.00,7.92262,25.087653,0.000223,25.044181,0.1441,0.064,7.92262,0.00000
3594.00,7.92428,25.087698,0.000226,25.044186,0.1440,0.064,7.92428,0.00000
3595.00,7.92570,25.087737,0.000225,25.044248,0.1440,0.064,7.92570,0.00000
3596.00,7.92636,25.087762,0.000221,25.044241,0.1439,0.064,7.92636,0.00000
3597.00,7.92603,25.087798,0.000220,25.044275,0.1438,0.064,7.92603,0.00000
3598.00,7.92595,25.087791,0.000218,25.044268,0.1437,0.065,7.92595,0.00000
3599.00,7.92566,25.087819,0.000223,25.044279,0.1437,0.064,7.92566,0.00000
3600.00,7.92459,25.087873,0.000224,25.044297,0.1436,0.064,7.92459,0.00000
3601.00,7.92455,25.087907,0.000220,25.044231,0.1435,0.065,7.92455,0.00000
3602.00,7.92567,25.087922,0.000216,25.044177,0.1435,0.065,7.92567,0.00000
3603.00,7.92596,25.087981,0.000217,25.044112,0.1434,0.065,7.92596,0.00000
3604.00,7.92639,25.087988,0.000213,25.044109,0.1434,0.065,7.92639,0.00000
3605.00,7.92607,25.087935,0.000217,25.044058,0.1434,0.065,7.92607,0.00000
3606.00,7.92600,25.088003,0.000218,25.044157,0.1434,0.065,7.92600,0.00000
3607.00,7.92564,25.088047,0.000222,25.044208,0.1434,0.065,7.92564,0.00000
3608.00,7.92514,25.088046,0.000224,25.044261,0.1433,0.065,7.92514,0.00000
3609.00,7.92445,25.088080,0.000224,25.044272,0.1433,0.065,7.92445,0.00000
3610.00,7.92548,25.088136,0.000223,25.044246,0.1433,0.065,7.92548,0.00000
3611.00,7.92525,25.088105,0.000226,25.044171,0.1433,0.065,7.92525,0.00000
3612.00,7.92425,25.088090,0.000226,25.044144,0.1432,0.065,7.92425,0.00000
3613.00,7.92420,25.088117,0.000221,25.044121,0.1432,0.065,7.92420,0.00000
3614.00,7.92278,25.088154,0.000219,25.044075,0.1431,0.065,7.92278,0.00000
3615.00,7.92218,25.088184,0.000218,25.044059,0.1431,0.065,7.92218,0.00000
3616.00,7.92263,25.088209,0.000209,25.044041,0.1430,0.065,7.92263,0.00000
3617.00,7.92445,25.088207,0.000203,25.043988,0.1430,0.065,7.92445,0.00000
3618.00,7.92465,25.088168,0.000206,25.043979,0.1429,0.065,7.92465,0.00000
3619.00,7.92586,25.088152,0.000199,25.044022,0.1429,0.066,7.92586,0.00000
3620.00,7.92601,25.088113,0.000199,25.044055,0.1428,0.066,7.92601,0.00000
3621.00,7.92631,25.088117,0.000204,25.044071,0.1428,0.066,7.92631,0.00000
3622.00,7.92570,25.088203,0.000198,25.044150,0.1428,0.066,7.92570,0.00000
3623.00,7.92598,25.088222,0.000190,25.044137,0.1427,0.066,7.92598,0.00000
3624.00,7.92617,25.088281,0.000194,25.044122,0.1427,0.066,7.92617,0.00000
3625.00,7.92732,25.088333,0.000193,25.044085,0.1427,0.066,7.92732,0.00000
3626.00,7.92752,25.088367,0.000193,25.044090,0.1427,0.066,7.92752,0.00000
3627.00,7.92775,25.088334,0.000200,25.044065,0.1427,0.066,7.92775,0.00000
3628.00,7.92734,25.088421,0.000206,25.044118,0.1426,0.066,7.92734,0.00000
3629.00,7.92706,25.088377,0.000204,25.044099,0.1426,0.066,7.92706,0.00000
3630.00,7.92703,25.088384,0.000208,25.044134,0.1426,0.066,7.92703,0.00000
3631.00,7.92645,25.088403,0.000209,25.044106,0.1426,0.066,7.92645,0.00000
3632.00,7.92621,25.088479,0.000209,25.044119,0.1426,0.067,7.92621,0.00000
3633.00,7.92679,25.088482,0.000209,25.044028,0.1426,0.067,7.92679,0.00000
3634.00,7.92753,25.088558,0.000209,25.043954,0.1426,0.067,7.92753,0.00000
3635.00,7.92719,25.088625,0.000206,25.043928,0.1426,0.067,7.92719,0.00000
3636.00,7.92738,25.088684,0.000204,25.043994,0.1426,0.067,7.92738,0.00000
3637.00,7.92718,25.088673,0.000203,25.044025,0.1426,0.067,7.92718,0.00000
3638.00,7.92604,25.088643,0.000207,25.044067,0.1426,0.067,7.92604,0.00000
3639.00,7.92541,25.088629,0.000212,25.044098,0.1426,0.067,7.92541,0.00000
3640.00,7.92461,25.088628,0.000208,25.044111,0.1426,0.067,7.92461,0.00000
3641.00,7.92422,25.088622,0.000210,25.044022,0.1426,0.067,7.92422,0.00000
3642.00,7.92432,25.088700,0.000210,25.043944,0.1426,0.067,7.92432,0.00000
3643.00,7.92527,25.088817,0.000207,25.043927,0.1426,0.067,7.92527,0.00000
3644.00,7.92639,25.088817,0.000205,25.043903,0.1425,0.067,7.92639,0.00000
3645.00,7.92683,25.088838,0.000207,25.043849,0.1425,0.067,7.92683,0.00000
3646.00,7.92671,25.088908,0.000206,25.043904,0.1425,0.068,7.92671,0.00000
3647.00,7.92707,25.088891,0.000208,25.043906,0.1425,0.068,7.92707,0.00000
3648.00,7.92640,25.088866,0.000208,25.043931,0.1425,0.068,7.92640,0.00000
3649.00,7.92439,25.088931,0.000208,25.043980,0.1424,0.068,7.92439,0.00000
3650.00,7.92363,25.088952,0.000208,25.044005,0.1424,0.068,7.92363,0.00000
3651.00,7.92323,25.088926,0.000210,25.044001,0.1423,0.068,7.92323,0.00000
3652.00,7.92256,25.088904,0.000209,25.044019,0.1423,0.068,7.92256,0.00000
3653.00,7.92324,25.088931,0.000207,25.044038,0.1423,0.068,7.92324,0.00000
3654.00,7.92458,25.088978,0.000205,25.044054,0.1422,0.068,7.92458,0.00000
3655.00,7.92543,25.089020,0.000205,25.044040,0.1422,0.068,7.92543,0.00000
3656.00,7.92604,25.089078,0.000208,25.044038,0.1422,0.068,7.92604,0.00000
3657.00,7.92580,25.089177,0.000210,25.044053,0.1422,0.069,7.92580,0.00000
3658.00,7.92606,25.089201,0.000208,25.044012,0.1422,0.069,7.92606,0.00000
3659.00,7.92592,25.089270,0.000207,25.044002,0.1421,0.069,7.92592,0.00000
3660.00,7.92620,25.089313,0.000206,25.044048,0.1421,0.069,7.92620,0.00000
3661.00,7.92629,25.089326,0.000199,25.044029,0.1421,0.069,7.92629,0.00000
3662.00,7.92651,25.089324,0.000195,25.044020,0.1421,0.069,7.92651,0.00000
3663.00,7.92569,25.089394,0.000199,25.044095,0.1421,0.069,7.92569,0.00000
3664.00,7.92552,25.089378,0.000206,25.044130,0.1421,0.069,7.92552,0.00000
3665.00,7.92542,25.089418,0.000203,25.044163,0.1421,0.069,7.92542,0.00000
3666.00,7.92544,25.089462,0.000207,25.044191,0.1421,0.069,7.92544,0.00000
3667.00,7.92583,25.089522,0.000211,25.044224,0.1421,0.069,7.92583,0.00000
3668.00,7.92586,25.089540,0.000216,25.044155,0.1421,0.069,7.92586,0.00000
3669.00,7.92527,25.089534,0.000213,25.044094,0.1420,0.069,7.92527,0.00000
3670.00,7.92388,25.089523,0.000215,25.043997,0.1420,0.069,7.92388,0.00000
3671.00,7.92351,25.089547,0.000219,25.043985,0.1420,0.069,7.92351,0.00000
3672.00,7.92242,25.089532,0.000223,25.043928,0.1420,0.069,7.92242,0.00000
3673.00,7.92237,25.089546,0.000219,25.043917,0.1420,0.069,7.92237,0.00000
3674.00,7.92255,25.089647,0.000220,25.043928,0.1419,0.069,7.92255,0.00000
3675.00,7.92331,25.089706,0.000223,25.043987,0.1419,0.069,7.92331,0.00000
3676.00,7.92386,25.089751,0.000218,25.044028,0.1419,0.069,7.92386,0.00000
3677.00,7.92455,25.089843,0.000214,25.044073,0.1419,0.070,7.92455,0.00000
3678.00,7.92506,25.089858,0.000213,25.044093,0.1419,0.070,7.92506,0.00000
3679.00,7.92555,25.089904,0.000212,25.044128,0.1419,0.070,7.92555,0.00000
3680.00,7.92567,25.089973,0.000211,25.044135,0.1419,0.070,7.92567,0.00000
3681.00,7.92577,25.090018,0.000213,25.044116,0.1419,0.070,7.92577,0.00000
3682.00,7.92670,25.090010,0.000217,25.044084,0.1419,0.070,7.92670,0.00000
3683.00,7.92695,25.090052,0.000218,25.044030,0.1418,0.070,7.92695,0.00000
3684.00,7.92680,25.090061,0.000212,25.043994,0.1418,0.070,7.92680,0.00000
3685.00,7.92701,25.090042,0.000208,25.043955,0.1418,0.070,7.92701,0.00000
3686.00,7.92628,25.090079,0.000208,25.043970,0.1418,0.070,7.92628,0.00000
3687.00,7.92553,25.090160,0.000205,25.044034,0.1418,0.070,7.92553,0.00000
3688.00,7.92523,25.090221,0.000207,25.044144,0.1418,0.071,7.92523,0.00000
3689.00,7.92610,25.090235,0.000213,25.044165,0.1417,0.071,7.92610,0.00000
3690.00,7.92624,25.090297,0.000218,25.044216,0.1417,0.070,7.92624,0.00000
3691.00,7.92655,25.090320,0.000220,25.044245,0.1416,0.070,7.92655,0.00000
3692.00,7.92538,25.090270,0.000220,25.044175,0.1416,0.071,7.92538,0.00000
3693.00,7.92445,25.090257,0.000221,25.044140,0.1415,0.071,7.92445,0.00000
3694.00,7.92328,25.090227,0.000217,25.044141,0.1414,0.071,7.92328,0.00000
3695.00,7.92354,25.090219,0.000216,25.044097,0.1414,0.071,7.92354,0.00000
3696.00,7.92350,25.090182,0.000216,25.044030,0.1414,0.071,7.92350,0.00000
3697.00,7.92525,25.090256,0.000215,25.043990,0.1413,0.071,7.92525,0.00000
3698.00,7.92570,25.090333,0.000214,25.044015,0.1413,0.071,7.92570,0.00000
3699.00,7.92599,25.090383,0.000216,25.044018,0.1413,0.071,7.92599,0.00000
3700.00,7.92619,25.090379,0.000221,25.044059,0.1412,0.071,7.92619,0.00000
3701.00,7.92565,25.090454,0.000221,25.044096,0.1412,0.071,7.92565,0.00000
3702.00,7.92469,25.090500,0.000221,25.044163,0.1412,0.071,7.92469,0.00000
3703.00,7.92502,25.090549,0.000218,25.044147,0.1411,0.071,7.92502,0.00000
3704.00,7.92465,25.090603,0.000220,25.044165,0.1411,0.071,7.92465,0.00000
3705.00,7.92330,25.090680,0.000215,25.044140,0.1410,0.071,7.92330,0.00000
3706.00,7.92361,25.090697,0.000210,25.044138,0.1410,0.072,7.92361,0.00000
3707.00,7.92406,25.090745,0.000213,25.044192,0.1410,0.072,7.92406,0.00000
3708.00,7.92394,25.090719,0.000218,25.044156,0.1409,0.071,7.92394,0.00000
3709.00,7.92395,25.090793,0.000212,25.044179,0.1409,0.072,7.92395,0.00000
3710.00,7.92461,25.090838,0.000213,25.044206,0.1409,0.072,7.92461,0.00000
3711.00,7.92494,25.090946,0.000215,25.044256,0.1409,0.072,7.92494,0.00000
3712.00,7.92500,25.090956,0.000213,25.044257,0.1409,0.072,7.92500,0.00000
3713.00,7.92501,25.091023,0.000210,25.044297,0.1409,0.072,7.92501,0.00000
3714.00,7.92446,25.090993,0.000214,25.044189,0.1409,0.072,7.92446,0.00000
3715.00,7.92360,25.091029,0.000217,25.044200,0.1409,0.072,7.92360,0.00000
3716.00,7.92326,25.090975,0.000214,25.044148,0.1409,0.072,7.92326,0.00000
3717.00,7.92360,25.091008,0.000212,25.044152,0.1409,0.072,7.92360,0.00000
3718.00,7.92412,25.091003,0.000210,25.044165,0.1409,0.073,7.92412,0.00000
3719.00,7.92550,25.091074,0.000210,25.044274,0.1409,0.073,7.92550,0.00000
3720.00,7.92594,25.091121,0.000212,25.044260,0.1410,0.073,7.92594,0.00000
3721.00,7.92530,25.091163,0.000215,25.044280,0.1411,0.073,7.92530,0.00000
3722.00,7.92470,25.091139,0.000218,25.044274,0.1411,0.073,7.92470,0.00000
3723.00,7.92484,25.091154,0.000224,25.044270,0.1412,0.073,7.92484,0.00000
3724.00,7.92447,25.091182,0.000229,25.044256,0.1413,0.073,7.92447,0.00000
3725.00,7.92538,25.091166,0.000230,25.044239,0.1414,0.073,7.92538,0.00000
3726.00,7.92666,25.091176,0.000229,25.044230,0.1415,0.073,7.92666,0.00000
3727.00,7.92698,25.091243,0.000226,25.044262,0.1415,0.073,7.92698,0.00000
3728.00,7.92569,25.091237,0.000218,25.044228,0.1416,0.073,7.92569,0.00000
3729.00,7.92459,25.091255,0.000215,25.044225,0.1417,0.073,7.92459,0.00000
3730.00,7.92445,25.091284,0.000214,25.044295,0.1418,0.073,7.92445,0.00000
3731.00,7.92347,25.091316,0.000218,25.044296,0.1419,0.073,7.92347,0.00000
3732.00,7.92360,25.091319,0.000219,25.044266,0.1420,0.073,7.92360,0.00000
3733.00,7.92465,25.091418,0.000222,25.044278,0.1421,0.073,7.92465,0.00000
3734.00,7.92585,25.091407,0.000225,25.044309,0.1422,0.073,7.92585,0.00000
@21,1.0000,2.0, 3720.041 
3735.00,7.92535,25.091479,0.000224,25.044316,0.1423,0.073,7.92535,0.00000
3736.00,7.92582,25.091509,0.000226,25.044333,0.1423,0.073,7.92582,0.00000
3737.00,7.91885,25.091553,0.000229,25.044336,0.1424,0.073,7.91885,0.00000
3738.00,7.89841,25.091550,0.000228,25.044334,0.1425,0.073,7.89841,0.00000
3739.00,7.87219,25.091545,0.000220,25.044217,0.1426,0.074,7.87219,0.00000
3740.00,7.84811,25.091528,0.000221,25.044177,0.1427,0.074,7.84811,0.00000
3741.00,7.82917,25.091535,0.000223,25.044126,0.1428,0.074,7.82917,0.00000
3742.00,7.82191,25.091545,0.000225,25.044092,0.1429,0.074,7.82191,0.00000
3743.00,7.83068,25.091506,0.000222,25.044066,0.1429,0.074,7.83068,0.00000
3744.00,7.84490,25.091580,0.000221,25.044126,0.1429,0.074,7.84490,0.00000
3745.00,7.85898,25.091591,0.000220,25.044098,0.1429,0.074,7.85898,0.00000
3746.00,7.86875,25.091613,0.000215,25.044048,0.1429,0.074,7.86875,0.00000
3747.00,7.87637,25.091732,0.000208,25.044110,0.1429,0.074,7.87637,0.00000
3748.00,7.88307,25.091878,0.000213,25.044149,0.1429,0.074,7.88307,0.00000
3749.00,7.89120,25.091930,0.000222,25.044145,0.1429,0.074,7.89120,0.00000
3750.00,7.89815,25.092009,0.000222,25.044181,0.1429,0.074,7.89815,0.00000
3751.00,7.90376,25.092096,0.000221,25.044288,0.1429,0.074,7.90376,0.00000
3752.00,7.90720,25.092045,0.000223,25.044246,0.1429,0.074,7.90720,0.00000
3753.00,7.90842,25.092012,0.000219,25.044229,0.1430,0.074,7.90842,0.00000
3754.00,7.90841,25.092021,0.000215,25.044308,0.1430,0.075,7.90841,0.00000
3755.00,7.90826,25.092038,0.000212,25.044309,0.1431,0.075,7.90826,0.00000
3756.00,7.90773,25.092040,0.000211,25.044248,0.1432,0.075,7.90773,0.00000
3757.00,7.90566,25.092064,0.000210,25.044183,0.1433,0.075,7.90566,0.00000
3758.00,7.90499,25.092119,0.000210,25.044179,0.1434,0.075,7.90499,0.00000
3759.00,7.90474,25.092151,0.000208,25.044107,0.1435,0.075,7.90474,0.00000
3760.00,7.90532,25.092142,0.000209,25.044019,0.1435,0.075,7.90532,0.00000
3761.00,7.90712,25.092155,0.000211,25.044011,0.1436,0.075,7.90712,0.00000
3762.00,7.91007,25.092180,0.000215,25.044039,0.1437,0.075,7.91007,0.00000
3763.00,7.91220,25.092215,0.000219,25.044052,0.1437,0.075,7.91220,0.00000
3764.00,7.91456,25.092273,0.000222,25.044097,0.1438,0.075,7.91456,0.00000
3765.00,7.91551,25.092302,0.000220,25.044107,0.1439,0.075,7.91551,0.00000
3766.00,7.91624,25.092360,0.000224,25.044059,0.1440,0.075,7.91624,0.00000
3767.00,7.91620,25.092396,0.000218,25.044034,0.1441,0.075,7.91620,0.00000
3768.00,7.91653,25.092422,0.000213,25.044017,0.1442,0.076,7.91653,0.00000
3769.00,7.91620,25.092424,0.000213,25.043956,0.1444,0.076,7.91620,0.00000
3770.00,7.91665,25.092408,0.000214,25.043965,0.1445,0.076,7.91665,0.00000
3771.00,7.91606,25.092426,0.000210,25.044009,0.1445,0.076,7.91606,0.00000
3772.00,7.91676,25.092435,0.000212,25.044044,0.1446,0.076,7.91676,0.00000
3773.00,7.91774,25.092422,0.000211,25.044037,0.1447,0.076,7.91774,0.00000
3774.00,7.91902,25.092453,0.000209,25.044030,0.1448,0.076,7.91902,0.00000
3775.00,7.92064,25.092531,0.000205,25.044047,0.1449,0.076,7.92064,0.00000
3776.00,7.92242,25.092563,0.000201,25.044118,0.1450,0.076,7.92242,0.00000
3777.00,7.92202,25.092605,0.000195,25.044139,0.1451,0.077,7.92202,0.00000
3778.00,7.92217,25.092701,0.000199,25.044159,0.1452,0.077,7.92217,0.00000
3779.00,7.92305,25.092745,0.000204,25.044225,0.1453,0.077,7.92305,0.00000
3780.00,7.92278,25.092785,0.000214,25.044251,0.1455,0.077,7.92278,0.00000
3781.00,7.92252,25.092835,0.000218,25.044202,0.1456,0.077,7.92252,0.00000
3782.00,7.92319,25.092849,0.000220,25.044131,0.1457,0.077,7.92319,0.00000
3783.00,7.92274,25.092846,0.000217,25.044086,0.1459,0.077,7.92274,0.00000
3784.00,7.92168,25.092850,0.000215,25.044042,0.1460,0.077,7.92168,0.00000
3785.00,7.92075,25.092857,0.000213,25.044043,0.1461,0.077,7.92075,0.00000
3786.00,7.92086,25.092866,0.000216,25.044055,0.1463,0.077,7.92086,0.00000
3787.00,7.92214,25.092906,0.000216,25.044115,0.1464,0.077,7.92214,0.00000
3788.00,7.92258,25.092961,0.000215,25.044197,0.1466,0.077,7.92258,0.00000
3789.00,7.92289,25.093000,0.000213,25.044174,0.1467,0.077,7.92289,0.00000
3790.00,7.92177,25.093029,0.000212,25.044126,0.1468,0.077,7.92177,0.00000
3791.00,7.92123,25.093058,0.000209,25.044154,0.1469,0.077,7.92123,0.00000
3792.00,7.92048,25.093077,0.000210,25.044196,0.1470,0.077,7.92048,0.00000
3793.00,7.92064,25.093059,0.000214,25.044133,0.1471,0.077,7.92064,0.00000
3794.00,7.92115,25.093062,0.000220,25.044166,0.1472,0.077,7.92115,0.00000
3795.00,7.92263,25.093120,0.000223,25.044194,0.1473,0.077,7.92263,0.00000
3796.00,7.92299,25.093123,0.000228,25.044184,0.1474,0.077,7.92299,0.00000
3797.00,7.92314,25.093148,0.000231,25.044131,0.1476,0.077,7.92314,0.00000
3798.00,7.92218,25.093217,0.000232,25.044189,0.1477,0.077,7.92218,0.00000
3799.00,7.92128,25.093298,0.000223,25.044229,0.1478,0.077,7.92128,0.00000
3800.00,7.92139,25.093345,0.000219,25.044254,0.1479,0.077,7.92139,0.00000
3801.00,7.92182,25.093441,0.000216,25.044305,0.1480,0.078,7.92182,0.00000
3802.00,7.92148,25.093524,0.000213,25.044356,0.1481,0.078,7.92148,0.00000
3803.00,7.92189,25.093546,0.000216,25.044364,0.1482,0.078,7.92189,0.00000
3804.00,7.92208,25.093542,0.000216,25.044323,0.1483,0.078,7.92208,0.00000
3805.00,7.92201,25.093526,0.000215,25.044312,0.1484,0.078,7.92201,0.00000
3806.00,7.92229,25.093416,0.000211,25.044189,0.1485,0.078,7.92229,0.00000
3807.00,7.92292,25.093424,0.000211,25.044207,0.1485,0.078,7.92292,0.00000
3808.00,7.92394,25.093378,0.000213,25.044151,0.1486,0.079,7.92394,0.00000
3809.00,7.92474,25.093434,0.000217,25.044186,0.1487,0.078,7.92474,0.00000
3810.00,7.92551,25.093522,0.000219,25.044247,0.1488,0.078,7.92551,0.00000
3811.00,7.92527,25.093609,0.000227,25.044274,0.1489,0.078,7.92527,0.00000
3812.00,7.92530,25.093584,0.000227,25.044204,0.1490,0.078,7.92530,0.00000
3813.00,7.92524,25.093625,0.000224,25.044222,0.1491,0.078,7.92524,0.00000
3814.00,7.92477,25.093622,0.000223,25.044234,0.1491,0.078,7.92477,0.00000
3815.00,7.92399,25.093641,0.000225,25.044240,0.1492,0.078,7.92399,0.00000
3816.00,7.92318,25.093632,0.000219,25.044285,0.1492,0.079,7.92318,0.00000
3817.00,7.92203,25.093680,0.000221,25.044358,0.1493,0.079,7.92203,0.00000
3818.00,7.92168,25.093700,0.000220,25.044354,0.1493,0.079,7.92168,0.00000
3819.00,7.92130,25.093727,0.000218,25.044310,0.1494,0.079,7.92130,0.00000
3820.00,7.92184,25.093746,0.000211,25.044270,0.1494,0.079,7.92184,0.00000
3821.00,7.92232,25.093851,0.000215,25.044302,0.1495,0.079,7.92232,0.00000
3822.00,7.92309,25.093923,0.000219,25.044235,0.1495,0.079,7.92309,0.00000
3823.00,7.92294,25.094017,0.000222,25.044293,0.1495,0.079,7.92294,0.00000
3824.00,7.92301,25.094058,0.000222,25.044291,0.1495,0.079,7.92301,0.00000
3825.00,7.92208,25.094090,0.000223,25.044244,0.1496,0.079,7.92208,0.00000
3826.00,7.92348,25.094178,0.000223,25.044228,0.1496,0.079,7.92348,0.00000
3827.00,7.92353,25.094159,0.000219,25.044233,0.1496,0.079,7.92353,0.00000
3828.00,7.92283,25.094221,0.000214,25.044268,0.1497,0.080,7.92283,0.00000
3829.00,7.92311,25.094226,0.000213,25.044275,0.1497,0.080,7.92311,0.00000
3830.00,7.92495,25.094221,0.000219,25.044343,0.1497,0.079,7.92495,0.00000
3831.00,7.92418,25.094146,0.000219,25.044331,0.1497,0.079,7.92418,0.00000
3832.00,7.92448,25.094119,0.000220,25.044288,0.1497,0.080,7.92448,0.00000
3833.00,7.92570,25.094117,0.000223,25.044211,0.1498,0.080,7.92570,0.00000
3834.00,7.92655,25.094204,0.000227,25.044237,0.1498,0.080,7.92655,0.00000
3835.00,7.92487,25.094297,0.000226,25.044222,0.1498,0.080,7.92487,0.00000
3836.00,7.92410,25.094384,0.000222,25.044198,0.1498,0.080,7.92410,0.00000
3837.00,7.92316,25.094489,0.000225,25.044211,0.1498,0.080,7.92316,0.00000
3838.00,7.92217,25.094524,0.000226,25.044188,0.1498,0.080,7.92217,0.00000
3839.00,7.92097,25.094518,0.000224,25.044162,0.1498,0.080,7.92097,0.00000
3840.00,7.92124,25.094485,0.000219,25.044161,0.1498,0.080,7.92124,0.00000
3841.00,7.92156,25.094518,0.000220,25.044197,0.1498,0.081,7.92156,0.00000
3842.00,7.92209,25.094595,0.000213,25.044242,0.1498,0.081,7.92209,0.00000
3843.00,7.92254,25.094573,0.000214,25.044233,0.1497,0.081,7.92254,0.00000
3844.00,7.92294,25.094648,0.000218,25.044297,0.1497,0.081,7.92294,0.00000
3845.00,7.92244,25.094684,0.000222,25.044261,0.1496,0.081,7.92244,0.00000
3846.00,7.92283,25.094753,0.000227,25.044268,0.1496,0.081,7.92283,0.00000
3847.00,7.92272,25.094750,0.000232,25.044264,0.1495,0.081,7.92272,0.00000
3848.00,7.92278,25.094829,0.000234,25.044270,0.1495,0.081,7.92278,0.00000
3849.00,7.92243,25.094853,0.000231,25.044251,0.1494,0.081,7.92243,0.00000
3850.00,7.92318,25.094911,0.000228,25.044296,0.1494,0.081,7.92318,0.00000
3851.00,7.92215,25.094877,0.000223,25.044299,0.1493,0.081,7.92215,0.00000
3852.00,7.92234,25.094959,0.000220,25.044328,0.1493,0.081,7.92234,0.00000
3853.00,7.92271,25.095016,0.000214,25.044410,0.1493,0.082,7.92271,0.00000
3854.00,7.92304,25.095005,0.000221,25.044399,0.1493,0.082,7.92304,0.00000
3855.00,7.92264,25.094974,0.000225,25.044360,0.1493,0.081,7.92264,0.00000
3856.00,7.92291,25.094949,0.000226,25.044256,0.1493,0.082,7.92291,0.00000
3857.00,7.92245,25.094932,0.000228,25.044172,0.1493,0.082,7.92245,0.00000
3858.00,7.92236,25.094991,0.000228,25.044168,0.1493,0.082,7.92236,0.00000
3859.00,7.92254,25.095101,0.000223,25.044234,0.1493,0.082,7.92254,0.00000
3860.00,7.92269,25.095212,0.000218,25.044317,0.1493,0.082,7.92269,0.00000
3861.00,7.92328,25.095350,0.000219,25.044434,0.1493,0.082,7.92328,0.00000
3862.00,7.92309,25.095353,0.000223,25.044436,0.1493,0.082,7.92309,0.00000
3863.00,7.92316,25.095289,0.000228,25.044358,0.1493,0.082,7.92316,0.00000
3864.00,7.92317,25.095222,0.000229,25.044281,0.1493,0.082,7.92317,0.00000
3865.00,7.92295,25.095228,0.000235,25.044259,0.1493,0.082,7.92295,0.00000
3866.00,7.92194,25.095254,0.000233,25.044281,0.1492,0.082,7.92194,0.00000
3867.00,7.92229,25.095352,0.000231,25.044340,0.1492,0.082,7.92229,0.00000
3868.00,7.92204,25.095431,0.000229,25.044375,0.1492,0.082,7.92204,0.00000
3869.00,7.92173,25.095442,0.000231,25.044321,0.1492,0.082,7.92173,0.00000
3870.00,7.92214,25.095468,0.000231,25.044332,0.1492,0.083,7.92214,0.00000
3871.00,7.92317,25.095433,0.000233,25.044340,0.1492,0.083,7.92317,0.00000
3872.00,7.92317,25.095435,0.000231,25.044382,0.1492,0.083,7.92317,0.00000
3873.00,7.92240,25.095424,0.000227,25.044379,0.1492,0.083,7.92240,0.00000
3874.00,7.92296,25.095494,0.000220,25.044397,0.1492,0.083,7.92296,0.00000
3875.00,7.92389,25.095537,0.000215,25.044360,0.1492,0.083,7.92389,0.00000
3876.00,7.92397,25.095670,0.000218,25.044337,0.1492,0.083,7.92397,0.00000
3877.00,7.92386,25.095708,0.000217,25.044291,0.1492,0.083,7.92386,0.00000
3878.00,7.92540,25.095807,0.000223,25.044379,0.1492,0.083,7.92540,0.00000
3879.00,7.92505,25.095924,0.000230,25.044555,0.1493,0.083,7.92505,0.00000
3880.00,7.92384,25.095938,0.000232,25.044589,0.1493,0.083,7.92384,0.00000
3881.00,7.92304,25.095889,0.000232,25.044598,0.1493,0.083,7.92304,0.00000
3882.00,7.92246,25.095936,0.000237,25.044625,0.1494,0.083,7.92246,0.00000
3883.00,7.92065,25.095916,0.000235,25.044506,0.1494,0.083,7.92065,0.00000
3884.00,7.91973,25.095912,0.000238,25.044397,0.1495,0.083,7.91973,0.00000
3885.00,7.91902,25.095966,0.000237,25.044349,0.1495,0.083,7.91902,0.00000
3886.00,7.91834,25.096005,0.000236,25.044251,0.1495,0.083,7.91834,0.00000
3887.00,7.91889,25.096044,0.000234,25.044253,0.1495,0.083,7.91889,0.00000
3888.00,7.91911,25.096157,0.000231,25.044282,0.1495,0.083,7.91911,0.00000
3889.00,7.91995,25.096159,0.000219,25.044200,0.1494,0.084,7.91995,0.00000
3890.00,7.92108,25.096223,0.000222,25.044279,0.1494,0.084,7.92108,0.00000
3891.00,7.92209,25.096267,0.000219,25.044354,0.1494,0.084,7.92209,0.00000
3892.00,7.92300,25.096275,0.000222,25.044367,0.1494,0.084,7.92300,0.00000
3893.00,7.92367,25.096268,0.000229,25.044434,0.1494,0.084,7.92367,0.00000
3894.00,7.92434,25.096293,0.000237,25.044491,0.1493,0.084,7.92434,0.00000
3895.00,7.92516,25.096281,0.000238,25.044436,0.1493,0.084,7.92516,0.00000
3896.00,7.92474,25.096283,0.000243,25.044384,0.1493,0.084,7.92474,0.00000
3897.00,7.92386,25.096259,0.000242,25.044335,0.1492,0.084,7.92386,0.00000
3898.00,7.92313,25.096248,0.000236,25.044264,0.1492,0.084,7.92313,0.00000
3899.00,7.92255,25.096303,0.000236,25.044327,0.1492,0.084,7.92255,0.00000
3900.00,7.92219,25.096295,0.000229,25.044354,0.1491,0.084,7.92219,0.00000
3901.00,7.92331,25.096330,0.000224,25.044425,0.1491,0.084,7.92331,0.00000
3902.00,7.92358,25.096393,0.000219,25.044477,0.1491,0.084,7.92358,0.00000
3903.00,7.92485,25.096448,0.000218,25.044491,0.1491,0.085,7.92485,0.00000
3904.00,7.92398,25.096410,0.000216,25.044420,0.1491,0.085,7.92398,0.00000
3905.00,7.92256,25.096481,0.000222,25.044354,0.1491,0.085,7.92256,0.00000
3906.00,7.92229,25.096489,0.000227,25.044299,0.1491,0.085,7.92229,0.00000
3907.00,7.92281,25.096524,0.000230,25.044301,0.1491,0.085,7.92281,0.00000
3908.00,7.92265,25.096502,0.000232,25.044359,0.1491,0.085,7.92265,0.00000
3909.00,7.92319,25.096511,0.000234,25.044318,0.1491,0.085,7.92319,0.00000
3910.00,7.92362,25.096517,0.000228,25.044346,0.1491,0.085,7.92362,0.00000
3911.00,7.92319,25.096539,0.000224,25.044335,0.1492,0.085,7.92319,0.00000
3912.00,7.92247,25.096579,0.000223,25.044283,0.1492,0.085,7.92247,0.00000
3913.00,7.92126,25.096605,0.000222,25.044188,0.1492,0.085,7.92126,0.00000
3914.00,7.92093,25.096670,0.000218,25.044195,0.1492,0.085,7.92093,0.00000
@22,1.0000,2.0, 3900.081 
3915.00,7.92129,25.096619,0.000217,25.044137,0.1492,0.085,7.92129,0.00000
3916.00,7.92172,25.096654,0.000215,25.044123,0.1492,0.086,7.92172,0.00000
3917.00,7.91782,25.096638,0.000214,25.044125,0.1492,0.086,7.91782,0.00000
3918.00,7.90268,25.096699,0.000211,25.044164,0.1492,0.086,7.90268,0.00000
3919.00,7.88019,25.096647,0.000214,25.044132,0.1492,0.086,7.88019,0.00000
3920.00,7.85806,25.096747,0.000212,25.044136,0.1492,0.086,7.85806,0.00000
3921.00,7.84023,25.096763,0.000209,25.044107,0.1492,0.086,7.84023,0.00000
3922.00,7.83256,25.096725,0.000203,25.044009,0.1491,0.086,7.83256,0.00000
3923.00,7.84071,25.096769,0.000206,25.043975,0.1491,0.086,7.84071,0.00000
3924.00,7.85495,25.096865,0.000199,25.043985,0.1491,0.087,7.85495,0.00000
3925.00,7.86761,25.096866,0.000205,25.043946,0.1491,0.087,7.86761,0.00000
3926.00,7.87671,25.096920,0.000208,25.044010,0.1491,0.087,7.87671,0.00000
3927.00,7.88268,25.097007,0.000214,25.044098,0.1491,0.086,7.88268,0.00000
3928.00,7.88727,25.096975,0.000211,25.044081,0.1491,0.087,7.88727,0.00000
3929.00,7.89353,25.096988,0.000215,25.044075,0.1491,0.087,7.89353,0.00000
3930.00,7.90059,25.097025,0.000218,25.044084,0.1491,0.087,7.90059,0.00000
3931.00,7.90635,25.097038,0.000225,25.044011,0.1491,0.086,7.90635,0.00000
3932.00,7.90986,25.097070,0.000227,25.043987,0.1491,0.086,7.90986,0.00000
3933.00,7.91024,25.097091,0.000231,25.043974,0.1491,0.086,7.91024,0.00000
3934.00,7.91000,25.097122,0.000237,25.043946,0.1491,0.086,7.91000,0.00000
3935.00,7.90932,25.097176,0.000226,25.043972,0.1491,0.086,7.90932,0.00000
3936.00,7.90799,25.097194,0.000220,25.043991,0.1490,0.086,7.90799,0.00000
3937.00,7.90682,25.097173,0.000215,25.043935,0.1490,0.087,7.90682,0.00000
3938.00,7.90629,25.097226,0.000218,25.043934,0.1490,0.087,7.90629,0.00000
3939.00,7.90617,25.097290,0.000214,25.043993,0.1489,0.087,7.90617,0.00000
3940.00,7.90649,25.097303,0.000220,25.044011,0.1489,0.087,7.90649,0.00000
3941.00,7.90787,25.097329,0.000219,25.044003,0.1489,0.087,7.90787,0.00000
3942.00,7.90836,25.097387,0.000220,25.044014,0.1489,0.087,7.90836,0.00000
3943.00,7.90909,25.097418,0.000215,25.043998,0.1489,0.087,7.90909,0.00000
3944.00,7.90967,25.097424,0.000212,25.043979,0.1488,0.087,7.90967,0.00000
3945.00,7.91080,25.097505,0.000212,25.044024,0.1488,0.087,7.91080,0.00000
3946.00,7.91216,25.097584,0.000215,25.044126,0.1488,0.087,7.91216,0.00000
3947.00,7.91447,25.097668,0.000216,25.044243,0.1488,0.087,7.91447,0.00000
3948.00,7.91639,25.097681,0.000213,25.044299,0.1488,0.088,7.91639,0.00000
3949.00,7.91831,25.097742,0.000215,25.044371,0.1487,0.088,7.91831,0.00000
3950.00,7.91886,25.097738,0.000213,25.044320,0.1486,0.088,7.91886,0.00000
3951.00,7.91964,25.097723,0.000211,25.044204,0.1485,0.088,7.91964,0.00000
3952.00,7.92011,25.097736,0.000214,25.044203,0.1484,0.088,7.92011,0.00000
3953.00,7.92113,25.097731,0.000220,25.044164,0.1484,0.088,7.92113,0.00000
3954.00,7.92044,25.097711,0.000220,25.044081,0.1482,0.088,7.92044,0.00000
3955.00,7.92031,25.097711,0.000224,25.044053,0.1481,0.088,7.92031,0.00000
3956.00,7.92062,25.097803,0.000224,25.044107,0.1481,0.088,7.92062,0.00000
3957.00,7.92028,25.097811,0.000220,25.044086,0.1480,0.088,7.92028,0.00000
3958.00,7.92025,25.097845,0.000220,25.044106,0.1479,0.088,7.92025,0.00000
3959.00,7.92097,25.097926,0.000225,25.044153,0.1478,0.088,7.92097,0.00000
3960.00,7.92206,25.097940,0.000227,25.044208,0.1477,0.088,7.92206,0.00000
3961.00,7.92115,25.097853,0.000231,25.044177,0.1476,0.088,7.92115,0.00000
3962.00,7.92110,25.097859,0.000231,25.044163,0.1475,0.088,7.92110,0.00000
3963.00,7.92058,25.097943,0.000227,25.044180,0.1474,0.088,7.92058,0.00000
3964.00,7.92047,25.097962,0.000223,25.044144,0.1473,0.089,7.92047,0.00000
3965.00,7.91928,25.098010,0.000221,25.044101,0.1472,0.089,7.91928,0.00000
3966.00,7.91981,25.098113,0.000219,25.044135,0.1471,0.089,7.91981,0.00000
3967.00,7.91970,25.098186,0.000226,25.044069,0.1470,0.089,7.91970,0.00000
3968.00,7.91926,25.098192,0.000229,25.044029,0.1469,0.089,7.91926,0.00000
3969.00,7.91860,25.098202,0.000226,25.044082,0.1468,0.089,7.91860,0.00000
3970.00,7.91943,25.098239,0.000227,25.044118,0.1468,0.089,7.91943,0.00000
3971.00,7.92046,25.098295,0.000222,25.044132,0.1467,0.089,7.92046,0.00000
3972.00,7.92088,25.098331,0.000217,25.044186,0.1467,0.089,7.92088,0.00000
3973.00,7.92155,25.098403,0.000214,25.044252,0.1466,0.089,7.92155,0.00000
3974.00,7.92256,25.098459,0.000219,25.044275,0.1466,0.089,7.92256,0.00000
3975.00,7.92357,25.098521,0.000219,25.044243,0.1466,0.089,7.92357,0.00000
3976.00,7.92327,25.098493,0.000222,25.044214,0.1465,0.089,7.92327,0.00000
3977.00,7.92394,25.098482,0.000224,25.044243,0.1465,0.089,7.92394,0.00000
3978.00,7.92409,25.098489,0.000224,25.044233,0.1465,0.090,7.92409,0.00000
3979.00,7.92393,25.098500,0.000225,25.044204,0.1465,0.090,7.92393,0.00000
3980.00,7.92328,25.098479,0.000226,25.044255,0.1464,0.090,7.92328,0.00000
3981.00,7.92383,25.098518,0.000223,25.044301,0.1464,0.090,7.92383,0.00000
3982.00,7.92354,25.098606,0.000226,25.044289,0.1464,0.090,7.92354,0.00000
3983.00,7.92384,25.098586,0.000226,25.044233,0.1464,0.090,7.92384,0.00000
3984.00,7.92387,25.098568,0.000226,25.044176,0.1464,0.090,7.92387,0.00000
3985.00,7.92313,25.098574,0.000223,25.044166,0.1463,0.090,7.92313,0.00000
3986.00,7.92216,25.098612,0.000226,25.044145,0.1463,0.090,7.92216,0.00000
3987.00,7.92152,25.098604,0.000223,25.044098,0.1463,0.090,7.92152,0.00000
3988.00,7.92058,25.098627,0.000224,25.044086,0.1463,0.090,7.92058,0.00000
3989.00,7.92045,25.098704,0.000223,25.044128,0.1462,0.090,7.92045,0.00000
3990.00,7.92049,25.098755,0.000228,25.044153,0.1462,0.090,7.92049,0.00000
3991.00,7.91914,25.098719,0.000231,25.044131,0.1461,0.090,7.91914,0.00000
3992.00,7.91936,25.098719,0.000232,25.044161,0.1461,0.090,7.91936,0.00000
3993.00,7.91896,25.098795,0.000233,25.044290,0.1461,0.090,7.91896,0.00000
3994.00,7.91796,25.098798,0.000230,25.044290,0.1460,0.090,7.91796,0.00000
3995.00,7.91820,25.098832,0.000230,25.044222,0.1460,0.090,7.91820,0.00000
3996.00,7.91929,25.098897,0.000227,25.044171,0.1460,0.091,7.91929,0.00000
3997.00,7.92001,25.098927,0.000231,25.044123,0.1460,0.091,7.92001,0.00000
3998.00,7.92161,25.098933,0.000232,25.044026,0.1460,0.090,7.92161,0.00000
3999.00,7.92331,25.098955,0.000231,25.044010,0.1460,0.091,7.92331,0.00000
4000.00,7.92375,25.098965,0.000233,25.043990,0.1460,0.091,7.92375,0.00000
4001.00,7.92364,25.099032,0.000231,25.044052,0.1460,0.091,7.92364,0.00000
4002.00,7.92208,25.099036,0.000232,25.044053,0.1460,0.091,7.92208,0.00000
4003.00,7.92056,25.099075,0.000234,25.044057,0.1459,0.091,7.92056,0.00000
4004.00,7.91874,25.099112,0.000236,25.044046,0.1459,0.091,7.91874,0.00000
4005.00,7.91888,25.099194,0.000232,25.044120,0.1459,0.091,7.91888,0.00000
4006.00,7.91945,25.099180,0.000233,25.044149,0.1459,0.091,7.91945,0.00000
4007.00,7.92020,25.099215,0.000230,25.044200,0.1459,0.091,7.92020,0.00000
4008.00,7.91988,25.099248,0.000229,25.044217,0.1459,0.091,7.91988,0.00000
4009.00,7.92032,25.099313,0.000230,25.044276,0.1459,0.091,7.92032,0.00000
4010.00,7.91921,25.099292,0.000234,25.044217,0.1458,0.091,7.91921,0.00000
4011.00,7.91826,25.099363,0.000235,25.044228,0.1457,0.091,7.91826,0.00000
4012.00,7.91766,25.099443,0.000231,25.044251,0.1457,0.091,7.91766,0.00000
4013.00,7.91828,25.099495,0.000229,25.044228,0.1457,0.092,7.91828,0.00000
4014.00,7.91843,25.099467,0.000232,25.044144,0.1456,0.092,7.91843,0.00000
4015.00,7.91877,25.099474,0.000229,25.044107,0.1456,0.092,7.91877,0.00000
4016.00,7.91956,25.099491,0.000230,25.044115,0.1456,0.092,7.91956,0.00000
4017.00,7.92053,25.099505,0.000234,25.044085,0.1456,0.092,7.92053,0.00000
4018.00,7.92148,25.099524,0.000237,25.044145,0.1456,0.092,7.92148,0.00000
4019.00,7.92280,25.099641,0.000229,25.044267,0.1456,0.092,7.92280,0.00000
4020.00,7.92337,25.099673,0.000229,25.044271,0.1456,0.092,7.92337,0.00000
4021.00,7.92279,25.099708,0.000228,25.044208,0.1456,0.092,7.92279,0.00000
4022.00,7.92262,25.099789,0.000228,25.044210,0.1456,0.092,7.92262,0.00000
4023.00,7.92240,25.099833,0.000226,25.044237,0.1456,0.092,7.92240,0.00000
4024.00,7.92186,25.099782,0.000227,25.044183,0.1456,0.092,7.92186,0.00000
4025.00,7.92112,25.099844,0.000226,25.044247,0.1456,0.093,7.92112,0.00000
4026.00,7.92130,25.099871,0.000218,25.044272,0.1457,0.093,7.92130,0.00000
4027.00,7.92152,25.099867,0.000221,25.044285,0.1457,0.093,7.92152,0.00000
4028.00,7.92170,25.099889,0.000223,25.044285,0.1457,0.093,7.92170,0.00000
4029.00,7.92134,25.099922,0.000232,25.044270,0.1457,0.093,7.92134,0.00000
4030.00,7.92246,25.099977,0.000234,25.044258,0.1457,0.093,7.92246,0.00000
4031.00,7.92251,25.099964,0.000243,25.044264,0.1457,0.093,7.92251,0.00000
4032.00,7.92209,25.099997,0.000244,25.044297,0.1457,0.093,7.92209,0.00000
4033.00,7.92116,25.100036,0.000244,25.044278,0.1457,0.093,7.92116,0.00000
4034.00,7.92197,25.100120,0.000234,25.044345,0.1457,0.093,7.92197,0.00000
4035.00,7.92097,25.100116,0.000235,25.044378,0.1457,0.093,7.92097,0.00000
4036.00,7.92085,25.100186,0.000236,25.044388,0.1458,0.093,7.92085,0.00000
4037.00,7.92030,25.100196,0.000231,25.044290,0.1458,0.093,7.92030,0.00000
4038.00,7.92110,25.100221,0.000229,25.044235,0.1458,0.093,7.92110,0.00000
4039.00,7.92014,25.100298,0.000234,25.044271,0.1458,0.093,7.92014,0.00000
4040.00,7.92033,25.100384,0.000226,25.044265,0.1458,0.093,7.92033,0.00000
4041.00,7.92038,25.100405,0.000224,25.044234,0.1458,0.094,7.92038,0.00000
4042.00,7.92092,25.100459,0.000219,25.044292,0.1458,0.094,7.92092,0.00000
4043.00,7.92042,25.100507,0.000220,25.044327,0.1459,0.094,7.92042,0.00000
4044.00,7.92012,25.100460,0.000222,25.044195,0.1459,0.094,7.92012,0.00000
4045.00,7.91983,25.100476,0.000229,25.044182,0.1459,0.094,7.91983,0.00000
4046.00,7.91987,25.100521,0.000230,25.044183,0.1460,0.094,7.91987,0.00000
4047.00,7.91962,25.100593,0.000236,25.044201,0.1460,0.094,7.91962,0.00000
4048.00,7.91925,25.100593,0.000238,25.044179,0.1461,0.094,7.91925,0.00000
4049.00,7.91925,25.100566,0.000237,25.044091,0.1461,0.094,7.91925,0.00000
4050.00,7.91937,25.100523,0.000235,25.044056,0.1461,0.094,7.91937,0.00000
4051.00,7.91949,25.100519,0.000231,25.044072,0.1461,0.094,7.91949,0.00000
4052.00,7.92036,25.100513,0.000236,25.044119,0.1462,0.094,7.92036,0.00000
4053.00,7.92151,25.100561,0.000236,25.044182,0.1462,0.094,7.92151,0.00000
4054.00,7.92103,25.100624,0.000238,25.044331,0.1462,0.094,7.92103,0.00000
4055.00,7.92103,25.100668,0.000239,25.044402,0.1463,0.094,7.92103,0.00000
4056.00,7.92084,25.100706,0.000243,25.044395,0.1463,0.094,7.92084,0.00000
4057.00,7.92059,25.100695,0.000237,25.044362,0.1463,0.094,7.92059,0.00000
4058.00,7.91931,25.100708,0.000239,25.044375,0.1463,0.094,7.91931,0.00000
4059.00,7.92047,25.100760,0.000234,25.044330,0.1463,0.094,7.92047,0.00000
4060.00,7.92078,25.100814,0.000234,25.044287,0.1463,0.094,7.92078,0.00000
4061.00,7.92059,25.100836,0.000231,25.044255,0.1463,0.095,7.92059,0.00000
4062.00,7.92045,25.100859,0.000228,25.044171,0.1463,0.095,7.92045,0.00000
4063.00,7.92044,25.100840,0.000222,25.044063,0.1462,0.095,7.92044,0.00000
4064.00,7.91991,25.100806,0.000222,25.044057,0.1462,0.095,7.91991,0.00000
4065.00,7.91982,25.100790,0.000219,25.044064,0.1461,0.095,7.91982,0.00000
4066.00,7.92072,25.100786,0.000224,25.044022,0.1461,0.095,7.92072,0.00000
4067.00,7.92012,25.100785,0.000224,25.043980,0.1460,0.095,7.92012,0.00000
4068.00,7.92026,25.100802,0.000228,25.043931,0.1459,0.095,7.92026,0.00000
4069.00,7.92078,25.100889,0.000233,25.043938,0.1458,0.095,7.92078,0.00000
4070.00,7.92119,25.100923,0.000231,25.043865,0.1457,0.095,7.92119,0.00000
4071.00,7.92036,25.100981,0.000225,25.043958,0.1456,0.096,7.92036,0.00000
4072.00,7.92068,25.101019,0.000230,25.044054,0.1455,0.096,7.92068,0.00000
4073.00,7.92121,25.101043,0.000226,25.044134,0.1455,0.096,7.92121,0.00000
4074.00,7.92103,25.101025,0.000223,25.044108,0.1454,0.096,7.92103,0.00000
4075.00,7.92106,25.101040,0.000228,25.044157,0.1454,0.096,7.92106,0.00000
4076.00,7.92187,25.101087,0.000228,25.044123,0.1453,0.096,7.92187,0.00000
4077.00,7.92191,25.101085,0.000226,25.044099,0.1452,0.096,7.92191,0.00000
4078.00,7.92133,25.101163,0.000227,25.044095,0.1451,0.096,7.92133,0.00000
4079.00,7.92081,25.101193,0.000225,25.044135,0.1450,0.096,7.92081,0.00000
4080.00,7.92036,25.101233,0.000224,25.044205,0.1450,0.096,7.92036,0.00000
4081.00,7.91916,25.101186,0.000224,25.044189,0.1449,0.096,7.91916,0.00000
4082.00,7.91899,25.101291,0.000222,25.044186,0.1448,0.096,7.91899,0.00000
4083.00,7.91884,25.101272,0.000222,25.044136,0.1447,0.096,7.91884,0.00000
4084.00,7.91846,25.101330,0.000222,25.044062,0.1447,0.096,7.91846,0.00000
4085.00,7.91812,25.101351,0.000222,25.043944,0.1446,0.096,7.91812,0.00000
4086.00,7.91845,25.101405,0.000222,25.043908,0.1445,0.096,7.91845,0.00000
4087.00,7.91780,25.101399,0.000222,25.043863,0.1444,0.096,7.91780,0.00000
4088.00,7.91713,25.101411,0.000221,25.043863,0.1444,0.097,7.91713,0.00000
4089.00,7.91730,25.101375,0.000222,25.043872,0.1443,0.097,7.91730,0.00000
4090.00,7.91671,25.101438,0.000223,25.043898,0.1443,0.097,7.91671,0.00000
4091.00,7.91718,25.101550,0.000223,25.043987,0.1442,0.097,7.91718,0.00000
4092.00,7.91859,25.101603,0.000221,25.044034,0.1442,0.097,7.91859,0.00000
4093.00,7.91926,25.101677,0.000224,25.044041,0.1442,0.097,7.91926,0.00000
4094.00,7.91870,25.101742,0.000225,25.044078,0.1442,0.097,7.91870,0.00000
@23,1.0000,2.0, 4080.075 
4095.00,7.91941,25.101766,0.000224,25.044093,0.1442,0.097,7.91941,0.00000
4096.00,7.91890,25.101789,0.000223,25.044040,0.1442,0.097,7.91890,0.00000
4097.00,7.91659,25.101770,0.000224,25.044000,0.1441,0.097,7.91659,0.00000
4098.00,7.90546,25.101780,0.000225,25.044057,0.1441,0.097,7.90546,0.00000
4099.00,7.88705,25.101812,0.000222,25.044089,0.1442,0.097,7.88705,0.00000
4100.00,7.86598,25.101834,0.000218,25.044116,0.1442,0.097,7.86598,0.00000
4101.00,7.84838,25.101841,0.000218,25.044141,0.1443,0.097,7.84838,0.00000
4102.00,7.83840,25.101859,0.000218,25.044167,0.1443,0.097,7.83840,0.00000
4103.00,7.84361,25.101906,0.000214,25.044131,0.1443,0.098,7.84361,0.00000
4104.00,7.85666,25.101939,0.000215,25.044135,0.1443,0.098,7.85666,0.00000
4105.00,7.87171,25.102007,0.000219,25.044155,0.1443,0.098,7.87171,0.00000
4106.00,7.88425,25.102035,0.000218,25.044127,0.1443,0.098,7.88425,0.00000
4107.00,7.89252,25.102137,0.000219,25.044134,0.1443,0.098,7.89252,0.00000
4108.00,7.89718,25.102143,0.000224,25.044095,0.1442,0.098,7.89718,0.00000
4109.00,7.90318,25.102186,0.000230,25.044018,0.1442,0.098,7.90318,0.00000
4110.00,7.90941,25.102190,0.000232,25.043969,0.1442,0.098,7.90941,0.00000
4111.00,7.91316,25.102188,0.000231,25.043959,0.1441,0.098,7.91316,0.00000
4112.00,7.91436,25.102229,0.000232,25.043926,0.1441,0.098,7.91436,0.00000
4113.00,7.91282,25.102286,0.000229,25.043920,0.1442,0.098,7.91282,0.00000
4114.00,7.90978,25.102319,0.000219,25.043989,0.1442,0.099,7.90978,0.00000
4115.00,7.90625,25.102346,0.000214,25.043986,0.1442,0.099,7.90625,0.00000
4116.00,7.90414,25.102398,0.000221,25.044027,0.1441,0.099,7.90414,0.00000
4117.00,7.90255,25.102374,0.000222,25.044092,0.1441,0.099,7.90255,0.00000
4118.00,7.90246,25.102422,0.000225,25.044187,0.1441,0.098,7.90246,0.00000
4119.00,7.90335,25.102490,0.000232,25.044213,0.1441,0.098,7.90335,0.00000
4120.00,7.90462,25.102547,0.000232,25.044238,0.1441,0.098,7.90462,0.00000
4121.00,7.90633,25.102598,0.000234,25.044189,0.1441,0.098,7.90633,0.00000
4122.00,7.90792,25.102666,0.000234,25.044166,0.1440,0.098,7.90792,0.00000
4123.00,7.90865,25.102672,0.000234,25.044119,0.1440,0.098,7.90865,0.00000
4124.00,7.90995,25.102673,0.000238,25.044075,0.1439,0.098,7.90995,0.00000
4125.00,7.91039,25.102658,0.000244,25.044046,0.1439,0.098,7.91039,0.00000
4126.00,7.91125,25.102674,0.000243,25.044067,0.1439,0.098,7.91125,0.00000
4127.00,7.91264,25.102658,0.000243,25.044025,0.1438,0.099,7.91264,0.00000
4128.00,7.91368,25.102688,0.000239,25.044016,0.1438,0.099,7.91368,0.00000
4129.00,7.91544,25.102683,0.000235,25.044037,0.1438,0.099,7.91544,0.00000
4130.00,7.91699,25.102681,0.000226,25.044020,0.1438,0.099,7.91699,0.00000
4131.00,7.91811,25.102654,0.000226,25.044028,0.1438,0.099,7.91811,0.00000
4132.00,7.91833,25.102688,0.000227,25.044120,0.1438,0.099,7.91833,0.00000
4133.00,7.91839,25.102716,0.000230,25.044136,0.1437,0.099,7.91839,0.00000
4134.00,7.91683,25.102744,0.000230,25.044134,0.1436,0.099,7.91683,0.00000
4135.00,7.91673,25.102858,0.000235,25.044265,0.1436,0.099,7.91673,0.00000
4136.00,7.91592,25.102922,0.000228,25.044261,0.1435,0.100,7.91592,0.00000
4137.00,7.91555,25.102959,0.000232,25.044177,0.1434,0.100,7.91555,0.00000
4138.00,7.91605,25.103012,0.000231,25.044113,0.1434,0.100,7.91605,0.00000
4139.00,7.91664,25.103036,0.000232,25.044035,0.1433,0.100,7.91664,0.00000
4140.00,7.91732,25.103029,0.000232,25.043880,0.1433,0.100,7.91732,0.00000
4141.00,7.91783,25.103073,0.000234,25.043872,0.1433,0.100,7.91783,0.00000
4142.00,7.91813,25.103112,0.000225,25.043886,0.1433,0.100,7.91813,0.00000
4143.00,7.91878,25.103093,0.000228,25.043913,0.1432,0.100,7.91878,0.00000
4144.00,7.91991,25.103140,0.000228,25.043978,0.1432,0.100,7.91991,0.00000
4145.00,7.91971,25.103151,0.000231,25.044056,0.1431,0.100,7.91971,0.00000
4146.00,7.91962,25.103135,0.000233,25.044121,0.1431,0.100,7.91962,0.00000
4147.00,7.91960,25.103151,0.000239,25.044196,0.1430,0.100,7.91960,0.00000
4148.00,7.91943,25.103203,0.000234,25.044266,0.1430,0.100,7.91943,0.00000
4149.00,7.91782,25.103223,0.000234,25.044251,0.1429,0.100,7.91782,0.00000
4150.00,7.91682,25.103269,0.000228,25.044223,0.1429,0.100,7.91682,0.00000
4151.00,7.91603,25.103354,0.000225,25.044192,0.1429,0.101,7.91603,0.00000
4152.00,7.91715,25.103440,0.000220,25.044173,0.1429,0.101,7.91715,0.00000
4153.00,7.91765,25.103448,0.000224,25.044097,0.1429,0.101,7.91765,0.00000
4154.00,7.91823,25.103478,0.000226,25.044088,0.1429,0.101,7.91823,0.00000
4155.00,7.91931,25.103504,0.000226,25.044105,0.1429,0.101,7.91931,0.00000
4156.00,7.91916,25.103556,0.000229,25.044093,0.1429,0.101,7.91916,0.00000
4157.00,7.91775,25.103567,0.000229,25.044059,0.1429,0.101,7.91775,0.00000
4158.00,7.91698,25.103604,0.000230,25.044080,0.1429,0.101,7.91698,0.00000
4159.00,7.91630,25.103614,0.000226,25.044105,0.1429,0.101,7.91630,0.00000
4160.00,7.91481,25.103561,0.000232,25.044059,0.1428,0.101,7.91481,0.00000
4161.00,7.91538,25.103479,0.000235,25.043977,0.1429,0.101,7.91538,0.00000
4162.00,7.91551,25.103452,0.000237,25.043976,0.1429,0.101,7.91551,0.00000
4163.00,7.91596,25.103517,0.000231,25.043993,0.1430,0.101,7.91596,0.00000
4164.00,7.91652,25.103542,0.000231,25.043971,0.1430,0.101,7.91652,0.00000
4165.00,7.91830,25.103621,0.000230,25.044008,0.1430,0.102,7.91830,0.00000
4166.00,7.91863,25.103724,0.000229,25.044110,0.1430,0.102,7.91863,0.00000
4167.00,7.91907,25.103790,0.000226,25.044136,0.1430,0.102,7.91907,0.00000
4168.00,7.91894,25.103793,0.000231,25.044134,0.1430,0.102,7.91894,0.00000
4169.00,7.91856,25.103902,0.000232,25.044183,0.1430,0.102,7.91856,0.00000
4170.00,7.91781,25.104007,0.000226,25.044242,0.1430,0.102,7.91781,0.00000
4171.00,7.91858,25.104051,0.000227,25.044262,0.1430,0.102,7.91858,0.00000
4172.00,7.91898,25.104120,0.000229,25.044303,0.1429,0.102,7.91898,0.00000
4173.00,7.91985,25.104134,0.000230,25.044335,0.1429,0.102,7.91985,0.00000
4174.00,7.92086,25.104079,0.000234,25.044329,0.1429,0.102,7.92086,0.00000
4175.00,7.92006,25.104044,0.000234,25.044242,0.1429,0.102,7.92006,0.00000
4176.00,7.91994,25.104083,0.000236,25.044228,0.1428,0.102,7.91994,0.00000
4177.00,7.91940,25.104088,0.000239,25.044178,0.1428,0.102,7.91940,0.00000
4178.00,7.91997,25.104167,0.000236,25.044209,0.1428,0.102,7.91997,0.00000
4179.00,7.92025,25.104248,0.000234,25.044233,0.1428,0.102,7.92025,0.00000
4180.00,7.92161,25.104354,0.000238,25.044336,0.1428,0.102,7.92161,0.00000
4181.00,7.92122,25.104406,0.000237,25.044353,0.1428,0.103,7.92122,0.00000
4182.00,7.92196,25.104383,0.000238,25.044331,0.1428,0.103,7.92196,0.00000
4183.00,7.91982,25.104380,0.000239,25.044278,0.1428,0.103,7.91982,0.00000
4184.00,7.91869,25.104414,0.000238,25.044243,0.1428,0.103,7.91869,0.00000
4185.00,7.91756,25.104310,0.000236,25.044135,0.1429,0.103,7.91756,0.00000
4186.00,7.91708,25.104245,0.000237,25.044091,0.1429,0.103,7.91708,0.00000
4187.00,7.91746,25.104331,0.000236,25.044177,0.1429,0.103,7.91746,0.00000
4188.00,7.91849,25.104321,0.000239,25.044175,0.1430,0.103,7.91849,0.00000
4189.00,7.91906,25.104339,0.000243,25.044183,0.1430,0.103,7.91906,0.00000
4190.00,7.91956,25.104447,0.000240,25.044249,0.1431,0.103,7.91956,0.00000
4191.00,7.92014,25.104513,0.000237,25.044194,0.1431,0.103,7.92014,0.00000
4192.00,7.91887,25.104390,0.000237,25.044037,0.1431,0.103,7.91887,0.00000
4193.00,7.91849,25.104394,0.000236,25.044064,0.1432,0.103,7.91849,0.00000
4194.00,7.91880,25.104404,0.000235,25.044099,0.1432,0.103,7.91880,0.00000
4195.00,7.91964,25.104382,0.000236,25.044063,0.1433,0.103,7.91964,0.00000
4196.00,7.91948,25.104443,0.000235,25.044174,0.1433,0.103,7.91948,0.00000
4197.00,7.92003,25.104559,0.000230,25.044239,0.1434,0.103,7.92003,0.00000
4198.00,7.92012,25.104638,0.000229,25.044198,0.1434,0.103,7.92012,0.00000
4199.00,7.91851,25.104680,0.000226,25.044161,0.1434,0.104,7.91851,0.00000
4200.00,7.91688,25.104663,0.000223,25.044135,0.1434,0.104,7.91688,0.00000
4201.00,7.91679,25.104603,0.000216,25.044030,0.1434,0.104,7.91679,0.00000
4202.00,7.91664,25.104691,0.000218,25.044101,0.1434,0.104,7.91664,0.00000
4203.00,7.91745,25.104690,0.000214,25.044129,0.1434,0.104,7.91745,0.00000
4204.00,7.91912,25.104706,0.000217,25.044117,0.1435,0.104,7.91912,0.00000
4205.00,7.92063,25.104814,0.000225,25.044181,0.1435,0.104,7.92063,0.00000
4206.00,7.92019,25.104871,0.000230,25.044208,0.1436,0.104,7.92019,0.00000
4207.00,7.91983,25.104784,0.000232,25.044080,0.1436,0.104,7.91983,0.00000
4208.00,7.91834,25.104862,0.000233,25.044050,0.1436,0.104,7.91834,0.00000
4209.00,7.91732,25.104814,0.000224,25.043991,0.1436,0.104,7.91732,0.00000
4210.00,7.91671,25.104837,0.000214,25.044012,0.1435,0.105,7.91671,0.00000
4211.00,7.91708,25.104840,0.000216,25.044032,0.1435,0.105,7.91708,0.00000
4212.00,7.91714,25.104904,0.000215,25.044097,0.1435,0.105,7.91714,0.00000
4213.00,7.91611,25.104907,0.000218,25.044106,0.1435,0.105,7.91611,0.00000
4214.00,7.91619,25.104948,0.000230,25.044129,0.1436,0.105,7.91619,0.00000
4215.00,7.91586,25.104929,0.000241,25.044049,0.1436,0.105,7.91586,0.00000
4216.00,7.91646,25.104996,0.000243,25.044071,0.1437,0.105,7.91646,0.00000
4217.00,7.91645,25.104975,0.000244,25.044016,0.1437,0.105,7.91645,0.00000
4218.00,7.91798,25.105003,0.000242,25.044006,0.1437,0.105,7.91798,0.00000
4219.00,7.91861,25.105021,0.000234,25.044006,0.1437,0.105,7.91861,0.00000
4220.00,7.91871,25.105022,0.000229,25.043973,0.1437,0.105,7.91871,0.00000
4221.00,7.91789,25.104989,0.000233,25.043911,0.1437,0.105,7.91789,0.00000
4222.00,7.91793,25.105051,0.000236,25.043934,0.1437,0.105,7.91793,0.00000
4223.00,7.91818,25.105039,0.000239,25.043903,0.1437,0.105,7.91818,0.00000
4224.00,7.91771,25.105077,0.000242,25.043893,0.1437,0.105,7.91771,0.00000
4225.00,7.91855,25.105136,0.000240,25.043959,0.1438,0.105,7.91855,0.00000
4226.00,7.91911,25.105159,0.000233,25.043966,0.1438,0.105,7.91911,0.00000
4227.00,7.91860,25.105158,0.000230,25.043946,0.1438,0.105,7.91860,0.00000
4228.00,7.91788,25.105197,0.000221,25.043973,0.1439,0.105,7.91788,0.00000
4229.00,7.91768,25.105248,0.000219,25.043983,0.1439,0.106,7.91768,0.00000
4230.00,7.91692,25.105335,0.000221,25.043979,0.1439,0.106,7.91692,0.00000
4231.00,7.91722,25.105425,0.000222,25.044041,0.1440,0.106,7.91722,0.00000
4232.00,7.91778,25.105507,0.000218,25.044094,0.1440,0.106,7.91778,0.00000
4233.00,7.91869,25.105506,0.000220,25.044077,0.1440,0.106,7.91869,0.00000
4234.00,7.91936,25.105553,0.000225,25.044100,0.1441,0.106,7.91936,0.00000
4235.00,7.92076,25.105599,0.000226,25.044067,0.1441,0.106,7.92076,0.00000
4236.00,7.92065,25.105606,0.000227,25.044003,0.1441,0.106,7.92065,0.00000
4237.00,7.92091,25.105655,0.000232,25.044022,0.1442,0.106,7.92091,0.00000
4238.00,7.92076,25.105679,0.000230,25.043994,0.1442,0.106,7.92076,0.00000
4239.00,7.92005,25.105681,0.000221,25.043949,0.1443,0.106,7.92005,0.00000
4240.00,7.91909,25.105647,0.000217,25.043966,0.1444,0.106,7.91909,0.00000
4241.00,7.91872,25.105700,0.000213,25.044044,0.1444,0.106,7.91872,0.00000
4242.00,7.91882,25.105724,0.000208,25.044041,0.1445,0.107,7.91882,0.00000
4243.00,7.91808,25.105777,0.000209,25.044070,0.1446,0.107,7.91808,0.00000
4244.00,7.91871,25.105845,0.000210,25.044118,0.1447,0.107,7.91871,0.00000
4245.00,7.91820,25.105905,0.000211,25.044186,0.1448,0.107,7.91820,0.00000
4246.00,7.91816,25.105949,0.000213,25.044120,0.1449,0.107,7.91816,0.00000
4247.00,7.91797,25.105913,0.000212,25.044029,0.1451,0.107,7.91797,0.00000
4248.00,7.91949,25.105949,0.000210,25.044051,0.1452,0.107,7.91949,0.00000
4249.00,7.91890,25.105994,0.000212,25.044024,0.1453,0.107,7.91890,0.00000
4250.00,7.91826,25.106002,0.000213,25.043925,0.1454,0.107,7.91826,0.00000
4251.00,7.91816,25.106021,0.000206,25.043968,0.1456,0.108,7.91816,0.00000
4252.00,7.91740,25.106119,0.000207,25.044035,0.1457,0.108,7.91740,0.00000
4253.00,7.91527,25.106136,0.000209,25.043978,0.1459,0.107,7.91527,0.00000
4254.00,7.91428,25.106147,0.000212,25.044006,0.1460,0.107,7.91428,0.00000
4255.00,7.91373,25.106162,0.000209,25.044039,0.1461,0.108,7.91373,0.00000
4256.00,7.91257,25.106191,0.000217,25.044021,0.1463,0.108,7.91257,0.00000
4257.00,7.91247,25.106175,0.000218,25.044011,0.1464,0.108,7.91247,0.00000
4258.00,7.91388,25.106262,0.000218,25.044138,0.1466,0.108,7.91388,0.00000
4259.00,7.91546,25.106366,0.000213,25.044253,0.1468,0.108,7.91546,0.00000
4260.00,7.91715,25.106421,0.000215,25.044273,0.1470,0.108,7.91715,0.00000
4261.00,7.91804,25.106498,0.000210,25.044287,0.1472,0.109,7.91804,0.00000
4262.00,7.91822,25.106544,0.000209,25.044322,0.1473,0.109,7.91822,0.00000
4263.00,7.91839,25.106550,0.000215,25.044314,0.1475,0.109,7.91839,0.00000
4264.00,7.91914,25.106527,0.000218,25.044238,0.1477,0.109,7.91914,0.00000
4265.00,7.91972,25.106546,0.000220,25.044289,0.1479,0.108,7.91972,0.00000
4266.00,7.92128,25.106534,0.000229,25.044328,0.1481,0.108,7.92128,0.00000
4267.00,7.92193,25.106556,0.000232,25.044283,0.1483,0.108,7.92193,0.00000
4268.00,7.92116,25.106541,0.000223,25.044189,0.1485,0.108,7.92116,0.00000
4269.00,7.91965,25.106525,0.000224,25.044114,0.1487,0.108,7.91965,0.00000
4270.00,7.91824,25.106543,0.000223,25.044002,0.1489,0.109,7.91824,0.00000
4271.00,7.91610,25.106480,0.000216,25.043868,0.1490,0.109,7.91610,0.00000
4272.00,7.91497,25.106487,0.000208,25.043883,0.1492,0.109,7.91497,0.00000
4273.00,7.91465,25.106520,0.000214,25.043887,0.1494,0.109,7.91465,0.00000
4274.00,7.91360,25.106561,0.000219,25.043928,0.1495,0.109,7.91360,0.00000
@24,1.0000,2.0, 4260.023 
4275.00,7.91252,25.106597,0.000218,25.043949,0.1497,0.109,7.91252,0.00000
4276.00,7.91331,25.106657,0.000222,25.044002,0.1498,0.109,7.91331,0.00000
4277.00,7.91178,25.106735,0.000229,25.044021,0.1499,0.109,7.91178,0.00000
4278.00,7.89919,25.106751,0.000232,25.044075,0.1500,0.109,7.89919,0.00000
4279.00,7.88105,25.106706,0.000229,25.044091,0.1500,0.109,7.88105,0.00000
4280.00,7.86354,25.106695,0.000230,25.044163,0.1501,0.109,7.86354,0.00000
4281.00,7.84793,25.106680,0.000228,25.044212,0.1502,0.109,7.84793,0.00000
4282.00,7.84064,25.106710,0.000230,25.044287,0.1503,0.109,7.84064,0.00000
4283.00,7.84823,25.106826,0.000227,25.044345,0.1504,0.109,7.84823,0.00000
4284.00,7.86152,25.106856,0.000221,25.044281,0.1504,0.109,7.86152,0.00000
4285.00,7.87269,25.106927,0.000221,25.044215,0.1505,0.109,7.87269,0.00000
4286.00,7.88267,25.107004,0.000222,25.044169,0.1505,0.110,7.88267,0.00000
4287.00,7.88788,25.107026,0.000219,25.044113,0.1506,0.110,7.88788,0.00000
4288.00,7.89081,25.107009,0.000214,25.044027,0.1507,0.110,7.89081,0.00000
4289.00,7.89588,25.107114,0.000217,25.044072,0.1508,0.110,7.89588,0.00000
4290.00,7.90254,25.107166,0.000219,25.044151,0.1509,0.110,7.90254,0.00000
4291.00,7.90651,25.107174,0.000213,25.044180,0.1509,0.110,7.90651,0.00000
4292.00,7.90980,25.107190,0.000217,25.044140,0.1510,0.110,7.90980,0.00000
4293.00,7.91087,25.107226,0.000223,25.044172,0.1511,0.110,7.91087,0.00000
4294.00,7.91009,25.107234,0.000221,25.044221,0.1511,0.110,7.91009,0.00000
4295.00,7.90978,25.107216,0.000214,25.044189,0.1512,0.110,7.90978,0.00000
4296.00,7.90967,25.107272,0.000216,25.044143,0.1513,0.110,7.90967,0.00000
4297.00,7.90925,25.107325,0.000212,25.044144,0.1514,0.111,7.90925,0.00000
4298.00,7.90931,25.107325,0.000213,25.044113,0.1514,0.111,7.90931,0.00000
4299.00,7.90942,25.107372,0.000216,25.044014,0.1515,0.111,7.90942,0.00000
4300.00,7.90899,25.107414,0.000222,25.043941,0.1515,0.111,7.90899,0.00000
4301.00,7.90962,25.107499,0.000227,25.044035,0.1516,0.111,7.90962,0.00000
4302.00,7.90957,25.107487,0.000223,25.044064,0.1517,0.111,7.90957,0.00000
4303.00,7.90925,25.107510,0.000220,25.044073,0.1517,0.111,7.90925,0.00000
4304.00,7.90867,25.107553,0.000221,25.044170,0.1518,0.111,7.90867,0.00000
4305.00,7.90820,25.107566,0.000221,25.044247,0.1518,0.111,7.90820,0.00000
4306.00,7.90791,25.107561,0.000216,25.044233,0.1518,0.111,7.90791,0.00000
4307.00,7.90883,25.107579,0.000221,25.044205,0.1519,0.111,7.90883,0.00000
4308.00,7.91000,25.107645,0.000224,25.044150,0.1519,0.111,7.91000,0.00000
4309.00,7.91183,25.107693,0.000222,25.044118,0.1519,0.111,7.91183,0.00000
4310.00,7.91322,25.107765,0.000221,25.044104,0.1520,0.111,7.91322,0.00000
4311.00,7.91369,25.107829,0.000225,25.044118,0.1520,0.111,7.91369,0.00000
4312.00,7.91368,25.107919,0.000224,25.044143,0.1520,0.111,7.91368,0.00000
4313.00,7.91306,25.107977,0.000224,25.044247,0.1520,0.111,7.91306,0.00000
4314.00,7.91322,25.107952,0.000225,25.044269,0.1521,0.111,7.91322,0.00000
4315.00,7.91263,25.107968,0.000226,25.044272,0.1521,0.111,7.91263,0.00000
4316.00,7.91184,25.107937,0.000225,25.044231,0.1521,0.112,7.91184,0.00000
4317.00,7.91110,25.107934,0.000225,25.044259,0.1521,0.112,7.91110,0.00000
4318.00,7.91186,25.107938,0.000221,25.044286,0.1522,0.112,7.91186,0.00000
4319.00,7.91195,25.108004,0.000220,25.044320,0.1522,0.112,7.91195,0.00000
4320.00,7.91312,25.108009,0.000220,25.044298,0.1522,0.112,7.91312,0.00000
4321.00,7.91449,25.108032,0.000221,25.044276,0.1522,0.112,7.91449,0.00000
4322.00,7.91532,25.108072,0.000220,25.044242,0.1523,0.112,7.91532,0.00000
4323.00,7.91505,25.108091,0.000220,25.044175,0.1522,0.112,7.91505,0.00000
4324.00,7.91492,25.108122,0.000222,25.044158,0.1522,0.112,7.91492,0.00000
4325.00,7.91407,25.108196,0.000220,25.044206,0.1522,0.112,7.91407,0.00000
4326.00,7.91346,25.108174,0.000220,25.044237,0.1522,0.112,7.91346,0.00000
4327.00,7.91366,25.108177,0.000226,25.044274,0.1522,0.112,7.91366,0.00000
4328.00,7.91400,25.108196,0.000232,25.044316,0.1523,0.112,7.91400,0.00000
4329.00,7.91427,25.108168,0.000233,25.044264,0.1523,0.112,7.91427,0.00000
4330.00,7.91513,25.108203,0.000235,25.044236,0.1523,0.112,7.91513,0.00000
4331.00,7.91455,25.108290,0.000226,25.044260,0.1523,0.112,7.91455,0.00000
4332.00,7.91234,25.108311,0.000219,25.044243,0.1523,0.113,7.91234,0.00000
4333.00,7.91079,25.108315,0.000216,25.044168,0.1523,0.113,7.91079,0.00000
4334.00,7.90971,25.108415,0.000214,25.044199,0.1523,0.113,7.90971,0.00000
4335.00,7.90906,25.108401,0.000213,25.044208,0.1523,0.113,7.90906,0.00000
4336.00,7.91028,25.108467,0.000218,25.044232,0.1523,0.113,7.91028,0.00000
4337.00,7.91167,25.108563,0.000215,25.044235,0.1523,0.113,7.91167,0.00000
4338.00,7.91198,25.108639,0.000210,25.044272,0.1523,0.113,7.91198,0.00000
4339.00,7.91168,25.108620,0.000212,25.044255,0.1523,0.113,7.91168,0.00000
4340.00,7.91190,25.108635,0.000213,25.044250,0.1523,0.114,7.91190,0.00000
4341.00,7.91188,25.108624,0.000209,25.044150,0.1523,0.114,7.91188,0.00000
4342.00,7.91234,25.108573,0.000214,25.044130,0.1523,0.114,7.91234,0.00000
4343.00,7.91311,25.108585,0.000218,25.044130,0.1523,0.114,7.91311,0.00000
4344.00,7.91389,25.108657,0.000214,25.044195,0.1523,0.114,7.91389,0.00000
4345.00,7.91475,25.108746,0.000214,25.044289,0.1523,0.114,7.91475,0.00000
4346.00,7.91443,25.108758,0.000220,25.044314,0.1523,0.114,7.91443,0.00000
4347.00,7.91523,25.108839,0.000222,25.044384,0.1523,0.114,7.91523,0.00000
4348.00,7.91542,25.108881,0.000225,25.044381,0.1523,0.114,7.91542,0.00000
4349.00,7.91512,25.108844,0.000235,25.044287,0.1522,0.114,7.91512,0.00000
4350.00,7.91384,25.108821,0.000237,25.044189,0.1522,0.114,7.91384,0.00000
4351.00,7.91400,25.108903,0.000235,25.044218,0.1522,0.114,7.91400,0.00000
4352.00,7.91364,25.108937,0.000232,25.044174,0.1521,0.114,7.91364,0.00000
4353.00,7.91364,25.108947,0.000234,25.044168,0.1521,0.114,7.91364,0.00000
4354.00,7.91340,25.108976,0.000233,25.044192,0.1521,0.114,7.91340,0.00000
4355.00,7.91415,25.109051,0.000233,25.044206,0.1520,0.114,7.91415,0.00000
4356.00,7.91432,25.109027,0.000235,25.044177,0.1520,0.114,7.91432,0.00000
4357.00,7.91476,25.109003,0.000232,25.044123,0.1519,0.114,7.91476,0.00000
4358.00,7.91430,25.109000,0.000227,25.044052,0.1519,0.114,7.91430,0.00000
4359.00,7.91447,25.109054,0.000218,25.044045,0.1518,0.115,7.91447,0.00000
4360.00,7.91413,25.109056,0.000216,25.044045,0.1517,0.115,7.91413,0.00000
4361.00,7.91327,25.109096,0.000212,25.044124,0.1517,0.115,7.91327,0.00000
4362.00,7.91176,25.109159,0.000213,25.044143,0.1516,0.115,7.91176,0.00000
4363.00,7.91250,25.109223,0.000217,25.044236,0.1516,0.115,7.91250,0.00000
4364.00,7.91283,25.109273,0.000223,25.044258,0.1515,0.115,7.91283,0.00000
4365.00,7.91197,25.109239,0.000222,25.044194,0.1514,0.115,7.91197,0.00000
4366.00,7.91276,25.109276,0.000228,25.044153,0.1514,0.115,7.91276,0.00000
4367.00,7.91335,25.109307,0.000232,25.044200,0.1514,0.115,7.91335,0.00000
4368.00,7.91367,25.109375,0.000229,25.044221,0.1513,0.115,7.91367,0.00000
4369.00,7.91400,25.109399,0.000227,25.044183,0.1512,0.115,7.91400,0.00000
4370.00,7.91467,25.109483,0.000224,25.044207,0.1511,0.115,7.91467,0.00000
4371.00,7.91459,25.109501,0.000221,25.044231,0.1510,0.115,7.91459,0.00000
4372.00,7.91499,25.109563,0.000221,25.044208,0.1509,0.115,7.91499,0.00000
4373.00,7.91514,25.109608,0.000225,25.044238,0.1509,0.115,7.91514,0.00000
4374.00,7.91518,25.109605,0.000223,25.044240,0.1508,0.115,7.91518,0.00000
4375.00,7.91527,25.109646,0.000228,25.044245,0.1508,0.115,7.91527,0.00000
4376.00,7.91448,25.109718,0.000232,25.044187,0.1507,0.115,7.91448,0.00000
4377.00,7.91468,25.109738,0.000231,25.044162,0.1506,0.115,7.91468,0.00000
4378.00,7.91444,25.109741,0.000225,25.044071,0.1506,0.115,7.91444,0.00000
4379.00,7.91438,25.109882,0.000225,25.044119,0.1505,0.115,7.91438,0.00000
4380.00,7.91369,25.109866,0.000218,25.044079,0.1504,0.116,7.91369,0.00000
4381.00,7.91366,25.109898,0.000211,25.044120,0.1503,0.116,7.91366,0.00000
4382.00,7.91290,25.109934,0.000211,25.044168,0.1503,0.116,7.91290,0.00000
4383.00,7.91216,25.110004,0.000213,25.044302,0.1502,0.116,7.91216,0.00000
4384.00,7.91196,25.109926,0.000214,25.044306,0.1501,0.116,7.91196,0.00000
4385.00,7.91276,25.109927,0.000215,25.044365,0.1501,0.116,7.91276,0.00000
4386.00,7.91360,25.109868,0.000216,25.044290,0.1500,0.116,7.91360,0.00000
4387.00,7.91472,25.109814,0.000216,25.044219,0.1500,0.116,7.91472,0.00000
4388.00,7.91616,25.109714,0.000221,25.044090,0.1499,0.116,7.91616,0.00000
4389.00,7.91674,25.109700,0.000220,25.044047,0.1498,0.116,7.91674,0.00000
4390.00,7.91625,25.109800,0.000223,25.044116,0.1497,0.116,7.91625,0.00000
4391.00,7.91545,25.109838,0.000224,25.044133,0.1496,0.116,7.91545,0.00000
4392.00,7.91442,25.109865,0.000224,25.044086,0.1495,0.117,7.91442,0.00000
4393.00,7.91369,25.109933,0.000220,25.044139,0.1494,0.117,7.91369,0.00000
4394.00,7.91324,25.109972,0.000223,25.044167,0.1493,0.117,7.91324,0.00000
4395.00,7.91414,25.109936,0.000221,25.044063,0.1492,0.117,7.91414,0.00000
4396.00,7.91474,25.110020,0.000219,25.044137,0.1491,0.117,7.91474,0.00000
4397.00,7.91573,25.110071,0.000222,25.044210,0.1491,0.117,7.91573,0.00000
4398.00,7.91535,25.110143,0.000219,25.044209,0.1490,0.117,7.91535,0.00000
4399.00,7.91556,25.110152,0.000217,25.044187,0.1489,0.117,7.91556,0.00000
4400.00,7.91545,25.110192,0.000221,25.044250,0.1489,0.117,7.91545,0.00000
4401.00,7.91545,25.110206,0.000224,25.044221,0.1488,0.117,7.91545,0.00000
4402.00,7.91475,25.110234,0.000221,25.044285,0.1487,0.117,7.91475,0.00000
4403.00,7.91510,25.110233,0.000226,25.044325,0.1486,0.117,7.91510,0.00000
4404.00,7.91500,25.110333,0.000231,25.044396,0.1486,0.117,7.91500,0.00000
4405.00,7.91454,25.110381,0.000226,25.044352,0.1486,0.117,7.91454,0.00000
4406.00,7.91487,25.110413,0.000228,25.044386,0.1485,0.117,7.91487,0.00000
4407.00,7.91449,25.110488,0.000229,25.044375,0.1485,0.117,7.91449,0.00000
4408.00,7.91404,25.110512,0.000227,25.044317,0.1484,0.118,7.91404,0.00000
4409.00,7.91460,25.110575,0.000224,25.044304,0.1484,0.118,7.91460,0.00000
4410.00,7.91525,25.110609,0.000229,25.044302,0.1483,0.118,7.91525,0.00000
4411.00,7.91503,25.110655,0.000230,25.044311,0.1482,0.118,7.91503,0.00000
4412.00,7.91463,25.110646,0.000233,25.044267,0.1482,0.118,7.91463,0.00000
4413.00,7.91429,25.110721,0.000232,25.044320,0.1481,0.118,7.91429,0.00000
4414.00,7.91300,25.110687,0.000230,25.044240,0.1480,0.118,7.91300,0.00000
4415.00,7.91218,25.110777,0.000221,25.044272,0.1480,0.118,7.91218,0.00000
4416.00,7.91171,25.110720,0.000220,25.044192,0.1479,0.118,7.91171,0.00000
4417.00,7.91276,25.110759,0.000216,25.044173,0.1479,0.119,7.91276,0.00000
4418.00,7.91351,25.110707,0.000217,25.044066,0.1479,0.119,7.91351,0.00000
4419.00,7.91470,25.110767,0.000219,25.044157,0.1478,0.119,7.91470,0.00000
4420.00,7.91500,25.110735,0.000225,25.044166,0.1478,0.119,7.91500,0.00000
4421.00,7.91371,25.110817,0.000226,25.044159,0.1477,0.119,7.91371,0.00000
4422.00,7.91402,25.110843,0.000229,25.044165,0.1477,0.119,7.91402,0.00000
4423.00,7.91457,25.110925,0.000228,25.044272,0.1476,0.119,7.91457,0.00000
4424.00,7.91448,25.110965,0.000230,25.044306,0.1476,0.119,7.91448,0.00000
4425.00,7.91337,25.111058,0.000231,25.044293,0.1476,0.119,7.91337,0.00000
4426.00,7.91497,25.111105,0.000231,25.044282,0.1476,0.119,7.91497,0.00000
4427.00,7.91422,25.111176,0.000235,25.044286,0.1476,0.119,7.91422,0.00000
4428.00,7.91375,25.111199,0.000239,25.044231,0.1476,0.119,7.91375,0.00000
4429.00,7.91320,25.111261,0.000240,25.044148,0.1476,0.119,7.91320,0.00000
4430.00,7.91345,25.111273,0.000241,25.044188,0.1476,0.119,7.91345,0.00000
4431.00,7.91314,25.111321,0.000240,25.044256,0.1476,0.119,7.91314,0.00000
4432.00,7.91330,25.111376,0.000236,25.044333,0.1476,0.119,7.91330,0.00000
4433.00,7.91277,25.111448,0.000236,25.044358,0.1476,0.119,7.91277,0.00000
4434.00,7.91287,25.111468,0.000238,25.044344,0.1476,0.119,7.91287,0.00000
4435.00,7.91346,25.111500,0.000240,25.044283,0.1476,0.119,7.91346,0.00000
4436.00,7.91380,25.111561,0.000241,25.044288,0.1476,0.119,7.91380,0.00000
4437.00,7.91359,25.111529,0.000247,25.044196,0.1476,0.119,7.91359,0.00000
4438.00,7.91455,25.111531,0.000243,25.044150,0.1477,0.119,7.91455,0.00000
4439.00,7.91421,25.111574,0.000235,25.044193,0.1477,0.120,7.91421,0.00000
4440.00,7.91432,25.111599,0.000233,25.044213,0.1477,0.120,7.91432,0.00000
4441.00,7.91367,25.111602,0.000230,25.044184,0.1477,0.120,7.91367,0.00000
4442.00,7.91439,25.111656,0.000226,25.044202,0.1477,0.120,7.91439,0.00000
4443.00,7.91401,25.111812,0.000230,25.044320,0.1477,0.120,7.91401,0.00000
4444.00,7.91486,25.111845,0.000234,25.044306,0.1477,0.120,7.91486,0.00000
4445.00,7.91504,25.111927,0.000234,25.044391,0.1477,0.120,7.91504,0.00000
4446.00,7.91603,25.111973,0.000240,25.044421,0.1477,0.120,7.91603,0.00000
4447.00,7.91692,25.112043,0.000238,25.044475,0.1477,0.120,7.91692,0.00000
4448.00,7.91717,25.111969,0.000241,25.044443,0.1477,0.120,7.91717,0.00000
4449.00,7.91716,25.111919,0.000244,25.044437,0.1477,0.120,7.91716,0.00000
4450.00,7.91812,25.111928,0.000244,25.044391,0.1477,0.120,7.91812,0.00000
4451.00,7.91835,25.111898,0.000242,25.044357,0.1476,0.120,7.91835,0.00000
4452.00,7.91623,25.111921,0.000246,25.044355,0.1476,0.120,7.91623,0.00000
4453.00,7.91490,25.111914,0.000243,25.044276,0.1476,0.120,7.91490,0.00000
4454.00,7.91461,25.111966,0.000246,25.044285,0.1476,0.120,7.91461,0.00000
4455.00,7.91327,25.111933,0.000245,25.044264,0.1476,0.120,7.91327,0.00000
@25,1.0000,2.0, 4440.2 
4456.00,7.91258,25.111998,0.000240,25.044277,0.1475,0.120,7.91258,0.00000
4457.00,7.91414,25.111964,0.000234,25.044234,0.1475,0.120,7.91414,0.00000
4458.00,7.90787,25.111999,0.000234,25.044253,0.1475,0.120,7.90787,0.00000
4459.00,7.89266,25.112012,0.000226,25.044271,0.1475,0.120,7.89266,0.00000
4460.00,7.87467,25.111979,0.000227,25.044260,0.1475,0.121,7.87467,0.00000
4461.00,7.85859,25.111922,0.000227,25.044246,0.1475,0.121,7.85859,0.00000
4462.00,7.84659,25.111894,0.000228,25.044248,0.1475,0.121,7.84659,0.00000
4463.00,7.84710,25.111927,0.000227,25.044288,0.1475,0.121,7.84710,0.00000
4464.00,7.85697,25.112002,0.000226,25.044327,0.1475,0.121,7.85697,0.00000
4465.00,7.86855,25.112065,0.000228,25.044294,0.1475,0.121,7.86855,0.00000
4466.00,7.87933,25.112227,0.000227,25.044384,0.1475,0.121,7.87933,0.00000
4467.00,7.88656,25.112325,0.000226,25.044427,0.1475,0.121,7.88656,0.00000
4468.00,7.89088,25.112307,0.000224,25.044388,0.1475,0.121,7.89088,0.00000
4469.00,7.89560,25.112352,0.000223,25.044333,0.1475,0.121,7.89560,0.00000
4470.00,7.90281,25.112415,0.000218,25.044401,0.1475,0.121,7.90281,0.00000
4471.00,7.90819,25.112399,0.000211,25.044339,0.1475,0.122,7.90819,0.00000
4472.00,7.91167,25.112406,0.000208,25.044296,0.1475,0.122,7.91167,0.00000
4473.00,7.91287,25.112468,0.000210,25.044294,0.1475,0.122,7.91287,0.00000
4474.00,7.91143,25.112404,0.000213,25.044224,0.1475,0.122,7.91143,0.00000
4475.00,7.90855,25.112432,0.000210,25.044221,0.1475,0.122,7.90855,0.00000
4476.00,7.90682,25.112450,0.000219,25.044230,0.1476,0.122,7.90682,0.00000
4477.00,7.90563,25.112448,0.000222,25.044244,0.1476,0.122,7.90563,0.00000
4478.00,7.90380,25.112477,0.000218,25.044276,0.1476,0.122,7.90380,0.00000
4479.00,7.90410,25.112525,0.000219,25.044303,0.1477,0.122,7.90410,0.00000
4480.00,7.90517,25.112575,0.000223,25.044318,0.1477,0.122,7.90517,0.00000
4481.00,7.90625,25.112603,0.000223,25.044345,0.1477,0.122,7.90625,0.00000
4482.00,7.90746,25.112672,0.000222,25.044373,0.1478,0.122,7.90746,0.00000
4483.00,7.90950,25.112723,0.000226,25.044345,0.1478,0.122,7.90950,0.00000
4484.00,7.91038,25.112822,0.000222,25.044393,0.1478,0.122,7.91038,0.00000
4485.00,7.91103,25.112846,0.000221,25.044334,0.1479,0.122,7.91103,0.00000
4486.00,7.91108,25.112890,0.000218,25.044278,0.1479,0.123,7.91108,0.00000
4487.00,7.91097,25.112987,0.000215,25.044236,0.1479,0.123,7.91097,0.00000
4488.00,7.91065,25.112975,0.000210,25.044181,0.1479,0.123,7.91065,0.00000
4489.00,7.91068,25.112906,0.000209,25.044070,0.1479,0.123,7.91068,0.00000
4490.00,7.91105,25.112937,0.000212,25.044079,0.1480,0.123,7.91105,0.00000
4491.00,7.91003,25.112932,0.000216,25.044094,0.1480,0.123,7.91003,0.00000
4492.00,7.90941,25.112939,0.000216,25.044134,0.1480,0.123,7.90941,0.00000
4493.00,7.91065,25.112946,0.000223,25.044208,0.1480,0.123,7.91065,0.00000
4494.00,7.91124,25.113018,0.000224,25.044300,0.1480,0.123,7.91124,0.00000
4495.00,7.91224,25.113001,0.000223,25.044274,0.1480,0.123,7.91224,0.00000
4496.00,7.91407,25.113001,0.000215,25.044249,0.1480,0.123,7.91407,0.00000
4497.00,7.91494,25.113014,0.000220,25.044248,0.1480,0.123,7.91494,0.00000
4498.00,7.91314,25.113101,0.000219,25.044225,0.1481,0.124,7.91314,0.00000
4499.00,7.91280,25.113118,0.000221,25.044203,0.1481,0.124,7.91280,0.00000
4500.00,7.91171,25.113153,0.000219,25.044275,0.1480,0.124,7.91171,0.00000
4501.00,7.91145,25.113232,0.000219,25.044318,0.1480,0.124,7.91145,0.00000
4502.00,7.91178,25.113226,0.000210,25.044243,0.1480,0.124,7.91178,0.00000
4503.00,7.91299,25.113238,0.000204,25.044223,0.1479,0.124,7.91299,0.00000
4504.00,7.91211,25.113287,0.000198,25.044188,0.1478,0.125,7.91211,0.00000
4505.00,7.91211,25.113332,0.000199,25.044111,0.1478,0.125,7.91211,0.00000
4506.00,7.91236,25.113328,0.000202,25.044043,0.1477,0.125,7.91236,0.00000
4507.00,7.91190,25.113355,0.000211,25.044063,0.1476,0.124,7.91190,0.00000
4508.00,7.91199,25.113374,0.000215,25.044067,0.1476,0.124,7.91199,0.00000
4509.00,7.91343,25.113392,0.000215,25.044092,0.1475,0.124,7.91343,0.00000
4510.00,7.91397,25.113427,0.000212,25.044037,0.1475,0.125,7.91397,0.00000
4511.00,7.91337,25.113502,0.000218,25.044092,0.1474,0.124,7.91337,0.00000
4512.00,7.91343,25.113545,0.000213,25.044096,0.1473,0.125,7.91343,0.00000
4513.00,7.91301,25.113541,0.000212,25.044052,0.1473,0.125,7.91301,0.00000
4514.00,7.91220,25.113574,0.000217,25.044041,0.1472,0.125,7.91220,0.00000
4515.00,7.91202,25.113639,0.000224,25.044164,0.1472,0.125,7.91202,0.00000
4516.00,7.91196,25.113687,0.000215,25.044226,0.1471,0.125,7.91196,0.00000
4517.00,7.91182,25.113689,0.000219,25.044207,0.1471,0.125,7.91182,0.00000
4518.00,7.91253,25.113753,0.000223,25.044253,0.1470,0.125,7.91253,0.00000
4519.00,7.91273,25.113798,0.000226,25.044277,0.1469,0.125,7.91273,0.00000
4520.00,7.91272,25.113743,0.000223,25.044196,0.1468,0.125,7.91272,0.00000
4521.00,7.91298,25.113701,0.000234,25.044088,0.1468,0.125,7.91298,0.00000
4522.00,7.91417,25.113714,0.000233,25.044055,0.1467,0.125,7.91417,0.00000
4523.00,7.91369,25.113678,0.000230,25.044004,0.1467,0.125,7.91369,0.00000
4524.00,7.91352,25.113671,0.000229,25.044013,0.1467,0.125,7.91352,0.00000
4525.00,7.91285,25.113719,0.000233,25.044033,0.1466,0.125,7.91285,0.00000
4526.00,7.91233,25.113749,0.000231,25.044047,0.1466,0.125,7.91233,0.00000
4527.00,7.91121,25.113741,0.000238,25.044045,0.1466,0.125,7.91121,0.00000
4528.00,7.91046,25.113790,0.000236,25.044056,0.1466,0.125,7.91046,0.00000
4529.00,7.91106,25.113812,0.000237,25.044018,0.1466,0.125,7.91106,0.00000
4530.00,7.91072,25.113829,0.000234,25.044014,0.1466,0.125,7.91072,0.00000
4531.00,7.90969,25.113860,0.000230,25.044015,0.1466,0.126,7.90969,0.00000
4532.00,7.90919,25.113937,0.000222,25.044086,0.1465,0.126,7.90919,0.00000
4533.00,7.91019,25.114009,0.000227,25.044117,0.1465,0.126,7.91019,0.00000
4534.00,7.91074,25.113986,0.000223,25.044096,0.1465,0.126,7.91074,0.00000
4535.00,7.91170,25.114029,0.000223,25.044081,0.1464,0.126,7.91170,0.00000
4536.00,7.91312,25.114091,0.000224,25.044079,0.1464,0.126,7.91312,0.00000
4537.00,7.91376,25.114138,0.000228,25.044061,0.1465,0.126,7.91376,0.00000
4538.00,7.91305,25.114150,0.000226,25.044077,0.1465,0.126,7.91305,0.00000
4539.00,7.91247,25.114216,0.000231,25.044111,0.1465,0.126,7.91247,0.00000
4540.00,7.91223,25.114175,0.000234,25.044115,0.1465,0.126,7.91223,0.00000
4541.00,7.91182,25.114193,0.000234,25.044119,0.1465,0.126,7.91182,0.00000
4542.00,7.91273,25.114260,0.000235,25.044196,0.1465,0.126,7.91273,0.00000
4543.00,7.91356,25.114287,0.000233,25.044174,0.1465,0.126,7.91356,0.00000
4544.00,7.91286,25.114302,0.000229,25.044154,0.1464,0.126,7.91286,0.00000
4545.00,7.91354,25.114448,0.000228,25.044235,0.1464,0.126,7.91354,0.00000
4546.00,7.91465,25.114464,0.000231,25.044197,0.1464,0.126,7.91465,0.00000
4547.00,7.91316,25.114443,0.000228,25.044121,0.1463,0.126,7.91316,0.00000
4548.00,7.91337,25.114516,0.000228,25.044171,0.1463,0.126,7.91337,0.00000
4549.00,7.91389,25.114649,0.000226,25.044249,0.1462,0.126,7.91389,0.00000
4550.00,7.91364,25.114651,0.000223,25.044202,0.1461,0.126,7.91364,0.00000
4551.00,7.91284,25.114651,0.000220,25.044196,0.1461,0.127,7.91284,0.00000
4552.00,7.91353,25.114690,0.000217,25.044195,0.1460,0.127,7.91353,0.00000
4553.00,7.91228,25.114669,0.000218,25.044091,0.1459,0.127,7.91228,0.00000
4554.00,7.91150,25.114621,0.000221,25.043969,0.1459,0.127,7.91150,0.00000
4555.00,7.91090,25.114646,0.000226,25.043918,0.1458,0.127,7.91090,0.00000
4556.00,7.91119,25.114686,0.000226,25.043975,0.1458,0.127,7.91119,0.00000
4557.00,7.91097,25.114727,0.000229,25.043999,0.1457,0.127,7.91097,0.00000
4558.00,7.91206,25.114783,0.000233,25.044119,0.1457,0.127,7.91206,0.00000
4559.00,7.91337,25.114841,0.000235,25.044220,0.1457,0.127,7.91337,0.00000
4560.00,7.91356,25.114814,0.000232,25.044222,0.1457,0.127,7.91356,0.00000
4561.00,7.91402,25.114868,0.000228,25.044201,0.1456,0.127,7.91402,0.00000
4562.00,7.91425,25.114884,0.000225,25.044177,0.1456,0.127,7.91425,0.00000
4563.00,7.91321,25.114895,0.000221,25.044125,0.1456,0.127,7.91321,0.00000
4564.00,7.91234,25.114925,0.000219,25.044049,0.1456,0.128,7.91234,0.00000
4565.00,7.91246,25.114989,0.000215,25.044084,0.1456,0.128,7.91246,0.00000
4566.00,7.91205,25.115036,0.000222,25.044116,0.1456,0.128,7.91205,0.00000
4567.00,7.91204,25.115035,0.000222,25.044091,0.1455,0.128,7.91204,0.00000
4568.00,7.91295,25.115040,0.000224,25.044087,0.1455,0.128,7.91295,0.00000
4569.00,7.91343,25.115024,0.000224,25.044143,0.1455,0.128,7.91343,0.00000
4570.00,7.91320,25.115072,0.000224,25.044126,0.1455,0.128,7.91320,0.00000
4571.00,7.91248,25.115021,0.000223,25.044041,0.1455,0.128,7.91248,0.00000
4572.00,7.91073,25.115063,0.000222,25.044039,0.1454,0.128,7.91073,0.00000
4573.00,7.91029,25.115093,0.000221,25.044049,0.1454,0.128,7.91029,0.00000
4574.00,7.91018,25.115146,0.000219,25.044038,0.1454,0.128,7.91018,0.00000
4575.00,7.91087,25.115151,0.000227,25.044007,0.1454,0.128,7.91087,0.00000
4576.00,7.91179,25.115281,0.000227,25.044076,0.1453,0.128,7.91179,0.00000
4577.00,7.91293,25.115283,0.000231,25.044086,0.1453,0.128,7.91293,0.00000
4578.00,7.91354,25.115348,0.000227,25.044095,0.1452,0.128,7.91354,0.00000
4579.00,7.91400,25.115337,0.000229,25.044078,0.1452,0.128,7.91400,0.00000
4580.00,7.91313,25.115325,0.000222,25.044051,0.1452,0.128,7.91313,0.00000
4581.00,7.91356,25.115299,0.000221,25.044067,0.1451,0.128,7.91356,0.00000
4582.00,7.91349,25.115351,0.000219,25.044080,0.1451,0.129,7.91349,0.00000
4583.00,7.91241,25.115373,0.000220,25.044062,0.1450,0.129,7.91241,0.00000
4584.00,7.91234,25.115437,0.000221,25.044124,0.1450,0.129,7.91234,0.00000
4585.00,7.91292,25.115477,0.000219,25.044155,0.1449,0.129,7.91292,0.00000
4586.00,7.91177,25.115503,0.000218,25.044136,0.1448,0.129,7.91177,0.00000
4587.00,7.91166,25.115570,0.000219,25.044113,0.1447,0.129,7.91166,0.00000
4588.00,7.91205,25.115576,0.000224,25.044057,0.1446,0.129,7.91205,0.00000
4589.00,7.91130,25.115575,0.000227,25.043944,0.1446,0.129,7.91130,0.00000
4590.00,7.91076,25.115654,0.000232,25.043982,0.1445,0.129,7.91076,0.00000
4591.00,7.91069,25.115705,0.000237,25.043987,0.1444,0.129,7.91069,0.00000
4592.00,7.91008,25.115748,0.000234,25.044056,0.1444,0.129,7.91008,0.00000
4593.00,7.91007,25.115806,0.000226,25.044141,0.1444,0.129,7.91007,0.00000
4594.00,7.91054,25.115889,0.000224,25.044217,0.1444,0.129,7.91054,0.00000
4595.00,7.91113,25.115907,0.000224,25.044175,0.1444,0.129,7.91113,0.00000
4596.00,7.91105,25.115843,0.000216,25.044054,0.1443,0.130,7.91105,0.00000
4597.00,7.91230,25.115877,0.000215,25.044000,0.1443,0.130,7.91230,0.00000
4598.00,7.91170,25.115876,0.000218,25.043955,0.1443,0.130,7.91170,0.00000
4599.00,7.91074,25.115954,0.000212,25.043965,0.1443,0.130,7.91074,0.00000
4600.00,7.90961,25.115996,0.000211,25.044009,0.1443,0.131,7.90961,0.00000
4601.00,7.90983,25.116107,0.000215,25.044088,0.1443,0.131,7.90983,0.00000
4602.00,7.91002,25.116085,0.000222,25.044087,0.1443,0.130,7.91002,0.00000
4603.00,7.91095,25.116167,0.000221,25.044133,0.1443,0.130,7.91095,0.00000
4604.00,7.91131,25.116126,0.000222,25.044111,0.1443,0.130,7.91131,0.00000
4605.00,7.91312,25.116146,0.000222,25.044147,0.1443,0.131,7.91312,0.00000
4606.00,7.91335,25.116135,0.000225,25.044164,0.1443,0.131,7.91335,0.00000
4607.00,7.91285,25.116211,0.000221,25.044212,0.1443,0.131,7.91285,0.00000
4608.00,7.91297,25.116226,0.000223,25.044158,0.1443,0.131,7.91297,0.00000
4609.00,7.91393,25.116274,0.000231,25.044193,0.1443,0.131,7.91393,0.00000
4610.00,7.91211,25.116327,0.000234,25.044197,0.1442,0.131,7.91211,0.00000
4611.00,7.91110,25.116411,0.000237,25.044212,0.1442,0.131,7.91110,0.00000
4612.00,7.91094,25.116412,0.000239,25.044190,0.1442,0.131,7.91094,0.00000
4613.00,7.90997,25.116453,0.000244,25.044204,0.1442,0.131,7.90997,0.00000
4614.00,7.90909,25.116500,0.000246,25.044136,0.1442,0.131,7.90909,0.00000
4615.00,7.90961,25.116537,0.000246,25.044103,0.1442,0.131,7.90961,0.00000
4616.00,7.91016,25.116553,0.000242,25.044131,0.1442,0.131,7.91016,0.00000
4617.00,7.91077,25.116604,0.000242,25.044173,0.1442,0.131,7.91077,0.00000
4618.00,7.91088,25.116576,0.000237,25.044238,0.1442,0.131,7.91088,0.00000
4619.00,7.91069,25.116551,0.000232,25.044309,0.1442,0.131,7.91069,0.00000
4620.00,7.90949,25.116534,0.000234,25.044368,0.1442,0.131,7.90949,0.00000
4621.00,7.90894,25.116547,0.000239,25.044317,0.1441,0.131,7.90894,0.00000
4622.00,7.90777,25.116597,0.000240,25.044282,0.1441,0.131,7.90777,0.00000
4623.00,7.90792,25.116645,0.000241,25.044205,0.1440,0.131,7.90792,0.00000
4624.00,7.90805,25.116709,0.000237,25.044172,0.1440,0.132,7.90805,0.00000
4625.00,7.90932,25.116803,0.000234,25.044179,0.1439,0.132,7.90932,0.00000
4626.00,7.91017,25.116890,0.000232,25.044206,0.1439,0.132,7.91017,0.00000
4627.00,7.91100,25.116835,0.000234,25.044196,0.1439,0.132,7.91100,0.00000
4628.00,7.91032,25.116891,0.000236,25.044230,0.1438,0.132,7.91032,0.00000
4629.00,7.90964,25.116910,0.000240,25.044249,0.1438,0.132,7.90964,0.00000
4630.00,7.90845,25.116924,0.000238,25.044207,0.1438,0.132,7.90845,0.00000
4631.00,7.90811,25.116929,0.000241,25.044216,0.1437,0.132,7.90811,0.00000
4632.00,7.90716,25.116951,0.000239,25.044201,0.1437,0.132,7.90716,0.00000
4633.00,7.90694,25.116979,0.000234,25.044215,0.1436,0.132,7.90694,0.00000
4634.00,7.90670,25.116969,0.000235,25.044195,0.1435,0.132,7.90670,0.00000
4635.00,7.90711,25.116931,0.000238,25.044179,0.1435,0.132,7.90711,0.00000
@26,1.0000,2.0, 4620.052 
4636.00,7.90622,25.116915,0.000233,25.044135,0.1434,0.132,7.90622,0.00000
4637.00,7.90753,25.116973,0.000233,25.044107,0.1433,0.133,7.90753,0.00000
4638.00,7.90858,25.116995,0.000240,25.044080,0.1433,0.132,7.90858,0.00000
4639.00,7.90980,25.117083,0.000241,25.044116,0.1432,0.132,7.90980,0.00000
4640.00,7.91153,25.117168,0.000242,25.044142,0.1432,0.133,7.91153,0.00000
4641.00,7.91345,25.117224,0.000242,25.044144,0.1432,0.133,7.91345,0.00000
4642.00,7.91387,25.117240,0.000240,25.044162,0.1431,0.133,7.91387,0.00000
4643.00,7.91519,25.117265,0.000241,25.044184,0.1431,0.133,7.91519,0.00000
4644.00,7.91649,25.117270,0.000238,25.044189,0.1431,0.133,7.91649,0.00000
4645.00,7.91629,25.117305,0.000237,25.044186,0.1430,0.133,7.91629,0.00000
4646.00,7.91787,25.117332,0.000236,25.044249,0.1430,0.133,7.91787,0.00000
4647.00,7.91839,25.117358,0.000238,25.044279,0.1430,0.133,7.91839,0.00000
4648.00,7.91822,25.117385,0.000231,25.044313,0.1430,0.133,7.91822,0.00000
4649.00,7.91198,25.117349,0.000227,25.044279,0.1430,0.134,7.91198,0.00000
4650.00,7.89768,25.117281,0.000224,25.044234,0.1430,0.134,7.89768,0.00000
4651.00,7.87907,25.117254,0.000226,25.044189,0.1431,0.134,7.87907,0.00000
4652.00,7.86329,25.117285,0.000223,25.044150,0.1431,0.134,7.86329,0.00000
4653.00,7.85276,25.117260,0.000227,25.044048,0.1431,0.134,7.85276,0.00000
4654.00,7.85335,25.117354,0.000231,25.044050,0.1431,0.134,7.85335,0.00000
4655.00,7.86304,25.117440,0.000234,25.044100,0.1431,0.134,7.86304,0.00000
4656.00,7.87498,25.117529,0.000234,25.044164,0.1431,0.134,7.87498,0.00000
4657.00,7.88485,25.117556,0.000231,25.044179,0.1431,0.134,7.88485,0.00000
4658.00,7.89129,25.117647,0.000226,25.044227,0.1430,0.134,7.89129,0.00000
4659.00,7.89408,25.117670,0.000222,25.044265,0.1430,0.134,7.89408,0.00000
4660.00,7.89795,25.117707,0.000221,25.044220,0.1430,0.134,7.89795,0.00000
4661.00,7.90298,25.117695,0.000219,25.044117,0.1429,0.134,7.90298,0.00000
4662.00,7.90870,25.117757,0.000222,25.044143,0.1429,0.135,7.90870,0.00000
4663.00,7.91170,25.117774,0.000222,25.044158,0.1429,0.135,7.91170,0.00000
4664.00,7.91233,25.117816,0.000229,25.044110,0.1429,0.134,7.91233,0.00000
4665.00,7.91196,25.117862,0.000226,25.044109,0.1429,0.135,7.91196,0.00000
4666.00,7.91041,25.117912,0.000228,25.044103,0.1429,0.135,7.91041,0.00000
4667.00,7.90817,25.117950,0.000231,25.044070,0.1429,0.135,7.90817,0.00000
4668.00,7.90570,25.117931,0.000233,25.044025,0.1429,0.135,7.90570,0.00000
4669.00,7.90500,25.117944,0.000229,25.044006,0.1429,0.135,7.90500,0.00000
4670.00,7.90369,25.117915,0.000232,25.043971,0.1429,0.135,7.90369,0.00000
4671.00,7.90375,25.117937,0.000229,25.044038,0.1429,0.135,7.90375,0.00000
4672.00,7.90411,25.117938,0.000223,25.044084,0.1429,0.135,7.90411,0.00000
4673.00,7.90622,25.118019,0.000221,25.044067,0.1428,0.135,7.90622,0.00000
4674.00,7.90679,25.118057,0.000223,25.044069,0.1428,0.135,7.90679,0.00000
4675.00,7.90727,25.118112,0.000223,25.044085,0.1428,0.135,7.90727,0.00000
4676.00,7.90754,25.118163,0.000227,25.044031,0.1428,0.135,7.90754,0.00000
4677.00,7.90770,25.118212,0.000229,25.043999,0.1428,0.135,7.90770,0.00000
4678.00,7.90724,25.118252,0.000231,25.044028,0.1428,0.135,7.90724,0.00000
4679.00,7.90748,25.118269,0.000232,25.044014,0.1428,0.135,7.90748,0.00000
4680.00,7.90731,25.118343,0.000232,25.044016,0.1428,0.135,7.90731,0.00000
4681.00,7.90724,25.118378,0.000232,25.044060,0.1428,0.136,7.90724,0.00000
4682.00,7.90728,25.118374,0.000235,25.044020,0.1428,0.136,7.90728,0.00000
4683.00,7.90746,25.118342,0.000236,25.043988,0.1428,0.136,7.90746,0.00000
4684.00,7.90689,25.118359,0.000233,25.043997,0.1427,0.136,7.90689,0.00000
4685.00,7.90675,25.118344,0.000231,25.044076,0.1427,0.136,7.90675,0.00000
4686.00,7.90576,25.118339,0.000233,25.044047,0.1427,0.136,7.90576,0.00000
4687.00,7.90620,25.118360,0.000238,25.044064,0.1426,0.136,7.90620,0.00000
4688.00,7.90697,25.118416,0.000237,25.044074,0.1426,0.136,7.90697,0.00000
4689.00,7.90737,25.118455,0.000242,25.044090,0.1426,0.136,7.90737,0.00000
4690.00,7.90883,25.118465,0.000243,25.044015,0.1426,0.136,7.90883,0.00000
4691.00,7.90954,25.118498,0.000243,25.044008,0.1426,0.136,7.90954,0.00000
4692.00,7.90906,25.118564,0.000236,25.044048,0.1426,0.136,7.90906,0.00000
4693.00,7.90925,25.118603,0.000239,25.044071,0.1426,0.136,7.90925,0.00000
4694.00,7.90972,25.118619,0.000237,25.044112,0.1426,0.136,7.90972,0.00000
4695.00,7.90958,25.118731,0.000236,25.044134,0.1426,0.136,7.90958,0.00000
4696.00,7.90985,25.118784,0.000237,25.044137,0.1426,0.136,7.90985,0.00000
4697.00,7.91128,25.118786,0.000239,25.044092,0.1426,0.136,7.91128,0.00000
4698.00,7.91091,25.118850,0.000236,25.044102,0.1426,0.136,7.91091,0.00000
4699.00,7.91076,25.118942,0.000230,25.044117,0.1426,0.137,7.91076,0.00000
4700.00,7.91000,25.118935,0.000226,25.044131,0.1426,0.137,7.91000,0.00000
4701.00,7.90966,25.118969,0.000222,25.044157,0.1426,0.137,7.90966,0.00000
4702.00,7.90855,25.119026,0.000221,25.044177,0.1426,0.137,7.90855,0.00000
4703.00,7.90845,25.118999,0.000226,25.044175,0.1426,0.137,7.90845,0.00000
4704.00,7.90845,25.118913,0.000232,25.044027,0.1426,0.137,7.90845,0.00000
4705.00,7.90934,25.118971,0.000235,25.044052,0.1427,0.137,7.90934,0.00000
4706.00,7.91035,25.119051,0.000234,25.044077,0.1427,0.137,7.91035,0.00000
4707.00,7.91022,25.119063,0.000234,25.044097,0.1428,0.137,7.91022,0.00000
4708.00,7.90983,25.119153,0.000230,25.044068,0.1428,0.137,7.90983,0.00000
4709.00,7.90989,25.119246,0.000228,25.044090,0.1429,0.137,7.90989,0.00000
4710.00,7.90891,25.119241,0.000228,25.044035,0.1430,0.137,7.90891,0.00000
4711.00,7.90825,25.119203,0.000229,25.043977,0.1430,0.137,7.90825,0.00000
4712.00,7.90829,25.119260,0.000224,25.043954,0.1430,0.138,7.90829,0.00000
4713.00,7.90894,25.119261,0.000224,25.043988,0.1431,0.138,7.90894,0.00000
4714.00,7.90986,25.119325,0.000226,25.044069,0.1431,0.138,7.90986,0.00000
4715.00,7.91090,25.119354,0.000227,25.044101,0.1431,0.138,7.91090,0.00000
4716.00,7.91114,25.119405,0.000230,25.044137,0.1432,0.138,7.91114,0.00000
4717.00,7.91013,25.119428,0.000233,25.044202,0.1432,0.138,7.91013,0.00000
4718.00,7.90929,25.119417,0.000232,25.044153,0.1433,0.138,7.90929,0.00000
4719.00,7.90818,25.119455,0.000229,25.044159,0.1433,0.138,7.90818,0.00000
4720.00,7.90785,25.119521,0.000233,25.044172,0.1434,0.138,7.90785,0.00000
4721.00,7.90756,25.119551,0.000232,25.044201,0.1435,0.138,7.90756,0.00000
4722.00,7.90821,25.119548,0.000235,25.044147,0.1435,0.138,7.90821,0.00000
4723.00,7.90832,25.119613,0.000234,25.044201,0.1436,0.138,7.90832,0.00000
4724.00,7.90858,25.119580,0.000235,25.044126,0.1437,0.138,7.90858,0.00000
4725.00,7.90868,25.119601,0.000230,25.044105,0.1439,0.138,7.90868,0.00000
4726.00,7.90839,25.119590,0.000229,25.044037,0.1440,0.138,7.90839,0.00000
4727.00,7.90809,25.119663,0.000225,25.044037,0.1441,0.139,7.90809,0.00000
4728.00,7.90854,25.119672,0.000227,25.044027,0.1441,0.139,7.90854,0.00000
4729.00,7.90877,25.119687,0.000226,25.044072,0.1442,0.139,7.90877,0.00000
4730.00,7.90798,25.119675,0.000221,25.044084,0.1443,0.139,7.90798,0.00000
4731.00,7.90830,25.119727,0.000222,25.044134,0.1444,0.139,7.90830,0.00000
4732.00,7.90882,25.119741,0.000223,25.044126,0.1445,0.139,7.90882,0.00000
4733.00,7.90872,25.119781,0.000222,25.044137,0.1446,0.139,7.90872,0.00000
4734.00,7.90810,25.119825,0.000217,25.044140,0.1447,0.140,7.90810,0.00000
4735.00,7.90869,25.119853,0.000219,25.044160,0.1448,0.140,7.90869,0.00000
4736.00,7.90910,25.119856,0.000224,25.044143,0.1449,0.140,7.90910,0.00000
4737.00,7.90937,25.119902,0.000227,25.044166,0.1450,0.140,7.90937,0.00000
4738.00,7.90942,25.119956,0.000231,25.044148,0.1450,0.140,7.90942,0.00000
4739.00,7.90975,25.119962,0.000238,25.044091,0.1451,0.139,7.90975,0.00000
4740.00,7.91013,25.120025,0.000238,25.044043,0.1453,0.139,7.91013,0.00000
4741.00,7.91111,25.120096,0.000235,25.044073,0.1454,0.139,7.91111,0.00000
4742.00,7.91203,25.120053,0.000239,25.043987,0.1455,0.139,7.91203,0.00000
4743.00,7.91162,25.120034,0.000235,25.044010,0.1456,0.140,7.91162,0.00000
4744.00,7.91166,25.120132,0.000235,25.044099,0.1458,0.140,7.91166,0.00000
4745.00,7.91129,25.120141,0.000240,25.044151,0.1459,0.140,7.91129,0.00000
4746.00,7.91054,25.120173,0.000238,25.044156,0.1461,0.140,7.91054,0.00000
4747.00,7.90955,25.120237,0.000231,25.044209,0.1462,0.140,7.90955,0.00000
4748.00,7.90917,25.120224,0.000232,25.044166,0.1464,0.140,7.90917,0.00000
4749.00,7.90923,25.120258,0.000232,25.044167,0.1466,0.140,7.90923,0.00000
4750.00,7.90957,25.120269,0.000232,25.044070,0.1467,0.140,7.90957,0.00000
4751.00,7.90882,25.120214,0.000231,25.044018,0.1469,0.140,7.90882,0.00000
4752.00,7.90815,25.120272,0.000232,25.044133,0.1471,0.140,7.90815,0.00000
4753.00,7.90826,25.120339,0.000236,25.044189,0.1472,0.140,7.90826,0.00000
4754.00,7.90733,25.120353,0.000233,25.044216,0.1474,0.140,7.90733,0.00000
4755.00,7.90643,25.120397,0.000234,25.044294,0.1476,0.140,7.90643,0.00000
4756.00,7.90598,25.120483,0.000238,25.044310,0.1478,0.140,7.90598,0.00000
4757.00,7.90700,25.120475,0.000236,25.044191,0.1479,0.141,7.90700,0.00000
4758.00,7.90780,25.120496,0.000231,25.044174,0.1481,0.141,7.90780,0.00000
4759.00,7.90787,25.120483,0.000237,25.044177,0.1483,0.141,7.90787,0.00000
4760.00,7.90793,25.120464,0.000239,25.044127,0.1484,0.141,7.90793,0.00000
4761.00,7.90776,25.120482,0.000241,25.044110,0.1485,0.141,7.90776,0.00000
4762.00,7.90765,25.120567,0.000247,25.044169,0.1486,0.141,7.90765,0.00000
4763.00,7.90712,25.120631,0.000247,25.044147,0.1487,0.141,7.90712,0.00000
4764.00,7.90798,25.120701,0.000242,25.044098,0.1488,0.141,7.90798,0.00000
4765.00,7.90832,25.120722,0.000235,25.044105,0.1489,0.141,7.90832,0.00000
4766.00,7.90939,25.120802,0.000231,25.044177,0.1490,0.141,7.90939,0.00000
4767.00,7.90919,25.120816,0.000226,25.044172,0.1491,0.142,7.90919,0.00000
4768.00,7.90909,25.120846,0.000230,25.044205,0.1492,0.141,7.90909,0.00000
4769.00,7.90826,25.120831,0.000235,25.044194,0.1492,0.141,7.90826,0.00000
4770.00,7.90830,25.120891,0.000238,25.044264,0.1493,0.141,7.90830,0.00000
4771.00,7.90767,25.120902,0.000241,25.044240,0.1494,0.141,7.90767,0.00000
4772.00,7.90739,25.120932,0.000242,25.044266,0.1494,0.141,7.90739,0.00000
4773.00,7.90713,25.120936,0.000239,25.044254,0.1495,0.142,7.90713,0.00000
4774.00,7.90681,25.120984,0.000237,25.044283,0.1495,0.142,7.90681,0.00000
4775.00,7.90636,25.121036,0.000235,25.044240,0.1496,0.142,7.90636,0.00000
4776.00,7.90702,25.121025,0.000231,25.044205,0.1496,0.142,7.90702,0.00000
4777.00,7.90665,25.121036,0.000229,25.044189,0.1497,0.142,7.90665,0.00000
4778.00,7.90654,25.121084,0.000232,25.044192,0.1497,0.142,7.90654,0.00000
4779.00,7.90658,25.121132,0.000237,25.044237,0.1498,0.142,7.90658,0.00000
4780.00,7.90624,25.121100,0.000238,25.044238,0.1499,0.142,7.90624,0.00000
4781.00,7.90540,25.121154,0.000235,25.044265,0.1499,0.142,7.90540,0.00000
4782.00,7.90549,25.121200,0.000238,25.044244,0.1500,0.142,7.90549,0.00000
4783.00,7.90621,25.121220,0.000233,25.044251,0.1501,0.142,7.90621,0.00000
4784.00,7.90738,25.121282,0.000230,25.044221,0.1501,0.142,7.90738,0.00000
4785.00,7.90873,25.121388,0.000225,25.044204,0.1502,0.143,7.90873,0.00000
4786.00,7.90906,25.121460,0.000224,25.044253,0.1503,0.143,7.90906,0.00000
4787.00,7.90990,25.121493,0.000223,25.044244,0.1504,0.143,7.90990,0.00000
4788.00,7.90976,25.121554,0.000225,25.044204,0.1505,0.143,7.90976,0.00000
4789.00,7.90989,25.121568,0.000225,25.044209,0.1505,0.143,7.90989,0.00000
4790.00,7.90916,25.121585,0.000226,25.044215,0.1506,0.143,7.90916,0.00000
4791.00,7.90921,25.121578,0.000231,25.044194,0.1506,0.143,7.90921,0.00000
4792.00,7.90870,25.121542,0.000229,25.044196,0.1507,0.143,7.90870,0.00000
4793.00,7.90907,25.121541,0.000225,25.044199,0.1507,0.143,7.90907,0.00000
4794.00,7.90889,25.121486,0.000219,25.044118,0.1508,0.143,7.90889,0.00000
4795.00,7.90956,25.121529,0.000223,25.044124,0.1508,0.143,7.90956,0.00000
4796.00,7.91004,25.121589,0.000230,25.044117,0.1508,0.143,7.91004,0.00000
4797.00,7.91035,25.121615,0.000235,25.044134,0.1509,0.143,7.91035,0.00000
4798.00,7.91015,25.121641,0.000240,25.044169,0.1509,0.143,7.91015,0.00000
4799.00,7.90952,25.121734,0.000246,25.044301,0.1509,0.143,7.90952,0.00000
4800.00,7.90816,25.121724,0.000246,25.044327,0.1509,0.143,7.90816,0.00000
4801.00,7.90828,25.121722,0.000244,25.044342,0.1509,0.143,7.90828,0.00000
4802.00,7.90903,25.121815,0.000239,25.044356,0.1509,0.143,7.90903,0.00000
4803.00,7.90898,25.121851,0.000232,25.044323,0.1509,0.143,7.90898,0.00000
4804.00,7.90951,25.121870,0.000226,25.044228,0.1509,0.143,7.90951,0.00000
4805.00,7.91076,25.121890,0.000225,25.044138,0.1508,0.143,7.91076,0.00000
4806.00,7.90956,25.121868,0.000217,25.044054,0.1508,0.144,7.90956,0.00000
4807.00,7.90877,25.121883,0.000219,25.043982,0.1508,0.144,7.90877,0.00000
4808.00,7.90897,25.121927,0.000219,25.044004,0.1507,0.144,7.90897,0.00000
4809.00,7.90850,25.121939,0.000222,25.043982,0.1507,0.144,7.90850,0.00000
4810.00,7.90787,25.121925,0.000217,25.043989,0.1506,0.144,7.90787,0.00000
4811.00,7.90908,25.121958,0.000218,25.043987,0.1505,0.144,7.90908,0.00000
4812.00,7.90899,25.121957,0.000219,25.044030,0.1505,0.144,7.90899,0.00000
4813.00,7.90826,25.121929,0.000217,25.044011,0.1504,0.144,7.90826,0.00000
4814.00,7.90808,25.121926,0.000219,25.044036,0.1504,0.144,7.90808,0.00000
4815.00,7.90831,25.121985,0.000218,25.044075,0.1504,0.144,7.90831,0.00000
@27,1.0000,2.0, 4800.027 
4816.00,7.90810,25.121997,0.000217,25.044098,0.1503,0.144,7.90810,0.00000
4817.00,7.90783,25.122007,0.000213,25.044064,0.1503,0.145,7.90783,0.00000
4818.00,7.90333,25.122007,0.000214,25.044022,0.1503,0.145,7.90333,0.00000
4819.00,7.89063,25.122031,0.000209,25.044007,0.1503,0.145,7.89063,0.00000
4820.00,7.87502,25.122061,0.000213,25.044010,0.1502,0.145,7.87502,0.00000
4821.00,7.86180,25.122063,0.000216,25.043974,0.1502,0.145,7.86180,0.00000
4822.00,7.85249,25.122047,0.000219,25.044021,0.1502,0.145,7.85249,0.00000
4823.00,7.85316,25.122136,0.000221,25.044111,0.1501,0.145,7.85316,0.00000
4824.00,7.86348,25.122206,0.000226,25.044144,0.1501,0.145,7.86348,0.00000
4825.00,7.87516,25.122228,0.000225,25.044171,0.1500,0.145,7.87516,0.00000
4826.00,7.88393,25.122325,0.000225,25.044218,0.1500,0.145,7.88393,0.00000
4827.00,7.88959,25.122432,0.000228,25.044203,0.1500,0.145,7.88959,0.00000
4828.00,7.89179,25.122459,0.000230,25.044205,0.1499,0.145,7.89179,0.00000
4829.00,7.89444,25.122469,0.000226,25.044188,0.1498,0.145,7.89444,0.00000
4830.00,7.89968,25.122513,0.000224,25.044189,0.1498,0.145,7.89968,0.00000
4831.00,7.90488,25.122539,0.000226,25.044199,0.1497,0.145,7.90488,0.00000
4832.00,7.90951,25.122555,0.000221,25.044156,0.1497,0.145,7.90951,0.00000
4833.00,7.91117,25.122592,0.000216,25.044064,0.1496,0.146,7.91117,0.00000
4834.00,7.90990,25.122603,0.000218,25.044000,0.1496,0.146,7.90990,0.00000
4835.00,7.90726,25.122628,0.000221,25.043995,0.1495,0.146,7.90726,0.00000
4836.00,7.90501,25.122626,0.000221,25.044027,0.1495,0.146,7.90501,0.00000
4837.00,7.90267,25.122638,0.000221,25.044011,0.1494,0.146,7.90267,0.00000
4838.00,7.90166,25.122708,0.000223,25.044079,0.1494,0.146,7.90166,0.00000
4839.00,7.90204,25.122759,0.000220,25.044081,0.1494,0.146,7.90204,0.00000
4840.00,7.90163,25.122771,0.000220,25.044005,0.1494,0.146,7.90163,0.00000
4841.00,7.90095,25.122873,0.000219,25.044024,0.1494,0.146,7.90095,0.00000
4842.00,7.90133,25.122907,0.000223,25.044043,0.1494,0.146,7.90133,0.00000
4843.00,7.90190,25.122898,0.000223,25.044073,0.1494,0.146,7.90190,0.00000
4844.00,7.90222,25.122933,0.000223,25.044112,0.1493,0.146,7.90222,0.00000
4845.00,7.90291,25.122990,0.000223,25.044162,0.1493,0.146,7.90291,0.00000
4846.00,7.90353,25.122961,0.000222,25.044067,0.1493,0.146,7.90353,0.00000
4847.00,7.90353,25.122982,0.000225,25.044040,0.1493,0.146,7.90353,0.00000
4848.00,7.90379,25.123006,0.000227,25.044030,0.1493,0.146,7.90379,0.00000
4849.00,7.90396,25.123016,0.000226,25.044064,0.1493,0.146,7.90396,0.00000
4850.00,7.90394,25.123036,0.000225,25.044072,0.1493,0.146,7.90394,0.00000
4851.00,7.90481,25.123047,0.000224,25.044038,0.1492,0.147,7.90481,0.00000
4852.00,7.90537,25.123107,0.000215,25.044122,0.1492,0.147,7.90537,0.00000
4853.00,7.90616,25.123113,0.000214,25.044126,0.1492,0.147,7.90616,0.00000
4854.00,7.90771,25.123180,0.000215,25.044117,0.1492,0.147,7.90771,0.00000
4855.00,7.90952,25.123247,0.000215,25.044154,0.1491,0.147,7.90952,0.00000
4856.00,7.91047,25.123297,0.000217,25.044176,0.1491,0.147,7.91047,0.00000
4857.00,7.91108,25.123324,0.000225,25.044114,0.1491,0.147,7.91108,0.00000
4858.00,7.91189,25.123408,0.000226,25.044039,0.1491,0.147,7.91189,0.00000
4859.00,7.91111,25.123459,0.000227,25.044037,0.1490,0.147,7.91111,0.00000
4860.00,7.90991,25.123445,0.000222,25.043987,0.1490,0.147,7.90991,0.00000
4861.00,7.90951,25.123445,0.000219,25.044032,0.1490,0.147,7.90951,0.00000
4862.00,7.91025,25.123500,0.000217,25.044120,0.1490,0.147,7.91025,0.00000
4863.00,7.91004,25.123541,0.000217,25.044185,0.1489,0.147,7.91004,0.00000
4864.00,7.91015,25.123491,0.000220,25.044166,0.1489,0.147,7.91015,0.00000
4865.00,7.90952,25.123526,0.000219,25.044189,0.1489,0.148,7.90952,0.00000
4866.00,7.90859,25.123545,0.000218,25.044186,0.1489,0.148,7.90859,0.00000
4867.00,7.90687,25.123516,0.000210,25.044092,0.1489,0.148,7.90687,0.00000
4868.00,7.90566,25.123477,0.000208,25.043983,0.1489,0.148,7.90566,0.00000
4869.00,7.90499,25.123543,0.000203,25.043947,0.1488,0.149,7.90499,0.00000
4870.00,7.90610,25.123539,0.000212,25.043918,0.1488,0.148,7.90610,0.00000
4871.00,7.90626,25.123545,0.000214,25.043845,0.1488,0.148,7.90626,0.00000
4872.00,7.90678,25.123583,0.000221,25.043913,0.1487,0.148,7.90678,0.00000
4873.00,7.90708,25.123621,0.000226,25.044004,0.1487,0.148,7.90708,0.00000
4874.00,7.90661,25.123601,0.000232,25.044073,0.1486,0.148,7.90661,0.00000
4875.00,7.90579,25.123640,0.000227,25.044095,0.1486,0.148,7.90579,0.00000
4876.00,7.90640,25.123738,0.000226,25.044147,0.1486,0.148,7.90640,0.00000
4877.00,7.90645,25.123755,0.000227,25.044142,0.1485,0.148,7.90645,0.00000
4878.00,7.90633,25.123785,0.000220,25.044124,0.1485,0.149,7.90633,0.00000
4879.00,7.90616,25.123820,0.000216,25.044100,0.1485,0.149,7.90616,0.00000
4880.00,7.90587,25.123824,0.000216,25.044067,0.1485,0.149,7.90587,0.00000
4881.00,7.90515,25.123782,0.000219,25.044081,0.1485,0.149,7.90515,0.00000
4882.00,7.90462,25.123762,0.000216,25.043997,0.1484,0.149,7.90462,0.00000
4883.00,7.90459,25.123751,0.000224,25.043972,0.1484,0.149,7.90459,0.00000
4884.00,7.90530,25.123828,0.000227,25.044046,0.1483,0.149,7.90530,0.00000
4885.00,7.90655,25.123903,0.000228,25.044123,0.1483,0.149,7.90655,0.00000
4886.00,7.90772,25.124008,0.000231,25.044188,0.1482,0.149,7.90772,0.00000
4887.00,7.90846,25.124058,0.000231,25.044211,0.1481,0.149,7.90846,0.00000
4888.00,7.90920,25.124155,0.000224,25.044224,0.1481,0.149,7.90920,0.00000
4889.00,7.90927,25.124187,0.000217,25.044147,0.1480,0.149,7.90927,0.00000
4890.00,7.90937,25.124246,0.000219,25.044081,0.1480,0.149,7.90937,0.00000
4891.00,7.90932,25.124215,0.000211,25.043981,0.1480,0.150,7.90932,0.00000
4892.00,7.90960,25.124255,0.000216,25.043970,0.1479,0.150,7.90960,0.00000
4893.00,7.90903,25.124239,0.000217,25.044024,0.1479,0.150,7.90903,0.00000
4894.00,7.90977,25.124271,0.000221,25.044114,0.1478,0.150,7.90977,0.00000
4895.00,7.91006,25.124331,0.000218,25.044173,0.1478,0.150,7.91006,0.00000
4896.00,7.90989,25.124453,0.000220,25.044268,0.1478,0.150,7.90989,0.00000
4897.00,7.90960,25.124478,0.000217,25.044306,0.1477,0.150,7.90960,0.00000
4898.00,7.90894,25.124480,0.000221,25.044257,0.1476,0.150,7.90894,0.00000
4899.00,7.90716,25.124506,0.000223,25.044195,0.1476,0.150,7.90716,0.00000
4900.00,7.90543,25.124472,0.000227,25.044168,0.1475,0.150,7.90543,0.00000
4901.00,7.90437,25.124421,0.000230,25.044076,0.1475,0.150,7.90437,0.00000
4902.00,7.90352,25.124465,0.000231,25.044104,0.1475,0.150,7.90352,0.00000
4903.00,7.90401,25.124573,0.000229,25.044171,0.1474,0.150,7.90401,0.00000
4904.00,7.90572,25.124570,0.000228,25.044130,0.1474,0.150,7.90572,0.00000
4905.00,7.90649,25.124623,0.000224,25.044151,0.1473,0.150,7.90649,0.00000
4906.00,7.90671,25.124642,0.000220,25.044196,0.1473,0.151,7.90671,0.00000
4907.00,7.90722,25.124645,0.000215,25.044175,0.1473,0.151,7.90722,0.00000
4908.00,7.90768,25.124638,0.000221,25.044177,0.1472,0.151,7.90768,0.00000
4909.00,7.90705,25.124689,0.000224,25.044205,0.1472,0.151,7.90705,0.00000
4910.00,7.90582,25.124695,0.000233,25.044204,0.1471,0.150,7.90582,0.00000
4911.00,7.90585,25.124770,0.000233,25.044228,0.1470,0.150,7.90585,0.00000
4912.00,7.90521,25.124858,0.000237,25.044277,0.1469,0.150,7.90521,0.00000
4913.00,7.90390,25.124899,0.000232,25.044211,0.1468,0.151,7.90390,0.00000
4914.00,7.90353,25.124927,0.000229,25.044240,0.1468,0.151,7.90353,0.00000
4915.00,7.90493,25.124960,0.000224,25.044258,0.1466,0.151,7.90493,0.00000
4916.00,7.90546,25.124996,0.000226,25.044263,0.1466,0.151,7.90546,0.00000
4917.00,7.90544,25.124986,0.000227,25.044198,0.1465,0.151,7.90544,0.00000
4918.00,7.90561,25.125034,0.000230,25.044277,0.1464,0.151,7.90561,0.00000
4919.00,7.90519,25.125058,0.000232,25.044319,0.1463,0.151,7.90519,0.00000
4920.00,7.90453,25.125091,0.000238,25.044285,0.1462,0.151,7.90453,0.00000
4921.00,7.90459,25.125093,0.000240,25.044267,0.1461,0.151,7.90459,0.00000
4922.00,7.90582,25.125156,0.000239,25.044304,0.1460,0.151,7.90582,0.00000
4923.00,7.90609,25.125167,0.000241,25.044261,0.1460,0.151,7.90609,0.00000
4924.00,7.90686,25.125191,0.000241,25.044162,0.1459,0.151,7.90686,0.00000
4925.00,7.90739,25.125202,0.000233,25.044149,0.1458,0.151,7.90739,0.00000
4926.00,7.90784,25.125230,0.000232,25.044123,0.1457,0.151,7.90784,0.00000
4927.00,7.90710,25.125294,0.000225,25.044184,0.1456,0.152,7.90710,0.00000
4928.00,7.90711,25.125314,0.000223,25.044212,0.1456,0.152,7.90711,0.00000
4929.00,7.90707,25.125356,0.000222,25.044301,0.1455,0.152,7.90707,0.00000
4930.00,7.90698,25.125400,0.000221,25.044354,0.1455,0.152,7.90698,0.00000
4931.00,7.90615,25.125403,0.000223,25.044402,0.1454,0.152,7.90615,0.00000
4932.00,7.90579,25.125362,0.000230,25.044358,0.1453,0.152,7.90579,0.00000
4933.00,7.90641,25.125343,0.000228,25.044310,0.1453,0.152,7.90641,0.00000
4934.00,7.90690,25.125347,0.000229,25.044260,0.1452,0.152,7.90690,0.00000
4935.00,7.90725,25.125386,0.000233,25.044248,0.1452,0.152,7.90725,0.00000
4936.00,7.90786,25.125425,0.000228,25.044193,0.1451,0.152,7.90786,0.00000
4937.00,7.90764,25.125430,0.000227,25.044102,0.1451,0.152,7.90764,0.00000
4938.00,7.90698,25.125480,0.000230,25.044101,0.1451,0.152,7.90698,0.00000
4939.00,7.90539,25.125494,0.000234,25.044085,0.1451,0.152,7.90539,0.00000
4940.00,7.90439,25.125479,0.000233,25.044051,0.1451,0.152,7.90439,0.00000
4941.00,7.90402,25.125517,0.000240,25.044065,0.1451,0.152,7.90402,0.00000
4942.00,7.90420,25.125572,0.000247,25.044132,0.1451,0.152,7.90420,0.00000
4943.00,7.90371,25.125658,0.000247,25.044176,0.1451,0.152,7.90371,0.00000
4944.00,7.90380,25.125739,0.000238,25.044220,0.1451,0.152,7.90380,0.00000
4945.00,7.90445,25.125807,0.000240,25.044222,0.1451,0.152,7.90445,0.00000
4946.00,7.90417,25.125869,0.000241,25.044306,0.1450,0.152,7.90417,0.00000
4947.00,7.90553,25.125875,0.000235,25.044315,0.1450,0.152,7.90553,0.00000
4948.00,7.90632,25.125870,0.000232,25.044318,0.1449,0.153,7.90632,0.00000
4949.00,7.90760,25.125858,0.000235,25.044290,0.1449,0.153,7.90760,0.00000
4950.00,7.90808,25.125834,0.000233,25.044267,0.1448,0.153,7.90808,0.00000
4951.00,7.90895,25.125847,0.000230,25.044197,0.1449,0.153,7.90895,0.00000
4952.00,7.90991,25.125904,0.000231,25.044161,0.1449,0.153,7.90991,0.00000
4953.00,7.91009,25.125920,0.000232,25.044128,0.1449,0.153,7.91009,0.00000
4954.00,7.90977,25.125942,0.000229,25.044115,0.1449,0.153,7.90977,0.00000
4955.00,7.90889,25.125993,0.000227,25.044132,0.1449,0.153,7.90889,0.00000
4956.00,7.90800,25.125971,0.000226,25.044087,0.1448,0.153,7.90800,0.00000
4957.00,7.90560,25.126013,0.000227,25.044142,0.1448,0.153,7.90560,0.00000
4958.00,7.90553,25.126045,0.000226,25.044148,0.1448,0.153,7.90553,0.00000
4959.00,7.90557,25.126072,0.000231,25.044088,0.1448,0.153,7.90557,0.00000
4960.00,7.90596,25.126084,0.000232,25.044047,0.1448,0.153,7.90596,0.00000
4961.00,7.90473,25.126163,0.000228,25.044097,0.1448,0.153,7.90473,0.00000
4962.00,7.90459,25.126191,0.000217,25.044055,0.1448,0.154,7.90459,0.00000
4963.00,7.90515,25.126180,0.000217,25.044010,0.1448,0.154,7.90515,0.00000
4964.00,7.90562,25.126274,0.000212,25.044122,0.1448,0.154,7.90562,0.00000
4965.00,7.90632,25.126321,0.000215,25.044127,0.1448,0.154,7.90632,0.00000
4966.00,7.90870,25.126345,0.000219,25.044122,0.1448,0.154,7.90870,0.00000
4967.00,7.90990,25.126386,0.000226,25.044197,0.1448,0.154,7.90990,0.00000
4968.00,7.90922,25.126443,0.000223,25.044217,0.1449,0.154,7.90922,0.00000
4969.00,7.90910,25.126420,0.000227,25.044140,0.1449,0.154,7.90910,0.00000
4970.00,7.90880,25.126434,0.000220,25.044122,0.1449,0.154,7.90880,0.00000
4971.00,7.90734,25.126446,0.000219,25.044104,0.1449,0.155,7.90734,0.00000
4972.00,7.90733,25.126450,0.000217,25.044103,0.1449,0.155,7.90733,0.00000
4973.00,7.90661,25.126432,0.000217,25.044085,0.1449,0.155,7.90661,0.00000
4974.00,7.90560,25.126409,0.000217,25.044097,0.1450,0.155,7.90560,0.00000
4975.00,7.90519,25.126476,0.000223,25.044187,0.1450,0.155,7.90519,0.00000
4976.00,7.90687,25.126528,0.000224,25.044183,0.1450,0.155,7.90687,0.00000
4977.00,7.90630,25.126573,0.000225,25.044159,0.1450,0.155,7.90630,0.00000
4978.00,7.90745,25.126672,0.000229,25.044177,0.1450,0.155,7.90745,0.00000
4979.00,7.90807,25.126728,0.000230,25.044147,0.1450,0.155,7.90807,0.00000
4980.00,7.90808,25.126758,0.000229,25.044176,0.1449,0.155,7.90808,0.00000
4981.00,7.90698,25.126788,0.000226,25.044159,0.1449,0.155,7.90698,0.00000
4982.00,7.90755,25.126797,0.000225,25.044049,0.1449,0.155,7.90755,0.00000
4983.00,7.90668,25.126811,0.000227,25.044066,0.1449,0.155,7.90668,0.00000
4984.00,7.90616,25.126911,0.000225,25.044160,0.1449,0.155,7.90616,0.00000
4985.00,7.90542,25.126873,0.000225,25.044122,0.1449,0.155,7.90542,0.00000
4986.00,7.90472,25.126900,0.000227,25.044233,0.1449,0.155,7.90472,0.00000
4987.00,7.90420,25.126911,0.000230,25.044274,0.1449,0.155,7.90420,0.00000
4988.00,7.90435,25.126938,0.000233,25.044287,0.1449,0.155,7.90435,0.00000
4989.00,7.90527,25.126922,0.000234,25.044276,0.1449,0.155,7.90527,0.00000
4990.00,7.90583,25.126995,0.000232,25.044278,0.1450,0.155,7.90583,0.00000
4991.00,7.90634,25.126987,0.000237,25.044199,0.1450,0.155,7.90634,0.00000
4992.00,7.90618,25.127035,0.000234,25.044299,0.1451,0.155,7.90618,0.00000
4993.00,7.90577,25.127057,0.000231,25.044328,0.1452,0.156,7.90577,0.00000
4994.00,7.90523,25.127080,0.000234,25.044300,0.1452,0.156,7.90523,0.00000
4995.00,7.90540,25.127127,0.000235,25.044257,0.1452,0.155,7.90540,0.00000
@28,1.0000,2.0, 4980.092 
4996.00,7.90488,25.127163,0.000230,25.044298,0.1453,0.156,7.90488,0.00000
4997.00,7.90467,25.127189,0.000231,25.044243,0.1453,0.156,7.90467,0.00000
4998.00,7.90083,25.127233,0.000229,25.044192,0.1453,0.156,7.90083,0.00000
4999.00,7.88779,25.127248,0.000228,25.044248,0.1454,0.156,7.88779,0.00000
5000.00,7.87237,25.127230,0.000227,25.044289,0.1455,0.156,7.87237,0.00000
5001.00,7.86004,25.127256,0.000233,25.044266,0.1456,0.156,7.86004,0.00000
5002.00,7.85148,25.127329,0.000232,25.044294,0.1457,0.156,7.85148,0.00000
5003.00,7.85179,25.127344,0.000231,25.044343,0.1457,0.156,7.85179,0.00000
5004.00,7.86235,25.127456,0.000231,25.044345,0.1457,0.156,7.86235,0.00000
5005.00,7.87465,25.127542,0.000237,25.044356,0.1457,0.156,7.87465,0.00000
5006.00,7.88437,25.127621,0.000234,25.044423,0.1457,0.156,7.88437,0.00000
5007.00,7.89125,25.127667,0.000238,25.044396,0.1456,0.156,7.89125,0.00000
5008.00,7.89401,25.127732,0.000243,25.044325,0.1456,0.156,7.89401,0.00000
5009.00,7.89626,25.127754,0.000239,25.044265,0.1456,0.156,7.89626,0.00000
5010.00,7.90027,25.127792,0.000233,25.044216,0.1455,0.157,7.90027,0.00000
5011.00,7.90466,25.127816,0.000229,25.044143,0.1455,0.157,7.90466,0.00000
5012.00,7.90735,25.127811,0.000225,25.044120,0.1454,0.157,7.90735,0.00000
5013.00,7.90774,25.127800,0.000218,25.044182,0.1454,0.157,7.90774,0.00000
5014.00,7.90668,25.127777,0.000215,25.044190,0.1454,0.157,7.90668,0.00000
5015.00,7.90508,25.127822,0.000215,25.044263,0.1453,0.157,7.90508,0.00000
5016.00,7.90379,25.127849,0.000215,25.044268,0.1453,0.157,7.90379,0.00000
5017.00,7.90167,25.127879,0.000215,25.044292,0.1453,0.157,7.90167,0.00000
5018.00,7.90131,25.127941,0.000220,25.044308,0.1452,0.157,7.90131,0.00000
5019.00,7.90245,25.127990,0.000227,25.044310,0.1452,0.157,7.90245,0.00000
5020.00,7.90290,25.127981,0.000229,25.044234,0.1451,0.157,7.90290,0.00000
5021.00,7.90200,25.127971,0.000233,25.044194,0.1451,0.157,7.90200,0.00000
5022.00,7.90277,25.127993,0.000235,25.044161,0.1451,0.158,7.90277,0.00000
5023.00,7.90421,25.128028,0.000233,25.044121,0.1450,0.158,7.90421,0.00000
5024.00,7.90468,25.128050,0.000229,25.044135,0.1450,0.158,7.90468,0.00000
5025.00,7.90440,25.128061,0.000228,25.044165,0.1449,0.158,7.90440,0.00000
5026.00,7.90612,25.128153,0.000229,25.044257,0.1449,0.158,7.90612,0.00000
5027.00,7.90711,25.128177,0.000228,25.044270,0.1448,0.158,7.90711,0.00000
5028.00,7.90656,25.128199,0.000230,25.044274,0.1448,0.158,7.90656,0.00000
5029.00,7.90549,25.128203,0.000229,25.044218,0.1447,0.158,7.90549,0.00000
5030.00,7.90608,25.128254,0.000231,25.044182,0.1446,0.158,7.90608,0.00000
5031.00,7.90527,25.128279,0.000227,25.044136,0.1446,0.158,7.90527,0.00000
5032.00,7.90428,25.128317,0.000228,25.044162,0.1445,0.158,7.90428,0.00000
5033.00,7.90470,25.128323,0.000225,25.044161,0.1444,0.158,7.90470,0.00000
5034.00,7.90636,25.128361,0.000231,25.044201,0.1443,0.158,7.90636,0.00000
5035.00,7.90681,25.128398,0.000229,25.044269,0.1442,0.158,7.90681,0.00000
5036.00,7.90729,25.128367,0.000228,25.044235,0.1441,0.158,7.90729,0.00000
5037.00,7.90809,25.128367,0.000226,25.044204,0.1440,0.159,7.90809,0.00000
5038.00,7.90789,25.128373,0.000229,25.044160,0.1439,0.159,7.90789,0.00000
5039.00,7.90560,25.128367,0.000226,25.044156,0.1439,0.159,7.90560,0.00000
5040.00,7.90420,25.128392,0.000225,25.044137,0.1438,0.159,7.90420,0.00000
5041.00,7.90399,25.128440,0.000223,25.044158,0.1438,0.159,7.90399,0.00000
5042.00,7.90290,25.128472,0.000223,25.044150,0.1438,0.159,7.90290,0.00000
5043.00,7.90195,25.128522,0.000224,25.044204,0.1437,0.159,7.90195,0.00000
5044.00,7.90236,25.128592,0.000219,25.044246,0.1437,0.159,7.90236,0.00000
5045.00,7.90275,25.128575,0.000223,25.044210,0.1436,0.159,7.90275,0.00000
5046.00,7.90245,25.128577,0.000230,25.044216,0.1435,0.159,7.90245,0.00000
5047.00,7.90225,25.128589,0.000237,25.044200,0.1435,0.159,7.90225,0.00000
5048.00,7.90248,25.128658,0.000238,25.044172,0.1434,0.159,7.90248,0.00000
5049.00,7.90262,25.128632,0.000244,25.044116,0.1433,0.159,7.90262,0.00000
5050.00,7.90265,25.128696,0.000237,25.044115,0.1433,0.160,7.90265,0.00000
5051.00,7.90191,25.128804,0.000232,25.044196,0.1432,0.160,7.90191,0.00000
5052.00,7.90243,25.128866,0.000229,25.044228,0.1432,0.160,7.90243,0.00000
5053.00,7.90236,25.128841,0.000228,25.044222,0.1431,0.160,7.90236,0.00000
5054.00,7.90271,25.128919,0.000226,25.044304,0.1431,0.160,7.90271,0.00000
5055.00,7.90374,25.128911,0.000234,25.044284,0.1430,0.160,7.90374,0.00000
5056.00,7.90482,25.128880,0.000238,25.044176,0.1429,0.160,7.90482,0.00000
5057.00,7.90505,25.128929,0.000233,25.044233,0.1429,0.160,7.90505,0.00000
5058.00,7.90662,25.128957,0.000233,25.044229,0.1428,0.160,7.90662,0.00000
5059.00,7.90655,25.128994,0.000234,25.044150,0.1427,0.160,7.90655,0.00000
5060.00,7.90525,25.129047,0.000229,25.044161,0.1427,0.160,7.90525,0.00000
5061.00,7.90426,25.129095,0.000225,25.044190,0.1427,0.160,7.90426,0.00000
5062.00,7.90426,25.129099,0.000227,25.044183,0.1427,0.160,7.90426,0.00000
5063.00,7.90364,25.129156,0.000227,25.044251,0.1426,0.160,7.90364,0.00000
5064.00,7.90369,25.129165,0.000226,25.044285,0.1426,0.160,7.90369,0.00000
5065.00,7.90385,25.129155,0.000230,25.044297,0.1425,0.160,7.90385,0.00000
5066.00,7.90390,25.129201,0.000229,25.044363,0.1424,0.160,7.90390,0.00000
5067.00,7.90314,25.129205,0.000230,25.044342,0.1424,0.161,7.90314,0.00000
5068.00,7.90301,25.129228,0.000232,25.044341,0.1424,0.161,7.90301,0.00000
5069.00,7.90346,25.129250,0.000232,25.044360,0.1423,0.161,7.90346,0.00000
5070.00,7.90266,25.129276,0.000237,25.044345,0.1423,0.161,7.90266,0.00000
5071.00,7.90244,25.129276,0.000237,25.044276,0.1423,0.161,7.90244,0.00000
5072.00,7.90312,25.129334,0.000233,25.044319,0.1422,0.161,7.90312,0.00000
5073.00,7.90393,25.129342,0.000228,25.044256,0.1422,0.161,7.90393,0.00000
5074.00,7.90393,25.129380,0.000232,25.044222,0.1422,0.161,7.90393,0.00000
5075.00,7.90570,25.129480,0.000228,25.044302,0.1421,0.161,7.90570,0.00000
5076.00,7.90658,25.129489,0.000231,25.044267,0.1421,0.161,7.90658,0.00000
5077.00,7.90680,25.129500,0.000234,25.044170,0.1420,0.161,7.90680,0.00000
5078.00,7.90518,25.129465,0.000242,25.044148,0.1420,0.161,7.90518,0.00000
5079.00,7.90458,25.129486,0.000233,25.044174,0.1420,0.161,7.90458,0.00000
5080.00,7.90424,25.129466,0.000229,25.044116,0.1420,0.161,7.90424,0.00000
5081.00,7.90421,25.129496,0.000231,25.044201,0.1420,0.162,7.90421,0.00000
5082.00,7.90371,25.129517,0.000232,25.044301,0.1420,0.162,7.90371,0.00000
5083.00,7.90484,25.129576,0.000224,25.044364,0.1420,0.162,7.90484,0.00000
5084.00,7.90589,25.129595,0.000228,25.044362,0.1420,0.162,7.90589,0.00000
5085.00,7.90514,25.129602,0.000231,25.044370,0.1420,0.162,7.90514,0.00000
5086.00,7.90485,25.129587,0.000228,25.044297,0.1420,0.162,7.90485,0.00000
5087.00,7.90536,25.129614,0.000226,25.044245,0.1420,0.162,7.90536,0.00000
5088.00,7.90529,25.129679,0.000229,25.044243,0.1420,0.162,7.90529,0.00000
5089.00,7.90519,25.129714,0.000229,25.044239,0.1420,0.162,7.90519,0.00000
5090.00,7.90526,25.129818,0.000226,25.044291,0.1420,0.162,7.90526,0.00000
5091.00,7.90540,25.129927,0.000226,25.044342,0.1420,0.162,7.90540,0.00000
5092.00,7.90391,25.129979,0.000229,25.044346,0.1421,0.162,7.90391,0.00000
5093.00,7.90288,25.130004,0.000225,25.044348,0.1421,0.162,7.90288,0.00000
5094.00,7.90240,25.130059,0.000226,25.044353,0.1421,0.162,7.90240,0.00000
5095.00,7.90187,25.130059,0.000225,25.044334,0.1421,0.162,7.90187,0.00000
5096.00,7.90146,25.130056,0.000227,25.044302,0.1421,0.162,7.90146,0.00000
5097.00,7.90305,25.130027,0.000220,25.044223,0.1421,0.163,7.90305,0.00000
5098.00,7.90317,25.130067,0.000218,25.044223,0.1421,0.163,7.90317,0.00000
5099.00,7.90197,25.130062,0.000216,25.044184,0.1421,0.163,7.90197,0.00000
5100.00,7.90243,25.130005,0.000217,25.044090,0.1421,0.163,7.90243,0.00000
5101.00,7.90169,25.130042,0.000223,25.044104,0.1421,0.163,7.90169,0.00000
5102.00,7.90130,25.130192,0.000227,25.044213,0.1421,0.163,7.90130,0.00000
5103.00,7.90152,25.130212,0.000234,25.044193,0.1421,0.163,7.90152,0.00000
5104.00,7.90314,25.130204,0.000232,25.044105,0.1421,0.163,7.90314,0.00000
5105.00,7.90331,25.130276,0.000231,25.044138,0.1421,0.163,7.90331,0.00000
5106.00,7.90419,25.130302,0.000227,25.044181,0.1420,0.163,7.90419,0.00000
5107.00,7.90431,25.130208,0.000228,25.044129,0.1420,0.163,7.90431,0.00000
5108.00,7.90538,25.130239,0.000223,25.044118,0.1420,0.163,7.90538,0.00000
5109.00,7.90460,25.130298,0.000227,25.044202,0.1419,0.163,7.90460,0.00000
5110.00,7.90446,25.130285,0.000225,25.044168,0.1419,0.163,7.90446,0.00000
5111.00,7.90411,25.130288,0.000225,25.044121,0.1419,0.163,7.90411,0.00000
5112.00,7.90470,25.130330,0.000227,25.044117,0.1419,0.163,7.90470,0.00000
5113.00,7.90426,25.130344,0.000235,25.044114,0.1418,0.163,7.90426,0.00000
5114.00,7.90472,25.130347,0.000231,25.044052,0.1418,0.164,7.90472,0.00000
5115.00,7.90479,25.130416,0.000233,25.044066,0.1417,0.164,7.90479,0.00000
5116.00,7.90543,25.130381,0.000235,25.043971,0.1417,0.164,7.90543,0.00000
5117.00,7.90556,25.130411,0.000243,25.043987,0.1416,0.163,7.90556,0.00000
5118.00,7.90536,25.130436,0.000242,25.044003,0.1416,0.163,7.90536,0.00000
5119.00,7.90545,25.130498,0.000245,25.044074,0.1416,0.163,7.90545,0.00000
5120.00,7.90569,25.130520,0.000245,25.044094,0.1416,0.163,7.90569,0.00000
5121.00,7.90554,25.130618,0.000244,25.044130,0.1416,0.163,7.90554,0.00000
5122.00,7.90460,25.130676,0.000232,25.044117,0.1416,0.164,7.90460,0.00000
5123.00,7.90454,25.130678,0.000230,25.044089,0.1416,0.164,7.90454,0.00000
5124.00,7.90475,25.130651,0.000235,25.044055,0.1416,0.164,7.90475,0.00000
5125.00,7.90502,25.130677,0.000237,25.044080,0.1416,0.164,7.90502,0.00000
5126.00,7.90571,25.130706,0.000234,25.044116,0.1416,0.164,7.90571,0.00000
5127.00,7.90729,25.130653,0.000232,25.044096,0.1415,0.164,7.90729,0.00000
5128.00,7.90733,25.130654,0.000230,25.044075,0.1415,0.164,7.90733,0.00000
5129.00,7.90710,25.130664,0.000225,25.044054,0.1415,0.164,7.90710,0.00000
5130.00,7.90659,25.130622,0.000223,25.043996,0.1415,0.164,7.90659,0.00000
5131.00,7.90482,25.130586,0.000226,25.043967,0.1416,0.164,7.90482,0.00000
5132.00,7.90323,25.130600,0.000232,25.043908,0.1416,0.164,7.90323,0.00000
5133.00,7.90314,25.130679,0.000233,25.043959,0.1416,0.164,7.90314,0.00000
5134.00,7.90182,25.130734,0.000228,25.044043,0.1416,0.164,7.90182,0.00000
5135.00,7.90218,25.130866,0.000225,25.044098,0.1416,0.165,7.90218,0.00000
5136.00,7.90399,25.130948,0.000221,25.044073,0.1416,0.165,7.90399,0.00000
5137.00,7.90399,25.130993,0.000213,25.044069,0.1416,0.165,7.90399,0.00000
5138.00,7.90391,25.131020,0.000215,25.044003,0.1416,0.165,7.90391,0.00000
5139.00,7.90413,25.131070,0.000218,25.043959,0.1416,0.165,7.90413,0.00000
5140.00,7.90441,25.131037,0.000222,25.043962,0.1416,0.165,7.90441,0.00000
5141.00,7.90429,25.131016,0.000228,25.044008,0.1416,0.165,7.90429,0.00000
5142.00,7.90464,25.131049,0.000232,25.044060,0.1416,0.165,7.90464,0.00000
5143.00,7.90476,25.131047,0.000230,25.044070,0.1416,0.165,7.90476,0.00000
5144.00,7.90558,25.131064,0.000230,25.044055,0.1415,0.165,7.90558,0.00000
5145.00,7.90460,25.131163,0.000227,25.044011,0.1415,0.165,7.90460,0.00000
5146.00,7.90360,25.131244,0.000220,25.044009,0.1415,0.165,7.90360,0.00000
5147.00,7.90265,25.131271,0.000215,25.044031,0.1414,0.165,7.90265,0.00000
5148.00,7.90225,25.131303,0.000214,25.044087,0.1414,0.166,7.90225,0.00000
5149.00,7.90205,25.131308,0.000210,25.044070,0.1413,0.166,7.90205,0.00000
5150.00,7.90159,25.131337,0.000209,25.044128,0.1413,0.166,7.90159,0.00000
5151.00,7.90242,25.131321,0.000209,25.044119,0.1412,0.166,7.90242,0.00000
5152.00,7.90307,25.131379,0.000213,25.044158,0.1411,0.166,7.90307,0.00000
5153.00,7.90320,25.131406,0.000212,25.044177,0.1410,0.166,7.90320,0.00000
5154.00,7.90304,25.131395,0.000219,25.044159,0.1409,0.166,7.90304,0.00000
5155.00,7.90368,25.131357,0.000222,25.044114,0.1408,0.166,7.90368,0.00000
5156.00,7.90216,25.131382,0.000231,25.044143,0.1407,0.166,7.90216,0.00000
5157.00,7.90219,25.131388,0.000230,25.044094,0.1406,0.166,7.90219,0.00000
5158.00,7.90275,25.131386,0.000232,25.044003,0.1405,0.166,7.90275,0.00000
5159.00,7.90219,25.131474,0.000226,25.044082,0.1404,0.166,7.90219,0.00000
5160.00,7.90339,25.131546,0.000221,25.044108,0.1403,0.166,7.90339,0.00000
5161.00,7.90422,25.131546,0.000214,25.044106,0.1402,0.166,7.90422,0.00000
5162.00,7.90385,25.131588,0.000210,25.044066,0.1402,0.166,7.90385,0.00000
5163.00,7.90314,25.131630,0.000207,25.044077,0.1401,0.167,7.90314,0.00000
5164.00,7.90358,25.131644,0.000214,25.044032,0.1400,0.166,7.90358,0.00000
5165.00,7.90263,25.131643,0.000216,25.044049,0.1400,0.167,7.90263,0.00000
5166.00,7.90367,25.131666,0.000219,25.044018,0.1399,0.167,7.90367,0.00000
5167.00,7.90518,25.131678,0.000228,25.044069,0.1398,0.166,7.90518,0.00000
5168.00,7.90600,25.131680,0.000229,25.044078,0.1397,0.166,7.90600,0.00000
5169.00,7.90642,25.131667,0.000223,25.044087,0.1397,0.167,7.90642,0.00000
5170.00,7.90656,25.131707,0.000224,25.044100,0.1396,0.167,7.90656,0.00000
5171.00,7.90638,25.131771,0.000220,25.044116,0.1396,0.167,7.90638,0.00000
5172.00,7.90653,25.131821,0.000212,25.044083,0.1396,0.167,7.90653,0.00000
5173.00,7.90699,25.131824,0.000212,25.044008,0.1395,0.167,7.90699,0.00000
5174.00,7.90760,25.131918,0.000212,25.044030,0.1395,0.168,7.90760,0.00000
5175.00,7.90806,25.131905,0.000213,25.043999,0.1395,0.168,7.90806,0.00000
@29,1.0000,2.0, 5160.055 
5176.00,7.90780,25.131922,0.000216,25.043997,0.1395,0.168,7.90780,0.00000
5177.00,7.90725,25.131932,0.000222,25.044026,0.1395,0.168,7.90725,0.00000
5178.00,7.90308,25.131991,0.000219,25.044096,0.1395,0.168,7.90308,0.00000
5179.00,7.89085,25.131930,0.000218,25.044026,0.1396,0.168,7.89085,0.00000
5180.00,7.87652,25.131939,0.000219,25.044038,0.1397,0.168,7.87652,0.00000
5181.00,7.86355,25.131965,0.000218,25.044071,0.1397,0.168,7.86355,0.00000
5182.00,7.85403,25.131988,0.000216,25.044057,0.1397,0.168,7.85403,0.00000
5183.00,7.85334,25.132037,0.000224,25.044067,0.1398,0.168,7.85334,0.00000
5184.00,7.86236,25.132137,0.000229,25.044130,0.1397,0.168,7.86236,0.00000
5185.00,7.87294,25.132244,0.000224,25.044145,0.1397,0.168,7.87294,0.00000
5186.00,7.88303,25.132332,0.000224,25.044162,0.1398,0.168,7.88303,0.00000
5187.00,7.88927,25.132336,0.000228,25.044134,0.1398,0.168,7.88927,0.00000
5188.00,7.89206,25.132399,0.000224,25.044161,0.1399,0.168,7.89206,0.00000
5189.00,7.89427,25.132426,0.000218,25.044164,0.1399,0.168,7.89427,0.00000
5190.00,7.89728,25.132389,0.000221,25.044149,0.1399,0.168,7.89728,0.00000
5191.00,7.89958,25.132370,0.000221,25.044098,0.1400,0.168,7.89958,0.00000
5192.00,7.90247,25.132440,0.000216,25.044148,0.1400,0.169,7.90247,0.00000
5193.00,7.90263,25.132433,0.000215,25.044127,0.1401,0.169,7.90263,0.00000
5194.00,7.90302,25.132466,0.000217,25.044135,0.1402,0.169,7.90302,0.00000
5195.00,7.90239,25.132564,0.000218,25.044167,0.1402,0.169,7.90239,0.00000
5196.00,7.90160,25.132604,0.000217,25.044188,0.1403,0.169,7.90160,0.00000
5197.00,7.89989,25.132623,0.000221,25.044215,0.1404,0.169,7.89989,0.00000
5198.00,7.89933,25.132645,0.000223,25.044266,0.1405,0.169,7.89933,0.00000
5199.00,7.89771,25.132624,0.000230,25.044245,0.1406,0.169,7.89771,0.00000
5200.00,7.89671,25.132566,0.000234,25.044135,0.1407,0.169,7.89671,0.00000
5201.00,7.89629,25.132571,0.000238,25.044096,0.1407,0.169,7.89629,0.00000
5202.00,7.89721,25.132599,0.000233,25.044061,0.1408,0.169,7.89721,0.00000
5203.00,7.89833,25.132706,0.000229,25.044045,0.1409,0.169,7.89833,0.00000
5204.00,7.90016,25.132790,0.000219,25.044022,0.1410,0.169,7.90016,0.00000
5205.00,7.90171,25.132867,0.000211,25.044103,0.1411,0.170,7.90171,0.00000
5206.00,7.90374,25.132923,0.000209,25.044112,0.1412,0.170,7.90374,0.00000
5207.00,7.90444,25.133010,0.000214,25.044103,0.1413,0.170,7.90444,0.00000
5208.00,7.90472,25.133010,0.000222,25.044124,0.1414,0.170,7.90472,0.00000
5209.00,7.90482,25.133075,0.000231,25.044199,0.1415,0.169,7.90482,0.00000
5210.00,7.90395,25.133116,0.000233,25.044228,0.1416,0.169,7.90395,0.00000
5211.00,7.90229,25.133144,0.000238,25.044237,0.1418,0.169,7.90229,0.00000
5212.00,7.90136,25.133135,0.000237,25.044302,0.1419,0.169,7.90136,0.00000
5213.00,7.90154,25.133150,0.000234,25.044309,0.1421,0.170,7.90154,0.00000
5214.00,7.90048,25.133119,0.000235,25.044257,0.1422,0.169,7.90048,0.00000
5215.00,7.90123,25.133106,0.000242,25.044189,0.1423,0.169,7.90123,0.00000
5216.00,7.90208,25.133112,0.000232,25.044179,0.1424,0.170,7.90208,0.00000
5217.00,7.90317,25.133111,0.000229,25.044127,0.1425,0.170,7.90317,0.00000
5218.00,7.90323,25.133093,0.000232,25.044051,0.1426,0.170,7.90323,0.00000
5219.00,7.90355,25.133148,0.000228,25.044061,0.1428,0.170,7.90355,0.00000
5220.00,7.90422,25.133198,0.000226,25.044093,0.1429,0.170,7.90422,0.00000
5221.00,7.90455,25.133289,0.000229,25.044154,0.1430,0.170,7.90455,0.00000
5222.00,7.90377,25.133377,0.000230,25.044218,0.1431,0.170,7.90377,0.00000
5223.00,7.90343,25.133433,0.000223,25.044333,0.1432,0.170,7.90343,0.00000
5224.00,7.90515,25.133462,0.000224,25.044421,0.1433,0.171,7.90515,0.00000
5225.00,7.90546,25.133494,0.000221,25.044462,0.1434,0.171,7.90546,0.00000
5226.00,7.90579,25.133527,0.000222,25.044463,0.1435,0.171,7.90579,0.00000
5227.00,7.90673,25.133521,0.000225,25.044398,0.1436,0.171,7.90673,0.00000
5228.00,7.90674,25.133577,0.000227,25.044328,0.1437,0.171,7.90674,0.00000
5229.00,7.90513,25.133583,0.000225,25.044226,0.1438,0.171,7.90513,0.00000
5230.00,7.90432,25.133624,0.000230,25.044236,0.1439,0.171,7.90432,0.00000
5231.00,7.90367,25.133598,0.000229,25.044208,0.1441,0.171,7.90367,0.00000
5232.00,7.90316,25.133651,0.000224,25.044261,0.1442,0.171,7.90316,0.00000
5233.00,7.90353,25.133660,0.000221,25.044298,0.1443,0.171,7.90353,0.00000
5234.00,7.90439,25.133700,0.000221,25.044336,0.1443,0.171,7.90439,0.00000
5235.00,7.90383,25.133757,0.000218,25.044319,0.1444,0.171,7.90383,0.00000
5236.00,7.90355,25.133789,0.000220,25.044312,0.1445,0.171,7.90355,0.00000
5237.00,7.90370,25.133798,0.000212,25.044204,0.1446,0.172,7.90370,0.00000
5238.00,7.90310,25.133843,0.000215,25.044145,0.1446,0.172,7.90310,0.00000
5239.00,7.90269,25.133822,0.000217,25.044065,0.1447,0.172,7.90269,0.00000
5240.00,7.90310,25.133841,0.000215,25.044051,0.1448,0.172,7.90310,0.00000
5241.00,7.90260,25.133871,0.000213,25.044071,0.1449,0.172,7.90260,0.00000
5242.00,7.90224,25.133983,0.000215,25.044208,0.1450,0.172,7.90224,0.00000
5243.00,7.90267,25.134045,0.000220,25.044225,0.1451,0.172,7.90267,0.00000
5244.00,7.90277,25.134140,0.000222,25.044260,0.1452,0.172,7.90277,0.00000
5245.00,7.90317,25.134163,0.000225,25.044244,0.1453,0.172,7.90317,0.00000
5246.00,7.90358,25.134230,0.000221,25.044211,0.1454,0.172,7.90358,0.00000
5247.00,7.90366,25.134172,0.000233,25.044172,0.1455,0.172,7.90366,0.00000
5248.00,7.90332,25.134137,0.000230,25.044176,0.1456,0.172,7.90332,0.00000
5249.00,7.90280,25.134156,0.000227,25.044186,0.1457,0.172,7.90280,0.00000
5250.00,7.90253,25.134170,0.000227,25.044196,0.1459,0.172,7.90253,0.00000
5251.00,7.90226,25.134151,0.000234,25.044210,0.1460,0.172,7.90226,0.00000
5252.00,7.90329,25.134155,0.000230,25.044163,0.1461,0.172,7.90329,0.00000
5253.00,7.90435,25.134234,0.000230,25.044222,0.1462,0.172,7.90435,0.00000
5254.00,7.90425,25.134283,0.000228,25.044278,0.1463,0.172,7.90425,0.00000
5255.00,7.90377,25.134332,0.000226,25.044255,0.1465,0.172,7.90377,0.00000
5256.00,7.90320,25.134405,0.000224,25.044304,0.1466,0.173,7.90320,0.00000
5257.00,7.90172,25.134492,0.000223,25.044348,0.1467,0.173,7.90172,0.00000
5258.00,7.89925,25.134513,0.000223,25.044362,0.1468,0.173,7.89925,0.00000
5259.00,7.89877,25.134497,0.000232,25.044300,0.1469,0.173,7.89877,0.00000
5260.00,7.89938,25.134471,0.000232,25.044251,0.1471,0.173,7.89938,0.00000
5261.00,7.89948,25.134411,0.000228,25.044161,0.1471,0.173,7.89948,0.00000
5262.00,7.89930,25.134434,0.000227,25.044168,0.1472,0.173,7.89930,0.00000
5263.00,7.89994,25.134446,0.000231,25.044110,0.1473,0.173,7.89994,0.00000
5264.00,7.90050,25.134517,0.000225,25.044138,0.1474,0.173,7.90050,0.00000
5265.00,7.89982,25.134508,0.000226,25.044175,0.1475,0.173,7.89982,0.00000
5266.00,7.90047,25.134623,0.000231,25.044284,0.1476,0.173,7.90047,0.00000
5267.00,7.90020,25.134602,0.000229,25.044253,0.1477,0.173,7.90020,0.00000
5268.00,7.90157,25.134629,0.000224,25.044264,0.1478,0.173,7.90157,0.00000
5269.00,7.90211,25.134622,0.000229,25.044241,0.1479,0.173,7.90211,0.00000
5270.00,7.90297,25.134740,0.000230,25.044269,0.1480,0.173,7.90297,0.00000
5271.00,7.90331,25.134750,0.000227,25.044189,0.1482,0.173,7.90331,0.00000
5272.00,7.90353,25.134811,0.000226,25.044175,0.1482,0.174,7.90353,0.00000
5273.00,7.90258,25.134828,0.000225,25.044071,0.1483,0.174,7.90258,0.00000
5274.00,7.90211,25.134837,0.000220,25.044019,0.1484,0.174,7.90211,0.00000
5275.00,7.90178,25.134845,0.000222,25.044007,0.1484,0.174,7.90178,0.00000
5276.00,7.90086,25.134870,0.000224,25.044065,0.1485,0.174,7.90086,0.00000
5277.00,7.90176,25.134841,0.000227,25.044045,0.1485,0.174,7.90176,0.00000
5278.00,7.90318,25.134902,0.000228,25.044108,0.1486,0.174,7.90318,0.00000
5279.00,7.90277,25.134980,0.000228,25.044205,0.1487,0.174,7.90277,0.00000
5280.00,7.90141,25.135026,0.000223,25.044253,0.1488,0.174,7.90141,0.00000
5281.00,7.90240,25.135027,0.000222,25.044222,0.1488,0.174,7.90240,0.00000
5282.00,7.90225,25.135097,0.000218,25.044277,0.1488,0.175,7.90225,0.00000
5283.00,7.90157,25.135063,0.000217,25.044218,0.1489,0.175,7.90157,0.00000
5284.00,7.90168,25.135036,0.000216,25.044192,0.1489,0.175,7.90168,0.00000
5285.00,7.90324,25.135020,0.000222,25.044137,0.1489,0.175,7.90324,0.00000
5286.00,7.90357,25.135045,0.000222,25.044057,0.1490,0.175,7.90357,0.00000
5287.00,7.90375,25.135105,0.000228,25.043984,0.1490,0.175,7.90375,0.00000
5288.00,7.90384,25.135184,0.000231,25.044035,0.1490,0.175,7.90384,0.00000
5289.00,7.90454,25.135256,0.000227,25.044048,0.1491,0.175,7.90454,0.00000
5290.00,7.90451,25.135301,0.000222,25.044034,0.1491,0.175,7.90451,0.00000
5291.00,7.90330,25.135343,0.000226,25.044071,0.1492,0.175,7.90330,0.00000
5292.00,7.90226,25.135341,0.000224,25.044141,0.1492,0.175,7.90226,0.00000
5293.00,7.90268,25.135329,0.000223,25.044095,0.1493,0.175,7.90268,0.00000
5294.00,7.90267,25.135383,0.000232,25.044060,0.1493,0.175,7.90267,0.00000
5295.00,7.90221,25.135395,0.000235,25.044075,0.1493,0.175,7.90221,0.00000
5296.00,7.90266,25.135414,0.000231,25.044059,0.1494,0.175,7.90266,0.00000
5297.00,7.90258,25.135461,0.000232,25.044015,0.1494,0.175,7.90258,0.00000
5298.00,7.90193,25.135491,0.000230,25.044083,0.1494,0.175,7.90193,0.00000
5299.00,7.90144,25.135497,0.000227,25.044057,0.1493,0.175,7.90144,0.00000
5300.00,7.90185,25.135540,0.000220,25.044036,0.1493,0.175,7.90185,0.00000
5301.00,7.90220,25.135655,0.000222,25.044113,0.1492,0.175,7.90220,0.00000
5302.00,7.90275,25.135711,0.000221,25.044137,0.1492,0.176,7.90275,0.00000
5303.00,7.90217,25.135773,0.000222,25.044147,0.1492,0.176,7.90217,0.00000
5304.00,7.90165,25.135819,0.000223,25.044197,0.1491,0.176,7.90165,0.00000
5305.00,7.90176,25.135879,0.000225,25.044190,0.1491,0.176,7.90176,0.00000
5306.00,7.90218,25.135861,0.000224,25.044107,0.1490,0.176,7.90218,0.00000
5307.00,7.90386,25.135858,0.000226,25.044063,0.1489,0.176,7.90386,0.00000
5308.00,7.90490,25.135855,0.000226,25.044012,0.1488,0.176,7.90490,0.00000
5309.00,7.90523,25.135833,0.000222,25.043939,0.1488,0.176,7.90523,0.00000
5310.00,7.90380,25.135908,0.000225,25.044026,0.1487,0.176,7.90380,0.00000
5311.00,7.90261,25.135958,0.000227,25.044109,0.1486,0.176,7.90261,0.00000
5312.00,7.90045,25.135967,0.000224,25.044143,0.1485,0.176,7.90045,0.00000
5313.00,7.89967,25.136026,0.000220,25.044214,0.1485,0.177,7.89967,0.00000
5314.00,7.90054,25.136070,0.000227,25.044271,0.1483,0.176,7.90054,0.00000
5315.00,7.90204,25.135988,0.000227,25.044228,0.1482,0.176,7.90204,0.00000
5316.00,7.90268,25.135961,0.000229,25.044175,0.1481,0.176,7.90268,0.00000
5317.00,7.90375,25.136021,0.000229,25.044175,0.1480,0.176,7.90375,0.00000
5318.00,7.90361,25.136089,0.000236,25.044173,0.1479,0.176,7.90361,0.00000
5319.00,7.90237,25.136120,0.000237,25.044178,0.1478,0.176,7.90237,0.00000
5320.00,7.90190,25.136164,0.000236,25.044129,0.1477,0.176,7.90190,0.00000
5321.00,7.90152,25.136214,0.000234,25.044124,0.1477,0.176,7.90152,0.00000
5322.00,7.90081,25.136222,0.000240,25.044127,0.1476,0.176,7.90081,0.00000
5323.00,7.89996,25.136234,0.000243,25.044129,0.1475,0.176,7.89996,0.00000
5324.00,7.89985,25.136271,0.000240,25.044114,0.1475,0.176,7.89985,0.00000
5325.00,7.89957,25.136301,0.000241,25.044152,0.1474,0.176,7.89957,0.00000
5326.00,7.89992,25.136279,0.000239,25.044124,0.1474,0.176,7.89992,0.00000
5327.00,7.89914,25.136319,0.000231,25.044175,0.1474,0.177,7.89914,0.00000
5328.00,7.89969,25.136346,0.000221,25.044147,0.1474,0.177,7.89969,0.00000
5329.00,7.89948,25.136356,0.000215,25.044193,0.1474,0.177,7.89948,0.00000
5330.00,7.89983,25.136429,0.000216,25.044285,0.1474,0.178,7.89983,0.00000
5331.00,7.90014,25.136512,0.000216,25.044349,0.1474,0.178,7.90014,0.00000
5332.00,7.90112,25.136512,0.000217,25.044269,0.1474,0.178,7.90112,0.00000
5333.00,7.90165,25.136468,0.000226,25.044217,0.1474,0.178,7.90165,0.00000
5334.00,7.90263,25.136496,0.000234,25.044142,0.1473,0.177,7.90263,0.00000
5335.00,7.90283,25.136551,0.000235,25.044053,0.1473,0.177,7.90283,0.00000
5336.00,7.90273,25.136554,0.000242,25.044060,0.1473,0.177,7.90273,0.00000
5337.00,7.90245,25.136576,0.000245,25.044101,0.1473,0.177,7.90245,0.00000
5338.00,7.90243,25.136624,0.000240,25.044140,0.1473,0.177,7.90243,0.00000
5339.00,7.90182,25.136683,0.000238,25.044199,0.1473,0.177,7.90182,0.00000
5340.00,7.90078,25.136634,0.000235,25.044230,0.1473,0.178,7.90078,0.00000
5341.00,7.90052,25.136670,0.000232,25.044214,0.1473,0.178,7.90052,0.00000
5342.00,7.90031,25.136658,0.000231,25.044164,0.1473,0.178,7.90031,0.00000
5343.00,7.89973,25.136642,0.000228,25.044144,0.1473,0.178,7.89973,0.00000
5344.00,7.90048,25.136647,0.000226,25.044110,0.1473,0.178,7.90048,0.00000
5345.00,7.90115,25.136687,0.000225,25.044061,0.1473,0.179,7.90115,0.00000
5346.00,7.90133,25.136721,0.000223,25.044057,0.1473,0.179,7.90133,0.00000
5347.00,7.90181,25.136801,0.000227,25.044084,0.1473,0.179,7.90181,0.00000
5348.00,7.90315,25.136841,0.000234,25.044054,0.1473,0.178,7.90315,0.00000
5349.00,7.90323,25.136831,0.000238,25.044096,0.1472,0.178,7.90323,0.00000
5350.00,7.90370,25.136826,0.000235,25.044135,0.1472,0.178,7.90370,0.00000
5351.00,7.90388,25.136859,0.000234,25.044174,0.1472,0.178,7.90388,0.00000
5352.00,7.90413,25.136875,0.000233,25.044179,0.1471,0.179,7.90413,0.00000
5353.00,7.90327,25.136908,0.000233,25.044214,0.1471,0.179,7.90327,0.00000
5354.00,7.90277,25.136933,0.000233,25.044175,0.1471,0.179,7.90277,0.00000
5355.00,7.90282,25.137056,0.000241,25.044157,0.1471,0.178,7.90282,0.00000
@30,1.0000,2.0, 5340.034 
5356.00,7.90348,25.137049,0.000246,25.044112,0.1470,0.178,7.90348,0.00000
5357.00,7.90442,25.137154,0.000246,25.044147,0.1470,0.178,7.90442,0.00000
5358.00,7.90246,25.137228,0.000243,25.044190,0.1469,0.178,7.90246,0.00000
5359.00,7.89340,25.137245,0.000235,25.044245,0.1469,0.179,7.89340,0.00000
5360.00,7.87992,25.137206,0.000228,25.044250,0.1469,0.179,7.87992,0.00000
5361.00,7.86706,25.137244,0.000223,25.044204,0.1469,0.179,7.86706,0.00000
[truncated: 133,139 more chars]
