# Supplementary material for: Dynamic allostery in substrate binding by human thymidylate synthase
Source: eLife. 2022 Oct 6;11:e79915. doi: 10.7554/eLife.79915 (PMC9536839; doi:10.7554/eLife.79915)
Supplement: Appendix 1—figure 3—source data 3. [file elife-79915-app1-fig3-data3.zip › A1F3SD3.txt]

$ITC
$ 20 
$NOT
$ 25 
$ 120 
$ 750 
$ 8 
$ 2 
$ADCGainCode:  0 
$False,True,True
$ 0.2 , 0.4 , 180 , 5 
$ 2 , 4 , 180 , 5 
$ 2 , 4 , 180 , 5 
$ 2 , 4 , 180 , 5 
$ 2 , 4 , 180 , 5 
$ 2 , 4 , 180 , 5 
$ 2 , 4 , 180 , 5 
$ 2 , 4 , 180 , 5 
$ 2 , 4 , 180 , 5 
$ 2 , 4 , 180 , 5 
$ 2 , 4 , 180 , 5 
$ 2 , 4 , 180 , 5 
$ 2 , 4 , 180 , 5 
$ 2 , 4 , 180 , 5 
$ 2 , 4 , 180 , 5 
$ 2 , 4 , 180 , 5 
$ 2 , 4 , 180 , 5 
$ 2 , 4 , 180 , 5 
$ 2 , 4 , 180 , 5 
$ 2 , 4 , 180 , 5 
# 0 
# 2 
# 0.1 
# 0.2064 
# 25 
# 3.6456 
# 6.82285 
?
% ITC200_12.08.168
% 0.2064 
% 3.6456 
%-0.53762 , 29.75819 
% 0.228024 , 29.50164 
% 0.8333333 
% 168960 , 168990 
% 0.25 , 81 
% 0.007799 ,-0.033902 
%-19.7 , 8 
% 0 , 0 
% 0 
% 128000       128404 
% 43.1 
% 500 , 750 , 1000 , 750 
% 0.04257 ,-0.00249 , 0.000047734 ,-0.000000435026 , 0.00000000201917 
% ITC200 Ver: 1.26.1
@0
5.00,7.98261,24.982751,0.000232,25.035247,0.0413,-0.165,7.98261,0.00000
6.00,7.98303,24.982772,0.000234,25.035207,0.0415,-0.165,7.98303,0.00000
7.00,7.98332,24.982837,0.000235,25.035197,0.0417,-0.165,7.98332,0.00000
8.00,7.98127,24.982810,0.000232,25.035073,0.0418,-0.165,7.98127,0.00000
9.00,7.98158,24.982809,0.000233,25.035051,0.0419,-0.165,7.98158,0.00000
10.00,7.98185,24.982775,0.000228,25.034995,0.0421,-0.165,7.98185,0.00000
11.00,7.98140,24.982808,0.000225,25.034984,0.0422,-0.165,7.98140,0.00000
12.00,7.98057,24.982773,0.000220,25.035048,0.0423,-0.164,7.98057,0.00000
13.00,7.98239,24.982789,0.000223,25.035081,0.0425,-0.164,7.98239,0.00000
14.00,7.98218,24.982869,0.000225,25.035120,0.0427,-0.164,7.98218,0.00000
15.00,7.98204,24.982943,0.000225,25.035182,0.0429,-0.164,7.98204,0.00000
16.00,7.98178,24.982973,0.000223,25.035219,0.0431,-0.164,7.98178,0.00000
17.00,7.98295,24.983053,0.000223,25.035235,0.0433,-0.164,7.98295,0.00000
18.00,7.98209,24.983078,0.000224,25.035252,0.0435,-0.164,7.98209,0.00000
19.00,7.98251,24.983084,0.000225,25.035203,0.0437,-0.164,7.98251,0.00000
20.00,7.98304,24.983096,0.000229,25.035187,0.0440,-0.164,7.98304,0.00000
21.00,7.98397,24.983118,0.000228,25.035162,0.0442,-0.164,7.98397,0.00000
22.00,7.98364,24.983181,0.000227,25.035140,0.0444,-0.164,7.98364,0.00000
23.00,7.98471,24.983224,0.000225,25.035131,0.0446,-0.164,7.98471,0.00000
24.00,7.98465,24.983225,0.000219,25.035147,0.0448,-0.164,7.98465,0.00000
25.00,7.98288,24.983278,0.000216,25.035089,0.0450,-0.164,7.98288,0.00000
26.00,7.98294,24.983316,0.000220,25.035075,0.0452,-0.164,7.98294,0.00000
27.00,7.98300,24.983325,0.000222,25.035019,0.0454,-0.164,7.98300,0.00000
28.00,7.98169,24.983340,0.000226,25.035037,0.0456,-0.164,7.98169,0.00000
29.00,7.98093,24.983391,0.000227,25.035047,0.0458,-0.164,7.98093,0.00000
30.00,7.98187,24.983383,0.000228,25.035090,0.0460,-0.164,7.98187,0.00000
31.00,7.98091,24.983423,0.000226,25.035077,0.0463,-0.163,7.98091,0.00000
32.00,7.98137,24.983513,0.000225,25.035134,0.0465,-0.163,7.98137,0.00000
33.00,7.98203,24.983550,0.000224,25.035144,0.0467,-0.163,7.98203,0.00000
34.00,7.98283,24.983620,0.000224,25.035192,0.0470,-0.163,7.98283,0.00000
35.00,7.98235,24.983682,0.000223,25.035197,0.0472,-0.163,7.98235,0.00000
36.00,7.98251,24.983676,0.000226,25.035218,0.0475,-0.163,7.98251,0.00000
37.00,7.98101,24.983656,0.000229,25.035156,0.0477,-0.163,7.98101,0.00000
38.00,7.98169,24.983770,0.000229,25.035120,0.0479,-0.163,7.98169,0.00000
39.00,7.98159,24.983739,0.000233,25.035049,0.0482,-0.163,7.98159,0.00000
40.00,7.98133,24.983749,0.000231,25.035012,0.0484,-0.163,7.98133,0.00000
41.00,7.98039,24.983808,0.000230,25.035021,0.0486,-0.163,7.98039,0.00000
42.00,7.98156,24.983824,0.000233,25.035016,0.0488,-0.163,7.98156,0.00000
43.00,7.98062,24.983907,0.000231,25.035160,0.0490,-0.163,7.98062,0.00000
44.00,7.97962,24.983949,0.000230,25.035172,0.0492,-0.163,7.97962,0.00000
45.00,7.98065,24.983998,0.000228,25.035241,0.0494,-0.163,7.98065,0.00000
46.00,7.98203,24.984017,0.000227,25.035245,0.0497,-0.162,7.98203,0.00000
47.00,7.98207,24.984050,0.000226,25.035257,0.0499,-0.162,7.98207,0.00000
48.00,7.98227,24.983962,0.000229,25.035127,0.0501,-0.162,7.98227,0.00000
49.00,7.98243,24.984000,0.000225,25.035155,0.0503,-0.162,7.98243,0.00000
50.00,7.98165,24.983992,0.000226,25.035142,0.0506,-0.162,7.98165,0.00000
51.00,7.98110,24.984060,0.000227,25.035151,0.0508,-0.162,7.98110,0.00000
52.00,7.98104,24.984104,0.000226,25.035174,0.0510,-0.162,7.98104,0.00000
53.00,7.98044,24.984134,0.000222,25.035188,0.0512,-0.162,7.98044,0.00000
54.00,7.98137,24.984133,0.000226,25.035126,0.0514,-0.162,7.98137,0.00000
55.00,7.98165,24.984198,0.000232,25.035137,0.0516,-0.162,7.98165,0.00000
56.00,7.98258,24.984191,0.000232,25.035161,0.0518,-0.162,7.98258,0.00000
57.00,7.98224,24.984216,0.000229,25.035206,0.0520,-0.161,7.98224,0.00000
58.00,7.98233,24.984274,0.000230,25.035291,0.0522,-0.161,7.98233,0.00000
59.00,7.98202,24.984350,0.000231,25.035422,0.0523,-0.162,7.98202,0.00000
60.00,7.98209,24.984379,0.000227,25.035464,0.0525,-0.161,7.98209,0.00000
61.00,7.98120,24.984441,0.000231,25.035470,0.0527,-0.161,7.98120,0.00000
62.00,7.98084,24.984497,0.000230,25.035491,0.0528,-0.161,7.98084,0.00000
63.00,7.98225,24.984553,0.000234,25.035468,0.0529,-0.162,7.98225,0.00000
64.00,7.98293,24.984588,0.000233,25.035450,0.0530,-0.161,7.98293,0.00000
65.00,7.98207,24.984581,0.000233,25.035365,0.0531,-0.161,7.98207,0.00000
66.00,7.98207,24.984565,0.000228,25.035297,0.0531,-0.161,7.98207,0.00000
67.00,7.98238,24.984553,0.000234,25.035223,0.0532,-0.161,7.98238,0.00000
68.00,7.98172,24.984549,0.000235,25.035217,0.0532,-0.161,7.98172,0.00000
69.00,7.98067,24.984554,0.000236,25.035229,0.0532,-0.161,7.98067,0.00000
70.00,7.98064,24.984611,0.000237,25.035291,0.0532,-0.161,7.98064,0.00000
71.00,7.98030,24.984649,0.000246,25.035320,0.0531,-0.161,7.98030,0.00000
72.00,7.98030,24.984724,0.000242,25.035395,0.0531,-0.161,7.98030,0.00000
73.00,7.98077,24.984773,0.000241,25.035415,0.0531,-0.161,7.98077,0.00000
74.00,7.98089,24.984822,0.000243,25.035346,0.0530,-0.161,7.98089,0.00000
75.00,7.98088,24.984799,0.000246,25.035260,0.0530,-0.161,7.98088,0.00000
76.00,7.98129,24.984843,0.000241,25.035236,0.0530,-0.161,7.98129,0.00000
77.00,7.98176,24.984819,0.000240,25.035175,0.0530,-0.161,7.98176,0.00000
78.00,7.98092,24.984818,0.000242,25.035131,0.0530,-0.161,7.98092,0.00000
79.00,7.98130,24.984862,0.000236,25.035188,0.0530,-0.160,7.98130,0.00000
80.00,7.98228,24.984908,0.000228,25.035201,0.0529,-0.160,7.98228,0.00000
81.00,7.98233,24.984954,0.000228,25.035288,0.0530,-0.160,7.98233,0.00000
82.00,7.98138,24.984998,0.000228,25.035299,0.0529,-0.160,7.98138,0.00000
83.00,7.98176,24.985033,0.000217,25.035310,0.0530,-0.160,7.98176,0.00000
84.00,7.98176,24.985036,0.000214,25.035215,0.0530,-0.159,7.98176,0.00000
85.00,7.98212,24.985084,0.000224,25.035195,0.0530,-0.160,7.98212,0.00000
86.00,7.98259,24.985098,0.000220,25.035127,0.0530,-0.159,7.98259,0.00000
87.00,7.98230,24.985150,0.000226,25.035154,0.0530,-0.159,7.98230,0.00000
88.00,7.98264,24.985235,0.000238,25.035189,0.0530,-0.160,7.98264,0.00000
89.00,7.98317,24.985259,0.000242,25.035182,0.0530,-0.160,7.98317,0.00000
90.00,7.98234,24.985318,0.000243,25.035211,0.0530,-0.160,7.98234,0.00000
91.00,7.98273,24.985325,0.000243,25.035214,0.0530,-0.160,7.98273,0.00000
92.00,7.98377,24.985333,0.000238,25.035215,0.0530,-0.160,7.98377,0.00000
93.00,7.98367,24.985337,0.000235,25.035201,0.0530,-0.160,7.98367,0.00000
94.00,7.98343,24.985406,0.000241,25.035267,0.0529,-0.160,7.98343,0.00000
95.00,7.98415,24.985419,0.000236,25.035279,0.0529,-0.160,7.98415,0.00000
96.00,7.98352,24.985456,0.000233,25.035272,0.0529,-0.159,7.98352,0.00000
97.00,7.98354,24.985536,0.000234,25.035301,0.0529,-0.159,7.98354,0.00000
98.00,7.98372,24.985523,0.000233,25.035223,0.0528,-0.159,7.98372,0.00000
99.00,7.98390,24.985540,0.000229,25.035192,0.0528,-0.159,7.98390,0.00000
100.00,7.98346,24.985581,0.000227,25.035190,0.0528,-0.159,7.98346,0.00000
101.00,7.98360,24.985660,0.000232,25.035250,0.0527,-0.159,7.98360,0.00000
102.00,7.98295,24.985647,0.000232,25.035199,0.0527,-0.159,7.98295,0.00000
103.00,7.98245,24.985717,0.000229,25.035262,0.0526,-0.159,7.98245,0.00000
104.00,7.98165,24.985716,0.000226,25.035236,0.0526,-0.159,7.98165,0.00000
105.00,7.98118,24.985762,0.000228,25.035226,0.0526,-0.158,7.98118,0.00000
106.00,7.98094,24.985721,0.000225,25.035169,0.0526,-0.158,7.98094,0.00000
107.00,7.98112,24.985729,0.000225,25.035148,0.0525,-0.158,7.98112,0.00000
108.00,7.98179,24.985731,0.000230,25.035084,0.0525,-0.158,7.98179,0.00000
109.00,7.98222,24.985831,0.000232,25.035139,0.0524,-0.158,7.98222,0.00000
110.00,7.98279,24.985858,0.000230,25.035168,0.0524,-0.158,7.98279,0.00000
111.00,7.98272,24.985911,0.000229,25.035174,0.0524,-0.158,7.98272,0.00000
112.00,7.98164,24.986003,0.000225,25.035228,0.0524,-0.158,7.98164,0.00000
113.00,7.98119,24.986070,0.000223,25.035323,0.0524,-0.158,7.98119,0.00000
114.00,7.98050,24.986009,0.000226,25.035319,0.0524,-0.158,7.98050,0.00000
115.00,7.98061,24.986048,0.000230,25.035343,0.0524,-0.158,7.98061,0.00000
116.00,7.98030,24.986138,0.000232,25.035358,0.0523,-0.158,7.98030,0.00000
117.00,7.98069,24.986106,0.000234,25.035292,0.0523,-0.158,7.98069,0.00000
118.00,7.97916,24.986077,0.000232,25.035269,0.0523,-0.158,7.97916,0.00000
119.00,7.97889,24.986171,0.000225,25.035285,0.0523,-0.157,7.97889,0.00000
120.00,7.97763,24.986144,0.000225,25.035232,0.0523,-0.157,7.97763,0.00000
@1,0.2000,0.4, 120.006000000001 
121.00,7.97768,24.986132,0.000226,25.035219,0.0523,-0.157,7.97768,0.00000
122.00,7.95356,24.986187,0.000225,25.035324,0.0522,-0.157,7.95356,0.00000
123.00,7.88734,24.986228,0.000227,25.035331,0.0522,-0.157,7.88734,0.00000
124.00,7.81443,24.986201,0.000234,25.035313,0.0522,-0.157,7.81443,0.00000
125.00,7.75631,24.986222,0.000232,25.035314,0.0521,-0.157,7.75631,0.00000
126.00,7.71088,24.986186,0.000233,25.035276,0.0520,-0.157,7.71088,0.00000
127.00,7.70338,24.986190,0.000237,25.035208,0.0519,-0.157,7.70338,0.00000
128.00,7.75016,24.986231,0.000234,25.035172,0.0519,-0.157,7.75016,0.00000
129.00,7.81118,24.986265,0.000230,25.035154,0.0518,-0.157,7.81118,0.00000
130.00,7.86091,24.986333,0.000228,25.035184,0.0517,-0.156,7.86091,0.00000
131.00,7.89938,24.986462,0.000228,25.035232,0.0516,-0.156,7.89938,0.00000
132.00,7.92555,24.986512,0.000229,25.035235,0.0515,-0.156,7.92555,0.00000
133.00,7.93977,24.986540,0.000230,25.035227,0.0514,-0.156,7.93977,0.00000
134.00,7.94626,24.986583,0.000232,25.035235,0.0513,-0.156,7.94626,0.00000
135.00,7.95010,24.986641,0.000235,25.035254,0.0512,-0.156,7.95010,0.00000
136.00,7.95094,24.986608,0.000233,25.035283,0.0512,-0.156,7.95094,0.00000
137.00,7.95223,24.986643,0.000232,25.035317,0.0511,-0.156,7.95223,0.00000
138.00,7.95397,24.986723,0.000235,25.035397,0.0511,-0.156,7.95397,0.00000
139.00,7.95631,24.986739,0.000238,25.035404,0.0510,-0.156,7.95631,0.00000
140.00,7.95887,24.986712,0.000237,25.035336,0.0509,-0.156,7.95887,0.00000
141.00,7.96372,24.986795,0.000241,25.035357,0.0508,-0.156,7.96372,0.00000
142.00,7.96714,24.986901,0.000243,25.035404,0.0507,-0.156,7.96714,0.00000
143.00,7.97019,24.986887,0.000241,25.035315,0.0507,-0.156,7.97019,0.00000
144.00,7.97253,24.986933,0.000238,25.035274,0.0505,-0.156,7.97253,0.00000
145.00,7.97345,24.987005,0.000239,25.035266,0.0505,-0.155,7.97345,0.00000
146.00,7.97310,24.987052,0.000235,25.035242,0.0504,-0.155,7.97310,0.00000
147.00,7.97297,24.987060,0.000235,25.035178,0.0503,-0.155,7.97297,0.00000
148.00,7.97313,24.987153,0.000239,25.035301,0.0503,-0.155,7.97313,0.00000
149.00,7.97343,24.987184,0.000241,25.035376,0.0502,-0.155,7.97343,0.00000
150.00,7.97395,24.987174,0.000242,25.035437,0.0501,-0.155,7.97395,0.00000
151.00,7.97474,24.987081,0.000245,25.035413,0.0500,-0.155,7.97474,0.00000
152.00,7.97526,24.987014,0.000242,25.035426,0.0499,-0.155,7.97526,0.00000
153.00,7.97557,24.986978,0.000235,25.035391,0.0498,-0.155,7.97557,0.00000
154.00,7.97589,24.987035,0.000229,25.035380,0.0497,-0.155,7.97589,0.00000
155.00,7.97727,24.987064,0.000227,25.035283,0.0496,-0.155,7.97727,0.00000
156.00,7.97737,24.987146,0.000224,25.035245,0.0495,-0.154,7.97737,0.00000
157.00,7.97875,24.987178,0.000220,25.035185,0.0495,-0.154,7.97875,0.00000
158.00,7.97982,24.987218,0.000225,25.035162,0.0494,-0.154,7.97982,0.00000
159.00,7.97980,24.987180,0.000227,25.035158,0.0493,-0.154,7.97980,0.00000
160.00,7.97872,24.987191,0.000233,25.035251,0.0493,-0.154,7.97872,0.00000
161.00,7.97970,24.987198,0.000229,25.035290,0.0492,-0.154,7.97970,0.00000
162.00,7.97967,24.987281,0.000235,25.035347,0.0492,-0.154,7.97967,0.00000
163.00,7.97938,24.987265,0.000236,25.035237,0.0491,-0.154,7.97938,0.00000
164.00,7.98002,24.987263,0.000232,25.035146,0.0491,-0.154,7.98002,0.00000
165.00,7.98118,24.987347,0.000225,25.035115,0.0490,-0.154,7.98118,0.00000
166.00,7.98072,24.987396,0.000230,25.035111,0.0490,-0.154,7.98072,0.00000
167.00,7.97987,24.987369,0.000228,25.035058,0.0490,-0.154,7.97987,0.00000
168.00,7.98023,24.987426,0.000224,25.035146,0.0489,-0.154,7.98023,0.00000
169.00,7.97869,24.987550,0.000230,25.035275,0.0489,-0.154,7.97869,0.00000
170.00,7.97750,24.987505,0.000228,25.035281,0.0489,-0.153,7.97750,0.00000
171.00,7.97780,24.987540,0.000225,25.035292,0.0488,-0.153,7.97780,0.00000
172.00,7.97846,24.987579,0.000226,25.035321,0.0488,-0.153,7.97846,0.00000
173.00,7.97901,24.987624,0.000230,25.035323,0.0488,-0.153,7.97901,0.00000
174.00,7.98016,24.987621,0.000227,25.035270,0.0488,-0.153,7.98016,0.00000
175.00,7.98196,24.987733,0.000234,25.035258,0.0487,-0.153,7.98196,0.00000
176.00,7.98280,24.987800,0.000236,25.035212,0.0487,-0.153,7.98280,0.00000
177.00,7.98227,24.987893,0.000239,25.035267,0.0486,-0.153,7.98227,0.00000
178.00,7.98178,24.987938,0.000244,25.035278,0.0485,-0.153,7.98178,0.00000
179.00,7.98201,24.987916,0.000251,25.035198,0.0484,-0.153,7.98201,0.00000
180.00,7.98140,24.987938,0.000247,25.035239,0.0483,-0.153,7.98140,0.00000
181.00,7.98015,24.987936,0.000247,25.035261,0.0483,-0.153,7.98015,0.00000
182.00,7.97988,24.987913,0.000245,25.035212,0.0482,-0.153,7.97988,0.00000
183.00,7.97921,24.987951,0.000237,25.035253,0.0481,-0.153,7.97921,0.00000
184.00,7.97864,24.988054,0.000233,25.035388,0.0481,-0.153,7.97864,0.00000
185.00,7.97936,24.988080,0.000239,25.035402,0.0480,-0.153,7.97936,0.00000
186.00,7.98109,24.988101,0.000247,25.035405,0.0479,-0.153,7.98109,0.00000
187.00,7.98290,24.988115,0.000244,25.035364,0.0478,-0.152,7.98290,0.00000
188.00,7.98362,24.988105,0.000253,25.035274,0.0477,-0.152,7.98362,0.00000
189.00,7.98382,24.988160,0.000258,25.035291,0.0476,-0.152,7.98382,0.00000
190.00,7.98251,24.988195,0.000254,25.035317,0.0475,-0.152,7.98251,0.00000
191.00,7.98088,24.988241,0.000249,25.035318,0.0475,-0.152,7.98088,0.00000
192.00,7.97915,24.988288,0.000252,25.035347,0.0474,-0.152,7.97915,0.00000
193.00,7.97976,24.988348,0.000252,25.035358,0.0473,-0.152,7.97976,0.00000
194.00,7.98053,24.988305,0.000254,25.035268,0.0472,-0.153,7.98053,0.00000
195.00,7.98131,24.988320,0.000256,25.035166,0.0471,-0.153,7.98131,0.00000
196.00,7.98097,24.988340,0.000252,25.035177,0.0471,-0.153,7.98097,0.00000
197.00,7.98079,24.988360,0.000254,25.035221,0.0470,-0.153,7.98079,0.00000
198.00,7.98047,24.988409,0.000247,25.035280,0.0470,-0.152,7.98047,0.00000
199.00,7.98174,24.988478,0.000239,25.035325,0.0469,-0.152,7.98174,0.00000
200.00,7.98142,24.988502,0.000238,25.035395,0.0469,-0.152,7.98142,0.00000
201.00,7.98173,24.988492,0.000242,25.035374,0.0468,-0.152,7.98173,0.00000
202.00,7.98291,24.988539,0.000240,25.035316,0.0467,-0.152,7.98291,0.00000
203.00,7.98233,24.988479,0.000241,25.035233,0.0467,-0.152,7.98233,0.00000
204.00,7.98117,24.988521,0.000247,25.035267,0.0466,-0.152,7.98117,0.00000
205.00,7.98154,24.988536,0.000245,25.035264,0.0465,-0.152,7.98154,0.00000
206.00,7.98191,24.988584,0.000244,25.035310,0.0465,-0.152,7.98191,0.00000
207.00,7.98314,24.988674,0.000238,25.035378,0.0464,-0.151,7.98314,0.00000
208.00,7.98276,24.988753,0.000232,25.035428,0.0462,-0.151,7.98276,0.00000
209.00,7.98226,24.988790,0.000231,25.035413,0.0462,-0.151,7.98226,0.00000
210.00,7.98257,24.988879,0.000230,25.035419,0.0461,-0.151,7.98257,0.00000
211.00,7.98272,24.988955,0.000231,25.035420,0.0461,-0.151,7.98272,0.00000
212.00,7.98131,24.988944,0.000244,25.035353,0.0460,-0.151,7.98131,0.00000
213.00,7.98268,24.989024,0.000251,25.035339,0.0460,-0.151,7.98268,0.00000
214.00,7.98339,24.989059,0.000254,25.035324,0.0459,-0.151,7.98339,0.00000
215.00,7.98343,24.989026,0.000255,25.035320,0.0459,-0.151,7.98343,0.00000
216.00,7.98299,24.989018,0.000250,25.035321,0.0458,-0.151,7.98299,0.00000
217.00,7.98206,24.989066,0.000244,25.035418,0.0457,-0.151,7.98206,0.00000
218.00,7.98119,24.989106,0.000246,25.035497,0.0456,-0.151,7.98119,0.00000
219.00,7.98125,24.989122,0.000241,25.035496,0.0456,-0.151,7.98125,0.00000
220.00,7.98095,24.989145,0.000239,25.035472,0.0455,-0.151,7.98095,0.00000
221.00,7.98066,24.989191,0.000244,25.035411,0.0454,-0.151,7.98066,0.00000
222.00,7.98103,24.989144,0.000239,25.035286,0.0453,-0.151,7.98103,0.00000
223.00,7.98161,24.989103,0.000231,25.035219,0.0452,-0.150,7.98161,0.00000
224.00,7.98028,24.989123,0.000231,25.035214,0.0452,-0.150,7.98028,0.00000
225.00,7.98088,24.989181,0.000233,25.035229,0.0451,-0.150,7.98088,0.00000
226.00,7.98178,24.989159,0.000225,25.035179,0.0450,-0.150,7.98178,0.00000
227.00,7.98188,24.989209,0.000228,25.035193,0.0449,-0.150,7.98188,0.00000
228.00,7.98214,24.989235,0.000234,25.035131,0.0449,-0.150,7.98214,0.00000
229.00,7.98304,24.989265,0.000232,25.035102,0.0448,-0.150,7.98304,0.00000
230.00,7.98177,24.989333,0.000235,25.035165,0.0447,-0.150,7.98177,0.00000
231.00,7.98123,24.989462,0.000245,25.035311,0.0447,-0.150,7.98123,0.00000
232.00,7.98071,24.989502,0.000243,25.035334,0.0447,-0.150,7.98071,0.00000
233.00,7.98059,24.989576,0.000240,25.035361,0.0446,-0.150,7.98059,0.00000
234.00,7.98093,24.989620,0.000247,25.035364,0.0446,-0.150,7.98093,0.00000
235.00,7.98102,24.989629,0.000246,25.035295,0.0445,-0.150,7.98102,0.00000
236.00,7.98032,24.989588,0.000242,25.035196,0.0444,-0.150,7.98032,0.00000
237.00,7.98054,24.989663,0.000247,25.035231,0.0444,-0.150,7.98054,0.00000
238.00,7.98036,24.989645,0.000247,25.035238,0.0443,-0.150,7.98036,0.00000
239.00,7.97975,24.989656,0.000246,25.035254,0.0442,-0.149,7.97975,0.00000
240.00,7.98023,24.989680,0.000238,25.035232,0.0441,-0.149,7.98023,0.00000
241.00,7.98113,24.989726,0.000238,25.035256,0.0441,-0.149,7.98113,0.00000
242.00,7.98189,24.989744,0.000236,25.035210,0.0440,-0.149,7.98189,0.00000
243.00,7.98099,24.989761,0.000233,25.035232,0.0439,-0.149,7.98099,0.00000
244.00,7.98091,24.989822,0.000228,25.035253,0.0438,-0.149,7.98091,0.00000
245.00,7.98098,24.989833,0.000235,25.035254,0.0437,-0.149,7.98098,0.00000
246.00,7.98076,24.989921,0.000233,25.035250,0.0436,-0.149,7.98076,0.00000
247.00,7.98003,24.989941,0.000233,25.035256,0.0436,-0.149,7.98003,0.00000
248.00,7.98069,24.989984,0.000236,25.035201,0.0435,-0.149,7.98069,0.00000
249.00,7.98082,24.989961,0.000237,25.035110,0.0434,-0.149,7.98082,0.00000
250.00,7.98049,24.989983,0.000238,25.035137,0.0433,-0.149,7.98049,0.00000
251.00,7.98128,24.989941,0.000243,25.035157,0.0432,-0.149,7.98128,0.00000
252.00,7.98180,24.989947,0.000240,25.035232,0.0431,-0.148,7.98180,0.00000
253.00,7.98165,24.989966,0.000242,25.035301,0.0430,-0.148,7.98165,0.00000
254.00,7.98241,24.989968,0.000244,25.035308,0.0429,-0.148,7.98241,0.00000
255.00,7.98270,24.989967,0.000243,25.035228,0.0428,-0.148,7.98270,0.00000
256.00,7.98250,24.989981,0.000245,25.035146,0.0427,-0.148,7.98250,0.00000
257.00,7.98280,24.990007,0.000246,25.035105,0.0427,-0.148,7.98280,0.00000
258.00,7.98318,24.990033,0.000239,25.035062,0.0426,-0.148,7.98318,0.00000
259.00,7.98366,24.990026,0.000236,25.035035,0.0426,-0.148,7.98366,0.00000
260.00,7.98350,24.990096,0.000238,25.035097,0.0425,-0.148,7.98350,0.00000
261.00,7.98304,24.990126,0.000236,25.035175,0.0425,-0.148,7.98304,0.00000
262.00,7.98398,24.990136,0.000242,25.035129,0.0425,-0.148,7.98398,0.00000
263.00,7.98498,24.990184,0.000247,25.035143,0.0424,-0.148,7.98498,0.00000
264.00,7.98427,24.990262,0.000252,25.035224,0.0424,-0.148,7.98427,0.00000
265.00,7.98497,24.990245,0.000252,25.035193,0.0424,-0.148,7.98497,0.00000
266.00,7.98506,24.990258,0.000250,25.035170,0.0424,-0.148,7.98506,0.00000
267.00,7.98447,24.990322,0.000250,25.035224,0.0424,-0.148,7.98447,0.00000
268.00,7.98294,24.990336,0.000253,25.035264,0.0423,-0.148,7.98294,0.00000
269.00,7.98231,24.990324,0.000251,25.035238,0.0423,-0.147,7.98231,0.00000
270.00,7.98117,24.990343,0.000256,25.035276,0.0423,-0.148,7.98117,0.00000
271.00,7.98055,24.990374,0.000258,25.035256,0.0424,-0.148,7.98055,0.00000
272.00,7.97945,24.990396,0.000253,25.035256,0.0424,-0.148,7.97945,0.00000
273.00,7.97902,24.990353,0.000250,25.035165,0.0425,-0.147,7.97902,0.00000
274.00,7.97889,24.990426,0.000250,25.035230,0.0425,-0.147,7.97889,0.00000
275.00,7.97917,24.990448,0.000243,25.035183,0.0425,-0.147,7.97917,0.00000
276.00,7.98041,24.990459,0.000239,25.035191,0.0425,-0.147,7.98041,0.00000
277.00,7.98111,24.990513,0.000242,25.035152,0.0425,-0.147,7.98111,0.00000
278.00,7.98140,24.990614,0.000242,25.035155,0.0425,-0.147,7.98140,0.00000
279.00,7.98107,24.990624,0.000247,25.035085,0.0425,-0.147,7.98107,0.00000
280.00,7.98119,24.990697,0.000246,25.035123,0.0424,-0.147,7.98119,0.00000
281.00,7.97984,24.990771,0.000246,25.035145,0.0424,-0.147,7.97984,0.00000
282.00,7.97990,24.990750,0.000243,25.035187,0.0424,-0.147,7.97990,0.00000
283.00,7.98026,24.990712,0.000246,25.035196,0.0424,-0.147,7.98026,0.00000
284.00,7.98154,24.990744,0.000243,25.035151,0.0424,-0.146,7.98154,0.00000
285.00,7.98283,24.990751,0.000246,25.035094,0.0424,-0.146,7.98283,0.00000
286.00,7.98354,24.990747,0.000250,25.035059,0.0424,-0.146,7.98354,0.00000
287.00,7.98288,24.990796,0.000251,25.035039,0.0423,-0.146,7.98288,0.00000
288.00,7.98287,24.990838,0.000248,25.035047,0.0423,-0.146,7.98287,0.00000
289.00,7.98267,24.990914,0.000244,25.035143,0.0423,-0.146,7.98267,0.00000
290.00,7.98122,24.990981,0.000245,25.035233,0.0422,-0.146,7.98122,0.00000
291.00,7.98204,24.991002,0.000246,25.035175,0.0421,-0.146,7.98204,0.00000
292.00,7.98324,24.991012,0.000248,25.035092,0.0421,-0.146,7.98324,0.00000
293.00,7.98363,24.991147,0.000246,25.035131,0.0420,-0.145,7.98363,0.00000
294.00,7.98369,24.991131,0.000247,25.035069,0.0420,-0.145,7.98369,0.00000
295.00,7.98434,24.991114,0.000244,25.035029,0.0419,-0.145,7.98434,0.00000
296.00,7.98376,24.991208,0.000241,25.035118,0.0418,-0.145,7.98376,0.00000
297.00,7.98234,24.991259,0.000242,25.035192,0.0418,-0.145,7.98234,0.00000
298.00,7.98172,24.991285,0.000250,25.035211,0.0417,-0.145,7.98172,0.00000
299.00,7.98135,24.991339,0.000253,25.035213,0.0417,-0.146,7.98135,0.00000
300.00,7.98046,24.991422,0.000252,25.035224,0.0416,-0.146,7.98046,0.00000
@2,2.0000,4.0, 300.097999999998 
301.00,7.98047,24.991389,0.000255,25.035209,0.0416,-0.146,7.98047,0.00000
302.00,7.96951,24.991356,0.000254,25.035119,0.0416,-0.145,7.96951,0.00000
303.00,7.86133,24.991368,0.000252,25.035058,0.0416,-0.145,7.86133,0.00000
304.00,7.57109,24.991446,0.000248,25.035069,0.0416,-0.145,7.57109,0.00000
305.00,7.10290,24.991442,0.000250,25.035009,0.0416,-0.145,7.10290,0.00000
306.00,6.49743,24.991569,0.000245,25.035044,0.0415,-0.145,6.49743,0.00000
307.00,5.88679,24.991668,0.000241,25.035141,0.0415,-0.145,5.88679,0.00000
308.00,5.47861,24.991689,0.000236,25.035157,0.0414,-0.145,5.47861,0.00000
309.00,5.38128,24.991676,0.000238,25.035138,0.0414,-0.145,5.38128,0.00000
310.00,5.57676,24.991713,0.000240,25.035165,0.0413,-0.144,5.57676,0.00000
311.00,5.99330,24.991646,0.000244,25.035185,0.0413,-0.145,5.99330,0.00000
312.00,6.47808,24.991579,0.000246,25.035079,0.0412,-0.145,6.47808,0.00000
313.00,6.88561,24.991555,0.000244,25.035098,0.0412,-0.145,6.88561,0.00000
314.00,7.17799,24.991562,0.000245,25.035122,0.0411,-0.145,7.17799,0.00000
315.00,7.36456,24.991538,0.000244,25.035126,0.0410,-0.144,7.36456,0.00000
316.00,7.47352,24.991595,0.000241,25.035112,0.0409,-0.144,7.47352,0.00000
317.00,7.53687,24.991712,0.000240,25.035177,0.0409,-0.144,7.53687,0.00000
318.00,7.57927,24.991785,0.000241,25.035156,0.0408,-0.144,7.57927,0.00000
319.00,7.61490,24.991806,0.000245,25.035148,0.0407,-0.144,7.61490,0.00000
320.00,7.64993,24.991856,0.000241,25.035130,0.0407,-0.144,7.64993,0.00000
321.00,7.68417,24.991971,0.000239,25.035223,0.0406,-0.144,7.68417,0.00000
322.00,7.71901,24.991979,0.000240,25.035216,0.0406,-0.143,7.71901,0.00000
323.00,7.75069,24.992020,0.000242,25.035219,0.0405,-0.143,7.75069,0.00000
324.00,7.77986,24.992100,0.000240,25.035285,0.0405,-0.143,7.77986,0.00000
325.00,7.80576,24.992183,0.000244,25.035342,0.0404,-0.143,7.80576,0.00000
326.00,7.82865,24.992132,0.000248,25.035228,0.0403,-0.144,7.82865,0.00000
327.00,7.84815,24.992199,0.000251,25.035266,0.0402,-0.144,7.84815,0.00000
328.00,7.86639,24.992287,0.000248,25.035353,0.0402,-0.143,7.86639,0.00000
329.00,7.88126,24.992364,0.000249,25.035317,0.0401,-0.143,7.88126,0.00000
330.00,7.89433,24.992424,0.000250,25.035315,0.0400,-0.143,7.89433,0.00000
331.00,7.90578,24.992525,0.000248,25.035402,0.0400,-0.143,7.90578,0.00000
332.00,7.91526,24.992575,0.000247,25.035407,0.0399,-0.143,7.91526,0.00000
333.00,7.92312,24.992573,0.000249,25.035382,0.0398,-0.143,7.92312,0.00000
334.00,7.92986,24.992578,0.000249,25.035433,0.0397,-0.143,7.92986,0.00000
335.00,7.93483,24.992574,0.000248,25.035445,0.0397,-0.143,7.93483,0.00000
336.00,7.93926,24.992517,0.000253,25.035371,0.0396,-0.143,7.93926,0.00000
337.00,7.94336,24.992557,0.000252,25.035403,0.0396,-0.143,7.94336,0.00000
338.00,7.94609,24.992597,0.000251,25.035407,0.0395,-0.142,7.94609,0.00000
339.00,7.95033,24.992631,0.000253,25.035424,0.0394,-0.142,7.95033,0.00000
340.00,7.95403,24.992674,0.000258,25.035431,0.0394,-0.143,7.95403,0.00000
341.00,7.95698,24.992776,0.000256,25.035455,0.0393,-0.143,7.95698,0.00000
342.00,7.95905,24.992822,0.000265,25.035470,0.0392,-0.143,7.95905,0.00000
343.00,7.96192,24.992852,0.000269,25.035447,0.0392,-0.143,7.96192,0.00000
344.00,7.96367,24.992833,0.000271,25.035390,0.0391,-0.143,7.96367,0.00000
345.00,7.96484,24.992859,0.000272,25.035428,0.0390,-0.143,7.96484,0.00000
346.00,7.96655,24.992838,0.000273,25.035397,0.0390,-0.143,7.96655,0.00000
347.00,7.96858,24.992826,0.000262,25.035399,0.0390,-0.143,7.96858,0.00000
348.00,7.97053,24.992815,0.000257,25.035434,0.0389,-0.143,7.97053,0.00000
349.00,7.97256,24.992864,0.000247,25.035495,0.0389,-0.142,7.97256,0.00000
350.00,7.97482,24.992895,0.000239,25.035453,0.0389,-0.142,7.97482,0.00000
351.00,7.97726,24.992969,0.000232,25.035521,0.0388,-0.142,7.97726,0.00000
352.00,7.97886,24.992978,0.000237,25.035424,0.0388,-0.142,7.97886,0.00000
353.00,7.98006,24.993045,0.000242,25.035408,0.0388,-0.142,7.98006,0.00000
354.00,7.98060,24.993091,0.000246,25.035387,0.0387,-0.142,7.98060,0.00000
355.00,7.98052,24.993144,0.000246,25.035472,0.0387,-0.142,7.98052,0.00000
356.00,7.97997,24.993114,0.000255,25.035454,0.0387,-0.142,7.97997,0.00000
357.00,7.97960,24.993173,0.000256,25.035549,0.0387,-0.142,7.97960,0.00000
358.00,7.97923,24.993188,0.000253,25.035563,0.0387,-0.142,7.97923,0.00000
359.00,7.97932,24.993234,0.000258,25.035520,0.0387,-0.142,7.97932,0.00000
360.00,7.98002,24.993272,0.000260,25.035449,0.0387,-0.142,7.98002,0.00000
361.00,7.98016,24.993363,0.000253,25.035404,0.0387,-0.142,7.98016,0.00000
362.00,7.98150,24.993419,0.000247,25.035381,0.0386,-0.141,7.98150,0.00000
363.00,7.98222,24.993454,0.000249,25.035356,0.0386,-0.141,7.98222,0.00000
364.00,7.98184,24.993524,0.000251,25.035443,0.0386,-0.141,7.98184,0.00000
365.00,7.98103,24.993512,0.000251,25.035405,0.0385,-0.141,7.98103,0.00000
366.00,7.98132,24.993576,0.000252,25.035404,0.0384,-0.141,7.98132,0.00000
367.00,7.98094,24.993626,0.000255,25.035429,0.0384,-0.141,7.98094,0.00000
368.00,7.98096,24.993603,0.000244,25.035384,0.0383,-0.141,7.98096,0.00000
369.00,7.98227,24.993637,0.000239,25.035358,0.0382,-0.140,7.98227,0.00000
370.00,7.98397,24.993731,0.000237,25.035400,0.0382,-0.140,7.98397,0.00000
371.00,7.98469,24.993716,0.000236,25.035386,0.0381,-0.140,7.98469,0.00000
372.00,7.98459,24.993673,0.000234,25.035330,0.0381,-0.140,7.98459,0.00000
373.00,7.98402,24.993736,0.000242,25.035430,0.0380,-0.140,7.98402,0.00000
374.00,7.98319,24.993702,0.000240,25.035388,0.0380,-0.140,7.98319,0.00000
375.00,7.98163,24.993677,0.000242,25.035326,0.0379,-0.140,7.98163,0.00000
376.00,7.98058,24.993726,0.000241,25.035397,0.0378,-0.139,7.98058,0.00000
377.00,7.98073,24.993796,0.000241,25.035405,0.0378,-0.139,7.98073,0.00000
378.00,7.98151,24.993809,0.000240,25.035312,0.0377,-0.139,7.98151,0.00000
379.00,7.98148,24.993811,0.000248,25.035263,0.0377,-0.139,7.98148,0.00000
380.00,7.98156,24.993845,0.000253,25.035354,0.0377,-0.139,7.98156,0.00000
381.00,7.98225,24.993832,0.000259,25.035317,0.0376,-0.140,7.98225,0.00000
382.00,7.98277,24.993872,0.000261,25.035296,0.0376,-0.140,7.98277,0.00000
383.00,7.98228,24.993933,0.000264,25.035357,0.0376,-0.140,7.98228,0.00000
384.00,7.98288,24.994001,0.000261,25.035428,0.0376,-0.140,7.98288,0.00000
385.00,7.98391,24.994088,0.000262,25.035428,0.0376,-0.140,7.98391,0.00000
386.00,7.98259,24.994151,0.000261,25.035484,0.0376,-0.140,7.98259,0.00000
387.00,7.98205,24.994209,0.000260,25.035555,0.0376,-0.140,7.98205,0.00000
388.00,7.98229,24.994247,0.000255,25.035548,0.0376,-0.139,7.98229,0.00000
389.00,7.98207,24.994315,0.000257,25.035571,0.0376,-0.139,7.98207,0.00000
390.00,7.98172,24.994278,0.000253,25.035497,0.0376,-0.139,7.98172,0.00000
391.00,7.98277,24.994296,0.000249,25.035385,0.0376,-0.139,7.98277,0.00000
392.00,7.98292,24.994314,0.000248,25.035336,0.0376,-0.139,7.98292,0.00000
393.00,7.98223,24.994336,0.000252,25.035239,0.0376,-0.139,7.98223,0.00000
394.00,7.98227,24.994339,0.000242,25.035140,0.0376,-0.139,7.98227,0.00000
395.00,7.98256,24.994409,0.000230,25.035166,0.0376,-0.138,7.98256,0.00000
396.00,7.98359,24.994413,0.000231,25.035167,0.0376,-0.138,7.98359,0.00000
397.00,7.98337,24.994379,0.000231,25.035156,0.0376,-0.138,7.98337,0.00000
398.00,7.98409,24.994416,0.000237,25.035258,0.0375,-0.138,7.98409,0.00000
399.00,7.98383,24.994405,0.000243,25.035298,0.0375,-0.138,7.98383,0.00000
400.00,7.98373,24.994410,0.000252,25.035295,0.0375,-0.138,7.98373,0.00000
401.00,7.98345,24.994465,0.000251,25.035328,0.0374,-0.138,7.98345,0.00000
402.00,7.98438,24.994521,0.000250,25.035353,0.0374,-0.138,7.98438,0.00000
403.00,7.98405,24.994524,0.000245,25.035313,0.0373,-0.138,7.98405,0.00000
404.00,7.98468,24.994563,0.000240,25.035307,0.0373,-0.138,7.98468,0.00000
405.00,7.98490,24.994575,0.000240,25.035295,0.0372,-0.138,7.98490,0.00000
406.00,7.98390,24.994577,0.000240,25.035255,0.0372,-0.137,7.98390,0.00000
407.00,7.98311,24.994593,0.000244,25.035215,0.0371,-0.138,7.98311,0.00000
408.00,7.98394,24.994617,0.000249,25.035182,0.0371,-0.138,7.98394,0.00000
409.00,7.98303,24.994675,0.000258,25.035179,0.0371,-0.138,7.98303,0.00000
410.00,7.98433,24.994740,0.000257,25.035176,0.0370,-0.138,7.98433,0.00000
411.00,7.98450,24.994789,0.000262,25.035173,0.0370,-0.138,7.98450,0.00000
412.00,7.98486,24.994842,0.000265,25.035171,0.0369,-0.138,7.98486,0.00000
413.00,7.98499,24.994951,0.000264,25.035246,0.0369,-0.138,7.98499,0.00000
414.00,7.98694,24.994979,0.000259,25.035226,0.0369,-0.138,7.98694,0.00000
415.00,7.98626,24.994995,0.000260,25.035234,0.0368,-0.138,7.98626,0.00000
416.00,7.98685,24.995025,0.000255,25.035280,0.0367,-0.137,7.98685,0.00000
417.00,7.98653,24.995074,0.000247,25.035352,0.0367,-0.137,7.98653,0.00000
418.00,7.98592,24.995058,0.000247,25.035319,0.0366,-0.137,7.98592,0.00000
419.00,7.98530,24.995073,0.000246,25.035331,0.0366,-0.137,7.98530,0.00000
420.00,7.98531,24.995154,0.000244,25.035352,0.0366,-0.137,7.98531,0.00000
421.00,7.98499,24.995117,0.000244,25.035324,0.0366,-0.137,7.98499,0.00000
422.00,7.98450,24.995088,0.000250,25.035272,0.0366,-0.137,7.98450,0.00000
423.00,7.98497,24.995139,0.000247,25.035290,0.0366,-0.137,7.98497,0.00000
424.00,7.98446,24.995196,0.000248,25.035296,0.0366,-0.137,7.98446,0.00000
425.00,7.98463,24.995204,0.000254,25.035254,0.0366,-0.137,7.98463,0.00000
426.00,7.98465,24.995320,0.000255,25.035293,0.0366,-0.137,7.98465,0.00000
427.00,7.98517,24.995369,0.000253,25.035317,0.0365,-0.136,7.98517,0.00000
428.00,7.98454,24.995349,0.000252,25.035269,0.0365,-0.136,7.98454,0.00000
429.00,7.98442,24.995328,0.000253,25.035244,0.0365,-0.136,7.98442,0.00000
430.00,7.98383,24.995338,0.000246,25.035234,0.0365,-0.136,7.98383,0.00000
431.00,7.98374,24.995345,0.000242,25.035245,0.0365,-0.136,7.98374,0.00000
432.00,7.98346,24.995338,0.000241,25.035252,0.0365,-0.135,7.98346,0.00000
433.00,7.98438,24.995391,0.000242,25.035319,0.0366,-0.136,7.98438,0.00000
434.00,7.98377,24.995406,0.000243,25.035354,0.0366,-0.135,7.98377,0.00000
435.00,7.98345,24.995442,0.000252,25.035404,0.0366,-0.136,7.98345,0.00000
436.00,7.98383,24.995458,0.000258,25.035349,0.0367,-0.136,7.98383,0.00000
437.00,7.98489,24.995551,0.000260,25.035322,0.0367,-0.136,7.98489,0.00000
438.00,7.98529,24.995534,0.000262,25.035202,0.0368,-0.136,7.98529,0.00000
439.00,7.98625,24.995610,0.000260,25.035183,0.0368,-0.136,7.98625,0.00000
440.00,7.98628,24.995583,0.000258,25.035145,0.0369,-0.136,7.98628,0.00000
441.00,7.98630,24.995662,0.000259,25.035275,0.0370,-0.136,7.98630,0.00000
442.00,7.98598,24.995646,0.000254,25.035289,0.0370,-0.135,7.98598,0.00000
443.00,7.98503,24.995753,0.000247,25.035402,0.0371,-0.135,7.98503,0.00000
444.00,7.98472,24.995738,0.000251,25.035373,0.0372,-0.135,7.98472,0.00000
445.00,7.98488,24.995777,0.000251,25.035385,0.0372,-0.135,7.98488,0.00000
446.00,7.98484,24.995766,0.000248,25.035342,0.0373,-0.135,7.98484,0.00000
447.00,7.98489,24.995798,0.000252,25.035358,0.0375,-0.135,7.98489,0.00000
448.00,7.98574,24.995765,0.000260,25.035300,0.0376,-0.135,7.98574,0.00000
449.00,7.98591,24.995826,0.000255,25.035365,0.0377,-0.135,7.98591,0.00000
450.00,7.98540,24.995854,0.000252,25.035371,0.0379,-0.135,7.98540,0.00000
451.00,7.98498,24.995892,0.000255,25.035272,0.0380,-0.135,7.98498,0.00000
452.00,7.98511,24.995916,0.000252,25.035166,0.0381,-0.135,7.98511,0.00000
453.00,7.98398,24.996001,0.000251,25.035141,0.0383,-0.135,7.98398,0.00000
454.00,7.98335,24.996002,0.000253,25.035093,0.0384,-0.135,7.98335,0.00000
455.00,7.98482,24.996118,0.000248,25.035191,0.0385,-0.135,7.98482,0.00000
456.00,7.98556,24.996132,0.000240,25.035230,0.0387,-0.134,7.98556,0.00000
457.00,7.98551,24.996197,0.000244,25.035332,0.0388,-0.134,7.98551,0.00000
458.00,7.98585,24.996151,0.000242,25.035356,0.0389,-0.134,7.98585,0.00000
459.00,7.98638,24.996156,0.000245,25.035378,0.0391,-0.134,7.98638,0.00000
460.00,7.98522,24.996144,0.000254,25.035356,0.0392,-0.134,7.98522,0.00000
461.00,7.98478,24.996223,0.000258,25.035388,0.0393,-0.134,7.98478,0.00000
462.00,7.98507,24.996212,0.000253,25.035314,0.0394,-0.134,7.98507,0.00000
463.00,7.98615,24.996308,0.000256,25.035358,0.0396,-0.134,7.98615,0.00000
464.00,7.98574,24.996315,0.000257,25.035291,0.0397,-0.134,7.98574,0.00000
465.00,7.98644,24.996283,0.000251,25.035189,0.0398,-0.134,7.98644,0.00000
466.00,7.98690,24.996277,0.000251,25.035158,0.0400,-0.134,7.98690,0.00000
467.00,7.98620,24.996375,0.000258,25.035237,0.0401,-0.134,7.98620,0.00000
468.00,7.98581,24.996391,0.000256,25.035220,0.0402,-0.134,7.98581,0.00000
469.00,7.98602,24.996484,0.000254,25.035288,0.0404,-0.134,7.98602,0.00000
470.00,7.98504,24.996582,0.000252,25.035315,0.0405,-0.134,7.98504,0.00000
471.00,7.98466,24.996595,0.000248,25.035326,0.0406,-0.133,7.98466,0.00000
472.00,7.98440,24.996618,0.000242,25.035313,0.0408,-0.133,7.98440,0.00000
473.00,7.98381,24.996637,0.000243,25.035302,0.0409,-0.133,7.98381,0.00000
474.00,7.98393,24.996668,0.000241,25.035329,0.0411,-0.133,7.98393,0.00000
475.00,7.98463,24.996692,0.000248,25.035376,0.0412,-0.133,7.98463,0.00000
476.00,7.98517,24.996780,0.000250,25.035435,0.0414,-0.133,7.98517,0.00000
477.00,7.98556,24.996807,0.000254,25.035434,0.0415,-0.133,7.98556,0.00000
478.00,7.98566,24.996858,0.000250,25.035463,0.0417,-0.133,7.98566,0.00000
479.00,7.98571,24.996904,0.000253,25.035462,0.0418,-0.133,7.98571,0.00000
480.00,7.98513,24.996834,0.000253,25.035398,0.0420,-0.133,7.98513,0.00000
@3,2.0000,4.0, 480.058000000005 
481.00,7.98411,24.996839,0.000255,25.035338,0.0421,-0.133,7.98411,0.00000
482.00,7.97204,24.996788,0.000252,25.035333,0.0423,-0.133,7.97204,0.00000
483.00,7.86332,24.996771,0.000251,25.035279,0.0425,-0.133,7.86332,0.00000
484.00,7.56946,24.996803,0.000250,25.035282,0.0427,-0.132,7.56946,0.00000
485.00,7.10612,24.996859,0.000248,25.035228,0.0429,-0.132,7.10612,0.00000
486.00,6.51508,24.996851,0.000249,25.035179,0.0431,-0.132,6.51508,0.00000
487.00,5.91951,24.996904,0.000253,25.035159,0.0433,-0.132,5.91951,0.00000
488.00,5.52686,24.996928,0.000255,25.035174,0.0435,-0.132,5.52686,0.00000
489.00,5.44535,24.996898,0.000252,25.035097,0.0437,-0.132,5.44535,0.00000
490.00,5.64207,24.996913,0.000252,25.035128,0.0439,-0.132,5.64207,0.00000
491.00,6.04373,24.996874,0.000252,25.035139,0.0440,-0.132,6.04373,0.00000
492.00,6.50849,24.996859,0.000247,25.035126,0.0443,-0.132,6.50849,0.00000
493.00,6.89527,24.996931,0.000246,25.035169,0.0445,-0.132,6.89527,0.00000
494.00,7.17236,24.996983,0.000248,25.035196,0.0446,-0.132,7.17236,0.00000
495.00,7.35118,24.997040,0.000251,25.035192,0.0449,-0.132,7.35118,0.00000
496.00,7.46124,24.997083,0.000250,25.035165,0.0451,-0.132,7.46124,0.00000
497.00,7.53088,24.997178,0.000250,25.035188,0.0453,-0.132,7.53088,0.00000
498.00,7.57930,24.997155,0.000245,25.035111,0.0455,-0.132,7.57930,0.00000
499.00,7.61856,24.997162,0.000244,25.035149,0.0457,-0.132,7.61856,0.00000
500.00,7.65442,24.997158,0.000242,25.035172,0.0459,-0.132,7.65442,0.00000
501.00,7.68799,24.997231,0.000245,25.035222,0.0461,-0.132,7.68799,0.00000
502.00,7.72165,24.997182,0.000246,25.035229,0.0464,-0.132,7.72165,0.00000
503.00,7.75323,24.997244,0.000251,25.035330,0.0467,-0.132,7.75323,0.00000
504.00,7.78232,24.997286,0.000247,25.035298,0.0469,-0.132,7.78232,0.00000
505.00,7.80798,24.997349,0.000243,25.035313,0.0472,-0.131,7.80798,0.00000
506.00,7.82995,24.997388,0.000235,25.035305,0.0475,-0.131,7.82995,0.00000
507.00,7.84866,24.997464,0.000233,25.035302,0.0477,-0.131,7.84866,0.00000
508.00,7.86513,24.997445,0.000232,25.035254,0.0480,-0.131,7.86513,0.00000
509.00,7.87899,24.997526,0.000238,25.035295,0.0483,-0.131,7.87899,0.00000
510.00,7.89210,24.997512,0.000239,25.035227,0.0485,-0.131,7.89210,0.00000
511.00,7.90410,24.997514,0.000242,25.035184,0.0488,-0.131,7.90410,0.00000
512.00,7.91449,24.997595,0.000239,25.035152,0.0490,-0.131,7.91449,0.00000
513.00,7.92378,24.997662,0.000233,25.035150,0.0492,-0.131,7.92378,0.00000
514.00,7.93214,24.997666,0.000224,25.035100,0.0495,-0.130,7.93214,0.00000
515.00,7.93895,24.997731,0.000220,25.035177,0.0497,-0.130,7.93895,0.00000
516.00,7.94449,24.997770,0.000220,25.035244,0.0500,-0.130,7.94449,0.00000
517.00,7.94888,24.997754,0.000219,25.035230,0.0502,-0.130,7.94888,0.00000
518.00,7.95225,24.997763,0.000222,25.035206,0.0504,-0.130,7.95225,0.00000
519.00,7.95527,24.997770,0.000223,25.035182,0.0507,-0.130,7.95527,0.00000
520.00,7.95732,24.997821,0.000226,25.035155,0.0509,-0.130,7.95732,0.00000
521.00,7.96017,24.997822,0.000226,25.035111,0.0511,-0.130,7.96017,0.00000
522.00,7.96275,24.997832,0.000223,25.035105,0.0513,-0.129,7.96275,0.00000
523.00,7.96424,24.997875,0.000222,25.035133,0.0515,-0.129,7.96424,0.00000
524.00,7.96629,24.997882,0.000228,25.035116,0.0516,-0.129,7.96629,0.00000
525.00,7.96825,24.997867,0.000226,25.035121,0.0517,-0.129,7.96825,0.00000
526.00,7.97053,24.997919,0.000228,25.035137,0.0518,-0.129,7.97053,0.00000
527.00,7.97195,24.997953,0.000234,25.035177,0.0519,-0.129,7.97195,0.00000
528.00,7.97354,24.997987,0.000237,25.035157,0.0520,-0.129,7.97354,0.00000
529.00,7.97417,24.998074,0.000240,25.035243,0.0521,-0.130,7.97417,0.00000
530.00,7.97569,24.998147,0.000240,25.035278,0.0522,-0.129,7.97569,0.00000
531.00,7.97611,24.998158,0.000232,25.035287,0.0522,-0.129,7.97611,0.00000
532.00,7.97732,24.998182,0.000231,25.035251,0.0523,-0.129,7.97732,0.00000
533.00,7.97814,24.998109,0.000231,25.035190,0.0524,-0.129,7.97814,0.00000
534.00,7.97919,24.998080,0.000228,25.035108,0.0524,-0.129,7.97919,0.00000
535.00,7.97983,24.998056,0.000225,25.035033,0.0524,-0.129,7.97983,0.00000
536.00,7.98024,24.998102,0.000228,25.034988,0.0525,-0.129,7.98024,0.00000
537.00,7.98093,24.998133,0.000228,25.034983,0.0526,-0.129,7.98093,0.00000
538.00,7.98123,24.998205,0.000228,25.034998,0.0526,-0.128,7.98123,0.00000
539.00,7.98102,24.998192,0.000221,25.034973,0.0526,-0.128,7.98102,0.00000
540.00,7.98026,24.998245,0.000219,25.034990,0.0527,-0.128,7.98026,0.00000
541.00,7.98095,24.998256,0.000227,25.034999,0.0527,-0.128,7.98095,0.00000
542.00,7.98120,24.998294,0.000229,25.035005,0.0527,-0.128,7.98120,0.00000
543.00,7.98229,24.998438,0.000231,25.035087,0.0527,-0.128,7.98229,0.00000
544.00,7.98325,24.998594,0.000232,25.035189,0.0527,-0.128,7.98325,0.00000
545.00,7.98446,24.998626,0.000237,25.035191,0.0527,-0.128,7.98446,0.00000
546.00,7.98449,24.998701,0.000235,25.035263,0.0527,-0.128,7.98449,0.00000
547.00,7.98457,24.998725,0.000233,25.035327,0.0526,-0.128,7.98457,0.00000
548.00,7.98417,24.998652,0.000233,25.035293,0.0526,-0.128,7.98417,0.00000
549.00,7.98376,24.998642,0.000240,25.035298,0.0526,-0.128,7.98376,0.00000
550.00,7.98314,24.998693,0.000242,25.035363,0.0526,-0.128,7.98314,0.00000
551.00,7.98410,24.998720,0.000242,25.035283,0.0526,-0.128,7.98410,0.00000
552.00,7.98330,24.998773,0.000246,25.035232,0.0526,-0.128,7.98330,0.00000
553.00,7.98377,24.998837,0.000247,25.035164,0.0526,-0.128,7.98377,0.00000
554.00,7.98420,24.998860,0.000244,25.035112,0.0526,-0.128,7.98420,0.00000
555.00,7.98334,24.998894,0.000244,25.035068,0.0525,-0.128,7.98334,0.00000
556.00,7.98137,24.998907,0.000243,25.035132,0.0525,-0.128,7.98137,0.00000
557.00,7.98111,24.998976,0.000241,25.035174,0.0525,-0.128,7.98111,0.00000
558.00,7.98097,24.999060,0.000247,25.035234,0.0525,-0.128,7.98097,0.00000
559.00,7.98114,24.999094,0.000248,25.035229,0.0524,-0.128,7.98114,0.00000
560.00,7.98277,24.999091,0.000245,25.035193,0.0524,-0.128,7.98277,0.00000
561.00,7.98375,24.999117,0.000243,25.035145,0.0524,-0.128,7.98375,0.00000
562.00,7.98435,24.999075,0.000242,25.035148,0.0523,-0.128,7.98435,0.00000
563.00,7.98417,24.999100,0.000235,25.035154,0.0523,-0.127,7.98417,0.00000
564.00,7.98359,24.999148,0.000234,25.035146,0.0523,-0.127,7.98359,0.00000
565.00,7.98295,24.999229,0.000237,25.035155,0.0522,-0.127,7.98295,0.00000
566.00,7.98200,24.999286,0.000235,25.035182,0.0522,-0.127,7.98200,0.00000
567.00,7.98269,24.999360,0.000234,25.035162,0.0521,-0.127,7.98269,0.00000
568.00,7.98380,24.999350,0.000236,25.035163,0.0521,-0.127,7.98380,0.00000
569.00,7.98539,24.999356,0.000236,25.035233,0.0520,-0.127,7.98539,0.00000
570.00,7.98678,24.999395,0.000234,25.035288,0.0520,-0.127,7.98678,0.00000
571.00,7.98880,24.999423,0.000236,25.035324,0.0520,-0.127,7.98880,0.00000
572.00,7.98864,24.999493,0.000236,25.035351,0.0519,-0.126,7.98864,0.00000
573.00,7.98794,24.999543,0.000236,25.035349,0.0519,-0.126,7.98794,0.00000
574.00,7.98671,24.999520,0.000230,25.035266,0.0518,-0.126,7.98671,0.00000
575.00,7.98612,24.999536,0.000227,25.035231,0.0518,-0.126,7.98612,0.00000
576.00,7.98524,24.999559,0.000229,25.035186,0.0518,-0.126,7.98524,0.00000
577.00,7.98450,24.999457,0.000235,25.035113,0.0518,-0.126,7.98450,0.00000
578.00,7.98428,24.999393,0.000232,25.035092,0.0517,-0.126,7.98428,0.00000
579.00,7.98482,24.999488,0.000241,25.035140,0.0517,-0.126,7.98482,0.00000
580.00,7.98544,24.999571,0.000246,25.035150,0.0517,-0.126,7.98544,0.00000
581.00,7.98633,24.999577,0.000244,25.035126,0.0516,-0.126,7.98633,0.00000
582.00,7.98661,24.999673,0.000237,25.035124,0.0516,-0.126,7.98661,0.00000
583.00,7.98660,24.999779,0.000241,25.035140,0.0516,-0.126,7.98660,0.00000
584.00,7.98653,24.999850,0.000237,25.035243,0.0515,-0.126,7.98653,0.00000
585.00,7.98458,24.999833,0.000235,25.035215,0.0515,-0.126,7.98458,0.00000
586.00,7.98356,24.999866,0.000242,25.035260,0.0515,-0.126,7.98356,0.00000
587.00,7.98470,24.999948,0.000244,25.035335,0.0514,-0.126,7.98470,0.00000
588.00,7.98497,24.999977,0.000241,25.035358,0.0514,-0.126,7.98497,0.00000
589.00,7.98543,24.999954,0.000244,25.035259,0.0513,-0.126,7.98543,0.00000
590.00,7.98627,24.999976,0.000241,25.035287,0.0513,-0.125,7.98627,0.00000
591.00,7.98688,25.000070,0.000233,25.035293,0.0512,-0.125,7.98688,0.00000
592.00,7.98595,25.000039,0.000232,25.035254,0.0512,-0.125,7.98595,0.00000
593.00,7.98702,25.000050,0.000234,25.035200,0.0511,-0.125,7.98702,0.00000
594.00,7.98615,25.000071,0.000230,25.035236,0.0510,-0.125,7.98615,0.00000
595.00,7.98597,25.000040,0.000230,25.035229,0.0510,-0.125,7.98597,0.00000
596.00,7.98452,25.000032,0.000228,25.035205,0.0509,-0.125,7.98452,0.00000
597.00,7.98386,25.000027,0.000229,25.035225,0.0509,-0.125,7.98386,0.00000
598.00,7.98220,25.000105,0.000226,25.035292,0.0508,-0.124,7.98220,0.00000
599.00,7.98208,25.000126,0.000228,25.035162,0.0508,-0.124,7.98208,0.00000
600.00,7.98273,25.000166,0.000232,25.035080,0.0507,-0.124,7.98273,0.00000
601.00,7.98291,25.000155,0.000236,25.035065,0.0507,-0.124,7.98291,0.00000
602.00,7.98223,25.000277,0.000236,25.035074,0.0507,-0.124,7.98223,0.00000
603.00,7.98167,25.000252,0.000240,25.035055,0.0506,-0.124,7.98167,0.00000
604.00,7.98131,25.000343,0.000240,25.035203,0.0506,-0.124,7.98131,0.00000
605.00,7.98122,25.000452,0.000237,25.035333,0.0505,-0.124,7.98122,0.00000
606.00,7.98261,25.000552,0.000235,25.035349,0.0505,-0.124,7.98261,0.00000
607.00,7.98379,25.000505,0.000237,25.035255,0.0504,-0.124,7.98379,0.00000
608.00,7.98567,25.000595,0.000236,25.035252,0.0503,-0.124,7.98567,0.00000
609.00,7.98670,25.000628,0.000241,25.035214,0.0503,-0.124,7.98670,0.00000
610.00,7.98652,25.000640,0.000240,25.035196,0.0502,-0.124,7.98652,0.00000
611.00,7.98569,25.000679,0.000240,25.035284,0.0502,-0.124,7.98569,0.00000
612.00,7.98607,25.000764,0.000241,25.035383,0.0502,-0.124,7.98607,0.00000
613.00,7.98464,25.000751,0.000239,25.035378,0.0501,-0.124,7.98464,0.00000
614.00,7.98392,25.000744,0.000238,25.035354,0.0501,-0.124,7.98392,0.00000
615.00,7.98370,25.000782,0.000238,25.035422,0.0500,-0.123,7.98370,0.00000
616.00,7.98324,25.000760,0.000236,25.035342,0.0500,-0.123,7.98324,0.00000
617.00,7.98358,25.000821,0.000236,25.035326,0.0499,-0.123,7.98358,0.00000
618.00,7.98441,25.000849,0.000238,25.035291,0.0498,-0.123,7.98441,0.00000
619.00,7.98436,25.000882,0.000232,25.035348,0.0498,-0.123,7.98436,0.00000
620.00,7.98487,25.000868,0.000240,25.035257,0.0498,-0.123,7.98487,0.00000
621.00,7.98603,25.000936,0.000241,25.035256,0.0497,-0.123,7.98603,0.00000
622.00,7.98459,25.000919,0.000239,25.035279,0.0497,-0.123,7.98459,0.00000
623.00,7.98477,25.001015,0.000234,25.035342,0.0497,-0.123,7.98477,0.00000
624.00,7.98568,25.001082,0.000238,25.035303,0.0496,-0.123,7.98568,0.00000
625.00,7.98554,25.001124,0.000233,25.035283,0.0495,-0.123,7.98554,0.00000
626.00,7.98493,25.001145,0.000236,25.035369,0.0495,-0.123,7.98493,0.00000
627.00,7.98527,25.001188,0.000239,25.035387,0.0494,-0.123,7.98527,0.00000
628.00,7.98455,25.001170,0.000242,25.035365,0.0494,-0.122,7.98455,0.00000
629.00,7.98386,25.001174,0.000246,25.035363,0.0493,-0.122,7.98386,0.00000
630.00,7.98411,25.001191,0.000247,25.035375,0.0492,-0.122,7.98411,0.00000
631.00,7.98494,25.001186,0.000243,25.035337,0.0491,-0.122,7.98494,0.00000
632.00,7.98521,25.001210,0.000241,25.035290,0.0491,-0.122,7.98521,0.00000
633.00,7.98530,25.001250,0.000243,25.035320,0.0490,-0.122,7.98530,0.00000
634.00,7.98546,25.001271,0.000244,25.035344,0.0489,-0.122,7.98546,0.00000
635.00,7.98458,25.001324,0.000245,25.035367,0.0489,-0.122,7.98458,0.00000
636.00,7.98312,25.001411,0.000247,25.035348,0.0488,-0.122,7.98312,0.00000
637.00,7.98360,25.001470,0.000250,25.035310,0.0487,-0.122,7.98360,0.00000
638.00,7.98396,25.001546,0.000247,25.035317,0.0487,-0.122,7.98396,0.00000
639.00,7.98372,25.001614,0.000240,25.035350,0.0486,-0.122,7.98372,0.00000
640.00,7.98313,25.001626,0.000235,25.035367,0.0485,-0.121,7.98313,0.00000
641.00,7.98348,25.001581,0.000234,25.035332,0.0485,-0.121,7.98348,0.00000
642.00,7.98345,25.001652,0.000235,25.035434,0.0484,-0.121,7.98345,0.00000
643.00,7.98332,25.001601,0.000238,25.035388,0.0484,-0.121,7.98332,0.00000
644.00,7.98343,25.001578,0.000244,25.035319,0.0483,-0.122,7.98343,0.00000
645.00,7.98455,25.001646,0.000248,25.035319,0.0483,-0.122,7.98455,0.00000
646.00,7.98553,25.001755,0.000253,25.035382,0.0482,-0.122,7.98553,0.00000
647.00,7.98614,25.001689,0.000252,25.035281,0.0481,-0.121,7.98614,0.00000
648.00,7.98614,25.001733,0.000251,25.035260,0.0481,-0.121,7.98614,0.00000
649.00,7.98648,25.001693,0.000251,25.035183,0.0480,-0.121,7.98648,0.00000
650.00,7.98647,25.001684,0.000251,25.035139,0.0480,-0.121,7.98647,0.00000
651.00,7.98556,25.001661,0.000249,25.035101,0.0479,-0.121,7.98556,0.00000
652.00,7.98419,25.001694,0.000249,25.035204,0.0479,-0.121,7.98419,0.00000
653.00,7.98341,25.001660,0.000243,25.035237,0.0479,-0.121,7.98341,0.00000
654.00,7.98331,25.001701,0.000240,25.035348,0.0478,-0.121,7.98331,0.00000
655.00,7.98359,25.001681,0.000239,25.035388,0.0478,-0.121,7.98359,0.00000
656.00,7.98475,25.001686,0.000236,25.035357,0.0478,-0.121,7.98475,0.00000
657.00,7.98505,25.001723,0.000234,25.035266,0.0478,-0.120,7.98505,0.00000
658.00,7.98549,25.001787,0.000233,25.035222,0.0478,-0.120,7.98549,0.00000
659.00,7.98559,25.001889,0.000228,25.035185,0.0478,-0.120,7.98559,0.00000
660.00,7.98586,25.001976,0.000225,25.035152,0.0478,-0.120,7.98586,0.00000
@4,2.0000,4.0, 660.018000000004 
661.00,7.98474,25.002045,0.000232,25.035174,0.0477,-0.120,7.98474,0.00000
662.00,7.97972,25.002044,0.000234,25.035171,0.0477,-0.120,7.97972,0.00000
663.00,7.90325,25.002003,0.000235,25.035103,0.0477,-0.120,7.90325,0.00000
664.00,7.65433,25.001971,0.000240,25.035103,0.0477,-0.120,7.65433,0.00000
665.00,7.23559,25.001937,0.000239,25.035073,0.0476,-0.120,7.23559,0.00000
666.00,6.68823,25.001929,0.000236,25.035061,0.0476,-0.120,6.68823,0.00000
667.00,6.11648,25.002005,0.000235,25.035060,0.0476,-0.120,6.11648,0.00000
668.00,5.71309,25.002057,0.000234,25.035112,0.0475,-0.120,5.71309,0.00000
669.00,5.60016,25.002102,0.000234,25.035147,0.0475,-0.120,5.60016,0.00000
670.00,5.75560,25.002167,0.000231,25.035211,0.0475,-0.119,5.75560,0.00000
671.00,6.10889,25.002180,0.000226,25.035204,0.0474,-0.119,6.10889,0.00000
672.00,6.53542,25.002179,0.000224,25.035220,0.0474,-0.119,6.53542,0.00000
673.00,6.89396,25.002298,0.000229,25.035245,0.0473,-0.119,6.89396,0.00000
674.00,7.15212,25.002316,0.000233,25.035179,0.0473,-0.119,7.15212,0.00000
675.00,7.32447,25.002300,0.000235,25.035098,0.0473,-0.119,7.32447,0.00000
676.00,7.43746,25.002390,0.000237,25.035124,0.0472,-0.119,7.43746,0.00000
677.00,7.51452,25.002430,0.000238,25.035162,0.0472,-0.119,7.51452,0.00000
678.00,7.57054,25.002447,0.000237,25.035192,0.0471,-0.119,7.57054,0.00000
679.00,7.61595,25.002509,0.000239,25.035251,0.0470,-0.119,7.61595,0.00000
680.00,7.65557,25.002571,0.000242,25.035272,0.0469,-0.119,7.65557,0.00000
681.00,7.69110,25.002514,0.000242,25.035274,0.0468,-0.119,7.69110,0.00000
682.00,7.72429,25.002505,0.000242,25.035202,0.0468,-0.119,7.72429,0.00000
683.00,7.75414,25.002497,0.000239,25.035166,0.0467,-0.119,7.75414,0.00000
684.00,7.78094,25.002486,0.000233,25.035101,0.0467,-0.119,7.78094,0.00000
685.00,7.80444,25.002524,0.000231,25.035085,0.0467,-0.118,7.80444,0.00000
686.00,7.82554,25.002578,0.000230,25.035013,0.0467,-0.118,7.82554,0.00000
687.00,7.84460,25.002611,0.000229,25.034980,0.0467,-0.118,7.84460,0.00000
688.00,7.86162,25.002657,0.000232,25.034951,0.0466,-0.118,7.86162,0.00000
689.00,7.87638,25.002694,0.000230,25.034932,0.0465,-0.118,7.87638,0.00000
690.00,7.88865,25.002741,0.000234,25.034978,0.0464,-0.118,7.88865,0.00000
691.00,7.90013,25.002748,0.000239,25.034988,0.0463,-0.118,7.90013,0.00000
692.00,7.90912,25.002796,0.000241,25.035024,0.0463,-0.118,7.90912,0.00000
693.00,7.91672,25.002827,0.000240,25.035071,0.0462,-0.118,7.91672,0.00000
694.00,7.92386,25.002860,0.000243,25.035100,0.0462,-0.118,7.92386,0.00000
695.00,7.93111,25.002850,0.000239,25.035077,0.0462,-0.118,7.93111,0.00000
696.00,7.93775,25.002961,0.000232,25.035175,0.0462,-0.118,7.93775,0.00000
697.00,7.94352,25.003040,0.000232,25.035158,0.0461,-0.118,7.94352,0.00000
698.00,7.94842,25.003126,0.000231,25.035207,0.0461,-0.117,7.94842,0.00000
699.00,7.95276,25.003197,0.000236,25.035241,0.0461,-0.118,7.95276,0.00000
700.00,7.95616,25.003244,0.000238,25.035277,0.0460,-0.118,7.95616,0.00000
701.00,7.95924,25.003235,0.000242,25.035239,0.0460,-0.118,7.95924,0.00000
702.00,7.96288,25.003241,0.000241,25.035338,0.0459,-0.117,7.96288,0.00000
703.00,7.96501,25.003231,0.000245,25.035334,0.0458,-0.117,7.96501,0.00000
704.00,7.96711,25.003273,0.000243,25.035390,0.0458,-0.117,7.96711,0.00000
705.00,7.96857,25.003310,0.000244,25.035445,0.0457,-0.117,7.96857,0.00000
706.00,7.96927,25.003350,0.000244,25.035462,0.0456,-0.117,7.96927,0.00000
707.00,7.97033,25.003360,0.000241,25.035416,0.0455,-0.117,7.97033,0.00000
708.00,7.97239,25.003338,0.000234,25.035320,0.0454,-0.117,7.97239,0.00000
709.00,7.97389,25.003317,0.000232,25.035220,0.0453,-0.117,7.97389,0.00000
710.00,7.97500,25.003329,0.000236,25.035148,0.0452,-0.117,7.97500,0.00000
711.00,7.97630,25.003346,0.000235,25.035145,0.0451,-0.117,7.97630,0.00000
712.00,7.97695,25.003370,0.000239,25.035125,0.0450,-0.117,7.97695,0.00000
713.00,7.97827,25.003425,0.000247,25.035174,0.0449,-0.117,7.97827,0.00000
714.00,7.97905,25.003502,0.000248,25.035232,0.0448,-0.117,7.97905,0.00000
715.00,7.98013,25.003578,0.000241,25.035237,0.0448,-0.117,7.98013,0.00000
716.00,7.98092,25.003638,0.000245,25.035242,0.0447,-0.117,7.98092,0.00000
717.00,7.98136,25.003708,0.000249,25.035315,0.0446,-0.117,7.98136,0.00000
718.00,7.98096,25.003745,0.000248,25.035300,0.0444,-0.117,7.98096,0.00000
719.00,7.98088,25.003784,0.000247,25.035311,0.0443,-0.116,7.98088,0.00000
720.00,7.98079,25.003810,0.000247,25.035355,0.0442,-0.116,7.98079,0.00000
721.00,7.98016,25.003799,0.000243,25.035334,0.0441,-0.116,7.98016,0.00000
722.00,7.98032,25.003806,0.000241,25.035286,0.0440,-0.116,7.98032,0.00000
723.00,7.98069,25.003835,0.000238,25.035357,0.0439,-0.116,7.98069,0.00000
724.00,7.98046,25.003837,0.000236,25.035400,0.0438,-0.116,7.98046,0.00000
725.00,7.98098,25.003847,0.000239,25.035390,0.0437,-0.116,7.98098,0.00000
726.00,7.98238,25.003903,0.000240,25.035383,0.0436,-0.116,7.98238,0.00000
727.00,7.98229,25.003886,0.000243,25.035338,0.0434,-0.116,7.98229,0.00000
728.00,7.98238,25.003944,0.000244,25.035333,0.0433,-0.116,7.98238,0.00000
729.00,7.98294,25.003948,0.000250,25.035252,0.0432,-0.116,7.98294,0.00000
730.00,7.98170,25.003977,0.000254,25.035207,0.0432,-0.116,7.98170,0.00000
731.00,7.98145,25.004031,0.000259,25.035221,0.0431,-0.116,7.98145,0.00000
732.00,7.98115,25.004126,0.000257,25.035285,0.0431,-0.116,7.98115,0.00000
733.00,7.98236,25.004166,0.000259,25.035268,0.0430,-0.116,7.98236,0.00000
734.00,7.98278,25.004222,0.000253,25.035286,0.0429,-0.116,7.98278,0.00000
735.00,7.98423,25.004263,0.000252,25.035282,0.0428,-0.115,7.98423,0.00000
736.00,7.98471,25.004353,0.000244,25.035302,0.0427,-0.115,7.98471,0.00000
737.00,7.98563,25.004412,0.000240,25.035234,0.0426,-0.115,7.98563,0.00000
738.00,7.98543,25.004397,0.000234,25.035150,0.0426,-0.115,7.98543,0.00000
739.00,7.98668,25.004414,0.000239,25.035117,0.0425,-0.115,7.98668,0.00000
740.00,7.98783,25.004483,0.000237,25.035173,0.0425,-0.115,7.98783,0.00000
741.00,7.98758,25.004486,0.000239,25.035176,0.0424,-0.115,7.98758,0.00000
742.00,7.98705,25.004494,0.000241,25.035235,0.0423,-0.115,7.98705,0.00000
743.00,7.98662,25.004519,0.000243,25.035302,0.0423,-0.115,7.98662,0.00000
744.00,7.98530,25.004541,0.000249,25.035298,0.0422,-0.115,7.98530,0.00000
745.00,7.98448,25.004556,0.000249,25.035276,0.0421,-0.115,7.98448,0.00000
746.00,7.98487,25.004538,0.000251,25.035259,0.0421,-0.115,7.98487,0.00000
747.00,7.98478,25.004566,0.000248,25.035269,0.0421,-0.114,7.98478,0.00000
748.00,7.98511,25.004630,0.000246,25.035245,0.0421,-0.114,7.98511,0.00000
749.00,7.98471,25.004712,0.000240,25.035273,0.0420,-0.114,7.98471,0.00000
750.00,7.98372,25.004700,0.000234,25.035203,0.0420,-0.114,7.98372,0.00000
751.00,7.98253,25.004727,0.000234,25.035141,0.0419,-0.113,7.98253,0.00000
752.00,7.98398,25.004799,0.000238,25.035138,0.0419,-0.113,7.98398,0.00000
753.00,7.98352,25.004828,0.000239,25.035157,0.0418,-0.113,7.98352,0.00000
754.00,7.98418,25.004851,0.000239,25.035179,0.0417,-0.113,7.98418,0.00000
755.00,7.98533,25.004949,0.000242,25.035237,0.0417,-0.113,7.98533,0.00000
756.00,7.98606,25.004951,0.000241,25.035202,0.0416,-0.113,7.98606,0.00000
757.00,7.98509,25.004991,0.000241,25.035262,0.0415,-0.113,7.98509,0.00000
758.00,7.98432,25.005045,0.000244,25.035283,0.0414,-0.113,7.98432,0.00000
759.00,7.98327,25.005094,0.000242,25.035303,0.0413,-0.113,7.98327,0.00000
760.00,7.98291,25.005146,0.000245,25.035319,0.0413,-0.113,7.98291,0.00000
761.00,7.98201,25.005179,0.000250,25.035396,0.0412,-0.113,7.98201,0.00000
762.00,7.98110,25.005200,0.000247,25.035384,0.0411,-0.113,7.98110,0.00000
763.00,7.98132,25.005243,0.000244,25.035404,0.0410,-0.113,7.98132,0.00000
764.00,7.98144,25.005267,0.000256,25.035437,0.0408,-0.113,7.98144,0.00000
765.00,7.98140,25.005247,0.000257,25.035461,0.0407,-0.113,7.98140,0.00000
766.00,7.98246,25.005339,0.000253,25.035491,0.0406,-0.113,7.98246,0.00000
767.00,7.98296,25.005339,0.000263,25.035492,0.0405,-0.113,7.98296,0.00000
768.00,7.98425,25.005337,0.000269,25.035447,0.0404,-0.113,7.98425,0.00000
769.00,7.98571,25.005382,0.000260,25.035420,0.0403,-0.113,7.98571,0.00000
770.00,7.98682,25.005372,0.000262,25.035300,0.0402,-0.113,7.98682,0.00000
771.00,7.98624,25.005409,0.000268,25.035319,0.0402,-0.113,7.98624,0.00000
772.00,7.98709,25.005444,0.000263,25.035305,0.0401,-0.113,7.98709,0.00000
773.00,7.98572,25.005524,0.000261,25.035368,0.0400,-0.113,7.98572,0.00000
774.00,7.98515,25.005538,0.000262,25.035359,0.0399,-0.113,7.98515,0.00000
775.00,7.98359,25.005589,0.000260,25.035399,0.0398,-0.113,7.98359,0.00000
776.00,7.98356,25.005569,0.000256,25.035367,0.0398,-0.113,7.98356,0.00000
777.00,7.98362,25.005584,0.000253,25.035339,0.0397,-0.113,7.98362,0.00000
778.00,7.98459,25.005600,0.000252,25.035324,0.0397,-0.113,7.98459,0.00000
779.00,7.98392,25.005616,0.000251,25.035347,0.0396,-0.113,7.98392,0.00000
780.00,7.98473,25.005668,0.000245,25.035452,0.0396,-0.112,7.98473,0.00000
781.00,7.98588,25.005754,0.000243,25.035539,0.0396,-0.112,7.98588,0.00000
782.00,7.98575,25.005777,0.000246,25.035595,0.0395,-0.112,7.98575,0.00000
783.00,7.98628,25.005803,0.000251,25.035637,0.0395,-0.112,7.98628,0.00000
784.00,7.98705,25.005751,0.000251,25.035547,0.0394,-0.112,7.98705,0.00000
785.00,7.98694,25.005763,0.000249,25.035456,0.0394,-0.112,7.98694,0.00000
786.00,7.98564,25.005715,0.000245,25.035300,0.0393,-0.112,7.98564,0.00000
787.00,7.98483,25.005718,0.000238,25.035231,0.0392,-0.111,7.98483,0.00000
788.00,7.98426,25.005766,0.000231,25.035197,0.0391,-0.111,7.98426,0.00000
789.00,7.98476,25.005900,0.000229,25.035298,0.0391,-0.111,7.98476,0.00000
790.00,7.98453,25.005929,0.000226,25.035286,0.0390,-0.111,7.98453,0.00000
791.00,7.98477,25.005987,0.000228,25.035323,0.0390,-0.111,7.98477,0.00000
792.00,7.98575,25.006048,0.000234,25.035349,0.0389,-0.111,7.98575,0.00000
793.00,7.98581,25.006013,0.000237,25.035317,0.0388,-0.111,7.98581,0.00000
794.00,7.98572,25.006047,0.000241,25.035318,0.0388,-0.111,7.98572,0.00000
795.00,7.98589,25.006081,0.000247,25.035380,0.0387,-0.111,7.98589,0.00000
796.00,7.98645,25.006103,0.000255,25.035427,0.0387,-0.111,7.98645,0.00000
797.00,7.98613,25.006107,0.000249,25.035436,0.0386,-0.111,7.98613,0.00000
798.00,7.98591,25.006101,0.000247,25.035426,0.0386,-0.111,7.98591,0.00000
799.00,7.98478,25.006142,0.000242,25.035371,0.0385,-0.111,7.98478,0.00000
800.00,7.98444,25.006140,0.000237,25.035317,0.0385,-0.110,7.98444,0.00000
801.00,7.98472,25.006210,0.000227,25.035285,0.0384,-0.110,7.98472,0.00000
802.00,7.98511,25.006185,0.000232,25.035191,0.0384,-0.110,7.98511,0.00000
803.00,7.98433,25.006228,0.000232,25.035194,0.0384,-0.110,7.98433,0.00000
804.00,7.98456,25.006172,0.000231,25.035206,0.0384,-0.110,7.98456,0.00000
805.00,7.98522,25.006191,0.000232,25.035204,0.0384,-0.110,7.98522,0.00000
806.00,7.98445,25.006216,0.000241,25.035185,0.0384,-0.110,7.98445,0.00000
807.00,7.98377,25.006329,0.000239,25.035280,0.0384,-0.110,7.98377,0.00000
808.00,7.98454,25.006347,0.000234,25.035255,0.0384,-0.110,7.98454,0.00000
809.00,7.98441,25.006378,0.000234,25.035217,0.0384,-0.110,7.98441,0.00000
810.00,7.98291,25.006398,0.000236,25.035208,0.0384,-0.110,7.98291,0.00000
811.00,7.98277,25.006428,0.000236,25.035265,0.0384,-0.109,7.98277,0.00000
812.00,7.98286,25.006387,0.000237,25.035235,0.0384,-0.109,7.98286,0.00000
813.00,7.98274,25.006402,0.000244,25.035248,0.0384,-0.109,7.98274,0.00000
814.00,7.98313,25.006432,0.000239,25.035283,0.0384,-0.109,7.98313,0.00000
815.00,7.98423,25.006469,0.000240,25.035302,0.0384,-0.109,7.98423,0.00000
816.00,7.98476,25.006459,0.000238,25.035283,0.0384,-0.109,7.98476,0.00000
817.00,7.98455,25.006540,0.000238,25.035244,0.0384,-0.109,7.98455,0.00000
818.00,7.98360,25.006595,0.000234,25.035192,0.0384,-0.109,7.98360,0.00000
819.00,7.98349,25.006633,0.000239,25.035103,0.0384,-0.109,7.98349,0.00000
820.00,7.98322,25.006722,0.000240,25.035122,0.0384,-0.109,7.98322,0.00000
821.00,7.98293,25.006776,0.000240,25.035132,0.0384,-0.109,7.98293,0.00000
822.00,7.98329,25.006782,0.000240,25.035139,0.0384,-0.109,7.98329,0.00000
823.00,7.98464,25.006829,0.000242,25.035180,0.0384,-0.109,7.98464,0.00000
824.00,7.98531,25.006848,0.000242,25.035206,0.0384,-0.109,7.98531,0.00000
825.00,7.98553,25.006854,0.000243,25.035170,0.0384,-0.109,7.98553,0.00000
826.00,7.98596,25.006888,0.000241,25.035180,0.0384,-0.108,7.98596,0.00000
827.00,7.98499,25.006980,0.000243,25.035247,0.0384,-0.108,7.98499,0.00000
828.00,7.98544,25.007042,0.000246,25.035224,0.0384,-0.109,7.98544,0.00000
829.00,7.98565,25.007086,0.000251,25.035228,0.0383,-0.109,7.98565,0.00000
830.00,7.98617,25.007168,0.000249,25.035276,0.0383,-0.108,7.98617,0.00000
831.00,7.98633,25.007177,0.000250,25.035273,0.0383,-0.108,7.98633,0.00000
832.00,7.98766,25.007130,0.000251,25.035171,0.0383,-0.108,7.98766,0.00000
833.00,7.98772,25.007106,0.000249,25.035195,0.0383,-0.108,7.98772,0.00000
834.00,7.98696,25.007101,0.000245,25.035196,0.0383,-0.108,7.98696,0.00000
835.00,7.98625,25.007054,0.000250,25.035239,0.0382,-0.108,7.98625,0.00000
836.00,7.98600,25.007054,0.000251,25.035196,0.0382,-0.108,7.98600,0.00000
837.00,7.98608,25.007089,0.000252,25.035324,0.0382,-0.108,7.98608,0.00000
838.00,7.98589,25.007167,0.000251,25.035362,0.0382,-0.108,7.98589,0.00000
839.00,7.98670,25.007210,0.000245,25.035385,0.0382,-0.108,7.98670,0.00000
840.00,7.98610,25.007264,0.000238,25.035308,0.0382,-0.108,7.98610,0.00000
@5,2.0000,4.0, 840.106 
841.00,7.98535,25.007307,0.000238,25.035310,0.0381,-0.108,7.98535,0.00000
842.00,7.98298,25.007371,0.000237,25.035245,0.0381,-0.107,7.98298,0.00000
843.00,7.93519,25.007318,0.000237,25.035186,0.0380,-0.107,7.93519,0.00000
844.00,7.74591,25.007348,0.000238,25.035181,0.0380,-0.107,7.74591,0.00000
845.00,7.39593,25.007373,0.000241,25.035169,0.0379,-0.107,7.39593,0.00000
846.00,6.91460,25.007394,0.000237,25.035177,0.0379,-0.107,6.91460,0.00000
847.00,6.37943,25.007357,0.000231,25.035120,0.0378,-0.107,6.37943,0.00000
848.00,5.95847,25.007430,0.000236,25.035181,0.0378,-0.107,5.95847,0.00000
849.00,5.78403,25.007445,0.000239,25.035236,0.0378,-0.107,5.78403,0.00000
850.00,5.86189,25.007435,0.000237,25.035281,0.0377,-0.107,5.86189,0.00000
851.00,6.13713,25.007483,0.000238,25.035287,0.0377,-0.107,6.13713,0.00000
852.00,6.51110,25.007547,0.000247,25.035280,0.0377,-0.107,6.51110,0.00000
853.00,6.84692,25.007559,0.000249,25.035242,0.0376,-0.107,6.84692,0.00000
854.00,7.09710,25.007625,0.000253,25.035193,0.0376,-0.107,7.09710,0.00000
855.00,7.27206,25.007710,0.000256,25.035130,0.0375,-0.107,7.27206,0.00000
856.00,7.39369,25.007763,0.000257,25.035129,0.0374,-0.107,7.39369,0.00000
857.00,7.48091,25.007852,0.000256,25.035215,0.0374,-0.107,7.48091,0.00000
858.00,7.54622,25.007909,0.000249,25.035254,0.0373,-0.107,7.54622,0.00000
859.00,7.60022,25.007941,0.000242,25.035280,0.0373,-0.107,7.60022,0.00000
860.00,7.64521,25.007981,0.000241,25.035355,0.0372,-0.106,7.64521,0.00000
861.00,7.68340,25.007923,0.000242,25.035319,0.0372,-0.106,7.68340,0.00000
862.00,7.71732,25.007892,0.000238,25.035220,0.0372,-0.106,7.71732,0.00000
863.00,7.74708,25.007853,0.000235,25.035161,0.0371,-0.106,7.74708,0.00000
864.00,7.77363,25.007863,0.000238,25.035197,0.0371,-0.106,7.77363,0.00000
865.00,7.79834,25.007785,0.000243,25.035171,0.0370,-0.107,7.79834,0.00000
866.00,7.82003,25.007903,0.000241,25.035246,0.0370,-0.106,7.82003,0.00000
867.00,7.83893,25.007908,0.000241,25.035286,0.0369,-0.106,7.83893,0.00000
868.00,7.85637,25.008003,0.000242,25.035318,0.0369,-0.106,7.85637,0.00000
869.00,7.87121,25.008061,0.000237,25.035278,0.0368,-0.106,7.87121,0.00000
870.00,7.88401,25.008155,0.000232,25.035212,0.0368,-0.106,7.88401,0.00000
871.00,7.89563,25.008183,0.000235,25.035132,0.0367,-0.105,7.89563,0.00000
872.00,7.90784,25.008269,0.000236,25.035144,0.0366,-0.105,7.90784,0.00000
873.00,7.91778,25.008290,0.000239,25.035110,0.0366,-0.105,7.91778,0.00000
874.00,7.92633,25.008299,0.000240,25.035102,0.0364,-0.105,7.92633,0.00000
875.00,7.93452,25.008364,0.000240,25.035214,0.0364,-0.105,7.93452,0.00000
876.00,7.94157,25.008417,0.000235,25.035271,0.0363,-0.105,7.94157,0.00000
877.00,7.94539,25.008456,0.000232,25.035270,0.0362,-0.105,7.94539,0.00000
878.00,7.94922,25.008551,0.000229,25.035339,0.0362,-0.105,7.94922,0.00000
879.00,7.95286,25.008632,0.000236,25.035393,0.0361,-0.105,7.95286,0.00000
880.00,7.95508,25.008689,0.000237,25.035375,0.0361,-0.105,7.95508,0.00000
881.00,7.95734,25.008706,0.000243,25.035408,0.0360,-0.105,7.95734,0.00000
882.00,7.96045,25.008722,0.000249,25.035400,0.0359,-0.105,7.96045,0.00000
883.00,7.96315,25.008743,0.000254,25.035380,0.0359,-0.105,7.96315,0.00000
884.00,7.96490,25.008817,0.000251,25.035394,0.0358,-0.105,7.96490,0.00000
885.00,7.96700,25.008814,0.000251,25.035369,0.0357,-0.105,7.96700,0.00000
886.00,7.96907,25.008800,0.000250,25.035329,0.0356,-0.105,7.96907,0.00000
887.00,7.97029,25.008905,0.000244,25.035466,0.0356,-0.105,7.97029,0.00000
888.00,7.97151,25.008931,0.000240,25.035484,0.0355,-0.105,7.97151,0.00000
889.00,7.97226,25.008950,0.000242,25.035437,0.0354,-0.105,7.97226,0.00000
890.00,7.97227,25.008989,0.000245,25.035469,0.0354,-0.105,7.97227,0.00000
891.00,7.97207,25.009058,0.000240,25.035449,0.0353,-0.104,7.97207,0.00000
892.00,7.97369,25.009071,0.000242,25.035365,0.0353,-0.104,7.97369,0.00000
893.00,7.97467,25.009098,0.000246,25.035335,0.0353,-0.104,7.97467,0.00000
894.00,7.97585,25.009109,0.000245,25.035308,0.0353,-0.104,7.97585,0.00000
895.00,7.97738,25.009174,0.000242,25.035334,0.0353,-0.104,7.97738,0.00000
896.00,7.97858,25.009251,0.000243,25.035369,0.0353,-0.104,7.97858,0.00000
897.00,7.97833,25.009280,0.000244,25.035433,0.0354,-0.104,7.97833,0.00000
898.00,7.97748,25.009300,0.000239,25.035448,0.0354,-0.104,7.97748,0.00000
899.00,7.97773,25.009329,0.000236,25.035513,0.0354,-0.104,7.97773,0.00000
900.00,7.97810,25.009337,0.000236,25.035456,0.0355,-0.104,7.97810,0.00000
901.00,7.97972,25.009344,0.000238,25.035434,0.0355,-0.103,7.97972,0.00000
902.00,7.98255,25.009313,0.000240,25.035353,0.0356,-0.103,7.98255,0.00000
903.00,7.98508,25.009374,0.000246,25.035369,0.0357,-0.103,7.98508,0.00000
904.00,7.98768,25.009418,0.000247,25.035372,0.0358,-0.103,7.98768,0.00000
905.00,7.98954,25.009462,0.000251,25.035388,0.0359,-0.104,7.98954,0.00000
906.00,7.99062,25.009498,0.000252,25.035425,0.0360,-0.104,7.99062,0.00000
907.00,7.99059,25.009610,0.000248,25.035451,0.0361,-0.103,7.99059,0.00000
908.00,7.99109,25.009675,0.000243,25.035469,0.0362,-0.103,7.99109,0.00000
909.00,7.99017,25.009656,0.000242,25.035430,0.0363,-0.103,7.99017,0.00000
910.00,7.99001,25.009720,0.000240,25.035534,0.0364,-0.103,7.99001,0.00000
911.00,7.98940,25.009793,0.000235,25.035573,0.0365,-0.103,7.98940,0.00000
912.00,7.98879,25.009801,0.000238,25.035597,0.0366,-0.103,7.98879,0.00000
913.00,7.98816,25.009798,0.000243,25.035547,0.0368,-0.103,7.98816,0.00000
914.00,7.98789,25.009862,0.000243,25.035539,0.0369,-0.103,7.98789,0.00000
915.00,7.98823,25.009870,0.000241,25.035464,0.0370,-0.102,7.98823,0.00000
916.00,7.98773,25.009873,0.000252,25.035407,0.0371,-0.103,7.98773,0.00000
917.00,7.98726,25.009917,0.000252,25.035397,0.0372,-0.103,7.98726,0.00000
918.00,7.98617,25.009922,0.000250,25.035428,0.0373,-0.103,7.98617,0.00000
919.00,7.98602,25.009958,0.000251,25.035469,0.0375,-0.103,7.98602,0.00000
920.00,7.98462,25.009991,0.000252,25.035492,0.0376,-0.103,7.98462,0.00000
921.00,7.98319,25.009947,0.000243,25.035517,0.0377,-0.102,7.98319,0.00000
922.00,7.98173,25.009961,0.000240,25.035487,0.0379,-0.102,7.98173,0.00000
923.00,7.98087,25.010040,0.000241,25.035480,0.0381,-0.102,7.98087,0.00000
924.00,7.97914,25.010107,0.000241,25.035539,0.0382,-0.102,7.97914,0.00000
925.00,7.97843,25.010111,0.000245,25.035471,0.0384,-0.102,7.97843,0.00000
926.00,7.97864,25.010221,0.000245,25.035514,0.0386,-0.102,7.97864,0.00000
927.00,7.97873,25.010259,0.000248,25.035492,0.0388,-0.102,7.97873,0.00000
928.00,7.98029,25.010256,0.000249,25.035484,0.0390,-0.102,7.98029,0.00000
929.00,7.98281,25.010272,0.000249,25.035408,0.0392,-0.102,7.98281,0.00000
930.00,7.98396,25.010269,0.000247,25.035387,0.0394,-0.102,7.98396,0.00000
931.00,7.98496,25.010226,0.000248,25.035318,0.0396,-0.102,7.98496,0.00000
932.00,7.98508,25.010207,0.000251,25.035350,0.0399,-0.102,7.98508,0.00000
933.00,7.98390,25.010181,0.000252,25.035324,0.0401,-0.102,7.98390,0.00000
934.00,7.98245,25.010190,0.000252,25.035343,0.0403,-0.102,7.98245,0.00000
935.00,7.98219,25.010207,0.000250,25.035343,0.0405,-0.102,7.98219,0.00000
936.00,7.98155,25.010250,0.000253,25.035357,0.0407,-0.102,7.98155,0.00000
937.00,7.98212,25.010291,0.000251,25.035339,0.0410,-0.101,7.98212,0.00000
938.00,7.98214,25.010348,0.000247,25.035344,0.0412,-0.101,7.98214,0.00000
939.00,7.98228,25.010324,0.000245,25.035292,0.0414,-0.101,7.98228,0.00000
940.00,7.98194,25.010356,0.000239,25.035287,0.0417,-0.101,7.98194,0.00000
941.00,7.98254,25.010390,0.000239,25.035233,0.0419,-0.101,7.98254,0.00000
942.00,7.98251,25.010406,0.000235,25.035253,0.0421,-0.101,7.98251,0.00000
943.00,7.98391,25.010455,0.000236,25.035281,0.0423,-0.101,7.98391,0.00000
944.00,7.98476,25.010498,0.000241,25.035254,0.0425,-0.101,7.98476,0.00000
945.00,7.98561,25.010548,0.000246,25.035307,0.0428,-0.101,7.98561,0.00000
946.00,7.98505,25.010554,0.000245,25.035315,0.0430,-0.101,7.98505,0.00000
947.00,7.98614,25.010525,0.000246,25.035239,0.0433,-0.101,7.98614,0.00000
948.00,7.98525,25.010470,0.000242,25.035183,0.0435,-0.100,7.98525,0.00000
949.00,7.98438,25.010437,0.000234,25.035172,0.0437,-0.100,7.98438,0.00000
950.00,7.98463,25.010538,0.000228,25.035206,0.0440,-0.100,7.98463,0.00000
951.00,7.98613,25.010583,0.000231,25.035252,0.0442,-0.100,7.98613,0.00000
952.00,7.98645,25.010656,0.000228,25.035289,0.0444,-0.100,7.98645,0.00000
953.00,7.98788,25.010743,0.000230,25.035340,0.0447,-0.100,7.98788,0.00000
954.00,7.98830,25.010779,0.000238,25.035369,0.0449,-0.100,7.98830,0.00000
955.00,7.98819,25.010719,0.000244,25.035331,0.0451,-0.100,7.98819,0.00000
956.00,7.98702,25.010683,0.000242,25.035285,0.0453,-0.100,7.98702,0.00000
957.00,7.98555,25.010703,0.000244,25.035289,0.0455,-0.100,7.98555,0.00000
958.00,7.98450,25.010707,0.000245,25.035267,0.0458,-0.100,7.98450,0.00000
959.00,7.98492,25.010794,0.000244,25.035292,0.0460,-0.100,7.98492,0.00000
960.00,7.98404,25.010854,0.000249,25.035312,0.0462,-0.100,7.98404,0.00000
961.00,7.98341,25.010915,0.000248,25.035332,0.0465,-0.100,7.98341,0.00000
962.00,7.98308,25.010948,0.000248,25.035319,0.0467,-0.100,7.98308,0.00000
963.00,7.98243,25.010952,0.000244,25.035243,0.0469,-0.100,7.98243,0.00000
964.00,7.98082,25.010937,0.000240,25.035146,0.0472,-0.099,7.98082,0.00000
965.00,7.98069,25.010894,0.000234,25.035003,0.0474,-0.099,7.98069,0.00000
966.00,7.98052,25.010857,0.000233,25.034903,0.0476,-0.099,7.98052,0.00000
967.00,7.98112,25.010881,0.000234,25.034900,0.0479,-0.099,7.98112,0.00000
968.00,7.98209,25.010957,0.000239,25.034955,0.0481,-0.099,7.98209,0.00000
969.00,7.98277,25.010955,0.000240,25.034977,0.0482,-0.099,7.98277,0.00000
970.00,7.98383,25.011030,0.000239,25.035086,0.0484,-0.099,7.98383,0.00000
971.00,7.98575,25.011090,0.000235,25.035082,0.0487,-0.099,7.98575,0.00000
972.00,7.98705,25.011112,0.000232,25.035043,0.0489,-0.099,7.98705,0.00000
973.00,7.98807,25.011108,0.000231,25.035070,0.0491,-0.098,7.98807,0.00000
974.00,7.98944,25.011145,0.000229,25.035111,0.0493,-0.098,7.98944,0.00000
975.00,7.98932,25.011175,0.000229,25.035042,0.0494,-0.098,7.98932,0.00000
976.00,7.98770,25.011267,0.000236,25.035126,0.0496,-0.099,7.98770,0.00000
977.00,7.98656,25.011277,0.000240,25.035193,0.0497,-0.099,7.98656,0.00000
978.00,7.98513,25.011298,0.000237,25.035122,0.0499,-0.099,7.98513,0.00000
979.00,7.98490,25.011396,0.000234,25.035134,0.0500,-0.098,7.98490,0.00000
980.00,7.98390,25.011426,0.000233,25.035206,0.0501,-0.098,7.98390,0.00000
981.00,7.98372,25.011422,0.000229,25.035180,0.0502,-0.098,7.98372,0.00000
982.00,7.98339,25.011510,0.000224,25.035171,0.0502,-0.098,7.98339,0.00000
983.00,7.98317,25.011556,0.000220,25.035158,0.0503,-0.098,7.98317,0.00000
984.00,7.98142,25.011527,0.000217,25.035128,0.0503,-0.098,7.98142,0.00000
985.00,7.98219,25.011555,0.000220,25.035108,0.0504,-0.097,7.98219,0.00000
986.00,7.98299,25.011609,0.000217,25.035131,0.0504,-0.097,7.98299,0.00000
987.00,7.98322,25.011591,0.000219,25.035128,0.0504,-0.097,7.98322,0.00000
988.00,7.98424,25.011621,0.000226,25.035187,0.0504,-0.097,7.98424,0.00000
989.00,7.98589,25.011687,0.000232,25.035149,0.0505,-0.097,7.98589,0.00000
990.00,7.98511,25.011704,0.000230,25.035134,0.0505,-0.097,7.98511,0.00000
991.00,7.98415,25.011707,0.000237,25.035092,0.0505,-0.097,7.98415,0.00000
992.00,7.98349,25.011765,0.000241,25.035074,0.0505,-0.097,7.98349,0.00000
993.00,7.98255,25.011796,0.000239,25.035108,0.0505,-0.097,7.98255,0.00000
994.00,7.98171,25.011817,0.000238,25.035163,0.0505,-0.097,7.98171,0.00000
995.00,7.98216,25.011859,0.000242,25.035150,0.0505,-0.097,7.98216,0.00000
996.00,7.98257,25.011897,0.000234,25.035179,0.0506,-0.097,7.98257,0.00000
997.00,7.98341,25.011934,0.000231,25.035175,0.0506,-0.096,7.98341,0.00000
998.00,7.98301,25.011929,0.000237,25.035109,0.0506,-0.097,7.98301,0.00000
999.00,7.98287,25.011893,0.000237,25.035036,0.0506,-0.097,7.98287,0.00000
1000.00,7.98275,25.011898,0.000237,25.034991,0.0507,-0.097,7.98275,0.00000
1001.00,7.98263,25.011905,0.000239,25.034995,0.0507,-0.097,7.98263,0.00000
1002.00,7.98288,25.011966,0.000239,25.035079,0.0508,-0.097,7.98288,0.00000
1003.00,7.98280,25.012018,0.000237,25.035116,0.0508,-0.097,7.98280,0.00000
1004.00,7.98276,25.012088,0.000234,25.035189,0.0509,-0.096,7.98276,0.00000
1005.00,7.98225,25.012142,0.000231,25.035266,0.0509,-0.096,7.98225,0.00000
1006.00,7.98228,25.012191,0.000234,25.035201,0.0509,-0.096,7.98228,0.00000
1007.00,7.98174,25.012153,0.000233,25.035090,0.0509,-0.096,7.98174,0.00000
1008.00,7.98279,25.012170,0.000231,25.035012,0.0510,-0.096,7.98279,0.00000
1009.00,7.98396,25.012229,0.000233,25.034994,0.0510,-0.096,7.98396,0.00000
1010.00,7.98392,25.012216,0.000234,25.034928,0.0510,-0.096,7.98392,0.00000
1011.00,7.98370,25.012233,0.000234,25.034995,0.0510,-0.096,7.98370,0.00000
1012.00,7.98301,25.012284,0.000237,25.035010,0.0510,-0.096,7.98301,0.00000
1013.00,7.98306,25.012337,0.000237,25.035043,0.0510,-0.096,7.98306,0.00000
1014.00,7.98168,25.012353,0.000241,25.035095,0.0510,-0.096,7.98168,0.00000
1015.00,7.98169,25.012382,0.000242,25.035133,0.0511,-0.096,7.98169,0.00000
1016.00,7.98293,25.012489,0.000241,25.035153,0.0511,-0.096,7.98293,0.00000
1017.00,7.98427,25.012526,0.000241,25.035156,0.0511,-0.096,7.98427,0.00000
1018.00,7.98430,25.012616,0.000240,25.035204,0.0512,-0.095,7.98430,0.00000
1019.00,7.98476,25.012683,0.000237,25.035167,0.0512,-0.095,7.98476,0.00000
1020.00,7.98465,25.012738,0.000232,25.035153,0.0512,-0.095,7.98465,0.00000
@6,2.0000,4.0, 1020.053 
1021.00,7.98352,25.012740,0.000228,25.035161,0.0513,-0.095,7.98352,0.00000
1022.00,7.98342,25.012794,0.000227,25.035199,0.0513,-0.095,7.98342,0.00000
1023.00,7.95623,25.012797,0.000223,25.035211,0.0513,-0.095,7.95623,0.00000
1024.00,7.81484,25.012806,0.000226,25.035214,0.0513,-0.094,7.81484,0.00000
1025.00,7.52991,25.012839,0.000232,25.035228,0.0513,-0.095,7.52991,0.00000
1026.00,7.12173,25.012889,0.000231,25.035213,0.0513,-0.095,7.12173,0.00000
1027.00,6.64268,25.012930,0.000228,25.035225,0.0513,-0.094,6.64268,0.00000
1028.00,6.22670,25.012952,0.000233,25.035184,0.0513,-0.094,6.22670,0.00000
1029.00,6.01064,25.012959,0.000238,25.035172,0.0513,-0.095,6.01064,0.00000
1030.00,6.01832,25.012971,0.000241,25.035148,0.0514,-0.095,6.01832,0.00000
1031.00,6.21091,25.012915,0.000246,25.035153,0.0514,-0.095,6.21091,0.00000
1032.00,6.51627,25.012869,0.000249,25.035136,0.0514,-0.095,6.51627,0.00000
1033.00,6.81688,25.012899,0.000249,25.035153,0.0514,-0.095,6.81688,0.00000
1034.00,7.05341,25.012961,0.000243,25.035153,0.0514,-0.095,7.05341,0.00000
1035.00,7.22655,25.012996,0.000241,25.035160,0.0514,-0.095,7.22655,0.00000
1036.00,7.35137,25.013072,0.000237,25.035112,0.0514,-0.094,7.35137,0.00000
1037.00,7.44467,25.013126,0.000235,25.035051,0.0514,-0.094,7.44467,0.00000
1038.00,7.51646,25.013086,0.000234,25.034983,0.0513,-0.094,7.51646,0.00000
1039.00,7.57488,25.013132,0.000234,25.035043,0.0513,-0.094,7.57488,0.00000
1040.00,7.62551,25.013150,0.000233,25.035101,0.0512,-0.094,7.62551,0.00000
1041.00,7.66799,25.013176,0.000235,25.035196,0.0511,-0.094,7.66799,0.00000
1042.00,7.70454,25.013212,0.000236,25.035274,0.0511,-0.094,7.70454,0.00000
1043.00,7.73675,25.013291,0.000238,25.035368,0.0510,-0.094,7.73675,0.00000
1044.00,7.76568,25.013306,0.000239,25.035316,0.0509,-0.094,7.76568,0.00000
1045.00,7.78892,25.013387,0.000237,25.035378,0.0509,-0.093,7.78892,0.00000
1046.00,7.81021,25.013445,0.000237,25.035385,0.0508,-0.093,7.81021,0.00000
1047.00,7.82962,25.013472,0.000234,25.035374,0.0508,-0.093,7.82962,0.00000
1048.00,7.84634,25.013542,0.000228,25.035363,0.0507,-0.093,7.84634,0.00000
1049.00,7.86051,25.013539,0.000224,25.035387,0.0506,-0.093,7.86051,0.00000
1050.00,7.87455,25.013580,0.000228,25.035326,0.0505,-0.093,7.87455,0.00000
1051.00,7.88720,25.013613,0.000232,25.035273,0.0504,-0.093,7.88720,0.00000
1052.00,7.89724,25.013651,0.000235,25.035234,0.0503,-0.093,7.89724,0.00000
1053.00,7.90633,25.013743,0.000242,25.035290,0.0502,-0.093,7.90633,0.00000
1054.00,7.91537,25.013794,0.000244,25.035303,0.0501,-0.093,7.91537,0.00000
1055.00,7.92274,25.013818,0.000239,25.035302,0.0500,-0.093,7.92274,0.00000
1056.00,7.92912,25.013822,0.000234,25.035345,0.0499,-0.093,7.92912,0.00000
1057.00,7.93491,25.013826,0.000235,25.035392,0.0498,-0.093,7.93491,0.00000
1058.00,7.94023,25.013742,0.000231,25.035339,0.0497,-0.093,7.94023,0.00000
1059.00,7.94420,25.013824,0.000232,25.035349,0.0496,-0.093,7.94420,0.00000
1060.00,7.94703,25.013861,0.000238,25.035372,0.0495,-0.093,7.94703,0.00000
1061.00,7.94893,25.013926,0.000237,25.035372,0.0495,-0.093,7.94893,0.00000
1062.00,7.95120,25.014004,0.000233,25.035384,0.0494,-0.092,7.95120,0.00000
1063.00,7.95377,25.014080,0.000234,25.035419,0.0494,-0.092,7.95377,0.00000
1064.00,7.95574,25.014100,0.000237,25.035436,0.0493,-0.092,7.95574,0.00000
1065.00,7.95843,25.014092,0.000234,25.035412,0.0493,-0.092,7.95843,0.00000
1066.00,7.96085,25.014100,0.000233,25.035436,0.0493,-0.092,7.96085,0.00000
1067.00,7.96227,25.014163,0.000235,25.035468,0.0492,-0.092,7.96227,0.00000
1068.00,7.96303,25.014136,0.000237,25.035440,0.0492,-0.092,7.96303,0.00000
1069.00,7.96409,25.014095,0.000240,25.035446,0.0491,-0.092,7.96409,0.00000
1070.00,7.96597,25.014096,0.000240,25.035478,0.0491,-0.092,7.96597,0.00000
1071.00,7.96793,25.014082,0.000240,25.035432,0.0490,-0.092,7.96793,0.00000
1072.00,7.97003,25.014047,0.000238,25.035380,0.0489,-0.092,7.97003,0.00000
1073.00,7.97134,25.014157,0.000228,25.035391,0.0488,-0.092,7.97134,0.00000
1074.00,7.97222,25.014205,0.000227,25.035330,0.0487,-0.091,7.97222,0.00000
1075.00,7.97220,25.014257,0.000230,25.035270,0.0487,-0.092,7.97220,0.00000
1076.00,7.97225,25.014334,0.000229,25.035274,0.0486,-0.092,7.97225,0.00000
1077.00,7.97270,25.014349,0.000232,25.035268,0.0486,-0.092,7.97270,0.00000
1078.00,7.97262,25.014353,0.000237,25.035298,0.0485,-0.092,7.97262,0.00000
1079.00,7.97287,25.014416,0.000233,25.035315,0.0485,-0.092,7.97287,0.00000
1080.00,7.97346,25.014453,0.000224,25.035303,0.0484,-0.091,7.97346,0.00000
1081.00,7.97389,25.014499,0.000225,25.035305,0.0483,-0.091,7.97389,0.00000
1082.00,7.97420,25.014506,0.000226,25.035318,0.0482,-0.091,7.97420,0.00000
1083.00,7.97451,25.014476,0.000219,25.035265,0.0481,-0.091,7.97451,0.00000
1084.00,7.97577,25.014459,0.000216,25.035216,0.0480,-0.090,7.97577,0.00000
1085.00,7.97594,25.014516,0.000216,25.035278,0.0479,-0.090,7.97594,0.00000
1086.00,7.97601,25.014449,0.000221,25.035220,0.0479,-0.090,7.97601,0.00000
1087.00,7.97591,25.014519,0.000219,25.035232,0.0478,-0.090,7.97591,0.00000
1088.00,7.97736,25.014572,0.000227,25.035203,0.0478,-0.090,7.97736,0.00000
1089.00,7.97728,25.014582,0.000229,25.035229,0.0477,-0.090,7.97728,0.00000
1090.00,7.97832,25.014578,0.000236,25.035167,0.0477,-0.090,7.97832,0.00000
1091.00,7.97873,25.014693,0.000229,25.035171,0.0476,-0.090,7.97873,0.00000
1092.00,7.97908,25.014752,0.000232,25.035150,0.0475,-0.090,7.97908,0.00000
1093.00,7.97857,25.014749,0.000230,25.035133,0.0475,-0.090,7.97857,0.00000
1094.00,7.97868,25.014775,0.000231,25.035126,0.0474,-0.090,7.97868,0.00000
1095.00,7.97845,25.014797,0.000229,25.035121,0.0474,-0.090,7.97845,0.00000
1096.00,7.97838,25.014744,0.000229,25.035148,0.0474,-0.090,7.97838,0.00000
1097.00,7.97833,25.014717,0.000227,25.035141,0.0473,-0.090,7.97833,0.00000
1098.00,7.97934,25.014789,0.000230,25.035190,0.0473,-0.090,7.97934,0.00000
1099.00,7.98040,25.014835,0.000233,25.035168,0.0472,-0.090,7.98040,0.00000
1100.00,7.97987,25.014814,0.000233,25.035208,0.0471,-0.090,7.97987,0.00000
1101.00,7.97976,25.014882,0.000232,25.035253,0.0471,-0.090,7.97976,0.00000
1102.00,7.98063,25.014838,0.000231,25.035184,0.0470,-0.090,7.98063,0.00000
1103.00,7.98107,25.014828,0.000229,25.035172,0.0469,-0.089,7.98107,0.00000
1104.00,7.98108,25.014842,0.000229,25.035240,0.0468,-0.089,7.98108,0.00000
1105.00,7.98121,25.014897,0.000227,25.035205,0.0467,-0.089,7.98121,0.00000
1106.00,7.98223,25.014891,0.000227,25.035125,0.0466,-0.089,7.98223,0.00000
1107.00,7.98206,25.014983,0.000225,25.035193,0.0465,-0.089,7.98206,0.00000
1108.00,7.98113,25.015025,0.000229,25.035164,0.0464,-0.089,7.98113,0.00000
1109.00,7.98070,25.015051,0.000228,25.035103,0.0464,-0.089,7.98070,0.00000
1110.00,7.98183,25.015077,0.000229,25.035113,0.0463,-0.089,7.98183,0.00000
1111.00,7.98212,25.015127,0.000228,25.035104,0.0462,-0.089,7.98212,0.00000
1112.00,7.98231,25.015152,0.000229,25.035104,0.0461,-0.089,7.98231,0.00000
1113.00,7.98239,25.015197,0.000225,25.035135,0.0461,-0.089,7.98239,0.00000
1114.00,7.98239,25.015236,0.000225,25.035161,0.0460,-0.088,7.98239,0.00000
1115.00,7.98176,25.015266,0.000225,25.035179,0.0460,-0.088,7.98176,0.00000
1116.00,7.98158,25.015293,0.000231,25.035183,0.0459,-0.088,7.98158,0.00000
1117.00,7.98126,25.015321,0.000236,25.035129,0.0459,-0.088,7.98126,0.00000
1118.00,7.98172,25.015348,0.000236,25.035105,0.0458,-0.088,7.98172,0.00000
1119.00,7.98123,25.015348,0.000231,25.035073,0.0457,-0.088,7.98123,0.00000
1120.00,7.98147,25.015356,0.000232,25.034996,0.0456,-0.088,7.98147,0.00000
1121.00,7.98169,25.015367,0.000233,25.035038,0.0456,-0.088,7.98169,0.00000
1122.00,7.98257,25.015410,0.000229,25.035059,0.0455,-0.088,7.98257,0.00000
1123.00,7.98188,25.015410,0.000234,25.035090,0.0455,-0.088,7.98188,0.00000
1124.00,7.98153,25.015501,0.000235,25.035124,0.0454,-0.088,7.98153,0.00000
1125.00,7.98101,25.015575,0.000236,25.035178,0.0453,-0.088,7.98101,0.00000
1126.00,7.98000,25.015630,0.000238,25.035195,0.0453,-0.088,7.98000,0.00000
1127.00,7.97905,25.015640,0.000241,25.035252,0.0452,-0.088,7.97905,0.00000
1128.00,7.97838,25.015677,0.000237,25.035271,0.0452,-0.088,7.97838,0.00000
1129.00,7.97851,25.015652,0.000240,25.035192,0.0451,-0.088,7.97851,0.00000
1130.00,7.97909,25.015650,0.000241,25.035146,0.0451,-0.088,7.97909,0.00000
1131.00,7.97940,25.015714,0.000242,25.035159,0.0451,-0.088,7.97940,0.00000
1132.00,7.97996,25.015779,0.000242,25.035126,0.0450,-0.088,7.97996,0.00000
1133.00,7.98070,25.015786,0.000242,25.035066,0.0450,-0.087,7.98070,0.00000
1134.00,7.98168,25.015834,0.000238,25.035136,0.0449,-0.087,7.98168,0.00000
1135.00,7.98125,25.015858,0.000238,25.035166,0.0449,-0.087,7.98125,0.00000
1136.00,7.98156,25.015869,0.000236,25.035125,0.0448,-0.087,7.98156,0.00000
1137.00,7.98064,25.015831,0.000235,25.035087,0.0448,-0.087,7.98064,0.00000
1138.00,7.98110,25.015893,0.000235,25.035107,0.0447,-0.087,7.98110,0.00000
1139.00,7.98123,25.015909,0.000238,25.035064,0.0446,-0.087,7.98123,0.00000
1140.00,7.98157,25.015961,0.000236,25.035070,0.0446,-0.087,7.98157,0.00000
1141.00,7.98136,25.015997,0.000236,25.035069,0.0445,-0.087,7.98136,0.00000
1142.00,7.98253,25.016102,0.000237,25.035179,0.0444,-0.087,7.98253,0.00000
1143.00,7.98321,25.016108,0.000235,25.035216,0.0443,-0.087,7.98321,0.00000
1144.00,7.98240,25.016169,0.000237,25.035310,0.0442,-0.087,7.98240,0.00000
1145.00,7.98217,25.016188,0.000236,25.035325,0.0441,-0.087,7.98217,0.00000
1146.00,7.98221,25.016233,0.000238,25.035372,0.0441,-0.087,7.98221,0.00000
1147.00,7.98124,25.016209,0.000240,25.035237,0.0440,-0.087,7.98124,0.00000
1148.00,7.97971,25.016230,0.000244,25.035163,0.0439,-0.087,7.97971,0.00000
1149.00,7.98100,25.016229,0.000245,25.035076,0.0438,-0.087,7.98100,0.00000
1150.00,7.98221,25.016298,0.000247,25.035090,0.0437,-0.087,7.98221,0.00000
1151.00,7.98311,25.016295,0.000243,25.035038,0.0436,-0.087,7.98311,0.00000
1152.00,7.98366,25.016308,0.000238,25.035111,0.0434,-0.087,7.98366,0.00000
1153.00,7.98478,25.016344,0.000232,25.035179,0.0433,-0.086,7.98478,0.00000
1154.00,7.98465,25.016403,0.000228,25.035201,0.0432,-0.086,7.98465,0.00000
1155.00,7.98457,25.016390,0.000225,25.035160,0.0430,-0.086,7.98457,0.00000
1156.00,7.98277,25.016441,0.000230,25.035190,0.0430,-0.086,7.98277,0.00000
1157.00,7.98260,25.016557,0.000229,25.035224,0.0429,-0.086,7.98260,0.00000
1158.00,7.98263,25.016666,0.000230,25.035200,0.0428,-0.086,7.98263,0.00000
1159.00,7.98162,25.016671,0.000235,25.035170,0.0427,-0.086,7.98162,0.00000
1160.00,7.98014,25.016700,0.000234,25.035196,0.0427,-0.086,7.98014,0.00000
1161.00,7.98055,25.016772,0.000226,25.035274,0.0426,-0.086,7.98055,0.00000
1162.00,7.98106,25.016792,0.000228,25.035233,0.0425,-0.085,7.98106,0.00000
1163.00,7.98102,25.016805,0.000230,25.035219,0.0423,-0.085,7.98102,0.00000
1164.00,7.98212,25.016886,0.000225,25.035258,0.0422,-0.085,7.98212,0.00000
1165.00,7.98302,25.017010,0.000223,25.035346,0.0422,-0.085,7.98302,0.00000
1166.00,7.98466,25.017010,0.000230,25.035259,0.0420,-0.085,7.98466,0.00000
1167.00,7.98553,25.017044,0.000233,25.035302,0.0419,-0.085,7.98553,0.00000
1168.00,7.98508,25.017070,0.000235,25.035374,0.0419,-0.085,7.98508,0.00000
1169.00,7.98515,25.017089,0.000240,25.035390,0.0418,-0.085,7.98515,0.00000
1170.00,7.98487,25.017062,0.000242,25.035346,0.0417,-0.085,7.98487,0.00000
1171.00,7.98393,25.017093,0.000243,25.035371,0.0417,-0.085,7.98393,0.00000
1172.00,7.98244,25.017109,0.000236,25.035377,0.0416,-0.085,7.98244,0.00000
1173.00,7.98249,25.017130,0.000231,25.035328,0.0415,-0.084,7.98249,0.00000
1174.00,7.98196,25.017167,0.000232,25.035259,0.0414,-0.084,7.98196,0.00000
1175.00,7.98195,25.017213,0.000234,25.035210,0.0413,-0.084,7.98195,0.00000
1176.00,7.98097,25.017232,0.000229,25.035196,0.0412,-0.084,7.98097,0.00000
1177.00,7.98107,25.017274,0.000233,25.035237,0.0412,-0.084,7.98107,0.00000
1178.00,7.98155,25.017345,0.000234,25.035314,0.0411,-0.084,7.98155,0.00000
1179.00,7.98015,25.017408,0.000230,25.035445,0.0410,-0.084,7.98015,0.00000
1180.00,7.97909,25.017469,0.000230,25.035576,0.0409,-0.084,7.97909,0.00000
1181.00,7.98093,25.017537,0.000232,25.035675,0.0408,-0.084,7.98093,0.00000
1182.00,7.98188,25.017574,0.000235,25.035627,0.0407,-0.084,7.98188,0.00000
1183.00,7.98094,25.017521,0.000240,25.035576,0.0406,-0.084,7.98094,0.00000
1184.00,7.98218,25.017525,0.000244,25.035568,0.0405,-0.084,7.98218,0.00000
1185.00,7.98309,25.017561,0.000246,25.035548,0.0405,-0.084,7.98309,0.00000
1186.00,7.98220,25.017512,0.000251,25.035475,0.0404,-0.084,7.98220,0.00000
1187.00,7.98102,25.017511,0.000256,25.035424,0.0404,-0.084,7.98102,0.00000
1188.00,7.98163,25.017603,0.000254,25.035431,0.0403,-0.084,7.98163,0.00000
1189.00,7.98126,25.017610,0.000248,25.035387,0.0403,-0.084,7.98126,0.00000
1190.00,7.98123,25.017629,0.000246,25.035371,0.0403,-0.084,7.98123,0.00000
1191.00,7.98117,25.017708,0.000249,25.035373,0.0402,-0.084,7.98117,0.00000
1192.00,7.98126,25.017769,0.000244,25.035453,0.0402,-0.084,7.98126,0.00000
1193.00,7.98132,25.017802,0.000243,25.035470,0.0402,-0.083,7.98132,0.00000
1194.00,7.98180,25.017856,0.000246,25.035506,0.0402,-0.083,7.98180,0.00000
1195.00,7.98174,25.017894,0.000241,25.035512,0.0402,-0.083,7.98174,0.00000
1196.00,7.98153,25.017913,0.000233,25.035496,0.0402,-0.083,7.98153,0.00000
1197.00,7.98180,25.017982,0.000233,25.035473,0.0402,-0.083,7.98180,0.00000
1198.00,7.98169,25.018014,0.000235,25.035475,0.0403,-0.082,7.98169,0.00000
1199.00,7.98133,25.018109,0.000234,25.035481,0.0403,-0.082,7.98133,0.00000
1200.00,7.98076,25.018090,0.000241,25.035444,0.0403,-0.083,7.98076,0.00000
1201.00,7.98072,25.018206,0.000243,25.035541,0.0403,-0.083,7.98072,0.00000
@7,2.0000,4.0, 1200.019 
1202.00,7.98070,25.018192,0.000241,25.035523,0.0403,-0.083,7.98070,0.00000
1203.00,7.95812,25.018189,0.000237,25.035503,0.0403,-0.082,7.95812,0.00000
1204.00,7.83832,25.018116,0.000236,25.035464,0.0403,-0.082,7.83832,0.00000
1205.00,7.59950,25.018125,0.000238,25.035472,0.0404,-0.082,7.59950,0.00000
1206.00,7.26085,25.018039,0.000238,25.035374,0.0404,-0.082,7.26085,0.00000
1207.00,6.86840,25.018073,0.000242,25.035367,0.0404,-0.082,6.86840,0.00000
1208.00,6.52884,25.018097,0.000242,25.035311,0.0405,-0.082,6.52884,0.00000
1209.00,6.35059,25.018189,0.000244,25.035348,0.0405,-0.082,6.35059,0.00000
1210.00,6.35006,25.018258,0.000240,25.035349,0.0406,-0.082,6.35006,0.00000
1211.00,6.49406,25.018287,0.000236,25.035355,0.0406,-0.082,6.49406,0.00000
1212.00,6.72590,25.018280,0.000232,25.035384,0.0406,-0.081,6.72590,0.00000
1213.00,6.95233,25.018342,0.000239,25.035454,0.0407,-0.081,6.95233,0.00000
1214.00,7.13446,25.018336,0.000242,25.035463,0.0407,-0.081,7.13446,0.00000
1215.00,7.27331,25.018391,0.000244,25.035467,0.0408,-0.081,7.27331,0.00000
1216.00,7.38030,25.018396,0.000249,25.035422,0.0408,-0.082,7.38030,0.00000
1217.00,7.46339,25.018475,0.000257,25.035457,0.0408,-0.082,7.46339,0.00000
1218.00,7.53183,25.018468,0.000260,25.035515,0.0408,-0.082,7.53183,0.00000
1219.00,7.58810,25.018464,0.000260,25.035561,0.0408,-0.082,7.58810,0.00000
1220.00,7.63609,25.018328,0.000257,25.035485,0.0408,-0.082,7.63609,0.00000
1221.00,7.67729,25.018360,0.000258,25.035490,0.0408,-0.082,7.67729,0.00000
1222.00,7.71246,25.018331,0.000255,25.035441,0.0407,-0.081,7.71246,0.00000
1223.00,7.74168,25.018333,0.000252,25.035395,0.0407,-0.081,7.74168,0.00000
1224.00,7.76711,25.018307,0.000252,25.035312,0.0406,-0.081,7.76711,0.00000
1225.00,7.79018,25.018416,0.000253,25.035382,0.0406,-0.081,7.79018,0.00000
1226.00,7.81010,25.018467,0.000249,25.035417,0.0406,-0.081,7.81010,0.00000
1227.00,7.82854,25.018529,0.000249,25.035446,0.0406,-0.081,7.82854,0.00000
1228.00,7.84385,25.018536,0.000242,25.035400,0.0405,-0.081,7.84385,0.00000
1229.00,7.85814,25.018616,0.000238,25.035411,0.0404,-0.081,7.85814,0.00000
1230.00,7.87078,25.018667,0.000239,25.035390,0.0404,-0.081,7.87078,0.00000
1231.00,7.88194,25.018643,0.000242,25.035347,0.0403,-0.081,7.88194,0.00000
1232.00,7.89167,25.018652,0.000237,25.035327,0.0403,-0.080,7.89167,0.00000
1233.00,7.90127,25.018705,0.000237,25.035308,0.0402,-0.080,7.90127,0.00000
1234.00,7.90927,25.018771,0.000239,25.035331,0.0402,-0.080,7.90927,0.00000
1235.00,7.91582,25.018814,0.000242,25.035390,0.0402,-0.080,7.91582,0.00000
1236.00,7.92181,25.018833,0.000242,25.035384,0.0401,-0.080,7.92181,0.00000
1237.00,7.92719,25.018844,0.000243,25.035378,0.0401,-0.080,7.92719,0.00000
1238.00,7.93264,25.018851,0.000246,25.035423,0.0401,-0.080,7.93264,0.00000
1239.00,7.93754,25.018838,0.000244,25.035373,0.0401,-0.080,7.93754,0.00000
1240.00,7.94095,25.018817,0.000237,25.035317,0.0401,-0.080,7.94095,0.00000
1241.00,7.94492,25.018888,0.000235,25.035409,0.0401,-0.080,7.94492,0.00000
1242.00,7.94815,25.018936,0.000232,25.035447,0.0401,-0.080,7.94815,0.00000
1243.00,7.95103,25.019038,0.000236,25.035478,0.0401,-0.080,7.95103,0.00000
1244.00,7.95253,25.019132,0.000238,25.035560,0.0401,-0.080,7.95253,0.00000
1245.00,7.95578,25.019231,0.000243,25.035641,0.0401,-0.080,7.95578,0.00000
1246.00,7.95677,25.019328,0.000249,25.035618,0.0401,-0.080,7.95677,0.00000
1247.00,7.95829,25.019382,0.000257,25.035577,0.0401,-0.080,7.95829,0.00000
1248.00,7.95868,25.019393,0.000253,25.035500,0.0400,-0.080,7.95868,0.00000
1249.00,7.96002,25.019452,0.000253,25.035465,0.0400,-0.080,7.96002,0.00000
1250.00,7.96078,25.019480,0.000255,25.035405,0.0399,-0.080,7.96078,0.00000
1251.00,7.96290,25.019471,0.000246,25.035423,0.0399,-0.080,7.96290,0.00000
1252.00,7.96469,25.019472,0.000243,25.035453,0.0398,-0.080,7.96469,0.00000
1253.00,7.96752,25.019514,0.000248,25.035505,0.0397,-0.080,7.96752,0.00000
1254.00,7.96914,25.019521,0.000252,25.035565,0.0397,-0.080,7.96914,0.00000
1255.00,7.96982,25.019578,0.000248,25.035591,0.0396,-0.080,7.96982,0.00000
1256.00,7.96928,25.019642,0.000253,25.035579,0.0396,-0.080,7.96928,0.00000
1257.00,7.96869,25.019688,0.000253,25.035550,0.0395,-0.079,7.96869,0.00000
1258.00,7.96797,25.019704,0.000253,25.035526,0.0395,-0.079,7.96797,0.00000
1259.00,7.96765,25.019774,0.000252,25.035495,0.0394,-0.079,7.96765,0.00000
1260.00,7.96825,25.019768,0.000252,25.035479,0.0394,-0.079,7.96825,0.00000
1261.00,7.96966,25.019763,0.000248,25.035493,0.0393,-0.079,7.96966,0.00000
1262.00,7.96977,25.019848,0.000250,25.035546,0.0393,-0.079,7.96977,0.00000
1263.00,7.96945,25.019943,0.000249,25.035613,0.0393,-0.079,7.96945,0.00000
1264.00,7.96978,25.019977,0.000246,25.035613,0.0392,-0.079,7.96978,0.00000
1265.00,7.96988,25.020047,0.000246,25.035627,0.0392,-0.079,7.96988,0.00000
1266.00,7.96946,25.020137,0.000252,25.035607,0.0392,-0.079,7.96946,0.00000
1267.00,7.97022,25.020113,0.000254,25.035550,0.0391,-0.078,7.97022,0.00000
1268.00,7.97126,25.020091,0.000252,25.035502,0.0391,-0.078,7.97126,0.00000
1269.00,7.97254,25.020063,0.000257,25.035508,0.0390,-0.078,7.97254,0.00000
1270.00,7.97339,25.020033,0.000259,25.035504,0.0390,-0.078,7.97339,0.00000
1271.00,7.97467,25.019969,0.000260,25.035501,0.0389,-0.078,7.97467,0.00000
1272.00,7.97547,25.020014,0.000256,25.035532,0.0389,-0.078,7.97547,0.00000
1273.00,7.97548,25.019966,0.000251,25.035536,0.0389,-0.078,7.97548,0.00000
1274.00,7.97515,25.019906,0.000245,25.035476,0.0388,-0.078,7.97515,0.00000
1275.00,7.97424,25.019918,0.000246,25.035435,0.0387,-0.078,7.97424,0.00000
1276.00,7.97390,25.019914,0.000240,25.035402,0.0387,-0.078,7.97390,0.00000
1277.00,7.97352,25.019897,0.000238,25.035394,0.0386,-0.078,7.97352,0.00000
1278.00,7.97407,25.019941,0.000245,25.035365,0.0385,-0.078,7.97407,0.00000
1279.00,7.97552,25.020017,0.000247,25.035392,0.0385,-0.078,7.97552,0.00000
1280.00,7.97624,25.020034,0.000241,25.035386,0.0384,-0.077,7.97624,0.00000
1281.00,7.97508,25.020072,0.000246,25.035425,0.0383,-0.077,7.97508,0.00000
1282.00,7.97458,25.020087,0.000242,25.035414,0.0383,-0.077,7.97458,0.00000
1283.00,7.97470,25.020113,0.000241,25.035437,0.0382,-0.077,7.97470,0.00000
1284.00,7.97455,25.020193,0.000243,25.035442,0.0381,-0.077,7.97455,0.00000
1285.00,7.97545,25.020227,0.000244,25.035446,0.0381,-0.077,7.97545,0.00000
1286.00,7.97675,25.020332,0.000242,25.035491,0.0380,-0.077,7.97675,0.00000
1287.00,7.97742,25.020419,0.000250,25.035508,0.0380,-0.077,7.97742,0.00000
1288.00,7.97791,25.020481,0.000249,25.035520,0.0379,-0.077,7.97791,0.00000
1289.00,7.97617,25.020470,0.000245,25.035538,0.0378,-0.077,7.97617,0.00000
1290.00,7.97588,25.020484,0.000245,25.035577,0.0378,-0.077,7.97588,0.00000
1291.00,7.97684,25.020471,0.000251,25.035538,0.0377,-0.077,7.97684,0.00000
1292.00,7.97841,25.020482,0.000255,25.035512,0.0376,-0.077,7.97841,0.00000
1293.00,7.97886,25.020520,0.000261,25.035523,0.0375,-0.077,7.97886,0.00000
1294.00,7.97983,25.020561,0.000261,25.035461,0.0375,-0.077,7.97983,0.00000
1295.00,7.97947,25.020635,0.000259,25.035437,0.0374,-0.077,7.97947,0.00000
1296.00,7.97968,25.020660,0.000256,25.035408,0.0373,-0.077,7.97968,0.00000
1297.00,7.97924,25.020644,0.000249,25.035341,0.0373,-0.077,7.97924,0.00000
1298.00,7.97936,25.020625,0.000240,25.035263,0.0372,-0.076,7.97936,0.00000
1299.00,7.97971,25.020683,0.000233,25.035313,0.0371,-0.076,7.97971,0.00000
1300.00,7.98012,25.020705,0.000234,25.035261,0.0371,-0.076,7.98012,0.00000
1301.00,7.97965,25.020792,0.000233,25.035266,0.0371,-0.076,7.97965,0.00000
1302.00,7.97949,25.020862,0.000232,25.035367,0.0370,-0.076,7.97949,0.00000
1303.00,7.97916,25.020993,0.000235,25.035458,0.0370,-0.076,7.97916,0.00000
1304.00,7.97935,25.021025,0.000245,25.035480,0.0369,-0.076,7.97935,0.00000
1305.00,7.98029,25.021072,0.000245,25.035549,0.0368,-0.076,7.98029,0.00000
1306.00,7.98072,25.021094,0.000243,25.035550,0.0368,-0.076,7.98072,0.00000
1307.00,7.98140,25.021179,0.000246,25.035541,0.0367,-0.075,7.98140,0.00000
1308.00,7.98174,25.021208,0.000248,25.035546,0.0367,-0.075,7.98174,0.00000
1309.00,7.98128,25.021184,0.000251,25.035532,0.0367,-0.076,7.98128,0.00000
1310.00,7.97964,25.021178,0.000255,25.035469,0.0366,-0.076,7.97964,0.00000
1311.00,7.97774,25.021230,0.000258,25.035522,0.0366,-0.076,7.97774,0.00000
1312.00,7.97630,25.021225,0.000256,25.035498,0.0366,-0.076,7.97630,0.00000
1313.00,7.97626,25.021180,0.000252,25.035409,0.0366,-0.076,7.97626,0.00000
1314.00,7.97788,25.021270,0.000243,25.035379,0.0365,-0.075,7.97788,0.00000
1315.00,7.97929,25.021379,0.000237,25.035426,0.0365,-0.075,7.97929,0.00000
1316.00,7.98093,25.021379,0.000233,25.035350,0.0365,-0.075,7.98093,0.00000
1317.00,7.98140,25.021430,0.000239,25.035368,0.0365,-0.075,7.98140,0.00000
1318.00,7.98094,25.021537,0.000240,25.035423,0.0365,-0.075,7.98094,0.00000
1319.00,7.97962,25.021564,0.000242,25.035422,0.0364,-0.075,7.97962,0.00000
1320.00,7.97892,25.021538,0.000240,25.035414,0.0364,-0.075,7.97892,0.00000
1321.00,7.97849,25.021607,0.000238,25.035495,0.0364,-0.075,7.97849,0.00000
1322.00,7.97938,25.021660,0.000228,25.035493,0.0363,-0.074,7.97938,0.00000
1323.00,7.97929,25.021661,0.000227,25.035497,0.0363,-0.074,7.97929,0.00000
1324.00,7.97971,25.021657,0.000232,25.035516,0.0362,-0.074,7.97971,0.00000
1325.00,7.97986,25.021706,0.000233,25.035558,0.0362,-0.074,7.97986,0.00000
1326.00,7.97950,25.021702,0.000231,25.035497,0.0362,-0.074,7.97950,0.00000
1327.00,7.97892,25.021681,0.000234,25.035517,0.0361,-0.074,7.97892,0.00000
1328.00,7.97874,25.021736,0.000236,25.035516,0.0361,-0.074,7.97874,0.00000
1329.00,7.97811,25.021799,0.000233,25.035484,0.0361,-0.074,7.97811,0.00000
1330.00,7.97849,25.021913,0.000234,25.035527,0.0361,-0.074,7.97849,0.00000
1331.00,7.97932,25.021907,0.000245,25.035505,0.0360,-0.074,7.97932,0.00000
1332.00,7.97934,25.021982,0.000250,25.035547,0.0360,-0.074,7.97934,0.00000
1333.00,7.97857,25.021977,0.000249,25.035545,0.0360,-0.074,7.97857,0.00000
1334.00,7.97926,25.022010,0.000250,25.035575,0.0360,-0.074,7.97926,0.00000
1335.00,7.97898,25.022064,0.000252,25.035556,0.0360,-0.074,7.97898,0.00000
1336.00,7.97831,25.022179,0.000247,25.035586,0.0360,-0.074,7.97831,0.00000
1337.00,7.98021,25.022162,0.000245,25.035534,0.0360,-0.074,7.98021,0.00000
1338.00,7.98162,25.022177,0.000248,25.035521,0.0360,-0.074,7.98162,0.00000
1339.00,7.98257,25.022158,0.000248,25.035459,0.0360,-0.074,7.98257,0.00000
1340.00,7.98253,25.022091,0.000245,25.035411,0.0360,-0.074,7.98253,0.00000
1341.00,7.98333,25.022121,0.000245,25.035459,0.0360,-0.073,7.98333,0.00000
1342.00,7.98171,25.022173,0.000243,25.035467,0.0360,-0.073,7.98171,0.00000
1343.00,7.98116,25.022264,0.000243,25.035505,0.0360,-0.073,7.98116,0.00000
1344.00,7.97982,25.022348,0.000243,25.035560,0.0360,-0.073,7.97982,0.00000
1345.00,7.98069,25.022405,0.000249,25.035607,0.0361,-0.073,7.98069,0.00000
1346.00,7.98004,25.022325,0.000252,25.035500,0.0362,-0.073,7.98004,0.00000
1347.00,7.97969,25.022320,0.000257,25.035496,0.0363,-0.073,7.97969,0.00000
1348.00,7.98002,25.022297,0.000254,25.035471,0.0364,-0.073,7.98002,0.00000
1349.00,7.98037,25.022326,0.000252,25.035509,0.0365,-0.073,7.98037,0.00000
1350.00,7.97893,25.022361,0.000248,25.035512,0.0365,-0.073,7.97893,0.00000
1351.00,7.97950,25.022399,0.000243,25.035545,0.0366,-0.073,7.97950,0.00000
1352.00,7.98026,25.022483,0.000239,25.035585,0.0367,-0.072,7.98026,0.00000
1353.00,7.98089,25.022532,0.000241,25.035588,0.0368,-0.072,7.98089,0.00000
1354.00,7.98030,25.022573,0.000242,25.035565,0.0369,-0.073,7.98030,0.00000
1355.00,7.98124,25.022570,0.000241,25.035504,0.0370,-0.072,7.98124,0.00000
1356.00,7.98156,25.022662,0.000232,25.035476,0.0371,-0.072,7.98156,0.00000
1357.00,7.98186,25.022661,0.000229,25.035445,0.0371,-0.072,7.98186,0.00000
1358.00,7.98159,25.022665,0.000226,25.035405,0.0372,-0.072,7.98159,0.00000
1359.00,7.98190,25.022682,0.000221,25.035384,0.0372,-0.072,7.98190,0.00000
1360.00,7.98143,25.022668,0.000222,25.035323,0.0373,-0.072,7.98143,0.00000
1361.00,7.98013,25.022670,0.000231,25.035411,0.0374,-0.072,7.98013,0.00000
1362.00,7.97883,25.022721,0.000237,25.035450,0.0374,-0.072,7.97883,0.00000
1363.00,7.97845,25.022738,0.000234,25.035489,0.0375,-0.072,7.97845,0.00000
1364.00,7.97852,25.022707,0.000235,25.035459,0.0375,-0.072,7.97852,0.00000
1365.00,7.97881,25.022756,0.000228,25.035469,0.0376,-0.071,7.97881,0.00000
1366.00,7.98009,25.022764,0.000226,25.035413,0.0377,-0.071,7.98009,0.00000
1367.00,7.98005,25.022793,0.000220,25.035364,0.0378,-0.071,7.98005,0.00000
1368.00,7.98021,25.022859,0.000221,25.035356,0.0379,-0.071,7.98021,0.00000
1369.00,7.98021,25.022895,0.000221,25.035352,0.0380,-0.071,7.98021,0.00000
1370.00,7.98142,25.022945,0.000232,25.035440,0.0381,-0.071,7.98142,0.00000
1371.00,7.98080,25.023012,0.000231,25.035472,0.0382,-0.071,7.98080,0.00000
1372.00,7.98143,25.023009,0.000234,25.035476,0.0384,-0.071,7.98143,0.00000
1373.00,7.98177,25.023057,0.000230,25.035498,0.0385,-0.071,7.98177,0.00000
1374.00,7.98213,25.023050,0.000232,25.035492,0.0386,-0.071,7.98213,0.00000
1375.00,7.98134,25.023032,0.000223,25.035444,0.0387,-0.070,7.98134,0.00000
1376.00,7.98210,25.022999,0.000225,25.035362,0.0388,-0.070,7.98210,0.00000
1377.00,7.98211,25.022961,0.000225,25.035264,0.0389,-0.070,7.98211,0.00000
1378.00,7.98177,25.022964,0.000235,25.035267,0.0391,-0.070,7.98177,0.00000
1379.00,7.98110,25.023040,0.000235,25.035310,0.0392,-0.070,7.98110,0.00000
1380.00,7.98220,25.023045,0.000240,25.035287,0.0394,-0.070,7.98220,0.00000
1381.00,7.98164,25.023076,0.000242,25.035310,0.0396,-0.071,7.98164,0.00000
@8,2.0000,4.0, 1380.106 
1382.00,7.98162,25.023156,0.000243,25.035398,0.0397,-0.071,7.98162,0.00000
1383.00,7.97155,25.023146,0.000239,25.035356,0.0399,-0.071,7.97155,0.00000
1384.00,7.89918,25.023145,0.000236,25.035301,0.0401,-0.070,7.89918,0.00000
1385.00,7.73210,25.023225,0.000232,25.035290,0.0403,-0.070,7.73210,0.00000
1386.00,7.48613,25.023257,0.000231,25.035268,0.0404,-0.070,7.48613,0.00000
1387.00,7.18986,25.023200,0.000222,25.035183,0.0406,-0.070,7.18986,0.00000
1388.00,6.91621,25.023198,0.000222,25.035153,0.0407,-0.070,6.91621,0.00000
1389.00,6.75201,25.023208,0.000221,25.035138,0.0409,-0.070,6.75201,0.00000
1390.00,6.72548,25.023188,0.000225,25.035134,0.0410,-0.070,6.72548,0.00000
1391.00,6.81282,25.023191,0.000218,25.035126,0.0412,-0.070,6.81282,0.00000
1392.00,6.97678,25.023259,0.000224,25.035169,0.0414,-0.070,6.97678,0.00000
1393.00,7.14832,25.023353,0.000224,25.035184,0.0415,-0.070,7.14832,0.00000
1394.00,7.28863,25.023405,0.000229,25.035236,0.0417,-0.070,7.28863,0.00000
1395.00,7.39582,25.023415,0.000223,25.035189,0.0419,-0.069,7.39582,0.00000
1396.00,7.48070,25.023432,0.000229,25.035197,0.0421,-0.069,7.48070,0.00000
1397.00,7.54828,25.023427,0.000233,25.035133,0.0422,-0.069,7.54828,0.00000
1398.00,7.60387,25.023396,0.000225,25.035145,0.0424,-0.069,7.60387,0.00000
1399.00,7.65127,25.023422,0.000221,25.035145,0.0425,-0.069,7.65127,0.00000
1400.00,7.69206,25.023485,0.000224,25.035224,0.0427,-0.069,7.69206,0.00000
1401.00,7.72616,25.023570,0.000228,25.035240,0.0428,-0.069,7.72616,0.00000
1402.00,7.75442,25.023639,0.000218,25.035283,0.0430,-0.069,7.75442,0.00000
1403.00,7.77813,25.023671,0.000227,25.035304,0.0433,-0.069,7.77813,0.00000
1404.00,7.79851,25.023638,0.000230,25.035259,0.0435,-0.069,7.79851,0.00000
1405.00,7.81601,25.023649,0.000227,25.035166,0.0437,-0.069,7.81601,0.00000
1406.00,7.83174,25.023641,0.000226,25.035182,0.0439,-0.069,7.83174,0.00000
1407.00,7.84605,25.023653,0.000231,25.035231,0.0442,-0.069,7.84605,0.00000
1408.00,7.85850,25.023690,0.000223,25.035176,0.0444,-0.069,7.85850,0.00000
1409.00,7.86932,25.023771,0.000219,25.035155,0.0447,-0.068,7.86932,0.00000
1410.00,7.87988,25.023864,0.000226,25.035223,0.0449,-0.068,7.87988,0.00000
1411.00,7.88897,25.023932,0.000225,25.035227,0.0451,-0.068,7.88897,0.00000
1412.00,7.89735,25.023991,0.000223,25.035181,0.0453,-0.068,7.89735,0.00000
1413.00,7.90527,25.024034,0.000226,25.035163,0.0456,-0.068,7.90527,0.00000
1414.00,7.91219,25.024084,0.000227,25.035241,0.0458,-0.068,7.91219,0.00000
1415.00,7.91804,25.024045,0.000223,25.035277,0.0462,-0.068,7.91804,0.00000
1416.00,7.92425,25.024086,0.000220,25.035271,0.0465,-0.068,7.92425,0.00000
1417.00,7.92972,25.024091,0.000216,25.035243,0.0468,-0.068,7.92972,0.00000
1418.00,7.93359,25.024135,0.000214,25.035270,0.0471,-0.068,7.93359,0.00000
1419.00,7.93699,25.024076,0.000211,25.035146,0.0474,-0.068,7.93699,0.00000
1420.00,7.94065,25.024128,0.000209,25.035053,0.0476,-0.067,7.94065,0.00000
1421.00,7.94281,25.024122,0.000214,25.034959,0.0479,-0.068,7.94281,0.00000
1422.00,7.94492,25.024180,0.000223,25.034985,0.0483,-0.068,7.94492,0.00000
1423.00,7.94736,25.024183,0.000224,25.034971,0.0486,-0.068,7.94736,0.00000
1424.00,7.95024,25.024290,0.000231,25.035099,0.0489,-0.068,7.95024,0.00000
1425.00,7.95295,25.024359,0.000232,25.035218,0.0492,-0.068,7.95295,0.00000
1426.00,7.95485,25.024417,0.000228,25.035346,0.0494,-0.068,7.95485,0.00000
1427.00,7.95711,25.024459,0.000229,25.035380,0.0497,-0.068,7.95711,0.00000
1428.00,7.95977,25.024506,0.000227,25.035476,0.0499,-0.068,7.95977,0.00000
1429.00,7.96170,25.024521,0.000227,25.035421,0.0502,-0.067,7.96170,0.00000
1430.00,7.96180,25.024477,0.000228,25.035331,0.0504,-0.067,7.96180,0.00000
1431.00,7.96315,25.024472,0.000227,25.035210,0.0506,-0.067,7.96315,0.00000
1432.00,7.96303,25.024539,0.000222,25.035158,0.0508,-0.067,7.96303,0.00000
1433.00,7.96329,25.024610,0.000223,25.035102,0.0511,-0.067,7.96329,0.00000
1434.00,7.96379,25.024694,0.000222,25.035140,0.0512,-0.067,7.96379,0.00000
1435.00,7.96482,25.024765,0.000221,25.035181,0.0514,-0.067,7.96482,0.00000
1436.00,7.96458,25.024832,0.000222,25.035289,0.0516,-0.067,7.96458,0.00000
1437.00,7.96565,25.024835,0.000225,25.035355,0.0517,-0.067,7.96565,0.00000
1438.00,7.96527,25.024812,0.000222,25.035381,0.0519,-0.067,7.96527,0.00000
1439.00,7.96417,25.024801,0.000217,25.035341,0.0520,-0.067,7.96417,0.00000
1440.00,7.96440,25.024830,0.000219,25.035322,0.0521,-0.067,7.96440,0.00000
1441.00,7.96488,25.024950,0.000212,25.035337,0.0523,-0.066,7.96488,0.00000
1442.00,7.96550,25.025020,0.000207,25.035322,0.0524,-0.066,7.96550,0.00000
1443.00,7.96678,25.025071,0.000207,25.035279,0.0525,-0.066,7.96678,0.00000
1444.00,7.96771,25.025142,0.000212,25.035281,0.0526,-0.066,7.96771,0.00000
1445.00,7.96826,25.025208,0.000209,25.035287,0.0526,-0.066,7.96826,0.00000
1446.00,7.96906,25.025108,0.000213,25.035185,0.0527,-0.066,7.96906,0.00000
1447.00,7.96868,25.025130,0.000215,25.035191,0.0527,-0.066,7.96868,0.00000
1448.00,7.96869,25.025143,0.000218,25.035194,0.0527,-0.066,7.96869,0.00000
1449.00,7.96965,25.025142,0.000215,25.035211,0.0528,-0.066,7.96965,0.00000
1450.00,7.97038,25.025137,0.000215,25.035237,0.0528,-0.066,7.97038,0.00000
1451.00,7.97084,25.025160,0.000216,25.035280,0.0529,-0.066,7.97084,0.00000
1452.00,7.97145,25.025088,0.000216,25.035249,0.0529,-0.066,7.97145,0.00000
1453.00,7.97136,25.025096,0.000212,25.035272,0.0529,-0.065,7.97136,0.00000
1454.00,7.97051,25.025182,0.000214,25.035308,0.0529,-0.065,7.97051,0.00000
1455.00,7.96989,25.025261,0.000219,25.035349,0.0529,-0.065,7.96989,0.00000
1456.00,7.97037,25.025308,0.000221,25.035384,0.0529,-0.065,7.97037,0.00000
1457.00,7.97055,25.025358,0.000221,25.035368,0.0528,-0.065,7.97055,0.00000
1458.00,7.97113,25.025407,0.000223,25.035342,0.0528,-0.065,7.97113,0.00000
1459.00,7.97295,25.025390,0.000222,25.035343,0.0528,-0.065,7.97295,0.00000
1460.00,7.97392,25.025443,0.000215,25.035391,0.0528,-0.065,7.97392,0.00000
1461.00,7.97364,25.025527,0.000212,25.035464,0.0528,-0.065,7.97364,0.00000
1462.00,7.97464,25.025615,0.000210,25.035517,0.0528,-0.064,7.97464,0.00000
1463.00,7.97506,25.025619,0.000217,25.035474,0.0528,-0.064,7.97506,0.00000
1464.00,7.97458,25.025588,0.000222,25.035396,0.0528,-0.064,7.97458,0.00000
1465.00,7.97484,25.025550,0.000223,25.035312,0.0527,-0.064,7.97484,0.00000
1466.00,7.97605,25.025560,0.000226,25.035247,0.0527,-0.064,7.97605,0.00000
1467.00,7.97550,25.025589,0.000231,25.035244,0.0527,-0.064,7.97550,0.00000
1468.00,7.97489,25.025672,0.000226,25.035324,0.0527,-0.064,7.97489,0.00000
1469.00,7.97375,25.025749,0.000223,25.035368,0.0527,-0.064,7.97375,0.00000
1470.00,7.97369,25.025766,0.000230,25.035319,0.0527,-0.064,7.97369,0.00000
1471.00,7.97236,25.025763,0.000232,25.035321,0.0526,-0.064,7.97236,0.00000
1472.00,7.97195,25.025808,0.000231,25.035320,0.0525,-0.064,7.97195,0.00000
1473.00,7.97226,25.025854,0.000232,25.035272,0.0525,-0.064,7.97226,0.00000
1474.00,7.97334,25.025898,0.000231,25.035261,0.0524,-0.064,7.97334,0.00000
1475.00,7.97306,25.026024,0.000227,25.035392,0.0524,-0.064,7.97306,0.00000
1476.00,7.97326,25.026097,0.000223,25.035433,0.0523,-0.064,7.97326,0.00000
1477.00,7.97391,25.026117,0.000223,25.035474,0.0522,-0.063,7.97391,0.00000
1478.00,7.97439,25.026121,0.000226,25.035518,0.0521,-0.063,7.97439,0.00000
1479.00,7.97521,25.026134,0.000226,25.035540,0.0520,-0.063,7.97521,0.00000
1480.00,7.97484,25.026099,0.000226,25.035491,0.0519,-0.063,7.97484,0.00000
1481.00,7.97480,25.026109,0.000227,25.035476,0.0518,-0.063,7.97480,0.00000
1482.00,7.97477,25.026139,0.000230,25.035468,0.0518,-0.063,7.97477,0.00000
1483.00,7.97539,25.026187,0.000224,25.035522,0.0517,-0.063,7.97539,0.00000
1484.00,7.97518,25.026209,0.000230,25.035555,0.0516,-0.063,7.97518,0.00000
1485.00,7.97552,25.026246,0.000229,25.035500,0.0515,-0.063,7.97552,0.00000
1486.00,7.97600,25.026285,0.000229,25.035493,0.0513,-0.063,7.97600,0.00000
1487.00,7.97611,25.026287,0.000226,25.035465,0.0512,-0.063,7.97611,0.00000
1488.00,7.97572,25.026268,0.000230,25.035392,0.0511,-0.063,7.97572,0.00000
1489.00,7.97588,25.026304,0.000224,25.035375,0.0509,-0.063,7.97588,0.00000
1490.00,7.97648,25.026313,0.000223,25.035441,0.0508,-0.063,7.97648,0.00000
1491.00,7.97720,25.026283,0.000217,25.035377,0.0507,-0.063,7.97720,0.00000
1492.00,7.97702,25.026327,0.000215,25.035420,0.0506,-0.062,7.97702,0.00000
1493.00,7.97652,25.026403,0.000212,25.035471,0.0505,-0.062,7.97652,0.00000
1494.00,7.97706,25.026436,0.000215,25.035491,0.0505,-0.062,7.97706,0.00000
1495.00,7.97742,25.026442,0.000219,25.035398,0.0504,-0.062,7.97742,0.00000
1496.00,7.97763,25.026542,0.000228,25.035443,0.0503,-0.062,7.97763,0.00000
1497.00,7.97769,25.026547,0.000232,25.035319,0.0502,-0.062,7.97769,0.00000
1498.00,7.97748,25.026598,0.000236,25.035312,0.0501,-0.062,7.97748,0.00000
1499.00,7.97748,25.026648,0.000236,25.035287,0.0500,-0.062,7.97748,0.00000
1500.00,7.97755,25.026731,0.000236,25.035305,0.0500,-0.062,7.97755,0.00000
1501.00,7.97703,25.026732,0.000231,25.035272,0.0499,-0.062,7.97703,0.00000
1502.00,7.97753,25.026775,0.000226,25.035315,0.0498,-0.062,7.97753,0.00000
1503.00,7.97805,25.026783,0.000221,25.035283,0.0497,-0.062,7.97805,0.00000
1504.00,7.97711,25.026793,0.000222,25.035296,0.0496,-0.062,7.97711,0.00000
1505.00,7.97544,25.026808,0.000225,25.035396,0.0495,-0.062,7.97544,0.00000
1506.00,7.97506,25.026870,0.000226,25.035438,0.0495,-0.062,7.97506,0.00000
1507.00,7.97519,25.026826,0.000230,25.035358,0.0494,-0.062,7.97519,0.00000
1508.00,7.97481,25.026812,0.000230,25.035291,0.0494,-0.062,7.97481,0.00000
1509.00,7.97451,25.026817,0.000226,25.035290,0.0493,-0.062,7.97451,0.00000
1510.00,7.97591,25.026825,0.000222,25.035165,0.0492,-0.061,7.97591,0.00000
1511.00,7.97660,25.026779,0.000218,25.035130,0.0492,-0.061,7.97660,0.00000
1512.00,7.97716,25.026788,0.000221,25.035170,0.0491,-0.061,7.97716,0.00000
1513.00,7.97828,25.026811,0.000223,25.035224,0.0491,-0.061,7.97828,0.00000
1514.00,7.97938,25.026769,0.000227,25.035138,0.0490,-0.061,7.97938,0.00000
1515.00,7.97939,25.026760,0.000227,25.035129,0.0490,-0.061,7.97939,0.00000
1516.00,7.97911,25.026828,0.000230,25.035125,0.0489,-0.061,7.97911,0.00000
1517.00,7.97853,25.026976,0.000231,25.035166,0.0489,-0.061,7.97853,0.00000
1518.00,7.97860,25.027026,0.000230,25.035165,0.0488,-0.061,7.97860,0.00000
1519.00,7.97925,25.027093,0.000227,25.035195,0.0488,-0.061,7.97925,0.00000
1520.00,7.97840,25.027133,0.000226,25.035269,0.0488,-0.061,7.97840,0.00000
1521.00,7.97778,25.027153,0.000227,25.035283,0.0487,-0.061,7.97778,0.00000
1522.00,7.97830,25.027162,0.000223,25.035264,0.0487,-0.061,7.97830,0.00000
1523.00,7.97848,25.027151,0.000227,25.035199,0.0487,-0.061,7.97848,0.00000
1524.00,7.97772,25.027178,0.000225,25.035179,0.0487,-0.061,7.97772,0.00000
1525.00,7.97858,25.027158,0.000223,25.035108,0.0487,-0.060,7.97858,0.00000
1526.00,7.97912,25.027181,0.000223,25.035116,0.0487,-0.060,7.97912,0.00000
1527.00,7.97865,25.027173,0.000229,25.035151,0.0486,-0.060,7.97865,0.00000
1528.00,7.97748,25.027206,0.000229,25.035192,0.0485,-0.060,7.97748,0.00000
1529.00,7.97706,25.027282,0.000229,25.035206,0.0485,-0.060,7.97706,0.00000
1530.00,7.97727,25.027338,0.000227,25.035173,0.0484,-0.060,7.97727,0.00000
1531.00,7.97773,25.027368,0.000226,25.035113,0.0484,-0.060,7.97773,0.00000
1532.00,7.97703,25.027422,0.000219,25.035068,0.0484,-0.060,7.97703,0.00000
1533.00,7.97707,25.027550,0.000214,25.035077,0.0483,-0.060,7.97707,0.00000
1534.00,7.97745,25.027567,0.000219,25.035098,0.0483,-0.060,7.97745,0.00000
1535.00,7.97700,25.027639,0.000227,25.035172,0.0482,-0.060,7.97700,0.00000
1536.00,7.97723,25.027676,0.000229,25.035215,0.0482,-0.060,7.97723,0.00000
1537.00,7.97841,25.027649,0.000231,25.035220,0.0482,-0.060,7.97841,0.00000
1538.00,7.97912,25.027573,0.000234,25.035199,0.0481,-0.060,7.97912,0.00000
1539.00,7.97907,25.027591,0.000230,25.035156,0.0481,-0.060,7.97907,0.00000
1540.00,7.97882,25.027609,0.000229,25.035154,0.0481,-0.060,7.97882,0.00000
1541.00,7.97759,25.027627,0.000228,25.035147,0.0480,-0.060,7.97759,0.00000
1542.00,7.97759,25.027686,0.000225,25.035143,0.0480,-0.060,7.97759,0.00000
1543.00,7.97769,25.027747,0.000230,25.035131,0.0479,-0.060,7.97769,0.00000
1544.00,7.97714,25.027832,0.000233,25.035192,0.0479,-0.060,7.97714,0.00000
1545.00,7.97743,25.027922,0.000226,25.035224,0.0478,-0.059,7.97743,0.00000
1546.00,7.97852,25.027977,0.000227,25.035258,0.0478,-0.059,7.97852,0.00000
1547.00,7.97818,25.028009,0.000236,25.035267,0.0477,-0.060,7.97818,0.00000
1548.00,7.97706,25.028031,0.000229,25.035263,0.0476,-0.059,7.97706,0.00000
1549.00,7.97718,25.028019,0.000226,25.035243,0.0476,-0.059,7.97718,0.00000
1550.00,7.97740,25.027945,0.000229,25.035169,0.0476,-0.059,7.97740,0.00000
1551.00,7.97724,25.028001,0.000225,25.035192,0.0475,-0.059,7.97724,0.00000
1552.00,7.97742,25.028036,0.000222,25.035229,0.0475,-0.059,7.97742,0.00000
1553.00,7.97834,25.028042,0.000226,25.035236,0.0475,-0.059,7.97834,0.00000
1554.00,7.97739,25.028099,0.000225,25.035277,0.0474,-0.059,7.97739,0.00000
1555.00,7.97753,25.028156,0.000222,25.035272,0.0474,-0.058,7.97753,0.00000
1556.00,7.97678,25.028152,0.000223,25.035234,0.0473,-0.058,7.97678,0.00000
1557.00,7.97654,25.028254,0.000221,25.035305,0.0473,-0.058,7.97654,0.00000
1558.00,7.97695,25.028300,0.000223,25.035319,0.0473,-0.058,7.97695,0.00000
1559.00,7.97765,25.028366,0.000226,25.035276,0.0472,-0.058,7.97765,0.00000
1560.00,7.97739,25.028440,0.000231,25.035323,0.0471,-0.058,7.97739,0.00000
1561.00,7.97790,25.028448,0.000233,25.035327,0.0470,-0.058,7.97790,0.00000
@9,2.0000,4.0, 1560.066 
1562.00,7.97723,25.028402,0.000232,25.035242,0.0469,-0.058,7.97723,0.00000
1563.00,7.96945,25.028420,0.000228,25.035248,0.0468,-0.058,7.96945,0.00000
1564.00,7.91922,25.028287,0.000229,25.035199,0.0467,-0.058,7.91922,0.00000
1565.00,7.80336,25.028293,0.000231,25.035160,0.0466,-0.058,7.80336,0.00000
1566.00,7.63185,25.028274,0.000230,25.035140,0.0466,-0.058,7.63185,0.00000
1567.00,7.42547,25.028299,0.000235,25.035150,0.0465,-0.058,7.42547,0.00000
1568.00,7.23399,25.028321,0.000236,25.035127,0.0465,-0.058,7.23399,0.00000
1569.00,7.11771,25.028399,0.000236,25.035152,0.0464,-0.058,7.11771,0.00000
1570.00,7.09697,25.028360,0.000233,25.035071,0.0463,-0.058,7.09697,0.00000
1571.00,7.15692,25.028438,0.000239,25.035059,0.0462,-0.058,7.15692,0.00000
1572.00,7.27137,25.028512,0.000236,25.035025,0.0461,-0.058,7.27137,0.00000
1573.00,7.39197,25.028557,0.000237,25.035046,0.0461,-0.058,7.39197,0.00000
1574.00,7.49122,25.028619,0.000235,25.035029,0.0460,-0.057,7.49122,0.00000
1575.00,7.56879,25.028648,0.000231,25.035092,0.0459,-0.057,7.56879,0.00000
1576.00,7.62868,25.028648,0.000227,25.035108,0.0458,-0.057,7.62868,0.00000
1577.00,7.67649,25.028602,0.000231,25.035127,0.0457,-0.057,7.67649,0.00000
1578.00,7.71440,25.028589,0.000229,25.035122,0.0456,-0.057,7.71440,0.00000
1579.00,7.74645,25.028550,0.000226,25.035094,0.0456,-0.057,7.74645,0.00000
1580.00,7.77313,25.028641,0.000234,25.035181,0.0456,-0.057,7.77313,0.00000
1581.00,7.79525,25.028685,0.000230,25.035187,0.0456,-0.057,7.79525,0.00000
1582.00,7.81469,25.028740,0.000228,25.035135,0.0455,-0.057,7.81469,0.00000
1583.00,7.83243,25.028793,0.000229,25.035127,0.0455,-0.057,7.83243,0.00000
1584.00,7.84752,25.028857,0.000231,25.035154,0.0454,-0.057,7.84752,0.00000
1585.00,7.86056,25.028809,0.000231,25.035078,0.0453,-0.057,7.86056,0.00000
1586.00,7.87218,25.028870,0.000230,25.035095,0.0453,-0.057,7.87218,0.00000
1587.00,7.88079,25.028960,0.000228,25.035193,0.0452,-0.056,7.88079,0.00000
1588.00,7.88771,25.029060,0.000224,25.035222,0.0452,-0.056,7.88771,0.00000
1589.00,7.89460,25.029193,0.000226,25.035330,0.0451,-0.056,7.89460,0.00000
1590.00,7.90144,25.029314,0.000230,25.035354,0.0450,-0.056,7.90144,0.00000
1591.00,7.90789,25.029341,0.000234,25.035352,0.0449,-0.056,7.90789,0.00000
1592.00,7.91406,25.029342,0.000240,25.035290,0.0449,-0.056,7.91406,0.00000
1593.00,7.91953,25.029325,0.000245,25.035260,0.0448,-0.056,7.91953,0.00000
1594.00,7.92409,25.029294,0.000248,25.035202,0.0448,-0.056,7.92409,0.00000
1595.00,7.92865,25.029283,0.000241,25.035224,0.0447,-0.056,7.92865,0.00000
1596.00,7.93182,25.029353,0.000236,25.035236,0.0446,-0.056,7.93182,0.00000
1597.00,7.93478,25.029342,0.000233,25.035218,0.0445,-0.056,7.93478,0.00000
1598.00,7.93868,25.029333,0.000229,25.035215,0.0445,-0.056,7.93868,0.00000
1599.00,7.94093,25.029363,0.000227,25.035230,0.0444,-0.056,7.94093,0.00000
1600.00,7.94236,25.029379,0.000230,25.035210,0.0443,-0.056,7.94236,0.00000
1601.00,7.94447,25.029403,0.000231,25.035197,0.0442,-0.056,7.94447,0.00000
1602.00,7.94675,25.029482,0.000229,25.035237,0.0441,-0.055,7.94675,0.00000
1603.00,7.94848,25.029557,0.000235,25.035298,0.0439,-0.056,7.94848,0.00000
1604.00,7.95133,25.029678,0.000230,25.035331,0.0438,-0.055,7.95133,0.00000
1605.00,7.95323,25.029775,0.000228,25.035328,0.0437,-0.055,7.95323,0.00000
1606.00,7.95483,25.029830,0.000230,25.035334,0.0436,-0.055,7.95483,0.00000
1607.00,7.95588,25.029907,0.000233,25.035367,0.0435,-0.055,7.95588,0.00000
1608.00,7.95729,25.029981,0.000228,25.035402,0.0434,-0.055,7.95729,0.00000
1609.00,7.95716,25.029918,0.000235,25.035337,0.0433,-0.055,7.95716,0.00000
1610.00,7.95744,25.030005,0.000235,25.035411,0.0431,-0.055,7.95744,0.00000
1611.00,7.95881,25.030053,0.000235,25.035463,0.0430,-0.055,7.95881,0.00000
1612.00,7.96020,25.030086,0.000236,25.035506,0.0428,-0.055,7.96020,0.00000
1613.00,7.95947,25.030149,0.000237,25.035543,0.0427,-0.055,7.95947,0.00000
1614.00,7.96020,25.030213,0.000235,25.035541,0.0425,-0.055,7.96020,0.00000
1615.00,7.96057,25.030269,0.000236,25.035559,0.0424,-0.054,7.96057,0.00000
1616.00,7.96109,25.030218,0.000237,25.035556,0.0422,-0.054,7.96109,0.00000
1617.00,7.96159,25.030290,0.000235,25.035617,0.0421,-0.054,7.96159,0.00000
1618.00,7.96340,25.030245,0.000232,25.035488,0.0419,-0.054,7.96340,0.00000
1619.00,7.96429,25.030281,0.000228,25.035489,0.0417,-0.054,7.96429,0.00000
1620.00,7.96648,25.030278,0.000226,25.035437,0.0416,-0.054,7.96648,0.00000
1621.00,7.96759,25.030360,0.000220,25.035384,0.0414,-0.054,7.96759,0.00000
1622.00,7.96750,25.030330,0.000218,25.035308,0.0413,-0.053,7.96750,0.00000
1623.00,7.96686,25.030450,0.000223,25.035420,0.0412,-0.053,7.96686,0.00000
1624.00,7.96660,25.030566,0.000225,25.035540,0.0411,-0.053,7.96660,0.00000
1625.00,7.96482,25.030566,0.000230,25.035581,0.0410,-0.053,7.96482,0.00000
1626.00,7.96340,25.030633,0.000237,25.035635,0.0410,-0.053,7.96340,0.00000
1627.00,7.96399,25.030674,0.000245,25.035637,0.0409,-0.053,7.96399,0.00000
1628.00,7.96393,25.030672,0.000247,25.035559,0.0408,-0.053,7.96393,0.00000
1629.00,7.96477,25.030660,0.000253,25.035498,0.0408,-0.054,7.96477,0.00000
1630.00,7.96565,25.030740,0.000251,25.035535,0.0407,-0.054,7.96565,0.00000
1631.00,7.96567,25.030719,0.000248,25.035480,0.0407,-0.054,7.96567,0.00000
1632.00,7.96559,25.030721,0.000245,25.035449,0.0407,-0.053,7.96559,0.00000
1633.00,7.96670,25.030741,0.000239,25.035521,0.0406,-0.053,7.96670,0.00000
1634.00,7.96744,25.030715,0.000237,25.035548,0.0406,-0.053,7.96744,0.00000
1635.00,7.96853,25.030681,0.000231,25.035473,0.0405,-0.053,7.96853,0.00000
1636.00,7.96958,25.030694,0.000235,25.035482,0.0404,-0.053,7.96958,0.00000
1637.00,7.96933,25.030738,0.000240,25.035465,0.0404,-0.053,7.96933,0.00000
1638.00,7.96917,25.030794,0.000242,25.035475,0.0403,-0.053,7.96917,0.00000
1639.00,7.96846,25.030842,0.000242,25.035472,0.0403,-0.053,7.96846,0.00000
1640.00,7.96913,25.030852,0.000246,25.035462,0.0404,-0.053,7.96913,0.00000
1641.00,7.96933,25.030906,0.000247,25.035466,0.0404,-0.053,7.96933,0.00000
1642.00,7.96904,25.030954,0.000238,25.035558,0.0403,-0.053,7.96904,0.00000
1643.00,7.96932,25.030917,0.000238,25.035508,0.0403,-0.053,7.96932,0.00000
1644.00,7.97049,25.030951,0.000236,25.035474,0.0403,-0.053,7.97049,0.00000
1645.00,7.96884,25.031065,0.000238,25.035562,0.0403,-0.053,7.96884,0.00000
1646.00,7.96930,25.031067,0.000233,25.035567,0.0403,-0.052,7.96930,0.00000
1647.00,7.97098,25.031057,0.000237,25.035480,0.0403,-0.052,7.97098,0.00000
1648.00,7.97099,25.031176,0.000241,25.035535,0.0403,-0.053,7.97099,0.00000
1649.00,7.97047,25.031174,0.000240,25.035561,0.0403,-0.052,7.97047,0.00000
1650.00,7.97109,25.031137,0.000238,25.035520,0.0403,-0.052,7.97109,0.00000
1651.00,7.97048,25.031181,0.000241,25.035515,0.0403,-0.052,7.97048,0.00000
1652.00,7.96952,25.031208,0.000235,25.035480,0.0403,-0.052,7.96952,0.00000
1653.00,7.96956,25.031202,0.000228,25.035419,0.0403,-0.052,7.96956,0.00000
1654.00,7.97018,25.031222,0.000228,25.035360,0.0403,-0.052,7.97018,0.00000
1655.00,7.97081,25.031244,0.000232,25.035352,0.0403,-0.052,7.97081,0.00000
1656.00,7.97182,25.031194,0.000229,25.035295,0.0403,-0.052,7.97182,0.00000
1657.00,7.97250,25.031197,0.000229,25.035305,0.0403,-0.052,7.97250,0.00000
1658.00,7.97302,25.031190,0.000233,25.035326,0.0403,-0.052,7.97302,0.00000
1659.00,7.97261,25.031249,0.000234,25.035400,0.0403,-0.052,7.97261,0.00000
1660.00,7.97233,25.031285,0.000231,25.035405,0.0403,-0.052,7.97233,0.00000
1661.00,7.97210,25.031345,0.000228,25.035467,0.0403,-0.051,7.97210,0.00000
1662.00,7.97271,25.031286,0.000231,25.035441,0.0403,-0.051,7.97271,0.00000
1663.00,7.97271,25.031287,0.000231,25.035412,0.0403,-0.051,7.97271,0.00000
1664.00,7.97289,25.031274,0.000229,25.035317,0.0402,-0.051,7.97289,0.00000
1665.00,7.97293,25.031317,0.000231,25.035282,0.0402,-0.051,7.97293,0.00000
1666.00,7.97279,25.031342,0.000239,25.035241,0.0401,-0.051,7.97279,0.00000
1667.00,7.97178,25.031478,0.000242,25.035266,0.0401,-0.051,7.97178,0.00000
1668.00,7.97261,25.031550,0.000238,25.035281,0.0400,-0.051,7.97261,0.00000
1669.00,7.97344,25.031620,0.000238,25.035305,0.0399,-0.051,7.97344,0.00000
1670.00,7.97465,25.031588,0.000231,25.035278,0.0399,-0.051,7.97465,0.00000
1671.00,7.97482,25.031623,0.000226,25.035291,0.0398,-0.051,7.97482,0.00000
1672.00,7.97527,25.031613,0.000223,25.035264,0.0397,-0.051,7.97527,0.00000
1673.00,7.97380,25.031627,0.000224,25.035232,0.0396,-0.050,7.97380,0.00000
1674.00,7.97258,25.031622,0.000228,25.035221,0.0395,-0.050,7.97258,0.00000
1675.00,7.97093,25.031728,0.000231,25.035264,0.0395,-0.050,7.97093,0.00000
1676.00,7.97057,25.031798,0.000228,25.035284,0.0394,-0.050,7.97057,0.00000
1677.00,7.97072,25.031819,0.000227,25.035300,0.0393,-0.050,7.97072,0.00000
1678.00,7.97150,25.031865,0.000232,25.035340,0.0393,-0.050,7.97150,0.00000
1679.00,7.97167,25.031928,0.000226,25.035369,0.0392,-0.050,7.97167,0.00000
1680.00,7.97248,25.031881,0.000225,25.035352,0.0391,-0.050,7.97248,0.00000
1681.00,7.97380,25.031874,0.000229,25.035341,0.0390,-0.050,7.97380,0.00000
1682.00,7.97376,25.031934,0.000226,25.035371,0.0390,-0.050,7.97376,0.00000
1683.00,7.97310,25.031974,0.000219,25.035400,0.0389,-0.050,7.97310,0.00000
1684.00,7.97274,25.031960,0.000224,25.035418,0.0388,-0.050,7.97274,0.00000
1685.00,7.97226,25.032049,0.000221,25.035475,0.0388,-0.050,7.97226,0.00000
1686.00,7.97088,25.032121,0.000223,25.035537,0.0387,-0.049,7.97088,0.00000
1687.00,7.97105,25.032208,0.000224,25.035548,0.0387,-0.049,7.97105,0.00000
1688.00,7.97256,25.032251,0.000223,25.035507,0.0386,-0.049,7.97256,0.00000
1689.00,7.97344,25.032286,0.000220,25.035472,0.0385,-0.049,7.97344,0.00000
1690.00,7.97450,25.032282,0.000221,25.035417,0.0385,-0.049,7.97450,0.00000
1691.00,7.97523,25.032307,0.000214,25.035393,0.0384,-0.049,7.97523,0.00000
1692.00,7.97497,25.032263,0.000212,25.035419,0.0384,-0.049,7.97497,0.00000
1693.00,7.97428,25.032234,0.000213,25.035443,0.0384,-0.049,7.97428,0.00000
1694.00,7.97347,25.032271,0.000217,25.035469,0.0383,-0.049,7.97347,0.00000
1695.00,7.97311,25.032277,0.000226,25.035446,0.0383,-0.049,7.97311,0.00000
1696.00,7.97326,25.032245,0.000227,25.035366,0.0383,-0.049,7.97326,0.00000
1697.00,7.97300,25.032280,0.000228,25.035310,0.0383,-0.049,7.97300,0.00000
1698.00,7.97303,25.032324,0.000233,25.035250,0.0382,-0.049,7.97303,0.00000
1699.00,7.97451,25.032329,0.000230,25.035167,0.0382,-0.049,7.97451,0.00000
1700.00,7.97519,25.032397,0.000225,25.035156,0.0382,-0.049,7.97519,0.00000
1701.00,7.97540,25.032438,0.000230,25.035169,0.0381,-0.049,7.97540,0.00000
1702.00,7.97633,25.032478,0.000230,25.035189,0.0381,-0.049,7.97633,0.00000
1703.00,7.97706,25.032484,0.000225,25.035279,0.0381,-0.049,7.97706,0.00000
1704.00,7.97665,25.032544,0.000226,25.035387,0.0381,-0.049,7.97665,0.00000
1705.00,7.97584,25.032603,0.000223,25.035453,0.0381,-0.049,7.97584,0.00000
1706.00,7.97650,25.032691,0.000222,25.035503,0.0381,-0.048,7.97650,0.00000
1707.00,7.97642,25.032739,0.000219,25.035473,0.0381,-0.048,7.97642,0.00000
1708.00,7.97646,25.032802,0.000220,25.035423,0.0381,-0.048,7.97646,0.00000
1709.00,7.97673,25.032865,0.000218,25.035372,0.0381,-0.048,7.97673,0.00000
1710.00,7.97741,25.032842,0.000217,25.035316,0.0381,-0.048,7.97741,0.00000
1711.00,7.97677,25.032848,0.000213,25.035318,0.0381,-0.048,7.97677,0.00000
1712.00,7.97644,25.032888,0.000214,25.035338,0.0381,-0.048,7.97644,0.00000
1713.00,7.97573,25.032948,0.000215,25.035285,0.0380,-0.048,7.97573,0.00000
1714.00,7.97443,25.032971,0.000213,25.035284,0.0380,-0.047,7.97443,0.00000
1715.00,7.97324,25.032981,0.000217,25.035323,0.0380,-0.047,7.97324,0.00000
1716.00,7.97230,25.033005,0.000221,25.035314,0.0380,-0.047,7.97230,0.00000
1717.00,7.97244,25.033025,0.000228,25.035397,0.0380,-0.048,7.97244,0.00000
1718.00,7.97271,25.033024,0.000227,25.035495,0.0380,-0.048,7.97271,0.00000
1719.00,7.97426,25.032987,0.000229,25.035500,0.0380,-0.048,7.97426,0.00000
1720.00,7.97602,25.033042,0.000225,25.035465,0.0379,-0.047,7.97602,0.00000
1721.00,7.97643,25.033087,0.000226,25.035519,0.0379,-0.047,7.97643,0.00000
1722.00,7.97602,25.033129,0.000224,25.035454,0.0379,-0.047,7.97602,0.00000
1723.00,7.97576,25.033143,0.000225,25.035406,0.0379,-0.047,7.97576,0.00000
1724.00,7.97564,25.033239,0.000226,25.035418,0.0379,-0.047,7.97564,0.00000
1725.00,7.97474,25.033212,0.000229,25.035389,0.0379,-0.047,7.97474,0.00000
1726.00,7.97449,25.033226,0.000230,25.035355,0.0379,-0.047,7.97449,0.00000
1727.00,7.97370,25.033284,0.000233,25.035398,0.0378,-0.047,7.97370,0.00000
1728.00,7.97372,25.033314,0.000238,25.035391,0.0378,-0.047,7.97372,0.00000
1729.00,7.97329,25.033270,0.000237,25.035370,0.0377,-0.047,7.97329,0.00000
1730.00,7.97268,25.033358,0.000237,25.035411,0.0377,-0.047,7.97268,0.00000
1731.00,7.97256,25.033384,0.000236,25.035384,0.0377,-0.047,7.97256,0.00000
1732.00,7.97356,25.033343,0.000233,25.035280,0.0376,-0.047,7.97356,0.00000
1733.00,7.97381,25.033395,0.000229,25.035271,0.0376,-0.047,7.97381,0.00000
1734.00,7.97340,25.033489,0.000230,25.035315,0.0375,-0.047,7.97340,0.00000
1735.00,7.97357,25.033544,0.000231,25.035325,0.0375,-0.047,7.97357,0.00000
1736.00,7.97389,25.033594,0.000230,25.035328,0.0374,-0.046,7.97389,0.00000
1737.00,7.97388,25.033711,0.000230,25.035459,0.0374,-0.046,7.97388,0.00000
1738.00,7.97395,25.033748,0.000231,25.035511,0.0373,-0.046,7.97395,0.00000
1739.00,7.97406,25.033772,0.000234,25.035481,0.0373,-0.046,7.97406,0.00000
1740.00,7.97556,25.033770,0.000231,25.035467,0.0372,-0.046,7.97556,0.00000
1741.00,7.97678,25.033823,0.000229,25.035442,0.0372,-0.046,7.97678,0.00000
@10,2.0000,4.0, 1740.03 
1742.00,7.97691,25.033805,0.000231,25.035363,0.0371,-0.046,7.97691,0.00000
1743.00,7.97326,25.033887,0.000230,25.035394,0.0370,-0.046,7.97326,0.00000
1744.00,7.94300,25.033924,0.000227,25.035443,0.0369,-0.046,7.94300,0.00000
1745.00,7.86730,25.034001,0.000227,25.035480,0.0368,-0.046,7.86730,0.00000
1746.00,7.75585,25.034032,0.000233,25.035513,0.0367,-0.046,7.75585,0.00000
1747.00,7.62296,25.034063,0.000230,25.035524,0.0367,-0.046,7.62296,0.00000
1748.00,7.49894,25.034007,0.000229,25.035431,0.0366,-0.046,7.49894,0.00000
1749.00,7.42352,25.034055,0.000231,25.035345,0.0365,-0.045,7.42352,0.00000
1750.00,7.41171,25.034036,0.000237,25.035269,0.0365,-0.046,7.41171,0.00000
1751.00,7.45296,25.033990,0.000234,25.035230,0.0364,-0.045,7.45296,0.00000
1752.00,7.52994,25.034001,0.000233,25.035253,0.0364,-0.045,7.52994,0.00000
1753.00,7.61104,25.034040,0.000234,25.035316,0.0363,-0.045,7.61104,0.00000
1754.00,7.67748,25.034003,0.000238,25.035326,0.0362,-0.046,7.67748,0.00000
1755.00,7.72954,25.034000,0.000232,25.035318,0.0362,-0.045,7.72954,0.00000
1756.00,7.76857,25.034127,0.000229,25.035375,0.0361,-0.045,7.76857,0.00000
1757.00,7.79890,25.034128,0.000231,25.035334,0.0360,-0.045,7.79890,0.00000
1758.00,7.82252,25.034144,0.000226,25.035235,0.0360,-0.045,7.82252,0.00000
1759.00,7.84166,25.034216,0.000217,25.035253,0.0359,-0.045,7.84166,0.00000
1760.00,7.85713,25.034353,0.000215,25.035365,0.0359,-0.044,7.85713,0.00000
1761.00,7.87077,25.034356,0.000217,25.035400,0.0359,-0.044,7.87077,0.00000
1762.00,7.88102,25.034457,0.000218,25.035482,0.0359,-0.044,7.88102,0.00000
1763.00,7.88944,25.034530,0.000223,25.035595,0.0359,-0.044,7.88944,0.00000
1764.00,7.89680,25.034581,0.000230,25.035611,0.0359,-0.044,7.89680,0.00000
1765.00,7.90374,25.034571,0.000232,25.035581,0.0359,-0.044,7.90374,0.00000
1766.00,7.90926,25.034591,0.000231,25.035553,0.0359,-0.044,7.90926,0.00000
1767.00,7.91376,25.034642,0.000229,25.035527,0.0359,-0.044,7.91376,0.00000
1768.00,7.91890,25.034737,0.000229,25.035510,0.0359,-0.044,7.91890,0.00000
1769.00,7.92240,25.034808,0.000231,25.035564,0.0359,-0.044,7.92240,0.00000
1770.00,7.92637,25.034833,0.000239,25.035567,0.0358,-0.044,7.92637,0.00000
1771.00,7.92932,25.034888,0.000241,25.035584,0.0358,-0.044,7.92932,0.00000
1772.00,7.93322,25.034880,0.000236,25.035562,0.0358,-0.044,7.93322,0.00000
1773.00,7.93638,25.034805,0.000234,25.035505,0.0357,-0.044,7.93638,0.00000
1774.00,7.93971,25.034816,0.000230,25.035520,0.0357,-0.044,7.93971,0.00000
1775.00,7.94249,25.034872,0.000222,25.035543,0.0357,-0.044,7.94249,0.00000
1776.00,7.94487,25.034864,0.000217,25.035460,0.0357,-0.043,7.94487,0.00000
1777.00,7.94660,25.034870,0.000224,25.035448,0.0356,-0.043,7.94660,0.00000
1778.00,7.94785,25.034910,0.000224,25.035507,0.0356,-0.043,7.94785,0.00000
1779.00,7.94976,25.034950,0.000219,25.035472,0.0355,-0.043,7.94976,0.00000
1780.00,7.95155,25.034999,0.000225,25.035490,0.0355,-0.043,7.95155,0.00000
1781.00,7.95320,25.035005,0.000231,25.035536,0.0354,-0.043,7.95320,0.00000
1782.00,7.95529,25.035084,0.000232,25.035595,0.0354,-0.043,7.95529,0.00000
1783.00,7.95677,25.035204,0.000237,25.035673,0.0353,-0.043,7.95677,0.00000
1784.00,7.95814,25.035272,0.000247,25.035687,0.0352,-0.043,7.95814,0.00000
1785.00,7.95889,25.035354,0.000244,25.035758,0.0351,-0.043,7.95889,0.00000
1786.00,7.96002,25.035482,0.000240,25.035832,0.0351,-0.043,7.96002,0.00000
1787.00,7.95996,25.035551,0.000241,25.035826,0.0350,-0.043,7.95996,0.00000
1788.00,7.96118,25.035573,0.000238,25.035698,0.0349,-0.043,7.96118,0.00000
1789.00,7.96211,25.035621,0.000234,25.035680,0.0348,-0.043,7.96211,0.00000
1790.00,7.96225,25.035585,0.000235,25.035586,0.0347,-0.043,7.96225,0.00000
1791.00,7.96296,25.035586,0.000232,25.035537,0.0346,-0.043,7.96296,0.00000
1792.00,7.96427,25.035622,0.000232,25.035580,0.0345,-0.043,7.96427,0.00000
1793.00,7.96414,25.035636,0.000228,25.035640,0.0344,-0.042,7.96414,0.00000
1794.00,7.96432,25.035608,0.000231,25.035685,0.0343,-0.042,7.96432,0.00000
1795.00,7.96477,25.035662,0.000234,25.035693,0.0341,-0.042,7.96477,0.00000
1796.00,7.96565,25.035709,0.000246,25.035663,0.0340,-0.043,7.96565,0.00000
1797.00,7.96523,25.035774,0.000246,25.035661,0.0339,-0.043,7.96523,0.00000
1798.00,7.96428,25.035788,0.000248,25.035648,0.0338,-0.043,7.96428,0.00000
1799.00,7.96374,25.035817,0.000241,25.035704,0.0337,-0.043,7.96374,0.00000
1800.00,7.96329,25.035894,0.000235,25.035750,0.0336,-0.042,7.96329,0.00000
1801.00,7.96345,25.035925,0.000234,25.035816,0.0335,-0.042,7.96345,0.00000
1802.00,7.96461,25.035886,0.000233,25.035786,0.0334,-0.042,7.96461,0.00000
1803.00,7.96667,25.035910,0.000239,25.035840,0.0333,-0.042,7.96667,0.00000
1804.00,7.96700,25.035961,0.000241,25.035769,0.0333,-0.042,7.96700,0.00000
1805.00,7.96852,25.035882,0.000238,25.035684,0.0332,-0.042,7.96852,0.00000
1806.00,7.96888,25.035891,0.000231,25.035614,0.0332,-0.042,7.96888,0.00000
1807.00,7.96861,25.035846,0.000232,25.035522,0.0331,-0.042,7.96861,0.00000
1808.00,7.96787,25.035870,0.000222,25.035471,0.0330,-0.041,7.96787,0.00000
1809.00,7.96760,25.035849,0.000223,25.035445,0.0330,-0.041,7.96760,0.00000
1810.00,7.96653,25.035937,0.000231,25.035524,0.0330,-0.042,7.96653,0.00000
1811.00,7.96500,25.035992,0.000237,25.035602,0.0330,-0.042,7.96500,0.00000
1812.00,7.96556,25.036049,0.000230,25.035681,0.0330,-0.042,7.96556,0.00000
1813.00,7.96538,25.036082,0.000241,25.035743,0.0331,-0.042,7.96538,0.00000
1814.00,7.96640,25.036081,0.000245,25.035772,0.0331,-0.042,7.96640,0.00000
1815.00,7.96733,25.036091,0.000240,25.035771,0.0331,-0.042,7.96733,0.00000
1816.00,7.96873,25.036092,0.000234,25.035756,0.0331,-0.042,7.96873,0.00000
1817.00,7.96879,25.036138,0.000238,25.035695,0.0332,-0.042,7.96879,0.00000
1818.00,7.97082,25.036143,0.000229,25.035622,0.0332,-0.041,7.97082,0.00000
1819.00,7.97163,25.036171,0.000222,25.035577,0.0332,-0.041,7.97163,0.00000
1820.00,7.97364,25.036162,0.000218,25.035464,0.0333,-0.041,7.97364,0.00000
1821.00,7.97460,25.036135,0.000217,25.035416,0.0333,-0.041,7.97460,0.00000
1822.00,7.97463,25.036121,0.000216,25.035391,0.0334,-0.041,7.97463,0.00000
1823.00,7.97333,25.036164,0.000216,25.035386,0.0335,-0.041,7.97333,0.00000
1824.00,7.97346,25.036198,0.000213,25.035417,0.0335,-0.041,7.97346,0.00000
1825.00,7.97153,25.036188,0.000210,25.035399,0.0336,-0.040,7.97153,0.00000
1826.00,7.97100,25.036219,0.000211,25.035384,0.0337,-0.040,7.97100,0.00000
1827.00,7.97059,25.036237,0.000208,25.035410,0.0338,-0.040,7.97059,0.00000
1828.00,7.97049,25.036267,0.000208,25.035399,0.0339,-0.040,7.97049,0.00000
1829.00,7.97012,25.036289,0.000210,25.035357,0.0340,-0.040,7.97012,0.00000
1830.00,7.97041,25.036348,0.000212,25.035433,0.0341,-0.040,7.97041,0.00000
1831.00,7.97064,25.036375,0.000213,25.035454,0.0342,-0.040,7.97064,0.00000
1832.00,7.97121,25.036397,0.000212,25.035509,0.0344,-0.040,7.97121,0.00000
1833.00,7.97179,25.036357,0.000210,25.035487,0.0345,-0.040,7.97179,0.00000
1834.00,7.97196,25.036426,0.000215,25.035529,0.0346,-0.040,7.97196,0.00000
1835.00,7.97151,25.036520,0.000219,25.035563,0.0348,-0.040,7.97151,0.00000
1836.00,7.97051,25.036583,0.000222,25.035575,0.0349,-0.040,7.97051,0.00000
1837.00,7.97032,25.036669,0.000226,25.035532,0.0351,-0.040,7.97032,0.00000
1838.00,7.96985,25.036730,0.000229,25.035609,0.0352,-0.040,7.96985,0.00000
1839.00,7.96878,25.036740,0.000226,25.035602,0.0354,-0.040,7.96878,0.00000
1840.00,7.96788,25.036708,0.000223,25.035547,0.0356,-0.039,7.96788,0.00000
1841.00,7.96844,25.036731,0.000218,25.035521,0.0357,-0.039,7.96844,0.00000
1842.00,7.96889,25.036737,0.000218,25.035493,0.0359,-0.039,7.96889,0.00000
1843.00,7.96873,25.036780,0.000215,25.035444,0.0360,-0.039,7.96873,0.00000
1844.00,7.96888,25.036757,0.000216,25.035348,0.0362,-0.039,7.96888,0.00000
1845.00,7.96978,25.036799,0.000215,25.035379,0.0363,-0.039,7.96978,0.00000
1846.00,7.96889,25.036816,0.000216,25.035396,0.0365,-0.039,7.96889,0.00000
1847.00,7.96806,25.036831,0.000215,25.035420,0.0366,-0.039,7.96806,0.00000
1848.00,7.96938,25.036809,0.000221,25.035398,0.0368,-0.039,7.96938,0.00000
1849.00,7.97014,25.036889,0.000222,25.035516,0.0370,-0.039,7.97014,0.00000
1850.00,7.97122,25.036873,0.000222,25.035474,0.0371,-0.038,7.97122,0.00000
1851.00,7.97249,25.036862,0.000225,25.035456,0.0373,-0.038,7.97249,0.00000
1852.00,7.97361,25.036894,0.000222,25.035462,0.0375,-0.038,7.97361,0.00000
1853.00,7.97429,25.036942,0.000219,25.035404,0.0377,-0.038,7.97429,0.00000
1854.00,7.97508,25.036949,0.000221,25.035352,0.0379,-0.038,7.97508,0.00000
1855.00,7.97602,25.037031,0.000218,25.035331,0.0380,-0.038,7.97602,0.00000
1856.00,7.97528,25.037041,0.000214,25.035285,0.0383,-0.038,7.97528,0.00000
1857.00,7.97508,25.037032,0.000214,25.035218,0.0385,-0.037,7.97508,0.00000
1858.00,7.97500,25.037062,0.000214,25.035256,0.0387,-0.038,7.97500,0.00000
1859.00,7.97442,25.037097,0.000213,25.035281,0.0389,-0.037,7.97442,0.00000
1860.00,7.97285,25.037095,0.000215,25.035323,0.0392,-0.037,7.97285,0.00000
1861.00,7.97279,25.037139,0.000220,25.035335,0.0394,-0.037,7.97279,0.00000
1862.00,7.97301,25.037184,0.000221,25.035421,0.0396,-0.038,7.97301,0.00000
1863.00,7.97243,25.037200,0.000222,25.035458,0.0399,-0.037,7.97243,0.00000
1864.00,7.97267,25.037238,0.000227,25.035485,0.0401,-0.038,7.97267,0.00000
1865.00,7.97383,25.037248,0.000229,25.035483,0.0403,-0.038,7.97383,0.00000
1866.00,7.97533,25.037363,0.000230,25.035540,0.0406,-0.038,7.97533,0.00000
1867.00,7.97516,25.037391,0.000232,25.035464,0.0408,-0.037,7.97516,0.00000
1868.00,7.97454,25.037412,0.000236,25.035404,0.0410,-0.038,7.97454,0.00000
1869.00,7.97403,25.037379,0.000231,25.035322,0.0412,-0.037,7.97403,0.00000
1870.00,7.97307,25.037419,0.000228,25.035312,0.0414,-0.037,7.97307,0.00000
1871.00,7.97284,25.037367,0.000223,25.035283,0.0416,-0.037,7.97284,0.00000
1872.00,7.97253,25.037362,0.000226,25.035325,0.0419,-0.037,7.97253,0.00000
1873.00,7.97205,25.037435,0.000222,25.035389,0.0421,-0.037,7.97205,0.00000
1874.00,7.97184,25.037498,0.000219,25.035454,0.0423,-0.037,7.97184,0.00000
1875.00,7.97261,25.037461,0.000218,25.035427,0.0425,-0.037,7.97261,0.00000
1876.00,7.97177,25.037497,0.000220,25.035470,0.0427,-0.037,7.97177,0.00000
1877.00,7.97198,25.037529,0.000214,25.035462,0.0429,-0.037,7.97198,0.00000
1878.00,7.97336,25.037490,0.000211,25.035375,0.0432,-0.037,7.97336,0.00000
1879.00,7.97443,25.037492,0.000210,25.035295,0.0434,-0.036,7.97443,0.00000
1880.00,7.97421,25.037543,0.000209,25.035246,0.0436,-0.036,7.97421,0.00000
1881.00,7.97361,25.037579,0.000214,25.035171,0.0439,-0.036,7.97361,0.00000
1882.00,7.97430,25.037656,0.000221,25.035167,0.0441,-0.036,7.97430,0.00000
1883.00,7.97338,25.037731,0.000226,25.035235,0.0443,-0.037,7.97338,0.00000
1884.00,7.97281,25.037741,0.000229,25.035220,0.0446,-0.037,7.97281,0.00000
1885.00,7.97208,25.037784,0.000230,25.035263,0.0448,-0.037,7.97208,0.00000
1886.00,7.97277,25.037826,0.000226,25.035320,0.0450,-0.036,7.97277,0.00000
1887.00,7.97157,25.037838,0.000224,25.035358,0.0452,-0.036,7.97157,0.00000
1888.00,7.97095,25.037886,0.000219,25.035349,0.0455,-0.036,7.97095,0.00000
1889.00,7.97057,25.037963,0.000216,25.035414,0.0458,-0.036,7.97057,0.00000
1890.00,7.97104,25.038054,0.000215,25.035452,0.0460,-0.036,7.97104,0.00000
1891.00,7.97078,25.038099,0.000217,25.035442,0.0462,-0.036,7.97078,0.00000
1892.00,7.97123,25.038124,0.000219,25.035367,0.0464,-0.036,7.97123,0.00000
1893.00,7.97177,25.038135,0.000226,25.035342,0.0465,-0.036,7.97177,0.00000
1894.00,7.97252,25.038133,0.000229,25.035286,0.0467,-0.036,7.97252,0.00000
1895.00,7.97264,25.038096,0.000232,25.035224,0.0468,-0.036,7.97264,0.00000
1896.00,7.97297,25.038087,0.000229,25.035204,0.0469,-0.036,7.97297,0.00000
1897.00,7.97287,25.038146,0.000226,25.035287,0.0470,-0.036,7.97287,0.00000
1898.00,7.97294,25.038146,0.000224,25.035305,0.0471,-0.036,7.97294,0.00000
1899.00,7.97264,25.038172,0.000230,25.035317,0.0472,-0.036,7.97264,0.00000
1900.00,7.97289,25.038240,0.000229,25.035357,0.0473,-0.036,7.97289,0.00000
1901.00,7.97298,25.038302,0.000231,25.035412,0.0474,-0.036,7.97298,0.00000
1902.00,7.97285,25.038345,0.000232,25.035436,0.0475,-0.036,7.97285,0.00000
1903.00,7.97305,25.038411,0.000223,25.035418,0.0476,-0.035,7.97305,0.00000
1904.00,7.97360,25.038488,0.000221,25.035398,0.0478,-0.035,7.97360,0.00000
1905.00,7.97349,25.038530,0.000224,25.035377,0.0478,-0.035,7.97349,0.00000
1906.00,7.97321,25.038584,0.000226,25.035320,0.0479,-0.035,7.97321,0.00000
1907.00,7.97398,25.038589,0.000226,25.035290,0.0480,-0.035,7.97398,0.00000
1908.00,7.97490,25.038648,0.000230,25.035329,0.0481,-0.035,7.97490,0.00000
1909.00,7.97492,25.038663,0.000230,25.035363,0.0482,-0.035,7.97492,0.00000
1910.00,7.97396,25.038664,0.000231,25.035359,0.0483,-0.035,7.97396,0.00000
1911.00,7.97414,25.038677,0.000231,25.035406,0.0484,-0.035,7.97414,0.00000
1912.00,7.97303,25.038668,0.000235,25.035390,0.0485,-0.035,7.97303,0.00000
1913.00,7.97251,25.038646,0.000239,25.035368,0.0485,-0.035,7.97251,0.00000
1914.00,7.97170,25.038659,0.000233,25.035372,0.0487,-0.035,7.97170,0.00000
1915.00,7.97209,25.038723,0.000226,25.035431,0.0488,-0.035,7.97209,0.00000
1916.00,7.97132,25.038761,0.000224,25.035450,0.0489,-0.035,7.97132,0.00000
1917.00,7.97210,25.038852,0.000221,25.035533,0.0490,-0.034,7.97210,0.00000
1918.00,7.97210,25.038904,0.000213,25.035561,0.0491,-0.034,7.97210,0.00000
1919.00,7.97243,25.038910,0.000212,25.035556,0.0492,-0.034,7.97243,0.00000
1920.00,7.97311,25.038925,0.000213,25.035527,0.0492,-0.034,7.97311,0.00000
1921.00,7.97447,25.038899,0.000208,25.035412,0.0492,-0.034,7.97447,0.00000
@11,2.0000,4.0, 1920.012 
1922.00,7.97499,25.038946,0.000209,25.035322,0.0493,-0.034,7.97499,0.00000
1923.00,7.97286,25.039030,0.000217,25.035293,0.0493,-0.034,7.97286,0.00000
1924.00,7.95249,25.039116,0.000216,25.035322,0.0493,-0.034,7.95249,0.00000
1925.00,7.90431,25.039114,0.000213,25.035315,0.0493,-0.034,7.90431,0.00000
1926.00,7.83308,25.039149,0.000221,25.035378,0.0494,-0.034,7.83308,0.00000
1927.00,7.74529,25.039175,0.000219,25.035406,0.0494,-0.034,7.74529,0.00000
1928.00,7.66565,25.039172,0.000214,25.035424,0.0494,-0.034,7.66565,0.00000
1929.00,7.61918,25.039184,0.000218,25.035368,0.0494,-0.034,7.61918,0.00000
1930.00,7.61431,25.039192,0.000218,25.035342,0.0494,-0.034,7.61431,0.00000
1931.00,7.64505,25.039160,0.000215,25.035293,0.0494,-0.033,7.64505,0.00000
1932.00,7.70224,25.039072,0.000213,25.035200,0.0493,-0.033,7.70224,0.00000
1933.00,7.75919,25.039014,0.000212,25.035194,0.0493,-0.033,7.75919,0.00000
1934.00,7.80671,25.038976,0.000215,25.035222,0.0493,-0.033,7.80671,0.00000
1935.00,7.84253,25.039005,0.000211,25.035228,0.0493,-0.033,7.84253,0.00000
1936.00,7.86831,25.039033,0.000210,25.035235,0.0492,-0.033,7.86831,0.00000
1937.00,7.88557,25.039192,0.000212,25.035353,0.0492,-0.033,7.88557,0.00000
1938.00,7.89866,25.039201,0.000210,25.035303,0.0492,-0.033,7.89866,0.00000
1939.00,7.90739,25.039255,0.000206,25.035288,0.0491,-0.033,7.90739,0.00000
1940.00,7.91483,25.039337,0.000208,25.035289,0.0491,-0.032,7.91483,0.00000
1941.00,7.91981,25.039426,0.000209,25.035280,0.0491,-0.032,7.91981,0.00000
1942.00,7.92395,25.039373,0.000206,25.035191,0.0490,-0.032,7.92395,0.00000
1943.00,7.92837,25.039422,0.000204,25.035197,0.0490,-0.032,7.92837,0.00000
1944.00,7.93246,25.039428,0.000200,25.035223,0.0489,-0.032,7.93246,0.00000
1945.00,7.93549,25.039374,0.000202,25.035138,0.0489,-0.032,7.93549,0.00000
1946.00,7.93804,25.039336,0.000192,25.035091,0.0488,-0.032,7.93804,0.00000
1947.00,7.94090,25.039360,0.000184,25.035032,0.0487,-0.031,7.94090,0.00000
1948.00,7.94246,25.039367,0.000185,25.034958,0.0487,-0.031,7.94246,0.00000
1949.00,7.94377,25.039393,0.000188,25.034867,0.0487,-0.031,7.94377,0.00000
1950.00,7.94502,25.039461,0.000186,25.034914,0.0487,-0.031,7.94502,0.00000
1951.00,7.94695,25.039494,0.000196,25.034937,0.0486,-0.032,7.94695,0.00000
1952.00,7.94892,25.039542,0.000201,25.035007,0.0486,-0.032,7.94892,0.00000
1953.00,7.95045,25.039625,0.000204,25.035061,0.0485,-0.032,7.95045,0.00000
1954.00,7.95153,25.039672,0.000209,25.035088,0.0484,-0.032,7.95153,0.00000
1955.00,7.95337,25.039726,0.000208,25.035073,0.0484,-0.032,7.95337,0.00000
1956.00,7.95570,25.039820,0.000208,25.035141,0.0483,-0.032,7.95570,0.00000
1957.00,7.95612,25.039836,0.000208,25.035152,0.0483,-0.031,7.95612,0.00000
1958.00,7.95798,25.039865,0.000207,25.035183,0.0482,-0.031,7.95798,0.00000
1959.00,7.95925,25.039941,0.000206,25.035181,0.0482,-0.031,7.95925,0.00000
1960.00,7.96007,25.039954,0.000210,25.035194,0.0481,-0.031,7.96007,0.00000
1961.00,7.96037,25.039987,0.000214,25.035158,0.0481,-0.031,7.96037,0.00000
1962.00,7.96139,25.040014,0.000218,25.035202,0.0480,-0.031,7.96139,0.00000
1963.00,7.96154,25.040043,0.000217,25.035195,0.0480,-0.031,7.96154,0.00000
1964.00,7.96235,25.040077,0.000210,25.035283,0.0479,-0.031,7.96235,0.00000
1965.00,7.96283,25.040103,0.000208,25.035310,0.0478,-0.031,7.96283,0.00000
1966.00,7.96355,25.040083,0.000207,25.035286,0.0478,-0.030,7.96355,0.00000
1967.00,7.96356,25.040121,0.000205,25.035203,0.0477,-0.030,7.96356,0.00000
1968.00,7.96318,25.040160,0.000203,25.035151,0.0476,-0.030,7.96318,0.00000
1969.00,7.96261,25.040205,0.000207,25.035107,0.0476,-0.030,7.96261,0.00000
1970.00,7.96318,25.040253,0.000214,25.035135,0.0475,-0.030,7.96318,0.00000
1971.00,7.96306,25.040321,0.000212,25.035161,0.0474,-0.030,7.96306,0.00000
1972.00,7.96287,25.040351,0.000211,25.035187,0.0474,-0.030,7.96287,0.00000
1973.00,7.96273,25.040367,0.000218,25.035231,0.0473,-0.030,7.96273,0.00000
1974.00,7.96423,25.040296,0.000220,25.035190,0.0472,-0.030,7.96423,0.00000
1975.00,7.96395,25.040342,0.000215,25.035170,0.0472,-0.030,7.96395,0.00000
1976.00,7.96354,25.040371,0.000214,25.035196,0.0472,-0.030,7.96354,0.00000
1977.00,7.96463,25.040394,0.000215,25.035159,0.0471,-0.030,7.96463,0.00000
1978.00,7.96655,25.040464,0.000211,25.035159,0.0470,-0.030,7.96655,0.00000
1979.00,7.96668,25.040538,0.000211,25.035137,0.0470,-0.030,7.96668,0.00000
1980.00,7.96734,25.040588,0.000209,25.035162,0.0469,-0.030,7.96734,0.00000
1981.00,7.96721,25.040666,0.000214,25.035181,0.0468,-0.030,7.96721,0.00000
1982.00,7.96797,25.040691,0.000219,25.035213,0.0467,-0.030,7.96797,0.00000
1983.00,7.96703,25.040692,0.000221,25.035170,0.0467,-0.030,7.96703,0.00000
1984.00,7.96669,25.040736,0.000221,25.035246,0.0466,-0.030,7.96669,0.00000
1985.00,7.96644,25.040697,0.000220,25.035230,0.0466,-0.030,7.96644,0.00000
1986.00,7.96853,25.040656,0.000220,25.035164,0.0465,-0.030,7.96853,0.00000
1987.00,7.96854,25.040681,0.000219,25.035166,0.0464,-0.029,7.96854,0.00000
1988.00,7.96920,25.040660,0.000216,25.035199,0.0464,-0.029,7.96920,0.00000
1989.00,7.96890,25.040676,0.000217,25.035185,0.0464,-0.029,7.96890,0.00000
1990.00,7.96917,25.040714,0.000217,25.035209,0.0463,-0.029,7.96917,0.00000
1991.00,7.96822,25.040736,0.000214,25.035196,0.0462,-0.029,7.96822,0.00000
1992.00,7.96777,25.040788,0.000208,25.035182,0.0462,-0.029,7.96777,0.00000
1993.00,7.96710,25.040867,0.000212,25.035238,0.0461,-0.029,7.96710,0.00000
1994.00,7.96740,25.040915,0.000209,25.035244,0.0460,-0.029,7.96740,0.00000
1995.00,7.96740,25.040938,0.000213,25.035199,0.0459,-0.029,7.96740,0.00000
1996.00,7.96814,25.040986,0.000209,25.035243,0.0458,-0.029,7.96814,0.00000
1997.00,7.96821,25.040972,0.000216,25.035277,0.0456,-0.029,7.96821,0.00000
1998.00,7.96996,25.040933,0.000217,25.035183,0.0455,-0.029,7.96996,0.00000
1999.00,7.97114,25.040961,0.000220,25.035177,0.0454,-0.029,7.97114,0.00000
2000.00,7.97193,25.040969,0.000221,25.035161,0.0453,-0.029,7.97193,0.00000
2001.00,7.97148,25.040977,0.000223,25.035128,0.0452,-0.029,7.97148,0.00000
2002.00,7.97283,25.041075,0.000215,25.035161,0.0451,-0.029,7.97283,0.00000
2003.00,7.97214,25.041163,0.000218,25.035248,0.0450,-0.029,7.97214,0.00000
2004.00,7.97115,25.041179,0.000217,25.035219,0.0450,-0.028,7.97115,0.00000
2005.00,7.96967,25.041262,0.000210,25.035284,0.0449,-0.028,7.96967,0.00000
2006.00,7.97025,25.041264,0.000210,25.035246,0.0448,-0.028,7.97025,0.00000
2007.00,7.96913,25.041211,0.000217,25.035204,0.0447,-0.028,7.96913,0.00000
2008.00,7.96857,25.041231,0.000215,25.035204,0.0447,-0.028,7.96857,0.00000
2009.00,7.96886,25.041293,0.000218,25.035271,0.0446,-0.028,7.96886,0.00000
2010.00,7.97064,25.041275,0.000222,25.035207,0.0445,-0.028,7.97064,0.00000
2011.00,7.97091,25.041310,0.000226,25.035224,0.0444,-0.028,7.97091,0.00000
2012.00,7.97151,25.041321,0.000223,25.035176,0.0443,-0.028,7.97151,0.00000
2013.00,7.97210,25.041375,0.000217,25.035167,0.0442,-0.028,7.97210,0.00000
2014.00,7.97306,25.041343,0.000215,25.035094,0.0441,-0.028,7.97306,0.00000
2015.00,7.97355,25.041408,0.000214,25.035101,0.0441,-0.027,7.97355,0.00000
2016.00,7.97280,25.041515,0.000217,25.035143,0.0440,-0.027,7.97280,0.00000
2017.00,7.97301,25.041588,0.000216,25.035172,0.0439,-0.027,7.97301,0.00000
2018.00,7.97369,25.041589,0.000218,25.035191,0.0439,-0.027,7.97369,0.00000
2019.00,7.97276,25.041693,0.000220,25.035274,0.0438,-0.027,7.97276,0.00000
2020.00,7.97164,25.041700,0.000224,25.035306,0.0437,-0.027,7.97164,0.00000
2021.00,7.97193,25.041705,0.000221,25.035346,0.0437,-0.027,7.97193,0.00000
2022.00,7.97134,25.041764,0.000219,25.035356,0.0436,-0.027,7.97134,0.00000
2023.00,7.97028,25.041791,0.000222,25.035301,0.0435,-0.028,7.97028,0.00000
2024.00,7.97060,25.041828,0.000221,25.035309,0.0435,-0.028,7.97060,0.00000
2025.00,7.97024,25.041878,0.000218,25.035343,0.0434,-0.027,7.97024,0.00000
2026.00,7.97088,25.041851,0.000212,25.035293,0.0434,-0.027,7.97088,0.00000
2027.00,7.97168,25.041853,0.000217,25.035302,0.0434,-0.027,7.97168,0.00000
2028.00,7.97236,25.041917,0.000219,25.035355,0.0434,-0.027,7.97236,0.00000
2029.00,7.97313,25.041877,0.000214,25.035333,0.0433,-0.027,7.97313,0.00000
2030.00,7.97418,25.041862,0.000213,25.035286,0.0433,-0.027,7.97418,0.00000
2031.00,7.97463,25.041950,0.000222,25.035294,0.0433,-0.027,7.97463,0.00000
2032.00,7.97418,25.041988,0.000221,25.035281,0.0433,-0.027,7.97418,0.00000
2033.00,7.97356,25.041957,0.000219,25.035277,0.0433,-0.027,7.97356,0.00000
2034.00,7.97245,25.042031,0.000226,25.035285,0.0432,-0.027,7.97245,0.00000
2035.00,7.97216,25.042079,0.000229,25.035271,0.0432,-0.027,7.97216,0.00000
2036.00,7.97057,25.042119,0.000220,25.035322,0.0432,-0.027,7.97057,0.00000
2037.00,7.97008,25.042189,0.000218,25.035351,0.0432,-0.026,7.97008,0.00000
2038.00,7.97101,25.042274,0.000214,25.035336,0.0432,-0.026,7.97101,0.00000
2039.00,7.97214,25.042287,0.000208,25.035345,0.0433,-0.026,7.97214,0.00000
2040.00,7.97245,25.042339,0.000203,25.035410,0.0433,-0.026,7.97245,0.00000
2041.00,7.97343,25.042393,0.000207,25.035430,0.0433,-0.026,7.97343,0.00000
2042.00,7.97371,25.042411,0.000205,25.035479,0.0433,-0.026,7.97371,0.00000
2043.00,7.97353,25.042465,0.000208,25.035517,0.0432,-0.026,7.97353,0.00000
2044.00,7.97384,25.042495,0.000211,25.035434,0.0432,-0.026,7.97384,0.00000
2045.00,7.97350,25.042596,0.000211,25.035395,0.0432,-0.025,7.97350,0.00000
2046.00,7.97265,25.042642,0.000211,25.035371,0.0432,-0.025,7.97265,0.00000
2047.00,7.97238,25.042687,0.000214,25.035304,0.0432,-0.025,7.97238,0.00000
2048.00,7.97165,25.042725,0.000213,25.035280,0.0432,-0.025,7.97165,0.00000
2049.00,7.97043,25.042764,0.000215,25.035352,0.0432,-0.025,7.97043,0.00000
2050.00,7.96950,25.042742,0.000221,25.035367,0.0431,-0.025,7.96950,0.00000
2051.00,7.97054,25.042693,0.000223,25.035389,0.0432,-0.025,7.97054,0.00000
2052.00,7.97067,25.042701,0.000221,25.035393,0.0431,-0.025,7.97067,0.00000
2053.00,7.97119,25.042673,0.000221,25.035364,0.0431,-0.025,7.97119,0.00000
2054.00,7.97090,25.042769,0.000219,25.035346,0.0431,-0.025,7.97090,0.00000
2055.00,7.97177,25.042779,0.000218,25.035340,0.0431,-0.025,7.97177,0.00000
2056.00,7.97196,25.042854,0.000217,25.035356,0.0430,-0.025,7.97196,0.00000
2057.00,7.97266,25.042866,0.000215,25.035355,0.0430,-0.025,7.97266,0.00000
2058.00,7.97246,25.042926,0.000219,25.035396,0.0429,-0.025,7.97246,0.00000
2059.00,7.97317,25.042936,0.000220,25.035450,0.0428,-0.024,7.97317,0.00000
2060.00,7.97294,25.043046,0.000214,25.035523,0.0427,-0.024,7.97294,0.00000
2061.00,7.97252,25.043060,0.000216,25.035463,0.0427,-0.024,7.97252,0.00000
2062.00,7.97233,25.043185,0.000223,25.035547,0.0426,-0.024,7.97233,0.00000
2063.00,7.97301,25.043264,0.000218,25.035592,0.0425,-0.024,7.97301,0.00000
2064.00,7.97221,25.043301,0.000217,25.035595,0.0424,-0.024,7.97221,0.00000
2065.00,7.97147,25.043283,0.000223,25.035574,0.0424,-0.024,7.97147,0.00000
2066.00,7.96993,25.043324,0.000228,25.035546,0.0423,-0.024,7.96993,0.00000
2067.00,7.96965,25.043320,0.000231,25.035528,0.0422,-0.024,7.96965,0.00000
2068.00,7.96891,25.043289,0.000234,25.035459,0.0421,-0.024,7.96891,0.00000
2069.00,7.96959,25.043270,0.000236,25.035435,0.0420,-0.024,7.96959,0.00000
2070.00,7.97023,25.043281,0.000240,25.035432,0.0419,-0.024,7.97023,0.00000
2071.00,7.97016,25.043371,0.000238,25.035548,0.0419,-0.024,7.97016,0.00000
2072.00,7.96976,25.043380,0.000235,25.035519,0.0417,-0.024,7.96976,0.00000
2073.00,7.96926,25.043438,0.000230,25.035550,0.0416,-0.024,7.96926,0.00000
2074.00,7.96826,25.043494,0.000234,25.035526,0.0416,-0.024,7.96826,0.00000
2075.00,7.96730,25.043593,0.000230,25.035496,0.0415,-0.024,7.96730,0.00000
2076.00,7.96799,25.043554,0.000222,25.035386,0.0414,-0.024,7.96799,0.00000
2077.00,7.96751,25.043622,0.000219,25.035415,0.0413,-0.023,7.96751,0.00000
2078.00,7.96780,25.043643,0.000219,25.035383,0.0412,-0.023,7.96780,0.00000
2079.00,7.96799,25.043695,0.000216,25.035425,0.0411,-0.023,7.96799,0.00000
2080.00,7.96919,25.043653,0.000215,25.035436,0.0410,-0.023,7.96919,0.00000
2081.00,7.96937,25.043718,0.000218,25.035534,0.0410,-0.023,7.96937,0.00000
2082.00,7.96964,25.043740,0.000218,25.035554,0.0409,-0.023,7.96964,0.00000
2083.00,7.97001,25.043767,0.000221,25.035636,0.0408,-0.023,7.97001,0.00000
2084.00,7.97085,25.043803,0.000223,25.035618,0.0408,-0.023,7.97085,0.00000
2085.00,7.97101,25.043849,0.000223,25.035616,0.0407,-0.023,7.97101,0.00000
2086.00,7.97138,25.043868,0.000228,25.035606,0.0406,-0.023,7.97138,0.00000
2087.00,7.97225,25.043877,0.000225,25.035559,0.0406,-0.023,7.97225,0.00000
2088.00,7.97175,25.043948,0.000225,25.035506,0.0405,-0.022,7.97175,0.00000
2089.00,7.97146,25.043960,0.000218,25.035445,0.0405,-0.022,7.97146,0.00000
2090.00,7.97094,25.043979,0.000212,25.035408,0.0404,-0.022,7.97094,0.00000
2091.00,7.97085,25.043974,0.000210,25.035395,0.0404,-0.022,7.97085,0.00000
2092.00,7.97092,25.043983,0.000215,25.035377,0.0404,-0.022,7.97092,0.00000
2093.00,7.97106,25.043989,0.000215,25.035393,0.0403,-0.022,7.97106,0.00000
2094.00,7.97110,25.043990,0.000221,25.035414,0.0403,-0.022,7.97110,0.00000
2095.00,7.97228,25.044047,0.000230,25.035454,0.0403,-0.022,7.97228,0.00000
2096.00,7.97216,25.044119,0.000227,25.035432,0.0403,-0.022,7.97216,0.00000
2097.00,7.97235,25.044138,0.000221,25.035464,0.0402,-0.022,7.97235,0.00000
2098.00,7.97361,25.044164,0.000224,25.035425,0.0402,-0.022,7.97361,0.00000
2099.00,7.97429,25.044170,0.000226,25.035410,0.0402,-0.022,7.97429,0.00000
2100.00,7.97368,25.044171,0.000221,25.035384,0.0401,-0.021,7.97368,0.00000
2101.00,7.97375,25.044149,0.000222,25.035297,0.0401,-0.021,7.97375,0.00000
@12,2.0000,4.0, 2100.084 
2102.00,7.97366,25.044157,0.000228,25.035240,0.0401,-0.022,7.97366,0.00000
2103.00,7.97245,25.044199,0.000229,25.035287,0.0400,-0.022,7.97245,0.00000
2104.00,7.96056,25.044212,0.000227,25.035277,0.0400,-0.022,7.96056,0.00000
2105.00,7.92806,25.044234,0.000224,25.035244,0.0400,-0.021,7.92806,0.00000
2106.00,7.87948,25.044304,0.000219,25.035308,0.0399,-0.021,7.87948,0.00000
2107.00,7.81867,25.044330,0.000217,25.035273,0.0399,-0.021,7.81867,0.00000
2108.00,7.76143,25.044272,0.000215,25.035195,0.0398,-0.021,7.76143,0.00000
2109.00,7.72738,25.044312,0.000212,25.035231,0.0397,-0.021,7.72738,0.00000
2110.00,7.72575,25.044355,0.000215,25.035268,0.0396,-0.021,7.72575,0.00000
2111.00,7.75007,25.044361,0.000220,25.035225,0.0396,-0.021,7.75007,0.00000
2112.00,7.79344,25.044464,0.000223,25.035277,0.0395,-0.021,7.79344,0.00000
2113.00,7.83914,25.044552,0.000219,25.035267,0.0395,-0.021,7.83914,0.00000
2114.00,7.87466,25.044630,0.000225,25.035269,0.0394,-0.021,7.87466,0.00000
2115.00,7.90117,25.044615,0.000223,25.035224,0.0393,-0.021,7.90117,0.00000
2116.00,7.91962,25.044643,0.000220,25.035202,0.0393,-0.020,7.91962,0.00000
2117.00,7.93119,25.044572,0.000216,25.035127,0.0392,-0.020,7.93119,0.00000
2118.00,7.93818,25.044562,0.000215,25.035140,0.0391,-0.020,7.93818,0.00000
2119.00,7.94359,25.044575,0.000211,25.035124,0.0390,-0.020,7.94359,0.00000
2120.00,7.94626,25.044601,0.000213,25.035128,0.0390,-0.020,7.94626,0.00000
2121.00,7.94782,25.044662,0.000216,25.035187,0.0389,-0.020,7.94782,0.00000
2122.00,7.94968,25.044786,0.000217,25.035332,0.0389,-0.020,7.94968,0.00000
2123.00,7.95082,25.044823,0.000220,25.035381,0.0388,-0.020,7.95082,0.00000
2124.00,7.95192,25.044874,0.000222,25.035403,0.0387,-0.020,7.95192,0.00000
2125.00,7.95411,25.045055,0.000221,25.035521,0.0387,-0.020,7.95411,0.00000
2126.00,7.95631,25.045092,0.000220,25.035581,0.0386,-0.020,7.95631,0.00000
2127.00,7.95770,25.045096,0.000218,25.035515,0.0386,-0.019,7.95770,0.00000
2128.00,7.95868,25.045170,0.000219,25.035480,0.0385,-0.019,7.95868,0.00000
2129.00,7.95970,25.045153,0.000216,25.035490,0.0384,-0.019,7.95970,0.00000
2130.00,7.95978,25.045074,0.000219,25.035437,0.0384,-0.019,7.95978,0.00000
2131.00,7.95931,25.045143,0.000224,25.035422,0.0383,-0.019,7.95931,0.00000
2132.00,7.95916,25.045204,0.000227,25.035444,0.0383,-0.019,7.95916,0.00000
2133.00,7.96006,25.045262,0.000233,25.035452,0.0382,-0.019,7.96006,0.00000
2134.00,7.96065,25.045345,0.000242,25.035460,0.0381,-0.019,7.96065,0.00000
2135.00,7.96156,25.045367,0.000243,25.035406,0.0380,-0.019,7.96156,0.00000
2136.00,7.96313,25.045303,0.000245,25.035334,0.0379,-0.019,7.96313,0.00000
2137.00,7.96425,25.045323,0.000247,25.035320,0.0378,-0.019,7.96425,0.00000
2138.00,7.96352,25.045375,0.000243,25.035409,0.0376,-0.019,7.96352,0.00000
2139.00,7.96311,25.045377,0.000238,25.035374,0.0375,-0.019,7.96311,0.00000
2140.00,7.96311,25.045426,0.000238,25.035382,0.0374,-0.019,7.96311,0.00000
2141.00,7.96270,25.045519,0.000234,25.035449,0.0373,-0.019,7.96270,0.00000
2142.00,7.96325,25.045546,0.000231,25.035456,0.0372,-0.019,7.96325,0.00000
2143.00,7.96452,25.045495,0.000229,25.035356,0.0371,-0.019,7.96452,0.00000
2144.00,7.96548,25.045574,0.000228,25.035420,0.0370,-0.019,7.96548,0.00000
2145.00,7.96623,25.045563,0.000223,25.035446,0.0369,-0.019,7.96623,0.00000
2146.00,7.96760,25.045570,0.000222,25.035448,0.0368,-0.019,7.96760,0.00000
2147.00,7.96758,25.045624,0.000229,25.035500,0.0367,-0.019,7.96758,0.00000
2148.00,7.96867,25.045664,0.000230,25.035552,0.0366,-0.019,7.96867,0.00000
2149.00,7.96932,25.045651,0.000229,25.035493,0.0365,-0.019,7.96932,0.00000
2150.00,7.96946,25.045754,0.000231,25.035521,0.0365,-0.018,7.96946,0.00000
2151.00,7.96853,25.045807,0.000235,25.035550,0.0364,-0.019,7.96853,0.00000
2152.00,7.96857,25.045781,0.000234,25.035470,0.0363,-0.018,7.96857,0.00000
2153.00,7.96804,25.045809,0.000238,25.035363,0.0362,-0.019,7.96804,0.00000
2154.00,7.96755,25.045830,0.000238,25.035325,0.0361,-0.018,7.96755,0.00000
2155.00,7.96789,25.045833,0.000238,25.035264,0.0361,-0.018,7.96789,0.00000
2156.00,7.96816,25.045869,0.000235,25.035229,0.0360,-0.018,7.96816,0.00000
2157.00,7.96763,25.045896,0.000228,25.035272,0.0359,-0.018,7.96763,0.00000
2158.00,7.96717,25.045992,0.000220,25.035374,0.0359,-0.018,7.96717,0.00000
2159.00,7.96784,25.046067,0.000221,25.035448,0.0359,-0.018,7.96784,0.00000
2160.00,7.96753,25.046066,0.000227,25.035469,0.0358,-0.018,7.96753,0.00000
2161.00,7.96809,25.046070,0.000226,25.035480,0.0357,-0.018,7.96809,0.00000
2162.00,7.96862,25.046132,0.000229,25.035420,0.0357,-0.018,7.96862,0.00000
2163.00,7.96997,25.046078,0.000232,25.035348,0.0357,-0.018,7.96997,0.00000
2164.00,7.97023,25.046038,0.000231,25.035290,0.0356,-0.018,7.97023,0.00000
2165.00,7.97090,25.046162,0.000227,25.035308,0.0356,-0.018,7.97090,0.00000
2166.00,7.97209,25.046154,0.000226,25.035227,0.0356,-0.017,7.97209,0.00000
2167.00,7.97320,25.046116,0.000222,25.035230,0.0356,-0.017,7.97320,0.00000
2168.00,7.97362,25.046170,0.000218,25.035297,0.0355,-0.017,7.97362,0.00000
2169.00,7.97303,25.046201,0.000221,25.035285,0.0355,-0.017,7.97303,0.00000
2170.00,7.97237,25.046158,0.000221,25.035259,0.0355,-0.017,7.97237,0.00000
2171.00,7.97084,25.046217,0.000219,25.035289,0.0355,-0.017,7.97084,0.00000
2172.00,7.96937,25.046274,0.000218,25.035268,0.0355,-0.017,7.96937,0.00000
2173.00,7.96765,25.046284,0.000223,25.035186,0.0355,-0.017,7.96765,0.00000
2174.00,7.96746,25.046369,0.000217,25.035221,0.0355,-0.017,7.96746,0.00000
2175.00,7.96760,25.046450,0.000220,25.035296,0.0355,-0.016,7.96760,0.00000
2176.00,7.96701,25.046494,0.000225,25.035339,0.0355,-0.017,7.96701,0.00000
2177.00,7.96659,25.046551,0.000234,25.035429,0.0355,-0.017,7.96659,0.00000
2178.00,7.96631,25.046599,0.000236,25.035519,0.0355,-0.017,7.96631,0.00000
2179.00,7.96655,25.046581,0.000235,25.035537,0.0354,-0.017,7.96655,0.00000
2180.00,7.96654,25.046567,0.000234,25.035518,0.0354,-0.017,7.96654,0.00000
2181.00,7.96701,25.046592,0.000233,25.035517,0.0354,-0.017,7.96701,0.00000
2182.00,7.96843,25.046643,0.000224,25.035518,0.0353,-0.017,7.96843,0.00000
2183.00,7.96926,25.046732,0.000214,25.035505,0.0353,-0.016,7.96926,0.00000
2184.00,7.96925,25.046820,0.000213,25.035494,0.0353,-0.016,7.96925,0.00000
2185.00,7.96947,25.046850,0.000210,25.035475,0.0352,-0.016,7.96947,0.00000
2186.00,7.96916,25.046909,0.000205,25.035476,0.0352,-0.015,7.96916,0.00000
2187.00,7.96770,25.046996,0.000206,25.035517,0.0351,-0.015,7.96770,0.00000
2188.00,7.96712,25.047041,0.000212,25.035499,0.0351,-0.015,7.96712,0.00000
2189.00,7.96755,25.047034,0.000211,25.035428,0.0351,-0.015,7.96755,0.00000
2190.00,7.96703,25.047071,0.000214,25.035412,0.0350,-0.015,7.96703,0.00000
2191.00,7.96764,25.047086,0.000213,25.035426,0.0350,-0.015,7.96764,0.00000
2192.00,7.96791,25.047022,0.000215,25.035342,0.0349,-0.015,7.96791,0.00000
2193.00,7.96874,25.047030,0.000218,25.035411,0.0349,-0.015,7.96874,0.00000
2194.00,7.96811,25.047126,0.000221,25.035548,0.0348,-0.015,7.96811,0.00000
2195.00,7.96806,25.047138,0.000220,25.035584,0.0348,-0.015,7.96806,0.00000
2196.00,7.96839,25.047144,0.000217,25.035571,0.0348,-0.015,7.96839,0.00000
2197.00,7.96950,25.047112,0.000216,25.035540,0.0347,-0.015,7.96950,0.00000
2198.00,7.96995,25.047126,0.000212,25.035510,0.0347,-0.015,7.96995,0.00000
2199.00,7.97147,25.047083,0.000211,25.035402,0.0347,-0.014,7.97147,0.00000
2200.00,7.97232,25.047142,0.000216,25.035396,0.0346,-0.014,7.97232,0.00000
2201.00,7.97226,25.047171,0.000226,25.035378,0.0346,-0.015,7.97226,0.00000
2202.00,7.97241,25.047350,0.000228,25.035533,0.0346,-0.015,7.97241,0.00000
2203.00,7.97250,25.047402,0.000230,25.035598,0.0345,-0.015,7.97250,0.00000
2204.00,7.97182,25.047459,0.000229,25.035692,0.0345,-0.015,7.97182,0.00000
2205.00,7.97249,25.047515,0.000224,25.035720,0.0345,-0.015,7.97249,0.00000
2206.00,7.97266,25.047566,0.000219,25.035757,0.0344,-0.015,7.97266,0.00000
2207.00,7.97229,25.047467,0.000218,25.035658,0.0343,-0.014,7.97229,0.00000
2208.00,7.97054,25.047478,0.000218,25.035574,0.0343,-0.014,7.97054,0.00000
2209.00,7.96945,25.047500,0.000218,25.035542,0.0342,-0.014,7.96945,0.00000
2210.00,7.96804,25.047479,0.000219,25.035521,0.0341,-0.014,7.96804,0.00000
2211.00,7.96685,25.047509,0.000216,25.035536,0.0340,-0.014,7.96685,0.00000
2212.00,7.96550,25.047574,0.000214,25.035554,0.0339,-0.014,7.96550,0.00000
2213.00,7.96676,25.047588,0.000219,25.035603,0.0339,-0.014,7.96676,0.00000
2214.00,7.96760,25.047668,0.000223,25.035677,0.0338,-0.014,7.96760,0.00000
2215.00,7.96718,25.047745,0.000222,25.035666,0.0338,-0.014,7.96718,0.00000
2216.00,7.96615,25.047771,0.000225,25.035625,0.0337,-0.014,7.96615,0.00000
2217.00,7.96540,25.047879,0.000227,25.035694,0.0337,-0.014,7.96540,0.00000
2218.00,7.96320,25.047951,0.000221,25.035733,0.0336,-0.013,7.96320,0.00000
2219.00,7.96112,25.047932,0.000214,25.035698,0.0336,-0.013,7.96112,0.00000
2220.00,7.96058,25.047962,0.000211,25.035725,0.0335,-0.013,7.96058,0.00000
2221.00,7.96033,25.047970,0.000212,25.035696,0.0335,-0.013,7.96033,0.00000
2222.00,7.96101,25.047972,0.000211,25.035637,0.0335,-0.013,7.96101,0.00000
2223.00,7.96192,25.047936,0.000211,25.035549,0.0334,-0.013,7.96192,0.00000
2224.00,7.96244,25.047999,0.000215,25.035513,0.0333,-0.013,7.96244,0.00000
2225.00,7.96271,25.048012,0.000220,25.035495,0.0333,-0.013,7.96271,0.00000
2226.00,7.96398,25.048064,0.000223,25.035531,0.0332,-0.013,7.96398,0.00000
2227.00,7.96362,25.048096,0.000221,25.035555,0.0331,-0.013,7.96362,0.00000
2228.00,7.96311,25.048122,0.000223,25.035542,0.0330,-0.013,7.96311,0.00000
2229.00,7.96408,25.048116,0.000225,25.035568,0.0330,-0.013,7.96408,0.00000
2230.00,7.96452,25.048117,0.000219,25.035545,0.0329,-0.013,7.96452,0.00000
2231.00,7.96493,25.048137,0.000214,25.035543,0.0329,-0.013,7.96493,0.00000
2232.00,7.96597,25.048123,0.000218,25.035515,0.0329,-0.013,7.96597,0.00000
2233.00,7.96794,25.048074,0.000210,25.035438,0.0329,-0.012,7.96794,0.00000
2234.00,7.96785,25.048076,0.000207,25.035363,0.0328,-0.012,7.96785,0.00000
2235.00,7.96782,25.048150,0.000211,25.035367,0.0328,-0.012,7.96782,0.00000
2236.00,7.96713,25.048169,0.000217,25.035347,0.0328,-0.012,7.96713,0.00000
2237.00,7.96787,25.048179,0.000214,25.035265,0.0327,-0.012,7.96787,0.00000
2238.00,7.96724,25.048380,0.000215,25.035421,0.0327,-0.012,7.96724,0.00000
2239.00,7.96808,25.048467,0.000218,25.035499,0.0327,-0.012,7.96808,0.00000
2240.00,7.96879,25.048485,0.000217,25.035532,0.0327,-0.012,7.96879,0.00000
2241.00,7.97032,25.048479,0.000208,25.035515,0.0326,-0.012,7.97032,0.00000
2242.00,7.97002,25.048493,0.000206,25.035503,0.0326,-0.012,7.97002,0.00000
2243.00,7.97051,25.048423,0.000200,25.035402,0.0326,-0.012,7.97051,0.00000
2244.00,7.97079,25.048358,0.000192,25.035298,0.0325,-0.012,7.97079,0.00000
2245.00,7.97045,25.048362,0.000184,25.035257,0.0325,-0.011,7.97045,0.00000
2246.00,7.97026,25.048394,0.000187,25.035258,0.0324,-0.011,7.97026,0.00000
2247.00,7.96975,25.048415,0.000188,25.035277,0.0324,-0.011,7.96975,0.00000
2248.00,7.96995,25.048482,0.000195,25.035334,0.0324,-0.011,7.96995,0.00000
2249.00,7.96964,25.048593,0.000200,25.035423,0.0324,-0.011,7.96964,0.00000
2250.00,7.97012,25.048541,0.000204,25.035398,0.0324,-0.011,7.97012,0.00000
2251.00,7.97051,25.048567,0.000201,25.035423,0.0325,-0.011,7.97051,0.00000
2252.00,7.96985,25.048626,0.000208,25.035449,0.0325,-0.011,7.96985,0.00000
2253.00,7.96833,25.048611,0.000212,25.035408,0.0325,-0.011,7.96833,0.00000
2254.00,7.96812,25.048607,0.000213,25.035364,0.0326,-0.011,7.96812,0.00000
2255.00,7.96823,25.048722,0.000214,25.035395,0.0326,-0.011,7.96823,0.00000
2256.00,7.96714,25.048794,0.000220,25.035397,0.0326,-0.011,7.96714,0.00000
2257.00,7.96748,25.048842,0.000212,25.035434,0.0327,-0.011,7.96748,0.00000
2258.00,7.96855,25.048872,0.000205,25.035400,0.0327,-0.011,7.96855,0.00000
2259.00,7.96848,25.048863,0.000202,25.035407,0.0327,-0.011,7.96848,0.00000
2260.00,7.96865,25.048886,0.000208,25.035381,0.0328,-0.011,7.96865,0.00000
2261.00,7.96895,25.048871,0.000209,25.035334,0.0328,-0.011,7.96895,0.00000
2262.00,7.96897,25.048909,0.000211,25.035329,0.0328,-0.011,7.96897,0.00000
2263.00,7.96885,25.048958,0.000212,25.035335,0.0329,-0.011,7.96885,0.00000
2264.00,7.96748,25.049021,0.000212,25.035354,0.0330,-0.011,7.96748,0.00000
2265.00,7.96678,25.049090,0.000207,25.035445,0.0330,-0.011,7.96678,0.00000
2266.00,7.96652,25.049109,0.000204,25.035525,0.0331,-0.010,7.96652,0.00000
2267.00,7.96773,25.049081,0.000206,25.035494,0.0332,-0.010,7.96773,0.00000
2268.00,7.96817,25.049089,0.000209,25.035521,0.0332,-0.011,7.96817,0.00000
2269.00,7.96974,25.049022,0.000212,25.035442,0.0333,-0.011,7.96974,0.00000
2270.00,7.97019,25.048979,0.000211,25.035403,0.0334,-0.011,7.97019,0.00000
2271.00,7.97044,25.049019,0.000211,25.035358,0.0335,-0.011,7.97044,0.00000
2272.00,7.96916,25.049120,0.000209,25.035391,0.0336,-0.010,7.96916,0.00000
2273.00,7.96816,25.049224,0.000214,25.035445,0.0337,-0.011,7.96816,0.00000
2274.00,7.96713,25.049321,0.000213,25.035512,0.0338,-0.011,7.96713,0.00000
2275.00,7.96740,25.049386,0.000209,25.035457,0.0339,-0.010,7.96740,0.00000
2276.00,7.96690,25.049414,0.000204,25.035413,0.0340,-0.010,7.96690,0.00000
2277.00,7.96786,25.049425,0.000199,25.035430,0.0341,-0.010,7.96786,0.00000
2278.00,7.96737,25.049410,0.000190,25.035406,0.0342,-0.010,7.96737,0.00000
2279.00,7.96835,25.049432,0.000191,25.035368,0.0343,-0.009,7.96835,0.00000
2280.00,7.96813,25.049430,0.000196,25.035373,0.0344,-0.009,7.96813,0.00000
2281.00,7.96965,25.049503,0.000198,25.035459,0.0345,-0.009,7.96965,0.00000
@13,2.0000,4.0, 2280.047 
2282.00,7.96987,25.049562,0.000201,25.035468,0.0347,-0.009,7.96987,0.00000
2283.00,7.97150,25.049545,0.000202,25.035399,0.0347,-0.009,7.97150,0.00000
2284.00,7.96471,25.049594,0.000200,25.035380,0.0349,-0.009,7.96471,0.00000
2285.00,7.94201,25.049631,0.000197,25.035362,0.0350,-0.009,7.94201,0.00000
2286.00,7.90672,25.049602,0.000196,25.035298,0.0351,-0.009,7.90672,0.00000
2287.00,7.86229,25.049542,0.000199,25.035194,0.0352,-0.009,7.86229,0.00000
2288.00,7.81841,25.049536,0.000199,25.035209,0.0353,-0.009,7.81841,0.00000
2289.00,7.79079,25.049556,0.000204,25.035314,0.0355,-0.009,7.79079,0.00000
2290.00,7.78777,25.049597,0.000209,25.035385,0.0356,-0.009,7.78777,0.00000
2291.00,7.80375,25.049654,0.000210,25.035429,0.0358,-0.009,7.80375,0.00000
2292.00,7.83629,25.049705,0.000209,25.035437,0.0359,-0.009,7.83629,0.00000
2293.00,7.87310,25.049763,0.000211,25.035506,0.0361,-0.009,7.87310,0.00000
2294.00,7.90402,25.049825,0.000199,25.035453,0.0362,-0.009,7.90402,0.00000
2295.00,7.92615,25.049809,0.000194,25.035390,0.0364,-0.008,7.92615,0.00000
2296.00,7.94137,25.049843,0.000195,25.035379,0.0366,-0.008,7.94137,0.00000
2297.00,7.95083,25.049940,0.000199,25.035449,0.0368,-0.008,7.95083,0.00000
2298.00,7.95598,25.050054,0.000200,25.035478,0.0371,-0.008,7.95598,0.00000
2299.00,7.95685,25.050037,0.000206,25.035464,0.0373,-0.008,7.95685,0.00000
2300.00,7.95863,25.050179,0.000208,25.035563,0.0375,-0.008,7.95863,0.00000
2301.00,7.95926,25.050205,0.000212,25.035570,0.0377,-0.008,7.95926,0.00000
2302.00,7.96022,25.050152,0.000210,25.035568,0.0380,-0.008,7.96022,0.00000
2303.00,7.96025,25.050129,0.000213,25.035477,0.0382,-0.008,7.96025,0.00000
2304.00,7.96149,25.050171,0.000216,25.035493,0.0384,-0.008,7.96149,0.00000
2305.00,7.96172,25.050126,0.000217,25.035455,0.0387,-0.008,7.96172,0.00000
2306.00,7.96300,25.050160,0.000212,25.035440,0.0389,-0.008,7.96300,0.00000
2307.00,7.96259,25.050263,0.000208,25.035497,0.0392,-0.008,7.96259,0.00000
2308.00,7.96233,25.050275,0.000207,25.035516,0.0394,-0.008,7.96233,0.00000
2309.00,7.96163,25.050355,0.000211,25.035485,0.0396,-0.008,7.96163,0.00000
2310.00,7.96159,25.050416,0.000211,25.035468,0.0399,-0.008,7.96159,0.00000
2311.00,7.96186,25.050435,0.000211,25.035449,0.0401,-0.008,7.96186,0.00000
2312.00,7.96252,25.050376,0.000214,25.035347,0.0403,-0.008,7.96252,0.00000
2313.00,7.96338,25.050419,0.000215,25.035322,0.0405,-0.007,7.96338,0.00000
2314.00,7.96408,25.050453,0.000212,25.035355,0.0408,-0.007,7.96408,0.00000
2315.00,7.96496,25.050477,0.000212,25.035356,0.0410,-0.007,7.96496,0.00000
2316.00,7.96513,25.050522,0.000216,25.035370,0.0412,-0.007,7.96513,0.00000
2317.00,7.96509,25.050624,0.000215,25.035391,0.0415,-0.007,7.96509,0.00000
2318.00,7.96529,25.050656,0.000216,25.035378,0.0417,-0.007,7.96529,0.00000
2319.00,7.96554,25.050693,0.000216,25.035395,0.0420,-0.007,7.96554,0.00000
2320.00,7.96520,25.050702,0.000214,25.035380,0.0422,-0.007,7.96520,0.00000
2321.00,7.96463,25.050763,0.000211,25.035386,0.0424,-0.007,7.96463,0.00000
2322.00,7.96455,25.050747,0.000210,25.035321,0.0426,-0.007,7.96455,0.00000
2323.00,7.96428,25.050770,0.000207,25.035347,0.0429,-0.006,7.96428,0.00000
2324.00,7.96450,25.050793,0.000205,25.035382,0.0431,-0.006,7.96450,0.00000
2325.00,7.96453,25.050791,0.000209,25.035315,0.0433,-0.006,7.96453,0.00000
2326.00,7.96437,25.050740,0.000215,25.035218,0.0435,-0.007,7.96437,0.00000
2327.00,7.96456,25.050811,0.000217,25.035258,0.0437,-0.007,7.96456,0.00000
2328.00,7.96486,25.050880,0.000217,25.035238,0.0439,-0.007,7.96486,0.00000
2329.00,7.96510,25.050877,0.000218,25.035164,0.0441,-0.007,7.96510,0.00000
2330.00,7.96488,25.050963,0.000211,25.035210,0.0444,-0.007,7.96488,0.00000
2331.00,7.96600,25.051071,0.000206,25.035300,0.0446,-0.006,7.96600,0.00000
2332.00,7.96743,25.051056,0.000206,25.035287,0.0448,-0.006,7.96743,0.00000
2333.00,7.96789,25.051062,0.000208,25.035306,0.0449,-0.006,7.96789,0.00000
2334.00,7.96853,25.051067,0.000204,25.035303,0.0451,-0.006,7.96853,0.00000
2335.00,7.96914,25.051075,0.000208,25.035330,0.0453,-0.006,7.96914,0.00000
2336.00,7.96895,25.051095,0.000211,25.035352,0.0455,-0.006,7.96895,0.00000
2337.00,7.96793,25.051119,0.000208,25.035402,0.0457,-0.006,7.96793,0.00000
2338.00,7.96815,25.051150,0.000203,25.035394,0.0459,-0.006,7.96815,0.00000
2339.00,7.96788,25.051192,0.000207,25.035341,0.0462,-0.006,7.96788,0.00000
2340.00,7.96704,25.051245,0.000202,25.035301,0.0464,-0.006,7.96704,0.00000
2341.00,7.96740,25.051268,0.000194,25.035263,0.0467,-0.005,7.96740,0.00000
2342.00,7.96781,25.051317,0.000192,25.035250,0.0469,-0.005,7.96781,0.00000
2343.00,7.96734,25.051345,0.000190,25.035279,0.0472,-0.005,7.96734,0.00000
2344.00,7.96731,25.051430,0.000186,25.035395,0.0474,-0.005,7.96731,0.00000
2345.00,7.96871,25.051442,0.000189,25.035420,0.0476,-0.005,7.96871,0.00000
2346.00,7.96851,25.051478,0.000197,25.035460,0.0478,-0.005,7.96851,0.00000
2347.00,7.96728,25.051536,0.000202,25.035438,0.0481,-0.005,7.96728,0.00000
2348.00,7.96731,25.051595,0.000207,25.035450,0.0483,-0.005,7.96731,0.00000
2349.00,7.96724,25.051555,0.000205,25.035405,0.0484,-0.005,7.96724,0.00000
2350.00,7.96762,25.051593,0.000203,25.035453,0.0486,-0.005,7.96762,0.00000
2351.00,7.96816,25.051626,0.000198,25.035473,0.0488,-0.005,7.96816,0.00000
2352.00,7.96978,25.051620,0.000193,25.035462,0.0489,-0.004,7.96978,0.00000
2353.00,7.97031,25.051610,0.000192,25.035424,0.0491,-0.004,7.97031,0.00000
2354.00,7.97037,25.051638,0.000194,25.035443,0.0492,-0.004,7.97037,0.00000
2355.00,7.97000,25.051617,0.000192,25.035339,0.0493,-0.004,7.97000,0.00000
2356.00,7.96985,25.051664,0.000193,25.035327,0.0494,-0.004,7.96985,0.00000
2357.00,7.96975,25.051655,0.000195,25.035331,0.0496,-0.004,7.96975,0.00000
2358.00,7.96796,25.051733,0.000197,25.035346,0.0497,-0.004,7.96796,0.00000
2359.00,7.96721,25.051810,0.000204,25.035358,0.0498,-0.004,7.96721,0.00000
2360.00,7.96652,25.051813,0.000203,25.035419,0.0499,-0.004,7.96652,0.00000
2361.00,7.96660,25.051811,0.000199,25.035441,0.0500,-0.004,7.96660,0.00000
2362.00,7.96573,25.051875,0.000195,25.035459,0.0501,-0.004,7.96573,0.00000
2363.00,7.96637,25.051896,0.000187,25.035459,0.0502,-0.004,7.96637,0.00000
2364.00,7.96644,25.051928,0.000186,25.035462,0.0503,-0.004,7.96644,0.00000
2365.00,7.96580,25.051999,0.000185,25.035472,0.0504,-0.004,7.96580,0.00000
2366.00,7.96558,25.051986,0.000185,25.035384,0.0505,-0.004,7.96558,0.00000
2367.00,7.96584,25.052059,0.000192,25.035390,0.0506,-0.004,7.96584,0.00000
2368.00,7.96584,25.052052,0.000196,25.035359,0.0507,-0.004,7.96584,0.00000
2369.00,7.96667,25.051992,0.000182,25.035232,0.0507,-0.003,7.96667,0.00000
2370.00,7.96819,25.051992,0.000178,25.035217,0.0508,-0.003,7.96819,0.00000
2371.00,7.96728,25.052028,0.000179,25.035221,0.0509,-0.003,7.96728,0.00000
2372.00,7.96712,25.051991,0.000177,25.035232,0.0509,-0.003,7.96712,0.00000
2373.00,7.96768,25.051968,0.000178,25.035240,0.0509,-0.003,7.96768,0.00000
2374.00,7.96789,25.052004,0.000187,25.035295,0.0510,-0.003,7.96789,0.00000
2375.00,7.96811,25.052042,0.000196,25.035312,0.0510,-0.003,7.96811,0.00000
2376.00,7.96958,25.052051,0.000192,25.035293,0.0511,-0.003,7.96958,0.00000
2377.00,7.96972,25.052107,0.000199,25.035298,0.0511,-0.003,7.96972,0.00000
2378.00,7.96985,25.052189,0.000193,25.035321,0.0512,-0.003,7.96985,0.00000
2379.00,7.96879,25.052283,0.000192,25.035357,0.0513,-0.003,7.96879,0.00000
2380.00,7.96764,25.052322,0.000193,25.035318,0.0514,-0.003,7.96764,0.00000
2381.00,7.96713,25.052350,0.000193,25.035315,0.0514,-0.003,7.96713,0.00000
2382.00,7.96647,25.052374,0.000172,25.035288,0.0515,-0.003,7.96647,0.00000
2383.00,7.96632,25.052385,0.000170,25.035284,0.0515,-0.003,7.96632,0.00000
2384.00,7.96679,25.052353,0.000164,25.035252,0.0516,-0.002,7.96679,0.00000
2385.00,7.96752,25.052365,0.000150,25.035266,0.0516,-0.002,7.96752,0.00000
2386.00,7.96800,25.052371,0.000143,25.035278,0.0516,-0.002,7.96800,0.00000
2387.00,7.96959,25.052401,0.000146,25.035281,0.0516,-0.002,7.96959,0.00000
2388.00,7.97013,25.052444,0.000153,25.035277,0.0516,-0.002,7.97013,0.00000
2389.00,7.97107,25.052431,0.000158,25.035261,0.0516,-0.002,7.97107,0.00000
2390.00,7.97053,25.052466,0.000168,25.035241,0.0516,-0.002,7.97053,0.00000
2391.00,7.96996,25.052545,0.000177,25.035293,0.0516,-0.002,7.96996,0.00000
2392.00,7.96874,25.052611,0.000186,25.035306,0.0516,-0.002,7.96874,0.00000
2393.00,7.96785,25.052607,0.000185,25.035253,0.0517,-0.002,7.96785,0.00000
2394.00,7.96617,25.052738,0.000182,25.035318,0.0517,-0.002,7.96617,0.00000
2395.00,7.96585,25.052792,0.000175,25.035326,0.0516,-0.002,7.96585,0.00000
2396.00,7.96530,25.052799,0.000167,25.035298,0.0516,-0.002,7.96530,0.00000
2397.00,7.96492,25.052810,0.000159,25.035328,0.0516,-0.002,7.96492,0.00000
2398.00,7.96466,25.052857,0.000155,25.035404,0.0515,-0.002,7.96466,0.00000
2399.00,7.96520,25.052872,0.000155,25.035390,0.0515,-0.001,7.96520,0.00000
2400.00,7.96554,25.052845,0.000158,25.035337,0.0515,-0.001,7.96554,0.00000
2401.00,7.96638,25.052871,0.000161,25.035309,0.0514,-0.002,7.96638,0.00000
2402.00,7.96740,25.052868,0.000161,25.035234,0.0514,-0.002,7.96740,0.00000
2403.00,7.96839,25.052904,0.000158,25.035200,0.0513,-0.002,7.96839,0.00000
2404.00,7.96867,25.052950,0.000148,25.035222,0.0512,-0.001,7.96867,0.00000
2405.00,7.96772,25.053000,0.000143,25.035243,0.0511,-0.001,7.96772,0.00000
2406.00,7.96706,25.053033,0.000140,25.035270,0.0510,-0.001,7.96706,0.00000
2407.00,7.96685,25.053092,0.000143,25.035286,0.0510,-0.001,7.96685,0.00000
2408.00,7.96658,25.053140,0.000140,25.035327,0.0509,-0.001,7.96658,0.00000
2409.00,7.96666,25.053146,0.000143,25.035310,0.0509,-0.001,7.96666,0.00000
2410.00,7.96756,25.053228,0.000149,25.035383,0.0508,-0.001,7.96756,0.00000
2411.00,7.96847,25.053289,0.000144,25.035412,0.0507,-0.001,7.96847,0.00000
2412.00,7.96869,25.053290,0.000136,25.035410,0.0506,-0.001,7.96869,0.00000
2413.00,7.96892,25.053366,0.000142,25.035423,0.0505,-0.001,7.96892,0.00000
2414.00,7.96815,25.053415,0.000145,25.035435,0.0504,-0.001,7.96815,0.00000
2415.00,7.96679,25.053459,0.000136,25.035448,0.0504,-0.001,7.96679,0.00000
2416.00,7.96607,25.053498,0.000137,25.035498,0.0504,-0.001,7.96607,0.00000
2417.00,7.96581,25.053546,0.000134,25.035553,0.0504,0.000,7.96581,0.00000
2418.00,7.96598,25.053480,0.000129,25.035502,0.0503,0.000,7.96598,0.00000
2419.00,7.96726,25.053480,0.000121,25.035497,0.0503,0.000,7.96726,0.00000
2420.00,7.96896,25.053475,0.000124,25.035466,0.0502,0.000,7.96896,0.00000
2421.00,7.96880,25.053497,0.000125,25.035392,0.0502,0.000,7.96880,0.00000
2422.00,7.96978,25.053495,0.000129,25.035362,0.0501,0.000,7.96978,0.00000
2423.00,7.96994,25.053586,0.000125,25.035434,0.0501,0.000,7.96994,0.00000
2424.00,7.96901,25.053665,0.000128,25.035507,0.0501,0.000,7.96901,0.00000
2425.00,7.96909,25.053700,0.000126,25.035429,0.0500,0.000,7.96909,0.00000
2426.00,7.97040,25.053748,0.000125,25.035466,0.0500,0.000,7.97040,0.00000
2427.00,7.96985,25.053842,0.000123,25.035504,0.0500,0.001,7.96985,0.00000
2428.00,7.96956,25.053884,0.000126,25.035481,0.0500,0.001,7.96956,0.00000
2429.00,7.97026,25.053950,0.000128,25.035420,0.0500,0.001,7.97026,0.00000
2430.00,7.96945,25.053970,0.000128,25.035499,0.0500,0.001,7.96945,0.00000
2431.00,7.96719,25.054016,0.000132,25.035577,0.0500,0.001,7.96719,0.00000
2432.00,7.96667,25.054022,0.000134,25.035581,0.0500,0.001,7.96667,0.00000
2433.00,7.96670,25.053982,0.000133,25.035565,0.0500,0.001,7.96670,0.00000
2434.00,7.96639,25.053942,0.000134,25.035558,0.0500,0.001,7.96639,0.00000
2435.00,7.96688,25.053932,0.000137,25.035519,0.0500,0.001,7.96688,0.00000
2436.00,7.96823,25.053901,0.000139,25.035463,0.0500,0.001,7.96823,0.00000
2437.00,7.96765,25.053949,0.000143,25.035468,0.0500,0.001,7.96765,0.00000
2438.00,7.96755,25.053997,0.000146,25.035430,0.0500,0.001,7.96755,0.00000
2439.00,7.96758,25.054025,0.000149,25.035389,0.0500,0.001,7.96758,0.00000
2440.00,7.96709,25.054068,0.000153,25.035406,0.0500,0.001,7.96709,0.00000
2441.00,7.96738,25.054119,0.000153,25.035426,0.0500,0.002,7.96738,0.00000
2442.00,7.96878,25.054135,0.000154,25.035410,0.0500,0.001,7.96878,0.00000
2443.00,7.96906,25.054111,0.000154,25.035387,0.0500,0.001,7.96906,0.00000
2444.00,7.96952,25.054102,0.000156,25.035430,0.0500,0.001,7.96952,0.00000
2445.00,7.97053,25.054155,0.000156,25.035424,0.0500,0.001,7.97053,0.00000
2446.00,7.96997,25.054189,0.000158,25.035376,0.0500,0.001,7.96997,0.00000
2447.00,7.96931,25.054241,0.000160,25.035373,0.0501,0.002,7.96931,0.00000
2448.00,7.96936,25.054366,0.000162,25.035502,0.0501,0.002,7.96936,0.00000
2449.00,7.96915,25.054454,0.000164,25.035525,0.0501,0.002,7.96915,0.00000
2450.00,7.96856,25.054496,0.000165,25.035540,0.0501,0.002,7.96856,0.00000
2451.00,7.96893,25.054510,0.000164,25.035521,0.0501,0.002,7.96893,0.00000
2452.00,7.96798,25.054548,0.000164,25.035501,0.0501,0.002,7.96798,0.00000
2453.00,7.96658,25.054552,0.000168,25.035399,0.0501,0.002,7.96658,0.00000
2454.00,7.96516,25.054610,0.000167,25.035339,0.0501,0.003,7.96516,0.00000
2455.00,7.96457,25.054711,0.000168,25.035352,0.0501,0.003,7.96457,0.00000
2456.00,7.96426,25.054789,0.000170,25.035359,0.0501,0.003,7.96426,0.00000
2457.00,7.96540,25.054755,0.000175,25.035363,0.0501,0.003,7.96540,0.00000
2458.00,7.96574,25.054834,0.000175,25.035445,0.0500,0.003,7.96574,0.00000
2459.00,7.96693,25.054882,0.000176,25.035534,0.0500,0.003,7.96693,0.00000
2460.00,7.96742,25.054842,0.000180,25.035524,0.0500,0.002,7.96742,0.00000
2461.00,7.96769,25.054844,0.000182,25.035520,0.0499,0.002,7.96769,0.00000
2462.00,7.96743,25.054878,0.000181,25.035586,0.0499,0.003,7.96743,0.00000
@14,2.0000,4.0, 2460.024 
2463.00,7.96770,25.054842,0.000183,25.035549,0.0499,0.003,7.96770,0.00000
2464.00,7.96094,25.054743,0.000185,25.035447,0.0498,0.003,7.96094,0.00000
2465.00,7.94151,25.054718,0.000183,25.035441,0.0498,0.003,7.94151,0.00000
2466.00,7.91267,25.054738,0.000181,25.035387,0.0497,0.003,7.91267,0.00000
2467.00,7.87808,25.054712,0.000179,25.035247,0.0497,0.003,7.87808,0.00000
2468.00,7.84398,25.054768,0.000176,25.035284,0.0496,0.003,7.84398,0.00000
2469.00,7.82601,25.054843,0.000176,25.035322,0.0496,0.003,7.82601,0.00000
2470.00,7.82697,25.054910,0.000177,25.035328,0.0495,0.004,7.82697,0.00000
2471.00,7.84339,25.054952,0.000178,25.035400,0.0495,0.004,7.84339,0.00000
2472.00,7.87182,25.055029,0.000182,25.035471,0.0494,0.004,7.87182,0.00000
2473.00,7.90362,25.055054,0.000185,25.035391,0.0494,0.004,7.90362,0.00000
2474.00,7.92693,25.055195,0.000187,25.035456,0.0493,0.004,7.92693,0.00000
2475.00,7.94383,25.055270,0.000190,25.035498,0.0492,0.004,7.94383,0.00000
2476.00,7.95540,25.055289,0.000196,25.035524,0.0492,0.004,7.95540,0.00000
2477.00,7.96190,25.055322,0.000195,25.035476,0.0491,0.004,7.96190,0.00000
2478.00,7.96367,25.055393,0.000196,25.035551,0.0490,0.004,7.96367,0.00000
2479.00,7.96527,25.055319,0.000198,25.035496,0.0489,0.004,7.96527,0.00000
2480.00,7.96640,25.055371,0.000195,25.035484,0.0488,0.004,7.96640,0.00000
2481.00,7.96611,25.055468,0.000189,25.035502,0.0488,0.005,7.96611,0.00000
2482.00,7.96460,25.055592,0.000191,25.035577,0.0487,0.005,7.96460,0.00000
2483.00,7.96446,25.055679,0.000193,25.035624,0.0487,0.005,7.96446,0.00000
2484.00,7.96335,25.055751,0.000192,25.035628,0.0486,0.005,7.96335,0.00000
2485.00,7.96226,25.055731,0.000198,25.035589,0.0485,0.005,7.96226,0.00000
2486.00,7.96145,25.055755,0.000202,25.035623,0.0484,0.005,7.96145,0.00000
2487.00,7.96227,25.055709,0.000198,25.035570,0.0483,0.005,7.96227,0.00000
2488.00,7.96307,25.055644,0.000194,25.035484,0.0481,0.005,7.96307,0.00000
2489.00,7.96345,25.055622,0.000192,25.035514,0.0481,0.005,7.96345,0.00000
2490.00,7.96547,25.055584,0.000193,25.035483,0.0480,0.005,7.96547,0.00000
2491.00,7.96637,25.055585,0.000194,25.035413,0.0479,0.005,7.96637,0.00000
2492.00,7.96474,25.055610,0.000198,25.035375,0.0478,0.005,7.96474,0.00000
2493.00,7.96376,25.055664,0.000203,25.035319,0.0477,0.005,7.96376,0.00000
2494.00,7.96350,25.055780,0.000205,25.035294,0.0477,0.005,7.96350,0.00000
2495.00,7.96196,25.055878,0.000201,25.035323,0.0476,0.005,7.96196,0.00000
2496.00,7.96172,25.055891,0.000197,25.035362,0.0475,0.005,7.96172,0.00000
2497.00,7.96219,25.055952,0.000198,25.035432,0.0475,0.005,7.96219,0.00000
2498.00,7.96255,25.055963,0.000193,25.035502,0.0474,0.006,7.96255,0.00000
2499.00,7.96219,25.055878,0.000190,25.035406,0.0473,0.006,7.96219,0.00000
2500.00,7.96260,25.055931,0.000196,25.035423,0.0472,0.006,7.96260,0.00000
2501.00,7.96369,25.055971,0.000202,25.035383,0.0471,0.006,7.96369,0.00000
2502.00,7.96495,25.055937,0.000198,25.035370,0.0470,0.006,7.96495,0.00000
2503.00,7.96497,25.055919,0.000198,25.035342,0.0469,0.006,7.96497,0.00000
2504.00,7.96544,25.055998,0.000207,25.035438,0.0469,0.006,7.96544,0.00000
2505.00,7.96521,25.056034,0.000211,25.035483,0.0469,0.006,7.96521,0.00000
2506.00,7.96482,25.056047,0.000208,25.035495,0.0468,0.006,7.96482,0.00000
2507.00,7.96536,25.056080,0.000211,25.035516,0.0467,0.006,7.96536,0.00000
2508.00,7.96573,25.056102,0.000215,25.035525,0.0466,0.006,7.96573,0.00000
2509.00,7.96610,25.056049,0.000206,25.035416,0.0465,0.006,7.96610,0.00000
2510.00,7.96573,25.056053,0.000197,25.035326,0.0464,0.006,7.96573,0.00000
2511.00,7.96490,25.056105,0.000195,25.035343,0.0463,0.007,7.96490,0.00000
2512.00,7.96355,25.056191,0.000201,25.035332,0.0463,0.007,7.96355,0.00000
2513.00,7.96313,25.056287,0.000206,25.035361,0.0462,0.006,7.96313,0.00000
2514.00,7.96207,25.056395,0.000212,25.035465,0.0462,0.006,7.96207,0.00000
2515.00,7.96260,25.056416,0.000213,25.035538,0.0461,0.006,7.96260,0.00000
2516.00,7.96291,25.056414,0.000219,25.035474,0.0461,0.006,7.96291,0.00000
2517.00,7.96371,25.056417,0.000218,25.035503,0.0460,0.006,7.96371,0.00000
2518.00,7.96402,25.056407,0.000212,25.035469,0.0459,0.007,7.96402,0.00000
2519.00,7.96534,25.056445,0.000212,25.035443,0.0457,0.007,7.96534,0.00000
2520.00,7.96587,25.056412,0.000211,25.035351,0.0457,0.007,7.96587,0.00000
2521.00,7.96585,25.056464,0.000203,25.035393,0.0456,0.007,7.96585,0.00000
2522.00,7.96554,25.056506,0.000199,25.035369,0.0456,0.007,7.96554,0.00000
2523.00,7.96553,25.056560,0.000200,25.035389,0.0455,0.007,7.96553,0.00000
2524.00,7.96439,25.056523,0.000198,25.035311,0.0456,0.007,7.96439,0.00000
2525.00,7.96456,25.056616,0.000202,25.035398,0.0456,0.007,7.96456,0.00000
2526.00,7.96479,25.056587,0.000204,25.035361,0.0456,0.007,7.96479,0.00000
2527.00,7.96446,25.056607,0.000202,25.035327,0.0455,0.007,7.96446,0.00000
2528.00,7.96467,25.056618,0.000198,25.035297,0.0455,0.007,7.96467,0.00000
2529.00,7.96566,25.056643,0.000196,25.035330,0.0454,0.007,7.96566,0.00000
2530.00,7.96570,25.056606,0.000187,25.035235,0.0454,0.008,7.96570,0.00000
2531.00,7.96649,25.056644,0.000188,25.035283,0.0453,0.008,7.96649,0.00000
2532.00,7.96709,25.056618,0.000191,25.035317,0.0452,0.008,7.96709,0.00000
2533.00,7.96731,25.056614,0.000190,25.035312,0.0452,0.008,7.96731,0.00000
2534.00,7.96647,25.056662,0.000189,25.035356,0.0452,0.008,7.96647,0.00000
2535.00,7.96601,25.056671,0.000192,25.035376,0.0452,0.008,7.96601,0.00000
2536.00,7.96532,25.056701,0.000190,25.035327,0.0451,0.008,7.96532,0.00000
2537.00,7.96507,25.056839,0.000195,25.035329,0.0451,0.008,7.96507,0.00000
2538.00,7.96513,25.056872,0.000194,25.035327,0.0450,0.008,7.96513,0.00000
2539.00,7.96506,25.056928,0.000199,25.035315,0.0450,0.008,7.96506,0.00000
2540.00,7.96429,25.056972,0.000196,25.035294,0.0450,0.008,7.96429,0.00000
2541.00,7.96421,25.056972,0.000193,25.035271,0.0449,0.008,7.96421,0.00000
2542.00,7.96426,25.056904,0.000187,25.035285,0.0449,0.009,7.96426,0.00000
2543.00,7.96349,25.056923,0.000191,25.035262,0.0449,0.009,7.96349,0.00000
2544.00,7.96402,25.056896,0.000188,25.035202,0.0448,0.009,7.96402,0.00000
2545.00,7.96485,25.056985,0.000194,25.035272,0.0447,0.009,7.96485,0.00000
2546.00,7.96500,25.057082,0.000198,25.035302,0.0447,0.009,7.96500,0.00000
2547.00,7.96596,25.057114,0.000198,25.035256,0.0446,0.009,7.96596,0.00000
2548.00,7.96637,25.057131,0.000199,25.035277,0.0446,0.009,7.96637,0.00000
2549.00,7.96713,25.057137,0.000200,25.035316,0.0446,0.009,7.96713,0.00000
2550.00,7.96660,25.057137,0.000205,25.035262,0.0445,0.009,7.96660,0.00000
2551.00,7.96762,25.057098,0.000204,25.035258,0.0445,0.009,7.96762,0.00000
2552.00,7.96715,25.057194,0.000203,25.035295,0.0444,0.009,7.96715,0.00000
2553.00,7.96760,25.057192,0.000197,25.035262,0.0444,0.009,7.96760,0.00000
2554.00,7.96747,25.057277,0.000195,25.035283,0.0443,0.010,7.96747,0.00000
2555.00,7.96778,25.057311,0.000196,25.035344,0.0443,0.010,7.96778,0.00000
2556.00,7.96744,25.057331,0.000196,25.035319,0.0442,0.010,7.96744,0.00000
2557.00,7.96735,25.057315,0.000198,25.035266,0.0441,0.010,7.96735,0.00000
2558.00,7.96715,25.057379,0.000206,25.035279,0.0440,0.010,7.96715,0.00000
2559.00,7.96644,25.057388,0.000214,25.035301,0.0439,0.010,7.96644,0.00000
2560.00,7.96718,25.057404,0.000214,25.035303,0.0438,0.010,7.96718,0.00000
2561.00,7.96607,25.057494,0.000216,25.035354,0.0437,0.010,7.96607,0.00000
2562.00,7.96525,25.057513,0.000218,25.035398,0.0436,0.010,7.96525,0.00000
2563.00,7.96478,25.057548,0.000222,25.035458,0.0435,0.009,7.96478,0.00000
2564.00,7.96447,25.057609,0.000222,25.035471,0.0435,0.010,7.96447,0.00000
2565.00,7.96303,25.057675,0.000219,25.035440,0.0435,0.010,7.96303,0.00000
2566.00,7.96271,25.057717,0.000225,25.035452,0.0434,0.010,7.96271,0.00000
2567.00,7.96266,25.057732,0.000222,25.035434,0.0434,0.010,7.96266,0.00000
2568.00,7.96162,25.057760,0.000216,25.035406,0.0434,0.010,7.96162,0.00000
2569.00,7.96188,25.057820,0.000213,25.035404,0.0433,0.010,7.96188,0.00000
2570.00,7.96227,25.057766,0.000211,25.035363,0.0433,0.010,7.96227,0.00000
2571.00,7.96295,25.057764,0.000204,25.035301,0.0432,0.010,7.96295,0.00000
2572.00,7.96396,25.057800,0.000205,25.035276,0.0432,0.010,7.96396,0.00000
2573.00,7.96463,25.057864,0.000203,25.035271,0.0431,0.011,7.96463,0.00000
2574.00,7.96503,25.057871,0.000203,25.035256,0.0431,0.011,7.96503,0.00000
2575.00,7.96556,25.057934,0.000202,25.035317,0.0430,0.011,7.96556,0.00000
2576.00,7.96631,25.057883,0.000203,25.035275,0.0430,0.011,7.96631,0.00000
2577.00,7.96551,25.057956,0.000200,25.035284,0.0429,0.011,7.96551,0.00000
2578.00,7.96635,25.057957,0.000200,25.035352,0.0429,0.011,7.96635,0.00000
2579.00,7.96598,25.057994,0.000203,25.035401,0.0428,0.011,7.96598,0.00000
2580.00,7.96639,25.058072,0.000205,25.035393,0.0428,0.011,7.96639,0.00000
2581.00,7.96696,25.058210,0.000201,25.035501,0.0427,0.011,7.96696,0.00000
2582.00,7.96777,25.058231,0.000203,25.035540,0.0426,0.011,7.96777,0.00000
2583.00,7.96776,25.058272,0.000209,25.035473,0.0426,0.011,7.96776,0.00000
2584.00,7.96748,25.058282,0.000209,25.035416,0.0425,0.011,7.96748,0.00000
2585.00,7.96657,25.058299,0.000211,25.035424,0.0424,0.011,7.96657,0.00000
2586.00,7.96527,25.058329,0.000217,25.035436,0.0423,0.011,7.96527,0.00000
2587.00,7.96430,25.058321,0.000218,25.035449,0.0423,0.011,7.96430,0.00000
2588.00,7.96387,25.058311,0.000215,25.035452,0.0422,0.011,7.96387,0.00000
2589.00,7.96398,25.058320,0.000211,25.035422,0.0421,0.011,7.96398,0.00000
2590.00,7.96412,25.058347,0.000211,25.035428,0.0420,0.011,7.96412,0.00000
2591.00,7.96351,25.058280,0.000206,25.035274,0.0419,0.012,7.96351,0.00000
2592.00,7.96409,25.058358,0.000207,25.035261,0.0419,0.012,7.96409,0.00000
2593.00,7.96332,25.058358,0.000207,25.035237,0.0418,0.012,7.96332,0.00000
2594.00,7.96333,25.058360,0.000210,25.035226,0.0418,0.012,7.96333,0.00000
2595.00,7.96291,25.058410,0.000207,25.035197,0.0417,0.012,7.96291,0.00000
2596.00,7.96299,25.058523,0.000213,25.035320,0.0417,0.012,7.96299,0.00000
2597.00,7.96251,25.058536,0.000211,25.035330,0.0416,0.012,7.96251,0.00000
2598.00,7.96308,25.058702,0.000209,25.035408,0.0416,0.012,7.96308,0.00000
2599.00,7.96287,25.058795,0.000209,25.035544,0.0415,0.012,7.96287,0.00000
2600.00,7.96275,25.058792,0.000208,25.035551,0.0415,0.012,7.96275,0.00000
2601.00,7.96172,25.058804,0.000204,25.035532,0.0414,0.012,7.96172,0.00000
2602.00,7.96152,25.058832,0.000210,25.035438,0.0414,0.012,7.96152,0.00000
2603.00,7.96209,25.058793,0.000212,25.035354,0.0413,0.012,7.96209,0.00000
2604.00,7.96218,25.058823,0.000208,25.035287,0.0413,0.013,7.96218,0.00000
2605.00,7.96260,25.058848,0.000215,25.035297,0.0412,0.012,7.96260,0.00000
2606.00,7.96421,25.058870,0.000217,25.035313,0.0411,0.012,7.96421,0.00000
2607.00,7.96467,25.058935,0.000215,25.035421,0.0410,0.013,7.96467,0.00000
2608.00,7.96399,25.058977,0.000216,25.035447,0.0410,0.013,7.96399,0.00000
2609.00,7.96457,25.058972,0.000218,25.035369,0.0409,0.012,7.96457,0.00000
2610.00,7.96518,25.059027,0.000211,25.035383,0.0409,0.013,7.96518,0.00000
2611.00,7.96547,25.059079,0.000209,25.035416,0.0409,0.013,7.96547,0.00000
2612.00,7.96639,25.059067,0.000208,25.035413,0.0409,0.013,7.96639,0.00000
2613.00,7.96821,25.059066,0.000206,25.035404,0.0409,0.013,7.96821,0.00000
2614.00,7.96874,25.059110,0.000204,25.035453,0.0409,0.013,7.96874,0.00000
2615.00,7.96907,25.059172,0.000206,25.035464,0.0408,0.014,7.96907,0.00000
2616.00,7.96914,25.059228,0.000211,25.035389,0.0408,0.014,7.96914,0.00000
2617.00,7.96885,25.059259,0.000212,25.035296,0.0408,0.014,7.96885,0.00000
2618.00,7.96770,25.059318,0.000211,25.035362,0.0408,0.014,7.96770,0.00000
2619.00,7.96713,25.059415,0.000211,25.035397,0.0409,0.014,7.96713,0.00000
2620.00,7.96672,25.059388,0.000213,25.035380,0.0409,0.014,7.96672,0.00000
2621.00,7.96715,25.059340,0.000207,25.035450,0.0409,0.014,7.96715,0.00000
2622.00,7.96785,25.059341,0.000207,25.035525,0.0409,0.014,7.96785,0.00000
2623.00,7.96886,25.059321,0.000214,25.035461,0.0409,0.014,7.96886,0.00000
2624.00,7.97023,25.059302,0.000216,25.035454,0.0409,0.014,7.97023,0.00000
2625.00,7.97093,25.059404,0.000217,25.035511,0.0410,0.014,7.97093,0.00000
2626.00,7.97089,25.059475,0.000221,25.035488,0.0410,0.014,7.97089,0.00000
2627.00,7.96999,25.059601,0.000218,25.035582,0.0410,0.014,7.96999,0.00000
2628.00,7.96830,25.059734,0.000211,25.035701,0.0410,0.014,7.96830,0.00000
2629.00,7.96610,25.059805,0.000212,25.035740,0.0410,0.015,7.96610,0.00000
2630.00,7.96496,25.059767,0.000214,25.035703,0.0410,0.015,7.96496,0.00000
2631.00,7.96477,25.059808,0.000213,25.035679,0.0410,0.015,7.96477,0.00000
2632.00,7.96431,25.059788,0.000214,25.035583,0.0410,0.015,7.96431,0.00000
2633.00,7.96478,25.059826,0.000216,25.035540,0.0410,0.015,7.96478,0.00000
2634.00,7.96554,25.059818,0.000216,25.035452,0.0409,0.015,7.96554,0.00000
2635.00,7.96571,25.059908,0.000214,25.035407,0.0409,0.015,7.96571,0.00000
2636.00,7.96528,25.059990,0.000216,25.035462,0.0408,0.015,7.96528,0.00000
2637.00,7.96476,25.060045,0.000218,25.035482,0.0408,0.015,7.96476,0.00000
2638.00,7.96468,25.060044,0.000214,25.035515,0.0407,0.015,7.96468,0.00000
2639.00,7.96468,25.060059,0.000213,25.035604,0.0407,0.015,7.96468,0.00000
2640.00,7.96521,25.060051,0.000216,25.035656,0.0406,0.015,7.96521,0.00000
2641.00,7.96587,25.060019,0.000215,25.035629,0.0406,0.015,7.96587,0.00000
2642.00,7.96612,25.060023,0.000217,25.035637,0.0406,0.015,7.96612,0.00000
@15,2.0000,4.0, 2640.07900000001 
2643.00,7.96612,25.060039,0.000220,25.035596,0.0406,0.015,7.96612,0.00000
2644.00,7.96358,25.060114,0.000226,25.035557,0.0406,0.015,7.96358,0.00000
2645.00,7.94919,25.060143,0.000225,25.035569,0.0405,0.015,7.94919,0.00000
2646.00,7.92601,25.060180,0.000225,25.035583,0.0405,0.015,7.92601,0.00000
2647.00,7.89838,25.060212,0.000222,25.035602,0.0404,0.015,7.89838,0.00000
2648.00,7.87011,25.060195,0.000223,25.035531,0.0404,0.015,7.87011,0.00000
2649.00,7.85160,25.060219,0.000212,25.035476,0.0404,0.016,7.85160,0.00000
2650.00,7.85200,25.060245,0.000214,25.035457,0.0404,0.016,7.85200,0.00000
2651.00,7.86653,25.060243,0.000218,25.035425,0.0404,0.016,7.86653,0.00000
2652.00,7.89143,25.060217,0.000219,25.035351,0.0403,0.016,7.89143,0.00000
2653.00,7.91887,25.060267,0.000216,25.035391,0.0403,0.016,7.91887,0.00000
2654.00,7.94013,25.060307,0.000223,25.035520,0.0403,0.016,7.94013,0.00000
2655.00,7.95389,25.060295,0.000224,25.035450,0.0402,0.016,7.95389,0.00000
2656.00,7.96258,25.060335,0.000217,25.035491,0.0402,0.016,7.96258,0.00000
2657.00,7.96685,25.060386,0.000218,25.035491,0.0401,0.016,7.96685,0.00000
2658.00,7.96781,25.060465,0.000223,25.035551,0.0401,0.016,7.96781,0.00000
2659.00,7.96783,25.060460,0.000219,25.035477,0.0401,0.016,7.96783,0.00000
2660.00,7.96779,25.060471,0.000214,25.035508,0.0401,0.017,7.96779,0.00000
2661.00,7.96720,25.060584,0.000219,25.035543,0.0401,0.017,7.96720,0.00000
2662.00,7.96596,25.060687,0.000220,25.035638,0.0401,0.017,7.96596,0.00000
2663.00,7.96527,25.060700,0.000218,25.035612,0.0401,0.017,7.96527,0.00000
2664.00,7.96537,25.060696,0.000222,25.035621,0.0400,0.017,7.96537,0.00000
2665.00,7.96473,25.060808,0.000225,25.035720,0.0400,0.017,7.96473,0.00000
2666.00,7.96323,25.060755,0.000217,25.035673,0.0400,0.017,7.96323,0.00000
2667.00,7.96292,25.060744,0.000220,25.035626,0.0400,0.017,7.96292,0.00000
2668.00,7.96305,25.060760,0.000220,25.035569,0.0399,0.017,7.96305,0.00000
2669.00,7.96209,25.060845,0.000221,25.035564,0.0399,0.017,7.96209,0.00000
2670.00,7.96239,25.060903,0.000225,25.035546,0.0398,0.017,7.96239,0.00000
2671.00,7.96295,25.060942,0.000234,25.035528,0.0398,0.017,7.96295,0.00000
2672.00,7.96281,25.060969,0.000235,25.035530,0.0397,0.017,7.96281,0.00000
2673.00,7.96293,25.060994,0.000238,25.035515,0.0396,0.017,7.96293,0.00000
2674.00,7.96340,25.061018,0.000238,25.035573,0.0395,0.017,7.96340,0.00000
2675.00,7.96304,25.060957,0.000231,25.035479,0.0395,0.017,7.96304,0.00000
2676.00,7.96398,25.060980,0.000227,25.035483,0.0394,0.017,7.96398,0.00000
2677.00,7.96513,25.060996,0.000221,25.035464,0.0394,0.018,7.96513,0.00000
2678.00,7.96597,25.061029,0.000226,25.035522,0.0393,0.017,7.96597,0.00000
2679.00,7.96574,25.061070,0.000231,25.035463,0.0393,0.017,7.96574,0.00000
2680.00,7.96588,25.061151,0.000234,25.035468,0.0393,0.017,7.96588,0.00000
2681.00,7.96539,25.061177,0.000232,25.035474,0.0393,0.017,7.96539,0.00000
2682.00,7.96465,25.061189,0.000234,25.035489,0.0392,0.017,7.96465,0.00000
2683.00,7.96347,25.061225,0.000226,25.035523,0.0392,0.017,7.96347,0.00000
2684.00,7.96348,25.061257,0.000223,25.035521,0.0392,0.018,7.96348,0.00000
2685.00,7.96373,25.061295,0.000222,25.035565,0.0392,0.018,7.96373,0.00000
2686.00,7.96342,25.061338,0.000227,25.035562,0.0392,0.018,7.96342,0.00000
2687.00,7.96304,25.061425,0.000229,25.035606,0.0392,0.018,7.96304,0.00000
2688.00,7.96318,25.061439,0.000229,25.035576,0.0392,0.018,7.96318,0.00000
2689.00,7.96228,25.061433,0.000224,25.035547,0.0392,0.018,7.96228,0.00000
2690.00,7.96245,25.061464,0.000223,25.035584,0.0392,0.018,7.96245,0.00000
2691.00,7.96364,25.061519,0.000215,25.035583,0.0392,0.018,7.96364,0.00000
2692.00,7.96476,25.061497,0.000215,25.035499,0.0392,0.018,7.96476,0.00000
2693.00,7.96653,25.061518,0.000216,25.035455,0.0393,0.018,7.96653,0.00000
2694.00,7.96824,25.061527,0.000220,25.035445,0.0393,0.018,7.96824,0.00000
2695.00,7.96758,25.061500,0.000221,25.035353,0.0392,0.019,7.96758,0.00000
2696.00,7.96627,25.061510,0.000228,25.035338,0.0392,0.018,7.96627,0.00000
2697.00,7.96531,25.061563,0.000227,25.035348,0.0392,0.019,7.96531,0.00000
2698.00,7.96444,25.061591,0.000226,25.035328,0.0391,0.019,7.96444,0.00000
2699.00,7.96330,25.061697,0.000227,25.035367,0.0391,0.019,7.96330,0.00000
2700.00,7.96378,25.061773,0.000230,25.035410,0.0391,0.019,7.96378,0.00000
2701.00,7.96368,25.061747,0.000227,25.035371,0.0391,0.019,7.96368,0.00000
2702.00,7.96380,25.061772,0.000227,25.035397,0.0391,0.019,7.96380,0.00000
2703.00,7.96309,25.061846,0.000228,25.035478,0.0391,0.019,7.96309,0.00000
2704.00,7.96257,25.061865,0.000228,25.035519,0.0391,0.019,7.96257,0.00000
2705.00,7.96208,25.061919,0.000230,25.035522,0.0391,0.019,7.96208,0.00000
2706.00,7.96193,25.062029,0.000227,25.035562,0.0391,0.019,7.96193,0.00000
2707.00,7.96096,25.062055,0.000225,25.035492,0.0391,0.019,7.96096,0.00000
2708.00,7.95963,25.062039,0.000221,25.035425,0.0391,0.019,7.95963,0.00000
2709.00,7.96043,25.062032,0.000221,25.035384,0.0391,0.019,7.96043,0.00000
2710.00,7.96107,25.062061,0.000217,25.035394,0.0391,0.020,7.96107,0.00000
2711.00,7.96217,25.062019,0.000223,25.035342,0.0390,0.020,7.96217,0.00000
2712.00,7.96392,25.062064,0.000221,25.035399,0.0390,0.020,7.96392,0.00000
2713.00,7.96550,25.062085,0.000224,25.035332,0.0390,0.020,7.96550,0.00000
2714.00,7.96624,25.062091,0.000221,25.035275,0.0390,0.020,7.96624,0.00000
2715.00,7.96655,25.062096,0.000223,25.035241,0.0390,0.020,7.96655,0.00000
2716.00,7.96612,25.062176,0.000219,25.035299,0.0390,0.020,7.96612,0.00000
2717.00,7.96501,25.062173,0.000221,25.035333,0.0390,0.020,7.96501,0.00000
2718.00,7.96339,25.062236,0.000227,25.035466,0.0390,0.020,7.96339,0.00000
2719.00,7.96273,25.062293,0.000231,25.035550,0.0390,0.020,7.96273,0.00000
2720.00,7.96238,25.062290,0.000232,25.035510,0.0390,0.020,7.96238,0.00000
2721.00,7.96244,25.062330,0.000232,25.035519,0.0390,0.020,7.96244,0.00000
2722.00,7.96282,25.062360,0.000229,25.035465,0.0390,0.020,7.96282,0.00000
2723.00,7.96391,25.062424,0.000222,25.035456,0.0390,0.020,7.96391,0.00000
2724.00,7.96327,25.062499,0.000217,25.035425,0.0391,0.021,7.96327,0.00000
2725.00,7.96233,25.062573,0.000213,25.035542,0.0392,0.021,7.96233,0.00000
2726.00,7.96172,25.062576,0.000217,25.035513,0.0392,0.021,7.96172,0.00000
2727.00,7.96123,25.062680,0.000222,25.035540,0.0393,0.021,7.96123,0.00000
2728.00,7.96211,25.062679,0.000226,25.035554,0.0393,0.020,7.96211,0.00000
2729.00,7.96315,25.062687,0.000234,25.035572,0.0394,0.020,7.96315,0.00000
2730.00,7.96307,25.062693,0.000234,25.035511,0.0394,0.020,7.96307,0.00000
2731.00,7.96385,25.062727,0.000227,25.035538,0.0395,0.021,7.96385,0.00000
2732.00,7.96392,25.062703,0.000223,25.035473,0.0395,0.021,7.96392,0.00000
2733.00,7.96274,25.062667,0.000220,25.035347,0.0396,0.021,7.96274,0.00000
2734.00,7.96215,25.062698,0.000210,25.035390,0.0397,0.021,7.96215,0.00000
2735.00,7.96311,25.062715,0.000211,25.035356,0.0398,0.022,7.96311,0.00000
2736.00,7.96293,25.062779,0.000218,25.035349,0.0398,0.022,7.96293,0.00000
2737.00,7.96228,25.062813,0.000219,25.035441,0.0399,0.022,7.96228,0.00000
2738.00,7.96275,25.062871,0.000217,25.035506,0.0400,0.022,7.96275,0.00000
2739.00,7.96327,25.062842,0.000223,25.035436,0.0401,0.022,7.96327,0.00000
2740.00,7.96280,25.062884,0.000218,25.035523,0.0402,0.022,7.96280,0.00000
2741.00,7.96280,25.062886,0.000218,25.035542,0.0403,0.022,7.96280,0.00000
2742.00,7.96365,25.062951,0.000214,25.035535,0.0404,0.022,7.96365,0.00000
2743.00,7.96360,25.063010,0.000213,25.035516,0.0405,0.022,7.96360,0.00000
2744.00,7.96371,25.063047,0.000208,25.035499,0.0406,0.022,7.96371,0.00000
2745.00,7.96455,25.063074,0.000209,25.035445,0.0407,0.022,7.96455,0.00000
2746.00,7.96513,25.063107,0.000204,25.035490,0.0408,0.023,7.96513,0.00000
2747.00,7.96516,25.063107,0.000206,25.035467,0.0410,0.023,7.96516,0.00000
2748.00,7.96463,25.063130,0.000211,25.035540,0.0411,0.023,7.96463,0.00000
2749.00,7.96424,25.063134,0.000208,25.035587,0.0413,0.023,7.96424,0.00000
2750.00,7.96263,25.063105,0.000219,25.035576,0.0414,0.023,7.96263,0.00000
2751.00,7.96187,25.063095,0.000225,25.035482,0.0416,0.022,7.96187,0.00000
2752.00,7.96225,25.063090,0.000225,25.035484,0.0417,0.022,7.96225,0.00000
2753.00,7.96364,25.063102,0.000222,25.035438,0.0418,0.022,7.96364,0.00000
2754.00,7.96331,25.063120,0.000225,25.035383,0.0420,0.023,7.96331,0.00000
2755.00,7.96428,25.063212,0.000218,25.035408,0.0422,0.023,7.96428,0.00000
2756.00,7.96444,25.063256,0.000212,25.035495,0.0423,0.023,7.96444,0.00000
2757.00,7.96371,25.063287,0.000212,25.035465,0.0425,0.023,7.96371,0.00000
2758.00,7.96301,25.063327,0.000217,25.035477,0.0427,0.023,7.96301,0.00000
2759.00,7.96401,25.063368,0.000217,25.035520,0.0429,0.023,7.96401,0.00000
2760.00,7.96444,25.063406,0.000220,25.035566,0.0431,0.023,7.96444,0.00000
2761.00,7.96376,25.063452,0.000225,25.035496,0.0433,0.023,7.96376,0.00000
2762.00,7.96395,25.063501,0.000227,25.035514,0.0434,0.023,7.96395,0.00000
2763.00,7.96395,25.063510,0.000225,25.035503,0.0436,0.023,7.96395,0.00000
2764.00,7.96249,25.063523,0.000224,25.035500,0.0439,0.023,7.96249,0.00000
2765.00,7.96187,25.063511,0.000221,25.035462,0.0441,0.023,7.96187,0.00000
2766.00,7.96172,25.063570,0.000222,25.035458,0.0443,0.023,7.96172,0.00000
2767.00,7.96125,25.063591,0.000226,25.035422,0.0446,0.023,7.96125,0.00000
2768.00,7.96112,25.063628,0.000226,25.035385,0.0448,0.023,7.96112,0.00000
2769.00,7.96198,25.063706,0.000228,25.035341,0.0450,0.023,7.96198,0.00000
2770.00,7.96144,25.063794,0.000223,25.035352,0.0452,0.024,7.96144,0.00000
2771.00,7.96240,25.063777,0.000218,25.035357,0.0455,0.024,7.96240,0.00000
2772.00,7.96292,25.063793,0.000210,25.035383,0.0457,0.024,7.96292,0.00000
2773.00,7.96270,25.063851,0.000212,25.035411,0.0460,0.024,7.96270,0.00000
2774.00,7.96194,25.063863,0.000214,25.035445,0.0462,0.024,7.96194,0.00000
2775.00,7.96243,25.063856,0.000222,25.035430,0.0464,0.024,7.96243,0.00000
2776.00,7.96305,25.063838,0.000232,25.035413,0.0466,0.024,7.96305,0.00000
2777.00,7.96439,25.063829,0.000232,25.035427,0.0468,0.024,7.96439,0.00000
2778.00,7.96443,25.063811,0.000227,25.035460,0.0469,0.024,7.96443,0.00000
2779.00,7.96484,25.063877,0.000223,25.035408,0.0472,0.024,7.96484,0.00000
2780.00,7.96534,25.063864,0.000219,25.035339,0.0474,0.024,7.96534,0.00000
2781.00,7.96396,25.063994,0.000209,25.035372,0.0476,0.024,7.96396,0.00000
2782.00,7.96240,25.064072,0.000206,25.035354,0.0479,0.025,7.96240,0.00000
2783.00,7.96291,25.064102,0.000208,25.035307,0.0481,0.025,7.96291,0.00000
2784.00,7.96275,25.064110,0.000201,25.035325,0.0483,0.025,7.96275,0.00000
2785.00,7.96216,25.064136,0.000201,25.035395,0.0485,0.025,7.96216,0.00000
2786.00,7.96215,25.064084,0.000204,25.035387,0.0487,0.025,7.96215,0.00000
2787.00,7.96274,25.064071,0.000202,25.035368,0.0489,0.025,7.96274,0.00000
2788.00,7.96268,25.064132,0.000198,25.035379,0.0492,0.025,7.96268,0.00000
2789.00,7.96312,25.064169,0.000203,25.035428,0.0494,0.025,7.96312,0.00000
2790.00,7.96349,25.064233,0.000202,25.035375,0.0496,0.025,7.96349,0.00000
2791.00,7.96308,25.064333,0.000202,25.035387,0.0499,0.025,7.96308,0.00000
2792.00,7.96222,25.064395,0.000206,25.035482,0.0502,0.025,7.96222,0.00000
2793.00,7.96118,25.064348,0.000209,25.035499,0.0504,0.025,7.96118,0.00000
2794.00,7.96004,25.064349,0.000210,25.035489,0.0507,0.025,7.96004,0.00000
2795.00,7.95966,25.064341,0.000211,25.035522,0.0509,0.025,7.95966,0.00000
2796.00,7.95958,25.064291,0.000208,25.035427,0.0511,0.026,7.95958,0.00000
2797.00,7.96049,25.064280,0.000206,25.035267,0.0514,0.026,7.96049,0.00000
2798.00,7.96116,25.064303,0.000204,25.035194,0.0517,0.026,7.96116,0.00000
2799.00,7.96170,25.064322,0.000204,25.035194,0.0519,0.026,7.96170,0.00000
2800.00,7.96184,25.064306,0.000201,25.035151,0.0522,0.026,7.96184,0.00000
2801.00,7.96322,25.064322,0.000202,25.035224,0.0525,0.026,7.96322,0.00000
2802.00,7.96289,25.064366,0.000201,25.035288,0.0527,0.026,7.96289,0.00000
2803.00,7.96318,25.064416,0.000200,25.035321,0.0529,0.026,7.96318,0.00000
2804.00,7.96393,25.064415,0.000199,25.035292,0.0531,0.026,7.96393,0.00000
2805.00,7.96360,25.064463,0.000198,25.035253,0.0533,0.027,7.96360,0.00000
2806.00,7.96322,25.064502,0.000195,25.035207,0.0534,0.027,7.96322,0.00000
2807.00,7.96326,25.064509,0.000191,25.035152,0.0536,0.027,7.96326,0.00000
2808.00,7.96332,25.064543,0.000194,25.035163,0.0537,0.027,7.96332,0.00000
2809.00,7.96297,25.064624,0.000196,25.035209,0.0539,0.027,7.96297,0.00000
2810.00,7.96370,25.064638,0.000201,25.035247,0.0540,0.027,7.96370,0.00000
2811.00,7.96423,25.064660,0.000205,25.035266,0.0542,0.027,7.96423,0.00000
2812.00,7.96538,25.064673,0.000210,25.035304,0.0543,0.027,7.96538,0.00000
2813.00,7.96462,25.064774,0.000208,25.035299,0.0544,0.027,7.96462,0.00000
2814.00,7.96463,25.064743,0.000208,25.035224,0.0545,0.027,7.96463,0.00000
2815.00,7.96407,25.064790,0.000203,25.035217,0.0545,0.027,7.96407,0.00000
2816.00,7.96258,25.064814,0.000202,25.035229,0.0546,0.027,7.96258,0.00000
2817.00,7.96182,25.064896,0.000207,25.035195,0.0547,0.027,7.96182,0.00000
2818.00,7.96219,25.064828,0.000208,25.035133,0.0548,0.027,7.96219,0.00000
2819.00,7.96196,25.064872,0.000206,25.035141,0.0548,0.027,7.96196,0.00000
2820.00,7.96259,25.064917,0.000206,25.035186,0.0549,0.027,7.96259,0.00000
2821.00,7.96346,25.064942,0.000207,25.035227,0.0550,0.028,7.96346,0.00000
2822.00,7.96304,25.064938,0.000203,25.035297,0.0550,0.028,7.96304,0.00000
@16,2.0000,4.0, 2820.039 
2823.00,7.96267,25.064995,0.000205,25.035308,0.0551,0.028,7.96267,0.00000
2824.00,7.96092,25.065018,0.000205,25.035264,0.0552,0.028,7.96092,0.00000
2825.00,7.94947,25.065021,0.000206,25.035219,0.0553,0.027,7.94947,0.00000
2826.00,7.93016,25.065020,0.000206,25.035142,0.0553,0.027,7.93016,0.00000
2827.00,7.90564,25.065021,0.000204,25.035055,0.0554,0.027,7.90564,0.00000
2828.00,7.88109,25.065026,0.000200,25.035032,0.0554,0.028,7.88109,0.00000
2829.00,7.86465,25.065031,0.000203,25.035006,0.0555,0.028,7.86465,0.00000
2830.00,7.86371,25.065032,0.000198,25.034986,0.0555,0.028,7.86371,0.00000
2831.00,7.87590,25.065078,0.000195,25.034986,0.0555,0.028,7.87590,0.00000
2832.00,7.89759,25.065110,0.000191,25.035030,0.0555,0.028,7.89759,0.00000
2833.00,7.92217,25.065181,0.000195,25.035114,0.0555,0.028,7.92217,0.00000
2834.00,7.94140,25.065243,0.000191,25.035194,0.0555,0.028,7.94140,0.00000
2835.00,7.95531,25.065304,0.000195,25.035172,0.0555,0.028,7.95531,0.00000
2836.00,7.96414,25.065301,0.000202,25.035139,0.0556,0.028,7.96414,0.00000
2837.00,7.96863,25.065331,0.000202,25.035134,0.0557,0.028,7.96863,0.00000
2838.00,7.96962,25.065343,0.000199,25.035102,0.0557,0.028,7.96962,0.00000
2839.00,7.96909,25.065373,0.000199,25.035076,0.0557,0.028,7.96909,0.00000
2840.00,7.96766,25.065384,0.000201,25.035119,0.0557,0.028,7.96766,0.00000
2841.00,7.96606,25.065447,0.000194,25.035152,0.0557,0.029,7.96606,0.00000
2842.00,7.96400,25.065548,0.000192,25.035200,0.0557,0.029,7.96400,0.00000
2843.00,7.96325,25.065612,0.000194,25.035202,0.0556,0.029,7.96325,0.00000
2844.00,7.96313,25.065604,0.000196,25.035233,0.0556,0.029,7.96313,0.00000
2845.00,7.96309,25.065737,0.000195,25.035342,0.0556,0.029,7.96309,0.00000
2846.00,7.96388,25.065739,0.000199,25.035297,0.0555,0.029,7.96388,0.00000
2847.00,7.96470,25.065721,0.000199,25.035238,0.0555,0.029,7.96470,0.00000
2848.00,7.96427,25.065721,0.000197,25.035254,0.0555,0.029,7.96427,0.00000
2849.00,7.96390,25.065777,0.000198,25.035239,0.0554,0.029,7.96390,0.00000
2850.00,7.96328,25.065776,0.000197,25.035209,0.0554,0.029,7.96328,0.00000
2851.00,7.96201,25.065834,0.000195,25.035272,0.0553,0.029,7.96201,0.00000
2852.00,7.96111,25.065843,0.000198,25.035298,0.0552,0.029,7.96111,0.00000
2853.00,7.96073,25.065816,0.000198,25.035246,0.0552,0.029,7.96073,0.00000
2854.00,7.95983,25.065868,0.000196,25.035283,0.0552,0.029,7.95983,0.00000
2855.00,7.95803,25.065876,0.000200,25.035211,0.0551,0.029,7.95803,0.00000
2856.00,7.95836,25.065940,0.000201,25.035214,0.0551,0.030,7.95836,0.00000
2857.00,7.95887,25.065957,0.000203,25.035207,0.0551,0.030,7.95887,0.00000
2858.00,7.95915,25.066008,0.000208,25.035238,0.0551,0.030,7.95915,0.00000
2859.00,7.95920,25.066067,0.000209,25.035241,0.0551,0.030,7.95920,0.00000
2860.00,7.96029,25.066061,0.000207,25.035290,0.0551,0.030,7.96029,0.00000
2861.00,7.95908,25.066063,0.000204,25.035306,0.0550,0.030,7.95908,0.00000
2862.00,7.95844,25.066147,0.000203,25.035363,0.0550,0.030,7.95844,0.00000
2863.00,7.95863,25.066219,0.000203,25.035439,0.0550,0.030,7.95863,0.00000
2864.00,7.95858,25.066234,0.000208,25.035401,0.0549,0.030,7.95858,0.00000
2865.00,7.95831,25.066283,0.000204,25.035337,0.0549,0.030,7.95831,0.00000
2866.00,7.95898,25.066325,0.000205,25.035315,0.0549,0.030,7.95898,0.00000
2867.00,7.95958,25.066315,0.000205,25.035281,0.0549,0.030,7.95958,0.00000
2868.00,7.96034,25.066301,0.000202,25.035270,0.0548,0.031,7.96034,0.00000
2869.00,7.96140,25.066339,0.000198,25.035298,0.0548,0.031,7.96140,0.00000
2870.00,7.96238,25.066419,0.000201,25.035382,0.0548,0.031,7.96238,0.00000
2871.00,7.96225,25.066427,0.000198,25.035350,0.0548,0.031,7.96225,0.00000
2872.00,7.96189,25.066473,0.000200,25.035355,0.0547,0.031,7.96189,0.00000
2873.00,7.96076,25.066531,0.000195,25.035297,0.0546,0.031,7.96076,0.00000
2874.00,7.96014,25.066588,0.000194,25.035289,0.0546,0.031,7.96014,0.00000
2875.00,7.95989,25.066615,0.000192,25.035282,0.0545,0.031,7.95989,0.00000
2876.00,7.96081,25.066625,0.000199,25.035304,0.0545,0.031,7.96081,0.00000
2877.00,7.96122,25.066679,0.000202,25.035288,0.0544,0.031,7.96122,0.00000
2878.00,7.96274,25.066687,0.000208,25.035296,0.0544,0.031,7.96274,0.00000
2879.00,7.96381,25.066657,0.000212,25.035299,0.0543,0.031,7.96381,0.00000
2880.00,7.96356,25.066691,0.000211,25.035285,0.0542,0.031,7.96356,0.00000
2881.00,7.96221,25.066832,0.000206,25.035305,0.0542,0.031,7.96221,0.00000
2882.00,7.96082,25.066853,0.000204,25.035320,0.0541,0.032,7.96082,0.00000
2883.00,7.96027,25.066952,0.000205,25.035394,0.0540,0.032,7.96027,0.00000
2884.00,7.95899,25.067051,0.000202,25.035448,0.0539,0.032,7.95899,0.00000
2885.00,7.95877,25.067022,0.000209,25.035460,0.0538,0.031,7.95877,0.00000
2886.00,7.95865,25.066951,0.000214,25.035457,0.0538,0.031,7.95865,0.00000
2887.00,7.95939,25.067007,0.000211,25.035455,0.0537,0.031,7.95939,0.00000
2888.00,7.95930,25.066971,0.000210,25.035352,0.0537,0.031,7.95930,0.00000
2889.00,7.95897,25.066941,0.000208,25.035323,0.0536,0.032,7.95897,0.00000
2890.00,7.96003,25.067018,0.000201,25.035308,0.0536,0.032,7.96003,0.00000
2891.00,7.96069,25.067103,0.000202,25.035334,0.0536,0.032,7.96069,0.00000
2892.00,7.96117,25.067114,0.000203,25.035342,0.0536,0.032,7.96117,0.00000
2893.00,7.96153,25.067192,0.000200,25.035412,0.0535,0.033,7.96153,0.00000
2894.00,7.96206,25.067243,0.000205,25.035394,0.0535,0.033,7.96206,0.00000
2895.00,7.96111,25.067232,0.000210,25.035369,0.0535,0.032,7.96111,0.00000
2896.00,7.96082,25.067233,0.000211,25.035387,0.0534,0.032,7.96082,0.00000
2897.00,7.95987,25.067225,0.000213,25.035407,0.0534,0.032,7.95987,0.00000
2898.00,7.95872,25.067213,0.000214,25.035391,0.0534,0.032,7.95872,0.00000
2899.00,7.95962,25.067235,0.000210,25.035421,0.0534,0.033,7.95962,0.00000
2900.00,7.96082,25.067218,0.000210,25.035456,0.0534,0.033,7.96082,0.00000
2901.00,7.96254,25.067254,0.000211,25.035458,0.0534,0.033,7.96254,0.00000
2902.00,7.96344,25.067318,0.000208,25.035423,0.0534,0.033,7.96344,0.00000
2903.00,7.96408,25.067389,0.000207,25.035441,0.0534,0.033,7.96408,0.00000
2904.00,7.96376,25.067403,0.000209,25.035370,0.0534,0.033,7.96376,0.00000
2905.00,7.96365,25.067504,0.000211,25.035346,0.0534,0.033,7.96365,0.00000
2906.00,7.96295,25.067559,0.000211,25.035322,0.0534,0.033,7.96295,0.00000
2907.00,7.96181,25.067604,0.000212,25.035362,0.0533,0.033,7.96181,0.00000
2908.00,7.96112,25.067607,0.000216,25.035344,0.0533,0.033,7.96112,0.00000
2909.00,7.95982,25.067649,0.000220,25.035390,0.0532,0.033,7.95982,0.00000
2910.00,7.95811,25.067649,0.000215,25.035402,0.0532,0.033,7.95811,0.00000
2911.00,7.95806,25.067677,0.000207,25.035440,0.0531,0.033,7.95806,0.00000
2912.00,7.95968,25.067717,0.000205,25.035499,0.0531,0.033,7.95968,0.00000
2913.00,7.95988,25.067816,0.000203,25.035538,0.0530,0.033,7.95988,0.00000
2914.00,7.96040,25.067921,0.000202,25.035536,0.0530,0.034,7.96040,0.00000
2915.00,7.96171,25.067950,0.000208,25.035545,0.0529,0.034,7.96171,0.00000
2916.00,7.96116,25.067985,0.000210,25.035544,0.0529,0.034,7.96116,0.00000
2917.00,7.96022,25.067999,0.000210,25.035461,0.0528,0.034,7.96022,0.00000
2918.00,7.95943,25.067920,0.000213,25.035393,0.0528,0.034,7.95943,0.00000
2919.00,7.95914,25.067830,0.000210,25.035351,0.0527,0.034,7.95914,0.00000
2920.00,7.95897,25.067855,0.000209,25.035341,0.0527,0.034,7.95897,0.00000
2921.00,7.95824,25.067866,0.000211,25.035339,0.0526,0.034,7.95824,0.00000
2922.00,7.95812,25.067886,0.000217,25.035373,0.0525,0.034,7.95812,0.00000
2923.00,7.95873,25.067936,0.000213,25.035369,0.0524,0.034,7.95873,0.00000
2924.00,7.95860,25.067971,0.000212,25.035392,0.0523,0.034,7.95860,0.00000
2925.00,7.95811,25.068006,0.000208,25.035387,0.0522,0.034,7.95811,0.00000
2926.00,7.95827,25.068019,0.000210,25.035311,0.0522,0.034,7.95827,0.00000
2927.00,7.95637,25.068066,0.000208,25.035259,0.0520,0.035,7.95637,0.00000
2928.00,7.95278,25.068057,0.000207,25.035268,0.0519,0.035,7.95278,0.00000
2929.00,7.94862,25.068082,0.000208,25.035256,0.0518,0.035,7.94862,0.00000
2930.00,7.94095,25.068111,0.000211,25.035302,0.0517,0.035,7.94095,0.00000
2931.00,7.93219,25.068078,0.000207,25.035335,0.0516,0.035,7.93219,0.00000
2932.00,7.92307,25.068027,0.000203,25.035379,0.0515,0.035,7.92307,0.00000
2933.00,7.91587,25.068016,0.000201,25.035330,0.0514,0.035,7.91587,0.00000
2934.00,7.90977,25.068038,0.000204,25.035321,0.0513,0.035,7.90977,0.00000
2935.00,7.90745,25.068042,0.000202,25.035270,0.0512,0.035,7.90745,0.00000
2936.00,7.90639,25.068040,0.000204,25.035222,0.0511,0.035,7.90639,0.00000
2937.00,7.90760,25.068086,0.000207,25.035166,0.0510,0.035,7.90760,0.00000
2938.00,7.90961,25.068147,0.000209,25.035136,0.0509,0.035,7.90961,0.00000
2939.00,7.91189,25.068146,0.000205,25.035091,0.0507,0.035,7.91189,0.00000
2940.00,7.91481,25.068153,0.000204,25.035068,0.0507,0.035,7.91481,0.00000
2941.00,7.91908,25.068230,0.000204,25.035131,0.0506,0.035,7.91908,0.00000
2942.00,7.92366,25.068222,0.000200,25.035165,0.0505,0.036,7.92366,0.00000
2943.00,7.92792,25.068266,0.000199,25.035270,0.0505,0.036,7.92792,0.00000
2944.00,7.93207,25.068260,0.000191,25.035292,0.0504,0.036,7.93207,0.00000
2945.00,7.93586,25.068238,0.000184,25.035263,0.0503,0.036,7.93586,0.00000
2946.00,7.93873,25.068250,0.000186,25.035228,0.0502,0.036,7.93873,0.00000
2947.00,7.94035,25.068263,0.000191,25.035132,0.0501,0.036,7.94035,0.00000
2948.00,7.94192,25.068252,0.000192,25.035051,0.0501,0.036,7.94192,0.00000
2949.00,7.94328,25.068288,0.000195,25.035046,0.0500,0.036,7.94328,0.00000
2950.00,7.94601,25.068378,0.000206,25.035101,0.0500,0.036,7.94601,0.00000
2951.00,7.94738,25.068420,0.000204,25.035071,0.0500,0.036,7.94738,0.00000
2952.00,7.94829,25.068502,0.000199,25.035173,0.0500,0.036,7.94829,0.00000
2953.00,7.94966,25.068571,0.000199,25.035214,0.0499,0.036,7.94966,0.00000
2954.00,7.95119,25.068624,0.000202,25.035257,0.0499,0.036,7.95119,0.00000
2955.00,7.95074,25.068607,0.000197,25.035218,0.0499,0.037,7.95074,0.00000
2956.00,7.95151,25.068562,0.000194,25.035187,0.0499,0.037,7.95151,0.00000
2957.00,7.95287,25.068532,0.000192,25.035108,0.0498,0.037,7.95287,0.00000
2958.00,7.95262,25.068570,0.000193,25.035112,0.0498,0.037,7.95262,0.00000
2959.00,7.95235,25.068592,0.000192,25.035067,0.0498,0.037,7.95235,0.00000
2960.00,7.95373,25.068654,0.000191,25.035032,0.0497,0.037,7.95373,0.00000
2961.00,7.95454,25.068750,0.000199,25.035082,0.0497,0.037,7.95454,0.00000
2962.00,7.95588,25.068793,0.000210,25.035121,0.0497,0.037,7.95588,0.00000
2963.00,7.95723,25.068758,0.000210,25.035164,0.0496,0.037,7.95723,0.00000
2964.00,7.95878,25.068831,0.000213,25.035250,0.0496,0.037,7.95878,0.00000
2965.00,7.95871,25.068842,0.000215,25.035271,0.0494,0.037,7.95871,0.00000
2966.00,7.95853,25.068903,0.000215,25.035317,0.0493,0.037,7.95853,0.00000
2967.00,7.95811,25.068944,0.000217,25.035363,0.0492,0.037,7.95811,0.00000
2968.00,7.95811,25.069038,0.000221,25.035373,0.0491,0.037,7.95811,0.00000
2969.00,7.95852,25.069043,0.000225,25.035347,0.0491,0.037,7.95852,0.00000
2970.00,7.95778,25.069070,0.000225,25.035395,0.0490,0.037,7.95778,0.00000
2971.00,7.95730,25.069081,0.000218,25.035391,0.0489,0.037,7.95730,0.00000
2972.00,7.95708,25.069075,0.000214,25.035277,0.0488,0.037,7.95708,0.00000
2973.00,7.95710,25.069079,0.000214,25.035242,0.0487,0.037,7.95710,0.00000
2974.00,7.95684,25.069068,0.000213,25.035231,0.0485,0.037,7.95684,0.00000
2975.00,7.95653,25.069139,0.000219,25.035240,0.0484,0.037,7.95653,0.00000
2976.00,7.95611,25.069149,0.000220,25.035207,0.0483,0.037,7.95611,0.00000
2977.00,7.95617,25.069248,0.000211,25.035314,0.0482,0.038,7.95617,0.00000
2978.00,7.95731,25.069358,0.000204,25.035354,0.0481,0.038,7.95731,0.00000
2979.00,7.95708,25.069438,0.000203,25.035344,0.0481,0.038,7.95708,0.00000
2980.00,7.95702,25.069432,0.000198,25.035325,0.0480,0.038,7.95702,0.00000
2981.00,7.95720,25.069480,0.000201,25.035374,0.0479,0.038,7.95720,0.00000
2982.00,7.95766,25.069520,0.000204,25.035362,0.0478,0.038,7.95766,0.00000
2983.00,7.95678,25.069468,0.000208,25.035297,0.0477,0.038,7.95678,0.00000
2984.00,7.95691,25.069467,0.000209,25.035242,0.0477,0.038,7.95691,0.00000
2985.00,7.95652,25.069518,0.000208,25.035266,0.0476,0.038,7.95652,0.00000
2986.00,7.95732,25.069564,0.000208,25.035308,0.0476,0.039,7.95732,0.00000
2987.00,7.95766,25.069604,0.000211,25.035374,0.0475,0.039,7.95766,0.00000
2988.00,7.95748,25.069622,0.000216,25.035465,0.0475,0.039,7.95748,0.00000
2989.00,7.95730,25.069661,0.000217,25.035535,0.0475,0.039,7.95730,0.00000
2990.00,7.95803,25.069711,0.000223,25.035489,0.0474,0.039,7.95803,0.00000
2991.00,7.95827,25.069716,0.000229,25.035394,0.0474,0.038,7.95827,0.00000
2992.00,7.95806,25.069739,0.000230,25.035344,0.0474,0.038,7.95806,0.00000
2993.00,7.95842,25.069805,0.000228,25.035273,0.0474,0.038,7.95842,0.00000
2994.00,7.95938,25.069871,0.000220,25.035226,0.0473,0.039,7.95938,0.00000
2995.00,7.96064,25.069903,0.000216,25.035254,0.0474,0.039,7.96064,0.00000
2996.00,7.96077,25.069988,0.000212,25.035304,0.0474,0.039,7.96077,0.00000
2997.00,7.96094,25.070017,0.000214,25.035254,0.0474,0.039,7.96094,0.00000
2998.00,7.96145,25.070040,0.000216,25.035308,0.0473,0.039,7.96145,0.00000
2999.00,7.96099,25.070073,0.000223,25.035368,0.0473,0.039,7.96099,0.00000
3000.00,7.95958,25.070110,0.000225,25.035354,0.0473,0.039,7.95958,0.00000
3001.00,7.95882,25.070073,0.000222,25.035345,0.0472,0.039,7.95882,0.00000
3002.00,7.95799,25.070026,0.000218,25.035331,0.0472,0.039,7.95799,0.00000
@17,2.0000,4.0, 3000.021 
3003.00,7.95854,25.070074,0.000214,25.035319,0.0472,0.039,7.95854,0.00000
3004.00,7.95696,25.070087,0.000210,25.035291,0.0471,0.040,7.95696,0.00000
3005.00,7.94778,25.070099,0.000213,25.035324,0.0471,0.040,7.94778,0.00000
3006.00,7.93263,25.070092,0.000221,25.035294,0.0470,0.039,7.93263,0.00000
3007.00,7.91389,25.070148,0.000221,25.035327,0.0470,0.039,7.91389,0.00000
3008.00,7.89219,25.070122,0.000222,25.035238,0.0469,0.039,7.89219,0.00000
3009.00,7.87828,25.070157,0.000220,25.035198,0.0469,0.039,7.87828,0.00000
3010.00,7.87684,25.070172,0.000217,25.035199,0.0468,0.039,7.87684,0.00000
3011.00,7.88513,25.070280,0.000214,25.035229,0.0467,0.040,7.88513,0.00000
3012.00,7.90048,25.070353,0.000208,25.035219,0.0466,0.040,7.90048,0.00000
3013.00,7.92015,25.070427,0.000203,25.035213,0.0465,0.040,7.92015,0.00000
3014.00,7.93507,25.070447,0.000208,25.035210,0.0465,0.040,7.93507,0.00000
3015.00,7.94735,25.070473,0.000207,25.035204,0.0464,0.040,7.94735,0.00000
3016.00,7.95658,25.070525,0.000204,25.035267,0.0464,0.040,7.95658,0.00000
3017.00,7.96159,25.070543,0.000209,25.035293,0.0464,0.040,7.96159,0.00000
3018.00,7.96391,25.070597,0.000215,25.035359,0.0463,0.040,7.96391,0.00000
3019.00,7.96497,25.070618,0.000212,25.035454,0.0463,0.040,7.96497,0.00000
3020.00,7.96456,25.070694,0.000209,25.035469,0.0462,0.041,7.96456,0.00000
3021.00,7.96324,25.070700,0.000209,25.035383,0.0462,0.041,7.96324,0.00000
3022.00,7.96223,25.070703,0.000211,25.035368,0.0462,0.041,7.96223,0.00000
3023.00,7.96119,25.070691,0.000210,25.035389,0.0462,0.041,7.96119,0.00000
3024.00,7.96038,25.070689,0.000213,25.035328,0.0461,0.041,7.96038,0.00000
3025.00,7.95981,25.070702,0.000214,25.035303,0.0461,0.041,7.95981,0.00000
3026.00,7.95944,25.070704,0.000217,25.035320,0.0461,0.041,7.95944,0.00000
3027.00,7.95868,25.070750,0.000217,25.035382,0.0460,0.041,7.95868,0.00000
3028.00,7.95826,25.070808,0.000219,25.035351,0.0460,0.041,7.95826,0.00000
3029.00,7.95790,25.070921,0.000221,25.035402,0.0459,0.041,7.95790,0.00000
3030.00,7.95717,25.071004,0.000224,25.035409,0.0459,0.041,7.95717,0.00000
3031.00,7.95623,25.071033,0.000220,25.035380,0.0458,0.041,7.95623,0.00000
3032.00,7.95578,25.071047,0.000218,25.035305,0.0457,0.041,7.95578,0.00000
3033.00,7.95563,25.071070,0.000214,25.035298,0.0457,0.041,7.95563,0.00000
3034.00,7.95604,25.071084,0.000213,25.035262,0.0457,0.041,7.95604,0.00000
3035.00,7.95610,25.071059,0.000213,25.035253,0.0456,0.041,7.95610,0.00000
3036.00,7.95687,25.071120,0.000217,25.035254,0.0456,0.041,7.95687,0.00000
3037.00,7.95731,25.071194,0.000223,25.035279,0.0455,0.041,7.95731,0.00000
3038.00,7.95753,25.071200,0.000230,25.035275,0.0455,0.041,7.95753,0.00000
3039.00,7.95764,25.071246,0.000229,25.035308,0.0454,0.041,7.95764,0.00000
3040.00,7.95833,25.071308,0.000225,25.035349,0.0454,0.041,7.95833,0.00000
3041.00,7.95812,25.071323,0.000225,25.035380,0.0454,0.041,7.95812,0.00000
3042.00,7.95886,25.071347,0.000222,25.035388,0.0453,0.042,7.95886,0.00000
3043.00,7.95908,25.071431,0.000213,25.035425,0.0453,0.042,7.95908,0.00000
3044.00,7.95842,25.071441,0.000216,25.035404,0.0453,0.042,7.95842,0.00000
3045.00,7.95821,25.071412,0.000216,25.035392,0.0453,0.042,7.95821,0.00000
3046.00,7.95807,25.071480,0.000216,25.035377,0.0453,0.042,7.95807,0.00000
3047.00,7.95819,25.071531,0.000216,25.035361,0.0453,0.042,7.95819,0.00000
3048.00,7.95846,25.071535,0.000218,25.035306,0.0454,0.042,7.95846,0.00000
3049.00,7.95861,25.071567,0.000218,25.035302,0.0453,0.042,7.95861,0.00000
3050.00,7.95805,25.071596,0.000219,25.035231,0.0453,0.042,7.95805,0.00000
3051.00,7.95775,25.071631,0.000213,25.035240,0.0453,0.043,7.95775,0.00000
3052.00,7.95697,25.071618,0.000209,25.035234,0.0453,0.043,7.95697,0.00000
3053.00,7.95578,25.071634,0.000212,25.035253,0.0452,0.043,7.95578,0.00000
3054.00,7.95597,25.071647,0.000211,25.035273,0.0452,0.043,7.95597,0.00000
3055.00,7.95571,25.071715,0.000208,25.035318,0.0452,0.043,7.95571,0.00000
3056.00,7.95511,25.071692,0.000209,25.035313,0.0451,0.043,7.95511,0.00000
3057.00,7.95523,25.071730,0.000209,25.035356,0.0451,0.043,7.95523,0.00000
3058.00,7.95556,25.071804,0.000206,25.035376,0.0450,0.043,7.95556,0.00000
3059.00,7.95545,25.071890,0.000205,25.035379,0.0450,0.044,7.95545,0.00000
3060.00,7.95604,25.071896,0.000203,25.035385,0.0450,0.044,7.95604,0.00000
3061.00,7.95672,25.071953,0.000207,25.035412,0.0450,0.044,7.95672,0.00000
3062.00,7.95672,25.072015,0.000204,25.035381,0.0449,0.044,7.95672,0.00000
3063.00,7.95627,25.072064,0.000208,25.035423,0.0449,0.044,7.95627,0.00000
3064.00,7.95558,25.072066,0.000209,25.035386,0.0448,0.044,7.95558,0.00000
3065.00,7.95474,25.072084,0.000209,25.035343,0.0448,0.044,7.95474,0.00000
3066.00,7.95417,25.072105,0.000212,25.035311,0.0447,0.044,7.95417,0.00000
3067.00,7.95343,25.072131,0.000217,25.035369,0.0447,0.044,7.95343,0.00000
3068.00,7.95418,25.072088,0.000212,25.035346,0.0446,0.044,7.95418,0.00000
3069.00,7.95491,25.072103,0.000218,25.035382,0.0446,0.044,7.95491,0.00000
3070.00,7.95569,25.072172,0.000220,25.035450,0.0446,0.044,7.95569,0.00000
3071.00,7.95659,25.072236,0.000216,25.035504,0.0445,0.044,7.95659,0.00000
3072.00,7.95747,25.072225,0.000219,25.035417,0.0445,0.044,7.95747,0.00000
3073.00,7.95694,25.072327,0.000226,25.035420,0.0445,0.044,7.95694,0.00000
3074.00,7.95612,25.072348,0.000223,25.035356,0.0445,0.044,7.95612,0.00000
3075.00,7.95593,25.072468,0.000227,25.035340,0.0444,0.044,7.95593,0.00000
3076.00,7.95586,25.072553,0.000227,25.035340,0.0444,0.044,7.95586,0.00000
3077.00,7.95551,25.072590,0.000224,25.035364,0.0443,0.044,7.95551,0.00000
3078.00,7.95596,25.072560,0.000221,25.035376,0.0443,0.045,7.95596,0.00000
3079.00,7.95718,25.072585,0.000223,25.035441,0.0442,0.045,7.95718,0.00000
3080.00,7.95731,25.072501,0.000224,25.035428,0.0442,0.045,7.95731,0.00000
3081.00,7.95683,25.072402,0.000228,25.035375,0.0441,0.045,7.95683,0.00000
3082.00,7.95650,25.072443,0.000232,25.035386,0.0441,0.045,7.95650,0.00000
3083.00,7.95557,25.072472,0.000235,25.035328,0.0440,0.045,7.95557,0.00000
3084.00,7.95553,25.072538,0.000232,25.035349,0.0439,0.045,7.95553,0.00000
3085.00,7.95536,25.072618,0.000233,25.035406,0.0439,0.045,7.95536,0.00000
3086.00,7.95529,25.072658,0.000228,25.035451,0.0438,0.045,7.95529,0.00000
3087.00,7.95631,25.072667,0.000223,25.035462,0.0437,0.045,7.95631,0.00000
3088.00,7.95675,25.072672,0.000218,25.035479,0.0436,0.045,7.95675,0.00000
3089.00,7.95675,25.072665,0.000218,25.035417,0.0435,0.045,7.95675,0.00000
3090.00,7.95627,25.072600,0.000211,25.035324,0.0434,0.046,7.95627,0.00000
3091.00,7.95716,25.072635,0.000217,25.035308,0.0434,0.046,7.95716,0.00000
3092.00,7.95658,25.072630,0.000222,25.035266,0.0433,0.046,7.95658,0.00000
3093.00,7.95691,25.072737,0.000228,25.035326,0.0433,0.045,7.95691,0.00000
3094.00,7.95717,25.072731,0.000224,25.035370,0.0432,0.046,7.95717,0.00000
3095.00,7.95842,25.072815,0.000227,25.035448,0.0431,0.046,7.95842,0.00000
3096.00,7.95881,25.072842,0.000227,25.035488,0.0431,0.046,7.95881,0.00000
3097.00,7.95904,25.072844,0.000226,25.035490,0.0430,0.046,7.95904,0.00000
3098.00,7.95900,25.072818,0.000223,25.035450,0.0429,0.046,7.95900,0.00000
3099.00,7.95826,25.072869,0.000224,25.035414,0.0429,0.046,7.95826,0.00000
3100.00,7.95743,25.072828,0.000224,25.035316,0.0429,0.046,7.95743,0.00000
3101.00,7.95540,25.072847,0.000217,25.035235,0.0429,0.046,7.95540,0.00000
3102.00,7.95502,25.072912,0.000212,25.035294,0.0430,0.046,7.95502,0.00000
3103.00,7.95633,25.072968,0.000209,25.035323,0.0430,0.047,7.95633,0.00000
3104.00,7.95800,25.073025,0.000211,25.035305,0.0429,0.047,7.95800,0.00000
3105.00,7.95876,25.073129,0.000213,25.035375,0.0429,0.047,7.95876,0.00000
3106.00,7.96050,25.073181,0.000224,25.035405,0.0429,0.046,7.96050,0.00000
3107.00,7.96171,25.073234,0.000231,25.035348,0.0429,0.046,7.96171,0.00000
3108.00,7.96143,25.073233,0.000236,25.035302,0.0429,0.046,7.96143,0.00000
3109.00,7.96010,25.073180,0.000234,25.035239,0.0429,0.046,7.96010,0.00000
3110.00,7.95917,25.073137,0.000235,25.035215,0.0429,0.046,7.95917,0.00000
3111.00,7.95806,25.073156,0.000224,25.035199,0.0429,0.046,7.95806,0.00000
3112.00,7.95693,25.073188,0.000221,25.035226,0.0429,0.047,7.95693,0.00000
3113.00,7.95599,25.073249,0.000215,25.035256,0.0429,0.047,7.95599,0.00000
3114.00,7.95561,25.073335,0.000215,25.035359,0.0429,0.047,7.95561,0.00000
3115.00,7.95531,25.073431,0.000210,25.035401,0.0429,0.047,7.95531,0.00000
3116.00,7.95569,25.073440,0.000212,25.035370,0.0428,0.047,7.95569,0.00000
3117.00,7.95590,25.073449,0.000214,25.035302,0.0428,0.047,7.95590,0.00000
3118.00,7.95616,25.073465,0.000216,25.035275,0.0428,0.047,7.95616,0.00000
3119.00,7.95601,25.073431,0.000215,25.035207,0.0428,0.047,7.95601,0.00000
3120.00,7.95576,25.073458,0.000215,25.035200,0.0428,0.047,7.95576,0.00000
3121.00,7.95570,25.073495,0.000214,25.035172,0.0428,0.047,7.95570,0.00000
3122.00,7.95571,25.073530,0.000212,25.035214,0.0428,0.048,7.95571,0.00000
3123.00,7.95442,25.073516,0.000209,25.035177,0.0428,0.048,7.95442,0.00000
3124.00,7.95413,25.073610,0.000212,25.035179,0.0428,0.048,7.95413,0.00000
3125.00,7.95494,25.073612,0.000214,25.035102,0.0428,0.048,7.95494,0.00000
3126.00,7.95499,25.073611,0.000214,25.035121,0.0428,0.048,7.95499,0.00000
3127.00,7.95480,25.073652,0.000215,25.035184,0.0428,0.048,7.95480,0.00000
3128.00,7.95547,25.073712,0.000220,25.035250,0.0427,0.048,7.95547,0.00000
3129.00,7.95490,25.073686,0.000222,25.035220,0.0427,0.048,7.95490,0.00000
3130.00,7.95457,25.073703,0.000220,25.035245,0.0427,0.048,7.95457,0.00000
3131.00,7.95448,25.073765,0.000222,25.035331,0.0426,0.048,7.95448,0.00000
3132.00,7.95371,25.073764,0.000220,25.035263,0.0426,0.048,7.95371,0.00000
3133.00,7.95351,25.073791,0.000217,25.035190,0.0426,0.048,7.95351,0.00000
3134.00,7.95343,25.073840,0.000214,25.035204,0.0425,0.048,7.95343,0.00000
3135.00,7.95345,25.073905,0.000219,25.035221,0.0425,0.048,7.95345,0.00000
3136.00,7.95265,25.073924,0.000219,25.035127,0.0424,0.048,7.95265,0.00000
3137.00,7.95244,25.073964,0.000217,25.035096,0.0424,0.048,7.95244,0.00000
3138.00,7.95149,25.073952,0.000212,25.035082,0.0423,0.049,7.95149,0.00000
3139.00,7.95193,25.074038,0.000211,25.035145,0.0423,0.049,7.95193,0.00000
3140.00,7.95267,25.074062,0.000211,25.035129,0.0422,0.049,7.95267,0.00000
3141.00,7.95327,25.074101,0.000211,25.035101,0.0422,0.049,7.95327,0.00000
3142.00,7.95451,25.074149,0.000215,25.035121,0.0422,0.049,7.95451,0.00000
3143.00,7.95550,25.074194,0.000223,25.035161,0.0422,0.049,7.95550,0.00000
3144.00,7.95504,25.074168,0.000227,25.035087,0.0421,0.049,7.95504,0.00000
3145.00,7.95429,25.074162,0.000226,25.035119,0.0421,0.049,7.95429,0.00000
3146.00,7.95437,25.074181,0.000225,25.035155,0.0420,0.049,7.95437,0.00000
3147.00,7.95454,25.074183,0.000223,25.035169,0.0420,0.049,7.95454,0.00000
3148.00,7.95433,25.074195,0.000226,25.035207,0.0420,0.049,7.95433,0.00000
3149.00,7.95481,25.074226,0.000224,25.035247,0.0419,0.049,7.95481,0.00000
3150.00,7.95546,25.074230,0.000226,25.035219,0.0419,0.049,7.95546,0.00000
3151.00,7.95459,25.074267,0.000229,25.035235,0.0419,0.049,7.95459,0.00000
3152.00,7.95475,25.074337,0.000227,25.035230,0.0418,0.049,7.95475,0.00000
3153.00,7.95524,25.074376,0.000224,25.035158,0.0418,0.049,7.95524,0.00000
3154.00,7.95537,25.074422,0.000228,25.035180,0.0418,0.049,7.95537,0.00000
3155.00,7.95593,25.074494,0.000226,25.035181,0.0417,0.049,7.95593,0.00000
3156.00,7.95743,25.074562,0.000222,25.035188,0.0416,0.050,7.95743,0.00000
3157.00,7.95756,25.074615,0.000225,25.035238,0.0416,0.050,7.95756,0.00000
3158.00,7.95766,25.074696,0.000221,25.035290,0.0415,0.050,7.95766,0.00000
3159.00,7.95868,25.074745,0.000219,25.035272,0.0415,0.050,7.95868,0.00000
3160.00,7.95824,25.074755,0.000216,25.035258,0.0415,0.050,7.95824,0.00000
3161.00,7.95813,25.074779,0.000218,25.035308,0.0414,0.050,7.95813,0.00000
3162.00,7.95861,25.074746,0.000219,25.035281,0.0414,0.050,7.95861,0.00000
3163.00,7.95856,25.074671,0.000219,25.035226,0.0413,0.050,7.95856,0.00000
3164.00,7.95863,25.074697,0.000216,25.035213,0.0413,0.050,7.95863,0.00000
3165.00,7.95817,25.074704,0.000224,25.035207,0.0412,0.050,7.95817,0.00000
3166.00,7.95821,25.074714,0.000224,25.035159,0.0412,0.050,7.95821,0.00000
3167.00,7.95754,25.074761,0.000222,25.035163,0.0412,0.050,7.95754,0.00000
3168.00,7.95788,25.074833,0.000220,25.035158,0.0411,0.051,7.95788,0.00000
3169.00,7.95844,25.074844,0.000221,25.035202,0.0411,0.051,7.95844,0.00000
3170.00,7.95880,25.074907,0.000220,25.035212,0.0411,0.051,7.95880,0.00000
3171.00,7.95898,25.074971,0.000220,25.035230,0.0410,0.051,7.95898,0.00000
3172.00,7.95915,25.075019,0.000219,25.035226,0.0410,0.051,7.95915,0.00000
3173.00,7.95906,25.075043,0.000219,25.035245,0.0410,0.051,7.95906,0.00000
3174.00,7.95757,25.075044,0.000217,25.035211,0.0410,0.051,7.95757,0.00000
3175.00,7.95805,25.075085,0.000218,25.035299,0.0410,0.051,7.95805,0.00000
3176.00,7.95877,25.075056,0.000221,25.035341,0.0410,0.051,7.95877,0.00000
3177.00,7.95828,25.075026,0.000224,25.035389,0.0410,0.051,7.95828,0.00000
3178.00,7.95761,25.075068,0.000236,25.035446,0.0410,0.051,7.95761,0.00000
3179.00,7.95744,25.075112,0.000235,25.035435,0.0410,0.051,7.95744,0.00000
3180.00,7.95683,25.075109,0.000235,25.035352,0.0410,0.051,7.95683,0.00000
3181.00,7.95484,25.075174,0.000233,25.035289,0.0410,0.051,7.95484,0.00000
3182.00,7.95368,25.075191,0.000230,25.035222,0.0410,0.051,7.95368,0.00000
@18,2.0000,4.0, 3180.092 
3183.00,7.95360,25.075244,0.000220,25.035165,0.0411,0.051,7.95360,0.00000
3184.00,7.95255,25.075277,0.000220,25.035150,0.0411,0.051,7.95255,0.00000
3185.00,7.94451,25.075296,0.000215,25.035127,0.0411,0.052,7.94451,0.00000
3186.00,7.93088,25.075275,0.000217,25.035181,0.0411,0.052,7.93088,0.00000
3187.00,7.91418,25.075296,0.000216,25.035194,0.0411,0.052,7.91418,0.00000
3188.00,7.89507,25.075325,0.000218,25.035189,0.0411,0.052,7.89507,0.00000
3189.00,7.88196,25.075319,0.000217,25.035191,0.0412,0.052,7.88196,0.00000
3190.00,7.87962,25.075368,0.000221,25.035219,0.0412,0.052,7.87962,0.00000
3191.00,7.88654,25.075364,0.000222,25.035134,0.0412,0.052,7.88654,0.00000
3192.00,7.89939,25.075400,0.000227,25.035136,0.0413,0.052,7.89939,0.00000
3193.00,7.91802,25.075379,0.000227,25.035180,0.0414,0.052,7.91802,0.00000
3194.00,7.93237,25.075437,0.000231,25.035280,0.0415,0.052,7.93237,0.00000
3195.00,7.94273,25.075477,0.000228,25.035287,0.0416,0.052,7.94273,0.00000
3196.00,7.95087,25.075533,0.000224,25.035323,0.0418,0.052,7.95087,0.00000
3197.00,7.95652,25.075531,0.000223,25.035275,0.0419,0.052,7.95652,0.00000
3198.00,7.95820,25.075631,0.000225,25.035274,0.0421,0.052,7.95820,0.00000
3199.00,7.95905,25.075677,0.000226,25.035274,0.0422,0.052,7.95905,0.00000
3200.00,7.95920,25.075711,0.000223,25.035305,0.0423,0.052,7.95920,0.00000
3201.00,7.95835,25.075749,0.000220,25.035303,0.0424,0.053,7.95835,0.00000
3202.00,7.95814,25.075849,0.000217,25.035383,0.0426,0.053,7.95814,0.00000
3203.00,7.95740,25.075890,0.000217,25.035443,0.0427,0.053,7.95740,0.00000
3204.00,7.95662,25.075856,0.000213,25.035333,0.0429,0.053,7.95662,0.00000
3205.00,7.95592,25.075896,0.000217,25.035314,0.0430,0.053,7.95592,0.00000
3206.00,7.95546,25.075933,0.000221,25.035294,0.0431,0.053,7.95546,0.00000
3207.00,7.95464,25.075946,0.000222,25.035211,0.0433,0.053,7.95464,0.00000
3208.00,7.95509,25.075919,0.000221,25.035201,0.0434,0.053,7.95509,0.00000
3209.00,7.95504,25.076062,0.000221,25.035288,0.0435,0.053,7.95504,0.00000
3210.00,7.95422,25.076036,0.000215,25.035285,0.0437,0.053,7.95422,0.00000
3211.00,7.95410,25.076082,0.000212,25.035348,0.0438,0.053,7.95410,0.00000
3212.00,7.95403,25.076167,0.000208,25.035443,0.0440,0.054,7.95403,0.00000
3213.00,7.95380,25.076209,0.000205,25.035387,0.0441,0.054,7.95380,0.00000
3214.00,7.95339,25.076180,0.000202,25.035318,0.0442,0.054,7.95339,0.00000
3215.00,7.95440,25.076214,0.000208,25.035273,0.0444,0.054,7.95440,0.00000
3216.00,7.95479,25.076232,0.000213,25.035230,0.0446,0.054,7.95479,0.00000
3217.00,7.95564,25.076250,0.000217,25.035231,0.0448,0.054,7.95564,0.00000
3218.00,7.95562,25.076290,0.000223,25.035308,0.0450,0.054,7.95562,0.00000
3219.00,7.95605,25.076269,0.000226,25.035351,0.0452,0.054,7.95605,0.00000
3220.00,7.95596,25.076335,0.000222,25.035408,0.0454,0.054,7.95596,0.00000
3221.00,7.95636,25.076356,0.000225,25.035457,0.0456,0.054,7.95636,0.00000
3222.00,7.95554,25.076304,0.000220,25.035406,0.0458,0.054,7.95554,0.00000
3223.00,7.95468,25.076330,0.000213,25.035307,0.0460,0.054,7.95468,0.00000
3224.00,7.95404,25.076386,0.000215,25.035309,0.0461,0.054,7.95404,0.00000
3225.00,7.95477,25.076454,0.000218,25.035327,0.0464,0.054,7.95477,0.00000
3226.00,7.95494,25.076507,0.000218,25.035298,0.0466,0.054,7.95494,0.00000
3227.00,7.95506,25.076572,0.000217,25.035268,0.0467,0.054,7.95506,0.00000
3228.00,7.95492,25.076605,0.000217,25.035291,0.0469,0.054,7.95492,0.00000
3229.00,7.95477,25.076653,0.000215,25.035312,0.0471,0.054,7.95477,0.00000
3230.00,7.95397,25.076682,0.000214,25.035362,0.0473,0.054,7.95397,0.00000
3231.00,7.95372,25.076675,0.000207,25.035327,0.0475,0.055,7.95372,0.00000
3232.00,7.95382,25.076764,0.000210,25.035373,0.0477,0.055,7.95382,0.00000
3233.00,7.95387,25.076777,0.000211,25.035345,0.0479,0.055,7.95387,0.00000
3234.00,7.95414,25.076779,0.000210,25.035340,0.0481,0.055,7.95414,0.00000
3235.00,7.95257,25.076733,0.000206,25.035230,0.0483,0.055,7.95257,0.00000
3236.00,7.95099,25.076815,0.000204,25.035260,0.0485,0.055,7.95099,0.00000
3237.00,7.95028,25.076783,0.000197,25.035199,0.0486,0.055,7.95028,0.00000
3238.00,7.95046,25.076877,0.000200,25.035277,0.0489,0.055,7.95046,0.00000
3239.00,7.95169,25.076949,0.000198,25.035253,0.0491,0.056,7.95169,0.00000
3240.00,7.95439,25.077013,0.000201,25.035266,0.0493,0.056,7.95439,0.00000
3241.00,7.95631,25.076987,0.000201,25.035223,0.0495,0.056,7.95631,0.00000
3242.00,7.95807,25.077038,0.000205,25.035319,0.0497,0.056,7.95807,0.00000
3243.00,7.95875,25.077015,0.000199,25.035296,0.0499,0.056,7.95875,0.00000
3244.00,7.95831,25.077041,0.000200,25.035344,0.0501,0.056,7.95831,0.00000
3245.00,7.95847,25.077086,0.000200,25.035387,0.0503,0.056,7.95847,0.00000
3246.00,7.95894,25.077139,0.000203,25.035393,0.0505,0.056,7.95894,0.00000
3247.00,7.95736,25.077114,0.000208,25.035272,0.0506,0.056,7.95736,0.00000
3248.00,7.95633,25.077107,0.000215,25.035240,0.0508,0.056,7.95633,0.00000
3249.00,7.95471,25.077095,0.000215,25.035214,0.0510,0.056,7.95471,0.00000
3250.00,7.95324,25.077078,0.000207,25.035180,0.0511,0.056,7.95324,0.00000
3251.00,7.95250,25.077080,0.000208,25.035181,0.0513,0.056,7.95250,0.00000
3252.00,7.95326,25.077095,0.000202,25.035178,0.0515,0.056,7.95326,0.00000
3253.00,7.95344,25.077109,0.000206,25.035126,0.0517,0.056,7.95344,0.00000
3254.00,7.95420,25.077137,0.000207,25.035048,0.0518,0.056,7.95420,0.00000
3255.00,7.95429,25.077222,0.000211,25.035026,0.0520,0.056,7.95429,0.00000
3256.00,7.95298,25.077247,0.000212,25.035044,0.0522,0.057,7.95298,0.00000
3257.00,7.95193,25.077335,0.000217,25.035092,0.0524,0.057,7.95193,0.00000
3258.00,7.95193,25.077347,0.000211,25.035107,0.0526,0.057,7.95193,0.00000
3259.00,7.95184,25.077397,0.000222,25.035187,0.0528,0.057,7.95184,0.00000
3260.00,7.95055,25.077343,0.000227,25.035205,0.0531,0.056,7.95055,0.00000
3261.00,7.95061,25.077358,0.000224,25.035193,0.0533,0.056,7.95061,0.00000
3262.00,7.95005,25.077343,0.000219,25.035156,0.0535,0.057,7.95005,0.00000
3263.00,7.94822,25.077370,0.000218,25.035117,0.0536,0.057,7.94822,0.00000
3264.00,7.94757,25.077347,0.000207,25.034986,0.0538,0.057,7.94757,0.00000
3265.00,7.94877,25.077405,0.000201,25.034938,0.0540,0.057,7.94877,0.00000
3266.00,7.94966,25.077462,0.000202,25.034878,0.0541,0.057,7.94966,0.00000
3267.00,7.94944,25.077515,0.000205,25.034882,0.0543,0.057,7.94944,0.00000
3268.00,7.94979,25.077554,0.000205,25.034906,0.0545,0.057,7.94979,0.00000
3269.00,7.94964,25.077623,0.000209,25.034994,0.0547,0.057,7.94964,0.00000
3270.00,7.94848,25.077668,0.000214,25.035021,0.0548,0.057,7.94848,0.00000
3271.00,7.94649,25.077682,0.000215,25.035085,0.0549,0.057,7.94649,0.00000
3272.00,7.94470,25.077676,0.000213,25.035098,0.0550,0.057,7.94470,0.00000
3273.00,7.94167,25.077703,0.000211,25.035139,0.0552,0.058,7.94167,0.00000
3274.00,7.93657,25.077755,0.000208,25.035149,0.0553,0.058,7.93657,0.00000
3275.00,7.93065,25.077822,0.000205,25.035140,0.0555,0.058,7.93065,0.00000
3276.00,7.92345,25.077848,0.000207,25.035083,0.0556,0.058,7.92345,0.00000
3277.00,7.91649,25.077933,0.000212,25.035061,0.0557,0.058,7.91649,0.00000
3278.00,7.90973,25.077984,0.000215,25.035074,0.0559,0.058,7.90973,0.00000
3279.00,7.90472,25.077985,0.000219,25.035073,0.0560,0.058,7.90472,0.00000
3280.00,7.90049,25.077934,0.000225,25.035079,0.0561,0.058,7.90049,0.00000
3281.00,7.89777,25.077989,0.000225,25.035124,0.0563,0.058,7.89777,0.00000
3282.00,7.89621,25.077980,0.000221,25.035127,0.0564,0.058,7.89621,0.00000
3283.00,7.89737,25.077965,0.000222,25.035102,0.0565,0.058,7.89737,0.00000
3284.00,7.89824,25.077990,0.000222,25.035105,0.0566,0.058,7.89824,0.00000
3285.00,7.89968,25.078049,0.000223,25.035125,0.0567,0.059,7.89968,0.00000
3286.00,7.90221,25.078055,0.000220,25.035104,0.0568,0.059,7.90221,0.00000
3287.00,7.90516,25.078075,0.000221,25.035097,0.0569,0.059,7.90516,0.00000
3288.00,7.90801,25.078174,0.000228,25.035076,0.0569,0.059,7.90801,0.00000
3289.00,7.91085,25.078189,0.000226,25.035023,0.0569,0.059,7.91085,0.00000
3290.00,7.91377,25.078212,0.000223,25.035008,0.0570,0.059,7.91377,0.00000
3291.00,7.91700,25.078295,0.000227,25.035077,0.0570,0.059,7.91700,0.00000
3292.00,7.91936,25.078313,0.000228,25.035095,0.0570,0.059,7.91936,0.00000
3293.00,7.92146,25.078350,0.000223,25.035131,0.0570,0.059,7.92146,0.00000
3294.00,7.92398,25.078364,0.000226,25.035120,0.0570,0.059,7.92398,0.00000
3295.00,7.92685,25.078424,0.000230,25.035121,0.0570,0.059,7.92685,0.00000
3296.00,7.92855,25.078399,0.000229,25.035065,0.0570,0.059,7.92855,0.00000
3297.00,7.92986,25.078535,0.000230,25.035193,0.0570,0.059,7.92986,0.00000
3298.00,7.93085,25.078535,0.000225,25.035184,0.0570,0.059,7.93085,0.00000
3299.00,7.93156,25.078608,0.000222,25.035221,0.0570,0.059,7.93156,0.00000
3300.00,7.93066,25.078614,0.000217,25.035227,0.0570,0.060,7.93066,0.00000
3301.00,7.92956,25.078655,0.000219,25.035278,0.0570,0.060,7.92956,0.00000
3302.00,7.93028,25.078596,0.000222,25.035164,0.0570,0.060,7.93028,0.00000
3303.00,7.93053,25.078645,0.000226,25.035172,0.0569,0.059,7.93053,0.00000
3304.00,7.93058,25.078645,0.000230,25.035197,0.0569,0.059,7.93058,0.00000
3305.00,7.92339,25.078619,0.000233,25.035163,0.0568,0.059,7.92339,0.00000
3306.00,7.86138,25.078614,0.000227,25.035115,0.0568,0.059,7.86138,0.00000
3307.00,7.76228,25.078634,0.000221,25.035053,0.0568,0.060,7.76228,0.00000
3308.00,7.65863,25.078631,0.000225,25.035010,0.0567,0.060,7.65863,0.00000
3309.00,7.56271,25.078719,0.000221,25.035034,0.0567,0.060,7.56271,0.00000
3310.00,7.48789,25.078784,0.000217,25.035065,0.0566,0.060,7.48789,0.00000
3311.00,7.48014,25.078830,0.000221,25.035097,0.0566,0.060,7.48014,0.00000
3312.00,7.51993,25.078861,0.000224,25.035155,0.0565,0.060,7.51993,0.00000
3313.00,7.57203,25.078919,0.000220,25.035213,0.0565,0.060,7.57203,0.00000
3314.00,7.62294,25.078910,0.000219,25.035196,0.0564,0.061,7.62294,0.00000
3315.00,7.66659,25.078940,0.000222,25.035204,0.0563,0.061,7.66659,0.00000
3316.00,7.70302,25.078990,0.000226,25.035190,0.0563,0.061,7.70302,0.00000
3317.00,7.73270,25.079014,0.000228,25.035152,0.0563,0.060,7.73270,0.00000
3318.00,7.75862,25.078973,0.000224,25.035135,0.0562,0.061,7.75862,0.00000
3319.00,7.78002,25.078970,0.000226,25.035143,0.0562,0.061,7.78002,0.00000
3320.00,7.79869,25.079020,0.000227,25.035147,0.0561,0.061,7.79869,0.00000
3321.00,7.81533,25.079005,0.000219,25.035107,0.0561,0.061,7.81533,0.00000
3322.00,7.82844,25.079058,0.000219,25.035114,0.0560,0.061,7.82844,0.00000
3323.00,7.83910,25.079139,0.000229,25.035105,0.0560,0.061,7.83910,0.00000
3324.00,7.84948,25.079168,0.000227,25.035079,0.0560,0.061,7.84948,0.00000
3325.00,7.85986,25.079174,0.000230,25.035058,0.0559,0.061,7.85986,0.00000
3326.00,7.86902,25.079201,0.000234,25.035097,0.0559,0.061,7.86902,0.00000
3327.00,7.87743,25.079206,0.000234,25.035130,0.0559,0.061,7.87743,0.00000
3328.00,7.88488,25.079210,0.000231,25.035140,0.0558,0.061,7.88488,0.00000
3329.00,7.89139,25.079266,0.000237,25.035126,0.0558,0.061,7.89139,0.00000
3330.00,7.89477,25.079306,0.000235,25.035134,0.0558,0.061,7.89477,0.00000
3331.00,7.89769,25.079321,0.000234,25.035097,0.0558,0.061,7.89769,0.00000
3332.00,7.89972,25.079378,0.000231,25.035105,0.0557,0.062,7.89972,0.00000
3333.00,7.90371,25.079395,0.000232,25.035012,0.0557,0.061,7.90371,0.00000
3334.00,7.90581,25.079447,0.000226,25.035019,0.0556,0.061,7.90581,0.00000
3335.00,7.90874,25.079466,0.000228,25.034998,0.0556,0.061,7.90874,0.00000
3336.00,7.91115,25.079509,0.000230,25.034963,0.0555,0.061,7.91115,0.00000
3337.00,7.91437,25.079522,0.000231,25.034916,0.0554,0.061,7.91437,0.00000
3338.00,7.91484,25.079535,0.000232,25.034931,0.0553,0.061,7.91484,0.00000
3339.00,7.91732,25.079516,0.000234,25.034937,0.0553,0.061,7.91732,0.00000
3340.00,7.91899,25.079571,0.000228,25.034948,0.0552,0.061,7.91899,0.00000
3341.00,7.92123,25.079668,0.000224,25.035052,0.0550,0.062,7.92123,0.00000
3342.00,7.92233,25.079693,0.000221,25.035142,0.0549,0.062,7.92233,0.00000
3343.00,7.92434,25.079779,0.000218,25.035259,0.0548,0.062,7.92434,0.00000
3344.00,7.92538,25.079830,0.000218,25.035265,0.0547,0.062,7.92538,0.00000
3345.00,7.92632,25.079860,0.000219,25.035359,0.0546,0.062,7.92632,0.00000
3346.00,7.92577,25.079847,0.000220,25.035344,0.0545,0.062,7.92577,0.00000
3347.00,7.92609,25.079864,0.000221,25.035316,0.0544,0.062,7.92609,0.00000
3348.00,7.92668,25.079949,0.000217,25.035277,0.0543,0.063,7.92668,0.00000
3349.00,7.92739,25.079993,0.000215,25.035348,0.0542,0.063,7.92739,0.00000
3350.00,7.92708,25.080013,0.000215,25.035329,0.0541,0.063,7.92708,0.00000
3351.00,7.92772,25.080062,0.000218,25.035337,0.0541,0.063,7.92772,0.00000
3352.00,7.92889,25.080134,0.000219,25.035399,0.0540,0.063,7.92889,0.00000
3353.00,7.92943,25.080091,0.000222,25.035379,0.0539,0.063,7.92943,0.00000
3354.00,7.92997,25.080137,0.000223,25.035317,0.0538,0.063,7.92997,0.00000
3355.00,7.93110,25.080161,0.000227,25.035314,0.0537,0.063,7.93110,0.00000
3356.00,7.93206,25.080185,0.000224,25.035314,0.0536,0.063,7.93206,0.00000
3357.00,7.93184,25.080188,0.000228,25.035291,0.0536,0.063,7.93184,0.00000
3358.00,7.93144,25.080218,0.000225,25.035307,0.0535,0.063,7.93144,0.00000
3359.00,7.93151,25.080222,0.000224,25.035315,0.0535,0.063,7.93151,0.00000
3360.00,7.93051,25.080281,0.000222,25.035310,0.0534,0.063,7.93051,0.00000
3361.00,7.93007,25.080345,0.000221,25.035324,0.0533,0.064,7.93007,0.00000
3362.00,7.92965,25.080385,0.000215,25.035325,0.0532,0.064,7.92965,0.00000
@19,2.0000,4.0, 3360.054 
3363.00,7.92859,25.080403,0.000214,25.035354,0.0532,0.064,7.92859,0.00000
3364.00,7.92764,25.080452,0.000216,25.035367,0.0531,0.064,7.92764,0.00000
3365.00,7.92389,25.080510,0.000216,25.035379,0.0530,0.064,7.92389,0.00000
3366.00,7.91131,25.080460,0.000215,25.035340,0.0529,0.064,7.91131,0.00000
3367.00,7.89311,25.080523,0.000215,25.035342,0.0528,0.064,7.89311,0.00000
3368.00,7.87088,25.080540,0.000211,25.035316,0.0527,0.064,7.87088,0.00000
3369.00,7.85421,25.080534,0.000208,25.035258,0.0526,0.064,7.85421,0.00000
3370.00,7.85125,25.080520,0.000211,25.035179,0.0525,0.064,7.85125,0.00000
3371.00,7.86080,25.080548,0.000211,25.035154,0.0525,0.064,7.86080,0.00000
3372.00,7.87838,25.080564,0.000212,25.035147,0.0524,0.064,7.87838,0.00000
3373.00,7.90107,25.080648,0.000213,25.035172,0.0524,0.065,7.90107,0.00000
3374.00,7.91803,25.080685,0.000208,25.035169,0.0524,0.065,7.91803,0.00000
3375.00,7.92693,25.080704,0.000207,25.035189,0.0524,0.065,7.92693,0.00000
3376.00,7.93360,25.080805,0.000208,25.035253,0.0523,0.065,7.93360,0.00000
3377.00,7.94018,25.080867,0.000209,25.035264,0.0523,0.065,7.94018,0.00000
3378.00,7.94673,25.080847,0.000213,25.035253,0.0522,0.065,7.94673,0.00000
3379.00,7.95116,25.080904,0.000218,25.035355,0.0522,0.065,7.95116,0.00000
3380.00,7.95348,25.080872,0.000212,25.035320,0.0521,0.065,7.95348,0.00000
3381.00,7.95273,25.080807,0.000212,25.035229,0.0520,0.065,7.95273,0.00000
3382.00,7.94972,25.080781,0.000208,25.035135,0.0520,0.065,7.94972,0.00000
3383.00,7.94478,25.080873,0.000208,25.035119,0.0518,0.065,7.94478,0.00000
3384.00,7.94086,25.080846,0.000204,25.035049,0.0518,0.066,7.94086,0.00000
3385.00,7.93636,25.080883,0.000205,25.035015,0.0517,0.066,7.93636,0.00000
3386.00,7.93309,25.081015,0.000208,25.035149,0.0518,0.066,7.93309,0.00000
3387.00,7.92978,25.081064,0.000217,25.035243,0.0518,0.066,7.92978,0.00000
3388.00,7.92824,25.081088,0.000222,25.035273,0.0518,0.065,7.92824,0.00000
3389.00,7.92722,25.081140,0.000230,25.035273,0.0518,0.065,7.92722,0.00000
3390.00,7.92718,25.081191,0.000232,25.035329,0.0518,0.065,7.92718,0.00000
3391.00,7.92696,25.081179,0.000229,25.035223,0.0517,0.065,7.92696,0.00000
3392.00,7.92712,25.081191,0.000225,25.035199,0.0517,0.065,7.92712,0.00000
3393.00,7.92718,25.081176,0.000218,25.035176,0.0516,0.066,7.92718,0.00000
3394.00,7.92802,25.081199,0.000213,25.035123,0.0516,0.066,7.92802,0.00000
3395.00,7.92838,25.081242,0.000209,25.035142,0.0515,0.066,7.92838,0.00000
3396.00,7.92818,25.081273,0.000209,25.035155,0.0515,0.066,7.92818,0.00000
3397.00,7.92870,25.081277,0.000209,25.035146,0.0514,0.066,7.92870,0.00000
3398.00,7.92958,25.081347,0.000213,25.035183,0.0514,0.066,7.92958,0.00000
3399.00,7.92906,25.081380,0.000215,25.035258,0.0514,0.066,7.92906,0.00000
3400.00,7.92889,25.081402,0.000217,25.035220,0.0514,0.066,7.92889,0.00000
3401.00,7.92992,25.081466,0.000214,25.035228,0.0513,0.066,7.92992,0.00000
3402.00,7.92981,25.081500,0.000210,25.035221,0.0513,0.066,7.92981,0.00000
3403.00,7.92922,25.081546,0.000206,25.035208,0.0513,0.066,7.92922,0.00000
3404.00,7.92946,25.081614,0.000204,25.035155,0.0513,0.067,7.92946,0.00000
3405.00,7.93041,25.081644,0.000208,25.035142,0.0513,0.066,7.93041,0.00000
3406.00,7.93022,25.081644,0.000213,25.035174,0.0512,0.066,7.93022,0.00000
3407.00,7.93002,25.081708,0.000209,25.035195,0.0512,0.067,7.93002,0.00000
3408.00,7.92992,25.081677,0.000214,25.035173,0.0512,0.067,7.92992,0.00000
3409.00,7.93038,25.081633,0.000216,25.035156,0.0511,0.067,7.93038,0.00000
3410.00,7.93050,25.081601,0.000214,25.035153,0.0511,0.067,7.93050,0.00000
3411.00,7.93047,25.081649,0.000213,25.035162,0.0511,0.067,7.93047,0.00000
3412.00,7.93181,25.081565,0.000214,25.035132,0.0510,0.067,7.93181,0.00000
3413.00,7.93283,25.081584,0.000209,25.035130,0.0510,0.067,7.93283,0.00000
3414.00,7.93213,25.081619,0.000206,25.035120,0.0510,0.067,7.93213,0.00000
3415.00,7.93261,25.081661,0.000206,25.035083,0.0510,0.067,7.93261,0.00000
3416.00,7.93344,25.081641,0.000204,25.034999,0.0509,0.067,7.93344,0.00000
3417.00,7.93201,25.081749,0.000203,25.034982,0.0510,0.067,7.93201,0.00000
3418.00,7.93075,25.081762,0.000203,25.034933,0.0510,0.067,7.93075,0.00000
3419.00,7.93082,25.081785,0.000204,25.034964,0.0509,0.067,7.93082,0.00000
3420.00,7.93007,25.081868,0.000204,25.035032,0.0509,0.068,7.93007,0.00000
3421.00,7.92916,25.081942,0.000203,25.035123,0.0509,0.068,7.92916,0.00000
3422.00,7.92976,25.082008,0.000207,25.035147,0.0509,0.068,7.92976,0.00000
3423.00,7.93101,25.082058,0.000212,25.035211,0.0509,0.068,7.93101,0.00000
3424.00,7.93172,25.082107,0.000213,25.035219,0.0509,0.068,7.93172,0.00000
3425.00,7.93169,25.082129,0.000217,25.035221,0.0509,0.067,7.93169,0.00000
3426.00,7.93176,25.082146,0.000221,25.035160,0.0509,0.067,7.93176,0.00000
3427.00,7.93195,25.082130,0.000223,25.035149,0.0508,0.067,7.93195,0.00000
3428.00,7.93112,25.082196,0.000219,25.035175,0.0509,0.067,7.93112,0.00000
3429.00,7.93048,25.082251,0.000213,25.035206,0.0509,0.067,7.93048,0.00000
3430.00,7.93065,25.082298,0.000206,25.035210,0.0508,0.068,7.93065,0.00000
3431.00,7.92990,25.082305,0.000205,25.035227,0.0508,0.068,7.92990,0.00000
3432.00,7.92863,25.082371,0.000203,25.035240,0.0508,0.068,7.92863,0.00000
3433.00,7.92852,25.082363,0.000200,25.035195,0.0508,0.068,7.92852,0.00000
3434.00,7.92786,25.082363,0.000206,25.035172,0.0508,0.068,7.92786,0.00000
3435.00,7.92740,25.082336,0.000206,25.035151,0.0507,0.068,7.92740,0.00000
3436.00,7.92802,25.082405,0.000203,25.035166,0.0507,0.069,7.92802,0.00000
3437.00,7.92888,25.082431,0.000206,25.035120,0.0507,0.069,7.92888,0.00000
3438.00,7.92956,25.082436,0.000204,25.035043,0.0506,0.069,7.92956,0.00000
3439.00,7.93121,25.082465,0.000200,25.034981,0.0506,0.069,7.93121,0.00000
3440.00,7.93126,25.082551,0.000203,25.035036,0.0505,0.069,7.93126,0.00000
3441.00,7.93157,25.082553,0.000203,25.035032,0.0505,0.069,7.93157,0.00000
3442.00,7.93121,25.082585,0.000201,25.035101,0.0505,0.069,7.93121,0.00000
3443.00,7.93098,25.082666,0.000208,25.035200,0.0504,0.069,7.93098,0.00000
3444.00,7.93006,25.082728,0.000210,25.035270,0.0504,0.069,7.93006,0.00000
3445.00,7.92984,25.082703,0.000208,25.035214,0.0503,0.069,7.92984,0.00000
3446.00,7.92975,25.082729,0.000210,25.035186,0.0503,0.069,7.92975,0.00000
3447.00,7.93006,25.082734,0.000210,25.035149,0.0502,0.069,7.93006,0.00000
3448.00,7.93017,25.082719,0.000208,25.035166,0.0501,0.070,7.93017,0.00000
3449.00,7.93085,25.082769,0.000208,25.035154,0.0501,0.070,7.93085,0.00000
3450.00,7.93016,25.082840,0.000211,25.035186,0.0500,0.070,7.93016,0.00000
3451.00,7.92915,25.082841,0.000213,25.035208,0.0500,0.070,7.92915,0.00000
3452.00,7.92865,25.082819,0.000216,25.035178,0.0499,0.070,7.92865,0.00000
3453.00,7.92801,25.082848,0.000219,25.035098,0.0499,0.070,7.92801,0.00000
3454.00,7.92773,25.082815,0.000222,25.035070,0.0498,0.070,7.92773,0.00000
3455.00,7.92928,25.082847,0.000216,25.035106,0.0498,0.070,7.92928,0.00000
3456.00,7.92976,25.082844,0.000215,25.035080,0.0497,0.070,7.92976,0.00000
3457.00,7.92981,25.082899,0.000215,25.035124,0.0497,0.070,7.92981,0.00000
3458.00,7.92946,25.082897,0.000215,25.035177,0.0496,0.070,7.92946,0.00000
3459.00,7.92890,25.082961,0.000216,25.035201,0.0495,0.070,7.92890,0.00000
3460.00,7.92795,25.082920,0.000225,25.035107,0.0495,0.070,7.92795,0.00000
3461.00,7.92781,25.082943,0.000229,25.035111,0.0494,0.070,7.92781,0.00000
3462.00,7.92751,25.082984,0.000230,25.035089,0.0494,0.070,7.92751,0.00000
3463.00,7.92823,25.083066,0.000229,25.035083,0.0493,0.070,7.92823,0.00000
3464.00,7.92807,25.083074,0.000230,25.035083,0.0492,0.070,7.92807,0.00000
3465.00,7.92762,25.083198,0.000232,25.035163,0.0492,0.070,7.92762,0.00000
3466.00,7.92809,25.083294,0.000232,25.035123,0.0491,0.070,7.92809,0.00000
3467.00,7.92889,25.083329,0.000226,25.035120,0.0491,0.070,7.92889,0.00000
3468.00,7.92866,25.083332,0.000229,25.035099,0.0490,0.070,7.92866,0.00000
3469.00,7.92927,25.083346,0.000233,25.035055,0.0490,0.070,7.92927,0.00000
3470.00,7.92982,25.083335,0.000226,25.035009,0.0489,0.070,7.92982,0.00000
3471.00,7.92995,25.083397,0.000215,25.035105,0.0489,0.070,7.92995,0.00000
3472.00,7.92965,25.083431,0.000222,25.035088,0.0488,0.070,7.92965,0.00000
3473.00,7.92925,25.083488,0.000217,25.035118,0.0488,0.071,7.92925,0.00000
3474.00,7.92836,25.083502,0.000210,25.035138,0.0488,0.071,7.92836,0.00000
3475.00,7.92854,25.083541,0.000214,25.035117,0.0487,0.071,7.92854,0.00000
3476.00,7.92819,25.083519,0.000221,25.035061,0.0486,0.071,7.92819,0.00000
3477.00,7.92844,25.083570,0.000220,25.035081,0.0486,0.071,7.92844,0.00000
3478.00,7.92876,25.083673,0.000220,25.035136,0.0486,0.071,7.92876,0.00000
3479.00,7.92891,25.083771,0.000225,25.035203,0.0485,0.071,7.92891,0.00000
3480.00,7.92853,25.083788,0.000220,25.035256,0.0485,0.071,7.92853,0.00000
3481.00,7.92920,25.083841,0.000217,25.035301,0.0484,0.072,7.92920,0.00000
3482.00,7.93005,25.083846,0.000218,25.035314,0.0484,0.072,7.93005,0.00000
3483.00,7.93045,25.083794,0.000221,25.035273,0.0483,0.072,7.93045,0.00000
3484.00,7.93137,25.083772,0.000218,25.035264,0.0483,0.072,7.93137,0.00000
3485.00,7.93303,25.083771,0.000223,25.035273,0.0482,0.071,7.93303,0.00000
3486.00,7.93338,25.083800,0.000228,25.035245,0.0482,0.071,7.93338,0.00000
3487.00,7.93282,25.083872,0.000231,25.035261,0.0481,0.071,7.93282,0.00000
3488.00,7.93368,25.083920,0.000226,25.035231,0.0481,0.071,7.93368,0.00000
3489.00,7.93380,25.083917,0.000221,25.035153,0.0480,0.072,7.93380,0.00000
3490.00,7.93134,25.083962,0.000217,25.035176,0.0480,0.072,7.93134,0.00000
3491.00,7.93037,25.084001,0.000213,25.035220,0.0480,0.072,7.93037,0.00000
3492.00,7.93019,25.084021,0.000210,25.035253,0.0480,0.073,7.93019,0.00000
3493.00,7.92856,25.084040,0.000215,25.035250,0.0480,0.073,7.92856,0.00000
3494.00,7.92813,25.084101,0.000220,25.035305,0.0479,0.073,7.92813,0.00000
3495.00,7.92895,25.084162,0.000221,25.035277,0.0478,0.072,7.92895,0.00000
3496.00,7.92877,25.084184,0.000219,25.035287,0.0478,0.073,7.92877,0.00000
3497.00,7.92882,25.084196,0.000218,25.035335,0.0478,0.073,7.92882,0.00000
3498.00,7.92872,25.084266,0.000217,25.035411,0.0477,0.073,7.92872,0.00000
3499.00,7.92775,25.084327,0.000221,25.035411,0.0477,0.073,7.92775,0.00000
3500.00,7.92836,25.084330,0.000225,25.035369,0.0476,0.073,7.92836,0.00000
3501.00,7.92874,25.084359,0.000231,25.035315,0.0475,0.073,7.92874,0.00000
3502.00,7.92862,25.084384,0.000230,25.035259,0.0474,0.073,7.92862,0.00000
3503.00,7.92961,25.084412,0.000229,25.035268,0.0473,0.073,7.92961,0.00000
3504.00,7.92977,25.084442,0.000227,25.035299,0.0472,0.073,7.92977,0.00000
3505.00,7.92948,25.084519,0.000227,25.035366,0.0472,0.073,7.92948,0.00000
3506.00,7.93046,25.084555,0.000224,25.035382,0.0471,0.073,7.93046,0.00000
3507.00,7.93112,25.084614,0.000228,25.035366,0.0470,0.073,7.93112,0.00000
3508.00,7.93076,25.084622,0.000232,25.035331,0.0469,0.073,7.93076,0.00000
3509.00,7.93090,25.084678,0.000227,25.035348,0.0468,0.073,7.93090,0.00000
3510.00,7.93067,25.084681,0.000224,25.035373,0.0467,0.073,7.93067,0.00000
3511.00,7.92956,25.084700,0.000228,25.035415,0.0466,0.073,7.92956,0.00000
3512.00,7.92919,25.084651,0.000224,25.035404,0.0465,0.074,7.92919,0.00000
3513.00,7.92833,25.084658,0.000218,25.035367,0.0464,0.074,7.92833,0.00000
3514.00,7.92827,25.084657,0.000226,25.035386,0.0463,0.074,7.92827,0.00000
3515.00,7.92889,25.084672,0.000230,25.035323,0.0463,0.074,7.92889,0.00000
3516.00,7.92923,25.084685,0.000228,25.035277,0.0462,0.074,7.92923,0.00000
3517.00,7.92831,25.084799,0.000233,25.035335,0.0461,0.074,7.92831,0.00000
3518.00,7.92888,25.084872,0.000240,25.035415,0.0461,0.074,7.92888,0.00000
3519.00,7.92856,25.084897,0.000236,25.035390,0.0460,0.074,7.92856,0.00000
3520.00,7.92735,25.084954,0.000237,25.035457,0.0460,0.074,7.92735,0.00000
3521.00,7.92644,25.085016,0.000238,25.035469,0.0459,0.074,7.92644,0.00000
3522.00,7.92662,25.085054,0.000241,25.035439,0.0459,0.074,7.92662,0.00000
3523.00,7.92668,25.085060,0.000240,25.035405,0.0458,0.074,7.92668,0.00000
3524.00,7.92776,25.085066,0.000240,25.035370,0.0458,0.074,7.92776,0.00000
3525.00,7.92827,25.085093,0.000239,25.035379,0.0458,0.074,7.92827,0.00000
3526.00,7.92833,25.085102,0.000238,25.035392,0.0458,0.074,7.92833,0.00000
3527.00,7.92798,25.085054,0.000230,25.035371,0.0457,0.074,7.92798,0.00000
3528.00,7.92748,25.085093,0.000228,25.035375,0.0456,0.075,7.92748,0.00000
3529.00,7.92664,25.085144,0.000227,25.035378,0.0456,0.075,7.92664,0.00000
3530.00,7.92733,25.085209,0.000227,25.035324,0.0455,0.075,7.92733,0.00000
3531.00,7.92803,25.085231,0.000230,25.035328,0.0454,0.075,7.92803,0.00000
3532.00,7.92870,25.085284,0.000234,25.035337,0.0454,0.075,7.92870,0.00000
3533.00,7.92930,25.085288,0.000237,25.035293,0.0454,0.075,7.92930,0.00000
3534.00,7.92892,25.085303,0.000245,25.035340,0.0454,0.075,7.92892,0.00000
3535.00,7.92827,25.085308,0.000248,25.035363,0.0454,0.075,7.92827,0.00000
3536.00,7.92871,25.085354,0.000247,25.035350,0.0454,0.075,7.92871,0.00000
3537.00,7.92944,25.085376,0.000243,25.035340,0.0453,0.075,7.92944,0.00000
3538.00,7.92993,25.085414,0.000240,25.035372,0.0453,0.075,7.92993,0.00000
3539.00,7.93157,25.085457,0.000233,25.035355,0.0452,0.075,7.93157,0.00000
3540.00,7.93227,25.085458,0.000232,25.035321,0.0452,0.075,7.93227,0.00000
3541.00,7.93174,25.085486,0.000231,25.035312,0.0452,0.075,7.93174,0.00000
3542.00,7.93037,25.085475,0.000233,25.035237,0.0452,0.075,7.93037,0.00000
@20,2.0000,4.0, 3540.033 
3543.00,7.92952,25.085534,0.000235,25.035182,0.0452,0.075,7.92952,0.00000
3544.00,7.92875,25.085578,0.000235,25.035133,0.0452,0.075,7.92875,0.00000
3545.00,7.92388,25.085597,0.000233,25.035190,0.0451,0.076,7.92388,0.00000
3546.00,7.91233,25.085558,0.000229,25.035186,0.0450,0.076,7.91233,0.00000
3547.00,7.89558,25.085595,0.000226,25.035288,0.0450,0.076,7.89558,0.00000
3548.00,7.87398,25.085590,0.000221,25.035375,0.0450,0.076,7.87398,0.00000
3549.00,7.85770,25.085559,0.000223,25.035415,0.0450,0.076,7.85770,0.00000
3550.00,7.85285,25.085567,0.000222,25.035357,0.0449,0.076,7.85285,0.00000
3551.00,7.86043,25.085664,0.000232,25.035430,0.0449,0.076,7.86043,0.00000
3552.00,7.87704,25.085712,0.000237,25.035364,0.0448,0.076,7.87704,0.00000
3553.00,7.89846,25.085752,0.000239,25.035333,0.0447,0.076,7.89846,0.00000
3554.00,7.91482,25.085778,0.000238,25.035273,0.0446,0.076,7.91482,0.00000
3555.00,7.92496,25.085825,0.000233,25.035291,0.0446,0.076,7.92496,0.00000
3556.00,7.93197,25.085777,0.000226,25.035203,0.0445,0.076,7.93197,0.00000
3557.00,7.93716,25.085821,0.000218,25.035301,0.0445,0.077,7.93716,0.00000
3558.00,7.94323,25.085795,0.000222,25.035227,0.0445,0.077,7.94323,0.00000
3559.00,7.94741,25.085809,0.000220,25.035205,0.0445,0.077,7.94741,0.00000
3560.00,7.95037,25.085765,0.000219,25.035100,0.0444,0.077,7.95037,0.00000
3561.00,7.95013,25.085851,0.000220,25.035111,0.0444,0.077,7.95013,0.00000
3562.00,7.94689,25.085853,0.000225,25.035046,0.0443,0.077,7.94689,0.00000
3563.00,7.94216,25.085871,0.000217,25.035055,0.0442,0.077,7.94216,0.00000
3564.00,7.93866,25.085913,0.000218,25.035151,0.0441,0.077,7.93866,0.00000
3565.00,7.93546,25.085987,0.000219,25.035258,0.0440,0.077,7.93546,0.00000
3566.00,7.93195,25.086010,0.000218,25.035277,0.0439,0.077,7.93195,0.00000
3567.00,7.93070,25.086032,0.000221,25.035301,0.0438,0.077,7.93070,0.00000
3568.00,7.92889,25.086146,0.000228,25.035366,0.0437,0.077,7.92889,0.00000
3569.00,7.92690,25.086232,0.000235,25.035365,0.0437,0.077,7.92690,0.00000
3570.00,7.92558,25.086302,0.000241,25.035348,0.0436,0.077,7.92558,0.00000
3571.00,7.92648,25.086333,0.000242,25.035311,0.0435,0.077,7.92648,0.00000
3572.00,7.92673,25.086314,0.000238,25.035237,0.0434,0.077,7.92673,0.00000
3573.00,7.92755,25.086254,0.000236,25.035216,0.0434,0.077,7.92755,0.00000
3574.00,7.92849,25.086224,0.000231,25.035239,0.0433,0.078,7.92849,0.00000
3575.00,7.92894,25.086266,0.000228,25.035302,0.0432,0.078,7.92894,0.00000
3576.00,7.92908,25.086274,0.000229,25.035334,0.0431,0.078,7.92908,0.00000
3577.00,7.92957,25.086378,0.000228,25.035353,0.0431,0.078,7.92957,0.00000
3578.00,7.92974,25.086438,0.000230,25.035354,0.0430,0.078,7.92974,0.00000
3579.00,7.93059,25.086527,0.000231,25.035358,0.0429,0.078,7.93059,0.00000
3580.00,7.93146,25.086533,0.000230,25.035327,0.0429,0.078,7.93146,0.00000
3581.00,7.93194,25.086584,0.000233,25.035293,0.0428,0.078,7.93194,0.00000
3582.00,7.93094,25.086640,0.000235,25.035325,0.0428,0.078,7.93094,0.00000
3583.00,7.93050,25.086643,0.000233,25.035349,0.0428,0.078,7.93050,0.00000
3584.00,7.93026,25.086704,0.000230,25.035338,0.0428,0.078,7.93026,0.00000
3585.00,7.92933,25.086746,0.000230,25.035336,0.0428,0.078,7.92933,0.00000
3586.00,7.92736,25.086730,0.000230,25.035376,0.0427,0.078,7.92736,0.00000
3587.00,7.92668,25.086755,0.000229,25.035422,0.0427,0.079,7.92668,0.00000
3588.00,7.92590,25.086861,0.000231,25.035375,0.0427,0.079,7.92590,0.00000
3589.00,7.92520,25.086801,0.000235,25.035295,0.0427,0.079,7.92520,0.00000
3590.00,7.92509,25.086785,0.000241,25.035249,0.0427,0.079,7.92509,0.00000
3591.00,7.92668,25.086848,0.000235,25.035278,0.0427,0.079,7.92668,0.00000
3592.00,7.92802,25.086839,0.000237,25.035225,0.0426,0.079,7.92802,0.00000
3593.00,7.93001,25.086875,0.000235,25.035254,0.0426,0.079,7.93001,0.00000
3594.00,7.93057,25.086986,0.000232,25.035323,0.0425,0.079,7.93057,0.00000
3595.00,7.93101,25.087067,0.000230,25.035386,0.0425,0.080,7.93101,0.00000
3596.00,7.93132,25.087103,0.000233,25.035396,0.0424,0.079,7.93132,0.00000
3597.00,7.93157,25.087147,0.000231,25.035430,0.0424,0.080,7.93157,0.00000
3598.00,7.93086,25.087138,0.000233,25.035478,0.0423,0.080,7.93086,0.00000
3599.00,7.93123,25.087131,0.000234,25.035542,0.0423,0.079,7.93123,0.00000
3600.00,7.93224,25.087127,0.000235,25.035529,0.0423,0.079,7.93224,0.00000
3601.00,7.93055,25.087132,0.000238,25.035448,0.0422,0.079,7.93055,0.00000
3602.00,7.92970,25.087202,0.000236,25.035427,0.0422,0.079,7.92970,0.00000
3603.00,7.92971,25.087269,0.000232,25.035417,0.0421,0.080,7.92971,0.00000
3604.00,7.92864,25.087304,0.000232,25.035294,0.0421,0.080,7.92864,0.00000
3605.00,7.92777,25.087332,0.000226,25.035224,0.0420,0.080,7.92777,0.00000
3606.00,7.92914,25.087436,0.000221,25.035300,0.0419,0.081,7.92914,0.00000
3607.00,7.92891,25.087483,0.000226,25.035315,0.0419,0.081,7.92891,0.00000
3608.00,7.92881,25.087500,0.000232,25.035264,0.0418,0.080,7.92881,0.00000
3609.00,7.92940,25.087557,0.000236,25.035369,0.0417,0.080,7.92940,0.00000
3610.00,7.92944,25.087582,0.000247,25.035421,0.0417,0.080,7.92944,0.00000
3611.00,7.92962,25.087598,0.000246,25.035404,0.0416,0.080,7.92962,0.00000
3612.00,7.93009,25.087559,0.000245,25.035372,0.0415,0.080,7.93009,0.00000
3613.00,7.92892,25.087588,0.000245,25.035401,0.0414,0.080,7.92892,0.00000
3614.00,7.92861,25.087577,0.000240,25.035336,0.0414,0.081,7.92861,0.00000
3615.00,7.92854,25.087678,0.000233,25.035407,0.0413,0.081,7.92854,0.00000
3616.00,7.92814,25.087660,0.000236,25.035414,0.0412,0.081,7.92814,0.00000
3617.00,7.92852,25.087683,0.000235,25.035478,0.0411,0.081,7.92852,0.00000
3618.00,7.92960,25.087697,0.000236,25.035531,0.0410,0.081,7.92960,0.00000
3619.00,7.92998,25.087727,0.000240,25.035521,0.0409,0.081,7.92998,0.00000
3620.00,7.93018,25.087736,0.000237,25.035446,0.0409,0.081,7.93018,0.00000
3621.00,7.92997,25.087849,0.000233,25.035449,0.0408,0.081,7.92997,0.00000
3622.00,7.92936,25.087918,0.000238,25.035357,0.0408,0.081,7.92936,0.00000
3623.00,7.92930,25.087981,0.000239,25.035273,0.0407,0.081,7.92930,0.00000
3624.00,7.92940,25.088051,0.000240,25.035320,0.0406,0.081,7.92940,0.00000
3625.00,7.92917,25.088098,0.000242,25.035370,0.0406,0.081,7.92917,0.00000
3626.00,7.92902,25.088130,0.000248,25.035403,0.0405,0.081,7.92902,0.00000
3627.00,7.92963,25.088165,0.000243,25.035475,0.0404,0.082,7.92963,0.00000
3628.00,7.92938,25.088215,0.000242,25.035559,0.0404,0.082,7.92938,0.00000
3629.00,7.92835,25.088245,0.000241,25.035571,0.0403,0.082,7.92835,0.00000
3630.00,7.92837,25.088193,0.000244,25.035566,0.0402,0.082,7.92837,0.00000
3631.00,7.92825,25.088167,0.000243,25.035604,0.0402,0.082,7.92825,0.00000
3632.00,7.92816,25.088167,0.000250,25.035636,0.0401,0.082,7.92816,0.00000
3633.00,7.92796,25.088130,0.000247,25.035613,0.0401,0.082,7.92796,0.00000
3634.00,7.92876,25.088171,0.000243,25.035595,0.0400,0.082,7.92876,0.00000
3635.00,7.92901,25.088256,0.000249,25.035598,0.0400,0.082,7.92901,0.00000
3636.00,7.92989,25.088240,0.000250,25.035508,0.0399,0.082,7.92989,0.00000
3637.00,7.92928,25.088325,0.000249,25.035516,0.0399,0.082,7.92928,0.00000
3638.00,7.92947,25.088417,0.000252,25.035560,0.0398,0.082,7.92947,0.00000
3639.00,7.92939,25.088421,0.000257,25.035503,0.0398,0.082,7.92939,0.00000
3640.00,7.92870,25.088485,0.000249,25.035515,0.0398,0.082,7.92870,0.00000
3641.00,7.92747,25.088627,0.000244,25.035566,0.0398,0.082,7.92747,0.00000
3642.00,7.92736,25.088628,0.000243,25.035542,0.0398,0.082,7.92736,0.00000
3643.00,7.92673,25.088639,0.000247,25.035546,0.0398,0.082,7.92673,0.00000
3644.00,7.92543,25.088619,0.000247,25.035593,0.0399,0.083,7.92543,0.00000
3645.00,7.92481,25.088607,0.000247,25.035593,0.0399,0.083,7.92481,0.00000
3646.00,7.92518,25.088645,0.000251,25.035690,0.0399,0.083,7.92518,0.00000
3647.00,7.92624,25.088656,0.000251,25.035727,0.0399,0.083,7.92624,0.00000
3648.00,7.92609,25.088667,0.000245,25.035704,0.0399,0.083,7.92609,0.00000
3649.00,7.92665,25.088709,0.000249,25.035692,0.0400,0.083,7.92665,0.00000
3650.00,7.92750,25.088730,0.000250,25.035662,0.0400,0.083,7.92750,0.00000
3651.00,7.92691,25.088686,0.000248,25.035519,0.0400,0.083,7.92691,0.00000
3652.00,7.92475,25.088762,0.000246,25.035464,0.0400,0.083,7.92475,0.00000
3653.00,7.92548,25.088819,0.000244,25.035453,0.0401,0.083,7.92548,0.00000
3654.00,7.92551,25.088901,0.000239,25.035511,0.0401,0.083,7.92551,0.00000
3655.00,7.92533,25.088944,0.000240,25.035555,0.0402,0.083,7.92533,0.00000
3656.00,7.92576,25.088956,0.000243,25.035562,0.0403,0.083,7.92576,0.00000
3657.00,7.92638,25.088900,0.000247,25.035572,0.0404,0.083,7.92638,0.00000
3658.00,7.92694,25.088879,0.000254,25.035543,0.0405,0.083,7.92694,0.00000
3659.00,7.92760,25.088933,0.000251,25.035540,0.0406,0.083,7.92760,0.00000
3660.00,7.92749,25.089000,0.000248,25.035541,0.0407,0.083,7.92749,0.00000
3661.00,7.92734,25.089047,0.000246,25.035578,0.0408,0.083,7.92734,0.00000
3662.00,7.92735,25.089140,0.000240,25.035614,0.0409,0.083,7.92735,0.00000
3663.00,7.92648,25.089207,0.000234,25.035649,0.0410,0.084,7.92648,0.00000
3664.00,7.92607,25.089188,0.000229,25.035642,0.0412,0.084,7.92607,0.00000
3665.00,7.92618,25.089219,0.000227,25.035628,0.0413,0.084,7.92618,0.00000
3666.00,7.92604,25.089276,0.000223,25.035636,0.0414,0.084,7.92604,0.00000
3667.00,7.92676,25.089294,0.000225,25.035603,0.0415,0.084,7.92676,0.00000
3668.00,7.92643,25.089321,0.000225,25.035583,0.0416,0.084,7.92643,0.00000
3669.00,7.92687,25.089333,0.000234,25.035517,0.0418,0.084,7.92687,0.00000
3670.00,7.92729,25.089324,0.000239,25.035528,0.0419,0.084,7.92729,0.00000
3671.00,7.92748,25.089269,0.000235,25.035414,0.0420,0.084,7.92748,0.00000
3672.00,7.92811,25.089276,0.000234,25.035369,0.0422,0.084,7.92811,0.00000
3673.00,7.92931,25.089245,0.000232,25.035320,0.0423,0.084,7.92931,0.00000
3674.00,7.92985,25.089255,0.000226,25.035370,0.0423,0.085,7.92985,0.00000
3675.00,7.92966,25.089231,0.000219,25.035328,0.0425,0.085,7.92966,0.00000
3676.00,7.92995,25.089307,0.000220,25.035411,0.0426,0.085,7.92995,0.00000
3677.00,7.92960,25.089324,0.000224,25.035503,0.0428,0.085,7.92960,0.00000
3678.00,7.92873,25.089321,0.000234,25.035519,0.0430,0.085,7.92873,0.00000
3679.00,7.92782,25.089379,0.000239,25.035516,0.0432,0.085,7.92782,0.00000
3680.00,7.92733,25.089423,0.000240,25.035527,0.0433,0.085,7.92733,0.00000
3681.00,7.92742,25.089446,0.000239,25.035495,0.0435,0.085,7.92742,0.00000
3682.00,7.92599,25.089445,0.000237,25.035355,0.0437,0.085,7.92599,0.00000
3683.00,7.92568,25.089523,0.000229,25.035303,0.0438,0.085,7.92568,0.00000
3684.00,7.92410,25.089532,0.000228,25.035276,0.0439,0.085,7.92410,0.00000
3685.00,7.92393,25.089550,0.000229,25.035219,0.0441,0.085,7.92393,0.00000
3686.00,7.92328,25.089568,0.000232,25.035212,0.0443,0.085,7.92328,0.00000
3687.00,7.92359,25.089658,0.000230,25.035265,0.0445,0.086,7.92359,0.00000
3688.00,7.92324,25.089684,0.000231,25.035330,0.0446,0.086,7.92324,0.00000
3689.00,7.92415,25.089733,0.000225,25.035294,0.0448,0.086,7.92415,0.00000
3690.00,7.92545,25.089799,0.000225,25.035290,0.0450,0.086,7.92545,0.00000
3691.00,7.92601,25.089771,0.000223,25.035267,0.0451,0.086,7.92601,0.00000
3692.00,7.92676,25.089693,0.000224,25.035210,0.0453,0.086,7.92676,0.00000
3693.00,7.92761,25.089665,0.000222,25.035187,0.0455,0.086,7.92761,0.00000
3694.00,7.92781,25.089659,0.000223,25.035182,0.0457,0.086,7.92781,0.00000
3695.00,7.92639,25.089612,0.000222,25.035171,0.0459,0.086,7.92639,0.00000
3696.00,7.92593,25.089683,0.000224,25.035186,0.0460,0.086,7.92593,0.00000
3697.00,7.92589,25.089774,0.000226,25.035238,0.0462,0.086,7.92589,0.00000
3698.00,7.92646,25.089862,0.000224,25.035227,0.0463,0.086,7.92646,0.00000
3699.00,7.92686,25.089939,0.000225,25.035258,0.0465,0.086,7.92686,0.00000
3700.00,7.92737,25.090002,0.000226,25.035267,0.0467,0.086,7.92737,0.00000
3701.00,7.92797,25.090041,0.000229,25.035316,0.0469,0.086,7.92797,0.00000
3702.00,7.92784,25.090068,0.000232,25.035267,0.0471,0.086,7.92784,0.00000
3703.00,7.92660,25.090108,0.000230,25.035258,0.0473,0.087,7.92660,0.00000
3704.00,7.92565,25.090076,0.000228,25.035247,0.0475,0.087,7.92565,0.00000
3705.00,7.92515,25.090091,0.000230,25.035214,0.0477,0.087,7.92515,0.00000
3706.00,7.92380,25.090095,0.000228,25.035107,0.0479,0.087,7.92380,0.00000
3707.00,7.92294,25.090122,0.000222,25.035150,0.0481,0.087,7.92294,0.00000
3708.00,7.92216,25.090126,0.000225,25.035130,0.0483,0.087,7.92216,0.00000
3709.00,7.92242,25.090141,0.000225,25.035069,0.0485,0.087,7.92242,0.00000
3710.00,7.92248,25.090233,0.000227,25.035186,0.0487,0.087,7.92248,0.00000
3711.00,7.92289,25.090238,0.000227,25.035212,0.0489,0.087,7.92289,0.00000
3712.00,7.92369,25.090273,0.000232,25.035194,0.0491,0.087,7.92369,0.00000
3713.00,7.92527,25.090258,0.000232,25.035176,0.0493,0.087,7.92527,0.00000
3714.00,7.92616,25.090275,0.000234,25.035200,0.0495,0.087,7.92616,0.00000
3715.00,7.92577,25.090259,0.000229,25.035124,0.0498,0.087,7.92577,0.00000
3716.00,7.92560,25.090343,0.000229,25.035140,0.0500,0.087,7.92560,0.00000
3717.00,7.92555,25.090465,0.000227,25.035208,0.0502,0.087,7.92555,0.00000
3718.00,7.92592,25.090576,0.000229,25.035268,0.0505,0.088,7.92592,0.00000
3719.00,7.92669,25.090640,0.000233,25.035272,0.0507,0.088,7.92669,0.00000
3720.00,7.92766,25.090675,0.000236,25.035262,0.0509,0.088,7.92766,0.00000
3721.00,7.92699,25.090671,0.000237,25.035203,0.0511,0.088,7.92699,0.00000
3722.00,7.92669,25.090574,0.000238,25.035129,0.0513,0.088,7.92669,0.00000
3723.00,7.92617,25.090604,0.000236,25.035169,0.0515,0.088,7.92617,0.00000
