# Supplementary material for: Dynamic allostery in substrate binding by human thymidylate synthase
Source: eLife. 2022 Oct 6;11:e79915. doi: 10.7554/eLife.79915 (PMC9536839; doi:10.7554/eLife.79915)
Supplement: Appendix 1—figure 3—source data 4. [file elife-79915-app1-fig3-data4.zip › A1F3SD4.txt]

$ITC
$ 39 
$NOT
$ 25 
$ 120 
$ 750 
$ 8 
$ 2 
$ADCGainCode:  0 
$False,True,True
$ 0.2 , 0.4 , 180 , 5 
$ 1 , 2 , 180 , 5 
$ 1 , 2 , 180 , 5 
$ 1 , 2 , 180 , 5 
$ 1 , 2 , 180 , 5 
$ 1 , 2 , 180 , 5 
$ 1 , 2 , 180 , 5 
$ 1 , 2 , 180 , 5 
$ 1 , 2 , 180 , 5 
$ 1 , 2 , 180 , 5 
$ 1 , 2 , 180 , 5 
$ 1 , 2 , 180 , 5 
$ 1 , 2 , 180 , 5 
$ 1 , 2 , 180 , 5 
$ 1 , 2 , 180 , 5 
$ 1 , 2 , 180 , 5 
$ 1 , 2 , 180 , 5 
$ 1 , 2 , 180 , 5 
$ 1 , 2 , 180 , 5 
$ 1 , 2 , 180 , 5 
$ 1 , 2 , 180 , 5 
$ 1 , 2 , 180 , 5 
$ 1 , 2 , 180 , 5 
$ 1 , 2 , 180 , 5 
$ 1 , 2 , 180 , 5 
$ 1 , 2 , 180 , 5 
$ 1 , 2 , 180 , 5 
$ 1 , 2 , 180 , 5 
$ 1 , 2 , 180 , 5 
$ 1 , 2 , 180 , 5 
$ 1 , 2 , 180 , 5 
$ 1 , 2 , 180 , 5 
$ 1 , 2 , 180 , 5 
$ 1 , 2 , 180 , 5 
$ 1 , 2 , 180 , 5 
$ 1 , 2 , 180 , 5 
$ 1 , 2 , 180 , 5 
$ 1 , 2 , 180 , 5 
$ 1 , 2 , 180 , 5 
# 0 
# 1.87 
# 0.77 
# 0.2064 
# 25 
# 3.6456 
# 6.82285 
?
% ITC200_12.08.168
% 0.2064 
% 3.6456 
%-0.53762 , 29.75819 
% 0.228024 , 29.50164 
% 0.8333333 
% 168960 , 168990 
% 0.25 , 81 
% 0.007799 ,-0.033902 
%-19.7 , 8 
% 0 , 0 
% 0 
% 128000       128404 
% 43.1 
% 500 , 750 , 1000 , 750 
% 0.04257 ,-0.00249 , 0.000047734 ,-0.000000435026 , 0.00000000201917 
% ITC200 Ver: 1.26.1
@0
5.00,8.10035,25.127701,0.000314,25.178617,-0.6282,-0.204,8.10035,0.00000
6.00,8.09937,25.127691,0.000314,25.178579,-0.6282,-0.204,8.09937,0.00000
7.00,8.09958,25.127710,0.000315,25.178630,-0.6282,-0.204,8.09958,0.00000
8.00,8.09918,25.127742,0.000314,25.178616,-0.6282,-0.204,8.09918,0.00000
9.00,8.10001,25.127782,0.000315,25.178624,-0.6282,-0.204,8.10001,0.00000
10.00,8.10004,25.127805,0.000310,25.178572,-0.6281,-0.204,8.10004,0.00000
11.00,8.10045,25.127870,0.000309,25.178607,-0.6280,-0.203,8.10045,0.00000
12.00,8.09965,25.127926,0.000306,25.178560,-0.6280,-0.203,8.09965,0.00000
13.00,8.09984,25.127944,0.000305,25.178517,-0.6280,-0.203,8.09984,0.00000
14.00,8.09976,25.127947,0.000300,25.178494,-0.6280,-0.203,8.09976,0.00000
15.00,8.09976,25.127962,0.000299,25.178541,-0.6280,-0.203,8.09976,0.00000
16.00,8.09950,25.127986,0.000298,25.178560,-0.6279,-0.203,8.09950,0.00000
17.00,8.09924,25.128043,0.000300,25.178580,-0.6279,-0.203,8.09924,0.00000
18.00,8.09935,25.128067,0.000296,25.178590,-0.6279,-0.202,8.09935,0.00000
19.00,8.10047,25.128133,0.000299,25.178633,-0.6278,-0.202,8.10047,0.00000
20.00,8.10042,25.128147,0.000296,25.178544,-0.6278,-0.202,8.10042,0.00000
21.00,8.09999,25.128199,0.000294,25.178518,-0.6277,-0.202,8.09999,0.00000
22.00,8.10037,25.128205,0.000296,25.178535,-0.6277,-0.202,8.10037,0.00000
23.00,8.10129,25.128174,0.000298,25.178532,-0.6277,-0.202,8.10129,0.00000
24.00,8.10070,25.128234,0.000297,25.178539,-0.6277,-0.202,8.10070,0.00000
25.00,8.10129,25.128311,0.000299,25.178669,-0.6277,-0.202,8.10129,0.00000
26.00,8.10180,25.128368,0.000297,25.178730,-0.6277,-0.202,8.10180,0.00000
27.00,8.10191,25.128395,0.000297,25.178782,-0.6277,-0.202,8.10191,0.00000
28.00,8.10124,25.128473,0.000303,25.178767,-0.6276,-0.202,8.10124,0.00000
29.00,8.10244,25.128454,0.000299,25.178737,-0.6276,-0.202,8.10244,0.00000
30.00,8.10259,25.128447,0.000298,25.178654,-0.6276,-0.202,8.10259,0.00000
31.00,8.10206,25.128464,0.000302,25.178600,-0.6276,-0.202,8.10206,0.00000
32.00,8.10274,25.128453,0.000305,25.178522,-0.6276,-0.202,8.10274,0.00000
33.00,8.10303,25.128498,0.000299,25.178621,-0.6276,-0.202,8.10303,0.00000
34.00,8.10164,25.128584,0.000301,25.178665,-0.6276,-0.201,8.10164,0.00000
35.00,8.10161,25.128633,0.000300,25.178774,-0.6276,-0.201,8.10161,0.00000
36.00,8.10281,25.128618,0.000299,25.178752,-0.6276,-0.201,8.10281,0.00000
37.00,8.10352,25.128693,0.000295,25.178804,-0.6276,-0.201,8.10352,0.00000
38.00,8.10303,25.128693,0.000296,25.178693,-0.6276,-0.201,8.10303,0.00000
39.00,8.10408,25.128652,0.000296,25.178679,-0.6276,-0.201,8.10408,0.00000
40.00,8.10373,25.128583,0.000296,25.178549,-0.6276,-0.201,8.10373,0.00000
41.00,8.10379,25.128628,0.000293,25.178538,-0.6276,-0.201,8.10379,0.00000
42.00,8.10388,25.128624,0.000289,25.178493,-0.6277,-0.200,8.10388,0.00000
43.00,8.10505,25.128621,0.000290,25.178550,-0.6277,-0.200,8.10505,0.00000
44.00,8.10539,25.128636,0.000294,25.178543,-0.6278,-0.200,8.10539,0.00000
45.00,8.10613,25.128776,0.000298,25.178624,-0.6278,-0.200,8.10613,0.00000
46.00,8.10698,25.128769,0.000302,25.178636,-0.6278,-0.200,8.10698,0.00000
47.00,8.10705,25.128768,0.000303,25.178631,-0.6279,-0.200,8.10705,0.00000
48.00,8.10689,25.128782,0.000305,25.178582,-0.6279,-0.200,8.10689,0.00000
49.00,8.10541,25.128842,0.000303,25.178598,-0.6279,-0.200,8.10541,0.00000
50.00,8.10476,25.128864,0.000304,25.178628,-0.6279,-0.200,8.10476,0.00000
51.00,8.10431,25.128924,0.000307,25.178709,-0.6278,-0.200,8.10431,0.00000
52.00,8.10367,25.128938,0.000313,25.178761,-0.6278,-0.200,8.10367,0.00000
53.00,8.10370,25.128963,0.000311,25.178764,-0.6278,-0.200,8.10370,0.00000
54.00,8.10404,25.128979,0.000316,25.178775,-0.6277,-0.200,8.10404,0.00000
55.00,8.10435,25.128990,0.000318,25.178713,-0.6277,-0.200,8.10435,0.00000
56.00,8.10359,25.129093,0.000318,25.178754,-0.6277,-0.200,8.10359,0.00000
57.00,8.10371,25.129158,0.000318,25.178712,-0.6276,-0.200,8.10371,0.00000
58.00,8.10335,25.129276,0.000323,25.178808,-0.6276,-0.200,8.10335,0.00000
59.00,8.10435,25.129330,0.000322,25.178831,-0.6276,-0.200,8.10435,0.00000
60.00,8.10546,25.129378,0.000320,25.178859,-0.6275,-0.200,8.10546,0.00000
61.00,8.10687,25.129353,0.000318,25.178786,-0.6275,-0.200,8.10687,0.00000
62.00,8.10748,25.129442,0.000317,25.178834,-0.6275,-0.200,8.10748,0.00000
63.00,8.10820,25.129498,0.000317,25.178823,-0.6275,-0.200,8.10820,0.00000
64.00,8.10886,25.129544,0.000315,25.178790,-0.6275,-0.200,8.10886,0.00000
65.00,8.10856,25.129542,0.000317,25.178762,-0.6275,-0.200,8.10856,0.00000
66.00,8.10754,25.129607,0.000316,25.178770,-0.6275,-0.200,8.10754,0.00000
67.00,8.10748,25.129612,0.000318,25.178749,-0.6274,-0.200,8.10748,0.00000
68.00,8.10620,25.129558,0.000315,25.178669,-0.6274,-0.200,8.10620,0.00000
69.00,8.10433,25.129609,0.000313,25.178667,-0.6274,-0.200,8.10433,0.00000
70.00,8.10385,25.129704,0.000311,25.178696,-0.6274,-0.199,8.10385,0.00000
71.00,8.10399,25.129697,0.000312,25.178701,-0.6274,-0.199,8.10399,0.00000
72.00,8.10382,25.129665,0.000309,25.178714,-0.6275,-0.199,8.10382,0.00000
73.00,8.10324,25.129723,0.000304,25.178742,-0.6275,-0.199,8.10324,0.00000
74.00,8.10321,25.129702,0.000310,25.178762,-0.6275,-0.199,8.10321,0.00000
75.00,8.10304,25.129614,0.000308,25.178674,-0.6276,-0.199,8.10304,0.00000
76.00,8.10396,25.129588,0.000302,25.178551,-0.6276,-0.199,8.10396,0.00000
77.00,8.10398,25.129700,0.000304,25.178571,-0.6276,-0.198,8.10398,0.00000
78.00,8.10528,25.129763,0.000310,25.178566,-0.6276,-0.199,8.10528,0.00000
79.00,8.10715,25.129863,0.000307,25.178598,-0.6275,-0.198,8.10715,0.00000
80.00,8.10906,25.129879,0.000309,25.178555,-0.6276,-0.198,8.10906,0.00000
81.00,8.10870,25.129961,0.000314,25.178668,-0.6276,-0.198,8.10870,0.00000
82.00,8.10877,25.129989,0.000308,25.178671,-0.6276,-0.198,8.10877,0.00000
83.00,8.10979,25.129900,0.000302,25.178601,-0.6276,-0.198,8.10979,0.00000
84.00,8.11014,25.129845,0.000303,25.178492,-0.6276,-0.198,8.11014,0.00000
85.00,8.10906,25.129949,0.000301,25.178602,-0.6276,-0.198,8.10906,0.00000
86.00,8.10886,25.129970,0.000301,25.178621,-0.6277,-0.198,8.10886,0.00000
87.00,8.10858,25.129967,0.000311,25.178536,-0.6277,-0.198,8.10858,0.00000
88.00,8.10735,25.130078,0.000321,25.178599,-0.6277,-0.198,8.10735,0.00000
89.00,8.10665,25.130161,0.000318,25.178670,-0.6277,-0.198,8.10665,0.00000
90.00,8.10615,25.130218,0.000321,25.178679,-0.6277,-0.198,8.10615,0.00000
91.00,8.10635,25.130270,0.000317,25.178622,-0.6277,-0.198,8.10635,0.00000
92.00,8.10753,25.130279,0.000312,25.178611,-0.6277,-0.198,8.10753,0.00000
93.00,8.10773,25.130266,0.000309,25.178541,-0.6278,-0.198,8.10773,0.00000
94.00,8.10695,25.130284,0.000305,25.178531,-0.6277,-0.198,8.10695,0.00000
95.00,8.10763,25.130315,0.000305,25.178511,-0.6277,-0.198,8.10763,0.00000
96.00,8.10766,25.130366,0.000305,25.178530,-0.6277,-0.198,8.10766,0.00000
97.00,8.10717,25.130424,0.000303,25.178597,-0.6277,-0.197,8.10717,0.00000
98.00,8.10822,25.130470,0.000296,25.178663,-0.6277,-0.197,8.10822,0.00000
99.00,8.10915,25.130501,0.000297,25.178650,-0.6278,-0.197,8.10915,0.00000
100.00,8.10878,25.130458,0.000291,25.178577,-0.6278,-0.197,8.10878,0.00000
101.00,8.10903,25.130393,0.000290,25.178527,-0.6278,-0.197,8.10903,0.00000
102.00,8.10918,25.130447,0.000290,25.178516,-0.6279,-0.196,8.10918,0.00000
103.00,8.10874,25.130519,0.000292,25.178528,-0.6279,-0.196,8.10874,0.00000
104.00,8.11006,25.130522,0.000294,25.178535,-0.6279,-0.196,8.11006,0.00000
105.00,8.11118,25.130611,0.000302,25.178594,-0.6279,-0.196,8.11118,0.00000
106.00,8.11165,25.130713,0.000305,25.178658,-0.6279,-0.196,8.11165,0.00000
107.00,8.11174,25.130707,0.000303,25.178622,-0.6279,-0.196,8.11174,0.00000
108.00,8.11250,25.130720,0.000306,25.178629,-0.6279,-0.196,8.11250,0.00000
109.00,8.11130,25.130779,0.000307,25.178632,-0.6279,-0.196,8.11130,0.00000
110.00,8.11074,25.130812,0.000302,25.178683,-0.6280,-0.196,8.11074,0.00000
111.00,8.11008,25.130814,0.000302,25.178674,-0.6280,-0.196,8.11008,0.00000
112.00,8.11017,25.130780,0.000305,25.178626,-0.6280,-0.196,8.11017,0.00000
113.00,8.10980,25.130806,0.000303,25.178612,-0.6281,-0.196,8.10980,0.00000
114.00,8.10953,25.130776,0.000302,25.178535,-0.6281,-0.196,8.10953,0.00000
115.00,8.10825,25.130786,0.000300,25.178493,-0.6281,-0.196,8.10825,0.00000
116.00,8.10777,25.130759,0.000299,25.178397,-0.6281,-0.195,8.10777,0.00000
117.00,8.10733,25.130852,0.000300,25.178441,-0.6282,-0.195,8.10733,0.00000
118.00,8.10639,25.130872,0.000299,25.178405,-0.6282,-0.195,8.10639,0.00000
119.00,8.10679,25.131002,0.000299,25.178484,-0.6282,-0.195,8.10679,0.00000
120.00,8.10910,25.131028,0.000303,25.178504,-0.6283,-0.195,8.10910,0.00000
@1,0.2000,0.4, 120.080000000002 
121.00,8.11066,25.131138,0.000301,25.178636,-0.6283,-0.195,8.11066,0.00000
122.00,8.08950,25.131205,0.000303,25.178724,-0.6284,-0.195,8.08950,0.00000
123.00,8.01040,25.131149,0.000301,25.178721,-0.6284,-0.195,8.01040,0.00000
124.00,7.93148,25.131139,0.000299,25.178709,-0.6284,-0.195,7.93148,0.00000
125.00,7.86551,25.131136,0.000294,25.178692,-0.6285,-0.195,7.86551,0.00000
126.00,7.81243,25.131169,0.000295,25.178615,-0.6285,-0.194,7.81243,0.00000
127.00,7.79249,25.131182,0.000296,25.178567,-0.6286,-0.194,7.79249,0.00000
128.00,7.84144,25.131377,0.000299,25.178698,-0.6286,-0.194,7.84144,0.00000
129.00,7.89851,25.131340,0.000304,25.178675,-0.6287,-0.195,7.89851,0.00000
130.00,7.94616,25.131417,0.000310,25.178715,-0.6288,-0.195,7.94616,0.00000
131.00,7.98547,25.131444,0.000308,25.178727,-0.6288,-0.195,7.98547,0.00000
132.00,8.01568,25.131475,0.000306,25.178713,-0.6289,-0.195,8.01568,0.00000
133.00,8.03736,25.131411,0.000307,25.178605,-0.6289,-0.195,8.03736,0.00000
134.00,8.05099,25.131527,0.000308,25.178646,-0.6290,-0.195,8.05099,0.00000
135.00,8.06095,25.131492,0.000305,25.178544,-0.6290,-0.194,8.06095,0.00000
136.00,8.06675,25.131523,0.000308,25.178557,-0.6291,-0.195,8.06675,0.00000
137.00,8.07164,25.131552,0.000307,25.178588,-0.6291,-0.194,8.07164,0.00000
138.00,8.07592,25.131631,0.000303,25.178585,-0.6292,-0.194,8.07592,0.00000
139.00,8.07863,25.131619,0.000298,25.178557,-0.6292,-0.194,8.07863,0.00000
140.00,8.08104,25.131661,0.000297,25.178560,-0.6292,-0.194,8.08104,0.00000
141.00,8.08459,25.131752,0.000295,25.178536,-0.6292,-0.194,8.08459,0.00000
142.00,8.08918,25.131776,0.000297,25.178478,-0.6292,-0.194,8.08918,0.00000
143.00,8.09224,25.131815,0.000295,25.178475,-0.6292,-0.194,8.09224,0.00000
144.00,8.09715,25.131899,0.000303,25.178493,-0.6292,-0.194,8.09715,0.00000
145.00,8.10108,25.132023,0.000305,25.178564,-0.6291,-0.194,8.10108,0.00000
146.00,8.10290,25.131967,0.000303,25.178598,-0.6291,-0.194,8.10290,0.00000
147.00,8.10344,25.132012,0.000303,25.178669,-0.6291,-0.193,8.10344,0.00000
148.00,8.10407,25.132046,0.000305,25.178711,-0.6290,-0.193,8.10407,0.00000
149.00,8.10313,25.132039,0.000300,25.178690,-0.6290,-0.193,8.10313,0.00000
150.00,8.10401,25.132013,0.000298,25.178599,-0.6290,-0.193,8.10401,0.00000
151.00,8.10540,25.132114,0.000300,25.178615,-0.6290,-0.193,8.10540,0.00000
152.00,8.10538,25.132133,0.000299,25.178581,-0.6289,-0.193,8.10538,0.00000
153.00,8.10626,25.132152,0.000302,25.178585,-0.6289,-0.193,8.10626,0.00000
154.00,8.10830,25.132184,0.000299,25.178637,-0.6289,-0.192,8.10830,0.00000
155.00,8.10799,25.132297,0.000300,25.178767,-0.6289,-0.192,8.10799,0.00000
156.00,8.10829,25.132260,0.000301,25.178752,-0.6288,-0.192,8.10829,0.00000
157.00,8.11031,25.132239,0.000304,25.178720,-0.6288,-0.193,8.11031,0.00000
158.00,8.11254,25.132228,0.000302,25.178643,-0.6288,-0.192,8.11254,0.00000
159.00,8.11259,25.132205,0.000308,25.178527,-0.6287,-0.193,8.11259,0.00000
160.00,8.11296,25.132195,0.000305,25.178490,-0.6287,-0.192,8.11296,0.00000
161.00,8.11340,25.132258,0.000304,25.178500,-0.6287,-0.192,8.11340,0.00000
162.00,8.11277,25.132367,0.000302,25.178560,-0.6287,-0.192,8.11277,0.00000
163.00,8.11066,25.132469,0.000302,25.178647,-0.6287,-0.192,8.11066,0.00000
164.00,8.11101,25.132600,0.000298,25.178740,-0.6287,-0.192,8.11101,0.00000
165.00,8.11220,25.132666,0.000301,25.178812,-0.6287,-0.192,8.11220,0.00000
166.00,8.11259,25.132643,0.000307,25.178761,-0.6287,-0.192,8.11259,0.00000
167.00,8.11315,25.132637,0.000314,25.178737,-0.6287,-0.192,8.11315,0.00000
168.00,8.11432,25.132657,0.000315,25.178757,-0.6287,-0.192,8.11432,0.00000
169.00,8.11531,25.132604,0.000316,25.178721,-0.6288,-0.193,8.11531,0.00000
170.00,8.11476,25.132591,0.000320,25.178695,-0.6288,-0.193,8.11476,0.00000
171.00,8.11497,25.132638,0.000312,25.178709,-0.6289,-0.193,8.11497,0.00000
172.00,8.11519,25.132678,0.000303,25.178677,-0.6289,-0.192,8.11519,0.00000
173.00,8.11577,25.132673,0.000299,25.178627,-0.6290,-0.192,8.11577,0.00000
174.00,8.11452,25.132750,0.000297,25.178650,-0.6291,-0.192,8.11452,0.00000
175.00,8.11459,25.132789,0.000294,25.178602,-0.6292,-0.191,8.11459,0.00000
176.00,8.11479,25.132807,0.000300,25.178566,-0.6293,-0.191,8.11479,0.00000
177.00,8.11622,25.132808,0.000305,25.178569,-0.6294,-0.191,8.11622,0.00000
178.00,8.11617,25.132817,0.000305,25.178572,-0.6294,-0.191,8.11617,0.00000
179.00,8.11565,25.132827,0.000306,25.178566,-0.6295,-0.191,8.11565,0.00000
180.00,8.11551,25.132827,0.000308,25.178566,-0.6296,-0.192,8.11551,0.00000
181.00,8.11533,25.132790,0.000305,25.178563,-0.6296,-0.192,8.11533,0.00000
182.00,8.11321,25.132898,0.000306,25.178647,-0.6296,-0.192,8.11321,0.00000
183.00,8.11246,25.132952,0.000305,25.178615,-0.6297,-0.191,8.11246,0.00000
184.00,8.11343,25.132985,0.000304,25.178605,-0.6297,-0.191,8.11343,0.00000
185.00,8.11409,25.133041,0.000304,25.178650,-0.6297,-0.191,8.11409,0.00000
186.00,8.11450,25.133210,0.000300,25.178772,-0.6297,-0.191,8.11450,0.00000
187.00,8.11562,25.133241,0.000296,25.178755,-0.6298,-0.191,8.11562,0.00000
188.00,8.11524,25.133269,0.000297,25.178811,-0.6298,-0.191,8.11524,0.00000
189.00,8.11462,25.133309,0.000299,25.178821,-0.6299,-0.191,8.11462,0.00000
190.00,8.11441,25.133331,0.000298,25.178747,-0.6299,-0.191,8.11441,0.00000
191.00,8.11423,25.133338,0.000299,25.178686,-0.6299,-0.191,8.11423,0.00000
192.00,8.11413,25.133287,0.000301,25.178630,-0.6299,-0.191,8.11413,0.00000
193.00,8.11636,25.133295,0.000300,25.178626,-0.6300,-0.191,8.11636,0.00000
194.00,8.11750,25.133274,0.000295,25.178586,-0.6300,-0.190,8.11750,0.00000
195.00,8.11659,25.133339,0.000294,25.178645,-0.6300,-0.190,8.11659,0.00000
196.00,8.11547,25.133402,0.000298,25.178715,-0.6301,-0.190,8.11547,0.00000
197.00,8.11608,25.133451,0.000296,25.178738,-0.6301,-0.190,8.11608,0.00000
198.00,8.11491,25.133480,0.000300,25.178726,-0.6301,-0.190,8.11491,0.00000
199.00,8.11518,25.133484,0.000300,25.178673,-0.6301,-0.190,8.11518,0.00000
200.00,8.11661,25.133520,0.000305,25.178635,-0.6301,-0.190,8.11661,0.00000
201.00,8.11793,25.133511,0.000304,25.178605,-0.6302,-0.190,8.11793,0.00000
202.00,8.11658,25.133567,0.000303,25.178599,-0.6302,-0.190,8.11658,0.00000
203.00,8.11585,25.133653,0.000310,25.178662,-0.6301,-0.190,8.11585,0.00000
204.00,8.11441,25.133708,0.000313,25.178751,-0.6301,-0.190,8.11441,0.00000
205.00,8.11381,25.133714,0.000307,25.178821,-0.6301,-0.190,8.11381,0.00000
206.00,8.11425,25.133709,0.000303,25.178779,-0.6302,-0.190,8.11425,0.00000
207.00,8.11521,25.133688,0.000303,25.178757,-0.6302,-0.189,8.11521,0.00000
208.00,8.11608,25.133654,0.000294,25.178670,-0.6303,-0.189,8.11608,0.00000
209.00,8.11696,25.133663,0.000292,25.178576,-0.6304,-0.189,8.11696,0.00000
210.00,8.11781,25.133592,0.000294,25.178415,-0.6305,-0.189,8.11781,0.00000
211.00,8.11736,25.133589,0.000294,25.178277,-0.6306,-0.189,8.11736,0.00000
212.00,8.11688,25.133622,0.000290,25.178218,-0.6307,-0.189,8.11688,0.00000
213.00,8.11660,25.133675,0.000291,25.178242,-0.6308,-0.189,8.11660,0.00000
214.00,8.11605,25.133768,0.000288,25.178375,-0.6309,-0.188,8.11605,0.00000
215.00,8.11514,25.133841,0.000289,25.178457,-0.6310,-0.188,8.11514,0.00000
216.00,8.11490,25.133921,0.000293,25.178560,-0.6310,-0.188,8.11490,0.00000
217.00,8.11657,25.133965,0.000296,25.178601,-0.6311,-0.188,8.11657,0.00000
218.00,8.11638,25.133959,0.000298,25.178550,-0.6312,-0.188,8.11638,0.00000
219.00,8.11606,25.134024,0.000301,25.178510,-0.6312,-0.188,8.11606,0.00000
220.00,8.11696,25.134040,0.000302,25.178488,-0.6313,-0.188,8.11696,0.00000
221.00,8.11766,25.134115,0.000302,25.178542,-0.6313,-0.188,8.11766,0.00000
222.00,8.11783,25.134079,0.000297,25.178477,-0.6314,-0.188,8.11783,0.00000
223.00,8.11950,25.134133,0.000299,25.178518,-0.6315,-0.188,8.11950,0.00000
224.00,8.12084,25.134117,0.000295,25.178524,-0.6315,-0.188,8.12084,0.00000
225.00,8.12138,25.134161,0.000287,25.178548,-0.6316,-0.188,8.12138,0.00000
226.00,8.12144,25.134150,0.000289,25.178515,-0.6316,-0.187,8.12144,0.00000
227.00,8.12038,25.134254,0.000300,25.178555,-0.6316,-0.188,8.12038,0.00000
228.00,8.12004,25.134276,0.000303,25.178526,-0.6316,-0.188,8.12004,0.00000
229.00,8.12105,25.134324,0.000310,25.178533,-0.6317,-0.188,8.12105,0.00000
230.00,8.12041,25.134387,0.000316,25.178557,-0.6316,-0.188,8.12041,0.00000
231.00,8.12085,25.134322,0.000315,25.178459,-0.6316,-0.188,8.12085,0.00000
232.00,8.12179,25.134305,0.000306,25.178466,-0.6317,-0.188,8.12179,0.00000
233.00,8.12174,25.134320,0.000298,25.178464,-0.6316,-0.188,8.12174,0.00000
234.00,8.12119,25.134345,0.000293,25.178488,-0.6316,-0.188,8.12119,0.00000
235.00,8.12123,25.134400,0.000291,25.178455,-0.6316,-0.188,8.12123,0.00000
236.00,8.12129,25.134566,0.000287,25.178574,-0.6316,-0.187,8.12129,0.00000
237.00,8.12058,25.134694,0.000288,25.178659,-0.6316,-0.187,8.12058,0.00000
238.00,8.12098,25.134772,0.000290,25.178685,-0.6316,-0.187,8.12098,0.00000
239.00,8.12140,25.134819,0.000291,25.178634,-0.6317,-0.187,8.12140,0.00000
240.00,8.12209,25.134863,0.000291,25.178638,-0.6317,-0.187,8.12209,0.00000
241.00,8.12129,25.134875,0.000291,25.178629,-0.6317,-0.187,8.12129,0.00000
242.00,8.12070,25.134916,0.000290,25.178621,-0.6317,-0.187,8.12070,0.00000
243.00,8.11972,25.134925,0.000291,25.178579,-0.6317,-0.187,8.11972,0.00000
244.00,8.11969,25.134927,0.000290,25.178542,-0.6317,-0.187,8.11969,0.00000
245.00,8.11976,25.134968,0.000289,25.178588,-0.6317,-0.187,8.11976,0.00000
246.00,8.12042,25.134884,0.000290,25.178514,-0.6317,-0.187,8.12042,0.00000
247.00,8.12105,25.134917,0.000288,25.178514,-0.6317,-0.186,8.12105,0.00000
248.00,8.12120,25.135012,0.000286,25.178539,-0.6317,-0.186,8.12120,0.00000
249.00,8.12029,25.135096,0.000286,25.178605,-0.6318,-0.186,8.12029,0.00000
250.00,8.12033,25.135129,0.000287,25.178604,-0.6318,-0.186,8.12033,0.00000
251.00,8.12206,25.135224,0.000290,25.178636,-0.6318,-0.186,8.12206,0.00000
252.00,8.12284,25.135211,0.000295,25.178650,-0.6319,-0.186,8.12284,0.00000
253.00,8.12366,25.135193,0.000296,25.178721,-0.6319,-0.186,8.12366,0.00000
254.00,8.12430,25.135258,0.000298,25.178756,-0.6319,-0.186,8.12430,0.00000
255.00,8.12397,25.135222,0.000298,25.178708,-0.6319,-0.186,8.12397,0.00000
256.00,8.12316,25.135268,0.000295,25.178718,-0.6319,-0.186,8.12316,0.00000
257.00,8.12371,25.135321,0.000292,25.178745,-0.6320,-0.186,8.12371,0.00000
258.00,8.12424,25.135319,0.000293,25.178692,-0.6320,-0.185,8.12424,0.00000
259.00,8.12419,25.135248,0.000294,25.178602,-0.6321,-0.185,8.12419,0.00000
260.00,8.12442,25.135272,0.000291,25.178626,-0.6322,-0.185,8.12442,0.00000
261.00,8.12349,25.135319,0.000289,25.178702,-0.6322,-0.185,8.12349,0.00000
262.00,8.12336,25.135312,0.000291,25.178626,-0.6323,-0.185,8.12336,0.00000
263.00,8.12394,25.135415,0.000291,25.178636,-0.6323,-0.185,8.12394,0.00000
264.00,8.12545,25.135434,0.000292,25.178642,-0.6324,-0.185,8.12545,0.00000
265.00,8.12607,25.135458,0.000300,25.178621,-0.6325,-0.185,8.12607,0.00000
266.00,8.12712,25.135476,0.000302,25.178589,-0.6326,-0.185,8.12712,0.00000
267.00,8.12673,25.135545,0.000303,25.178656,-0.6326,-0.185,8.12673,0.00000
268.00,8.12622,25.135480,0.000306,25.178661,-0.6327,-0.185,8.12622,0.00000
269.00,8.12532,25.135573,0.000304,25.178748,-0.6328,-0.185,8.12532,0.00000
270.00,8.12542,25.135686,0.000302,25.178821,-0.6329,-0.185,8.12542,0.00000
271.00,8.12443,25.135703,0.000305,25.178812,-0.6329,-0.185,8.12443,0.00000
272.00,8.12418,25.135683,0.000307,25.178720,-0.6330,-0.185,8.12418,0.00000
273.00,8.12575,25.135709,0.000309,25.178612,-0.6331,-0.185,8.12575,0.00000
274.00,8.12846,25.135722,0.000310,25.178563,-0.6332,-0.185,8.12846,0.00000
275.00,8.13057,25.135759,0.000312,25.178592,-0.6332,-0.185,8.13057,0.00000
276.00,8.13341,25.135811,0.000312,25.178562,-0.6333,-0.185,8.13341,0.00000
277.00,8.13684,25.135876,0.000314,25.178581,-0.6333,-0.185,8.13684,0.00000
278.00,8.13778,25.135944,0.000314,25.178682,-0.6334,-0.185,8.13778,0.00000
279.00,8.13749,25.136005,0.000316,25.178706,-0.6334,-0.185,8.13749,0.00000
280.00,8.13655,25.135999,0.000311,25.178631,-0.6335,-0.185,8.13655,0.00000
281.00,8.13592,25.135993,0.000307,25.178657,-0.6335,-0.184,8.13592,0.00000
282.00,8.13461,25.135957,0.000301,25.178628,-0.6336,-0.184,8.13461,0.00000
283.00,8.13419,25.136084,0.000298,25.178712,-0.6336,-0.184,8.13419,0.00000
284.00,8.13460,25.136073,0.000297,25.178687,-0.6337,-0.184,8.13460,0.00000
285.00,8.13545,25.136086,0.000301,25.178681,-0.6337,-0.184,8.13545,0.00000
286.00,8.13513,25.136172,0.000309,25.178682,-0.6337,-0.184,8.13513,0.00000
287.00,8.13444,25.136287,0.000318,25.178714,-0.6337,-0.184,8.13444,0.00000
288.00,8.13397,25.136222,0.000321,25.178605,-0.6338,-0.184,8.13397,0.00000
289.00,8.13287,25.136285,0.000321,25.178671,-0.6338,-0.184,8.13287,0.00000
290.00,8.13217,25.136328,0.000317,25.178670,-0.6338,-0.184,8.13217,0.00000
291.00,8.13248,25.136394,0.000316,25.178749,-0.6339,-0.184,8.13248,0.00000
292.00,8.13263,25.136411,0.000311,25.178780,-0.6339,-0.184,8.13263,0.00000
293.00,8.13268,25.136452,0.000306,25.178768,-0.6340,-0.184,8.13268,0.00000
294.00,8.13226,25.136479,0.000301,25.178716,-0.6340,-0.183,8.13226,0.00000
295.00,8.13246,25.136489,0.000305,25.178734,-0.6340,-0.183,8.13246,0.00000
296.00,8.13264,25.136458,0.000301,25.178629,-0.6341,-0.183,8.13264,0.00000
297.00,8.13299,25.136455,0.000304,25.178613,-0.6341,-0.183,8.13299,0.00000
298.00,8.13266,25.136520,0.000307,25.178664,-0.6342,-0.183,8.13266,0.00000
299.00,8.13104,25.136528,0.000306,25.178705,-0.6343,-0.183,8.13104,0.00000
300.00,8.13045,25.136596,0.000303,25.178734,-0.6343,-0.183,8.13045,0.00000
@2,1.0000,2.0, 300.024999999994 
301.00,8.13069,25.136605,0.000307,25.178662,-0.6344,-0.183,8.13069,0.00000
302.00,8.10701,25.136611,0.000303,25.178597,-0.6344,-0.183,8.10701,0.00000
303.00,7.93516,25.136639,0.000305,25.178532,-0.6345,-0.183,7.93516,0.00000
304.00,7.61790,25.136650,0.000312,25.178487,-0.6345,-0.183,7.61790,0.00000
305.00,7.28947,25.136653,0.000312,25.178425,-0.6346,-0.183,7.28947,0.00000
306.00,7.01004,25.136756,0.000307,25.178623,-0.6347,-0.183,7.01004,0.00000
307.00,6.78770,25.136844,0.000300,25.178760,-0.6347,-0.183,6.78770,0.00000
308.00,6.72357,25.136873,0.000293,25.178850,-0.6348,-0.182,6.72357,0.00000
309.00,6.81600,25.136903,0.000292,25.178814,-0.6349,-0.182,6.81600,0.00000
310.00,6.94358,25.136911,0.000289,25.178779,-0.6349,-0.182,6.94358,0.00000
311.00,7.05467,25.136907,0.000288,25.178670,-0.6350,-0.182,7.05467,0.00000
312.00,7.16244,25.137063,0.000292,25.178686,-0.6350,-0.182,7.16244,0.00000
313.00,7.28307,25.137109,0.000295,25.178627,-0.6351,-0.182,7.28307,0.00000
314.00,7.41344,25.137133,0.000291,25.178622,-0.6352,-0.182,7.41344,0.00000
315.00,7.53394,25.137197,0.000295,25.178675,-0.6352,-0.182,7.53394,0.00000
316.00,7.63280,25.137239,0.000298,25.178681,-0.6353,-0.182,7.63280,0.00000
317.00,7.71168,25.137180,0.000299,25.178620,-0.6354,-0.182,7.71168,0.00000
318.00,7.77506,25.137290,0.000292,25.178708,-0.6355,-0.181,7.77506,0.00000
319.00,7.82503,25.137424,0.000292,25.178814,-0.6356,-0.181,7.82503,0.00000
320.00,7.86526,25.137469,0.000286,25.178834,-0.6357,-0.181,7.86526,0.00000
321.00,7.89860,25.137471,0.000283,25.178826,-0.6357,-0.181,7.89860,0.00000
322.00,7.92602,25.137507,0.000285,25.178869,-0.6358,-0.181,7.92602,0.00000
323.00,7.94915,25.137424,0.000290,25.178812,-0.6358,-0.181,7.94915,0.00000
324.00,7.96969,25.137427,0.000291,25.178795,-0.6359,-0.181,7.96969,0.00000
325.00,7.98775,25.137430,0.000293,25.178795,-0.6359,-0.181,7.98775,0.00000
326.00,8.00515,25.137474,0.000295,25.178818,-0.6360,-0.181,8.00515,0.00000
327.00,8.02150,25.137457,0.000297,25.178776,-0.6360,-0.181,8.02150,0.00000
328.00,8.03708,25.137451,0.000296,25.178724,-0.6361,-0.180,8.03708,0.00000
329.00,8.05085,25.137446,0.000296,25.178683,-0.6361,-0.180,8.05085,0.00000
330.00,8.06200,25.137514,0.000295,25.178658,-0.6362,-0.180,8.06200,0.00000
331.00,8.06989,25.137540,0.000297,25.178636,-0.6362,-0.180,8.06989,0.00000
332.00,8.07627,25.137609,0.000295,25.178615,-0.6363,-0.180,8.07627,0.00000
333.00,8.08044,25.137749,0.000297,25.178697,-0.6363,-0.180,8.08044,0.00000
334.00,8.08451,25.137818,0.000299,25.178752,-0.6364,-0.180,8.08451,0.00000
335.00,8.08741,25.137848,0.000304,25.178802,-0.6364,-0.180,8.08741,0.00000
336.00,8.09008,25.137804,0.000301,25.178780,-0.6364,-0.180,8.09008,0.00000
337.00,8.09267,25.137794,0.000301,25.178801,-0.6365,-0.180,8.09267,0.00000
338.00,8.09539,25.137733,0.000301,25.178756,-0.6365,-0.180,8.09539,0.00000
339.00,8.09759,25.137733,0.000299,25.178739,-0.6365,-0.180,8.09759,0.00000
340.00,8.10010,25.137733,0.000299,25.178695,-0.6365,-0.180,8.10010,0.00000
341.00,8.10425,25.137796,0.000303,25.178654,-0.6366,-0.180,8.10425,0.00000
342.00,8.10712,25.137918,0.000309,25.178780,-0.6366,-0.180,8.10712,0.00000
343.00,8.10985,25.138038,0.000307,25.178890,-0.6366,-0.180,8.10985,0.00000
344.00,8.11249,25.138014,0.000314,25.178861,-0.6366,-0.180,8.11249,0.00000
345.00,8.11469,25.137976,0.000312,25.178806,-0.6367,-0.180,8.11469,0.00000
346.00,8.11400,25.137997,0.000305,25.178785,-0.6367,-0.180,8.11400,0.00000
347.00,8.11413,25.137868,0.000301,25.178532,-0.6367,-0.179,8.11413,0.00000
348.00,8.11388,25.137758,0.000306,25.178360,-0.6367,-0.179,8.11388,0.00000
349.00,8.11450,25.137820,0.000304,25.178329,-0.6367,-0.179,8.11450,0.00000
350.00,8.11577,25.137897,0.000304,25.178415,-0.6367,-0.179,8.11577,0.00000
351.00,8.11774,25.138002,0.000306,25.178505,-0.6367,-0.179,8.11774,0.00000
352.00,8.11982,25.138041,0.000305,25.178577,-0.6368,-0.179,8.11982,0.00000
353.00,8.12190,25.138127,0.000307,25.178625,-0.6368,-0.179,8.12190,0.00000
354.00,8.12238,25.138169,0.000305,25.178688,-0.6368,-0.179,8.12238,0.00000
355.00,8.12378,25.138236,0.000301,25.178731,-0.6369,-0.179,8.12378,0.00000
356.00,8.12477,25.138285,0.000305,25.178803,-0.6369,-0.179,8.12477,0.00000
357.00,8.12444,25.138393,0.000305,25.178863,-0.6369,-0.179,8.12444,0.00000
358.00,8.12369,25.138454,0.000301,25.178892,-0.6369,-0.179,8.12369,0.00000
359.00,8.12423,25.138434,0.000302,25.178801,-0.6369,-0.179,8.12423,0.00000
360.00,8.12407,25.138393,0.000308,25.178658,-0.6369,-0.179,8.12407,0.00000
361.00,8.12504,25.138322,0.000303,25.178498,-0.6369,-0.179,8.12504,0.00000
362.00,8.12674,25.138300,0.000305,25.178445,-0.6369,-0.179,8.12674,0.00000
363.00,8.12801,25.138264,0.000307,25.178336,-0.6369,-0.179,8.12801,0.00000
364.00,8.12876,25.138310,0.000305,25.178348,-0.6368,-0.179,8.12876,0.00000
365.00,8.12931,25.138355,0.000301,25.178400,-0.6368,-0.178,8.12931,0.00000
366.00,8.12920,25.138412,0.000302,25.178457,-0.6368,-0.178,8.12920,0.00000
367.00,8.12899,25.138448,0.000300,25.178454,-0.6368,-0.178,8.12899,0.00000
368.00,8.12859,25.138474,0.000295,25.178498,-0.6368,-0.178,8.12859,0.00000
369.00,8.12797,25.138582,0.000296,25.178548,-0.6368,-0.178,8.12797,0.00000
370.00,8.12785,25.138714,0.000295,25.178594,-0.6368,-0.178,8.12785,0.00000
371.00,8.12730,25.138752,0.000291,25.178625,-0.6368,-0.178,8.12730,0.00000
372.00,8.12607,25.138811,0.000286,25.178650,-0.6368,-0.177,8.12607,0.00000
373.00,8.12624,25.138921,0.000291,25.178730,-0.6368,-0.177,8.12624,0.00000
374.00,8.12604,25.139009,0.000291,25.178799,-0.6368,-0.177,8.12604,0.00000
375.00,8.12534,25.138942,0.000294,25.178727,-0.6368,-0.177,8.12534,0.00000
376.00,8.12518,25.139016,0.000297,25.178755,-0.6368,-0.177,8.12518,0.00000
377.00,8.12424,25.139089,0.000304,25.178830,-0.6368,-0.177,8.12424,0.00000
378.00,8.12416,25.139082,0.000301,25.178826,-0.6368,-0.177,8.12416,0.00000
379.00,8.12483,25.139035,0.000298,25.178825,-0.6369,-0.177,8.12483,0.00000
380.00,8.12560,25.139116,0.000299,25.178920,-0.6369,-0.177,8.12560,0.00000
381.00,8.12562,25.139119,0.000301,25.178917,-0.6369,-0.177,8.12562,0.00000
382.00,8.12762,25.139144,0.000301,25.178952,-0.6369,-0.177,8.12762,0.00000
383.00,8.12777,25.139157,0.000307,25.178912,-0.6370,-0.177,8.12777,0.00000
384.00,8.12770,25.139169,0.000310,25.178817,-0.6370,-0.177,8.12770,0.00000
385.00,8.12685,25.139134,0.000309,25.178706,-0.6370,-0.177,8.12685,0.00000
386.00,8.12481,25.139191,0.000307,25.178719,-0.6370,-0.177,8.12481,0.00000
387.00,8.12143,25.139194,0.000303,25.178584,-0.6370,-0.177,8.12143,0.00000
388.00,8.11986,25.139197,0.000301,25.178538,-0.6370,-0.177,8.11986,0.00000
389.00,8.11910,25.139238,0.000301,25.178573,-0.6370,-0.177,8.11910,0.00000
390.00,8.12057,25.139375,0.000300,25.178618,-0.6370,-0.177,8.12057,0.00000
391.00,8.12256,25.139411,0.000305,25.178588,-0.6370,-0.177,8.12256,0.00000
392.00,8.12532,25.139418,0.000308,25.178612,-0.6370,-0.177,8.12532,0.00000
393.00,8.12661,25.139509,0.000306,25.178650,-0.6370,-0.177,8.12661,0.00000
394.00,8.12722,25.139559,0.000303,25.178676,-0.6370,-0.176,8.12722,0.00000
395.00,8.12629,25.139553,0.000302,25.178674,-0.6370,-0.176,8.12629,0.00000
396.00,8.12706,25.139655,0.000303,25.178712,-0.6370,-0.176,8.12706,0.00000
397.00,8.12767,25.139686,0.000299,25.178663,-0.6370,-0.176,8.12767,0.00000
398.00,8.12867,25.139727,0.000299,25.178706,-0.6369,-0.176,8.12867,0.00000
399.00,8.12859,25.139728,0.000302,25.178674,-0.6369,-0.176,8.12859,0.00000
400.00,8.12851,25.139728,0.000305,25.178703,-0.6368,-0.176,8.12851,0.00000
401.00,8.12679,25.139659,0.000308,25.178643,-0.6368,-0.176,8.12679,0.00000
402.00,8.12575,25.139703,0.000308,25.178717,-0.6368,-0.176,8.12575,0.00000
403.00,8.12557,25.139709,0.000302,25.178673,-0.6367,-0.176,8.12557,0.00000
404.00,8.12500,25.139705,0.000300,25.178582,-0.6367,-0.176,8.12500,0.00000
405.00,8.12382,25.139724,0.000300,25.178501,-0.6367,-0.176,8.12382,0.00000
406.00,8.12470,25.139750,0.000298,25.178486,-0.6366,-0.175,8.12470,0.00000
407.00,8.12474,25.139705,0.000300,25.178365,-0.6366,-0.175,8.12474,0.00000
408.00,8.12403,25.139739,0.000307,25.178362,-0.6366,-0.175,8.12403,0.00000
409.00,8.12508,25.139771,0.000306,25.178412,-0.6365,-0.175,8.12508,0.00000
410.00,8.12687,25.139814,0.000306,25.178436,-0.6365,-0.175,8.12687,0.00000
411.00,8.12819,25.139831,0.000301,25.178471,-0.6365,-0.175,8.12819,0.00000
412.00,8.12846,25.139914,0.000299,25.178534,-0.6364,-0.175,8.12846,0.00000
413.00,8.12936,25.139978,0.000292,25.178513,-0.6364,-0.175,8.12936,0.00000
414.00,8.12968,25.140037,0.000292,25.178515,-0.6364,-0.175,8.12968,0.00000
415.00,8.12932,25.140098,0.000291,25.178585,-0.6364,-0.175,8.12932,0.00000
416.00,8.12773,25.140200,0.000289,25.178626,-0.6364,-0.174,8.12773,0.00000
417.00,8.12851,25.140238,0.000290,25.178653,-0.6364,-0.174,8.12851,0.00000
418.00,8.12919,25.140241,0.000296,25.178701,-0.6363,-0.174,8.12919,0.00000
419.00,8.12921,25.140294,0.000296,25.178758,-0.6363,-0.174,8.12921,0.00000
420.00,8.12962,25.140279,0.000291,25.178715,-0.6363,-0.174,8.12962,0.00000
421.00,8.12997,25.140265,0.000298,25.178657,-0.6363,-0.174,8.12997,0.00000
422.00,8.12884,25.140360,0.000301,25.178694,-0.6363,-0.174,8.12884,0.00000
423.00,8.12691,25.140362,0.000295,25.178655,-0.6364,-0.174,8.12691,0.00000
424.00,8.12605,25.140377,0.000295,25.178639,-0.6364,-0.174,8.12605,0.00000
425.00,8.12562,25.140470,0.000299,25.178640,-0.6364,-0.174,8.12562,0.00000
426.00,8.12559,25.140488,0.000300,25.178608,-0.6364,-0.174,8.12559,0.00000
427.00,8.12663,25.140487,0.000299,25.178660,-0.6364,-0.174,8.12663,0.00000
428.00,8.12773,25.140579,0.000297,25.178708,-0.6364,-0.174,8.12773,0.00000
429.00,8.12810,25.140603,0.000296,25.178672,-0.6365,-0.174,8.12810,0.00000
430.00,8.12814,25.140556,0.000299,25.178619,-0.6365,-0.173,8.12814,0.00000
431.00,8.12744,25.140637,0.000297,25.178696,-0.6365,-0.173,8.12744,0.00000
432.00,8.12432,25.140628,0.000296,25.178578,-0.6366,-0.173,8.12432,0.00000
433.00,8.12043,25.140671,0.000300,25.178579,-0.6366,-0.173,8.12043,0.00000
434.00,8.11783,25.140672,0.000299,25.178586,-0.6366,-0.173,8.11783,0.00000
435.00,8.11393,25.140711,0.000299,25.178618,-0.6367,-0.173,8.11393,0.00000
436.00,8.11169,25.140703,0.000302,25.178538,-0.6367,-0.173,8.11169,0.00000
437.00,8.11113,25.140794,0.000309,25.178571,-0.6367,-0.173,8.11113,0.00000
438.00,8.11216,25.140805,0.000318,25.178561,-0.6368,-0.173,8.11216,0.00000
439.00,8.11190,25.140827,0.000320,25.178529,-0.6369,-0.173,8.11190,0.00000
440.00,8.11289,25.140876,0.000321,25.178523,-0.6370,-0.174,8.11289,0.00000
441.00,8.11223,25.140942,0.000314,25.178597,-0.6371,-0.173,8.11223,0.00000
442.00,8.11225,25.140939,0.000311,25.178596,-0.6371,-0.173,8.11225,0.00000
443.00,8.11208,25.140979,0.000309,25.178596,-0.6372,-0.173,8.11208,0.00000
444.00,8.11289,25.141062,0.000308,25.178615,-0.6373,-0.173,8.11289,0.00000
445.00,8.11458,25.141180,0.000308,25.178659,-0.6374,-0.173,8.11458,0.00000
446.00,8.11706,25.141207,0.000310,25.178586,-0.6375,-0.173,8.11706,0.00000
447.00,8.11946,25.141275,0.000307,25.178610,-0.6375,-0.173,8.11946,0.00000
448.00,8.12134,25.141234,0.000301,25.178585,-0.6376,-0.172,8.12134,0.00000
449.00,8.12122,25.141218,0.000298,25.178545,-0.6376,-0.172,8.12122,0.00000
450.00,8.12028,25.141229,0.000294,25.178569,-0.6376,-0.172,8.12028,0.00000
451.00,8.11933,25.141281,0.000295,25.178584,-0.6376,-0.172,8.11933,0.00000
452.00,8.11819,25.141290,0.000291,25.178565,-0.6376,-0.172,8.11819,0.00000
453.00,8.11182,25.141427,0.000291,25.178626,-0.6376,-0.172,8.11182,0.00000
454.00,8.05949,25.141613,0.000295,25.178789,-0.6376,-0.172,8.05949,0.00000
455.00,7.96319,25.141577,0.000302,25.178688,-0.6376,-0.172,7.96319,0.00000
456.00,7.85134,25.141592,0.000301,25.178732,-0.6376,-0.172,7.85134,0.00000
457.00,7.74209,25.141672,0.000302,25.178762,-0.6376,-0.172,7.74209,0.00000
458.00,7.64930,25.141638,0.000302,25.178736,-0.6376,-0.172,7.64930,0.00000
459.00,7.61764,25.141608,0.000303,25.178694,-0.6376,-0.172,7.61764,0.00000
460.00,7.64329,25.141642,0.000301,25.178715,-0.6377,-0.172,7.64329,0.00000
461.00,7.69500,25.141662,0.000300,25.178723,-0.6377,-0.172,7.69500,0.00000
462.00,7.75334,25.141675,0.000301,25.178746,-0.6378,-0.171,7.75334,0.00000
463.00,7.80644,25.141776,0.000299,25.178779,-0.6378,-0.171,7.80644,0.00000
464.00,7.85044,25.141813,0.000297,25.178797,-0.6379,-0.171,7.85044,0.00000
465.00,7.88589,25.141918,0.000293,25.178884,-0.6380,-0.171,7.88589,0.00000
466.00,7.91588,25.141963,0.000295,25.178875,-0.6380,-0.171,7.91588,0.00000
467.00,7.93925,25.141974,0.000292,25.178837,-0.6381,-0.171,7.93925,0.00000
468.00,7.96056,25.141964,0.000293,25.178774,-0.6381,-0.170,7.96056,0.00000
469.00,7.97937,25.141907,0.000292,25.178675,-0.6382,-0.170,7.97937,0.00000
470.00,7.99464,25.141914,0.000296,25.178647,-0.6382,-0.170,7.99464,0.00000
471.00,8.00667,25.141946,0.000300,25.178675,-0.6383,-0.170,8.00667,0.00000
472.00,8.01779,25.141993,0.000307,25.178704,-0.6383,-0.170,8.01779,0.00000
473.00,8.02626,25.142007,0.000311,25.178731,-0.6384,-0.171,8.02626,0.00000
474.00,8.03196,25.142097,0.000313,25.178816,-0.6384,-0.171,8.03196,0.00000
475.00,8.03793,25.142115,0.000309,25.178813,-0.6385,-0.170,8.03793,0.00000
476.00,8.04395,25.142158,0.000306,25.178846,-0.6386,-0.170,8.04395,0.00000
477.00,8.04733,25.142169,0.000303,25.178866,-0.6386,-0.170,8.04733,0.00000
478.00,8.05043,25.142175,0.000306,25.178844,-0.6387,-0.170,8.05043,0.00000
479.00,8.05477,25.142191,0.000306,25.178831,-0.6388,-0.170,8.05477,0.00000
480.00,8.05930,25.142265,0.000309,25.178856,-0.6388,-0.170,8.05930,0.00000
@3,1.0000,2.0, 480.081999999995 
481.00,8.06191,25.142313,0.000306,25.178827,-0.6389,-0.170,8.06191,0.00000
482.00,8.05503,25.142327,0.000312,25.178735,-0.6390,-0.170,8.05503,0.00000
483.00,7.93641,25.142388,0.000308,25.178714,-0.6390,-0.170,7.93641,0.00000
484.00,7.67324,25.142424,0.000305,25.178699,-0.6390,-0.170,7.67324,0.00000
485.00,7.36545,25.142395,0.000303,25.178683,-0.6389,-0.170,7.36545,0.00000
486.00,7.09189,25.142381,0.000305,25.178711,-0.6389,-0.170,7.09189,0.00000
487.00,6.86342,25.142404,0.000301,25.178742,-0.6390,-0.170,6.86342,0.00000
488.00,6.76728,25.142493,0.000302,25.178859,-0.6390,-0.170,6.76728,0.00000
489.00,6.82825,25.142492,0.000304,25.178818,-0.6391,-0.170,6.82825,0.00000
490.00,6.95037,25.142547,0.000304,25.178847,-0.6391,-0.170,6.95037,0.00000
491.00,7.06192,25.142608,0.000303,25.178827,-0.6392,-0.169,7.06192,0.00000
492.00,7.16294,25.142683,0.000302,25.178820,-0.6393,-0.169,7.16294,0.00000
493.00,7.26453,25.142674,0.000301,25.178740,-0.6393,-0.169,7.26453,0.00000
494.00,7.36941,25.142798,0.000307,25.178798,-0.6394,-0.169,7.36941,0.00000
495.00,7.46882,25.142911,0.000308,25.178800,-0.6394,-0.169,7.46882,0.00000
496.00,7.55515,25.142885,0.000312,25.178726,-0.6394,-0.169,7.55515,0.00000
497.00,7.62532,25.142898,0.000311,25.178741,-0.6394,-0.169,7.62532,0.00000
498.00,7.68079,25.142850,0.000314,25.178721,-0.6395,-0.169,7.68079,0.00000
499.00,7.72537,25.142811,0.000308,25.178660,-0.6395,-0.169,7.72537,0.00000
500.00,7.76256,25.142733,0.000308,25.178637,-0.6396,-0.169,7.76256,0.00000
501.00,7.79477,25.142813,0.000305,25.178690,-0.6397,-0.169,7.79477,0.00000
502.00,7.82336,25.142822,0.000304,25.178687,-0.6397,-0.169,7.82336,0.00000
503.00,7.84893,25.142919,0.000298,25.178669,-0.6398,-0.169,7.84893,0.00000
504.00,7.87178,25.142974,0.000297,25.178687,-0.6398,-0.168,7.87178,0.00000
505.00,7.89132,25.143011,0.000293,25.178642,-0.6398,-0.168,7.89132,0.00000
506.00,7.90985,25.142959,0.000297,25.178558,-0.6398,-0.168,7.90985,0.00000
507.00,7.92677,25.143042,0.000298,25.178523,-0.6398,-0.168,7.92677,0.00000
508.00,7.94157,25.143110,0.000299,25.178595,-0.6397,-0.168,7.94157,0.00000
509.00,7.95674,25.143098,0.000303,25.178513,-0.6397,-0.168,7.95674,0.00000
510.00,7.97090,25.143162,0.000303,25.178563,-0.6397,-0.168,7.97090,0.00000
511.00,7.98311,25.143245,0.000294,25.178587,-0.6397,-0.168,7.98311,0.00000
512.00,7.99241,25.143280,0.000294,25.178600,-0.6396,-0.168,7.99241,0.00000
513.00,8.00117,25.143233,0.000292,25.178515,-0.6396,-0.168,8.00117,0.00000
514.00,8.00840,25.143262,0.000292,25.178585,-0.6396,-0.168,8.00840,0.00000
515.00,8.01484,25.143266,0.000293,25.178471,-0.6395,-0.168,8.01484,0.00000
516.00,8.02082,25.143339,0.000302,25.178415,-0.6395,-0.168,8.02082,0.00000
517.00,8.02806,25.143351,0.000301,25.178363,-0.6395,-0.168,8.02806,0.00000
518.00,8.03329,25.143373,0.000298,25.178336,-0.6394,-0.167,8.03329,0.00000
519.00,8.03701,25.143426,0.000294,25.178304,-0.6394,-0.167,8.03701,0.00000
520.00,8.04201,25.143464,0.000298,25.178450,-0.6394,-0.167,8.04201,0.00000
521.00,8.04569,25.143468,0.000293,25.178537,-0.6394,-0.167,8.04569,0.00000
522.00,8.04847,25.143371,0.000288,25.178506,-0.6394,-0.167,8.04847,0.00000
523.00,8.05181,25.143429,0.000288,25.178568,-0.6394,-0.167,8.05181,0.00000
524.00,8.05523,25.143420,0.000287,25.178535,-0.6394,-0.167,8.05523,0.00000
525.00,8.05672,25.143393,0.000281,25.178419,-0.6395,-0.167,8.05672,0.00000
526.00,8.05829,25.143390,0.000282,25.178390,-0.6395,-0.167,8.05829,0.00000
527.00,8.06084,25.143538,0.000286,25.178516,-0.6396,-0.167,8.06084,0.00000
528.00,8.06277,25.143522,0.000293,25.178495,-0.6396,-0.167,8.06277,0.00000
529.00,8.06394,25.143601,0.000296,25.178534,-0.6397,-0.167,8.06394,0.00000
530.00,8.06506,25.143613,0.000294,25.178504,-0.6397,-0.167,8.06506,0.00000
531.00,8.06610,25.143665,0.000294,25.178520,-0.6397,-0.167,8.06610,0.00000
532.00,8.06650,25.143678,0.000294,25.178516,-0.6398,-0.167,8.06650,0.00000
533.00,8.06918,25.143742,0.000289,25.178466,-0.6398,-0.166,8.06918,0.00000
534.00,8.07124,25.143749,0.000288,25.178490,-0.6398,-0.166,8.07124,0.00000
535.00,8.07335,25.143792,0.000286,25.178545,-0.6399,-0.166,8.07335,0.00000
536.00,8.07316,25.143768,0.000282,25.178512,-0.6399,-0.166,8.07316,0.00000
537.00,8.07257,25.143831,0.000285,25.178539,-0.6400,-0.166,8.07257,0.00000
538.00,8.07042,25.143888,0.000289,25.178599,-0.6400,-0.166,8.07042,0.00000
539.00,8.06943,25.143913,0.000289,25.178535,-0.6400,-0.166,8.06943,0.00000
540.00,8.06867,25.144002,0.000293,25.178526,-0.6400,-0.166,8.06867,0.00000
541.00,8.07076,25.144112,0.000295,25.178551,-0.6400,-0.166,8.07076,0.00000
542.00,8.07211,25.144137,0.000288,25.178511,-0.6400,-0.166,8.07211,0.00000
543.00,8.07316,25.144108,0.000290,25.178473,-0.6400,-0.165,8.07316,0.00000
544.00,8.07439,25.144111,0.000294,25.178506,-0.6400,-0.165,8.07439,0.00000
545.00,8.07512,25.144118,0.000293,25.178548,-0.6400,-0.165,8.07512,0.00000
546.00,8.07538,25.144136,0.000296,25.178552,-0.6400,-0.165,8.07538,0.00000
547.00,8.07567,25.144142,0.000301,25.178533,-0.6399,-0.165,8.07567,0.00000
548.00,8.07549,25.144250,0.000297,25.178573,-0.6399,-0.165,8.07549,0.00000
549.00,8.07440,25.144284,0.000299,25.178533,-0.6398,-0.165,8.07440,0.00000
550.00,8.07488,25.144341,0.000299,25.178490,-0.6398,-0.165,8.07488,0.00000
551.00,8.07543,25.144362,0.000296,25.178485,-0.6398,-0.165,8.07543,0.00000
552.00,8.07591,25.144477,0.000298,25.178581,-0.6397,-0.165,8.07591,0.00000
553.00,8.07685,25.144485,0.000296,25.178593,-0.6397,-0.165,8.07685,0.00000
554.00,8.07773,25.144609,0.000289,25.178692,-0.6397,-0.165,8.07773,0.00000
555.00,8.07764,25.144655,0.000287,25.178762,-0.6397,-0.165,8.07764,0.00000
556.00,8.07722,25.144640,0.000289,25.178768,-0.6397,-0.165,8.07722,0.00000
557.00,8.07693,25.144555,0.000288,25.178679,-0.6396,-0.165,8.07693,0.00000
558.00,8.07709,25.144558,0.000289,25.178661,-0.6396,-0.165,8.07709,0.00000
559.00,8.07751,25.144542,0.000288,25.178650,-0.6396,-0.165,8.07751,0.00000
560.00,8.07810,25.144521,0.000292,25.178610,-0.6396,-0.165,8.07810,0.00000
561.00,8.07818,25.144535,0.000293,25.178576,-0.6396,-0.165,8.07818,0.00000
562.00,8.07875,25.144560,0.000295,25.178531,-0.6395,-0.164,8.07875,0.00000
563.00,8.07785,25.144539,0.000300,25.178476,-0.6395,-0.165,8.07785,0.00000
564.00,8.07628,25.144533,0.000303,25.178429,-0.6395,-0.165,8.07628,0.00000
565.00,8.07476,25.144577,0.000308,25.178476,-0.6395,-0.165,8.07476,0.00000
566.00,8.07394,25.144718,0.000308,25.178535,-0.6395,-0.164,8.07394,0.00000
567.00,8.07246,25.144818,0.000305,25.178544,-0.6395,-0.164,8.07246,0.00000
568.00,8.07334,25.144946,0.000303,25.178595,-0.6395,-0.164,8.07334,0.00000
569.00,8.07418,25.144942,0.000300,25.178580,-0.6395,-0.164,8.07418,0.00000
570.00,8.07576,25.144967,0.000298,25.178516,-0.6395,-0.164,8.07576,0.00000
571.00,8.07687,25.144957,0.000293,25.178488,-0.6395,-0.164,8.07687,0.00000
572.00,8.07811,25.144964,0.000294,25.178493,-0.6395,-0.163,8.07811,0.00000
573.00,8.07805,25.144988,0.000293,25.178505,-0.6394,-0.163,8.07805,0.00000
574.00,8.07885,25.145109,0.000292,25.178539,-0.6394,-0.163,8.07885,0.00000
575.00,8.07892,25.145179,0.000290,25.178511,-0.6394,-0.163,8.07892,0.00000
576.00,8.07901,25.145191,0.000288,25.178487,-0.6393,-0.163,8.07901,0.00000
577.00,8.07893,25.145184,0.000288,25.178490,-0.6393,-0.163,8.07893,0.00000
578.00,8.07843,25.145219,0.000287,25.178510,-0.6392,-0.163,8.07843,0.00000
579.00,8.07765,25.145199,0.000287,25.178533,-0.6392,-0.163,8.07765,0.00000
580.00,8.07815,25.145154,0.000288,25.178549,-0.6391,-0.163,8.07815,0.00000
581.00,8.07758,25.145164,0.000290,25.178596,-0.6391,-0.163,8.07758,0.00000
582.00,8.07784,25.145265,0.000286,25.178664,-0.6390,-0.163,8.07784,0.00000
583.00,8.07720,25.145237,0.000286,25.178680,-0.6390,-0.163,8.07720,0.00000
584.00,8.07747,25.145335,0.000286,25.178754,-0.6389,-0.162,8.07747,0.00000
585.00,8.07670,25.145423,0.000285,25.178848,-0.6388,-0.162,8.07670,0.00000
586.00,8.07622,25.145447,0.000288,25.178839,-0.6387,-0.162,8.07622,0.00000
587.00,8.07465,25.145438,0.000293,25.178778,-0.6386,-0.162,8.07465,0.00000
588.00,8.07478,25.145514,0.000301,25.178722,-0.6385,-0.162,8.07478,0.00000
589.00,8.07453,25.145455,0.000304,25.178606,-0.6384,-0.162,8.07453,0.00000
590.00,8.07466,25.145451,0.000305,25.178500,-0.6383,-0.162,8.07466,0.00000
591.00,8.07542,25.145514,0.000308,25.178499,-0.6382,-0.162,8.07542,0.00000
592.00,8.07682,25.145618,0.000307,25.178626,-0.6381,-0.162,8.07682,0.00000
593.00,8.07813,25.145624,0.000307,25.178674,-0.6380,-0.162,8.07813,0.00000
594.00,8.07907,25.145657,0.000303,25.178689,-0.6379,-0.162,8.07907,0.00000
595.00,8.07862,25.145712,0.000301,25.178788,-0.6378,-0.162,8.07862,0.00000
596.00,8.07848,25.145705,0.000300,25.178725,-0.6377,-0.162,8.07848,0.00000
597.00,8.07887,25.145684,0.000296,25.178590,-0.6376,-0.162,8.07887,0.00000
598.00,8.07766,25.145731,0.000290,25.178516,-0.6375,-0.162,8.07766,0.00000
599.00,8.07630,25.145831,0.000290,25.178534,-0.6374,-0.161,8.07630,0.00000
600.00,8.07567,25.145900,0.000290,25.178551,-0.6374,-0.161,8.07567,0.00000
601.00,8.07599,25.145978,0.000287,25.178624,-0.6373,-0.161,8.07599,0.00000
602.00,8.07467,25.145996,0.000292,25.178720,-0.6373,-0.161,8.07467,0.00000
603.00,8.07336,25.146020,0.000296,25.178789,-0.6373,-0.161,8.07336,0.00000
604.00,8.07317,25.145985,0.000296,25.178743,-0.6372,-0.161,8.07317,0.00000
605.00,8.07395,25.146028,0.000297,25.178716,-0.6372,-0.161,8.07395,0.00000
606.00,8.07244,25.146062,0.000297,25.178695,-0.6372,-0.161,8.07244,0.00000
607.00,8.07296,25.146071,0.000297,25.178595,-0.6372,-0.161,8.07296,0.00000
608.00,8.07487,25.146122,0.000290,25.178582,-0.6372,-0.160,8.07487,0.00000
609.00,8.07643,25.146111,0.000291,25.178542,-0.6372,-0.160,8.07643,0.00000
610.00,8.07677,25.146040,0.000289,25.178460,-0.6373,-0.160,8.07677,0.00000
611.00,8.07829,25.146098,0.000290,25.178508,-0.6373,-0.160,8.07829,0.00000
612.00,8.07856,25.146133,0.000287,25.178525,-0.6373,-0.160,8.07856,0.00000
613.00,8.07920,25.146100,0.000291,25.178500,-0.6373,-0.160,8.07920,0.00000
614.00,8.07915,25.146192,0.000291,25.178564,-0.6373,-0.160,8.07915,0.00000
615.00,8.07976,25.146318,0.000294,25.178644,-0.6373,-0.160,8.07976,0.00000
616.00,8.07891,25.146302,0.000297,25.178601,-0.6373,-0.160,8.07891,0.00000
617.00,8.07909,25.146321,0.000295,25.178602,-0.6373,-0.160,8.07909,0.00000
618.00,8.07771,25.146454,0.000301,25.178674,-0.6373,-0.160,8.07771,0.00000
619.00,8.07647,25.146513,0.000308,25.178714,-0.6373,-0.160,8.07647,0.00000
620.00,8.07349,25.146554,0.000312,25.178739,-0.6373,-0.160,8.07349,0.00000
621.00,8.07246,25.146571,0.000313,25.178763,-0.6373,-0.160,8.07246,0.00000
622.00,8.07029,25.146631,0.000317,25.178831,-0.6373,-0.160,8.07029,0.00000
623.00,8.06966,25.146553,0.000311,25.178762,-0.6373,-0.160,8.06966,0.00000
624.00,8.07022,25.146554,0.000308,25.178747,-0.6372,-0.160,8.07022,0.00000
625.00,8.07203,25.146548,0.000301,25.178691,-0.6372,-0.160,8.07203,0.00000
626.00,8.07256,25.146597,0.000298,25.178660,-0.6371,-0.159,8.07256,0.00000
627.00,8.07407,25.146602,0.000298,25.178587,-0.6371,-0.159,8.07407,0.00000
628.00,8.07595,25.146695,0.000299,25.178646,-0.6370,-0.159,8.07595,0.00000
629.00,8.07605,25.146672,0.000298,25.178577,-0.6369,-0.159,8.07605,0.00000
630.00,8.07589,25.146738,0.000301,25.178576,-0.6369,-0.159,8.07589,0.00000
631.00,8.07633,25.146756,0.000308,25.178527,-0.6368,-0.159,8.07633,0.00000
632.00,8.07629,25.146850,0.000312,25.178611,-0.6367,-0.159,8.07629,0.00000
633.00,8.07533,25.146853,0.000313,25.178592,-0.6366,-0.159,8.07533,0.00000
634.00,8.07384,25.147012,0.000314,25.178693,-0.6365,-0.159,8.07384,0.00000
635.00,8.07267,25.146946,0.000317,25.178724,-0.6365,-0.159,8.07267,0.00000
636.00,8.07170,25.147026,0.000315,25.178848,-0.6364,-0.159,8.07170,0.00000
637.00,8.07076,25.146979,0.000312,25.178735,-0.6364,-0.159,8.07076,0.00000
638.00,8.06975,25.147030,0.000313,25.178674,-0.6364,-0.159,8.06975,0.00000
639.00,8.07071,25.147024,0.000318,25.178641,-0.6363,-0.159,8.07071,0.00000
640.00,8.07210,25.147060,0.000320,25.178568,-0.6363,-0.159,8.07210,0.00000
641.00,8.07318,25.147050,0.000319,25.178492,-0.6363,-0.159,8.07318,0.00000
642.00,8.07467,25.147136,0.000321,25.178567,-0.6363,-0.159,8.07467,0.00000
643.00,8.07673,25.147131,0.000320,25.178544,-0.6362,-0.159,8.07673,0.00000
644.00,8.07716,25.147179,0.000311,25.178625,-0.6362,-0.159,8.07716,0.00000
645.00,8.07700,25.147245,0.000303,25.178591,-0.6362,-0.158,8.07700,0.00000
646.00,8.07667,25.147297,0.000299,25.178578,-0.6362,-0.158,8.07667,0.00000
647.00,8.07635,25.147327,0.000296,25.178543,-0.6362,-0.158,8.07635,0.00000
648.00,8.07702,25.147410,0.000297,25.178628,-0.6362,-0.158,8.07702,0.00000
649.00,8.07716,25.147388,0.000305,25.178539,-0.6362,-0.158,8.07716,0.00000
650.00,8.07694,25.147465,0.000305,25.178632,-0.6361,-0.158,8.07694,0.00000
651.00,8.07807,25.147452,0.000311,25.178656,-0.6361,-0.158,8.07807,0.00000
652.00,8.07810,25.147474,0.000310,25.178717,-0.6361,-0.158,8.07810,0.00000
653.00,8.07625,25.147503,0.000308,25.178716,-0.6360,-0.158,8.07625,0.00000
654.00,8.07565,25.147538,0.000305,25.178739,-0.6360,-0.158,8.07565,0.00000
655.00,8.07581,25.147522,0.000301,25.178722,-0.6360,-0.158,8.07581,0.00000
656.00,8.07524,25.147633,0.000293,25.178737,-0.6360,-0.158,8.07524,0.00000
657.00,8.07510,25.147635,0.000295,25.178683,-0.6360,-0.158,8.07510,0.00000
658.00,8.07531,25.147680,0.000298,25.178705,-0.6360,-0.158,8.07531,0.00000
659.00,8.07608,25.147758,0.000298,25.178745,-0.6360,-0.157,8.07608,0.00000
660.00,8.07546,25.147810,0.000302,25.178749,-0.6360,-0.158,8.07546,0.00000
@4,1.0000,2.0, 660.034 
661.00,8.07450,25.147928,0.000304,25.178862,-0.6361,-0.158,8.07450,0.00000
662.00,8.06774,25.148012,0.000306,25.178951,-0.6361,-0.157,8.06774,0.00000
663.00,7.97082,25.148084,0.000305,25.178960,-0.6361,-0.157,7.97082,0.00000
664.00,7.73631,25.148084,0.000304,25.178912,-0.6360,-0.157,7.73631,0.00000
665.00,7.44868,25.148095,0.000304,25.178913,-0.6360,-0.157,7.44868,0.00000
666.00,7.18343,25.147950,0.000305,25.178790,-0.6360,-0.157,7.18343,0.00000
667.00,6.95402,25.147892,0.000305,25.178698,-0.6360,-0.157,6.95402,0.00000
668.00,6.83418,25.147892,0.000302,25.178710,-0.6360,-0.157,6.83418,0.00000
669.00,6.86509,25.147882,0.000306,25.178715,-0.6360,-0.157,6.86509,0.00000
670.00,6.96811,25.147971,0.000304,25.178774,-0.6360,-0.157,6.96811,0.00000
671.00,7.07037,25.148114,0.000305,25.178844,-0.6360,-0.157,7.07037,0.00000
672.00,7.16381,25.148172,0.000309,25.178833,-0.6360,-0.157,7.16381,0.00000
673.00,7.25601,25.148179,0.000313,25.178770,-0.6360,-0.157,7.25601,0.00000
674.00,7.35364,25.148281,0.000311,25.178757,-0.6360,-0.157,7.35364,0.00000
675.00,7.44716,25.148289,0.000314,25.178710,-0.6360,-0.157,7.44716,0.00000
676.00,7.52880,25.148244,0.000314,25.178607,-0.6359,-0.156,7.52880,0.00000
677.00,7.59859,25.148309,0.000314,25.178679,-0.6359,-0.156,7.59859,0.00000
678.00,7.65857,25.148320,0.000312,25.178672,-0.6359,-0.156,7.65857,0.00000
679.00,7.70664,25.148304,0.000309,25.178706,-0.6359,-0.156,7.70664,0.00000
680.00,7.74720,25.148347,0.000308,25.178744,-0.6359,-0.156,7.74720,0.00000
681.00,7.78232,25.148366,0.000309,25.178829,-0.6359,-0.156,7.78232,0.00000
682.00,7.81234,25.148390,0.000305,25.178771,-0.6359,-0.156,7.81234,0.00000
683.00,7.83908,25.148392,0.000304,25.178766,-0.6359,-0.156,7.83908,0.00000
684.00,7.86167,25.148504,0.000307,25.178815,-0.6358,-0.156,7.86167,0.00000
685.00,7.88066,25.148574,0.000307,25.178827,-0.6358,-0.156,7.88066,0.00000
686.00,7.89810,25.148639,0.000304,25.178813,-0.6357,-0.155,7.89810,0.00000
687.00,7.91427,25.148694,0.000303,25.178812,-0.6357,-0.155,7.91427,0.00000
688.00,7.92694,25.148762,0.000303,25.178838,-0.6356,-0.155,7.92694,0.00000
689.00,7.93961,25.148768,0.000305,25.178805,-0.6355,-0.155,7.93961,0.00000
690.00,7.95175,25.148789,0.000307,25.178816,-0.6355,-0.155,7.95175,0.00000
691.00,7.96292,25.148840,0.000312,25.178806,-0.6354,-0.155,7.96292,0.00000
692.00,7.97367,25.148893,0.000316,25.178859,-0.6354,-0.155,7.97367,0.00000
693.00,7.98448,25.148977,0.000313,25.178898,-0.6354,-0.155,7.98448,0.00000
694.00,7.99385,25.148971,0.000311,25.178844,-0.6354,-0.155,7.99385,0.00000
695.00,8.00248,25.148963,0.000315,25.178754,-0.6354,-0.155,8.00248,0.00000
696.00,8.01165,25.148958,0.000317,25.178730,-0.6354,-0.155,8.01165,0.00000
697.00,8.01853,25.148977,0.000314,25.178720,-0.6354,-0.155,8.01853,0.00000
698.00,8.02395,25.148996,0.000314,25.178787,-0.6354,-0.155,8.02395,0.00000
699.00,8.02850,25.149056,0.000318,25.178870,-0.6353,-0.155,8.02850,0.00000
700.00,8.03200,25.149061,0.000316,25.178908,-0.6354,-0.155,8.03200,0.00000
701.00,8.03461,25.149057,0.000309,25.178881,-0.6354,-0.154,8.03461,0.00000
702.00,8.03759,25.149024,0.000306,25.178836,-0.6354,-0.154,8.03759,0.00000
703.00,8.04119,25.149001,0.000304,25.178699,-0.6354,-0.154,8.04119,0.00000
704.00,8.04417,25.149023,0.000307,25.178656,-0.6355,-0.154,8.04417,0.00000
705.00,8.04674,25.149184,0.000305,25.178771,-0.6356,-0.154,8.04674,0.00000
706.00,8.04836,25.149246,0.000315,25.178831,-0.6356,-0.154,8.04836,0.00000
707.00,8.05101,25.149286,0.000317,25.178827,-0.6357,-0.154,8.05101,0.00000
708.00,8.05245,25.149353,0.000327,25.178898,-0.6357,-0.154,8.05245,0.00000
709.00,8.05462,25.149349,0.000326,25.178865,-0.6357,-0.154,8.05462,0.00000
710.00,8.05651,25.149239,0.000327,25.178751,-0.6358,-0.154,8.05651,0.00000
711.00,8.05691,25.149306,0.000323,25.178808,-0.6358,-0.154,8.05691,0.00000
712.00,8.05580,25.149320,0.000326,25.178831,-0.6358,-0.154,8.05580,0.00000
713.00,8.05695,25.149332,0.000322,25.178788,-0.6358,-0.154,8.05695,0.00000
714.00,8.05803,25.149378,0.000318,25.178791,-0.6359,-0.154,8.05803,0.00000
715.00,8.05857,25.149462,0.000320,25.178786,-0.6359,-0.154,8.05857,0.00000
716.00,8.06020,25.149451,0.000320,25.178717,-0.6359,-0.154,8.06020,0.00000
717.00,8.06262,25.149453,0.000320,25.178680,-0.6359,-0.154,8.06262,0.00000
718.00,8.06271,25.149525,0.000322,25.178695,-0.6359,-0.154,8.06271,0.00000
719.00,8.06241,25.149566,0.000320,25.178713,-0.6359,-0.154,8.06241,0.00000
720.00,8.06280,25.149615,0.000314,25.178730,-0.6360,-0.154,8.06280,0.00000
721.00,8.06390,25.149687,0.000315,25.178713,-0.6360,-0.154,8.06390,0.00000
722.00,8.06458,25.149869,0.000312,25.178830,-0.6360,-0.153,8.06458,0.00000
723.00,8.06515,25.149912,0.000311,25.178866,-0.6361,-0.153,8.06515,0.00000
724.00,8.06617,25.149903,0.000306,25.178855,-0.6361,-0.153,8.06617,0.00000
725.00,8.06720,25.149865,0.000306,25.178794,-0.6361,-0.153,8.06720,0.00000
726.00,8.06642,25.149905,0.000304,25.178822,-0.6361,-0.152,8.06642,0.00000
727.00,8.06613,25.149845,0.000299,25.178821,-0.6362,-0.152,8.06613,0.00000
728.00,8.06672,25.149838,0.000297,25.178773,-0.6362,-0.152,8.06672,0.00000
729.00,8.06639,25.149836,0.000305,25.178731,-0.6362,-0.152,8.06639,0.00000
730.00,8.06695,25.149861,0.000306,25.178798,-0.6362,-0.152,8.06695,0.00000
731.00,8.06683,25.149868,0.000308,25.178802,-0.6362,-0.152,8.06683,0.00000
732.00,8.06645,25.149941,0.000311,25.178770,-0.6362,-0.152,8.06645,0.00000
733.00,8.06670,25.149941,0.000313,25.178771,-0.6362,-0.152,8.06670,0.00000
734.00,8.06844,25.150004,0.000312,25.178796,-0.6362,-0.152,8.06844,0.00000
735.00,8.06931,25.150061,0.000309,25.178774,-0.6362,-0.152,8.06931,0.00000
736.00,8.07127,25.150090,0.000305,25.178786,-0.6362,-0.152,8.07127,0.00000
737.00,8.07164,25.150003,0.000306,25.178713,-0.6362,-0.152,8.07164,0.00000
738.00,8.07105,25.150017,0.000305,25.178734,-0.6362,-0.152,8.07105,0.00000
739.00,8.07033,25.150072,0.000301,25.178736,-0.6362,-0.152,8.07033,0.00000
740.00,8.06907,25.150078,0.000301,25.178734,-0.6362,-0.151,8.06907,0.00000
741.00,8.06871,25.150118,0.000301,25.178755,-0.6362,-0.151,8.06871,0.00000
742.00,8.07013,25.150276,0.000298,25.178867,-0.6362,-0.151,8.07013,0.00000
743.00,8.07132,25.150409,0.000296,25.178947,-0.6362,-0.151,8.07132,0.00000
744.00,8.07073,25.150375,0.000296,25.178885,-0.6361,-0.151,8.07073,0.00000
745.00,8.07094,25.150437,0.000296,25.178897,-0.6361,-0.151,8.07094,0.00000
746.00,8.06993,25.150410,0.000295,25.178791,-0.6361,-0.151,8.06993,0.00000
747.00,8.06953,25.150411,0.000298,25.178743,-0.6361,-0.151,8.06953,0.00000
748.00,8.06853,25.150454,0.000300,25.178704,-0.6361,-0.151,8.06853,0.00000
749.00,8.06942,25.150494,0.000300,25.178731,-0.6361,-0.151,8.06942,0.00000
750.00,8.06988,25.150443,0.000308,25.178653,-0.6360,-0.151,8.06988,0.00000
751.00,8.07113,25.150484,0.000311,25.178740,-0.6360,-0.151,8.07113,0.00000
752.00,8.07033,25.150506,0.000309,25.178703,-0.6360,-0.151,8.07033,0.00000
753.00,8.07178,25.150452,0.000307,25.178675,-0.6360,-0.151,8.07178,0.00000
754.00,8.07159,25.150569,0.000311,25.178795,-0.6359,-0.151,8.07159,0.00000
755.00,8.07105,25.150661,0.000313,25.178866,-0.6359,-0.151,8.07105,0.00000
756.00,8.06980,25.150717,0.000310,25.178846,-0.6359,-0.151,8.06980,0.00000
757.00,8.06919,25.150715,0.000319,25.178849,-0.6359,-0.151,8.06919,0.00000
758.00,8.06819,25.150708,0.000315,25.178787,-0.6358,-0.151,8.06819,0.00000
759.00,8.06690,25.150687,0.000313,25.178700,-0.6358,-0.151,8.06690,0.00000
760.00,8.06690,25.150713,0.000299,25.178671,-0.6358,-0.150,8.06690,0.00000
761.00,8.06771,25.150787,0.000302,25.178731,-0.6357,-0.150,8.06771,0.00000
762.00,8.06871,25.150818,0.000295,25.178714,-0.6357,-0.150,8.06871,0.00000
763.00,8.06881,25.150879,0.000299,25.178753,-0.6357,-0.150,8.06881,0.00000
764.00,8.06983,25.150797,0.000296,25.178689,-0.6357,-0.150,8.06983,0.00000
765.00,8.07028,25.150802,0.000300,25.178664,-0.6357,-0.150,8.07028,0.00000
766.00,8.07069,25.150760,0.000296,25.178572,-0.6357,-0.150,8.07069,0.00000
767.00,8.07056,25.150829,0.000299,25.178633,-0.6356,-0.150,8.07056,0.00000
768.00,8.07111,25.150888,0.000299,25.178589,-0.6356,-0.150,8.07111,0.00000
769.00,8.07089,25.151054,0.000303,25.178687,-0.6356,-0.150,8.07089,0.00000
770.00,8.07020,25.151110,0.000305,25.178739,-0.6355,-0.149,8.07020,0.00000
771.00,8.06998,25.151123,0.000313,25.178723,-0.6355,-0.150,8.06998,0.00000
772.00,8.07001,25.151128,0.000306,25.178674,-0.6355,-0.149,8.07001,0.00000
773.00,8.06976,25.151189,0.000307,25.178750,-0.6354,-0.149,8.06976,0.00000
774.00,8.07050,25.151253,0.000307,25.178739,-0.6354,-0.149,8.07050,0.00000
775.00,8.07212,25.151252,0.000306,25.178689,-0.6353,-0.149,8.07212,0.00000
776.00,8.07245,25.151307,0.000302,25.178728,-0.6353,-0.149,8.07245,0.00000
777.00,8.07274,25.151347,0.000306,25.178756,-0.6353,-0.149,8.07274,0.00000
778.00,8.07291,25.151314,0.000306,25.178716,-0.6352,-0.149,8.07291,0.00000
779.00,8.07192,25.151281,0.000304,25.178674,-0.6352,-0.149,8.07192,0.00000
780.00,8.07081,25.151340,0.000305,25.178699,-0.6352,-0.149,8.07081,0.00000
781.00,8.07154,25.151436,0.000302,25.178709,-0.6351,-0.149,8.07154,0.00000
782.00,8.07129,25.151448,0.000304,25.178652,-0.6351,-0.149,8.07129,0.00000
783.00,8.07065,25.151495,0.000302,25.178627,-0.6351,-0.149,8.07065,0.00000
784.00,8.07118,25.151527,0.000301,25.178607,-0.6351,-0.149,8.07118,0.00000
785.00,8.07143,25.151571,0.000303,25.178630,-0.6350,-0.149,8.07143,0.00000
786.00,8.07033,25.151527,0.000304,25.178586,-0.6350,-0.149,8.07033,0.00000
787.00,8.07018,25.151602,0.000298,25.178648,-0.6349,-0.149,8.07018,0.00000
788.00,8.07041,25.151637,0.000305,25.178651,-0.6349,-0.149,8.07041,0.00000
789.00,8.07048,25.151703,0.000306,25.178690,-0.6349,-0.148,8.07048,0.00000
790.00,8.07072,25.151741,0.000302,25.178711,-0.6348,-0.148,8.07072,0.00000
791.00,8.07036,25.151771,0.000308,25.178706,-0.6348,-0.148,8.07036,0.00000
792.00,8.06994,25.151870,0.000311,25.178742,-0.6348,-0.148,8.06994,0.00000
793.00,8.07034,25.151876,0.000303,25.178751,-0.6348,-0.148,8.07034,0.00000
794.00,8.07085,25.151814,0.000295,25.178660,-0.6348,-0.148,8.07085,0.00000
795.00,8.07007,25.151889,0.000301,25.178618,-0.6348,-0.148,8.07007,0.00000
796.00,8.06968,25.151978,0.000295,25.178649,-0.6347,-0.148,8.06968,0.00000
797.00,8.07084,25.151872,0.000293,25.178563,-0.6347,-0.148,8.07084,0.00000
798.00,8.07047,25.151933,0.000291,25.178563,-0.6347,-0.147,8.07047,0.00000
799.00,8.06964,25.152044,0.000297,25.178669,-0.6347,-0.147,8.06964,0.00000
800.00,8.06851,25.151963,0.000293,25.178638,-0.6347,-0.147,8.06851,0.00000
801.00,8.06943,25.151985,0.000294,25.178672,-0.6347,-0.147,8.06943,0.00000
802.00,8.06958,25.151939,0.000296,25.178590,-0.6346,-0.147,8.06958,0.00000
803.00,8.06968,25.151926,0.000300,25.178546,-0.6346,-0.147,8.06968,0.00000
804.00,8.07020,25.151942,0.000301,25.178506,-0.6346,-0.147,8.07020,0.00000
805.00,8.07151,25.152083,0.000300,25.178587,-0.6346,-0.147,8.07151,0.00000
806.00,8.07218,25.152079,0.000297,25.178490,-0.6346,-0.147,8.07218,0.00000
807.00,8.07177,25.152253,0.000296,25.178559,-0.6345,-0.147,8.07177,0.00000
808.00,8.07261,25.152324,0.000294,25.178566,-0.6345,-0.147,8.07261,0.00000
809.00,8.07229,25.152371,0.000292,25.178595,-0.6345,-0.146,8.07229,0.00000
810.00,8.07201,25.152378,0.000293,25.178560,-0.6344,-0.146,8.07201,0.00000
811.00,8.07119,25.152466,0.000297,25.178611,-0.6344,-0.146,8.07119,0.00000
812.00,8.07117,25.152398,0.000295,25.178554,-0.6344,-0.146,8.07117,0.00000
813.00,8.07013,25.152413,0.000300,25.178557,-0.6343,-0.146,8.07013,0.00000
814.00,8.07043,25.152424,0.000303,25.178543,-0.6343,-0.146,8.07043,0.00000
815.00,8.06990,25.152415,0.000309,25.178557,-0.6342,-0.147,8.06990,0.00000
816.00,8.07031,25.152394,0.000312,25.178575,-0.6342,-0.147,8.07031,0.00000
817.00,8.07104,25.152450,0.000318,25.178648,-0.6342,-0.147,8.07104,0.00000
818.00,8.07207,25.152460,0.000315,25.178684,-0.6341,-0.147,8.07207,0.00000
819.00,8.07177,25.152447,0.000307,25.178689,-0.6341,-0.147,8.07177,0.00000
820.00,8.07237,25.152487,0.000306,25.178710,-0.6341,-0.146,8.07237,0.00000
821.00,8.07239,25.152545,0.000300,25.178664,-0.6341,-0.146,8.07239,0.00000
822.00,8.07173,25.152634,0.000299,25.178654,-0.6340,-0.146,8.07173,0.00000
823.00,8.06982,25.152743,0.000301,25.178752,-0.6340,-0.146,8.06982,0.00000
824.00,8.06911,25.152801,0.000309,25.178791,-0.6340,-0.146,8.06911,0.00000
825.00,8.06885,25.152832,0.000306,25.178754,-0.6339,-0.146,8.06885,0.00000
826.00,8.06770,25.152838,0.000307,25.178775,-0.6339,-0.146,8.06770,0.00000
827.00,8.06746,25.152864,0.000304,25.178867,-0.6339,-0.146,8.06746,0.00000
828.00,8.06788,25.152839,0.000300,25.178802,-0.6339,-0.146,8.06788,0.00000
829.00,8.06905,25.152865,0.000295,25.178758,-0.6338,-0.146,8.06905,0.00000
830.00,8.06987,25.152873,0.000295,25.178734,-0.6338,-0.146,8.06987,0.00000
831.00,8.07079,25.152879,0.000291,25.178750,-0.6338,-0.145,8.07079,0.00000
832.00,8.07116,25.152912,0.000291,25.178696,-0.6337,-0.145,8.07116,0.00000
833.00,8.07151,25.152966,0.000295,25.178640,-0.6337,-0.145,8.07151,0.00000
834.00,8.07058,25.153054,0.000299,25.178678,-0.6336,-0.145,8.07058,0.00000
835.00,8.06985,25.153097,0.000292,25.178682,-0.6336,-0.145,8.06985,0.00000
836.00,8.07048,25.153174,0.000298,25.178706,-0.6335,-0.145,8.07048,0.00000
837.00,8.07076,25.153212,0.000299,25.178738,-0.6335,-0.145,8.07076,0.00000
838.00,8.07152,25.153187,0.000297,25.178737,-0.6334,-0.145,8.07152,0.00000
839.00,8.07201,25.153187,0.000290,25.178721,-0.6334,-0.145,8.07201,0.00000
840.00,8.07265,25.153225,0.000294,25.178744,-0.6333,-0.145,8.07265,0.00000
@5,1.0000,2.0, 840.021999999997 
841.00,8.07196,25.153194,0.000292,25.178685,-0.6333,-0.145,8.07196,0.00000
842.00,8.07090,25.153169,0.000294,25.178685,-0.6333,-0.145,8.07090,0.00000
843.00,8.01482,25.153224,0.000289,25.178784,-0.6332,-0.144,8.01482,0.00000
844.00,7.83139,25.153229,0.000293,25.178841,-0.6332,-0.144,7.83139,0.00000
845.00,7.56568,25.153238,0.000296,25.178871,-0.6332,-0.144,7.56568,0.00000
846.00,7.30962,25.153326,0.000295,25.178984,-0.6332,-0.144,7.30962,0.00000
847.00,7.08166,25.153381,0.000290,25.178962,-0.6331,-0.144,7.08166,0.00000
848.00,6.92760,25.153402,0.000295,25.178886,-0.6331,-0.144,6.92760,0.00000
849.00,6.91033,25.153393,0.000301,25.178760,-0.6332,-0.144,6.91033,0.00000
850.00,6.98785,25.153428,0.000300,25.178745,-0.6332,-0.144,6.98785,0.00000
851.00,7.07488,25.153362,0.000299,25.178621,-0.6332,-0.144,7.07488,0.00000
852.00,7.15699,25.153413,0.000305,25.178618,-0.6332,-0.144,7.15699,0.00000
853.00,7.24134,25.153529,0.000305,25.178699,-0.6332,-0.144,7.24134,0.00000
854.00,7.33246,25.153675,0.000303,25.178793,-0.6333,-0.144,7.33246,0.00000
855.00,7.42484,25.153774,0.000306,25.178792,-0.6333,-0.144,7.42484,0.00000
856.00,7.50932,25.153915,0.000306,25.178928,-0.6333,-0.144,7.50932,0.00000
857.00,7.57954,25.153896,0.000302,25.178938,-0.6334,-0.143,7.57954,0.00000
858.00,7.63641,25.153841,0.000301,25.178868,-0.6334,-0.143,7.63641,0.00000
859.00,7.68447,25.153719,0.000300,25.178806,-0.6334,-0.143,7.68447,0.00000
860.00,7.72533,25.153697,0.000294,25.178816,-0.6334,-0.143,7.72533,0.00000
861.00,7.76027,25.153684,0.000293,25.178734,-0.6334,-0.143,7.76027,0.00000
862.00,7.79264,25.153706,0.000295,25.178714,-0.6334,-0.143,7.79264,0.00000
863.00,7.82125,25.153815,0.000294,25.178720,-0.6334,-0.143,7.82125,0.00000
864.00,7.84689,25.154006,0.000297,25.178764,-0.6334,-0.143,7.84689,0.00000
865.00,7.86895,25.154068,0.000303,25.178722,-0.6334,-0.143,7.86895,0.00000
866.00,7.88893,25.154118,0.000306,25.178742,-0.6333,-0.143,7.88893,0.00000
867.00,7.90534,25.154255,0.000306,25.178813,-0.6332,-0.143,7.90534,0.00000
868.00,7.91906,25.154217,0.000303,25.178753,-0.6332,-0.143,7.91906,0.00000
869.00,7.93099,25.154221,0.000300,25.178775,-0.6332,-0.143,7.93099,0.00000
870.00,7.94077,25.154235,0.000297,25.178812,-0.6331,-0.142,7.94077,0.00000
871.00,7.95009,25.154278,0.000300,25.178823,-0.6331,-0.142,7.95009,0.00000
872.00,7.95920,25.154291,0.000300,25.178815,-0.6330,-0.142,7.95920,0.00000
873.00,7.96878,25.154380,0.000306,25.178925,-0.6330,-0.142,7.96878,0.00000
874.00,7.97792,25.154404,0.000307,25.178910,-0.6329,-0.142,7.97792,0.00000
875.00,7.98818,25.154396,0.000307,25.178860,-0.6329,-0.142,7.98818,0.00000
876.00,7.99590,25.154448,0.000303,25.178850,-0.6329,-0.142,7.99590,0.00000
877.00,8.00328,25.154463,0.000303,25.178755,-0.6328,-0.142,8.00328,0.00000
878.00,8.00930,25.154483,0.000299,25.178738,-0.6328,-0.142,8.00930,0.00000
879.00,8.01468,25.154521,0.000301,25.178736,-0.6328,-0.142,8.01468,0.00000
880.00,8.01881,25.154587,0.000301,25.178840,-0.6328,-0.142,8.01881,0.00000
881.00,8.02364,25.154569,0.000300,25.178867,-0.6328,-0.142,8.02364,0.00000
882.00,8.02772,25.154576,0.000301,25.178928,-0.6327,-0.142,8.02772,0.00000
883.00,8.03149,25.154623,0.000306,25.178975,-0.6327,-0.142,8.03149,0.00000
884.00,8.03510,25.154637,0.000305,25.178983,-0.6327,-0.142,8.03510,0.00000
885.00,8.03749,25.154687,0.000307,25.178968,-0.6326,-0.142,8.03749,0.00000
886.00,8.03911,25.154760,0.000309,25.178946,-0.6326,-0.142,8.03911,0.00000
887.00,8.04076,25.154737,0.000305,25.178880,-0.6327,-0.141,8.04076,0.00000
888.00,8.04331,25.154753,0.000303,25.178809,-0.6327,-0.141,8.04331,0.00000
889.00,8.04508,25.154847,0.000299,25.178857,-0.6327,-0.141,8.04508,0.00000
890.00,8.04698,25.154834,0.000294,25.178802,-0.6327,-0.141,8.04698,0.00000
891.00,8.04921,25.154809,0.000288,25.178772,-0.6327,-0.141,8.04921,0.00000
892.00,8.05164,25.154857,0.000293,25.178799,-0.6327,-0.141,8.05164,0.00000
893.00,8.05244,25.154813,0.000293,25.178780,-0.6327,-0.141,8.05244,0.00000
894.00,8.05318,25.154687,0.000293,25.178733,-0.6327,-0.141,8.05318,0.00000
895.00,8.05498,25.154691,0.000299,25.178730,-0.6327,-0.141,8.05498,0.00000
896.00,8.05644,25.154741,0.000309,25.178759,-0.6327,-0.141,8.05644,0.00000
897.00,8.05692,25.154742,0.000307,25.178777,-0.6327,-0.141,8.05692,0.00000
898.00,8.05777,25.154768,0.000308,25.178793,-0.6327,-0.141,8.05777,0.00000
899.00,8.05927,25.154888,0.000310,25.178853,-0.6327,-0.141,8.05927,0.00000
900.00,8.05934,25.154938,0.000305,25.178859,-0.6326,-0.141,8.05934,0.00000
901.00,8.05900,25.154911,0.000300,25.178818,-0.6326,-0.140,8.05900,0.00000
902.00,8.05872,25.155026,0.000303,25.178904,-0.6326,-0.141,8.05872,0.00000
903.00,8.05882,25.155157,0.000304,25.178984,-0.6325,-0.141,8.05882,0.00000
904.00,8.05813,25.155153,0.000304,25.178887,-0.6325,-0.140,8.05813,0.00000
905.00,8.05886,25.155132,0.000303,25.178810,-0.6324,-0.140,8.05886,0.00000
906.00,8.06013,25.155191,0.000305,25.178814,-0.6324,-0.140,8.06013,0.00000
907.00,8.06108,25.155201,0.000302,25.178730,-0.6323,-0.140,8.06108,0.00000
908.00,8.06187,25.155131,0.000305,25.178627,-0.6322,-0.140,8.06187,0.00000
909.00,8.06272,25.155211,0.000303,25.178700,-0.6322,-0.140,8.06272,0.00000
910.00,8.06284,25.155332,0.000306,25.178826,-0.6322,-0.140,8.06284,0.00000
911.00,8.06286,25.155406,0.000303,25.178918,-0.6321,-0.140,8.06286,0.00000
912.00,8.06268,25.155399,0.000298,25.178895,-0.6321,-0.140,8.06268,0.00000
913.00,8.06213,25.155389,0.000296,25.178817,-0.6321,-0.139,8.06213,0.00000
914.00,8.06232,25.155421,0.000295,25.178790,-0.6320,-0.139,8.06232,0.00000
915.00,8.06270,25.155374,0.000296,25.178702,-0.6320,-0.139,8.06270,0.00000
916.00,8.06312,25.155370,0.000298,25.178609,-0.6319,-0.139,8.06312,0.00000
917.00,8.06266,25.155413,0.000305,25.178648,-0.6319,-0.139,8.06266,0.00000
918.00,8.06301,25.155544,0.000300,25.178742,-0.6318,-0.139,8.06301,0.00000
919.00,8.06329,25.155511,0.000306,25.178656,-0.6318,-0.139,8.06329,0.00000
920.00,8.06309,25.155661,0.000308,25.178769,-0.6318,-0.139,8.06309,0.00000
921.00,8.06222,25.155662,0.000307,25.178779,-0.6317,-0.139,8.06222,0.00000
922.00,8.06290,25.155703,0.000303,25.178794,-0.6317,-0.139,8.06290,0.00000
923.00,8.06293,25.155779,0.000303,25.178931,-0.6317,-0.139,8.06293,0.00000
924.00,8.06305,25.155815,0.000298,25.179035,-0.6316,-0.139,8.06305,0.00000
925.00,8.06332,25.155731,0.000294,25.178943,-0.6316,-0.139,8.06332,0.00000
926.00,8.06451,25.155759,0.000296,25.178859,-0.6316,-0.139,8.06451,0.00000
927.00,8.06439,25.155775,0.000293,25.178742,-0.6315,-0.139,8.06439,0.00000
928.00,8.06484,25.155771,0.000299,25.178622,-0.6315,-0.139,8.06484,0.00000
929.00,8.06489,25.155868,0.000292,25.178641,-0.6314,-0.138,8.06489,0.00000
930.00,8.06573,25.155996,0.000293,25.178661,-0.6314,-0.138,8.06573,0.00000
931.00,8.06545,25.156015,0.000289,25.178704,-0.6313,-0.138,8.06545,0.00000
932.00,8.06581,25.156066,0.000296,25.178830,-0.6313,-0.138,8.06581,0.00000
933.00,8.06573,25.156035,0.000299,25.178856,-0.6313,-0.138,8.06573,0.00000
934.00,8.06416,25.156032,0.000303,25.178856,-0.6313,-0.138,8.06416,0.00000
935.00,8.06129,25.156026,0.000303,25.178864,-0.6312,-0.138,8.06129,0.00000
936.00,8.06139,25.156136,0.000301,25.178941,-0.6312,-0.138,8.06139,0.00000
937.00,8.06135,25.156164,0.000297,25.178894,-0.6311,-0.138,8.06135,0.00000
938.00,8.06209,25.156247,0.000292,25.178933,-0.6311,-0.137,8.06209,0.00000
939.00,8.06389,25.156219,0.000294,25.178895,-0.6311,-0.137,8.06389,0.00000
940.00,8.06549,25.156174,0.000299,25.178887,-0.6311,-0.137,8.06549,0.00000
941.00,8.06440,25.156147,0.000304,25.178847,-0.6310,-0.138,8.06440,0.00000
942.00,8.06333,25.156160,0.000303,25.178832,-0.6310,-0.137,8.06333,0.00000
943.00,8.06230,25.156097,0.000302,25.178760,-0.6310,-0.137,8.06230,0.00000
944.00,8.06089,25.156184,0.000304,25.178769,-0.6310,-0.137,8.06089,0.00000
945.00,8.05987,25.156242,0.000299,25.178737,-0.6310,-0.137,8.05987,0.00000
946.00,8.06030,25.156334,0.000302,25.178760,-0.6310,-0.137,8.06030,0.00000
947.00,8.06174,25.156457,0.000303,25.178823,-0.6310,-0.137,8.06174,0.00000
948.00,8.06348,25.156528,0.000307,25.178786,-0.6310,-0.137,8.06348,0.00000
949.00,8.06416,25.156532,0.000301,25.178741,-0.6310,-0.137,8.06416,0.00000
950.00,8.06599,25.156524,0.000298,25.178728,-0.6310,-0.137,8.06599,0.00000
951.00,8.06649,25.156541,0.000293,25.178712,-0.6310,-0.137,8.06649,0.00000
952.00,8.06683,25.156504,0.000296,25.178685,-0.6310,-0.137,8.06683,0.00000
953.00,8.06579,25.156568,0.000297,25.178770,-0.6310,-0.136,8.06579,0.00000
954.00,8.06627,25.156627,0.000300,25.178890,-0.6310,-0.137,8.06627,0.00000
955.00,8.06626,25.156692,0.000299,25.178965,-0.6310,-0.136,8.06626,0.00000
956.00,8.06645,25.156748,0.000302,25.179026,-0.6311,-0.137,8.06645,0.00000
957.00,8.06596,25.156794,0.000304,25.179036,-0.6311,-0.137,8.06596,0.00000
958.00,8.06594,25.156795,0.000302,25.178954,-0.6312,-0.136,8.06594,0.00000
959.00,8.06533,25.156870,0.000297,25.178921,-0.6312,-0.136,8.06533,0.00000
960.00,8.06401,25.156958,0.000299,25.178879,-0.6313,-0.136,8.06401,0.00000
961.00,8.06336,25.156979,0.000293,25.178840,-0.6313,-0.136,8.06336,0.00000
962.00,8.06321,25.156990,0.000290,25.178810,-0.6313,-0.136,8.06321,0.00000
963.00,8.06386,25.157042,0.000285,25.178849,-0.6314,-0.136,8.06386,0.00000
964.00,8.06446,25.156983,0.000290,25.178825,-0.6314,-0.136,8.06446,0.00000
965.00,8.06446,25.156968,0.000290,25.178866,-0.6315,-0.135,8.06446,0.00000
966.00,8.06408,25.157004,0.000295,25.178892,-0.6315,-0.135,8.06408,0.00000
967.00,8.06436,25.156960,0.000292,25.178891,-0.6315,-0.135,8.06436,0.00000
968.00,8.06387,25.157008,0.000293,25.178934,-0.6316,-0.135,8.06387,0.00000
969.00,8.06382,25.157027,0.000296,25.178835,-0.6316,-0.135,8.06382,0.00000
970.00,8.06453,25.157019,0.000296,25.178743,-0.6317,-0.135,8.06453,0.00000
971.00,8.06514,25.157007,0.000298,25.178710,-0.6317,-0.135,8.06514,0.00000
972.00,8.06506,25.157117,0.000300,25.178762,-0.6318,-0.135,8.06506,0.00000
973.00,8.06435,25.157078,0.000295,25.178624,-0.6318,-0.135,8.06435,0.00000
974.00,8.06384,25.157122,0.000291,25.178615,-0.6318,-0.135,8.06384,0.00000
975.00,8.06412,25.157215,0.000293,25.178649,-0.6319,-0.135,8.06412,0.00000
976.00,8.06419,25.157229,0.000290,25.178625,-0.6319,-0.134,8.06419,0.00000
977.00,8.06429,25.157292,0.000292,25.178639,-0.6319,-0.134,8.06429,0.00000
978.00,8.06354,25.157380,0.000300,25.178785,-0.6320,-0.135,8.06354,0.00000
979.00,8.06317,25.157403,0.000302,25.178792,-0.6320,-0.135,8.06317,0.00000
980.00,8.06168,25.157420,0.000299,25.178789,-0.6320,-0.135,8.06168,0.00000
981.00,8.06149,25.157526,0.000302,25.178847,-0.6320,-0.134,8.06149,0.00000
982.00,8.06087,25.157516,0.000303,25.178821,-0.6321,-0.134,8.06087,0.00000
983.00,8.06186,25.157539,0.000301,25.178793,-0.6321,-0.134,8.06186,0.00000
984.00,8.06244,25.157574,0.000305,25.178831,-0.6321,-0.134,8.06244,0.00000
985.00,8.06342,25.157574,0.000310,25.178797,-0.6322,-0.134,8.06342,0.00000
986.00,8.06339,25.157562,0.000309,25.178794,-0.6322,-0.134,8.06339,0.00000
987.00,8.06356,25.157594,0.000309,25.178760,-0.6322,-0.134,8.06356,0.00000
988.00,8.06372,25.157650,0.000310,25.178718,-0.6322,-0.134,8.06372,0.00000
989.00,8.06473,25.157727,0.000311,25.178749,-0.6322,-0.134,8.06473,0.00000
990.00,8.06552,25.157790,0.000306,25.178816,-0.6322,-0.134,8.06552,0.00000
991.00,8.06575,25.157817,0.000307,25.178777,-0.6322,-0.134,8.06575,0.00000
992.00,8.06665,25.157866,0.000302,25.178846,-0.6322,-0.134,8.06665,0.00000
993.00,8.06589,25.157864,0.000303,25.178847,-0.6322,-0.134,8.06589,0.00000
994.00,8.06436,25.157883,0.000305,25.178888,-0.6322,-0.134,8.06436,0.00000
995.00,8.06399,25.157955,0.000305,25.178923,-0.6321,-0.134,8.06399,0.00000
996.00,8.06464,25.157971,0.000304,25.178912,-0.6321,-0.134,8.06464,0.00000
997.00,8.06450,25.158007,0.000303,25.178866,-0.6321,-0.134,8.06450,0.00000
998.00,8.06579,25.158049,0.000298,25.178927,-0.6320,-0.133,8.06579,0.00000
999.00,8.06673,25.158098,0.000294,25.178919,-0.6320,-0.133,8.06673,0.00000
1000.00,8.06702,25.158041,0.000295,25.178840,-0.6320,-0.133,8.06702,0.00000
1001.00,8.06698,25.158072,0.000299,25.178859,-0.6320,-0.133,8.06698,0.00000
1002.00,8.06699,25.158034,0.000303,25.178828,-0.6320,-0.133,8.06699,0.00000
1003.00,8.06685,25.158012,0.000307,25.178763,-0.6319,-0.133,8.06685,0.00000
1004.00,8.06768,25.158031,0.000304,25.178730,-0.6319,-0.133,8.06768,0.00000
1005.00,8.06791,25.158105,0.000301,25.178765,-0.6319,-0.133,8.06791,0.00000
1006.00,8.06674,25.158102,0.000296,25.178707,-0.6319,-0.133,8.06674,0.00000
1007.00,8.06672,25.158142,0.000292,25.178745,-0.6320,-0.132,8.06672,0.00000
1008.00,8.06553,25.158212,0.000290,25.178850,-0.6320,-0.132,8.06553,0.00000
1009.00,8.06493,25.158181,0.000296,25.178883,-0.6321,-0.132,8.06493,0.00000
1010.00,8.06479,25.158189,0.000301,25.178938,-0.6321,-0.132,8.06479,0.00000
1011.00,8.06654,25.158258,0.000303,25.178997,-0.6322,-0.132,8.06654,0.00000
1012.00,8.06637,25.158285,0.000309,25.178913,-0.6322,-0.132,8.06637,0.00000
1013.00,8.06766,25.158309,0.000308,25.178846,-0.6323,-0.133,8.06766,0.00000
1014.00,8.06773,25.158412,0.000303,25.178817,-0.6324,-0.132,8.06773,0.00000
1015.00,8.06753,25.158445,0.000297,25.178739,-0.6325,-0.132,8.06753,0.00000
1016.00,8.06721,25.158489,0.000296,25.178805,-0.6325,-0.132,8.06721,0.00000
1017.00,8.06685,25.158614,0.000293,25.178888,-0.6326,-0.132,8.06685,0.00000
1018.00,8.06661,25.158638,0.000291,25.178865,-0.6327,-0.132,8.06661,0.00000
1019.00,8.06599,25.158599,0.000291,25.178853,-0.6327,-0.132,8.06599,0.00000
1020.00,8.06598,25.158663,0.000294,25.178875,-0.6328,-0.132,8.06598,0.00000
@6,1.0000,2.0, 1020.079 
1021.00,8.06518,25.158650,0.000291,25.178789,-0.6329,-0.132,8.06518,0.00000
1022.00,8.06683,25.158595,0.000290,25.178808,-0.6329,-0.132,8.06683,0.00000
1023.00,8.03342,25.158684,0.000290,25.178918,-0.6330,-0.131,8.03342,0.00000
1024.00,7.88851,25.158703,0.000292,25.178917,-0.6331,-0.131,7.88851,0.00000
1025.00,7.64999,25.158659,0.000293,25.178908,-0.6331,-0.131,7.64999,0.00000
1026.00,7.40974,25.158688,0.000297,25.178981,-0.6332,-0.131,7.40974,0.00000
1027.00,7.19168,25.158757,0.000297,25.179011,-0.6332,-0.131,7.19168,0.00000
1028.00,7.02628,25.158780,0.000300,25.178957,-0.6332,-0.131,7.02628,0.00000
1029.00,6.98071,25.158817,0.000302,25.178917,-0.6333,-0.131,6.98071,0.00000
1030.00,7.03624,25.158918,0.000303,25.178938,-0.6333,-0.131,7.03624,0.00000
1031.00,7.11000,25.158966,0.000305,25.178878,-0.6333,-0.131,7.11000,0.00000
1032.00,7.18107,25.159010,0.000309,25.178819,-0.6333,-0.131,7.18107,0.00000
1033.00,7.25474,25.159006,0.000307,25.178764,-0.6334,-0.131,7.25474,0.00000
1034.00,7.33701,25.159110,0.000303,25.178796,-0.6334,-0.131,7.33701,0.00000
1035.00,7.42518,25.159201,0.000301,25.178852,-0.6334,-0.131,7.42518,0.00000
1036.00,7.50729,25.159259,0.000299,25.178815,-0.6334,-0.131,7.50729,0.00000
1037.00,7.57658,25.159213,0.000293,25.178757,-0.6334,-0.131,7.57658,0.00000
1038.00,7.63354,25.159231,0.000290,25.178725,-0.6335,-0.130,7.63354,0.00000
1039.00,7.68037,25.159251,0.000286,25.178765,-0.6335,-0.130,7.68037,0.00000
1040.00,7.72065,25.159217,0.000288,25.178685,-0.6335,-0.130,7.72065,0.00000
1041.00,7.75613,25.159220,0.000279,25.178683,-0.6335,-0.130,7.75613,0.00000
1042.00,7.78713,25.159248,0.000273,25.178665,-0.6336,-0.130,7.78713,0.00000
1043.00,7.81483,25.159243,0.000272,25.178644,-0.6336,-0.130,7.81483,0.00000
1044.00,7.83949,25.159223,0.000274,25.178530,-0.6337,-0.130,7.83949,0.00000
1045.00,7.85970,25.159234,0.000270,25.178492,-0.6337,-0.129,7.85970,0.00000
1046.00,7.87781,25.159277,0.000272,25.178489,-0.6337,-0.129,7.87781,0.00000
1047.00,7.89413,25.159365,0.000275,25.178551,-0.6337,-0.129,7.89413,0.00000
1048.00,7.90840,25.159454,0.000277,25.178567,-0.6338,-0.129,7.90840,0.00000
1049.00,7.92044,25.159462,0.000278,25.178582,-0.6338,-0.129,7.92044,0.00000
1050.00,7.93185,25.159563,0.000283,25.178655,-0.6338,-0.129,7.93185,0.00000
1051.00,7.94238,25.159605,0.000290,25.178670,-0.6338,-0.129,7.94238,0.00000
1052.00,7.95253,25.159644,0.000292,25.178653,-0.6338,-0.129,7.95253,0.00000
1053.00,7.96215,25.159598,0.000292,25.178662,-0.6338,-0.129,7.96215,0.00000
1054.00,7.97229,25.159660,0.000298,25.178691,-0.6338,-0.130,7.97229,0.00000
1055.00,7.98151,25.159610,0.000297,25.178681,-0.6338,-0.129,7.98151,0.00000
1056.00,7.98943,25.159658,0.000293,25.178721,-0.6338,-0.129,7.98943,0.00000
1057.00,7.99751,25.159648,0.000297,25.178669,-0.6338,-0.129,7.99751,0.00000
1058.00,8.00331,25.159730,0.000296,25.178640,-0.6338,-0.129,8.00331,0.00000
1059.00,8.00810,25.159720,0.000290,25.178605,-0.6338,-0.129,8.00810,0.00000
1060.00,8.01246,25.159789,0.000291,25.178587,-0.6338,-0.129,8.01246,0.00000
1061.00,8.01703,25.159762,0.000291,25.178481,-0.6337,-0.129,8.01703,0.00000
1062.00,8.02067,25.159823,0.000291,25.178531,-0.6337,-0.129,8.02067,0.00000
1063.00,8.02506,25.159863,0.000292,25.178587,-0.6337,-0.129,8.02506,0.00000
1064.00,8.02937,25.159918,0.000297,25.178614,-0.6337,-0.129,8.02937,0.00000
1065.00,8.03312,25.159921,0.000291,25.178562,-0.6336,-0.128,8.03312,0.00000
1066.00,8.03495,25.159982,0.000286,25.178666,-0.6336,-0.128,8.03495,0.00000
1067.00,8.03633,25.159992,0.000288,25.178683,-0.6336,-0.128,8.03633,0.00000
1068.00,8.03752,25.159999,0.000289,25.178655,-0.6336,-0.128,8.03752,0.00000
1069.00,8.03776,25.160087,0.000287,25.178747,-0.6336,-0.128,8.03776,0.00000
1070.00,8.03897,25.160142,0.000295,25.178844,-0.6336,-0.128,8.03897,0.00000
1071.00,8.04059,25.160172,0.000302,25.178795,-0.6336,-0.128,8.04059,0.00000
1072.00,8.04238,25.160257,0.000301,25.178830,-0.6335,-0.128,8.04238,0.00000
1073.00,8.04381,25.160328,0.000306,25.178860,-0.6335,-0.128,8.04381,0.00000
1074.00,8.04611,25.160260,0.000308,25.178763,-0.6335,-0.128,8.04611,0.00000
1075.00,8.04720,25.160281,0.000305,25.178693,-0.6334,-0.128,8.04720,0.00000
1076.00,8.04902,25.160251,0.000305,25.178647,-0.6334,-0.128,8.04902,0.00000
1077.00,8.04926,25.160184,0.000302,25.178554,-0.6333,-0.128,8.04926,0.00000
1078.00,8.05050,25.160199,0.000295,25.178558,-0.6333,-0.127,8.05050,0.00000
1079.00,8.05056,25.160315,0.000295,25.178615,-0.6332,-0.127,8.05056,0.00000
1080.00,8.05154,25.160300,0.000295,25.178605,-0.6331,-0.127,8.05154,0.00000
1081.00,8.05215,25.160319,0.000293,25.178599,-0.6330,-0.127,8.05215,0.00000
1082.00,8.05348,25.160421,0.000294,25.178691,-0.6329,-0.127,8.05348,0.00000
1083.00,8.05267,25.160401,0.000297,25.178638,-0.6329,-0.127,8.05267,0.00000
1084.00,8.05344,25.160484,0.000297,25.178689,-0.6328,-0.127,8.05344,0.00000
1085.00,8.05402,25.160548,0.000296,25.178750,-0.6327,-0.127,8.05402,0.00000
1086.00,8.05370,25.160596,0.000299,25.178841,-0.6326,-0.127,8.05370,0.00000
1087.00,8.05461,25.160652,0.000302,25.178884,-0.6326,-0.127,8.05461,0.00000
1088.00,8.05664,25.160694,0.000305,25.178923,-0.6325,-0.127,8.05664,0.00000
1089.00,8.05710,25.160624,0.000305,25.178804,-0.6325,-0.127,8.05710,0.00000
1090.00,8.05632,25.160643,0.000310,25.178724,-0.6324,-0.127,8.05632,0.00000
1091.00,8.05743,25.160743,0.000312,25.178719,-0.6323,-0.127,8.05743,0.00000
1092.00,8.05617,25.160654,0.000308,25.178592,-0.6322,-0.127,8.05617,0.00000
1093.00,8.05482,25.160707,0.000305,25.178591,-0.6322,-0.127,8.05482,0.00000
1094.00,8.05451,25.160720,0.000303,25.178604,-0.6321,-0.127,8.05451,0.00000
1095.00,8.05420,25.160745,0.000299,25.178610,-0.6320,-0.126,8.05420,0.00000
1096.00,8.05320,25.160789,0.000297,25.178587,-0.6320,-0.126,8.05320,0.00000
1097.00,8.05438,25.160902,0.000300,25.178637,-0.6319,-0.126,8.05438,0.00000
1098.00,8.05480,25.160977,0.000300,25.178654,-0.6318,-0.126,8.05480,0.00000
1099.00,8.05519,25.161049,0.000304,25.178717,-0.6317,-0.126,8.05519,0.00000
1100.00,8.05643,25.161104,0.000299,25.178771,-0.6316,-0.126,8.05643,0.00000
1101.00,8.05620,25.161073,0.000298,25.178801,-0.6315,-0.126,8.05620,0.00000
1102.00,8.05559,25.161085,0.000298,25.178793,-0.6314,-0.126,8.05559,0.00000
1103.00,8.05635,25.161061,0.000301,25.178765,-0.6313,-0.126,8.05635,0.00000
1104.00,8.05721,25.161054,0.000302,25.178744,-0.6312,-0.126,8.05721,0.00000
1105.00,8.05799,25.161109,0.000308,25.178787,-0.6311,-0.126,8.05799,0.00000
1106.00,8.05920,25.161175,0.000309,25.178800,-0.6310,-0.126,8.05920,0.00000
1107.00,8.05979,25.161292,0.000305,25.178888,-0.6309,-0.126,8.05979,0.00000
1108.00,8.05948,25.161337,0.000301,25.178922,-0.6309,-0.126,8.05948,0.00000
1109.00,8.05989,25.161428,0.000299,25.178891,-0.6308,-0.126,8.05989,0.00000
1110.00,8.05931,25.161432,0.000300,25.178798,-0.6307,-0.126,8.05931,0.00000
1111.00,8.05837,25.161359,0.000302,25.178666,-0.6307,-0.126,8.05837,0.00000
1112.00,8.05747,25.161325,0.000307,25.178575,-0.6306,-0.126,8.05747,0.00000
1113.00,8.05705,25.161355,0.000312,25.178550,-0.6306,-0.126,8.05705,0.00000
1114.00,8.05569,25.161316,0.000309,25.178517,-0.6305,-0.126,8.05569,0.00000
1115.00,8.05526,25.161319,0.000308,25.178525,-0.6305,-0.126,8.05526,0.00000
1116.00,8.05600,25.161418,0.000302,25.178612,-0.6305,-0.126,8.05600,0.00000
1117.00,8.05752,25.161393,0.000298,25.178559,-0.6304,-0.125,8.05752,0.00000
1118.00,8.05706,25.161436,0.000291,25.178573,-0.6304,-0.125,8.05706,0.00000
1119.00,8.05736,25.161503,0.000292,25.178595,-0.6304,-0.125,8.05736,0.00000
1120.00,8.05836,25.161539,0.000292,25.178648,-0.6304,-0.125,8.05836,0.00000
1121.00,8.05957,25.161566,0.000292,25.178664,-0.6304,-0.125,8.05957,0.00000
1122.00,8.06005,25.161646,0.000285,25.178736,-0.6304,-0.124,8.06005,0.00000
1123.00,8.06116,25.161628,0.000286,25.178661,-0.6304,-0.124,8.06116,0.00000
1124.00,8.06110,25.161643,0.000285,25.178636,-0.6304,-0.124,8.06110,0.00000
1125.00,8.06091,25.161644,0.000285,25.178540,-0.6304,-0.124,8.06091,0.00000
1126.00,8.06018,25.161715,0.000286,25.178570,-0.6304,-0.124,8.06018,0.00000
1127.00,8.05964,25.161640,0.000294,25.178502,-0.6304,-0.124,8.05964,0.00000
1128.00,8.06099,25.161719,0.000298,25.178565,-0.6304,-0.124,8.06099,0.00000
1129.00,8.06140,25.161807,0.000300,25.178660,-0.6304,-0.124,8.06140,0.00000
1130.00,8.06102,25.161942,0.000297,25.178794,-0.6304,-0.124,8.06102,0.00000
1131.00,8.06065,25.161970,0.000300,25.178731,-0.6303,-0.124,8.06065,0.00000
1132.00,8.06129,25.162081,0.000302,25.178749,-0.6303,-0.124,8.06129,0.00000
1133.00,8.05942,25.162068,0.000302,25.178730,-0.6303,-0.124,8.05942,0.00000
1134.00,8.05854,25.162033,0.000305,25.178704,-0.6303,-0.124,8.05854,0.00000
1135.00,8.05893,25.161976,0.000310,25.178633,-0.6304,-0.124,8.05893,0.00000
1136.00,8.05871,25.162033,0.000309,25.178705,-0.6304,-0.124,8.05871,0.00000
1137.00,8.05681,25.162127,0.000309,25.178801,-0.6304,-0.124,8.05681,0.00000
1138.00,8.05663,25.162228,0.000308,25.178826,-0.6304,-0.124,8.05663,0.00000
1139.00,8.05667,25.162350,0.000310,25.178832,-0.6305,-0.124,8.05667,0.00000
1140.00,8.05603,25.162433,0.000312,25.178857,-0.6305,-0.124,8.05603,0.00000
1141.00,8.05552,25.162507,0.000313,25.178916,-0.6305,-0.124,8.05552,0.00000
1142.00,8.05588,25.162493,0.000313,25.178813,-0.6305,-0.124,8.05588,0.00000
1143.00,8.05607,25.162498,0.000314,25.178817,-0.6305,-0.124,8.05607,0.00000
1144.00,8.05607,25.162544,0.000308,25.178851,-0.6305,-0.124,8.05607,0.00000
1145.00,8.05531,25.162598,0.000305,25.178863,-0.6306,-0.123,8.05531,0.00000
1146.00,8.05598,25.162485,0.000301,25.178695,-0.6306,-0.123,8.05598,0.00000
1147.00,8.05625,25.162490,0.000299,25.178732,-0.6306,-0.123,8.05625,0.00000
1148.00,8.05592,25.162478,0.000294,25.178726,-0.6307,-0.123,8.05592,0.00000
1149.00,8.05556,25.162440,0.000295,25.178716,-0.6307,-0.123,8.05556,0.00000
1150.00,8.05650,25.162450,0.000298,25.178716,-0.6307,-0.123,8.05650,0.00000
1151.00,8.05713,25.162541,0.000298,25.178812,-0.6308,-0.123,8.05713,0.00000
1152.00,8.05809,25.162547,0.000297,25.178811,-0.6308,-0.123,8.05809,0.00000
1153.00,8.06000,25.162588,0.000303,25.178774,-0.6308,-0.123,8.06000,0.00000
1154.00,8.06177,25.162628,0.000307,25.178767,-0.6308,-0.123,8.06177,0.00000
1155.00,8.06111,25.162706,0.000299,25.178813,-0.6308,-0.122,8.06111,0.00000
1156.00,8.05957,25.162723,0.000300,25.178829,-0.6308,-0.122,8.05957,0.00000
1157.00,8.05752,25.162745,0.000305,25.178749,-0.6307,-0.122,8.05752,0.00000
1158.00,8.05623,25.162768,0.000304,25.178735,-0.6307,-0.122,8.05623,0.00000
1159.00,8.05567,25.162794,0.000304,25.178743,-0.6306,-0.122,8.05567,0.00000
1160.00,8.05544,25.162751,0.000310,25.178715,-0.6306,-0.122,8.05544,0.00000
1161.00,8.05624,25.162718,0.000304,25.178642,-0.6305,-0.122,8.05624,0.00000
1162.00,8.05730,25.162848,0.000300,25.178779,-0.6305,-0.122,8.05730,0.00000
1163.00,8.05880,25.162968,0.000300,25.178913,-0.6304,-0.122,8.05880,0.00000
1164.00,8.05901,25.163090,0.000297,25.178919,-0.6303,-0.122,8.05901,0.00000
1165.00,8.06027,25.163113,0.000297,25.178902,-0.6302,-0.122,8.06027,0.00000
1166.00,8.06051,25.163217,0.000305,25.178959,-0.6302,-0.122,8.06051,0.00000
1167.00,8.06066,25.163210,0.000311,25.178977,-0.6301,-0.122,8.06066,0.00000
1168.00,8.05910,25.163186,0.000306,25.178968,-0.6301,-0.122,8.05910,0.00000
1169.00,8.05918,25.163109,0.000309,25.178904,-0.6300,-0.122,8.05918,0.00000
1170.00,8.05831,25.163183,0.000305,25.178844,-0.6299,-0.122,8.05831,0.00000
1171.00,8.05729,25.163286,0.000300,25.178833,-0.6298,-0.122,8.05729,0.00000
1172.00,8.05768,25.163307,0.000293,25.178773,-0.6297,-0.121,8.05768,0.00000
1173.00,8.05718,25.163330,0.000293,25.178678,-0.6296,-0.121,8.05718,0.00000
1174.00,8.05576,25.163353,0.000296,25.178692,-0.6296,-0.121,8.05576,0.00000
1175.00,8.05585,25.163340,0.000297,25.178735,-0.6295,-0.121,8.05585,0.00000
1176.00,8.05671,25.163326,0.000298,25.178727,-0.6295,-0.121,8.05671,0.00000
1177.00,8.05660,25.163346,0.000298,25.178735,-0.6294,-0.121,8.05660,0.00000
1178.00,8.05845,25.163399,0.000301,25.178773,-0.6294,-0.121,8.05845,0.00000
1179.00,8.05984,25.163409,0.000297,25.178767,-0.6293,-0.120,8.05984,0.00000
1180.00,8.06007,25.163397,0.000297,25.178761,-0.6293,-0.120,8.06007,0.00000
1181.00,8.06043,25.163353,0.000300,25.178725,-0.6293,-0.120,8.06043,0.00000
1182.00,8.06108,25.163357,0.000301,25.178681,-0.6293,-0.120,8.06108,0.00000
1183.00,8.06092,25.163353,0.000299,25.178647,-0.6293,-0.120,8.06092,0.00000
1184.00,8.06087,25.163457,0.000299,25.178706,-0.6292,-0.120,8.06087,0.00000
1185.00,8.06122,25.163550,0.000298,25.178705,-0.6292,-0.120,8.06122,0.00000
1186.00,8.05612,25.163678,0.000294,25.178745,-0.6292,-0.120,8.05612,0.00000
1187.00,8.04995,25.163762,0.000291,25.178782,-0.6292,-0.120,8.04995,0.00000
1188.00,8.04597,25.163815,0.000294,25.178782,-0.6292,-0.120,8.04597,0.00000
1189.00,8.04677,25.163805,0.000297,25.178735,-0.6292,-0.120,8.04677,0.00000
1190.00,8.04834,25.163855,0.000302,25.178750,-0.6292,-0.120,8.04834,0.00000
1191.00,8.05519,25.163850,0.000305,25.178775,-0.6292,-0.120,8.05519,0.00000
1192.00,8.06244,25.163882,0.000307,25.178838,-0.6292,-0.120,8.06244,0.00000
1193.00,8.06709,25.163859,0.000306,25.178869,-0.6292,-0.120,8.06709,0.00000
1194.00,8.06712,25.163859,0.000300,25.178827,-0.6293,-0.120,8.06712,0.00000
1195.00,8.06564,25.163906,0.000297,25.178888,-0.6293,-0.119,8.06564,0.00000
1196.00,8.06379,25.163901,0.000296,25.178847,-0.6294,-0.119,8.06379,0.00000
1197.00,8.06302,25.163880,0.000296,25.178798,-0.6295,-0.119,8.06302,0.00000
1198.00,8.06232,25.163939,0.000294,25.178790,-0.6295,-0.119,8.06232,0.00000
1199.00,8.06263,25.163943,0.000295,25.178781,-0.6295,-0.119,8.06263,0.00000
1200.00,8.06341,25.163952,0.000297,25.178728,-0.6295,-0.119,8.06341,0.00000
1201.00,8.06390,25.163955,0.000301,25.178661,-0.6296,-0.119,8.06390,0.00000
@7,1.0000,2.0, 1200.045 
1202.00,8.06365,25.163988,0.000303,25.178619,-0.6296,-0.119,8.06365,0.00000
1203.00,8.03145,25.164030,0.000303,25.178594,-0.6296,-0.119,8.03145,0.00000
1204.00,7.89588,25.164039,0.000311,25.178613,-0.6296,-0.119,7.89588,0.00000
1205.00,7.68184,25.163964,0.000312,25.178591,-0.6297,-0.119,7.68184,0.00000
1206.00,7.46827,25.164054,0.000308,25.178729,-0.6297,-0.119,7.46827,0.00000
1207.00,7.27487,25.164091,0.000307,25.178769,-0.6298,-0.119,7.27487,0.00000
1208.00,7.12739,25.164101,0.000306,25.178755,-0.6298,-0.119,7.12739,0.00000
1209.00,7.08806,25.164188,0.000295,25.178769,-0.6298,-0.118,7.08806,0.00000
1210.00,7.13532,25.164288,0.000290,25.178740,-0.6298,-0.118,7.13532,0.00000
1211.00,7.19708,25.164336,0.000291,25.178688,-0.6298,-0.118,7.19708,0.00000
1212.00,7.25578,25.164359,0.000291,25.178655,-0.6298,-0.118,7.25578,0.00000
1213.00,7.31862,25.164403,0.000290,25.178713,-0.6298,-0.118,7.31862,0.00000
1214.00,7.39172,25.164443,0.000296,25.178774,-0.6299,-0.118,7.39172,0.00000
1215.00,7.46885,25.164493,0.000298,25.178886,-0.6299,-0.118,7.46885,0.00000
1216.00,7.54091,25.164502,0.000301,25.178960,-0.6299,-0.118,7.54091,0.00000
1217.00,7.60281,25.164557,0.000303,25.179010,-0.6299,-0.118,7.60281,0.00000
1218.00,7.65407,25.164568,0.000309,25.178992,-0.6299,-0.118,7.65407,0.00000
1219.00,7.69629,25.164638,0.000308,25.178977,-0.6299,-0.118,7.69629,0.00000
1220.00,7.73215,25.164638,0.000308,25.178872,-0.6299,-0.118,7.73215,0.00000
1221.00,7.76245,25.164649,0.000305,25.178790,-0.6300,-0.118,7.76245,0.00000
1222.00,7.79053,25.164705,0.000304,25.178787,-0.6301,-0.118,7.79053,0.00000
1223.00,7.81481,25.164699,0.000298,25.178750,-0.6301,-0.117,7.81481,0.00000
1224.00,7.83545,25.164709,0.000297,25.178706,-0.6302,-0.117,7.83545,0.00000
1225.00,7.85333,25.164785,0.000298,25.178746,-0.6302,-0.117,7.85333,0.00000
1226.00,7.87005,25.164792,0.000297,25.178729,-0.6303,-0.117,7.87005,0.00000
1227.00,7.88338,25.164808,0.000296,25.178692,-0.6303,-0.117,7.88338,0.00000
1228.00,7.89522,25.164893,0.000299,25.178737,-0.6303,-0.117,7.89522,0.00000
1229.00,7.90621,25.164901,0.000304,25.178785,-0.6303,-0.117,7.90621,0.00000
1230.00,7.91618,25.165010,0.000307,25.178827,-0.6304,-0.117,7.91618,0.00000
1231.00,7.92624,25.165084,0.000308,25.178894,-0.6304,-0.117,7.92624,0.00000
1232.00,7.93602,25.165044,0.000306,25.178910,-0.6304,-0.117,7.93602,0.00000
1233.00,7.94677,25.165096,0.000304,25.178937,-0.6304,-0.117,7.94677,0.00000
1234.00,7.95796,25.165148,0.000302,25.178893,-0.6304,-0.117,7.95796,0.00000
1235.00,7.97015,25.165038,0.000296,25.178831,-0.6304,-0.116,7.97015,0.00000
1236.00,7.98073,25.165082,0.000294,25.178804,-0.6304,-0.116,7.98073,0.00000
1237.00,7.98987,25.165192,0.000296,25.178792,-0.6303,-0.116,7.98987,0.00000
1238.00,7.99717,25.165225,0.000298,25.178752,-0.6303,-0.117,7.99717,0.00000
1239.00,8.00334,25.165270,0.000293,25.178802,-0.6303,-0.116,8.00334,0.00000
1240.00,8.00813,25.165347,0.000291,25.178827,-0.6303,-0.116,8.00813,0.00000
1241.00,8.01208,25.165324,0.000292,25.178752,-0.6303,-0.116,8.01208,0.00000
1242.00,8.01642,25.165343,0.000293,25.178871,-0.6303,-0.116,8.01642,0.00000
1243.00,8.01976,25.165344,0.000290,25.178861,-0.6302,-0.116,8.01976,0.00000
1244.00,8.02282,25.165340,0.000289,25.178792,-0.6302,-0.116,8.02282,0.00000
1245.00,8.02481,25.165356,0.000287,25.178776,-0.6301,-0.115,8.02481,0.00000
1246.00,8.02665,25.165394,0.000286,25.178837,-0.6301,-0.115,8.02665,0.00000
1247.00,8.02965,25.165421,0.000285,25.178702,-0.6300,-0.115,8.02965,0.00000
1248.00,8.03326,25.165469,0.000289,25.178725,-0.6300,-0.115,8.03326,0.00000
1249.00,8.03545,25.165468,0.000293,25.178775,-0.6299,-0.115,8.03545,0.00000
1250.00,8.03771,25.165481,0.000301,25.178816,-0.6299,-0.115,8.03771,0.00000
1251.00,8.03953,25.165500,0.000303,25.178790,-0.6298,-0.115,8.03953,0.00000
1252.00,8.04101,25.165518,0.000303,25.178821,-0.6298,-0.115,8.04101,0.00000
1253.00,8.04159,25.165496,0.000302,25.178843,-0.6298,-0.115,8.04159,0.00000
1254.00,8.03988,25.165581,0.000300,25.178871,-0.6298,-0.115,8.03988,0.00000
1255.00,8.03925,25.165616,0.000296,25.178853,-0.6297,-0.115,8.03925,0.00000
1256.00,8.03993,25.165659,0.000299,25.178874,-0.6297,-0.115,8.03993,0.00000
1257.00,8.04024,25.165669,0.000303,25.178888,-0.6296,-0.115,8.04024,0.00000
1258.00,8.04085,25.165702,0.000302,25.178832,-0.6296,-0.115,8.04085,0.00000
1259.00,8.04406,25.165708,0.000306,25.178760,-0.6296,-0.115,8.04406,0.00000
1260.00,8.04618,25.165704,0.000304,25.178701,-0.6296,-0.115,8.04618,0.00000
1261.00,8.04686,25.165769,0.000303,25.178739,-0.6296,-0.115,8.04686,0.00000
1262.00,8.04719,25.165812,0.000304,25.178709,-0.6296,-0.115,8.04719,0.00000
1263.00,8.04803,25.165883,0.000306,25.178716,-0.6296,-0.115,8.04803,0.00000
1264.00,8.04871,25.165899,0.000305,25.178739,-0.6296,-0.115,8.04871,0.00000
1265.00,8.04861,25.166000,0.000308,25.178816,-0.6297,-0.115,8.04861,0.00000
1266.00,8.04834,25.165999,0.000308,25.178752,-0.6297,-0.115,8.04834,0.00000
1267.00,8.04900,25.166048,0.000300,25.178781,-0.6297,-0.114,8.04900,0.00000
1268.00,8.04971,25.166071,0.000297,25.178820,-0.6296,-0.114,8.04971,0.00000
1269.00,8.05023,25.166100,0.000295,25.178827,-0.6296,-0.114,8.05023,0.00000
1270.00,8.05139,25.166095,0.000294,25.178813,-0.6296,-0.114,8.05139,0.00000
1271.00,8.05251,25.166125,0.000295,25.178850,-0.6297,-0.114,8.05251,0.00000
1272.00,8.05299,25.166115,0.000298,25.178807,-0.6296,-0.113,8.05299,0.00000
1273.00,8.05239,25.166119,0.000302,25.178752,-0.6296,-0.113,8.05239,0.00000
1274.00,8.05234,25.166167,0.000303,25.178758,-0.6296,-0.113,8.05234,0.00000
1275.00,8.05253,25.166220,0.000308,25.178776,-0.6296,-0.113,8.05253,0.00000
1276.00,8.05260,25.166282,0.000313,25.178819,-0.6295,-0.114,8.05260,0.00000
1277.00,8.05177,25.166371,0.000317,25.178879,-0.6295,-0.114,8.05177,0.00000
1278.00,8.05195,25.166449,0.000316,25.178896,-0.6295,-0.114,8.05195,0.00000
1279.00,8.05146,25.166490,0.000317,25.178875,-0.6296,-0.114,8.05146,0.00000
1280.00,8.05152,25.166520,0.000314,25.178871,-0.6296,-0.114,8.05152,0.00000
1281.00,8.05144,25.166569,0.000310,25.178879,-0.6296,-0.114,8.05144,0.00000
1282.00,8.05186,25.166500,0.000302,25.178776,-0.6297,-0.113,8.05186,0.00000
1283.00,8.05060,25.166525,0.000300,25.178819,-0.6298,-0.113,8.05060,0.00000
1284.00,8.05006,25.166537,0.000302,25.178827,-0.6298,-0.113,8.05006,0.00000
1285.00,8.04989,25.166524,0.000303,25.178790,-0.6299,-0.113,8.04989,0.00000
1286.00,8.04970,25.166518,0.000300,25.178737,-0.6300,-0.113,8.04970,0.00000
1287.00,8.05000,25.166598,0.000298,25.178795,-0.6301,-0.113,8.05000,0.00000
1288.00,8.05123,25.166586,0.000294,25.178697,-0.6301,-0.113,8.05123,0.00000
1289.00,8.05234,25.166640,0.000282,25.178719,-0.6302,-0.113,8.05234,0.00000
1290.00,8.05267,25.166672,0.000280,25.178682,-0.6303,-0.112,8.05267,0.00000
1291.00,8.05295,25.166622,0.000282,25.178605,-0.6304,-0.112,8.05295,0.00000
1292.00,8.05286,25.166689,0.000287,25.178630,-0.6305,-0.112,8.05286,0.00000
1293.00,8.05292,25.166762,0.000293,25.178725,-0.6306,-0.112,8.05292,0.00000
1294.00,8.05296,25.166794,0.000306,25.178749,-0.6306,-0.112,8.05296,0.00000
1295.00,8.05101,25.166874,0.000304,25.178791,-0.6307,-0.112,8.05101,0.00000
1296.00,8.05063,25.167038,0.000303,25.178898,-0.6307,-0.112,8.05063,0.00000
1297.00,8.05046,25.167133,0.000304,25.178921,-0.6308,-0.112,8.05046,0.00000
1298.00,8.05066,25.167111,0.000304,25.178859,-0.6309,-0.112,8.05066,0.00000
1299.00,8.05175,25.167118,0.000299,25.178769,-0.6309,-0.112,8.05175,0.00000
1300.00,8.05366,25.167088,0.000299,25.178696,-0.6310,-0.112,8.05366,0.00000
1301.00,8.05411,25.167122,0.000299,25.178684,-0.6310,-0.112,8.05411,0.00000
1302.00,8.05457,25.167079,0.000304,25.178613,-0.6310,-0.112,8.05457,0.00000
1303.00,8.05502,25.167162,0.000302,25.178683,-0.6310,-0.112,8.05502,0.00000
1304.00,8.05366,25.167221,0.000301,25.178773,-0.6310,-0.112,8.05366,0.00000
1305.00,8.05372,25.167282,0.000299,25.178833,-0.6310,-0.111,8.05372,0.00000
1306.00,8.05447,25.167294,0.000303,25.178825,-0.6311,-0.112,8.05447,0.00000
1307.00,8.05496,25.167307,0.000301,25.178859,-0.6311,-0.112,8.05496,0.00000
1308.00,8.05440,25.167385,0.000305,25.178935,-0.6311,-0.112,8.05440,0.00000
1309.00,8.05476,25.167426,0.000302,25.178881,-0.6312,-0.112,8.05476,0.00000
1310.00,8.05434,25.167499,0.000305,25.178906,-0.6312,-0.112,8.05434,0.00000
1311.00,8.05457,25.167468,0.000297,25.178912,-0.6312,-0.111,8.05457,0.00000
1312.00,8.05305,25.167580,0.000294,25.178948,-0.6312,-0.111,8.05305,0.00000
1313.00,8.05329,25.167551,0.000289,25.178792,-0.6312,-0.111,8.05329,0.00000
1314.00,8.05290,25.167577,0.000292,25.178805,-0.6312,-0.111,8.05290,0.00000
1315.00,8.05267,25.167567,0.000290,25.178755,-0.6312,-0.111,8.05267,0.00000
1316.00,8.05232,25.167611,0.000292,25.178692,-0.6312,-0.111,8.05232,0.00000
1317.00,8.05369,25.167535,0.000289,25.178587,-0.6313,-0.110,8.05369,0.00000
1318.00,8.05406,25.167507,0.000291,25.178569,-0.6313,-0.110,8.05406,0.00000
1319.00,8.05495,25.167476,0.000294,25.178490,-0.6313,-0.110,8.05495,0.00000
1320.00,8.05543,25.167484,0.000299,25.178478,-0.6313,-0.110,8.05543,0.00000
1321.00,8.05555,25.167542,0.000302,25.178524,-0.6314,-0.110,8.05555,0.00000
1322.00,8.05477,25.167517,0.000305,25.178507,-0.6314,-0.111,8.05477,0.00000
1323.00,8.05324,25.167560,0.000304,25.178510,-0.6314,-0.111,8.05324,0.00000
1324.00,8.05263,25.167656,0.000299,25.178610,-0.6314,-0.110,8.05263,0.00000
1325.00,8.05250,25.167703,0.000296,25.178634,-0.6313,-0.110,8.05250,0.00000
1326.00,8.05199,25.167707,0.000294,25.178587,-0.6313,-0.110,8.05199,0.00000
1327.00,8.05202,25.167805,0.000291,25.178594,-0.6313,-0.110,8.05202,0.00000
1328.00,8.05328,25.167821,0.000291,25.178557,-0.6313,-0.110,8.05328,0.00000
1329.00,8.05369,25.167801,0.000293,25.178512,-0.6312,-0.110,8.05369,0.00000
1330.00,8.05411,25.167843,0.000286,25.178551,-0.6312,-0.110,8.05411,0.00000
1331.00,8.05393,25.167875,0.000287,25.178548,-0.6312,-0.109,8.05393,0.00000
1332.00,8.05352,25.167919,0.000290,25.178616,-0.6312,-0.109,8.05352,0.00000
1333.00,8.05295,25.168046,0.000289,25.178773,-0.6312,-0.109,8.05295,0.00000
1334.00,8.05293,25.168041,0.000291,25.178756,-0.6311,-0.109,8.05293,0.00000
1335.00,8.05337,25.168025,0.000302,25.178745,-0.6311,-0.110,8.05337,0.00000
1336.00,8.05318,25.168057,0.000304,25.178740,-0.6311,-0.110,8.05318,0.00000
1337.00,8.05443,25.168107,0.000304,25.178694,-0.6311,-0.110,8.05443,0.00000
1338.00,8.05456,25.168060,0.000306,25.178535,-0.6311,-0.110,8.05456,0.00000
1339.00,8.05397,25.168111,0.000302,25.178487,-0.6311,-0.110,8.05397,0.00000
1340.00,8.05297,25.168179,0.000293,25.178416,-0.6311,-0.109,8.05297,0.00000
1341.00,8.05284,25.168234,0.000288,25.178473,-0.6312,-0.109,8.05284,0.00000
1342.00,8.05207,25.168277,0.000287,25.178553,-0.6312,-0.109,8.05207,0.00000
1343.00,8.05180,25.168385,0.000285,25.178662,-0.6312,-0.109,8.05180,0.00000
1344.00,8.05325,25.168455,0.000289,25.178757,-0.6312,-0.109,8.05325,0.00000
1345.00,8.05384,25.168403,0.000292,25.178712,-0.6312,-0.109,8.05384,0.00000
1346.00,8.05413,25.168318,0.000297,25.178597,-0.6313,-0.109,8.05413,0.00000
1347.00,8.05428,25.168269,0.000296,25.178509,-0.6313,-0.109,8.05428,0.00000
1348.00,8.05516,25.168261,0.000296,25.178470,-0.6314,-0.109,8.05516,0.00000
1349.00,8.05339,25.168266,0.000292,25.178399,-0.6314,-0.109,8.05339,0.00000
1350.00,8.05304,25.168346,0.000292,25.178416,-0.6314,-0.109,8.05304,0.00000
1351.00,8.05364,25.168447,0.000288,25.178436,-0.6315,-0.108,8.05364,0.00000
1352.00,8.05404,25.168585,0.000285,25.178494,-0.6315,-0.108,8.05404,0.00000
1353.00,8.05274,25.168604,0.000282,25.178492,-0.6315,-0.108,8.05274,0.00000
1354.00,8.05318,25.168616,0.000286,25.178470,-0.6315,-0.108,8.05318,0.00000
1355.00,8.05385,25.168691,0.000290,25.178549,-0.6315,-0.108,8.05385,0.00000
1356.00,8.05479,25.168742,0.000286,25.178645,-0.6315,-0.108,8.05479,0.00000
1357.00,8.05555,25.168654,0.000290,25.178596,-0.6315,-0.108,8.05555,0.00000
1358.00,8.05687,25.168709,0.000293,25.178638,-0.6315,-0.108,8.05687,0.00000
1359.00,8.05691,25.168819,0.000293,25.178717,-0.6315,-0.108,8.05691,0.00000
1360.00,8.05646,25.168821,0.000291,25.178677,-0.6314,-0.108,8.05646,0.00000
1361.00,8.05555,25.168860,0.000292,25.178644,-0.6314,-0.108,8.05555,0.00000
1362.00,8.05504,25.168987,0.000290,25.178700,-0.6314,-0.108,8.05504,0.00000
1363.00,8.05523,25.169010,0.000285,25.178672,-0.6314,-0.107,8.05523,0.00000
1364.00,8.05585,25.168964,0.000284,25.178642,-0.6313,-0.107,8.05585,0.00000
1365.00,8.05443,25.168994,0.000288,25.178642,-0.6313,-0.107,8.05443,0.00000
1366.00,8.05273,25.169039,0.000293,25.178682,-0.6313,-0.108,8.05273,0.00000
1367.00,8.05142,25.168971,0.000292,25.178588,-0.6312,-0.108,8.05142,0.00000
1368.00,8.05056,25.168929,0.000296,25.178535,-0.6312,-0.108,8.05056,0.00000
1369.00,8.04988,25.168973,0.000297,25.178519,-0.6312,-0.108,8.04988,0.00000
1370.00,8.05184,25.169008,0.000289,25.178532,-0.6312,-0.107,8.05184,0.00000
1371.00,8.05332,25.168999,0.000285,25.178495,-0.6312,-0.107,8.05332,0.00000
1372.00,8.05458,25.169104,0.000284,25.178578,-0.6312,-0.107,8.05458,0.00000
1373.00,8.05543,25.169184,0.000281,25.178641,-0.6311,-0.107,8.05543,0.00000
1374.00,8.05688,25.169249,0.000278,25.178621,-0.6311,-0.106,8.05688,0.00000
1375.00,8.05732,25.169319,0.000286,25.178663,-0.6311,-0.107,8.05732,0.00000
1376.00,8.05852,25.169360,0.000287,25.178654,-0.6310,-0.106,8.05852,0.00000
1377.00,8.05855,25.169414,0.000291,25.178668,-0.6310,-0.107,8.05855,0.00000
1378.00,8.05757,25.169516,0.000291,25.178706,-0.6309,-0.106,8.05757,0.00000
1379.00,8.05645,25.169509,0.000296,25.178695,-0.6309,-0.107,8.05645,0.00000
1380.00,8.05533,25.169532,0.000292,25.178683,-0.6308,-0.106,8.05533,0.00000
1381.00,8.05511,25.169581,0.000291,25.178736,-0.6308,-0.106,8.05511,0.00000
@8,1.0000,2.0, 1380.02099999999 
1382.00,8.05544,25.169542,0.000289,25.178733,-0.6307,-0.106,8.05544,0.00000
1383.00,8.03898,25.169508,0.000293,25.178669,-0.6307,-0.106,8.03898,0.00000
1384.00,7.93872,25.169452,0.000288,25.178668,-0.6307,-0.106,7.93872,0.00000
1385.00,7.75359,25.169357,0.000287,25.178598,-0.6307,-0.106,7.75359,0.00000
1386.00,7.55331,25.169327,0.000288,25.178535,-0.6307,-0.106,7.55331,0.00000
1387.00,7.37257,25.169359,0.000290,25.178478,-0.6307,-0.106,7.37257,0.00000
1388.00,7.22331,25.169332,0.000294,25.178479,-0.6308,-0.106,7.22331,0.00000
1389.00,7.16389,25.169397,0.000295,25.178530,-0.6308,-0.106,7.16389,0.00000
1390.00,7.19388,25.169468,0.000293,25.178539,-0.6308,-0.106,7.19388,0.00000
1391.00,7.24786,25.169511,0.000293,25.178567,-0.6308,-0.106,7.24786,0.00000
1392.00,7.29875,25.169572,0.000294,25.178637,-0.6308,-0.106,7.29875,0.00000
1393.00,7.35200,25.169710,0.000287,25.178708,-0.6308,-0.105,7.35200,0.00000
1394.00,7.41249,25.169839,0.000287,25.178816,-0.6308,-0.105,7.41249,0.00000
1395.00,7.47913,25.169915,0.000296,25.178873,-0.6308,-0.105,7.47913,0.00000
1396.00,7.54503,25.170015,0.000297,25.178896,-0.6308,-0.105,7.54503,0.00000
1397.00,7.60288,25.170030,0.000298,25.178904,-0.6307,-0.105,7.60288,0.00000
1398.00,7.65196,25.169944,0.000301,25.178804,-0.6308,-0.105,7.65196,0.00000
1399.00,7.69325,25.169963,0.000300,25.178757,-0.6308,-0.105,7.69325,0.00000
1400.00,7.72950,25.169973,0.000298,25.178654,-0.6308,-0.105,7.72950,0.00000
1401.00,7.76132,25.169915,0.000296,25.178620,-0.6308,-0.105,7.76132,0.00000
1402.00,7.78869,25.169902,0.000292,25.178565,-0.6309,-0.105,7.78869,0.00000
1403.00,7.81105,25.170039,0.000293,25.178693,-0.6309,-0.105,7.81105,0.00000
1404.00,7.83191,25.170058,0.000290,25.178658,-0.6310,-0.105,7.83191,0.00000
1405.00,7.85100,25.170127,0.000290,25.178753,-0.6310,-0.105,7.85100,0.00000
1406.00,7.86652,25.170154,0.000291,25.178759,-0.6310,-0.104,7.86652,0.00000
1407.00,7.88033,25.170190,0.000290,25.178769,-0.6310,-0.104,7.88033,0.00000
1408.00,7.89216,25.170188,0.000287,25.178687,-0.6310,-0.104,7.89216,0.00000
1409.00,7.89930,25.170207,0.000291,25.178682,-0.6310,-0.104,7.89930,0.00000
1410.00,7.90452,25.170264,0.000288,25.178707,-0.6311,-0.104,7.90452,0.00000
1411.00,7.91168,25.170373,0.000288,25.178776,-0.6311,-0.104,7.91168,0.00000
1412.00,7.92043,25.170458,0.000288,25.178811,-0.6311,-0.104,7.92043,0.00000
1413.00,7.93112,25.170501,0.000291,25.178857,-0.6311,-0.104,7.93112,0.00000
1414.00,7.94366,25.170585,0.000290,25.178913,-0.6311,-0.104,7.94366,0.00000
1415.00,7.95543,25.170626,0.000292,25.178941,-0.6311,-0.104,7.95543,0.00000
1416.00,7.96699,25.170638,0.000295,25.178886,-0.6311,-0.104,7.96699,0.00000
1417.00,7.97810,25.170711,0.000296,25.178911,-0.6311,-0.104,7.97810,0.00000
1418.00,7.98748,25.170763,0.000297,25.178887,-0.6311,-0.104,7.98748,0.00000
1419.00,7.99613,25.170747,0.000297,25.178819,-0.6311,-0.103,7.99613,0.00000
1420.00,8.00519,25.170756,0.000297,25.178734,-0.6311,-0.104,8.00519,0.00000
1421.00,8.01183,25.170808,0.000290,25.178752,-0.6311,-0.103,8.01183,0.00000
1422.00,8.01497,25.170773,0.000291,25.178727,-0.6311,-0.103,8.01497,0.00000
1423.00,8.01819,25.170776,0.000287,25.178766,-0.6310,-0.103,8.01819,0.00000
1424.00,8.02051,25.170838,0.000286,25.178793,-0.6310,-0.103,8.02051,0.00000
1425.00,8.02274,25.170871,0.000286,25.178812,-0.6309,-0.103,8.02274,0.00000
1426.00,8.02420,25.170923,0.000289,25.178837,-0.6309,-0.103,8.02420,0.00000
1427.00,8.02629,25.170916,0.000286,25.178801,-0.6309,-0.103,8.02629,0.00000
1428.00,8.02947,25.170930,0.000291,25.178783,-0.6309,-0.103,8.02947,0.00000
1429.00,8.03147,25.170982,0.000294,25.178827,-0.6308,-0.103,8.03147,0.00000
1430.00,8.03276,25.170947,0.000292,25.178883,-0.6308,-0.103,8.03276,0.00000
1431.00,8.03388,25.170942,0.000296,25.178850,-0.6308,-0.103,8.03388,0.00000
1432.00,8.03580,25.170993,0.000300,25.178843,-0.6308,-0.103,8.03580,0.00000
1433.00,8.03636,25.170997,0.000298,25.178786,-0.6308,-0.103,8.03636,0.00000
1434.00,8.03746,25.170989,0.000296,25.178783,-0.6307,-0.103,8.03746,0.00000
1435.00,8.03755,25.171105,0.000301,25.178760,-0.6307,-0.103,8.03755,0.00000
1436.00,8.03879,25.171134,0.000301,25.178752,-0.6307,-0.103,8.03879,0.00000
1437.00,8.03945,25.171218,0.000302,25.178805,-0.6307,-0.102,8.03945,0.00000
1438.00,8.03990,25.171272,0.000305,25.178840,-0.6307,-0.103,8.03990,0.00000
1439.00,8.04123,25.171281,0.000309,25.178801,-0.6307,-0.103,8.04123,0.00000
1440.00,8.04221,25.171333,0.000305,25.178917,-0.6307,-0.102,8.04221,0.00000
1441.00,8.04251,25.171278,0.000303,25.178889,-0.6307,-0.102,8.04251,0.00000
1442.00,8.04238,25.171381,0.000303,25.178974,-0.6308,-0.102,8.04238,0.00000
1443.00,8.04195,25.171413,0.000298,25.178989,-0.6308,-0.102,8.04195,0.00000
1444.00,8.04177,25.171441,0.000294,25.178999,-0.6308,-0.102,8.04177,0.00000
1445.00,8.04178,25.171420,0.000295,25.178844,-0.6308,-0.102,8.04178,0.00000
1446.00,8.04139,25.171490,0.000297,25.178851,-0.6308,-0.102,8.04139,0.00000
1447.00,8.04103,25.171401,0.000301,25.178737,-0.6309,-0.102,8.04103,0.00000
1448.00,8.04205,25.171396,0.000303,25.178658,-0.6309,-0.102,8.04205,0.00000
1449.00,8.04357,25.171374,0.000302,25.178564,-0.6309,-0.102,8.04357,0.00000
1450.00,8.04343,25.171366,0.000302,25.178608,-0.6309,-0.102,8.04343,0.00000
1451.00,8.04466,25.171475,0.000299,25.178678,-0.6309,-0.102,8.04466,0.00000
1452.00,8.04572,25.171529,0.000291,25.178666,-0.6309,-0.101,8.04572,0.00000
1453.00,8.04549,25.171654,0.000295,25.178785,-0.6309,-0.101,8.04549,0.00000
1454.00,8.04413,25.171770,0.000297,25.178993,-0.6309,-0.101,8.04413,0.00000
1455.00,8.04612,25.171777,0.000298,25.179025,-0.6310,-0.101,8.04612,0.00000
1456.00,8.04595,25.171702,0.000299,25.178947,-0.6310,-0.101,8.04595,0.00000
1457.00,8.04709,25.171741,0.000304,25.178953,-0.6310,-0.101,8.04709,0.00000
1458.00,8.04784,25.171640,0.000299,25.178828,-0.6310,-0.101,8.04784,0.00000
1459.00,8.04791,25.171671,0.000296,25.178718,-0.6311,-0.101,8.04791,0.00000
1460.00,8.04690,25.171744,0.000292,25.178627,-0.6311,-0.101,8.04690,0.00000
1461.00,8.04608,25.171802,0.000284,25.178569,-0.6311,-0.100,8.04608,0.00000
1462.00,8.04094,25.171913,0.000280,25.178578,-0.6311,-0.100,8.04094,0.00000
1463.00,8.03866,25.171978,0.000282,25.178557,-0.6311,-0.100,8.03866,0.00000
1464.00,8.03808,25.172072,0.000278,25.178629,-0.6311,-0.100,8.03808,0.00000
1465.00,8.03820,25.172088,0.000272,25.178681,-0.6311,-0.100,8.03820,0.00000
1466.00,8.04026,25.172114,0.000277,25.178732,-0.6311,-0.100,8.04026,0.00000
1467.00,8.04629,25.172086,0.000272,25.178763,-0.6311,-0.100,8.04629,0.00000
1468.00,8.04930,25.172147,0.000269,25.178796,-0.6310,-0.099,8.04930,0.00000
1469.00,8.05076,25.172099,0.000277,25.178667,-0.6310,-0.100,8.05076,0.00000
1470.00,8.05202,25.172170,0.000285,25.178672,-0.6309,-0.100,8.05202,0.00000
1471.00,8.05202,25.172226,0.000285,25.178726,-0.6309,-0.100,8.05202,0.00000
1472.00,8.05130,25.172262,0.000289,25.178782,-0.6308,-0.100,8.05130,0.00000
1473.00,8.05182,25.172237,0.000294,25.178805,-0.6308,-0.100,8.05182,0.00000
1474.00,8.05160,25.172178,0.000290,25.178789,-0.6308,-0.100,8.05160,0.00000
1475.00,8.05108,25.172215,0.000288,25.178778,-0.6307,-0.100,8.05108,0.00000
1476.00,8.04969,25.172244,0.000282,25.178726,-0.6307,-0.099,8.04969,0.00000
1477.00,8.04862,25.172294,0.000287,25.178635,-0.6306,-0.099,8.04862,0.00000
1478.00,8.04683,25.172377,0.000279,25.178584,-0.6306,-0.099,8.04683,0.00000
1479.00,8.04612,25.172497,0.000280,25.178611,-0.6305,-0.099,8.04612,0.00000
1480.00,8.04430,25.172560,0.000276,25.178657,-0.6305,-0.099,8.04430,0.00000
1481.00,8.04577,25.172582,0.000282,25.178652,-0.6304,-0.099,8.04577,0.00000
1482.00,8.04695,25.172604,0.000279,25.178681,-0.6304,-0.098,8.04695,0.00000
1483.00,8.04761,25.172664,0.000281,25.178753,-0.6303,-0.098,8.04761,0.00000
1484.00,8.04923,25.172664,0.000281,25.178738,-0.6303,-0.098,8.04923,0.00000
1485.00,8.05093,25.172625,0.000282,25.178696,-0.6302,-0.098,8.05093,0.00000
1486.00,8.04984,25.172660,0.000280,25.178717,-0.6302,-0.098,8.04984,0.00000
1487.00,8.04871,25.172647,0.000283,25.178668,-0.6301,-0.098,8.04871,0.00000
1488.00,8.04938,25.172627,0.000282,25.178641,-0.6301,-0.098,8.04938,0.00000
1489.00,8.04952,25.172637,0.000284,25.178677,-0.6300,-0.098,8.04952,0.00000
1490.00,8.05041,25.172688,0.000292,25.178687,-0.6300,-0.098,8.05041,0.00000
1491.00,8.05115,25.172727,0.000299,25.178733,-0.6300,-0.098,8.05115,0.00000
1492.00,8.04884,25.172751,0.000308,25.178706,-0.6300,-0.098,8.04884,0.00000
1493.00,8.04312,25.172805,0.000309,25.178715,-0.6300,-0.098,8.04312,0.00000
1494.00,8.03740,25.172919,0.000311,25.178711,-0.6300,-0.098,8.03740,0.00000
1495.00,8.03425,25.172952,0.000308,25.178721,-0.6300,-0.098,8.03425,0.00000
1496.00,8.03414,25.173015,0.000306,25.178692,-0.6300,-0.098,8.03414,0.00000
1497.00,8.03782,25.173036,0.000299,25.178686,-0.6300,-0.098,8.03782,0.00000
1498.00,8.04372,25.173061,0.000299,25.178622,-0.6299,-0.098,8.04372,0.00000
1499.00,8.04884,25.172997,0.000298,25.178558,-0.6299,-0.098,8.04884,0.00000
1500.00,8.05177,25.173040,0.000296,25.178533,-0.6299,-0.097,8.05177,0.00000
1501.00,8.05201,25.173046,0.000298,25.178565,-0.6299,-0.097,8.05201,0.00000
1502.00,8.05060,25.173116,0.000295,25.178598,-0.6299,-0.097,8.05060,0.00000
1503.00,8.05017,25.173186,0.000294,25.178673,-0.6298,-0.097,8.05017,0.00000
1504.00,8.05048,25.173340,0.000299,25.178805,-0.6298,-0.097,8.05048,0.00000
1505.00,8.04940,25.173379,0.000301,25.178786,-0.6298,-0.097,8.04940,0.00000
1506.00,8.04941,25.173379,0.000299,25.178731,-0.6298,-0.097,8.04941,0.00000
1507.00,8.05009,25.173385,0.000299,25.178752,-0.6298,-0.097,8.05009,0.00000
1508.00,8.05042,25.173379,0.000307,25.178713,-0.6298,-0.097,8.05042,0.00000
1509.00,8.05057,25.173327,0.000303,25.178622,-0.6298,-0.097,8.05057,0.00000
1510.00,8.05219,25.173315,0.000302,25.178603,-0.6297,-0.097,8.05219,0.00000
1511.00,8.05294,25.173341,0.000301,25.178597,-0.6297,-0.097,8.05294,0.00000
1512.00,8.05272,25.173403,0.000305,25.178581,-0.6297,-0.097,8.05272,0.00000
1513.00,8.05212,25.173461,0.000303,25.178615,-0.6296,-0.097,8.05212,0.00000
1514.00,8.05163,25.173474,0.000300,25.178650,-0.6296,-0.096,8.05163,0.00000
1515.00,8.05023,25.173498,0.000305,25.178655,-0.6296,-0.097,8.05023,0.00000
1516.00,8.04954,25.173548,0.000305,25.178669,-0.6296,-0.097,8.04954,0.00000
1517.00,8.04937,25.173614,0.000304,25.178772,-0.6296,-0.096,8.04937,0.00000
1518.00,8.04881,25.173632,0.000301,25.178802,-0.6296,-0.096,8.04881,0.00000
1519.00,8.04874,25.173674,0.000298,25.178803,-0.6295,-0.096,8.04874,0.00000
1520.00,8.04821,25.173751,0.000295,25.178878,-0.6295,-0.096,8.04821,0.00000
1521.00,8.04788,25.173769,0.000301,25.178904,-0.6294,-0.096,8.04788,0.00000
1522.00,8.04828,25.173699,0.000302,25.178760,-0.6294,-0.096,8.04828,0.00000
1523.00,8.04894,25.173734,0.000303,25.178697,-0.6293,-0.096,8.04894,0.00000
1524.00,8.04906,25.173775,0.000308,25.178683,-0.6293,-0.096,8.04906,0.00000
1525.00,8.04958,25.173736,0.000307,25.178663,-0.6293,-0.096,8.04958,0.00000
1526.00,8.04830,25.173781,0.000303,25.178650,-0.6292,-0.096,8.04830,0.00000
1527.00,8.04792,25.173888,0.000301,25.178750,-0.6292,-0.096,8.04792,0.00000
1528.00,8.04754,25.173893,0.000305,25.178735,-0.6292,-0.096,8.04754,0.00000
1529.00,8.04737,25.173911,0.000308,25.178693,-0.6292,-0.096,8.04737,0.00000
1530.00,8.04763,25.173910,0.000310,25.178598,-0.6291,-0.096,8.04763,0.00000
1531.00,8.04889,25.173942,0.000310,25.178562,-0.6291,-0.096,8.04889,0.00000
1532.00,8.04915,25.173887,0.000309,25.178482,-0.6291,-0.095,8.04915,0.00000
1533.00,8.04926,25.173990,0.000308,25.178556,-0.6291,-0.095,8.04926,0.00000
1534.00,8.04916,25.174003,0.000308,25.178590,-0.6291,-0.095,8.04916,0.00000
1535.00,8.04888,25.174123,0.000315,25.178671,-0.6291,-0.095,8.04888,0.00000
1536.00,8.04847,25.174192,0.000316,25.178739,-0.6290,-0.096,8.04847,0.00000
1537.00,8.04811,25.174348,0.000317,25.178830,-0.6290,-0.095,8.04811,0.00000
1538.00,8.04778,25.174356,0.000315,25.178867,-0.6290,-0.095,8.04778,0.00000
1539.00,8.04740,25.174414,0.000310,25.178921,-0.6290,-0.095,8.04740,0.00000
1540.00,8.04824,25.174434,0.000304,25.178935,-0.6290,-0.095,8.04824,0.00000
1541.00,8.05007,25.174383,0.000303,25.178825,-0.6290,-0.095,8.05007,0.00000
1542.00,8.05096,25.174344,0.000303,25.178722,-0.6291,-0.095,8.05096,0.00000
1543.00,8.05110,25.174306,0.000305,25.178646,-0.6291,-0.095,8.05110,0.00000
1544.00,8.05177,25.174392,0.000305,25.178692,-0.6292,-0.095,8.05177,0.00000
1545.00,8.05107,25.174406,0.000297,25.178655,-0.6292,-0.095,8.05107,0.00000
1546.00,8.04941,25.174496,0.000289,25.178721,-0.6293,-0.094,8.04941,0.00000
1547.00,8.04883,25.174567,0.000283,25.178800,-0.6294,-0.094,8.04883,0.00000
1548.00,8.04778,25.174627,0.000279,25.178793,-0.6294,-0.094,8.04778,0.00000
1549.00,8.04708,25.174614,0.000277,25.178753,-0.6295,-0.094,8.04708,0.00000
1550.00,8.04785,25.174661,0.000283,25.178763,-0.6295,-0.094,8.04785,0.00000
1551.00,8.04946,25.174720,0.000286,25.178837,-0.6295,-0.094,8.04946,0.00000
1552.00,8.04930,25.174735,0.000287,25.178849,-0.6295,-0.094,8.04930,0.00000
1553.00,8.05008,25.174843,0.000286,25.178968,-0.6296,-0.093,8.05008,0.00000
1554.00,8.05068,25.174797,0.000284,25.178907,-0.6296,-0.093,8.05068,0.00000
1555.00,8.04952,25.174826,0.000285,25.178914,-0.6296,-0.093,8.04952,0.00000
1556.00,8.04798,25.174833,0.000283,25.178849,-0.6296,-0.093,8.04798,0.00000
1557.00,8.04836,25.174740,0.000288,25.178738,-0.6296,-0.093,8.04836,0.00000
1558.00,8.04842,25.174728,0.000291,25.178663,-0.6296,-0.093,8.04842,0.00000
1559.00,8.04899,25.174835,0.000292,25.178665,-0.6296,-0.093,8.04899,0.00000
1560.00,8.04959,25.174919,0.000290,25.178679,-0.6295,-0.093,8.04959,0.00000
1561.00,8.05030,25.174874,0.000296,25.178644,-0.6295,-0.093,8.05030,0.00000
@9,1.0000,2.0, 1560.091 
1562.00,8.05058,25.174964,0.000295,25.178754,-0.6295,-0.093,8.05058,0.00000
1563.00,8.04142,25.174966,0.000295,25.178773,-0.6294,-0.093,8.04142,0.00000
1564.00,7.95880,25.174979,0.000295,25.178806,-0.6294,-0.093,7.95880,0.00000
1565.00,7.79744,25.174913,0.000298,25.178778,-0.6294,-0.093,7.79744,0.00000
1566.00,7.61567,25.175015,0.000295,25.178830,-0.6294,-0.092,7.61567,0.00000
1567.00,7.44901,25.175073,0.000297,25.178829,-0.6293,-0.092,7.44901,0.00000
1568.00,7.30592,25.175103,0.000302,25.178799,-0.6293,-0.093,7.30592,0.00000
1569.00,7.23997,25.175199,0.000308,25.178800,-0.6293,-0.093,7.23997,0.00000
1570.00,7.25832,25.175353,0.000307,25.178909,-0.6292,-0.093,7.25832,0.00000
1571.00,7.30535,25.175340,0.000313,25.178882,-0.6292,-0.093,7.30535,0.00000
1572.00,7.35080,25.175382,0.000311,25.178878,-0.6291,-0.093,7.35080,0.00000
1573.00,7.39566,25.175441,0.000307,25.178899,-0.6291,-0.093,7.39566,0.00000
1574.00,7.44798,25.175342,0.000301,25.178827,-0.6290,-0.092,7.44798,0.00000
1575.00,7.50673,25.175215,0.000298,25.178670,-0.6290,-0.092,7.50673,0.00000
1576.00,7.56527,25.175280,0.000296,25.178638,-0.6290,-0.092,7.56527,0.00000
1577.00,7.61726,25.175288,0.000296,25.178606,-0.6289,-0.092,7.61726,0.00000
1578.00,7.66303,25.175293,0.000297,25.178540,-0.6289,-0.092,7.66303,0.00000
1579.00,7.70158,25.175374,0.000302,25.178564,-0.6289,-0.092,7.70158,0.00000
1580.00,7.73356,25.175501,0.000307,25.178643,-0.6288,-0.092,7.73356,0.00000
1581.00,7.76152,25.175479,0.000308,25.178667,-0.6289,-0.092,7.76152,0.00000
1582.00,7.78734,25.175472,0.000306,25.178645,-0.6289,-0.092,7.78734,0.00000
1583.00,7.80976,25.175496,0.000304,25.178717,-0.6289,-0.092,7.80976,0.00000
1584.00,7.82954,25.175508,0.000303,25.178775,-0.6290,-0.092,7.82954,0.00000
1585.00,7.84744,25.175433,0.000299,25.178726,-0.6290,-0.092,7.84744,0.00000
1586.00,7.86331,25.175461,0.000295,25.178760,-0.6290,-0.092,7.86331,0.00000
1587.00,7.87715,25.175470,0.000298,25.178776,-0.6290,-0.092,7.87715,0.00000
1588.00,7.88931,25.175456,0.000299,25.178735,-0.6290,-0.092,7.88931,0.00000
1589.00,7.90010,25.175547,0.000299,25.178755,-0.6290,-0.091,7.90010,0.00000
1590.00,7.90974,25.175618,0.000301,25.178742,-0.6289,-0.091,7.90974,0.00000
1591.00,7.91954,25.175679,0.000300,25.178691,-0.6289,-0.091,7.91954,0.00000
1592.00,7.92938,25.175706,0.000297,25.178640,-0.6289,-0.091,7.92938,0.00000
1593.00,7.93899,25.175808,0.000294,25.178663,-0.6289,-0.091,7.93899,0.00000
1594.00,7.94861,25.175728,0.000290,25.178549,-0.6289,-0.091,7.94861,0.00000
1595.00,7.95754,25.175756,0.000284,25.178538,-0.6289,-0.090,7.95754,0.00000
1596.00,7.96587,25.175763,0.000289,25.178551,-0.6289,-0.090,7.96587,0.00000
1597.00,7.97234,25.175899,0.000296,25.178687,-0.6289,-0.091,7.97234,0.00000
1598.00,7.97864,25.175870,0.000298,25.178707,-0.6289,-0.091,7.97864,0.00000
1599.00,7.98590,25.176020,0.000295,25.178789,-0.6289,-0.091,7.98590,0.00000
1600.00,7.99265,25.176012,0.000297,25.178783,-0.6289,-0.091,7.99265,0.00000
1601.00,7.99766,25.176065,0.000295,25.178797,-0.6288,-0.091,7.99766,0.00000
1602.00,8.00271,25.176049,0.000292,25.178740,-0.6288,-0.090,8.00271,0.00000
1603.00,8.00678,25.176102,0.000293,25.178757,-0.6288,-0.090,8.00678,0.00000
1604.00,8.00952,25.176092,0.000298,25.178734,-0.6288,-0.091,8.00952,0.00000
1605.00,8.01229,25.176125,0.000297,25.178684,-0.6287,-0.091,8.01229,0.00000
1606.00,8.01559,25.176108,0.000300,25.178664,-0.6287,-0.091,8.01559,0.00000
1607.00,8.01726,25.176088,0.000301,25.178600,-0.6286,-0.091,8.01726,0.00000
1608.00,8.01940,25.176100,0.000303,25.178525,-0.6286,-0.091,8.01940,0.00000
1609.00,8.02119,25.176098,0.000305,25.178556,-0.6285,-0.091,8.02119,0.00000
1610.00,8.02333,25.176208,0.000308,25.178649,-0.6284,-0.091,8.02333,0.00000
1611.00,8.02461,25.176271,0.000299,25.178608,-0.6283,-0.090,8.02461,0.00000
1612.00,8.02517,25.176359,0.000295,25.178659,-0.6283,-0.090,8.02517,0.00000
1613.00,8.02498,25.176390,0.000291,25.178698,-0.6282,-0.090,8.02498,0.00000
1614.00,8.02557,25.176470,0.000285,25.178706,-0.6281,-0.090,8.02557,0.00000
1615.00,8.02643,25.176489,0.000285,25.178692,-0.6281,-0.090,8.02643,0.00000
1616.00,8.02653,25.176501,0.000291,25.178761,-0.6280,-0.090,8.02653,0.00000
1617.00,8.02955,25.176474,0.000290,25.178669,-0.6279,-0.090,8.02955,0.00000
1618.00,8.03327,25.176449,0.000288,25.178562,-0.6279,-0.090,8.03327,0.00000
1619.00,8.03512,25.176468,0.000298,25.178532,-0.6279,-0.090,8.03512,0.00000
1620.00,8.03727,25.176472,0.000296,25.178514,-0.6278,-0.090,8.03727,0.00000
1621.00,8.03975,25.176488,0.000290,25.178438,-0.6278,-0.089,8.03975,0.00000
1622.00,8.04085,25.176518,0.000289,25.178424,-0.6278,-0.089,8.04085,0.00000
1623.00,8.04196,25.176590,0.000286,25.178404,-0.6278,-0.089,8.04196,0.00000
1624.00,8.04263,25.176582,0.000271,25.178309,-0.6279,-0.089,8.04263,0.00000
1625.00,8.04121,25.176603,0.000272,25.178281,-0.6279,-0.088,8.04121,0.00000
1626.00,8.04036,25.176581,0.000276,25.178228,-0.6279,-0.088,8.04036,0.00000
1627.00,8.03977,25.176597,0.000281,25.178268,-0.6280,-0.088,8.03977,0.00000
1628.00,8.03768,25.176598,0.000283,25.178353,-0.6280,-0.089,8.03768,0.00000
1629.00,8.03695,25.176642,0.000291,25.178443,-0.6280,-0.089,8.03695,0.00000
1630.00,8.03671,25.176655,0.000291,25.178475,-0.6280,-0.089,8.03671,0.00000
1631.00,8.03481,25.176796,0.000290,25.178620,-0.6280,-0.089,8.03481,0.00000
1632.00,8.03161,25.176855,0.000288,25.178587,-0.6281,-0.088,8.03161,0.00000
1633.00,8.03176,25.176898,0.000289,25.178544,-0.6281,-0.088,8.03176,0.00000
1634.00,8.03303,25.176910,0.000285,25.178495,-0.6281,-0.088,8.03303,0.00000
1635.00,8.03396,25.176933,0.000285,25.178492,-0.6281,-0.088,8.03396,0.00000
1636.00,8.03824,25.176886,0.000282,25.178453,-0.6281,-0.088,8.03824,0.00000
1637.00,8.04286,25.176919,0.000284,25.178481,-0.6281,-0.088,8.04286,0.00000
1638.00,8.04418,25.176926,0.000286,25.178485,-0.6281,-0.088,8.04418,0.00000
1639.00,8.04477,25.177021,0.000284,25.178577,-0.6281,-0.088,8.04477,0.00000
1640.00,8.04667,25.177052,0.000287,25.178581,-0.6281,-0.088,8.04667,0.00000
1641.00,8.04674,25.177116,0.000288,25.178568,-0.6281,-0.088,8.04674,0.00000
1642.00,8.04665,25.177151,0.000284,25.178553,-0.6281,-0.088,8.04665,0.00000
1643.00,8.04721,25.177253,0.000278,25.178609,-0.6281,-0.088,8.04721,0.00000
1644.00,8.04673,25.177158,0.000282,25.178487,-0.6281,-0.088,8.04673,0.00000
1645.00,8.04509,25.177184,0.000278,25.178451,-0.6281,-0.088,8.04509,0.00000
1646.00,8.04171,25.177257,0.000279,25.178526,-0.6281,-0.088,8.04171,0.00000
1647.00,8.03642,25.177298,0.000283,25.178603,-0.6281,-0.088,8.03642,0.00000
1648.00,8.03284,25.177280,0.000285,25.178613,-0.6281,-0.088,8.03284,0.00000
1649.00,8.03135,25.177376,0.000287,25.178681,-0.6281,-0.088,8.03135,0.00000
1650.00,8.03224,25.177402,0.000282,25.178723,-0.6281,-0.087,8.03224,0.00000
1651.00,8.03653,25.177384,0.000284,25.178638,-0.6281,-0.087,8.03653,0.00000
1652.00,8.04353,25.177441,0.000286,25.178655,-0.6281,-0.087,8.04353,0.00000
1653.00,8.04905,25.177554,0.000292,25.178672,-0.6281,-0.087,8.04905,0.00000
1654.00,8.05176,25.177594,0.000289,25.178645,-0.6281,-0.087,8.05176,0.00000
1655.00,8.05208,25.177645,0.000293,25.178610,-0.6281,-0.087,8.05208,0.00000
1656.00,8.05137,25.177751,0.000292,25.178680,-0.6281,-0.087,8.05137,0.00000
1657.00,8.04974,25.177757,0.000284,25.178680,-0.6281,-0.087,8.04974,0.00000
1658.00,8.04826,25.177714,0.000280,25.178693,-0.6281,-0.087,8.04826,0.00000
1659.00,8.04706,25.177733,0.000283,25.178730,-0.6281,-0.086,8.04706,0.00000
1660.00,8.04697,25.177789,0.000284,25.178808,-0.6280,-0.086,8.04697,0.00000
1661.00,8.04669,25.177737,0.000289,25.178769,-0.6280,-0.086,8.04669,0.00000
1662.00,8.04666,25.177715,0.000293,25.178700,-0.6280,-0.086,8.04666,0.00000
1663.00,8.04634,25.177740,0.000295,25.178724,-0.6280,-0.087,8.04634,0.00000
1664.00,8.04710,25.177728,0.000298,25.178701,-0.6279,-0.087,8.04710,0.00000
1665.00,8.04560,25.177761,0.000303,25.178685,-0.6279,-0.087,8.04560,0.00000
1666.00,8.04348,25.177753,0.000299,25.178674,-0.6279,-0.086,8.04348,0.00000
1667.00,8.04087,25.177766,0.000303,25.178683,-0.6278,-0.086,8.04087,0.00000
1668.00,8.03900,25.177828,0.000308,25.178652,-0.6278,-0.086,8.03900,0.00000
1669.00,8.03726,25.177898,0.000308,25.178635,-0.6278,-0.086,8.03726,0.00000
1670.00,8.03799,25.177952,0.000305,25.178632,-0.6278,-0.086,8.03799,0.00000
1671.00,8.03920,25.178034,0.000309,25.178588,-0.6278,-0.086,8.03920,0.00000
1672.00,8.04276,25.178156,0.000299,25.178558,-0.6278,-0.086,8.04276,0.00000
1673.00,8.04540,25.178196,0.000295,25.178534,-0.6278,-0.086,8.04540,0.00000
1674.00,8.04675,25.178241,0.000290,25.178526,-0.6278,-0.086,8.04675,0.00000
1675.00,8.04705,25.178228,0.000285,25.178503,-0.6277,-0.085,8.04705,0.00000
1676.00,8.04730,25.178309,0.000281,25.178588,-0.6277,-0.085,8.04730,0.00000
1677.00,8.04656,25.178361,0.000285,25.178680,-0.6277,-0.085,8.04656,0.00000
1678.00,8.04614,25.178371,0.000288,25.178683,-0.6277,-0.085,8.04614,0.00000
1679.00,8.04637,25.178310,0.000293,25.178655,-0.6277,-0.085,8.04637,0.00000
1680.00,8.04652,25.178377,0.000293,25.178703,-0.6277,-0.085,8.04652,0.00000
1681.00,8.04671,25.178411,0.000292,25.178698,-0.6276,-0.085,8.04671,0.00000
1682.00,8.04571,25.178364,0.000293,25.178642,-0.6276,-0.085,8.04571,0.00000
1683.00,8.04566,25.178431,0.000291,25.178662,-0.6276,-0.085,8.04566,0.00000
1684.00,8.04658,25.178572,0.000288,25.178722,-0.6276,-0.085,8.04658,0.00000
1685.00,8.04797,25.178582,0.000289,25.178693,-0.6276,-0.085,8.04797,0.00000
1686.00,8.04787,25.178582,0.000291,25.178683,-0.6275,-0.084,8.04787,0.00000
1687.00,8.04851,25.178727,0.000292,25.178738,-0.6275,-0.084,8.04851,0.00000
1688.00,8.04775,25.178765,0.000297,25.178702,-0.6275,-0.085,8.04775,0.00000
1689.00,8.04734,25.178870,0.000300,25.178791,-0.6274,-0.085,8.04734,0.00000
1690.00,8.04558,25.178949,0.000304,25.178850,-0.6273,-0.085,8.04558,0.00000
1691.00,8.04421,25.178969,0.000306,25.178853,-0.6273,-0.085,8.04421,0.00000
1692.00,8.04319,25.178864,0.000304,25.178877,-0.6272,-0.084,8.04319,0.00000
1693.00,8.04247,25.178876,0.000302,25.178948,-0.6272,-0.084,8.04247,0.00000
1694.00,8.04027,25.178861,0.000302,25.178940,-0.6271,-0.084,8.04027,0.00000
1695.00,8.04069,25.178763,0.000298,25.178840,-0.6270,-0.084,8.04069,0.00000
1696.00,8.04180,25.178823,0.000297,25.178832,-0.6270,-0.084,8.04180,0.00000
1697.00,8.04351,25.178933,0.000299,25.178802,-0.6269,-0.084,8.04351,0.00000
1698.00,8.04459,25.178948,0.000301,25.178749,-0.6268,-0.084,8.04459,0.00000
1699.00,8.04635,25.179022,0.000299,25.178819,-0.6268,-0.084,8.04635,0.00000
1700.00,8.04563,25.179173,0.000299,25.178936,-0.6267,-0.084,8.04563,0.00000
1701.00,8.04574,25.179143,0.000302,25.178924,-0.6267,-0.084,8.04574,0.00000
1702.00,8.04512,25.179128,0.000300,25.178904,-0.6267,-0.084,8.04512,0.00000
1703.00,8.04618,25.179181,0.000297,25.178891,-0.6266,-0.084,8.04618,0.00000
1704.00,8.04682,25.179142,0.000296,25.178797,-0.6266,-0.083,8.04682,0.00000
1705.00,8.04675,25.179202,0.000301,25.178846,-0.6266,-0.083,8.04675,0.00000
1706.00,8.04620,25.179313,0.000298,25.178940,-0.6266,-0.083,8.04620,0.00000
1707.00,8.04578,25.179384,0.000297,25.178966,-0.6266,-0.083,8.04578,0.00000
1708.00,8.04459,25.179438,0.000297,25.179014,-0.6266,-0.083,8.04459,0.00000
1709.00,8.04427,25.179435,0.000303,25.178967,-0.6266,-0.083,8.04427,0.00000
1710.00,8.04573,25.179383,0.000299,25.178857,-0.6266,-0.083,8.04573,0.00000
1711.00,8.04686,25.179354,0.000299,25.178802,-0.6266,-0.083,8.04686,0.00000
1712.00,8.04821,25.179375,0.000302,25.178773,-0.6267,-0.083,8.04821,0.00000
1713.00,8.04743,25.179398,0.000303,25.178765,-0.6267,-0.083,8.04743,0.00000
1714.00,8.04639,25.179443,0.000299,25.178848,-0.6267,-0.083,8.04639,0.00000
1715.00,8.04516,25.179483,0.000302,25.178830,-0.6267,-0.083,8.04516,0.00000
1716.00,8.04423,25.179533,0.000301,25.178809,-0.6268,-0.083,8.04423,0.00000
1717.00,8.04366,25.179575,0.000304,25.178818,-0.6268,-0.083,8.04366,0.00000
1718.00,8.04438,25.179577,0.000300,25.178811,-0.6268,-0.082,8.04438,0.00000
1719.00,8.04464,25.179562,0.000300,25.178693,-0.6268,-0.082,8.04464,0.00000
1720.00,8.04599,25.179536,0.000298,25.178661,-0.6268,-0.082,8.04599,0.00000
1721.00,8.04633,25.179643,0.000303,25.178747,-0.6268,-0.082,8.04633,0.00000
1722.00,8.04465,25.179643,0.000295,25.178719,-0.6269,-0.082,8.04465,0.00000
1723.00,8.04390,25.179676,0.000299,25.178796,-0.6270,-0.082,8.04390,0.00000
1724.00,8.04251,25.179700,0.000296,25.178813,-0.6270,-0.082,8.04251,0.00000
1725.00,8.04134,25.179818,0.000293,25.178852,-0.6271,-0.082,8.04134,0.00000
1726.00,8.04194,25.179663,0.000292,25.178716,-0.6272,-0.082,8.04194,0.00000
1727.00,8.04484,25.179706,0.000299,25.178786,-0.6272,-0.082,8.04484,0.00000
1728.00,8.04623,25.179673,0.000299,25.178732,-0.6272,-0.082,8.04623,0.00000
1729.00,8.04831,25.179787,0.000302,25.178761,-0.6273,-0.082,8.04831,0.00000
1730.00,8.04840,25.179796,0.000309,25.178745,-0.6273,-0.082,8.04840,0.00000
1731.00,8.04717,25.179859,0.000308,25.178767,-0.6273,-0.082,8.04717,0.00000
1732.00,8.04627,25.179847,0.000305,25.178721,-0.6274,-0.081,8.04627,0.00000
1733.00,8.04576,25.179931,0.000303,25.178687,-0.6274,-0.081,8.04576,0.00000
1734.00,8.04390,25.179831,0.000302,25.178605,-0.6274,-0.081,8.04390,0.00000
1735.00,8.04413,25.179840,0.000297,25.178617,-0.6274,-0.081,8.04413,0.00000
1736.00,8.04534,25.179862,0.000291,25.178584,-0.6275,-0.081,8.04534,0.00000
1737.00,8.04484,25.179895,0.000291,25.178555,-0.6275,-0.081,8.04484,0.00000
1738.00,8.04516,25.179854,0.000294,25.178460,-0.6275,-0.081,8.04516,0.00000
1739.00,8.04702,25.179962,0.000295,25.178563,-0.6275,-0.081,8.04702,0.00000
1740.00,8.04744,25.179904,0.000294,25.178489,-0.6275,-0.081,8.04744,0.00000
1741.00,8.04728,25.179967,0.000294,25.178524,-0.6275,-0.081,8.04728,0.00000
@10,1.0000,2.0, 1740.05499999999 
1742.00,8.04601,25.180041,0.000300,25.178582,-0.6276,-0.081,8.04601,0.00000
1743.00,8.03974,25.180188,0.000299,25.178731,-0.6276,-0.081,8.03974,0.00000
1744.00,7.97591,25.180256,0.000300,25.178772,-0.6276,-0.081,7.97591,0.00000
1745.00,7.83953,25.180353,0.000305,25.178918,-0.6275,-0.081,7.83953,0.00000
1746.00,7.68072,25.180400,0.000300,25.178958,-0.6275,-0.081,7.68072,0.00000
1747.00,7.53361,25.180357,0.000292,25.178918,-0.6275,-0.081,7.53361,0.00000
1748.00,7.40274,25.180324,0.000289,25.178866,-0.6275,-0.080,7.40274,0.00000
1749.00,7.33352,25.180316,0.000286,25.178814,-0.6274,-0.080,7.33352,0.00000
1750.00,7.33944,25.180351,0.000280,25.178743,-0.6274,-0.080,7.33944,0.00000
1751.00,7.37440,25.180467,0.000291,25.178774,-0.6274,-0.080,7.37440,0.00000
1752.00,7.40798,25.180559,0.000291,25.178814,-0.6273,-0.080,7.40798,0.00000
1753.00,7.44294,25.180540,0.000292,25.178747,-0.6273,-0.080,7.44294,0.00000
1754.00,7.48525,25.180538,0.000291,25.178672,-0.6272,-0.080,7.48525,0.00000
1755.00,7.53524,25.180485,0.000288,25.178598,-0.6272,-0.080,7.53524,0.00000
1756.00,7.58870,25.180442,0.000283,25.178548,-0.6272,-0.080,7.58870,0.00000
1757.00,7.63879,25.180416,0.000279,25.178471,-0.6271,-0.079,7.63879,0.00000
1758.00,7.68234,25.180415,0.000277,25.178472,-0.6271,-0.079,7.68234,0.00000
1759.00,7.71873,25.180450,0.000277,25.178501,-0.6271,-0.079,7.71873,0.00000
1760.00,7.75000,25.180506,0.000281,25.178512,-0.6270,-0.079,7.75000,0.00000
1761.00,7.77615,25.180510,0.000281,25.178489,-0.6270,-0.079,7.77615,0.00000
1762.00,7.79915,25.180633,0.000286,25.178551,-0.6269,-0.079,7.79915,0.00000
1763.00,7.81947,25.180690,0.000285,25.178567,-0.6269,-0.079,7.81947,0.00000
1764.00,7.83918,25.180754,0.000286,25.178640,-0.6269,-0.079,7.83918,0.00000
1765.00,7.85565,25.180858,0.000282,25.178720,-0.6269,-0.079,7.85565,0.00000
1766.00,7.86931,25.180918,0.000285,25.178780,-0.6269,-0.079,7.86931,0.00000
1767.00,7.88328,25.180859,0.000284,25.178760,-0.6269,-0.079,7.88328,0.00000
1768.00,7.89401,25.180940,0.000287,25.178820,-0.6269,-0.079,7.89401,0.00000
1769.00,7.90095,25.181021,0.000287,25.178827,-0.6269,-0.079,7.90095,0.00000
1770.00,7.90892,25.181113,0.000291,25.178835,-0.6269,-0.079,7.90892,0.00000
1771.00,7.91675,25.181141,0.000288,25.178754,-0.6269,-0.079,7.91675,0.00000
1772.00,7.92313,25.181208,0.000283,25.178732,-0.6270,-0.078,7.92313,0.00000
1773.00,7.93190,25.181265,0.000281,25.178789,-0.6270,-0.078,7.93190,0.00000
1774.00,7.94277,25.181280,0.000278,25.178801,-0.6270,-0.078,7.94277,0.00000
1775.00,7.95167,25.181264,0.000276,25.178829,-0.6271,-0.078,7.95167,0.00000
1776.00,7.95967,25.181257,0.000276,25.178825,-0.6271,-0.078,7.95967,0.00000
1777.00,7.96806,25.181305,0.000281,25.178856,-0.6271,-0.078,7.96806,0.00000
1778.00,7.97229,25.181347,0.000282,25.178760,-0.6271,-0.078,7.97229,0.00000
1779.00,7.97604,25.181379,0.000282,25.178674,-0.6271,-0.078,7.97604,0.00000
1780.00,7.98148,25.181359,0.000282,25.178511,-0.6272,-0.078,7.98148,0.00000
1781.00,7.98940,25.181386,0.000281,25.178484,-0.6272,-0.077,7.98940,0.00000
1782.00,7.99567,25.181446,0.000279,25.178522,-0.6273,-0.077,7.99567,0.00000
1783.00,8.00391,25.181498,0.000276,25.178622,-0.6273,-0.077,8.00391,0.00000
1784.00,8.00997,25.181553,0.000276,25.178702,-0.6274,-0.077,8.00997,0.00000
1785.00,8.01396,25.181694,0.000280,25.178916,-0.6274,-0.077,8.01396,0.00000
1786.00,8.01450,25.181716,0.000284,25.178968,-0.6275,-0.077,8.01450,0.00000
1787.00,8.01443,25.181690,0.000287,25.178879,-0.6275,-0.077,8.01443,0.00000
1788.00,8.01558,25.181700,0.000292,25.178804,-0.6275,-0.077,8.01558,0.00000
1789.00,8.01757,25.181640,0.000296,25.178718,-0.6275,-0.077,8.01757,0.00000
1790.00,8.01880,25.181575,0.000294,25.178550,-0.6275,-0.077,8.01880,0.00000
1791.00,8.02016,25.181668,0.000295,25.178536,-0.6275,-0.077,8.02016,0.00000
1792.00,8.02305,25.181724,0.000294,25.178565,-0.6275,-0.077,8.02305,0.00000
1793.00,8.02378,25.181702,0.000289,25.178499,-0.6275,-0.077,8.02378,0.00000
1794.00,8.02495,25.181813,0.000289,25.178551,-0.6274,-0.077,8.02495,0.00000
1795.00,8.02554,25.181888,0.000291,25.178668,-0.6274,-0.077,8.02554,0.00000
1796.00,8.02774,25.181928,0.000298,25.178742,-0.6274,-0.077,8.02774,0.00000
1797.00,8.02727,25.181953,0.000300,25.178786,-0.6273,-0.077,8.02727,0.00000
1798.00,8.02738,25.182029,0.000307,25.178917,-0.6273,-0.077,8.02738,0.00000
1799.00,8.02752,25.182016,0.000311,25.178936,-0.6273,-0.077,8.02752,0.00000
1800.00,8.03005,25.181982,0.000315,25.178835,-0.6273,-0.077,8.03005,0.00000
1801.00,8.02999,25.182013,0.000309,25.178788,-0.6272,-0.077,8.02999,0.00000
1802.00,8.03236,25.182042,0.000306,25.178764,-0.6272,-0.077,8.03236,0.00000
1803.00,8.03525,25.182055,0.000308,25.178706,-0.6272,-0.077,8.03525,0.00000
1804.00,8.03579,25.182130,0.000305,25.178697,-0.6272,-0.076,8.03579,0.00000
1805.00,8.03452,25.182240,0.000301,25.178764,-0.6272,-0.076,8.03452,0.00000
1806.00,8.03590,25.182238,0.000301,25.178763,-0.6272,-0.076,8.03590,0.00000
1807.00,8.03580,25.182321,0.000307,25.178844,-0.6272,-0.076,8.03580,0.00000
1808.00,8.03498,25.182381,0.000309,25.178849,-0.6272,-0.076,8.03498,0.00000
1809.00,8.03527,25.182367,0.000306,25.178825,-0.6272,-0.076,8.03527,0.00000
1810.00,8.03597,25.182360,0.000308,25.178781,-0.6272,-0.076,8.03597,0.00000
1811.00,8.03487,25.182409,0.000309,25.178749,-0.6273,-0.076,8.03487,0.00000
1812.00,8.03481,25.182406,0.000308,25.178664,-0.6273,-0.076,8.03481,0.00000
1813.00,8.03554,25.182389,0.000299,25.178694,-0.6273,-0.076,8.03554,0.00000
1814.00,8.03665,25.182416,0.000301,25.178727,-0.6274,-0.076,8.03665,0.00000
1815.00,8.03669,25.182459,0.000298,25.178821,-0.6274,-0.075,8.03669,0.00000
1816.00,8.03751,25.182503,0.000300,25.178897,-0.6275,-0.076,8.03751,0.00000
1817.00,8.03682,25.182485,0.000295,25.178871,-0.6275,-0.075,8.03682,0.00000
1818.00,8.03587,25.182535,0.000292,25.178874,-0.6275,-0.075,8.03587,0.00000
1819.00,8.03574,25.182582,0.000292,25.178861,-0.6276,-0.075,8.03574,0.00000
1820.00,8.03692,25.182576,0.000293,25.178781,-0.6276,-0.075,8.03692,0.00000
1821.00,8.03808,25.182593,0.000292,25.178768,-0.6276,-0.075,8.03808,0.00000
1822.00,8.04032,25.182626,0.000293,25.178771,-0.6276,-0.075,8.04032,0.00000
1823.00,8.04148,25.182629,0.000300,25.178636,-0.6276,-0.075,8.04148,0.00000
1824.00,8.04192,25.182674,0.000297,25.178637,-0.6277,-0.075,8.04192,0.00000
1825.00,8.04081,25.182759,0.000297,25.178711,-0.6277,-0.075,8.04081,0.00000
1826.00,8.03959,25.182812,0.000292,25.178713,-0.6277,-0.074,8.03959,0.00000
1827.00,8.03894,25.182858,0.000291,25.178690,-0.6278,-0.074,8.03894,0.00000
1828.00,8.03870,25.182925,0.000289,25.178799,-0.6278,-0.074,8.03870,0.00000
1829.00,8.03803,25.183004,0.000291,25.178815,-0.6279,-0.074,8.03803,0.00000
1830.00,8.03899,25.183056,0.000292,25.178819,-0.6279,-0.074,8.03899,0.00000
1831.00,8.03926,25.183101,0.000299,25.178882,-0.6279,-0.074,8.03926,0.00000
1832.00,8.03806,25.183190,0.000302,25.178941,-0.6279,-0.074,8.03806,0.00000
1833.00,8.03697,25.183251,0.000301,25.178912,-0.6280,-0.074,8.03697,0.00000
1834.00,8.03838,25.183247,0.000306,25.178869,-0.6280,-0.074,8.03838,0.00000
1835.00,8.03912,25.183206,0.000302,25.178770,-0.6281,-0.074,8.03912,0.00000
1836.00,8.04012,25.183210,0.000296,25.178712,-0.6282,-0.074,8.04012,0.00000
1837.00,8.04235,25.183131,0.000292,25.178660,-0.6282,-0.074,8.04235,0.00000
1838.00,8.04334,25.183164,0.000291,25.178749,-0.6283,-0.074,8.04334,0.00000
1839.00,8.04078,25.183164,0.000288,25.178752,-0.6284,-0.073,8.04078,0.00000
1840.00,8.03804,25.183267,0.000290,25.178843,-0.6284,-0.073,8.03804,0.00000
1841.00,8.03756,25.183246,0.000284,25.178757,-0.6285,-0.073,8.03756,0.00000
1842.00,8.03636,25.183358,0.000283,25.178796,-0.6285,-0.073,8.03636,0.00000
1843.00,8.03622,25.183283,0.000286,25.178637,-0.6286,-0.073,8.03622,0.00000
1844.00,8.03715,25.183379,0.000288,25.178690,-0.6286,-0.073,8.03715,0.00000
1845.00,8.03851,25.183380,0.000289,25.178621,-0.6287,-0.073,8.03851,0.00000
1846.00,8.03844,25.183437,0.000298,25.178631,-0.6287,-0.073,8.03844,0.00000
1847.00,8.03739,25.183447,0.000303,25.178619,-0.6287,-0.073,8.03739,0.00000
1848.00,8.03403,25.183520,0.000304,25.178661,-0.6288,-0.073,8.03403,0.00000
1849.00,8.02983,25.183505,0.000297,25.178598,-0.6288,-0.073,8.02983,0.00000
1850.00,8.02816,25.183576,0.000297,25.178666,-0.6289,-0.073,8.02816,0.00000
1851.00,8.02700,25.183641,0.000297,25.178696,-0.6289,-0.073,8.02700,0.00000
1852.00,8.02930,25.183678,0.000299,25.178720,-0.6289,-0.073,8.02930,0.00000
1853.00,8.03325,25.183688,0.000295,25.178704,-0.6289,-0.073,8.03325,0.00000
1854.00,8.03873,25.183750,0.000301,25.178804,-0.6289,-0.073,8.03873,0.00000
1855.00,8.04190,25.183645,0.000299,25.178691,-0.6290,-0.072,8.04190,0.00000
1856.00,8.04454,25.183683,0.000299,25.178686,-0.6290,-0.072,8.04454,0.00000
1857.00,8.04546,25.183691,0.000296,25.178624,-0.6291,-0.072,8.04546,0.00000
1858.00,8.04493,25.183776,0.000303,25.178683,-0.6291,-0.072,8.04493,0.00000
1859.00,8.04265,25.183780,0.000299,25.178588,-0.6292,-0.072,8.04265,0.00000
1860.00,8.04132,25.183914,0.000297,25.178644,-0.6292,-0.072,8.04132,0.00000
1861.00,8.03980,25.183917,0.000300,25.178674,-0.6293,-0.072,8.03980,0.00000
1862.00,8.03819,25.183993,0.000303,25.178796,-0.6293,-0.072,8.03819,0.00000
1863.00,8.04066,25.183999,0.000298,25.178801,-0.6293,-0.072,8.04066,0.00000
1864.00,8.04314,25.183942,0.000302,25.178777,-0.6294,-0.072,8.04314,0.00000
1865.00,8.04444,25.183964,0.000302,25.178795,-0.6294,-0.072,8.04444,0.00000
1866.00,8.04504,25.183968,0.000297,25.178768,-0.6294,-0.072,8.04504,0.00000
1867.00,8.04515,25.183953,0.000293,25.178684,-0.6294,-0.072,8.04515,0.00000
1868.00,8.04367,25.184022,0.000295,25.178662,-0.6294,-0.071,8.04367,0.00000
1869.00,8.04420,25.184111,0.000294,25.178697,-0.6293,-0.071,8.04420,0.00000
1870.00,8.04486,25.184066,0.000296,25.178622,-0.6293,-0.071,8.04486,0.00000
1871.00,8.04510,25.184087,0.000296,25.178587,-0.6293,-0.071,8.04510,0.00000
1872.00,8.04499,25.184132,0.000302,25.178620,-0.6292,-0.071,8.04499,0.00000
1873.00,8.04440,25.184052,0.000299,25.178634,-0.6292,-0.071,8.04440,0.00000
1874.00,8.04290,25.184081,0.000302,25.178676,-0.6291,-0.071,8.04290,0.00000
1875.00,8.04120,25.184188,0.000304,25.178737,-0.6290,-0.071,8.04120,0.00000
1876.00,8.03966,25.184241,0.000306,25.178808,-0.6289,-0.071,8.03966,0.00000
1877.00,8.03922,25.184263,0.000301,25.178777,-0.6289,-0.071,8.03922,0.00000
1878.00,8.03951,25.184358,0.000302,25.178706,-0.6288,-0.071,8.03951,0.00000
1879.00,8.04057,25.184417,0.000299,25.178695,-0.6288,-0.071,8.04057,0.00000
1880.00,8.04054,25.184418,0.000299,25.178652,-0.6287,-0.071,8.04054,0.00000
1881.00,8.04132,25.184444,0.000297,25.178572,-0.6286,-0.071,8.04132,0.00000
1882.00,8.04050,25.184504,0.000298,25.178557,-0.6286,-0.071,8.04050,0.00000
1883.00,8.03947,25.184481,0.000298,25.178554,-0.6285,-0.071,8.03947,0.00000
1884.00,8.03855,25.184471,0.000302,25.178505,-0.6285,-0.071,8.03855,0.00000
1885.00,8.03985,25.184544,0.000306,25.178561,-0.6284,-0.071,8.03985,0.00000
1886.00,8.03964,25.184612,0.000309,25.178605,-0.6284,-0.071,8.03964,0.00000
1887.00,8.04115,25.184612,0.000308,25.178585,-0.6283,-0.071,8.04115,0.00000
1888.00,8.04262,25.184690,0.000312,25.178639,-0.6282,-0.071,8.04262,0.00000
1889.00,8.04133,25.184730,0.000306,25.178648,-0.6282,-0.071,8.04133,0.00000
1890.00,8.03739,25.184712,0.000299,25.178675,-0.6281,-0.071,8.03739,0.00000
1891.00,8.03630,25.184701,0.000298,25.178704,-0.6281,-0.070,8.03630,0.00000
1892.00,8.03526,25.184690,0.000292,25.178736,-0.6280,-0.070,8.03526,0.00000
1893.00,8.03330,25.184728,0.000291,25.178738,-0.6280,-0.070,8.03330,0.00000
1894.00,8.03487,25.184684,0.000297,25.178656,-0.6280,-0.070,8.03487,0.00000
1895.00,8.03803,25.184724,0.000298,25.178603,-0.6280,-0.070,8.03803,0.00000
1896.00,8.03962,25.184725,0.000297,25.178529,-0.6280,-0.070,8.03962,0.00000
1897.00,8.03936,25.184871,0.000295,25.178570,-0.6280,-0.070,8.03936,0.00000
1898.00,8.04176,25.184897,0.000285,25.178530,-0.6281,-0.070,8.04176,0.00000
1899.00,8.04273,25.184992,0.000283,25.178583,-0.6281,-0.070,8.04273,0.00000
1900.00,8.04240,25.185114,0.000280,25.178587,-0.6281,-0.069,8.04240,0.00000
1901.00,8.04172,25.185164,0.000279,25.178581,-0.6282,-0.069,8.04172,0.00000
1902.00,8.04253,25.185148,0.000283,25.178535,-0.6282,-0.069,8.04253,0.00000
1903.00,8.04152,25.185229,0.000289,25.178573,-0.6282,-0.069,8.04152,0.00000
1904.00,8.04085,25.185329,0.000286,25.178620,-0.6282,-0.069,8.04085,0.00000
1905.00,8.04138,25.185219,0.000291,25.178560,-0.6282,-0.069,8.04138,0.00000
1906.00,8.04219,25.185173,0.000290,25.178515,-0.6282,-0.069,8.04219,0.00000
1907.00,8.04293,25.185086,0.000292,25.178415,-0.6282,-0.069,8.04293,0.00000
1908.00,8.04401,25.184956,0.000295,25.178281,-0.6283,-0.069,8.04401,0.00000
1909.00,8.04529,25.184866,0.000293,25.178223,-0.6283,-0.069,8.04529,0.00000
1910.00,8.04406,25.185016,0.000291,25.178429,-0.6283,-0.068,8.04406,0.00000
1911.00,8.04329,25.185076,0.000296,25.178529,-0.6283,-0.069,8.04329,0.00000
1912.00,8.04250,25.185132,0.000295,25.178638,-0.6283,-0.068,8.04250,0.00000
1913.00,8.04192,25.185264,0.000296,25.178797,-0.6283,-0.068,8.04192,0.00000
1914.00,8.04169,25.185341,0.000301,25.178829,-0.6283,-0.068,8.04169,0.00000
1915.00,8.04425,25.185255,0.000305,25.178636,-0.6284,-0.069,8.04425,0.00000
1916.00,8.04469,25.185403,0.000305,25.178710,-0.6284,-0.069,8.04469,0.00000
1917.00,8.04452,25.185512,0.000304,25.178724,-0.6284,-0.068,8.04452,0.00000
1918.00,8.04388,25.185572,0.000302,25.178688,-0.6285,-0.068,8.04388,0.00000
1919.00,8.04266,25.185638,0.000300,25.178706,-0.6285,-0.068,8.04266,0.00000
1920.00,8.04022,25.185726,0.000301,25.178811,-0.6285,-0.068,8.04022,0.00000
1921.00,8.03932,25.185716,0.000297,25.178763,-0.6285,-0.068,8.03932,0.00000
@11,1.0000,2.0, 1920.03599999999 
1922.00,8.03849,25.185661,0.000298,25.178674,-0.6285,-0.068,8.03849,0.00000
1923.00,8.03407,25.185670,0.000303,25.178667,-0.6286,-0.068,8.03407,0.00000
1924.00,7.98531,25.185631,0.000300,25.178598,-0.6286,-0.068,7.98531,0.00000
1925.00,7.87078,25.185642,0.000297,25.178540,-0.6286,-0.068,7.87078,0.00000
1926.00,7.72905,25.185659,0.000300,25.178502,-0.6286,-0.068,7.72905,0.00000
1927.00,7.59504,25.185747,0.000298,25.178562,-0.6286,-0.068,7.59504,0.00000
1928.00,7.47536,25.185796,0.000297,25.178603,-0.6286,-0.068,7.47536,0.00000
1929.00,7.40259,25.185853,0.000302,25.178648,-0.6286,-0.068,7.40259,0.00000
1930.00,7.39860,25.185844,0.000299,25.178623,-0.6286,-0.068,7.39860,0.00000
1931.00,7.42967,25.185774,0.000301,25.178575,-0.6285,-0.067,7.42967,0.00000
1932.00,7.46160,25.185798,0.000305,25.178573,-0.6286,-0.068,7.46160,0.00000
1933.00,7.49385,25.185739,0.000300,25.178541,-0.6286,-0.067,7.49385,0.00000
1934.00,7.53416,25.185770,0.000297,25.178601,-0.6286,-0.067,7.53416,0.00000
1935.00,7.58116,25.185850,0.000298,25.178630,-0.6286,-0.067,7.58116,0.00000
1936.00,7.62713,25.185918,0.000295,25.178628,-0.6286,-0.067,7.62713,0.00000
1937.00,7.67025,25.185931,0.000294,25.178605,-0.6286,-0.067,7.67025,0.00000
1938.00,7.70890,25.185891,0.000296,25.178486,-0.6286,-0.067,7.70890,0.00000
1939.00,7.74173,25.185907,0.000290,25.178386,-0.6287,-0.067,7.74173,0.00000
1940.00,7.76977,25.185860,0.000287,25.178342,-0.6287,-0.067,7.76977,0.00000
1941.00,7.79465,25.185945,0.000286,25.178393,-0.6287,-0.067,7.79465,0.00000
1942.00,7.81632,25.186008,0.000285,25.178435,-0.6287,-0.066,7.81632,0.00000
1943.00,7.83545,25.186117,0.000284,25.178533,-0.6287,-0.066,7.83545,0.00000
1944.00,7.85230,25.186150,0.000290,25.178632,-0.6288,-0.067,7.85230,0.00000
1945.00,7.86809,25.186250,0.000295,25.178681,-0.6288,-0.067,7.86809,0.00000
1946.00,7.88149,25.186293,0.000298,25.178711,-0.6287,-0.067,7.88149,0.00000
1947.00,7.89451,25.186304,0.000296,25.178682,-0.6287,-0.067,7.89451,0.00000
1948.00,7.90505,25.186348,0.000297,25.178701,-0.6287,-0.067,7.90505,0.00000
1949.00,7.91464,25.186381,0.000296,25.178650,-0.6287,-0.067,7.91464,0.00000
1950.00,7.92129,25.186425,0.000298,25.178640,-0.6287,-0.067,7.92129,0.00000
1951.00,7.92838,25.186408,0.000294,25.178608,-0.6287,-0.067,7.92838,0.00000
1952.00,7.93440,25.186432,0.000293,25.178598,-0.6287,-0.066,7.93440,0.00000
1953.00,7.94121,25.186528,0.000289,25.178653,-0.6287,-0.066,7.94121,0.00000
1954.00,7.94702,25.186605,0.000284,25.178718,-0.6286,-0.066,7.94702,0.00000
1955.00,7.95449,25.186582,0.000281,25.178645,-0.6286,-0.066,7.95449,0.00000
1956.00,7.96150,25.186653,0.000280,25.178625,-0.6286,-0.066,7.96150,0.00000
1957.00,7.96945,25.186713,0.000282,25.178644,-0.6286,-0.066,7.96945,0.00000
1958.00,7.97591,25.186734,0.000283,25.178570,-0.6286,-0.066,7.97591,0.00000
1959.00,7.98218,25.186789,0.000292,25.178568,-0.6286,-0.066,7.98218,0.00000
1960.00,7.98510,25.186850,0.000291,25.178650,-0.6286,-0.066,7.98510,0.00000
1961.00,7.98818,25.186869,0.000294,25.178711,-0.6286,-0.066,7.98818,0.00000
1962.00,7.99079,25.186858,0.000292,25.178693,-0.6286,-0.066,7.99079,0.00000
1963.00,7.99453,25.186908,0.000288,25.178742,-0.6286,-0.065,7.99453,0.00000
1964.00,7.99806,25.186872,0.000282,25.178666,-0.6287,-0.065,7.99806,0.00000
1965.00,8.00397,25.186913,0.000277,25.178717,-0.6287,-0.065,8.00397,0.00000
1966.00,8.00901,25.186986,0.000282,25.178740,-0.6288,-0.065,8.00901,0.00000
1967.00,8.01398,25.187025,0.000285,25.178758,-0.6289,-0.065,8.01398,0.00000
1968.00,8.01583,25.187007,0.000290,25.178712,-0.6289,-0.065,8.01583,0.00000
1969.00,8.01570,25.187026,0.000287,25.178701,-0.6290,-0.065,8.01570,0.00000
1970.00,8.01668,25.187053,0.000289,25.178648,-0.6290,-0.065,8.01668,0.00000
1971.00,8.01691,25.187099,0.000283,25.178630,-0.6290,-0.065,8.01691,0.00000
1972.00,8.01734,25.187155,0.000283,25.178660,-0.6290,-0.065,8.01734,0.00000
1973.00,8.01800,25.187214,0.000283,25.178672,-0.6290,-0.064,8.01800,0.00000
1974.00,8.02067,25.187302,0.000287,25.178730,-0.6291,-0.064,8.02067,0.00000
1975.00,8.02110,25.187361,0.000292,25.178733,-0.6291,-0.064,8.02110,0.00000
1976.00,8.02007,25.187319,0.000290,25.178680,-0.6291,-0.064,8.02007,0.00000
1977.00,8.01899,25.187371,0.000292,25.178697,-0.6292,-0.064,8.01899,0.00000
1978.00,8.02076,25.187409,0.000292,25.178735,-0.6293,-0.064,8.02076,0.00000
1979.00,8.02253,25.187380,0.000295,25.178738,-0.6293,-0.064,8.02253,0.00000
1980.00,8.02504,25.187433,0.000296,25.178780,-0.6293,-0.064,8.02504,0.00000
1981.00,8.02993,25.187398,0.000299,25.178742,-0.6293,-0.064,8.02993,0.00000
1982.00,8.03250,25.187414,0.000297,25.178778,-0.6293,-0.064,8.03250,0.00000
1983.00,8.03294,25.187447,0.000298,25.178820,-0.6294,-0.064,8.03294,0.00000
1984.00,8.03212,25.187508,0.000299,25.178810,-0.6294,-0.064,8.03212,0.00000
1985.00,8.03207,25.187491,0.000292,25.178820,-0.6294,-0.063,8.03207,0.00000
1986.00,8.03143,25.187569,0.000288,25.178887,-0.6294,-0.063,8.03143,0.00000
1987.00,8.03125,25.187597,0.000287,25.178832,-0.6294,-0.063,8.03125,0.00000
1988.00,8.03270,25.187607,0.000285,25.178756,-0.6294,-0.063,8.03270,0.00000
1989.00,8.03448,25.187597,0.000284,25.178734,-0.6294,-0.063,8.03448,0.00000
1990.00,8.03408,25.187706,0.000292,25.178709,-0.6294,-0.063,8.03408,0.00000
1991.00,8.03294,25.187735,0.000297,25.178679,-0.6294,-0.063,8.03294,0.00000
1992.00,8.03407,25.187763,0.000303,25.178690,-0.6294,-0.063,8.03407,0.00000
1993.00,8.03335,25.187804,0.000305,25.178784,-0.6294,-0.063,8.03335,0.00000
1994.00,8.03320,25.187925,0.000305,25.178871,-0.6294,-0.063,8.03320,0.00000
1995.00,8.03423,25.187837,0.000309,25.178867,-0.6294,-0.063,8.03423,0.00000
1996.00,8.03516,25.187921,0.000310,25.178939,-0.6294,-0.063,8.03516,0.00000
1997.00,8.03373,25.187922,0.000304,25.178944,-0.6294,-0.063,8.03373,0.00000
1998.00,8.03230,25.187903,0.000305,25.178833,-0.6293,-0.063,8.03230,0.00000
1999.00,8.03105,25.187847,0.000303,25.178769,-0.6293,-0.062,8.03105,0.00000
2000.00,8.02786,25.187854,0.000298,25.178699,-0.6292,-0.062,8.02786,0.00000
2001.00,8.02652,25.187905,0.000299,25.178689,-0.6292,-0.062,8.02652,0.00000
2002.00,8.02703,25.187983,0.000306,25.178676,-0.6291,-0.062,8.02703,0.00000
2003.00,8.02834,25.188026,0.000302,25.178700,-0.6291,-0.062,8.02834,0.00000
2004.00,8.02748,25.188080,0.000304,25.178700,-0.6290,-0.062,8.02748,0.00000
2005.00,8.02915,25.188182,0.000306,25.178803,-0.6290,-0.062,8.02915,0.00000
2006.00,8.02994,25.188162,0.000304,25.178782,-0.6289,-0.062,8.02994,0.00000
2007.00,8.03034,25.188228,0.000303,25.178762,-0.6289,-0.062,8.03034,0.00000
2008.00,8.03096,25.188294,0.000307,25.178785,-0.6289,-0.062,8.03096,0.00000
2009.00,8.03378,25.188325,0.000305,25.178750,-0.6288,-0.062,8.03378,0.00000
2010.00,8.03537,25.188424,0.000298,25.178754,-0.6287,-0.062,8.03537,0.00000
2011.00,8.03701,25.188452,0.000296,25.178710,-0.6287,-0.062,8.03701,0.00000
2012.00,8.03655,25.188484,0.000289,25.178744,-0.6287,-0.061,8.03655,0.00000
2013.00,8.03523,25.188519,0.000287,25.178760,-0.6287,-0.061,8.03523,0.00000
2014.00,8.03365,25.188552,0.000289,25.178790,-0.6287,-0.061,8.03365,0.00000
2015.00,8.03328,25.188485,0.000295,25.178725,-0.6286,-0.061,8.03328,0.00000
2016.00,8.03297,25.188514,0.000300,25.178767,-0.6286,-0.061,8.03297,0.00000
2017.00,8.03497,25.188421,0.000304,25.178696,-0.6286,-0.062,8.03497,0.00000
2018.00,8.03679,25.188462,0.000306,25.178695,-0.6286,-0.062,8.03679,0.00000
2019.00,8.03767,25.188465,0.000311,25.178672,-0.6286,-0.062,8.03767,0.00000
2020.00,8.03904,25.188514,0.000304,25.178709,-0.6286,-0.061,8.03904,0.00000
2021.00,8.04002,25.188537,0.000299,25.178729,-0.6286,-0.061,8.04002,0.00000
2022.00,8.03969,25.188580,0.000301,25.178748,-0.6286,-0.061,8.03969,0.00000
2023.00,8.04021,25.188524,0.000294,25.178704,-0.6287,-0.061,8.04021,0.00000
2024.00,8.04122,25.188537,0.000284,25.178694,-0.6287,-0.061,8.04122,0.00000
2025.00,8.04010,25.188568,0.000289,25.178675,-0.6287,-0.061,8.04010,0.00000
2026.00,8.03836,25.188591,0.000287,25.178664,-0.6287,-0.061,8.03836,0.00000
2027.00,8.03746,25.188686,0.000283,25.178666,-0.6287,-0.060,8.03746,0.00000
2028.00,8.03745,25.188707,0.000289,25.178608,-0.6287,-0.060,8.03745,0.00000
2029.00,8.03808,25.188793,0.000291,25.178623,-0.6288,-0.060,8.03808,0.00000
2030.00,8.03859,25.188821,0.000294,25.178590,-0.6288,-0.060,8.03859,0.00000
2031.00,8.03943,25.188845,0.000295,25.178569,-0.6288,-0.060,8.03943,0.00000
2032.00,8.03823,25.188829,0.000293,25.178597,-0.6289,-0.060,8.03823,0.00000
2033.00,8.03712,25.188928,0.000293,25.178718,-0.6289,-0.060,8.03712,0.00000
2034.00,8.03713,25.188917,0.000294,25.178727,-0.6289,-0.060,8.03713,0.00000
2035.00,8.03739,25.188965,0.000290,25.178770,-0.6290,-0.060,8.03739,0.00000
2036.00,8.03840,25.189014,0.000289,25.178757,-0.6290,-0.060,8.03840,0.00000
2037.00,8.03948,25.189060,0.000291,25.178715,-0.6290,-0.060,8.03948,0.00000
2038.00,8.04000,25.189029,0.000293,25.178651,-0.6290,-0.060,8.04000,0.00000
2039.00,8.03983,25.189058,0.000290,25.178626,-0.6290,-0.060,8.03983,0.00000
2040.00,8.03920,25.189069,0.000292,25.178673,-0.6290,-0.060,8.03920,0.00000
2041.00,8.03877,25.189114,0.000297,25.178709,-0.6290,-0.060,8.03877,0.00000
2042.00,8.03909,25.189082,0.000295,25.178689,-0.6290,-0.060,8.03909,0.00000
2043.00,8.03815,25.189095,0.000292,25.178653,-0.6290,-0.059,8.03815,0.00000
2044.00,8.03539,25.189129,0.000295,25.178724,-0.6291,-0.059,8.03539,0.00000
2045.00,8.03233,25.189151,0.000291,25.178670,-0.6291,-0.059,8.03233,0.00000
2046.00,8.03045,25.189194,0.000290,25.178660,-0.6291,-0.059,8.03045,0.00000
2047.00,8.03195,25.189237,0.000291,25.178644,-0.6291,-0.059,8.03195,0.00000
2048.00,8.03346,25.189385,0.000288,25.178758,-0.6291,-0.059,8.03346,0.00000
2049.00,8.03569,25.189443,0.000288,25.178723,-0.6291,-0.059,8.03569,0.00000
2050.00,8.03964,25.189482,0.000292,25.178753,-0.6291,-0.059,8.03964,0.00000
2051.00,8.04063,25.189496,0.000291,25.178725,-0.6291,-0.059,8.04063,0.00000
2052.00,8.04037,25.189554,0.000291,25.178786,-0.6291,-0.059,8.04037,0.00000
2053.00,8.03959,25.189492,0.000289,25.178729,-0.6291,-0.059,8.03959,0.00000
2054.00,8.03906,25.189566,0.000291,25.178791,-0.6291,-0.059,8.03906,0.00000
2055.00,8.03853,25.189602,0.000287,25.178734,-0.6291,-0.059,8.03853,0.00000
2056.00,8.03912,25.189683,0.000285,25.178753,-0.6291,-0.058,8.03912,0.00000
2057.00,8.03800,25.189707,0.000283,25.178753,-0.6290,-0.058,8.03800,0.00000
2058.00,8.03856,25.189712,0.000289,25.178727,-0.6290,-0.058,8.03856,0.00000
2059.00,8.03943,25.189718,0.000283,25.178711,-0.6290,-0.058,8.03943,0.00000
2060.00,8.03848,25.189760,0.000285,25.178762,-0.6289,-0.058,8.03848,0.00000
2061.00,8.03817,25.189753,0.000288,25.178712,-0.6289,-0.058,8.03817,0.00000
2062.00,8.03822,25.189805,0.000287,25.178684,-0.6289,-0.058,8.03822,0.00000
2063.00,8.03825,25.189873,0.000283,25.178670,-0.6289,-0.058,8.03825,0.00000
2064.00,8.03688,25.189856,0.000285,25.178611,-0.6289,-0.058,8.03688,0.00000
2065.00,8.03578,25.189843,0.000287,25.178599,-0.6289,-0.058,8.03578,0.00000
2066.00,8.03471,25.189816,0.000290,25.178650,-0.6290,-0.058,8.03471,0.00000
2067.00,8.03409,25.189842,0.000298,25.178679,-0.6290,-0.058,8.03409,0.00000
2068.00,8.03228,25.189802,0.000302,25.178639,-0.6290,-0.058,8.03228,0.00000
2069.00,8.03167,25.189824,0.000302,25.178651,-0.6291,-0.058,8.03167,0.00000
2070.00,8.03324,25.189848,0.000302,25.178657,-0.6291,-0.058,8.03324,0.00000
2071.00,8.03483,25.189936,0.000300,25.178713,-0.6291,-0.058,8.03483,0.00000
2072.00,8.03434,25.189983,0.000294,25.178715,-0.6291,-0.058,8.03434,0.00000
2073.00,8.03405,25.190109,0.000291,25.178796,-0.6292,-0.058,8.03405,0.00000
2074.00,8.03365,25.190153,0.000287,25.178775,-0.6292,-0.057,8.03365,0.00000
2075.00,8.03328,25.190118,0.000285,25.178650,-0.6293,-0.057,8.03328,0.00000
2076.00,8.03350,25.190108,0.000283,25.178556,-0.6294,-0.057,8.03350,0.00000
2077.00,8.03525,25.190108,0.000283,25.178555,-0.6294,-0.057,8.03525,0.00000
2078.00,8.03617,25.190085,0.000282,25.178475,-0.6295,-0.057,8.03617,0.00000
2079.00,8.03836,25.190156,0.000283,25.178548,-0.6295,-0.057,8.03836,0.00000
2080.00,8.03959,25.190276,0.000283,25.178640,-0.6296,-0.057,8.03959,0.00000
2081.00,8.03910,25.190320,0.000283,25.178698,-0.6296,-0.057,8.03910,0.00000
2082.00,8.03858,25.190339,0.000283,25.178662,-0.6296,-0.057,8.03858,0.00000
2083.00,8.03939,25.190441,0.000286,25.178734,-0.6297,-0.057,8.03939,0.00000
2084.00,8.03899,25.190464,0.000288,25.178716,-0.6297,-0.057,8.03899,0.00000
2085.00,8.03908,25.190439,0.000290,25.178696,-0.6298,-0.056,8.03908,0.00000
2086.00,8.03891,25.190476,0.000293,25.178724,-0.6298,-0.056,8.03891,0.00000
2087.00,8.03813,25.190526,0.000292,25.178705,-0.6299,-0.056,8.03813,0.00000
2088.00,8.03658,25.190471,0.000296,25.178633,-0.6299,-0.057,8.03658,0.00000
2089.00,8.03480,25.190379,0.000296,25.178546,-0.6300,-0.056,8.03480,0.00000
2090.00,8.03316,25.190478,0.000292,25.178594,-0.6300,-0.056,8.03316,0.00000
2091.00,8.03274,25.190564,0.000290,25.178580,-0.6300,-0.056,8.03274,0.00000
2092.00,8.03283,25.190658,0.000296,25.178698,-0.6300,-0.056,8.03283,0.00000
2093.00,8.03458,25.190729,0.000290,25.178742,-0.6300,-0.056,8.03458,0.00000
2094.00,8.03689,25.190817,0.000292,25.178785,-0.6300,-0.056,8.03689,0.00000
2095.00,8.03852,25.190750,0.000293,25.178714,-0.6301,-0.056,8.03852,0.00000
2096.00,8.03864,25.190743,0.000292,25.178735,-0.6301,-0.056,8.03864,0.00000
2097.00,8.03948,25.190716,0.000287,25.178622,-0.6301,-0.055,8.03948,0.00000
2098.00,8.03948,25.190739,0.000291,25.178538,-0.6301,-0.055,8.03948,0.00000
2099.00,8.03897,25.190766,0.000291,25.178469,-0.6301,-0.055,8.03897,0.00000
2100.00,8.03840,25.190863,0.000297,25.178483,-0.6302,-0.056,8.03840,0.00000
2101.00,8.03884,25.190825,0.000295,25.178322,-0.6302,-0.056,8.03884,0.00000
@12,1.0000,2.0, 2100.107 
2102.00,8.03877,25.190863,0.000290,25.178378,-0.6302,-0.055,8.03877,0.00000
2103.00,8.03786,25.190898,0.000290,25.178495,-0.6302,-0.055,8.03786,0.00000
2104.00,8.00991,25.190957,0.000289,25.178598,-0.6302,-0.055,8.00991,0.00000
2105.00,7.92477,25.190915,0.000286,25.178570,-0.6301,-0.055,7.92477,0.00000
2106.00,7.80404,25.190928,0.000290,25.178639,-0.6301,-0.055,7.80404,0.00000
2107.00,7.68456,25.191030,0.000296,25.178670,-0.6301,-0.055,7.68456,0.00000
2108.00,7.57498,25.191105,0.000294,25.178642,-0.6301,-0.055,7.57498,0.00000
2109.00,7.49838,25.191109,0.000294,25.178556,-0.6301,-0.055,7.49838,0.00000
2110.00,7.48072,25.191236,0.000294,25.178665,-0.6301,-0.055,7.48072,0.00000
2111.00,7.50172,25.191383,0.000293,25.178773,-0.6301,-0.055,7.50172,0.00000
2112.00,7.52782,25.191299,0.000287,25.178674,-0.6301,-0.055,7.52782,0.00000
2113.00,7.55204,25.191287,0.000287,25.178662,-0.6301,-0.055,7.55204,0.00000
2114.00,7.57935,25.191327,0.000288,25.178700,-0.6301,-0.055,7.57935,0.00000
2115.00,7.61212,25.191329,0.000286,25.178642,-0.6301,-0.054,7.61212,0.00000
2116.00,7.64917,25.191296,0.000285,25.178567,-0.6301,-0.054,7.64917,0.00000
2117.00,7.68733,25.191346,0.000286,25.178584,-0.6301,-0.054,7.68733,0.00000
2118.00,7.72298,25.191414,0.000287,25.178623,-0.6301,-0.054,7.72298,0.00000
2119.00,7.75366,25.191451,0.000285,25.178640,-0.6302,-0.054,7.75366,0.00000
2120.00,7.78177,25.191476,0.000286,25.178647,-0.6302,-0.054,7.78177,0.00000
2121.00,7.80611,25.191479,0.000294,25.178636,-0.6303,-0.054,7.80611,0.00000
2122.00,7.82741,25.191430,0.000299,25.178594,-0.6303,-0.054,7.82741,0.00000
2123.00,7.84618,25.191449,0.000296,25.178590,-0.6304,-0.054,7.84618,0.00000
2124.00,7.86374,25.191482,0.000297,25.178563,-0.6305,-0.054,7.86374,0.00000
2125.00,7.87916,25.191546,0.000293,25.178575,-0.6305,-0.054,7.87916,0.00000
2126.00,7.89243,25.191693,0.000290,25.178654,-0.6306,-0.054,7.89243,0.00000
2127.00,7.90253,25.191779,0.000291,25.178719,-0.6306,-0.053,7.90253,0.00000
2128.00,7.91189,25.191751,0.000295,25.178718,-0.6307,-0.053,7.91189,0.00000
2129.00,7.91967,25.191763,0.000291,25.178721,-0.6308,-0.053,7.91967,0.00000
2130.00,7.92550,25.191760,0.000292,25.178736,-0.6309,-0.053,7.92550,0.00000
2131.00,7.93122,25.191667,0.000285,25.178639,-0.6310,-0.053,7.93122,0.00000
2132.00,7.93696,25.191697,0.000281,25.178631,-0.6311,-0.053,7.93696,0.00000
2133.00,7.94201,25.191767,0.000279,25.178628,-0.6312,-0.053,7.94201,0.00000
2134.00,7.94705,25.191826,0.000277,25.178692,-0.6313,-0.053,7.94705,0.00000
2135.00,7.95353,25.191822,0.000279,25.178592,-0.6314,-0.053,7.95353,0.00000
2136.00,7.96011,25.191863,0.000281,25.178619,-0.6314,-0.053,7.96011,0.00000
2137.00,7.96510,25.191900,0.000286,25.178665,-0.6315,-0.053,7.96510,0.00000
2138.00,7.97098,25.191923,0.000282,25.178697,-0.6316,-0.053,7.97098,0.00000
2139.00,7.97698,25.191927,0.000286,25.178632,-0.6316,-0.053,7.97698,0.00000
2140.00,7.98247,25.191963,0.000287,25.178655,-0.6317,-0.053,7.98247,0.00000
2141.00,7.98573,25.191962,0.000288,25.178651,-0.6318,-0.053,7.98573,0.00000
2142.00,7.99042,25.191918,0.000285,25.178501,-0.6318,-0.052,7.99042,0.00000
2143.00,7.99390,25.191928,0.000290,25.178400,-0.6319,-0.052,7.99390,0.00000
2144.00,7.99813,25.191966,0.000290,25.178404,-0.6320,-0.052,7.99813,0.00000
2145.00,8.00123,25.191987,0.000285,25.178476,-0.6320,-0.052,8.00123,0.00000
2146.00,8.00562,25.192050,0.000283,25.178525,-0.6321,-0.052,8.00562,0.00000
2147.00,8.00960,25.192123,0.000280,25.178603,-0.6322,-0.052,8.00960,0.00000
2148.00,8.01330,25.192124,0.000277,25.178664,-0.6322,-0.052,8.01330,0.00000
2149.00,8.01357,25.192153,0.000276,25.178708,-0.6322,-0.052,8.01357,0.00000
2150.00,8.01280,25.192245,0.000279,25.178666,-0.6322,-0.052,8.01280,0.00000
2151.00,8.01296,25.192224,0.000282,25.178527,-0.6322,-0.052,8.01296,0.00000
2152.00,8.01254,25.192330,0.000282,25.178508,-0.6322,-0.052,8.01254,0.00000
2153.00,8.01211,25.192443,0.000278,25.178444,-0.6322,-0.052,8.01211,0.00000
2154.00,8.01331,25.192445,0.000279,25.178332,-0.6322,-0.052,8.01331,0.00000
2155.00,8.01589,25.192460,0.000281,25.178287,-0.6322,-0.052,8.01589,0.00000
2156.00,8.01737,25.192552,0.000282,25.178350,-0.6322,-0.052,8.01737,0.00000
2157.00,8.01867,25.192530,0.000280,25.178349,-0.6321,-0.051,8.01867,0.00000
2158.00,8.01954,25.192522,0.000277,25.178379,-0.6321,-0.051,8.01954,0.00000
2159.00,8.02055,25.192606,0.000277,25.178427,-0.6320,-0.051,8.02055,0.00000
2160.00,8.02176,25.192588,0.000277,25.178424,-0.6319,-0.051,8.02176,0.00000
2161.00,8.02264,25.192660,0.000278,25.178542,-0.6319,-0.051,8.02264,0.00000
2162.00,8.02329,25.192716,0.000281,25.178576,-0.6318,-0.051,8.02329,0.00000
2163.00,8.02373,25.192756,0.000291,25.178620,-0.6317,-0.051,8.02373,0.00000
2164.00,8.02389,25.192729,0.000290,25.178583,-0.6317,-0.051,8.02389,0.00000
2165.00,8.02517,25.192765,0.000284,25.178551,-0.6316,-0.051,8.02517,0.00000
2166.00,8.02728,25.192755,0.000284,25.178468,-0.6315,-0.051,8.02728,0.00000
2167.00,8.02872,25.192791,0.000288,25.178490,-0.6314,-0.051,8.02872,0.00000
2168.00,8.03004,25.192818,0.000288,25.178496,-0.6314,-0.051,8.03004,0.00000
2169.00,8.03211,25.192801,0.000295,25.178482,-0.6313,-0.051,8.03211,0.00000
2170.00,8.03185,25.192841,0.000297,25.178552,-0.6313,-0.051,8.03185,0.00000
2171.00,8.03137,25.192874,0.000293,25.178507,-0.6313,-0.051,8.03137,0.00000
2172.00,8.03109,25.192917,0.000289,25.178497,-0.6312,-0.051,8.03109,0.00000
2173.00,8.02991,25.192975,0.000288,25.178506,-0.6312,-0.051,8.02991,0.00000
2174.00,8.02765,25.193039,0.000282,25.178535,-0.6312,-0.051,8.02765,0.00000
2175.00,8.02715,25.193071,0.000284,25.178541,-0.6311,-0.051,8.02715,0.00000
2176.00,8.02576,25.193089,0.000285,25.178571,-0.6311,-0.051,8.02576,0.00000
2177.00,8.02529,25.193108,0.000286,25.178562,-0.6311,-0.051,8.02529,0.00000
2178.00,8.02707,25.193118,0.000285,25.178486,-0.6310,-0.051,8.02707,0.00000
2179.00,8.02948,25.193154,0.000285,25.178448,-0.6310,-0.051,8.02948,0.00000
2180.00,8.03139,25.193195,0.000285,25.178402,-0.6310,-0.050,8.03139,0.00000
2181.00,8.03249,25.193218,0.000287,25.178373,-0.6309,-0.050,8.03249,0.00000
2182.00,8.03314,25.193267,0.000283,25.178400,-0.6309,-0.050,8.03314,0.00000
2183.00,8.03275,25.193247,0.000283,25.178427,-0.6309,-0.050,8.03275,0.00000
2184.00,8.03223,25.193333,0.000289,25.178538,-0.6309,-0.050,8.03223,0.00000
2185.00,8.03037,25.193397,0.000297,25.178608,-0.6309,-0.050,8.03037,0.00000
2186.00,8.03039,25.193441,0.000298,25.178619,-0.6309,-0.050,8.03039,0.00000
2187.00,8.03112,25.193420,0.000301,25.178568,-0.6308,-0.051,8.03112,0.00000
2188.00,8.03176,25.193487,0.000301,25.178542,-0.6307,-0.051,8.03176,0.00000
2189.00,8.03207,25.193509,0.000292,25.178516,-0.6307,-0.050,8.03207,0.00000
2190.00,8.03216,25.193556,0.000280,25.178512,-0.6307,-0.050,8.03216,0.00000
2191.00,8.03144,25.193570,0.000277,25.178468,-0.6307,-0.050,8.03144,0.00000
2192.00,8.03150,25.193578,0.000274,25.178454,-0.6306,-0.050,8.03150,0.00000
2193.00,8.03194,25.193629,0.000272,25.178513,-0.6306,-0.049,8.03194,0.00000
2194.00,8.03322,25.193655,0.000278,25.178513,-0.6306,-0.049,8.03322,0.00000
2195.00,8.03386,25.193599,0.000277,25.178485,-0.6306,-0.049,8.03386,0.00000
2196.00,8.03347,25.193691,0.000275,25.178591,-0.6306,-0.049,8.03347,0.00000
2197.00,8.03206,25.193724,0.000274,25.178618,-0.6306,-0.049,8.03206,0.00000
2198.00,8.02957,25.193751,0.000275,25.178568,-0.6307,-0.049,8.02957,0.00000
2199.00,8.02849,25.193794,0.000273,25.178537,-0.6306,-0.049,8.02849,0.00000
2200.00,8.02969,25.193859,0.000276,25.178454,-0.6306,-0.049,8.02969,0.00000
2201.00,8.03162,25.193795,0.000275,25.178331,-0.6306,-0.049,8.03162,0.00000
2202.00,8.03365,25.193937,0.000278,25.178420,-0.6305,-0.049,8.03365,0.00000
2203.00,8.03537,25.193989,0.000279,25.178472,-0.6305,-0.048,8.03537,0.00000
2204.00,8.03450,25.194051,0.000280,25.178493,-0.6305,-0.048,8.03450,0.00000
2205.00,8.03178,25.194027,0.000280,25.178486,-0.6305,-0.048,8.03178,0.00000
2206.00,8.03029,25.194120,0.000287,25.178606,-0.6305,-0.048,8.03029,0.00000
2207.00,8.02906,25.194126,0.000289,25.178635,-0.6305,-0.048,8.02906,0.00000
2208.00,8.02883,25.194142,0.000292,25.178643,-0.6305,-0.049,8.02883,0.00000
2209.00,8.03010,25.194180,0.000295,25.178644,-0.6305,-0.049,8.03010,0.00000
2210.00,8.03184,25.194362,0.000298,25.178793,-0.6305,-0.049,8.03184,0.00000
2211.00,8.03320,25.194387,0.000297,25.178745,-0.6305,-0.049,8.03320,0.00000
2212.00,8.03419,25.194372,0.000294,25.178638,-0.6305,-0.048,8.03419,0.00000
2213.00,8.03378,25.194374,0.000291,25.178567,-0.6305,-0.048,8.03378,0.00000
2214.00,8.03219,25.194339,0.000283,25.178500,-0.6305,-0.048,8.03219,0.00000
2215.00,8.03140,25.194288,0.000280,25.178452,-0.6306,-0.048,8.03140,0.00000
2216.00,8.03130,25.194322,0.000279,25.178478,-0.6306,-0.048,8.03130,0.00000
2217.00,8.02966,25.194373,0.000275,25.178512,-0.6307,-0.047,8.02966,0.00000
2218.00,8.02818,25.194403,0.000273,25.178535,-0.6307,-0.047,8.02818,0.00000
2219.00,8.02845,25.194438,0.000278,25.178615,-0.6307,-0.047,8.02845,0.00000
2220.00,8.02944,25.194389,0.000280,25.178532,-0.6308,-0.047,8.02944,0.00000
2221.00,8.02868,25.194452,0.000282,25.178554,-0.6308,-0.047,8.02868,0.00000
2222.00,8.02993,25.194537,0.000285,25.178620,-0.6309,-0.047,8.02993,0.00000
2223.00,8.03205,25.194554,0.000286,25.178630,-0.6309,-0.047,8.03205,0.00000
2224.00,8.03265,25.194647,0.000285,25.178719,-0.6310,-0.047,8.03265,0.00000
2225.00,8.03234,25.194766,0.000286,25.178852,-0.6310,-0.047,8.03234,0.00000
2226.00,8.03205,25.194814,0.000281,25.178904,-0.6311,-0.047,8.03205,0.00000
2227.00,8.03071,25.194774,0.000284,25.178873,-0.6311,-0.047,8.03071,0.00000
2228.00,8.03111,25.194876,0.000287,25.178916,-0.6312,-0.047,8.03111,0.00000
2229.00,8.03183,25.194822,0.000282,25.178792,-0.6312,-0.047,8.03183,0.00000
2230.00,8.03262,25.194801,0.000276,25.178697,-0.6312,-0.047,8.03262,0.00000
2231.00,8.03252,25.194777,0.000277,25.178590,-0.6313,-0.047,8.03252,0.00000
2232.00,8.03335,25.194770,0.000275,25.178463,-0.6313,-0.047,8.03335,0.00000
2233.00,8.03241,25.194767,0.000277,25.178467,-0.6313,-0.047,8.03241,0.00000
2234.00,8.03193,25.194764,0.000284,25.178436,-0.6313,-0.047,8.03193,0.00000
2235.00,8.03135,25.194806,0.000292,25.178477,-0.6313,-0.047,8.03135,0.00000
2236.00,8.03249,25.194902,0.000293,25.178546,-0.6313,-0.047,8.03249,0.00000
2237.00,8.03243,25.194948,0.000290,25.178579,-0.6314,-0.047,8.03243,0.00000
2238.00,8.03294,25.195020,0.000287,25.178636,-0.6314,-0.046,8.03294,0.00000
2239.00,8.03263,25.195086,0.000288,25.178637,-0.6314,-0.046,8.03263,0.00000
2240.00,8.03222,25.195162,0.000284,25.178712,-0.6314,-0.046,8.03222,0.00000
2241.00,8.03087,25.195100,0.000282,25.178692,-0.6314,-0.046,8.03087,0.00000
2242.00,8.03032,25.195172,0.000281,25.178796,-0.6314,-0.046,8.03032,0.00000
2243.00,8.03146,25.195111,0.000284,25.178720,-0.6314,-0.046,8.03146,0.00000
2244.00,8.03268,25.195222,0.000283,25.178833,-0.6314,-0.046,8.03268,0.00000
2245.00,8.03334,25.195242,0.000285,25.178757,-0.6314,-0.046,8.03334,0.00000
2246.00,8.03482,25.195301,0.000284,25.178695,-0.6314,-0.046,8.03482,0.00000
2247.00,8.03591,25.195303,0.000285,25.178616,-0.6314,-0.046,8.03591,0.00000
2248.00,8.03537,25.195407,0.000282,25.178573,-0.6314,-0.045,8.03537,0.00000
2249.00,8.03427,25.195377,0.000278,25.178540,-0.6314,-0.045,8.03427,0.00000
2250.00,8.03390,25.195457,0.000276,25.178625,-0.6313,-0.045,8.03390,0.00000
2251.00,8.03294,25.195493,0.000276,25.178703,-0.6313,-0.045,8.03294,0.00000
2252.00,8.03183,25.195590,0.000277,25.178822,-0.6313,-0.045,8.03183,0.00000
2253.00,8.03108,25.195597,0.000280,25.178889,-0.6313,-0.045,8.03108,0.00000
2254.00,8.03180,25.195632,0.000283,25.178870,-0.6313,-0.045,8.03180,0.00000
2255.00,8.03307,25.195689,0.000292,25.178884,-0.6313,-0.045,8.03307,0.00000
2256.00,8.03378,25.195755,0.000295,25.178839,-0.6312,-0.045,8.03378,0.00000
2257.00,8.03472,25.195737,0.000294,25.178735,-0.6312,-0.045,8.03472,0.00000
2258.00,8.03455,25.195708,0.000291,25.178690,-0.6312,-0.045,8.03455,0.00000
2259.00,8.03488,25.195712,0.000287,25.178670,-0.6311,-0.045,8.03488,0.00000
2260.00,8.03391,25.195625,0.000279,25.178604,-0.6311,-0.044,8.03391,0.00000
2261.00,8.03392,25.195537,0.000286,25.178566,-0.6311,-0.045,8.03392,0.00000
2262.00,8.03409,25.195546,0.000288,25.178557,-0.6311,-0.045,8.03409,0.00000
2263.00,8.03531,25.195580,0.000286,25.178549,-0.6311,-0.044,8.03531,0.00000
2264.00,8.03471,25.195675,0.000292,25.178612,-0.6311,-0.045,8.03471,0.00000
2265.00,8.03356,25.195780,0.000296,25.178668,-0.6310,-0.045,8.03356,0.00000
2266.00,8.03301,25.195828,0.000292,25.178713,-0.6310,-0.044,8.03301,0.00000
2267.00,8.03269,25.195840,0.000293,25.178743,-0.6310,-0.044,8.03269,0.00000
2268.00,8.03261,25.195856,0.000296,25.178768,-0.6310,-0.044,8.03261,0.00000
2269.00,8.03018,25.195806,0.000293,25.178686,-0.6310,-0.044,8.03018,0.00000
2270.00,8.02886,25.195752,0.000291,25.178593,-0.6310,-0.044,8.02886,0.00000
2271.00,8.02652,25.195796,0.000289,25.178611,-0.6310,-0.044,8.02652,0.00000
2272.00,8.02511,25.195850,0.000283,25.178643,-0.6310,-0.044,8.02511,0.00000
2273.00,8.02434,25.195902,0.000284,25.178645,-0.6310,-0.044,8.02434,0.00000
2274.00,8.02692,25.195959,0.000281,25.178657,-0.6309,-0.044,8.02692,0.00000
2275.00,8.02976,25.196017,0.000281,25.178617,-0.6309,-0.043,8.02976,0.00000
2276.00,8.03357,25.196027,0.000279,25.178572,-0.6308,-0.043,8.03357,0.00000
2277.00,8.03610,25.196006,0.000281,25.178525,-0.6308,-0.043,8.03610,0.00000
2278.00,8.03665,25.196016,0.000285,25.178554,-0.6308,-0.043,8.03665,0.00000
2279.00,8.03732,25.195997,0.000290,25.178571,-0.6308,-0.043,8.03732,0.00000
2280.00,8.03818,25.196009,0.000291,25.178627,-0.6307,-0.043,8.03818,0.00000
2281.00,8.03701,25.196037,0.000295,25.178682,-0.6307,-0.043,8.03701,0.00000
@13,1.0000,2.0, 2280.068 
2282.00,8.03548,25.196159,0.000296,25.178753,-0.6307,-0.043,8.03548,0.00000
2283.00,8.03561,25.196177,0.000293,25.178732,-0.6307,-0.043,8.03561,0.00000
2284.00,8.02139,25.196242,0.000288,25.178730,-0.6307,-0.043,8.02139,0.00000
2285.00,7.96103,25.196301,0.000289,25.178736,-0.6307,-0.043,7.96103,0.00000
2286.00,7.86290,25.196319,0.000289,25.178680,-0.6307,-0.043,7.86290,0.00000
2287.00,7.75981,25.196276,0.000287,25.178621,-0.6307,-0.043,7.75981,0.00000
2288.00,7.66392,25.196321,0.000284,25.178598,-0.6307,-0.043,7.66392,0.00000
2289.00,7.58789,25.196318,0.000279,25.178578,-0.6307,-0.043,7.58789,0.00000
2290.00,7.55908,25.196302,0.000275,25.178537,-0.6307,-0.043,7.55908,0.00000
2291.00,7.57101,25.196315,0.000273,25.178524,-0.6307,-0.042,7.57101,0.00000
2292.00,7.59291,25.196408,0.000274,25.178490,-0.6306,-0.042,7.59291,0.00000
2293.00,7.61404,25.196433,0.000271,25.178399,-0.6306,-0.042,7.61404,0.00000
2294.00,7.63722,25.196527,0.000280,25.178427,-0.6306,-0.042,7.63722,0.00000
2295.00,7.66537,25.196654,0.000285,25.178519,-0.6306,-0.042,7.66537,0.00000
2296.00,7.69739,25.196741,0.000283,25.178527,-0.6306,-0.042,7.69739,0.00000
2297.00,7.73019,25.196717,0.000280,25.178565,-0.6306,-0.042,7.73019,0.00000
2298.00,7.75975,25.196777,0.000283,25.178693,-0.6306,-0.042,7.75975,0.00000
2299.00,7.78602,25.196686,0.000279,25.178607,-0.6306,-0.042,7.78602,0.00000
2300.00,7.80907,25.196639,0.000271,25.178542,-0.6305,-0.042,7.80907,0.00000
2301.00,7.82951,25.196649,0.000270,25.178578,-0.6305,-0.041,7.82951,0.00000
2302.00,7.84702,25.196688,0.000270,25.178633,-0.6305,-0.041,7.84702,0.00000
2303.00,7.86190,25.196768,0.000274,25.178621,-0.6304,-0.041,7.86190,0.00000
2304.00,7.87476,25.196850,0.000276,25.178650,-0.6304,-0.041,7.87476,0.00000
2305.00,7.88758,25.196891,0.000283,25.178672,-0.6303,-0.042,7.88758,0.00000
2306.00,7.89835,25.196940,0.000290,25.178650,-0.6303,-0.042,7.89835,0.00000
2307.00,7.90733,25.196929,0.000295,25.178574,-0.6302,-0.042,7.90733,0.00000
2308.00,7.91688,25.196951,0.000291,25.178591,-0.6302,-0.042,7.91688,0.00000
2309.00,7.92529,25.196974,0.000290,25.178598,-0.6301,-0.042,7.92529,0.00000
2310.00,7.93014,25.196996,0.000285,25.178548,-0.6301,-0.041,7.93014,0.00000
2311.00,7.93506,25.196998,0.000277,25.178509,-0.6301,-0.041,7.93506,0.00000
2312.00,7.94080,25.197074,0.000270,25.178495,-0.6300,-0.041,7.94080,0.00000
2313.00,7.94618,25.197107,0.000268,25.178491,-0.6300,-0.041,7.94618,0.00000
2314.00,7.95104,25.197189,0.000267,25.178479,-0.6299,-0.041,7.95104,0.00000
2315.00,7.95792,25.197177,0.000267,25.178467,-0.6299,-0.041,7.95792,0.00000
2316.00,7.96500,25.197258,0.000269,25.178558,-0.6298,-0.041,7.96500,0.00000
2317.00,7.97116,25.197313,0.000270,25.178661,-0.6298,-0.041,7.97116,0.00000
2318.00,7.97739,25.197326,0.000273,25.178647,-0.6298,-0.041,7.97739,0.00000
2319.00,7.98266,25.197357,0.000272,25.178713,-0.6298,-0.041,7.98266,0.00000
2320.00,7.98685,25.197454,0.000271,25.178762,-0.6298,-0.040,7.98685,0.00000
2321.00,7.99041,25.197472,0.000271,25.178718,-0.6298,-0.040,7.99041,0.00000
2322.00,7.99383,25.197456,0.000271,25.178603,-0.6298,-0.040,7.99383,0.00000
2323.00,7.99566,25.197428,0.000269,25.178564,-0.6298,-0.040,7.99566,0.00000
2324.00,7.99767,25.197351,0.000275,25.178465,-0.6298,-0.040,7.99767,0.00000
2325.00,7.99935,25.197292,0.000279,25.178304,-0.6298,-0.040,7.99935,0.00000
2326.00,8.00229,25.197254,0.000278,25.178196,-0.6297,-0.040,8.00229,0.00000
2327.00,8.00346,25.197330,0.000284,25.178224,-0.6297,-0.041,8.00346,0.00000
2328.00,8.00479,25.197379,0.000287,25.178210,-0.6296,-0.041,8.00479,0.00000
2329.00,8.00588,25.197467,0.000282,25.178263,-0.6296,-0.041,8.00588,0.00000
2330.00,8.00664,25.197455,0.000276,25.178307,-0.6295,-0.040,8.00664,0.00000
2331.00,8.00674,25.197493,0.000274,25.178301,-0.6295,-0.040,8.00674,0.00000
2332.00,8.00959,25.197462,0.000265,25.178282,-0.6294,-0.040,8.00959,0.00000
2333.00,8.01209,25.197431,0.000257,25.178236,-0.6294,-0.039,8.01209,0.00000
2334.00,8.01338,25.197498,0.000253,25.178248,-0.6293,-0.039,8.01338,0.00000
2335.00,8.01597,25.197678,0.000261,25.178342,-0.6292,-0.039,8.01597,0.00000
2336.00,8.01747,25.197811,0.000262,25.178493,-0.6292,-0.039,8.01747,0.00000
2337.00,8.01792,25.197867,0.000268,25.178519,-0.6291,-0.039,8.01792,0.00000
2338.00,8.01865,25.197991,0.000276,25.178636,-0.6291,-0.039,8.01865,0.00000
2339.00,8.02107,25.197980,0.000282,25.178623,-0.6290,-0.039,8.02107,0.00000
2340.00,8.02216,25.197941,0.000281,25.178615,-0.6290,-0.039,8.02216,0.00000
2341.00,8.02373,25.197952,0.000288,25.178555,-0.6289,-0.039,8.02373,0.00000
2342.00,8.02417,25.198052,0.000285,25.178601,-0.6289,-0.039,8.02417,0.00000
2343.00,8.02459,25.198067,0.000282,25.178535,-0.6289,-0.039,8.02459,0.00000
2344.00,8.02367,25.198151,0.000281,25.178562,-0.6288,-0.039,8.02367,0.00000
2345.00,8.02206,25.198205,0.000278,25.178523,-0.6288,-0.039,8.02206,0.00000
2346.00,8.02204,25.198199,0.000272,25.178526,-0.6287,-0.039,8.02204,0.00000
2347.00,8.02311,25.198188,0.000272,25.178541,-0.6287,-0.039,8.02311,0.00000
2348.00,8.02305,25.198236,0.000272,25.178622,-0.6286,-0.039,8.02305,0.00000
2349.00,8.02409,25.198243,0.000270,25.178662,-0.6286,-0.038,8.02409,0.00000
2350.00,8.02527,25.198327,0.000273,25.178751,-0.6286,-0.038,8.02527,0.00000
2351.00,8.02423,25.198386,0.000274,25.178717,-0.6286,-0.038,8.02423,0.00000
2352.00,8.02302,25.198389,0.000277,25.178590,-0.6286,-0.038,8.02302,0.00000
2353.00,8.02302,25.198357,0.000279,25.178484,-0.6286,-0.039,8.02302,0.00000
2354.00,8.02347,25.198443,0.000277,25.178456,-0.6285,-0.038,8.02347,0.00000
2355.00,8.02408,25.198404,0.000273,25.178436,-0.6285,-0.038,8.02408,0.00000
2356.00,8.02457,25.198375,0.000270,25.178436,-0.6285,-0.038,8.02457,0.00000
2357.00,8.02441,25.198422,0.000263,25.178479,-0.6285,-0.038,8.02441,0.00000
2358.00,8.02389,25.198458,0.000257,25.178506,-0.6285,-0.037,8.02389,0.00000
2359.00,8.02389,25.198498,0.000263,25.178575,-0.6284,-0.037,8.02389,0.00000
2360.00,8.02480,25.198533,0.000266,25.178567,-0.6284,-0.037,8.02480,0.00000
2361.00,8.02564,25.198586,0.000267,25.178625,-0.6284,-0.037,8.02564,0.00000
2362.00,8.02722,25.198557,0.000269,25.178641,-0.6283,-0.037,8.02722,0.00000
2363.00,8.02851,25.198640,0.000274,25.178707,-0.6283,-0.037,8.02851,0.00000
2364.00,8.02870,25.198618,0.000273,25.178607,-0.6282,-0.037,8.02870,0.00000
2365.00,8.02698,25.198665,0.000271,25.178613,-0.6282,-0.037,8.02698,0.00000
2366.00,8.02667,25.198694,0.000279,25.178587,-0.6281,-0.037,8.02667,0.00000
2367.00,8.02574,25.198804,0.000284,25.178667,-0.6281,-0.037,8.02574,0.00000
2368.00,8.02445,25.198836,0.000289,25.178672,-0.6280,-0.037,8.02445,0.00000
2369.00,8.02409,25.198926,0.000288,25.178736,-0.6280,-0.037,8.02409,0.00000
2370.00,8.02453,25.198911,0.000289,25.178650,-0.6280,-0.037,8.02453,0.00000
2371.00,8.02626,25.198966,0.000286,25.178686,-0.6279,-0.037,8.02626,0.00000
2372.00,8.02760,25.198988,0.000287,25.178681,-0.6279,-0.037,8.02760,0.00000
2373.00,8.02932,25.199055,0.000283,25.178669,-0.6278,-0.037,8.02932,0.00000
2374.00,8.02837,25.198971,0.000286,25.178536,-0.6277,-0.037,8.02837,0.00000
2375.00,8.02881,25.199060,0.000292,25.178649,-0.6277,-0.037,8.02881,0.00000
2376.00,8.02795,25.199045,0.000292,25.178647,-0.6276,-0.037,8.02795,0.00000
2377.00,8.02820,25.199040,0.000294,25.178631,-0.6275,-0.037,8.02820,0.00000
2378.00,8.02852,25.198925,0.000296,25.178550,-0.6274,-0.037,8.02852,0.00000
2379.00,8.02887,25.198970,0.000296,25.178593,-0.6273,-0.036,8.02887,0.00000
2380.00,8.02899,25.198929,0.000293,25.178499,-0.6273,-0.036,8.02899,0.00000
2381.00,8.02813,25.198942,0.000292,25.178448,-0.6272,-0.036,8.02813,0.00000
2382.00,8.02638,25.198989,0.000291,25.178454,-0.6272,-0.036,8.02638,0.00000
2383.00,8.02554,25.199110,0.000294,25.178496,-0.6271,-0.036,8.02554,0.00000
2384.00,8.02647,25.199177,0.000298,25.178564,-0.6271,-0.036,8.02647,0.00000
2385.00,8.02712,25.199273,0.000298,25.178686,-0.6270,-0.036,8.02712,0.00000
2386.00,8.02734,25.199386,0.000295,25.178749,-0.6269,-0.036,8.02734,0.00000
2387.00,8.02759,25.199416,0.000291,25.178684,-0.6269,-0.036,8.02759,0.00000
2388.00,8.02868,25.199442,0.000285,25.178696,-0.6268,-0.036,8.02868,0.00000
2389.00,8.02877,25.199475,0.000281,25.178667,-0.6268,-0.036,8.02877,0.00000
2390.00,8.02716,25.199494,0.000280,25.178571,-0.6267,-0.036,8.02716,0.00000
2391.00,8.02711,25.199501,0.000283,25.178532,-0.6267,-0.036,8.02711,0.00000
2392.00,8.02702,25.199544,0.000285,25.178566,-0.6267,-0.036,8.02702,0.00000
2393.00,8.02630,25.199618,0.000285,25.178601,-0.6266,-0.035,8.02630,0.00000
2394.00,8.02621,25.199692,0.000286,25.178638,-0.6266,-0.035,8.02621,0.00000
2395.00,8.02736,25.199744,0.000283,25.178706,-0.6265,-0.035,8.02736,0.00000
2396.00,8.02610,25.199789,0.000285,25.178713,-0.6265,-0.035,8.02610,0.00000
2397.00,8.02351,25.199801,0.000283,25.178680,-0.6264,-0.035,8.02351,0.00000
2398.00,8.02099,25.199853,0.000286,25.178731,-0.6264,-0.035,8.02099,0.00000
2399.00,8.01865,25.199833,0.000284,25.178664,-0.6264,-0.035,8.01865,0.00000
2400.00,8.01837,25.199834,0.000287,25.178561,-0.6264,-0.035,8.01837,0.00000
2401.00,8.02055,25.199899,0.000287,25.178668,-0.6263,-0.035,8.02055,0.00000
2402.00,8.02484,25.199922,0.000289,25.178703,-0.6263,-0.035,8.02484,0.00000
2403.00,8.02844,25.199818,0.000290,25.178578,-0.6263,-0.035,8.02844,0.00000
2404.00,8.02961,25.199824,0.000288,25.178583,-0.6263,-0.035,8.02961,0.00000
2405.00,8.02959,25.199862,0.000287,25.178629,-0.6263,-0.035,8.02959,0.00000
2406.00,8.03000,25.199837,0.000290,25.178502,-0.6263,-0.035,8.03000,0.00000
2407.00,8.03133,25.199853,0.000293,25.178462,-0.6263,-0.035,8.03133,0.00000
2408.00,8.03196,25.199945,0.000292,25.178509,-0.6263,-0.035,8.03196,0.00000
2409.00,8.03424,25.199974,0.000293,25.178531,-0.6264,-0.035,8.03424,0.00000
2410.00,8.03558,25.200030,0.000295,25.178594,-0.6264,-0.035,8.03558,0.00000
2411.00,8.03545,25.200058,0.000288,25.178616,-0.6264,-0.034,8.03545,0.00000
2412.00,8.03313,25.200116,0.000284,25.178649,-0.6265,-0.034,8.03313,0.00000
2413.00,8.03015,25.200209,0.000286,25.178720,-0.6265,-0.034,8.03015,0.00000
2414.00,8.02880,25.200254,0.000288,25.178754,-0.6266,-0.034,8.02880,0.00000
2415.00,8.02803,25.200296,0.000287,25.178738,-0.6267,-0.034,8.02803,0.00000
2416.00,8.02797,25.200305,0.000289,25.178737,-0.6267,-0.034,8.02797,0.00000
2417.00,8.02885,25.200318,0.000289,25.178739,-0.6268,-0.034,8.02885,0.00000
2418.00,8.03080,25.200250,0.000288,25.178607,-0.6269,-0.034,8.03080,0.00000
2419.00,8.03250,25.200323,0.000287,25.178578,-0.6269,-0.034,8.03250,0.00000
2420.00,8.03328,25.200303,0.000286,25.178555,-0.6270,-0.034,8.03328,0.00000
2421.00,8.03128,25.200325,0.000292,25.178534,-0.6271,-0.034,8.03128,0.00000
2422.00,8.02985,25.200313,0.000295,25.178431,-0.6271,-0.034,8.02985,0.00000
2423.00,8.02936,25.200389,0.000296,25.178451,-0.6272,-0.034,8.02936,0.00000
2424.00,8.02859,25.200402,0.000295,25.178469,-0.6272,-0.034,8.02859,0.00000
2425.00,8.02981,25.200390,0.000292,25.178435,-0.6273,-0.034,8.02981,0.00000
2426.00,8.03325,25.200400,0.000286,25.178423,-0.6273,-0.033,8.03325,0.00000
2427.00,8.03544,25.200465,0.000282,25.178541,-0.6273,-0.033,8.03544,0.00000
2428.00,8.03527,25.200485,0.000279,25.178598,-0.6274,-0.033,8.03527,0.00000
2429.00,8.03440,25.200500,0.000284,25.178630,-0.6274,-0.033,8.03440,0.00000
2430.00,8.03190,25.200588,0.000288,25.178679,-0.6275,-0.033,8.03190,0.00000
2431.00,8.02917,25.200647,0.000289,25.178725,-0.6276,-0.033,8.02917,0.00000
2432.00,8.02751,25.200612,0.000285,25.178622,-0.6276,-0.033,8.02751,0.00000
2433.00,8.02675,25.200636,0.000286,25.178578,-0.6277,-0.033,8.02675,0.00000
2434.00,8.02488,25.200687,0.000280,25.178568,-0.6278,-0.033,8.02488,0.00000
2435.00,8.02471,25.200731,0.000278,25.178598,-0.6278,-0.033,8.02471,0.00000
2436.00,8.02485,25.200780,0.000280,25.178575,-0.6279,-0.033,8.02485,0.00000
2437.00,8.02470,25.200962,0.000285,25.178690,-0.6280,-0.033,8.02470,0.00000
2438.00,8.02597,25.200951,0.000283,25.178636,-0.6281,-0.033,8.02597,0.00000
2439.00,8.02822,25.200950,0.000281,25.178630,-0.6281,-0.032,8.02822,0.00000
2440.00,8.02875,25.200911,0.000283,25.178562,-0.6282,-0.032,8.02875,0.00000
2441.00,8.02918,25.200897,0.000280,25.178543,-0.6283,-0.032,8.02918,0.00000
2442.00,8.03050,25.200758,0.000273,25.178424,-0.6284,-0.032,8.03050,0.00000
2443.00,8.02984,25.200800,0.000271,25.178489,-0.6285,-0.032,8.02984,0.00000
2444.00,8.03037,25.200842,0.000276,25.178442,-0.6286,-0.032,8.03037,0.00000
2445.00,8.03129,25.200939,0.000276,25.178479,-0.6286,-0.032,8.03129,0.00000
2446.00,8.03161,25.200983,0.000277,25.178467,-0.6287,-0.032,8.03161,0.00000
2447.00,8.03118,25.201090,0.000282,25.178554,-0.6288,-0.032,8.03118,0.00000
2448.00,8.03211,25.201140,0.000279,25.178514,-0.6289,-0.032,8.03211,0.00000
2449.00,8.03236,25.201137,0.000278,25.178487,-0.6289,-0.032,8.03236,0.00000
2450.00,8.03069,25.201126,0.000274,25.178421,-0.6290,-0.032,8.03069,0.00000
2451.00,8.02871,25.201178,0.000272,25.178421,-0.6291,-0.031,8.02871,0.00000
2452.00,8.02775,25.201204,0.000270,25.178361,-0.6291,-0.031,8.02775,0.00000
2453.00,8.02725,25.201158,0.000267,25.178322,-0.6292,-0.031,8.02725,0.00000
2454.00,8.02745,25.201203,0.000263,25.178342,-0.6292,-0.031,8.02745,0.00000
2455.00,8.02816,25.201178,0.000258,25.178296,-0.6293,-0.031,8.02816,0.00000
2456.00,8.03109,25.201171,0.000257,25.178344,-0.6293,-0.031,8.03109,0.00000
2457.00,8.03292,25.201199,0.000261,25.178372,-0.6293,-0.030,8.03292,0.00000
2458.00,8.03319,25.201259,0.000270,25.178394,-0.6293,-0.031,8.03319,0.00000
2459.00,8.03234,25.201314,0.000268,25.178437,-0.6293,-0.031,8.03234,0.00000
2460.00,8.03209,25.201380,0.000273,25.178448,-0.6293,-0.031,8.03209,0.00000
2461.00,8.02785,25.201425,0.000278,25.178466,-0.6293,-0.031,8.02785,0.00000
2462.00,8.02384,25.201410,0.000274,25.178371,-0.6294,-0.031,8.02384,0.00000
@14,1.0000,2.0, 2460.049 
2463.00,8.02327,25.201478,0.000273,25.178442,-0.6294,-0.031,8.02327,0.00000
2464.00,8.00911,25.201448,0.000272,25.178418,-0.6294,-0.031,8.00911,0.00000
2465.00,7.95458,25.201481,0.000271,25.178437,-0.6293,-0.030,7.95458,0.00000
2466.00,7.87228,25.201449,0.000270,25.178345,-0.6293,-0.030,7.87228,0.00000
2467.00,7.78721,25.201479,0.000273,25.178403,-0.6292,-0.030,7.78721,0.00000
2468.00,7.70622,25.201427,0.000278,25.178293,-0.6292,-0.031,7.70622,0.00000
2469.00,7.64334,25.201446,0.000285,25.178285,-0.6292,-0.031,7.64334,0.00000
2470.00,7.62166,25.201441,0.000284,25.178271,-0.6291,-0.031,7.62166,0.00000
2471.00,7.63294,25.201515,0.000281,25.178261,-0.6291,-0.031,7.63294,0.00000
2472.00,7.65119,25.201480,0.000277,25.178209,-0.6291,-0.030,7.65119,0.00000
2473.00,7.67022,25.201562,0.000269,25.178262,-0.6291,-0.030,7.67022,0.00000
2474.00,7.69025,25.201615,0.000267,25.178277,-0.6290,-0.030,7.69025,0.00000
2475.00,7.71614,25.201692,0.000269,25.178346,-0.6290,-0.030,7.71614,0.00000
2476.00,7.74426,25.201802,0.000274,25.178408,-0.6290,-0.030,7.74426,0.00000
2477.00,7.77103,25.201941,0.000274,25.178484,-0.6289,-0.030,7.77103,0.00000
2478.00,7.79485,25.201963,0.000277,25.178379,-0.6289,-0.030,7.79485,0.00000
2479.00,7.81639,25.202027,0.000281,25.178332,-0.6289,-0.030,7.81639,0.00000
2480.00,7.83588,25.202069,0.000277,25.178322,-0.6289,-0.030,7.83588,0.00000
2481.00,7.85233,25.202042,0.000274,25.178328,-0.6289,-0.030,7.85233,0.00000
2482.00,7.86818,25.202097,0.000277,25.178321,-0.6289,-0.030,7.86818,0.00000
2483.00,7.88198,25.202209,0.000277,25.178464,-0.6288,-0.030,7.88198,0.00000
2484.00,7.89462,25.202244,0.000278,25.178495,-0.6288,-0.029,7.89462,0.00000
2485.00,7.90511,25.202325,0.000282,25.178554,-0.6287,-0.029,7.90511,0.00000
2486.00,7.91466,25.202356,0.000284,25.178526,-0.6286,-0.029,7.91466,0.00000
2487.00,7.92212,25.202343,0.000281,25.178474,-0.6285,-0.029,7.92212,0.00000
2488.00,7.92851,25.202308,0.000280,25.178462,-0.6284,-0.029,7.92851,0.00000
2489.00,7.93432,25.202273,0.000276,25.178444,-0.6284,-0.029,7.93432,0.00000
2490.00,7.93857,25.202288,0.000274,25.178492,-0.6283,-0.029,7.93857,0.00000
2491.00,7.94312,25.202329,0.000278,25.178569,-0.6283,-0.029,7.94312,0.00000
2492.00,7.94882,25.202357,0.000282,25.178663,-0.6283,-0.029,7.94882,0.00000
2493.00,7.95376,25.202427,0.000284,25.178741,-0.6282,-0.029,7.95376,0.00000
2494.00,7.95815,25.202494,0.000285,25.178787,-0.6281,-0.029,7.95815,0.00000
2495.00,7.96426,25.202475,0.000288,25.178678,-0.6281,-0.029,7.96426,0.00000
2496.00,7.97005,25.202435,0.000286,25.178553,-0.6281,-0.029,7.97005,0.00000
2497.00,7.97354,25.202452,0.000281,25.178475,-0.6280,-0.029,7.97354,0.00000
2498.00,7.97767,25.202422,0.000276,25.178353,-0.6280,-0.029,7.97767,0.00000
2499.00,7.98197,25.202435,0.000277,25.178274,-0.6280,-0.028,7.98197,0.00000
2500.00,7.98610,25.202492,0.000276,25.178288,-0.6280,-0.028,7.98610,0.00000
2501.00,7.98753,25.202558,0.000275,25.178350,-0.6280,-0.028,7.98753,0.00000
2502.00,7.98818,25.202636,0.000279,25.178407,-0.6281,-0.028,7.98818,0.00000
2503.00,7.98923,25.202758,0.000279,25.178500,-0.6281,-0.028,7.98923,0.00000
2504.00,7.99306,25.202831,0.000276,25.178532,-0.6282,-0.028,7.99306,0.00000
2505.00,7.99572,25.202798,0.000275,25.178458,-0.6282,-0.028,7.99572,0.00000
2506.00,8.00054,25.202854,0.000271,25.178498,-0.6283,-0.028,8.00054,0.00000
2507.00,8.00705,25.202867,0.000272,25.178530,-0.6283,-0.028,8.00705,0.00000
2508.00,8.00975,25.202869,0.000275,25.178546,-0.6284,-0.028,8.00975,0.00000
2509.00,8.00973,25.202878,0.000277,25.178547,-0.6284,-0.028,8.00973,0.00000
2510.00,8.00963,25.202933,0.000272,25.178604,-0.6284,-0.028,8.00963,0.00000
2511.00,8.00924,25.202971,0.000279,25.178545,-0.6285,-0.028,8.00924,0.00000
2512.00,8.00886,25.203038,0.000282,25.178530,-0.6286,-0.028,8.00886,0.00000
2513.00,8.01046,25.203060,0.000280,25.178427,-0.6286,-0.028,8.01046,0.00000
2514.00,8.01147,25.203122,0.000276,25.178455,-0.6286,-0.028,8.01147,0.00000
2515.00,8.01128,25.203171,0.000274,25.178425,-0.6287,-0.027,8.01128,0.00000
2516.00,8.01067,25.203222,0.000266,25.178451,-0.6286,-0.027,8.01067,0.00000
2517.00,8.00954,25.203244,0.000264,25.178478,-0.6287,-0.027,8.00954,0.00000
2518.00,8.01038,25.203311,0.000265,25.178542,-0.6287,-0.027,8.01038,0.00000
2519.00,8.01117,25.203354,0.000267,25.178556,-0.6287,-0.027,8.01117,0.00000
2520.00,8.01287,25.203394,0.000274,25.178573,-0.6287,-0.027,8.01287,0.00000
2521.00,8.01383,25.203341,0.000276,25.178570,-0.6286,-0.027,8.01383,0.00000
2522.00,8.01714,25.203327,0.000274,25.178524,-0.6286,-0.027,8.01714,0.00000
2523.00,8.01942,25.203334,0.000276,25.178517,-0.6285,-0.027,8.01942,0.00000
2524.00,8.02167,25.203295,0.000278,25.178500,-0.6285,-0.027,8.02167,0.00000
2525.00,8.02387,25.203297,0.000279,25.178523,-0.6284,-0.027,8.02387,0.00000
2526.00,8.02727,25.203364,0.000285,25.178522,-0.6284,-0.027,8.02727,0.00000
2527.00,8.02729,25.203422,0.000287,25.178581,-0.6284,-0.027,8.02729,0.00000
2528.00,8.02640,25.203451,0.000287,25.178626,-0.6284,-0.027,8.02640,0.00000
2529.00,8.02519,25.203469,0.000289,25.178588,-0.6283,-0.027,8.02519,0.00000
2530.00,8.02323,25.203476,0.000287,25.178598,-0.6284,-0.027,8.02323,0.00000
2531.00,8.02108,25.203507,0.000283,25.178599,-0.6284,-0.026,8.02108,0.00000
2532.00,8.02026,25.203548,0.000280,25.178560,-0.6284,-0.026,8.02026,0.00000
2533.00,8.02039,25.203531,0.000277,25.178477,-0.6284,-0.026,8.02039,0.00000
2534.00,8.02116,25.203619,0.000275,25.178541,-0.6284,-0.026,8.02116,0.00000
2535.00,8.02145,25.203706,0.000280,25.178589,-0.6284,-0.026,8.02145,0.00000
2536.00,8.02330,25.203737,0.000283,25.178654,-0.6283,-0.026,8.02330,0.00000
2537.00,8.02297,25.203728,0.000285,25.178664,-0.6283,-0.026,8.02297,0.00000
2538.00,8.02019,25.203801,0.000284,25.178719,-0.6283,-0.026,8.02019,0.00000
2539.00,8.01872,25.203787,0.000282,25.178707,-0.6282,-0.026,8.01872,0.00000
2540.00,8.01915,25.203834,0.000279,25.178682,-0.6282,-0.026,8.01915,0.00000
2541.00,8.01840,25.203915,0.000278,25.178630,-0.6282,-0.025,8.01840,0.00000
2542.00,8.01978,25.203964,0.000277,25.178660,-0.6282,-0.025,8.01978,0.00000
2543.00,8.02162,25.203971,0.000278,25.178685,-0.6282,-0.025,8.02162,0.00000
2544.00,8.02017,25.203993,0.000277,25.178606,-0.6281,-0.025,8.02017,0.00000
2545.00,8.01846,25.204021,0.000279,25.178614,-0.6281,-0.025,8.01846,0.00000
2546.00,8.01708,25.204006,0.000277,25.178619,-0.6281,-0.025,8.01708,0.00000
2547.00,8.01681,25.204030,0.000276,25.178575,-0.6281,-0.025,8.01681,0.00000
2548.00,8.01883,25.204054,0.000277,25.178563,-0.6281,-0.025,8.01883,0.00000
2549.00,8.02234,25.204118,0.000274,25.178621,-0.6280,-0.025,8.02234,0.00000
2550.00,8.02501,25.204114,0.000272,25.178562,-0.6280,-0.024,8.02501,0.00000
2551.00,8.02643,25.204116,0.000272,25.178563,-0.6280,-0.024,8.02643,0.00000
2552.00,8.02802,25.204196,0.000275,25.178623,-0.6280,-0.024,8.02802,0.00000
2553.00,8.02837,25.204243,0.000276,25.178629,-0.6280,-0.024,8.02837,0.00000
2554.00,8.02808,25.204324,0.000280,25.178691,-0.6280,-0.024,8.02808,0.00000
2555.00,8.02707,25.204362,0.000281,25.178734,-0.6280,-0.024,8.02707,0.00000
2556.00,8.02750,25.204381,0.000285,25.178724,-0.6280,-0.024,8.02750,0.00000
2557.00,8.02713,25.204422,0.000287,25.178711,-0.6280,-0.024,8.02713,0.00000
2558.00,8.02777,25.204463,0.000287,25.178723,-0.6280,-0.024,8.02777,0.00000
2559.00,8.02685,25.204449,0.000285,25.178656,-0.6280,-0.024,8.02685,0.00000
2560.00,8.02668,25.204456,0.000285,25.178632,-0.6280,-0.024,8.02668,0.00000
2561.00,8.02633,25.204545,0.000280,25.178649,-0.6280,-0.024,8.02633,0.00000
2562.00,8.02526,25.204546,0.000276,25.178650,-0.6280,-0.024,8.02526,0.00000
2563.00,8.02436,25.204536,0.000277,25.178586,-0.6280,-0.024,8.02436,0.00000
2564.00,8.02616,25.204642,0.000280,25.178720,-0.6280,-0.024,8.02616,0.00000
2565.00,8.02753,25.204718,0.000281,25.178783,-0.6279,-0.024,8.02753,0.00000
2566.00,8.02759,25.204772,0.000283,25.178803,-0.6279,-0.024,8.02759,0.00000
2567.00,8.02756,25.204768,0.000290,25.178774,-0.6279,-0.024,8.02756,0.00000
2568.00,8.02660,25.204812,0.000292,25.178798,-0.6278,-0.024,8.02660,0.00000
2569.00,8.02579,25.204771,0.000291,25.178725,-0.6278,-0.024,8.02579,0.00000
2570.00,8.02529,25.204744,0.000288,25.178721,-0.6278,-0.023,8.02529,0.00000
2571.00,8.02568,25.204723,0.000288,25.178692,-0.6278,-0.023,8.02568,0.00000
2572.00,8.02577,25.204756,0.000283,25.178645,-0.6277,-0.023,8.02577,0.00000
2573.00,8.02564,25.204787,0.000277,25.178612,-0.6277,-0.023,8.02564,0.00000
2574.00,8.02464,25.204839,0.000277,25.178592,-0.6277,-0.023,8.02464,0.00000
2575.00,8.02392,25.204871,0.000281,25.178529,-0.6276,-0.023,8.02392,0.00000
2576.00,8.02343,25.204907,0.000280,25.178526,-0.6276,-0.023,8.02343,0.00000
2577.00,8.02254,25.204956,0.000276,25.178570,-0.6277,-0.023,8.02254,0.00000
2578.00,8.02245,25.204926,0.000274,25.178559,-0.6277,-0.023,8.02245,0.00000
2579.00,8.02361,25.204888,0.000273,25.178583,-0.6277,-0.022,8.02361,0.00000
2580.00,8.02573,25.204949,0.000279,25.178635,-0.6276,-0.022,8.02573,0.00000
2581.00,8.02613,25.205036,0.000281,25.178677,-0.6276,-0.022,8.02613,0.00000
2582.00,8.02663,25.205024,0.000284,25.178622,-0.6276,-0.022,8.02663,0.00000
2583.00,8.02700,25.205127,0.000287,25.178681,-0.6275,-0.022,8.02700,0.00000
2584.00,8.02641,25.205305,0.000286,25.178814,-0.6275,-0.022,8.02641,0.00000
2585.00,8.02467,25.205299,0.000275,25.178818,-0.6275,-0.022,8.02467,0.00000
2586.00,8.02457,25.205234,0.000278,25.178779,-0.6275,-0.022,8.02457,0.00000
2587.00,8.02553,25.205349,0.000281,25.178856,-0.6275,-0.022,8.02553,0.00000
2588.00,8.02606,25.205361,0.000279,25.178798,-0.6275,-0.022,8.02606,0.00000
2589.00,8.02595,25.205234,0.000276,25.178559,-0.6274,-0.022,8.02595,0.00000
2590.00,8.02667,25.205328,0.000283,25.178507,-0.6274,-0.022,8.02667,0.00000
2591.00,8.02677,25.205443,0.000280,25.178524,-0.6273,-0.022,8.02677,0.00000
2592.00,8.02522,25.205430,0.000276,25.178500,-0.6273,-0.022,8.02522,0.00000
2593.00,8.02296,25.205464,0.000278,25.178523,-0.6273,-0.022,8.02296,0.00000
2594.00,8.02244,25.205520,0.000280,25.178567,-0.6273,-0.022,8.02244,0.00000
2595.00,8.02089,25.205442,0.000278,25.178506,-0.6273,-0.022,8.02089,0.00000
2596.00,8.02158,25.205406,0.000277,25.178495,-0.6273,-0.022,8.02158,0.00000
2597.00,8.02364,25.205433,0.000273,25.178518,-0.6273,-0.021,8.02364,0.00000
2598.00,8.02653,25.205471,0.000275,25.178518,-0.6273,-0.021,8.02653,0.00000
2599.00,8.02682,25.205564,0.000275,25.178609,-0.6273,-0.021,8.02682,0.00000
2600.00,8.02770,25.205614,0.000275,25.178715,-0.6273,-0.021,8.02770,0.00000
2601.00,8.02816,25.205658,0.000276,25.178684,-0.6273,-0.021,8.02816,0.00000
2602.00,8.02637,25.205625,0.000277,25.178609,-0.6274,-0.021,8.02637,0.00000
2603.00,8.02481,25.205710,0.000276,25.178658,-0.6274,-0.021,8.02481,0.00000
2604.00,8.02381,25.205728,0.000274,25.178558,-0.6274,-0.021,8.02381,0.00000
2605.00,8.02322,25.205824,0.000270,25.178505,-0.6274,-0.021,8.02322,0.00000
2606.00,8.02250,25.205888,0.000266,25.178567,-0.6275,-0.020,8.02250,0.00000
2607.00,8.02371,25.205962,0.000266,25.178618,-0.6275,-0.020,8.02371,0.00000
2608.00,8.02545,25.205930,0.000269,25.178554,-0.6275,-0.020,8.02545,0.00000
2609.00,8.02740,25.205932,0.000274,25.178561,-0.6276,-0.020,8.02740,0.00000
2610.00,8.02868,25.205949,0.000280,25.178597,-0.6276,-0.020,8.02868,0.00000
2611.00,8.02783,25.206024,0.000290,25.178641,-0.6277,-0.021,8.02783,0.00000
2612.00,8.02603,25.206079,0.000289,25.178638,-0.6277,-0.020,8.02603,0.00000
2613.00,8.02367,25.206175,0.000284,25.178665,-0.6278,-0.020,8.02367,0.00000
2614.00,8.02228,25.206238,0.000280,25.178714,-0.6278,-0.020,8.02228,0.00000
2615.00,8.02173,25.206307,0.000272,25.178743,-0.6278,-0.020,8.02173,0.00000
2616.00,8.02085,25.206250,0.000266,25.178650,-0.6278,-0.020,8.02085,0.00000
2617.00,8.02108,25.206237,0.000268,25.178638,-0.6278,-0.020,8.02108,0.00000
2618.00,8.02105,25.206240,0.000267,25.178650,-0.6278,-0.020,8.02105,0.00000
2619.00,8.02076,25.206197,0.000267,25.178612,-0.6278,-0.020,8.02076,0.00000
2620.00,8.01798,25.206163,0.000272,25.178585,-0.6278,-0.020,8.01798,0.00000
2621.00,8.01728,25.206250,0.000274,25.178600,-0.6278,-0.020,8.01728,0.00000
2622.00,8.01867,25.206345,0.000277,25.178589,-0.6277,-0.020,8.01867,0.00000
2623.00,8.02092,25.206445,0.000285,25.178634,-0.6277,-0.020,8.02092,0.00000
2624.00,8.02458,25.206580,0.000284,25.178679,-0.6277,-0.020,8.02458,0.00000
2625.00,8.02775,25.206713,0.000284,25.178742,-0.6276,-0.020,8.02775,0.00000
2626.00,8.02880,25.206767,0.000280,25.178817,-0.6275,-0.020,8.02880,0.00000
2627.00,8.02869,25.206833,0.000276,25.178900,-0.6274,-0.019,8.02869,0.00000
2628.00,8.02776,25.206776,0.000272,25.178820,-0.6273,-0.019,8.02776,0.00000
2629.00,8.02481,25.206838,0.000269,25.178835,-0.6273,-0.019,8.02481,0.00000
2630.00,8.02460,25.206835,0.000270,25.178770,-0.6272,-0.019,8.02460,0.00000
2631.00,8.02607,25.206845,0.000272,25.178718,-0.6271,-0.019,8.02607,0.00000
2632.00,8.02673,25.206849,0.000271,25.178698,-0.6271,-0.019,8.02673,0.00000
2633.00,8.02727,25.206896,0.000269,25.178688,-0.6270,-0.019,8.02727,0.00000
2634.00,8.02593,25.206815,0.000275,25.178615,-0.6270,-0.019,8.02593,0.00000
2635.00,8.02318,25.206842,0.000277,25.178722,-0.6269,-0.019,8.02318,0.00000
2636.00,8.01979,25.206825,0.000274,25.178642,-0.6268,-0.019,8.01979,0.00000
2637.00,8.01817,25.206798,0.000276,25.178574,-0.6268,-0.019,8.01817,0.00000
2638.00,8.01750,25.206780,0.000279,25.178589,-0.6268,-0.019,8.01750,0.00000
2639.00,8.01875,25.206812,0.000278,25.178590,-0.6267,-0.019,8.01875,0.00000
2640.00,8.02184,25.206811,0.000277,25.178478,-0.6266,-0.019,8.02184,0.00000
2641.00,8.02701,25.206817,0.000281,25.178513,-0.6266,-0.019,8.02701,0.00000
2642.00,8.02547,25.206841,0.000275,25.178534,-0.6265,-0.019,8.02547,0.00000
@15,1.0000,2.0, 2640.107 
2643.00,8.02338,25.206905,0.000268,25.178595,-0.6264,-0.018,8.02338,0.00000
2644.00,8.01616,25.206912,0.000266,25.178544,-0.6264,-0.018,8.01616,0.00000
2645.00,7.97491,25.206930,0.000267,25.178554,-0.6263,-0.018,7.97491,0.00000
2646.00,7.89993,25.207000,0.000261,25.178566,-0.6263,-0.018,7.89993,0.00000
2647.00,7.82434,25.207110,0.000267,25.178640,-0.6262,-0.018,7.82434,0.00000
2648.00,7.75383,25.207209,0.000276,25.178715,-0.6262,-0.018,7.75383,0.00000
2649.00,7.69435,25.207269,0.000281,25.178782,-0.6262,-0.018,7.69435,0.00000
2650.00,7.67026,25.207302,0.000278,25.178774,-0.6262,-0.018,7.67026,0.00000
2651.00,7.67969,25.207275,0.000286,25.178759,-0.6262,-0.018,7.67969,0.00000
2652.00,7.69795,25.207300,0.000285,25.178725,-0.6262,-0.018,7.69795,0.00000
2653.00,7.71602,25.207244,0.000281,25.178659,-0.6262,-0.018,7.71602,0.00000
2654.00,7.73470,25.207273,0.000274,25.178640,-0.6261,-0.017,7.73470,0.00000
2655.00,7.75571,25.207253,0.000272,25.178574,-0.6261,-0.017,7.75571,0.00000
2656.00,7.77852,25.207239,0.000270,25.178529,-0.6261,-0.017,7.77852,0.00000
2657.00,7.80154,25.207189,0.000269,25.178477,-0.6261,-0.017,7.80154,0.00000
2658.00,7.82348,25.207263,0.000269,25.178459,-0.6261,-0.017,7.82348,0.00000
2659.00,7.84310,25.207390,0.000277,25.178557,-0.6261,-0.017,7.84310,0.00000
2660.00,7.86013,25.207507,0.000285,25.178651,-0.6261,-0.017,7.86013,0.00000
2661.00,7.87513,25.207621,0.000282,25.178708,-0.6262,-0.017,7.87513,0.00000
2662.00,7.88815,25.207687,0.000276,25.178697,-0.6262,-0.016,7.88815,0.00000
2663.00,7.89851,25.207699,0.000277,25.178679,-0.6262,-0.016,7.89851,0.00000
2664.00,7.90396,25.207630,0.000277,25.178629,-0.6262,-0.016,7.90396,0.00000
2665.00,7.90847,25.207663,0.000272,25.178592,-0.6262,-0.016,7.90847,0.00000
2666.00,7.91443,25.207699,0.000278,25.178587,-0.6262,-0.016,7.91443,0.00000
2667.00,7.92259,25.207665,0.000289,25.178574,-0.6263,-0.017,7.92259,0.00000
2668.00,7.93120,25.207692,0.000291,25.178608,-0.6263,-0.017,7.93120,0.00000
2669.00,7.94234,25.207741,0.000290,25.178596,-0.6263,-0.017,7.94234,0.00000
2670.00,7.95080,25.207747,0.000290,25.178558,-0.6263,-0.017,7.95080,0.00000
2671.00,7.95722,25.207845,0.000289,25.178585,-0.6263,-0.016,7.95722,0.00000
2672.00,7.96162,25.207970,0.000287,25.178632,-0.6263,-0.016,7.96162,0.00000
2673.00,7.96504,25.207933,0.000288,25.178567,-0.6263,-0.016,7.96504,0.00000
2674.00,7.96691,25.207977,0.000288,25.178573,-0.6263,-0.016,7.96691,0.00000
2675.00,7.97006,25.207946,0.000280,25.178634,-0.6263,-0.016,7.97006,0.00000
2676.00,7.97173,25.207917,0.000281,25.178647,-0.6263,-0.016,7.97173,0.00000
2677.00,7.97422,25.207902,0.000280,25.178665,-0.6263,-0.016,7.97422,0.00000
2678.00,7.97739,25.207972,0.000275,25.178744,-0.6263,-0.016,7.97739,0.00000
2679.00,7.98137,25.207964,0.000276,25.178749,-0.6263,-0.016,7.98137,0.00000
2680.00,7.98589,25.208024,0.000290,25.178748,-0.6263,-0.016,7.98589,0.00000
2681.00,7.99133,25.208046,0.000292,25.178764,-0.6263,-0.016,7.99133,0.00000
2682.00,7.99623,25.208037,0.000294,25.178718,-0.6262,-0.016,7.99623,0.00000
2683.00,7.99855,25.208070,0.000299,25.178671,-0.6262,-0.016,7.99855,0.00000
2684.00,8.00108,25.208117,0.000295,25.178675,-0.6262,-0.016,8.00108,0.00000
2685.00,8.00418,25.208117,0.000291,25.178613,-0.6262,-0.016,8.00418,0.00000
2686.00,8.00580,25.208119,0.000291,25.178585,-0.6262,-0.016,8.00580,0.00000
2687.00,8.00503,25.208163,0.000288,25.178571,-0.6262,-0.016,8.00503,0.00000
2688.00,8.00650,25.208152,0.000282,25.178562,-0.6262,-0.015,8.00650,0.00000
2689.00,8.00779,25.208133,0.000281,25.178508,-0.6262,-0.015,8.00779,0.00000
2690.00,8.00825,25.208176,0.000281,25.178603,-0.6263,-0.015,8.00825,0.00000
2691.00,8.00871,25.208179,0.000271,25.178578,-0.6263,-0.015,8.00871,0.00000
2692.00,8.00989,25.208239,0.000273,25.178618,-0.6263,-0.015,8.00989,0.00000
2693.00,8.01010,25.208248,0.000273,25.178516,-0.6263,-0.015,8.01010,0.00000
2694.00,8.01072,25.208305,0.000272,25.178495,-0.6263,-0.015,8.01072,0.00000
2695.00,8.01151,25.208331,0.000272,25.178407,-0.6263,-0.015,8.01151,0.00000
2696.00,8.01233,25.208360,0.000272,25.178406,-0.6264,-0.015,8.01233,0.00000
2697.00,8.01306,25.208336,0.000270,25.178397,-0.6264,-0.015,8.01306,0.00000
2698.00,8.01321,25.208413,0.000272,25.178513,-0.6265,-0.015,8.01321,0.00000
2699.00,8.01214,25.208460,0.000277,25.178554,-0.6265,-0.015,8.01214,0.00000
2700.00,8.01102,25.208559,0.000277,25.178677,-0.6266,-0.015,8.01102,0.00000
2701.00,8.01130,25.208568,0.000284,25.178683,-0.6267,-0.015,8.01130,0.00000
2702.00,8.01238,25.208651,0.000287,25.178756,-0.6267,-0.015,8.01238,0.00000
2703.00,8.01452,25.208662,0.000287,25.178712,-0.6268,-0.015,8.01452,0.00000
2704.00,8.01664,25.208667,0.000281,25.178677,-0.6269,-0.015,8.01664,0.00000
2705.00,8.02025,25.208708,0.000275,25.178649,-0.6269,-0.014,8.02025,0.00000
2706.00,8.02202,25.208900,0.000268,25.178723,-0.6270,-0.014,8.02202,0.00000
2707.00,8.02140,25.208940,0.000261,25.178625,-0.6270,-0.014,8.02140,0.00000
2708.00,8.02053,25.208997,0.000262,25.178649,-0.6271,-0.014,8.02053,0.00000
2709.00,8.01984,25.209068,0.000265,25.178720,-0.6272,-0.014,8.01984,0.00000
2710.00,8.01774,25.209055,0.000270,25.178670,-0.6273,-0.014,8.01774,0.00000
2711.00,8.01609,25.208934,0.000270,25.178573,-0.6274,-0.014,8.01609,0.00000
2712.00,8.01777,25.208980,0.000275,25.178628,-0.6275,-0.014,8.01777,0.00000
2713.00,8.01919,25.208986,0.000271,25.178602,-0.6275,-0.014,8.01919,0.00000
2714.00,8.01960,25.208977,0.000268,25.178543,-0.6276,-0.014,8.01960,0.00000
2715.00,8.01927,25.208950,0.000263,25.178436,-0.6277,-0.013,8.01927,0.00000
2716.00,8.01971,25.209017,0.000267,25.178430,-0.6278,-0.013,8.01971,0.00000
2717.00,8.01918,25.209012,0.000260,25.178383,-0.6279,-0.013,8.01918,0.00000
2718.00,8.01980,25.209044,0.000261,25.178441,-0.6280,-0.013,8.01980,0.00000
2719.00,8.02038,25.209123,0.000263,25.178548,-0.6280,-0.013,8.02038,0.00000
2720.00,8.02077,25.209222,0.000264,25.178630,-0.6281,-0.013,8.02077,0.00000
2721.00,8.02092,25.209281,0.000260,25.178686,-0.6282,-0.012,8.02092,0.00000
2722.00,8.02161,25.209301,0.000260,25.178696,-0.6282,-0.012,8.02161,0.00000
2723.00,8.02048,25.209357,0.000254,25.178616,-0.6283,-0.012,8.02048,0.00000
2724.00,8.02025,25.209341,0.000256,25.178531,-0.6284,-0.012,8.02025,0.00000
2725.00,8.02116,25.209339,0.000262,25.178516,-0.6284,-0.012,8.02116,0.00000
2726.00,8.02324,25.209376,0.000268,25.178531,-0.6284,-0.012,8.02324,0.00000
2727.00,8.02313,25.209436,0.000273,25.178545,-0.6285,-0.012,8.02313,0.00000
2728.00,8.02277,25.209503,0.000275,25.178684,-0.6285,-0.013,8.02277,0.00000
2729.00,8.02231,25.209547,0.000267,25.178715,-0.6285,-0.012,8.02231,0.00000
2730.00,8.02189,25.209590,0.000262,25.178759,-0.6286,-0.012,8.02189,0.00000
2731.00,8.01867,25.209607,0.000258,25.178707,-0.6286,-0.012,8.01867,0.00000
2732.00,8.01618,25.209564,0.000265,25.178642,-0.6286,-0.012,8.01618,0.00000
2733.00,8.01653,25.209483,0.000267,25.178480,-0.6287,-0.012,8.01653,0.00000
2734.00,8.01812,25.209494,0.000271,25.178452,-0.6287,-0.012,8.01812,0.00000
2735.00,8.01725,25.209542,0.000264,25.178416,-0.6287,-0.012,8.01725,0.00000
2736.00,8.01437,25.209536,0.000260,25.178382,-0.6288,-0.012,8.01437,0.00000
2737.00,8.01292,25.209589,0.000248,25.178386,-0.6288,-0.011,8.01292,0.00000
2738.00,8.01102,25.209676,0.000245,25.178471,-0.6288,-0.011,8.01102,0.00000
2739.00,8.01125,25.209763,0.000245,25.178515,-0.6289,-0.011,8.01125,0.00000
2740.00,8.01374,25.209761,0.000258,25.178503,-0.6289,-0.011,8.01374,0.00000
2741.00,8.01991,25.209827,0.000260,25.178618,-0.6289,-0.011,8.01991,0.00000
2742.00,8.02509,25.209870,0.000263,25.178626,-0.6290,-0.011,8.02509,0.00000
2743.00,8.02841,25.209944,0.000268,25.178650,-0.6290,-0.011,8.02841,0.00000
2744.00,8.02890,25.209826,0.000274,25.178559,-0.6290,-0.011,8.02890,0.00000
2745.00,8.02799,25.209847,0.000272,25.178572,-0.6291,-0.011,8.02799,0.00000
2746.00,8.02618,25.209799,0.000271,25.178445,-0.6292,-0.011,8.02618,0.00000
2747.00,8.02505,25.209770,0.000273,25.178423,-0.6292,-0.011,8.02505,0.00000
2748.00,8.02500,25.209708,0.000269,25.178371,-0.6293,-0.011,8.02500,0.00000
2749.00,8.02359,25.209781,0.000265,25.178380,-0.6293,-0.011,8.02359,0.00000
2750.00,8.02308,25.209768,0.000260,25.178349,-0.6294,-0.011,8.02308,0.00000
2751.00,8.02364,25.209838,0.000260,25.178444,-0.6294,-0.011,8.02364,0.00000
2752.00,8.02444,25.209876,0.000264,25.178500,-0.6295,-0.011,8.02444,0.00000
2753.00,8.02296,25.209903,0.000267,25.178467,-0.6295,-0.011,8.02296,0.00000
2754.00,8.02275,25.209994,0.000263,25.178504,-0.6296,-0.011,8.02275,0.00000
2755.00,8.02288,25.210028,0.000265,25.178489,-0.6296,-0.011,8.02288,0.00000
2756.00,8.02313,25.210082,0.000270,25.178517,-0.6297,-0.011,8.02313,0.00000
2757.00,8.02132,25.210121,0.000260,25.178462,-0.6297,-0.011,8.02132,0.00000
2758.00,8.01848,25.210174,0.000260,25.178505,-0.6298,-0.010,8.01848,0.00000
2759.00,8.01517,25.210166,0.000260,25.178454,-0.6298,-0.010,8.01517,0.00000
2760.00,8.01429,25.210221,0.000262,25.178484,-0.6299,-0.010,8.01429,0.00000
2761.00,8.01545,25.210160,0.000260,25.178325,-0.6299,-0.010,8.01545,0.00000
2762.00,8.01742,25.210230,0.000269,25.178358,-0.6299,-0.010,8.01742,0.00000
2763.00,8.02075,25.210300,0.000268,25.178380,-0.6300,-0.010,8.02075,0.00000
2764.00,8.02560,25.210317,0.000268,25.178382,-0.6300,-0.010,8.02560,0.00000
2765.00,8.02699,25.210333,0.000268,25.178419,-0.6300,-0.010,8.02699,0.00000
2766.00,8.02644,25.210416,0.000262,25.178471,-0.6300,-0.010,8.02644,0.00000
2767.00,8.02582,25.210513,0.000256,25.178530,-0.6300,-0.010,8.02582,0.00000
2768.00,8.02537,25.210588,0.000259,25.178545,-0.6300,-0.010,8.02537,0.00000
2769.00,8.02394,25.210636,0.000259,25.178503,-0.6300,-0.010,8.02394,0.00000
2770.00,8.02302,25.210697,0.000259,25.178475,-0.6300,-0.010,8.02302,0.00000
2771.00,8.02207,25.210771,0.000264,25.178511,-0.6300,-0.010,8.02207,0.00000
2772.00,8.02111,25.210769,0.000265,25.178492,-0.6300,-0.010,8.02111,0.00000
2773.00,8.02093,25.210757,0.000261,25.178474,-0.6300,-0.009,8.02093,0.00000
2774.00,8.02148,25.210825,0.000262,25.178594,-0.6300,-0.009,8.02148,0.00000
2775.00,8.02121,25.210888,0.000261,25.178645,-0.6299,-0.009,8.02121,0.00000
2776.00,8.02178,25.210924,0.000259,25.178644,-0.6299,-0.009,8.02178,0.00000
2777.00,8.02252,25.210941,0.000265,25.178672,-0.6298,-0.009,8.02252,0.00000
2778.00,8.02407,25.210949,0.000269,25.178660,-0.6298,-0.009,8.02407,0.00000
2779.00,8.02448,25.211022,0.000270,25.178630,-0.6297,-0.009,8.02448,0.00000
2780.00,8.02427,25.211034,0.000273,25.178548,-0.6297,-0.009,8.02427,0.00000
2781.00,8.02463,25.211038,0.000274,25.178577,-0.6297,-0.009,8.02463,0.00000
2782.00,8.02541,25.211028,0.000270,25.178502,-0.6296,-0.009,8.02541,0.00000
2783.00,8.02497,25.211112,0.000275,25.178511,-0.6295,-0.009,8.02497,0.00000
2784.00,8.02284,25.211059,0.000274,25.178481,-0.6295,-0.009,8.02284,0.00000
2785.00,8.02335,25.211007,0.000274,25.178456,-0.6294,-0.009,8.02335,0.00000
2786.00,8.02358,25.211046,0.000274,25.178422,-0.6293,-0.009,8.02358,0.00000
2787.00,8.02235,25.211073,0.000274,25.178447,-0.6293,-0.009,8.02235,0.00000
2788.00,8.02036,25.210998,0.000272,25.178409,-0.6293,-0.009,8.02036,0.00000
2789.00,8.01973,25.211047,0.000274,25.178441,-0.6292,-0.008,8.01973,0.00000
2790.00,8.02020,25.211203,0.000274,25.178587,-0.6291,-0.008,8.02020,0.00000
2791.00,8.01987,25.211217,0.000275,25.178538,-0.6291,-0.008,8.01987,0.00000
2792.00,8.02058,25.211306,0.000274,25.178532,-0.6290,-0.008,8.02058,0.00000
2793.00,8.02253,25.211415,0.000277,25.178610,-0.6290,-0.008,8.02253,0.00000
2794.00,8.02591,25.211430,0.000273,25.178579,-0.6289,-0.008,8.02591,0.00000
2795.00,8.02675,25.211420,0.000264,25.178524,-0.6289,-0.008,8.02675,0.00000
2796.00,8.02542,25.211414,0.000263,25.178550,-0.6288,-0.008,8.02542,0.00000
2797.00,8.02185,25.211406,0.000264,25.178602,-0.6288,-0.008,8.02185,0.00000
2798.00,8.01945,25.211439,0.000258,25.178593,-0.6288,-0.007,8.01945,0.00000
2799.00,8.01759,25.211452,0.000255,25.178567,-0.6287,-0.007,8.01759,0.00000
2800.00,8.01650,25.211461,0.000264,25.178512,-0.6286,-0.007,8.01650,0.00000
2801.00,8.01779,25.211588,0.000266,25.178586,-0.6286,-0.008,8.01779,0.00000
2802.00,8.02256,25.211667,0.000267,25.178558,-0.6285,-0.007,8.02256,0.00000
2803.00,8.02503,25.211654,0.000274,25.178457,-0.6284,-0.007,8.02503,0.00000
2804.00,8.02688,25.211745,0.000278,25.178550,-0.6283,-0.007,8.02688,0.00000
2805.00,8.02768,25.211760,0.000271,25.178604,-0.6283,-0.007,8.02768,0.00000
2806.00,8.02800,25.211710,0.000267,25.178598,-0.6282,-0.007,8.02800,0.00000
2807.00,8.02886,25.211725,0.000264,25.178623,-0.6281,-0.007,8.02886,0.00000
2808.00,8.02885,25.211811,0.000256,25.178703,-0.6281,-0.007,8.02885,0.00000
2809.00,8.02643,25.211790,0.000256,25.178612,-0.6280,-0.006,8.02643,0.00000
2810.00,8.02565,25.211828,0.000262,25.178577,-0.6280,-0.006,8.02565,0.00000
2811.00,8.02468,25.211899,0.000264,25.178483,-0.6279,-0.006,8.02468,0.00000
2812.00,8.02293,25.211909,0.000263,25.178412,-0.6279,-0.006,8.02293,0.00000
2813.00,8.02313,25.211872,0.000266,25.178335,-0.6279,-0.006,8.02313,0.00000
2814.00,8.02409,25.211920,0.000268,25.178379,-0.6279,-0.006,8.02409,0.00000
2815.00,8.02323,25.211955,0.000264,25.178425,-0.6279,-0.006,8.02323,0.00000
2816.00,8.02412,25.211900,0.000264,25.178437,-0.6279,-0.006,8.02412,0.00000
2817.00,8.02445,25.211860,0.000267,25.178460,-0.6279,-0.006,8.02445,0.00000
2818.00,8.02452,25.211902,0.000265,25.178543,-0.6279,-0.006,8.02452,0.00000
2819.00,8.02504,25.211901,0.000267,25.178519,-0.6278,-0.006,8.02504,0.00000
2820.00,8.02690,25.211979,0.000271,25.178538,-0.6278,-0.006,8.02690,0.00000
2821.00,8.02627,25.212028,0.000267,25.178546,-0.6278,-0.006,8.02627,0.00000
2822.00,8.02563,25.212126,0.000269,25.178604,-0.6278,-0.006,8.02563,0.00000
@16,1.0000,2.0, 2820.175 
2823.00,8.02493,25.212151,0.000271,25.178545,-0.6278,-0.005,8.02493,0.00000
2824.00,8.02134,25.212243,0.000273,25.178584,-0.6278,-0.005,8.02134,0.00000
2825.00,7.99256,25.212253,0.000274,25.178541,-0.6278,-0.005,7.99256,0.00000
2826.00,7.93318,25.212335,0.000280,25.178581,-0.6278,-0.006,7.93318,0.00000
2827.00,7.86178,25.212422,0.000280,25.178513,-0.6279,-0.005,7.86178,0.00000
2828.00,7.79195,25.212506,0.000274,25.178586,-0.6279,-0.005,7.79195,0.00000
2829.00,7.73175,25.212508,0.000275,25.178599,-0.6278,-0.005,7.73175,0.00000
2830.00,7.69912,25.212480,0.000275,25.178537,-0.6279,-0.005,7.69912,0.00000
2831.00,7.69732,25.212510,0.000274,25.178533,-0.6279,-0.005,7.69732,0.00000
2832.00,7.71302,25.212530,0.000275,25.178664,-0.6279,-0.005,7.71302,0.00000
2833.00,7.73420,25.212592,0.000280,25.178693,-0.6279,-0.005,7.73420,0.00000
2834.00,7.75519,25.212682,0.000278,25.178753,-0.6280,-0.005,7.75519,0.00000
2835.00,7.77890,25.212808,0.000275,25.178905,-0.6280,-0.005,7.77890,0.00000
2836.00,7.80589,25.212889,0.000278,25.178982,-0.6281,-0.005,7.80589,0.00000
2837.00,7.83096,25.212824,0.000278,25.178868,-0.6282,-0.005,7.83096,0.00000
2838.00,7.85030,25.212846,0.000276,25.178849,-0.6283,-0.005,7.85030,0.00000
2839.00,7.86473,25.212901,0.000276,25.178827,-0.6283,-0.005,7.86473,0.00000
2840.00,7.87626,25.212920,0.000280,25.178729,-0.6284,-0.005,7.87626,0.00000
2841.00,7.88805,25.212941,0.000279,25.178662,-0.6284,-0.005,7.88805,0.00000
2842.00,7.89859,25.213032,0.000273,25.178649,-0.6284,-0.005,7.89859,0.00000
2843.00,7.91046,25.212981,0.000274,25.178570,-0.6284,-0.005,7.91046,0.00000
2844.00,7.92054,25.212977,0.000274,25.178561,-0.6285,-0.005,7.92054,0.00000
2845.00,7.92964,25.212999,0.000270,25.178630,-0.6285,-0.005,7.92964,0.00000
2846.00,7.93726,25.212978,0.000266,25.178638,-0.6286,-0.005,7.93726,0.00000
2847.00,7.94361,25.213039,0.000271,25.178692,-0.6286,-0.005,7.94361,0.00000
2848.00,7.94809,25.213092,0.000272,25.178742,-0.6286,-0.005,7.94809,0.00000
2849.00,7.95431,25.213092,0.000268,25.178733,-0.6286,-0.005,7.95431,0.00000
2850.00,7.96031,25.212974,0.000265,25.178619,-0.6286,-0.004,7.96031,0.00000
2851.00,7.96583,25.213050,0.000262,25.178664,-0.6286,-0.004,7.96583,0.00000
2852.00,7.97029,25.213060,0.000257,25.178657,-0.6287,-0.004,7.97029,0.00000
2853.00,7.97433,25.213073,0.000254,25.178649,-0.6287,-0.004,7.97433,0.00000
2854.00,7.97609,25.213111,0.000247,25.178660,-0.6288,-0.004,7.97609,0.00000
2855.00,7.97581,25.213239,0.000250,25.178720,-0.6289,-0.004,7.97581,0.00000
2856.00,7.97589,25.213296,0.000250,25.178729,-0.6289,-0.004,7.97589,0.00000
2857.00,7.97678,25.213292,0.000248,25.178696,-0.6289,-0.004,7.97678,0.00000
2858.00,7.97854,25.213365,0.000249,25.178726,-0.6290,-0.004,7.97854,0.00000
2859.00,7.98262,25.213449,0.000255,25.178771,-0.6290,-0.004,7.98262,0.00000
2860.00,7.98790,25.213464,0.000252,25.178752,-0.6290,-0.003,7.98790,0.00000
2861.00,7.99319,25.213424,0.000252,25.178715,-0.6290,-0.003,7.99319,0.00000
2862.00,7.99758,25.213471,0.000253,25.178737,-0.6290,-0.003,7.99758,0.00000
2863.00,8.00114,25.213454,0.000251,25.178674,-0.6291,-0.003,8.00114,0.00000
2864.00,8.00314,25.213399,0.000243,25.178567,-0.6291,-0.003,8.00314,0.00000
2865.00,8.00527,25.213414,0.000244,25.178491,-0.6291,-0.003,8.00527,0.00000
2866.00,8.00646,25.213431,0.000242,25.178465,-0.6291,-0.003,8.00646,0.00000
2867.00,8.00786,25.213448,0.000241,25.178438,-0.6290,-0.003,8.00786,0.00000
2868.00,8.00824,25.213524,0.000245,25.178485,-0.6290,-0.003,8.00824,0.00000
2869.00,8.00833,25.213584,0.000250,25.178533,-0.6290,-0.003,8.00833,0.00000
2870.00,8.00853,25.213719,0.000248,25.178676,-0.6289,-0.003,8.00853,0.00000
2871.00,8.00829,25.213757,0.000243,25.178703,-0.6288,-0.003,8.00829,0.00000
2872.00,8.00654,25.213669,0.000242,25.178704,-0.6287,-0.003,8.00654,0.00000
2873.00,8.00745,25.213666,0.000239,25.178731,-0.6287,-0.003,8.00745,0.00000
2874.00,8.00935,25.213666,0.000241,25.178674,-0.6287,-0.003,8.00935,0.00000
2875.00,8.01089,25.213645,0.000241,25.178623,-0.6286,-0.003,8.01089,0.00000
2876.00,8.01196,25.213701,0.000243,25.178602,-0.6286,-0.003,8.01196,0.00000
2877.00,8.01432,25.213875,0.000240,25.178605,-0.6286,-0.002,8.01432,0.00000
2878.00,8.01497,25.213933,0.000234,25.178533,-0.6285,-0.002,8.01497,0.00000
2879.00,8.01475,25.213923,0.000226,25.178526,-0.6284,-0.002,8.01475,0.00000
2880.00,8.01389,25.213874,0.000226,25.178449,-0.6284,-0.002,8.01389,0.00000
2881.00,8.01394,25.213919,0.000221,25.178459,-0.6283,-0.002,8.01394,0.00000
2882.00,8.01346,25.213937,0.000213,25.178443,-0.6282,-0.002,8.01346,0.00000
2883.00,8.01344,25.213955,0.000205,25.178447,-0.6282,-0.002,8.01344,0.00000
2884.00,8.01465,25.214027,0.000207,25.178443,-0.6281,-0.002,8.01465,0.00000
2885.00,8.01628,25.214151,0.000193,25.178577,-0.6281,-0.001,8.01628,0.00000
2886.00,8.01781,25.214094,0.000190,25.178530,-0.6280,-0.001,8.01781,0.00000
2887.00,8.01609,25.214095,0.000189,25.178569,-0.6279,-0.001,8.01609,0.00000
2888.00,8.00991,25.214099,0.000197,25.178600,-0.6279,-0.001,8.00991,0.00000
2889.00,8.00296,25.214133,0.000200,25.178653,-0.6278,-0.001,8.00296,0.00000
2890.00,7.99917,25.214175,0.000201,25.178665,-0.6278,-0.001,7.99917,0.00000
2891.00,7.99712,25.214161,0.000203,25.178644,-0.6277,-0.001,7.99712,0.00000
2892.00,7.99830,25.214112,0.000203,25.178519,-0.6277,-0.001,7.99830,0.00000
2893.00,8.00516,25.214114,0.000207,25.178487,-0.6277,-0.001,8.00516,0.00000
2894.00,8.01030,25.214142,0.000202,25.178442,-0.6276,-0.001,8.01030,0.00000
2895.00,8.01380,25.214134,0.000204,25.178378,-0.6276,-0.001,8.01380,0.00000
2896.00,8.01655,25.214308,0.000203,25.178513,-0.6275,-0.001,8.01655,0.00000
2897.00,8.01818,25.214428,0.000201,25.178645,-0.6275,-0.001,8.01818,0.00000
2898.00,8.01872,25.214518,0.000189,25.178673,-0.6274,-0.001,8.01872,0.00000
2899.00,8.02054,25.214549,0.000183,25.178709,-0.6273,0.000,8.02054,0.00000
2900.00,8.02191,25.214550,0.000186,25.178672,-0.6273,0.000,8.02191,0.00000
2901.00,8.02256,25.214582,0.000188,25.178638,-0.6272,0.000,8.02256,0.00000
2902.00,8.02424,25.214646,0.000192,25.178653,-0.6272,0.000,8.02424,0.00000
2903.00,8.02665,25.214662,0.000194,25.178653,-0.6271,0.000,8.02665,0.00000
2904.00,8.02797,25.214642,0.000196,25.178628,-0.6271,0.000,8.02797,0.00000
2905.00,8.02715,25.214725,0.000192,25.178701,-0.6270,0.000,8.02715,0.00000
2906.00,8.02591,25.214655,0.000190,25.178666,-0.6270,0.001,8.02591,0.00000
2907.00,8.02359,25.214660,0.000193,25.178666,-0.6270,0.001,8.02359,0.00000
2908.00,8.01931,25.214734,0.000195,25.178715,-0.6269,0.001,8.01931,0.00000
2909.00,8.01615,25.214856,0.000200,25.178799,-0.6269,0.001,8.01615,0.00000
2910.00,8.01503,25.214866,0.000204,25.178747,-0.6269,0.001,8.01503,0.00000
2911.00,8.01581,25.214986,0.000209,25.178753,-0.6269,0.000,8.01581,0.00000
2912.00,8.01781,25.215067,0.000210,25.178801,-0.6269,0.001,8.01781,0.00000
2913.00,8.01982,25.215119,0.000214,25.178800,-0.6268,0.001,8.01982,0.00000
2914.00,8.02152,25.215156,0.000215,25.178741,-0.6268,0.001,8.02152,0.00000
2915.00,8.02348,25.215237,0.000219,25.178774,-0.6268,0.001,8.02348,0.00000
2916.00,8.02310,25.215282,0.000220,25.178806,-0.6267,0.001,8.02310,0.00000
2917.00,8.02124,25.215318,0.000220,25.178772,-0.6266,0.001,8.02124,0.00000
2918.00,8.01975,25.215314,0.000221,25.178738,-0.6266,0.001,8.01975,0.00000
2919.00,8.02030,25.215322,0.000222,25.178779,-0.6265,0.001,8.02030,0.00000
2920.00,8.02038,25.215364,0.000225,25.178835,-0.6265,0.001,8.02038,0.00000
2921.00,8.02059,25.215395,0.000226,25.178847,-0.6264,0.001,8.02059,0.00000
2922.00,8.02304,25.215373,0.000230,25.178842,-0.6264,0.001,8.02304,0.00000
2923.00,8.02386,25.215380,0.000231,25.178864,-0.6264,0.001,8.02386,0.00000
2924.00,8.02362,25.215392,0.000230,25.178788,-0.6264,0.001,8.02362,0.00000
2925.00,8.02251,25.215368,0.000229,25.178690,-0.6264,0.001,8.02251,0.00000
2926.00,8.02167,25.215343,0.000229,25.178638,-0.6264,0.002,8.02167,0.00000
2927.00,8.01994,25.215342,0.000226,25.178632,-0.6264,0.001,8.01994,0.00000
2928.00,8.01954,25.215279,0.000224,25.178601,-0.6264,0.002,8.01954,0.00000
2929.00,8.01817,25.215243,0.000224,25.178623,-0.6264,0.001,8.01817,0.00000
2930.00,8.01504,25.215269,0.000225,25.178616,-0.6264,0.001,8.01504,0.00000
2931.00,8.01309,25.215335,0.000224,25.178617,-0.6265,0.002,8.01309,0.00000
2932.00,8.01244,25.215426,0.000227,25.178636,-0.6265,0.002,8.01244,0.00000
2933.00,8.01304,25.215487,0.000229,25.178567,-0.6265,0.002,8.01304,0.00000
2934.00,8.01435,25.215611,0.000234,25.178611,-0.6266,0.002,8.01435,0.00000
2935.00,8.01800,25.215619,0.000234,25.178602,-0.6266,0.002,8.01800,0.00000
2936.00,8.02152,25.215687,0.000237,25.178692,-0.6267,0.002,8.02152,0.00000
2937.00,8.02318,25.215674,0.000240,25.178707,-0.6267,0.002,8.02318,0.00000
2938.00,8.02502,25.215840,0.000243,25.178903,-0.6267,0.002,8.02502,0.00000
2939.00,8.02626,25.215855,0.000242,25.178938,-0.6267,0.002,8.02626,0.00000
2940.00,8.02614,25.215867,0.000243,25.178981,-0.6267,0.002,8.02614,0.00000
2941.00,8.02553,25.215769,0.000243,25.178895,-0.6267,0.002,8.02553,0.00000
2942.00,8.02535,25.215840,0.000248,25.178880,-0.6267,0.002,8.02535,0.00000
2943.00,8.02158,25.215730,0.000248,25.178676,-0.6267,0.003,8.02158,0.00000
2944.00,8.01860,25.215772,0.000250,25.178622,-0.6267,0.003,8.01860,0.00000
2945.00,8.01801,25.215855,0.000256,25.178672,-0.6268,0.003,8.01801,0.00000
2946.00,8.01677,25.215917,0.000260,25.178654,-0.6268,0.002,8.01677,0.00000
2947.00,8.01691,25.215917,0.000256,25.178588,-0.6268,0.003,8.01691,0.00000
2948.00,8.01965,25.216045,0.000258,25.178684,-0.6268,0.003,8.01965,0.00000
2949.00,8.02186,25.216162,0.000262,25.178742,-0.6268,0.003,8.02186,0.00000
2950.00,8.02386,25.216194,0.000257,25.178708,-0.6269,0.003,8.02386,0.00000
2951.00,8.02460,25.216297,0.000252,25.178786,-0.6269,0.003,8.02460,0.00000
2952.00,8.02373,25.216308,0.000251,25.178778,-0.6269,0.003,8.02373,0.00000
2953.00,8.02115,25.216234,0.000248,25.178671,-0.6269,0.003,8.02115,0.00000
2954.00,8.01994,25.216154,0.000245,25.178603,-0.6270,0.003,8.01994,0.00000
2955.00,8.01815,25.216153,0.000247,25.178571,-0.6270,0.003,8.01815,0.00000
2956.00,8.01617,25.216154,0.000248,25.178558,-0.6270,0.003,8.01617,0.00000
2957.00,8.01395,25.216166,0.000247,25.178563,-0.6270,0.003,8.01395,0.00000
2958.00,8.01409,25.216274,0.000248,25.178657,-0.6271,0.003,8.01409,0.00000
2959.00,8.01431,25.216302,0.000252,25.178676,-0.6271,0.003,8.01431,0.00000
2960.00,8.01504,25.216348,0.000254,25.178700,-0.6271,0.003,8.01504,0.00000
2961.00,8.01791,25.216387,0.000257,25.178679,-0.6270,0.003,8.01791,0.00000
2962.00,8.02192,25.216462,0.000256,25.178650,-0.6270,0.004,8.02192,0.00000
2963.00,8.02520,25.216524,0.000258,25.178607,-0.6269,0.004,8.02520,0.00000
2964.00,8.02486,25.216501,0.000255,25.178481,-0.6269,0.004,8.02486,0.00000
2965.00,8.02337,25.216606,0.000252,25.178532,-0.6269,0.004,8.02337,0.00000
2966.00,8.02152,25.216645,0.000250,25.178508,-0.6269,0.005,8.02152,0.00000
2967.00,8.02011,25.216717,0.000254,25.178620,-0.6268,0.005,8.02011,0.00000
2968.00,8.01965,25.216744,0.000255,25.178690,-0.6268,0.005,8.01965,0.00000
2969.00,8.02160,25.216821,0.000260,25.178807,-0.6268,0.005,8.02160,0.00000
2970.00,8.02326,25.216769,0.000264,25.178772,-0.6268,0.005,8.02326,0.00000
2971.00,8.02536,25.216748,0.000266,25.178795,-0.6268,0.005,8.02536,0.00000
2972.00,8.02508,25.216692,0.000270,25.178723,-0.6267,0.005,8.02508,0.00000
2973.00,8.02286,25.216614,0.000270,25.178631,-0.6267,0.005,8.02286,0.00000
2974.00,8.01936,25.216637,0.000266,25.178643,-0.6267,0.005,8.01936,0.00000
2975.00,8.01808,25.216675,0.000261,25.178654,-0.6267,0.005,8.01808,0.00000
2976.00,8.01713,25.216700,0.000266,25.178586,-0.6267,0.005,8.01713,0.00000
2977.00,8.01877,25.216822,0.000268,25.178653,-0.6267,0.005,8.01877,0.00000
2978.00,8.02106,25.216938,0.000272,25.178725,-0.6267,0.005,8.02106,0.00000
2979.00,8.02529,25.216993,0.000271,25.178710,-0.6268,0.005,8.02529,0.00000
2980.00,8.02625,25.216988,0.000275,25.178628,-0.6268,0.005,8.02625,0.00000
2981.00,8.02567,25.216999,0.000273,25.178659,-0.6268,0.005,8.02567,0.00000
2982.00,8.02228,25.216928,0.000271,25.178591,-0.6269,0.005,8.02228,0.00000
2983.00,8.02006,25.216891,0.000266,25.178569,-0.6270,0.005,8.02006,0.00000
2984.00,8.01900,25.216931,0.000273,25.178580,-0.6270,0.005,8.01900,0.00000
2985.00,8.01895,25.217030,0.000275,25.178638,-0.6271,0.005,8.01895,0.00000
2986.00,8.01900,25.217132,0.000270,25.178678,-0.6271,0.006,8.01900,0.00000
2987.00,8.02119,25.217235,0.000268,25.178710,-0.6272,0.006,8.02119,0.00000
2988.00,8.02197,25.217343,0.000268,25.178731,-0.6273,0.006,8.02197,0.00000
2989.00,8.02118,25.217323,0.000263,25.178678,-0.6274,0.006,8.02118,0.00000
2990.00,8.01944,25.217324,0.000262,25.178626,-0.6275,0.006,8.01944,0.00000
2991.00,8.02139,25.217305,0.000266,25.178566,-0.6276,0.006,8.02139,0.00000
2992.00,8.02374,25.217262,0.000265,25.178508,-0.6276,0.006,8.02374,0.00000
2993.00,8.02430,25.217284,0.000266,25.178461,-0.6277,0.006,8.02430,0.00000
2994.00,8.02369,25.217428,0.000270,25.178558,-0.6278,0.006,8.02369,0.00000
2995.00,8.02450,25.217472,0.000266,25.178637,-0.6279,0.006,8.02450,0.00000
2996.00,8.02281,25.217525,0.000265,25.178666,-0.6281,0.006,8.02281,0.00000
2997.00,8.02072,25.217597,0.000260,25.178680,-0.6282,0.006,8.02072,0.00000
2998.00,8.02017,25.217575,0.000259,25.178708,-0.6283,0.006,8.02017,0.00000
2999.00,8.02047,25.217495,0.000253,25.178600,-0.6284,0.007,8.02047,0.00000
3000.00,8.02169,25.217477,0.000257,25.178519,-0.6284,0.007,8.02169,0.00000
3001.00,8.02239,25.217502,0.000256,25.178505,-0.6285,0.007,8.02239,0.00000
3002.00,8.02117,25.217495,0.000259,25.178477,-0.6285,0.007,8.02117,0.00000
@17,1.0000,2.0, 3000.05 
3003.00,8.02123,25.217584,0.000257,25.178489,-0.6286,0.007,8.02123,0.00000
3004.00,8.02010,25.217627,0.000253,25.178487,-0.6287,0.007,8.02010,0.00000
3005.00,7.99605,25.217657,0.000254,25.178512,-0.6287,0.007,7.99605,0.00000
3006.00,7.94278,25.217674,0.000251,25.178508,-0.6287,0.007,7.94278,0.00000
3007.00,7.88223,25.217772,0.000248,25.178601,-0.6288,0.007,7.88223,0.00000
3008.00,7.82635,25.217717,0.000249,25.178578,-0.6288,0.008,7.82635,0.00000
3009.00,7.77687,25.217735,0.000258,25.178620,-0.6288,0.007,7.77687,0.00000
3010.00,7.75239,25.217787,0.000258,25.178660,-0.6288,0.008,7.75239,0.00000
3011.00,7.75707,25.217817,0.000259,25.178683,-0.6289,0.008,7.75707,0.00000
3012.00,7.77377,25.217895,0.000262,25.178672,-0.6290,0.008,7.77377,0.00000
3013.00,7.78860,25.218047,0.000264,25.178738,-0.6290,0.008,7.78860,0.00000
3014.00,7.80253,25.218133,0.000266,25.178739,-0.6291,0.008,7.80253,0.00000
3015.00,7.81673,25.218132,0.000273,25.178607,-0.6291,0.007,7.81673,0.00000
3016.00,7.83305,25.218127,0.000281,25.178533,-0.6291,0.007,7.83305,0.00000
3017.00,7.84991,25.218040,0.000285,25.178439,-0.6291,0.007,7.84991,0.00000
3018.00,7.86554,25.217987,0.000281,25.178331,-0.6291,0.007,7.86554,0.00000
3019.00,7.87973,25.217905,0.000282,25.178243,-0.6290,0.007,7.87973,0.00000
3020.00,7.89131,25.217970,0.000270,25.178407,-0.6290,0.008,7.89131,0.00000
3021.00,7.90152,25.218053,0.000265,25.178504,-0.6290,0.008,7.90152,0.00000
3022.00,7.91100,25.218081,0.000261,25.178539,-0.6290,0.008,7.91100,0.00000
3023.00,7.91958,25.218124,0.000259,25.178562,-0.6290,0.008,7.91958,0.00000
3024.00,7.92688,25.218177,0.000251,25.178637,-0.6290,0.009,7.92688,0.00000
3025.00,7.93546,25.218195,0.000257,25.178569,-0.6290,0.009,7.93546,0.00000
3026.00,7.94542,25.218223,0.000258,25.178485,-0.6289,0.009,7.94542,0.00000
3027.00,7.95220,25.218261,0.000259,25.178487,-0.6289,0.009,7.95220,0.00000
3028.00,7.95795,25.218289,0.000263,25.178505,-0.6289,0.009,7.95795,0.00000
3029.00,7.96150,25.218323,0.000270,25.178491,-0.6289,0.009,7.96150,0.00000
3030.00,7.96265,25.218403,0.000262,25.178596,-0.6289,0.009,7.96265,0.00000
3031.00,7.96067,25.218415,0.000264,25.178685,-0.6289,0.009,7.96067,0.00000
3032.00,7.96046,25.218409,0.000267,25.178687,-0.6289,0.009,7.96046,0.00000
3033.00,7.96171,25.218407,0.000268,25.178680,-0.6289,0.009,7.96171,0.00000
3034.00,7.96668,25.218426,0.000265,25.178660,-0.6289,0.009,7.96668,0.00000
3035.00,7.97177,25.218399,0.000273,25.178617,-0.6289,0.009,7.97177,0.00000
3036.00,7.97884,25.218368,0.000274,25.178573,-0.6289,0.009,7.97884,0.00000
3037.00,7.98375,25.218396,0.000273,25.178527,-0.6289,0.009,7.98375,0.00000
3038.00,7.98759,25.218397,0.000278,25.178481,-0.6289,0.009,7.98759,0.00000
3039.00,7.98806,25.218357,0.000279,25.178421,-0.6289,0.009,7.98806,0.00000
3040.00,7.98877,25.218356,0.000277,25.178304,-0.6290,0.009,7.98877,0.00000
3041.00,7.98979,25.218445,0.000275,25.178316,-0.6290,0.009,7.98979,0.00000
3042.00,7.99301,25.218526,0.000271,25.178405,-0.6290,0.009,7.99301,0.00000
3043.00,7.99679,25.218565,0.000266,25.178447,-0.6291,0.010,7.99679,0.00000
3044.00,7.99953,25.218683,0.000267,25.178517,-0.6291,0.010,7.99953,0.00000
3045.00,8.00308,25.218682,0.000269,25.178555,-0.6292,0.009,8.00308,0.00000
3046.00,8.00533,25.218641,0.000268,25.178572,-0.6292,0.009,8.00533,0.00000
3047.00,8.00478,25.218652,0.000270,25.178538,-0.6292,0.009,8.00478,0.00000
3048.00,8.00303,25.218668,0.000269,25.178522,-0.6292,0.009,8.00303,0.00000
3049.00,8.00424,25.218668,0.000266,25.178559,-0.6292,0.010,8.00424,0.00000
3050.00,8.00544,25.218656,0.000260,25.178536,-0.6292,0.010,8.00544,0.00000
3051.00,8.00651,25.218697,0.000262,25.178476,-0.6292,0.010,8.00651,0.00000
3052.00,8.00718,25.218689,0.000266,25.178479,-0.6292,0.010,8.00718,0.00000
3053.00,8.00652,25.218717,0.000267,25.178478,-0.6292,0.010,8.00652,0.00000
3054.00,8.00316,25.218785,0.000265,25.178502,-0.6292,0.010,8.00316,0.00000
3055.00,8.00110,25.218906,0.000267,25.178552,-0.6292,0.010,8.00110,0.00000
3056.00,8.00072,25.218924,0.000260,25.178502,-0.6291,0.010,8.00072,0.00000
3057.00,8.00227,25.219001,0.000253,25.178496,-0.6291,0.011,8.00227,0.00000
3058.00,8.00664,25.219022,0.000254,25.178515,-0.6292,0.011,8.00664,0.00000
3059.00,8.01002,25.219044,0.000251,25.178485,-0.6292,0.011,8.01002,0.00000
3060.00,8.00930,25.219011,0.000251,25.178479,-0.6292,0.011,8.00930,0.00000
3061.00,8.00829,25.219071,0.000253,25.178540,-0.6292,0.011,8.00829,0.00000
3062.00,8.00814,25.219072,0.000253,25.178500,-0.6292,0.011,8.00814,0.00000
3063.00,8.00759,25.219140,0.000250,25.178534,-0.6292,0.011,8.00759,0.00000
3064.00,8.01116,25.219173,0.000255,25.178532,-0.6292,0.011,8.01116,0.00000
3065.00,8.01672,25.219277,0.000252,25.178575,-0.6292,0.011,8.01672,0.00000
3066.00,8.02063,25.219322,0.000252,25.178614,-0.6292,0.011,8.02063,0.00000
3067.00,8.02158,25.219343,0.000250,25.178620,-0.6292,0.011,8.02158,0.00000
3068.00,8.02245,25.219411,0.000250,25.178635,-0.6292,0.012,8.02245,0.00000
3069.00,8.02086,25.219523,0.000249,25.178663,-0.6292,0.012,8.02086,0.00000
3070.00,8.01891,25.219515,0.000249,25.178596,-0.6292,0.012,8.01891,0.00000
3071.00,8.01675,25.219522,0.000251,25.178572,-0.6293,0.012,8.01675,0.00000
3072.00,8.01518,25.219583,0.000258,25.178626,-0.6293,0.012,8.01518,0.00000
3073.00,8.01300,25.219582,0.000262,25.178567,-0.6293,0.012,8.01300,0.00000
3074.00,8.01338,25.219482,0.000258,25.178463,-0.6293,0.012,8.01338,0.00000
3075.00,8.01397,25.219491,0.000259,25.178476,-0.6293,0.012,8.01397,0.00000
3076.00,8.01545,25.219533,0.000256,25.178457,-0.6293,0.012,8.01545,0.00000
3077.00,8.01745,25.219550,0.000251,25.178415,-0.6293,0.012,8.01745,0.00000
3078.00,8.01935,25.219451,0.000249,25.178318,-0.6293,0.012,8.01935,0.00000
3079.00,8.01995,25.219551,0.000250,25.178437,-0.6293,0.013,8.01995,0.00000
3080.00,8.01998,25.219663,0.000255,25.178511,-0.6293,0.013,8.01998,0.00000
3081.00,8.01837,25.219764,0.000262,25.178584,-0.6293,0.012,8.01837,0.00000
3082.00,8.01797,25.219805,0.000265,25.178628,-0.6293,0.012,8.01797,0.00000
3083.00,8.01763,25.219989,0.000269,25.178799,-0.6293,0.012,8.01763,0.00000
3084.00,8.01730,25.219998,0.000274,25.178794,-0.6293,0.012,8.01730,0.00000
3085.00,8.01795,25.220038,0.000277,25.178795,-0.6293,0.012,8.01795,0.00000
3086.00,8.01812,25.220050,0.000274,25.178746,-0.6293,0.013,8.01812,0.00000
3087.00,8.01834,25.220078,0.000275,25.178723,-0.6293,0.013,8.01834,0.00000
3088.00,8.01650,25.220091,0.000269,25.178648,-0.6293,0.013,8.01650,0.00000
3089.00,8.01306,25.220092,0.000270,25.178551,-0.6293,0.013,8.01306,0.00000
3090.00,8.00889,25.220076,0.000267,25.178467,-0.6293,0.013,8.00889,0.00000
3091.00,8.00863,25.220025,0.000271,25.178448,-0.6293,0.013,8.00863,0.00000
3092.00,8.00988,25.220082,0.000272,25.178451,-0.6292,0.013,8.00988,0.00000
3093.00,8.01357,25.220114,0.000280,25.178472,-0.6292,0.013,8.01357,0.00000
3094.00,8.01659,25.220181,0.000281,25.178544,-0.6292,0.013,8.01659,0.00000
3095.00,8.01805,25.220188,0.000285,25.178540,-0.6291,0.013,8.01805,0.00000
3096.00,8.01708,25.220267,0.000283,25.178547,-0.6291,0.013,8.01708,0.00000
3097.00,8.01437,25.220292,0.000281,25.178568,-0.6291,0.013,8.01437,0.00000
3098.00,8.01132,25.220239,0.000281,25.178466,-0.6291,0.013,8.01132,0.00000
3099.00,8.01023,25.220297,0.000279,25.178424,-0.6290,0.013,8.01023,0.00000
3100.00,8.01030,25.220354,0.000280,25.178436,-0.6290,0.013,8.01030,0.00000
3101.00,8.01162,25.220349,0.000281,25.178427,-0.6291,0.013,8.01162,0.00000
3102.00,8.01278,25.220358,0.000284,25.178412,-0.6291,0.013,8.01278,0.00000
3103.00,8.01506,25.220467,0.000279,25.178543,-0.6291,0.013,8.01506,0.00000
3104.00,8.01650,25.220529,0.000276,25.178606,-0.6292,0.013,8.01650,0.00000
3105.00,8.01950,25.220503,0.000276,25.178585,-0.6292,0.013,8.01950,0.00000
3106.00,8.02132,25.220526,0.000280,25.178581,-0.6293,0.013,8.02132,0.00000
3107.00,8.02273,25.220564,0.000274,25.178617,-0.6293,0.014,8.02273,0.00000
3108.00,8.02226,25.220552,0.000273,25.178597,-0.6294,0.014,8.02226,0.00000
3109.00,8.02262,25.220527,0.000275,25.178594,-0.6295,0.014,8.02262,0.00000
3110.00,8.02198,25.220622,0.000274,25.178622,-0.6295,0.014,8.02198,0.00000
3111.00,8.02241,25.220738,0.000269,25.178742,-0.6296,0.014,8.02241,0.00000
3112.00,8.02247,25.220770,0.000275,25.178668,-0.6297,0.014,8.02247,0.00000
3113.00,8.02230,25.220838,0.000276,25.178642,-0.6298,0.014,8.02230,0.00000
3114.00,8.02143,25.220898,0.000276,25.178655,-0.6299,0.014,8.02143,0.00000
3115.00,8.02085,25.220831,0.000273,25.178578,-0.6300,0.014,8.02085,0.00000
3116.00,8.02048,25.220844,0.000277,25.178492,-0.6300,0.014,8.02048,0.00000
3117.00,8.01889,25.220882,0.000272,25.178496,-0.6301,0.014,8.01889,0.00000
3118.00,8.01829,25.220860,0.000268,25.178466,-0.6302,0.015,8.01829,0.00000
3119.00,8.01818,25.220772,0.000266,25.178392,-0.6302,0.015,8.01818,0.00000
3120.00,8.01922,25.220941,0.000270,25.178521,-0.6303,0.015,8.01922,0.00000
3121.00,8.01647,25.220929,0.000269,25.178503,-0.6303,0.015,8.01647,0.00000
3122.00,8.01699,25.220955,0.000269,25.178584,-0.6304,0.015,8.01699,0.00000
3123.00,8.01830,25.221001,0.000275,25.178622,-0.6304,0.015,8.01830,0.00000
3124.00,8.01842,25.221074,0.000271,25.178636,-0.6304,0.015,8.01842,0.00000
3125.00,8.01684,25.221052,0.000269,25.178609,-0.6304,0.015,8.01684,0.00000
3126.00,8.01875,25.221140,0.000267,25.178659,-0.6304,0.015,8.01875,0.00000
3127.00,8.01824,25.221114,0.000270,25.178603,-0.6304,0.015,8.01824,0.00000
3128.00,8.01683,25.221143,0.000265,25.178581,-0.6305,0.015,8.01683,0.00000
3129.00,8.01688,25.221202,0.000264,25.178615,-0.6304,0.016,8.01688,0.00000
3130.00,8.01742,25.221214,0.000263,25.178640,-0.6305,0.016,8.01742,0.00000
3131.00,8.01577,25.221247,0.000264,25.178630,-0.6305,0.016,8.01577,0.00000
3132.00,8.01411,25.221337,0.000262,25.178647,-0.6305,0.016,8.01411,0.00000
3133.00,8.01310,25.221374,0.000262,25.178622,-0.6306,0.016,8.01310,0.00000
3134.00,8.01199,25.221332,0.000268,25.178549,-0.6306,0.016,8.01199,0.00000
3135.00,8.01169,25.221462,0.000270,25.178587,-0.6307,0.016,8.01169,0.00000
3136.00,8.01354,25.221493,0.000271,25.178643,-0.6307,0.016,8.01354,0.00000
3137.00,8.01623,25.221438,0.000270,25.178591,-0.6307,0.016,8.01623,0.00000
3138.00,8.01707,25.221456,0.000267,25.178642,-0.6308,0.016,8.01707,0.00000
3139.00,8.01936,25.221576,0.000270,25.178675,-0.6308,0.016,8.01936,0.00000
3140.00,8.02056,25.221501,0.000269,25.178580,-0.6308,0.016,8.02056,0.00000
3141.00,8.02089,25.221503,0.000271,25.178578,-0.6309,0.016,8.02089,0.00000
3142.00,8.01981,25.221558,0.000270,25.178629,-0.6309,0.016,8.01981,0.00000
3143.00,8.01999,25.221585,0.000272,25.178605,-0.6310,0.016,8.01999,0.00000
3144.00,8.01883,25.221637,0.000270,25.178676,-0.6310,0.016,8.01883,0.00000
3145.00,8.01881,25.221656,0.000269,25.178638,-0.6310,0.016,8.01881,0.00000
3146.00,8.01964,25.221650,0.000264,25.178524,-0.6310,0.017,8.01964,0.00000
3147.00,8.02240,25.221672,0.000267,25.178495,-0.6310,0.017,8.02240,0.00000
3148.00,8.02469,25.221748,0.000271,25.178534,-0.6309,0.017,8.02469,0.00000
3149.00,8.02482,25.221733,0.000269,25.178485,-0.6309,0.017,8.02482,0.00000
3150.00,8.02301,25.221758,0.000267,25.178535,-0.6309,0.017,8.02301,0.00000
3151.00,8.02178,25.221798,0.000270,25.178614,-0.6309,0.017,8.02178,0.00000
3152.00,8.02022,25.221872,0.000265,25.178645,-0.6308,0.017,8.02022,0.00000
3153.00,8.01910,25.221856,0.000258,25.178571,-0.6308,0.017,8.01910,0.00000
3154.00,8.01782,25.221927,0.000259,25.178564,-0.6308,0.017,8.01782,0.00000
3155.00,8.01813,25.221935,0.000263,25.178509,-0.6307,0.017,8.01813,0.00000
3156.00,8.01799,25.221984,0.000266,25.178495,-0.6307,0.017,8.01799,0.00000
3157.00,8.01600,25.221958,0.000276,25.178419,-0.6308,0.017,8.01600,0.00000
3158.00,8.01328,25.222013,0.000277,25.178479,-0.6308,0.017,8.01328,0.00000
3159.00,8.01235,25.221987,0.000271,25.178495,-0.6308,0.017,8.01235,0.00000
3160.00,8.01328,25.222077,0.000269,25.178590,-0.6308,0.017,8.01328,0.00000
3161.00,8.01445,25.222135,0.000260,25.178631,-0.6309,0.017,8.01445,0.00000
3162.00,8.01640,25.222201,0.000253,25.178676,-0.6309,0.018,8.01640,0.00000
3163.00,8.01861,25.222207,0.000256,25.178679,-0.6309,0.018,8.01861,0.00000
3164.00,8.02036,25.222256,0.000265,25.178689,-0.6309,0.018,8.02036,0.00000
3165.00,8.02077,25.222296,0.000261,25.178661,-0.6310,0.018,8.02077,0.00000
3166.00,8.02117,25.222308,0.000266,25.178575,-0.6310,0.018,8.02117,0.00000
3167.00,8.02085,25.222339,0.000264,25.178578,-0.6310,0.018,8.02085,0.00000
3168.00,8.01928,25.222384,0.000263,25.178525,-0.6310,0.018,8.01928,0.00000
3169.00,8.01818,25.222416,0.000258,25.178494,-0.6310,0.018,8.01818,0.00000
3170.00,8.01425,25.222403,0.000257,25.178442,-0.6310,0.018,8.01425,0.00000
3171.00,8.00932,25.222426,0.000254,25.178413,-0.6310,0.018,8.00932,0.00000
3172.00,8.00811,25.222424,0.000255,25.178369,-0.6311,0.018,8.00811,0.00000
3173.00,8.00929,25.222510,0.000255,25.178460,-0.6311,0.018,8.00929,0.00000
3174.00,8.01194,25.222613,0.000258,25.178532,-0.6311,0.019,8.01194,0.00000
3175.00,8.01653,25.222716,0.000262,25.178623,-0.6311,0.018,8.01653,0.00000
3176.00,8.02036,25.222764,0.000263,25.178699,-0.6311,0.019,8.02036,0.00000
3177.00,8.01961,25.222863,0.000263,25.178753,-0.6311,0.019,8.01961,0.00000
3178.00,8.01712,25.222856,0.000266,25.178747,-0.6311,0.019,8.01712,0.00000
3179.00,8.01238,25.222805,0.000263,25.178689,-0.6311,0.019,8.01238,0.00000
3180.00,8.00891,25.222814,0.000265,25.178631,-0.6311,0.019,8.00891,0.00000
3181.00,8.00923,25.222760,0.000269,25.178562,-0.6311,0.019,8.00923,0.00000
3182.00,8.01159,25.222772,0.000272,25.178528,-0.6311,0.019,8.01159,0.00000
@18,1.0000,2.0, 3180.00599999999 
3183.00,8.01447,25.222791,0.000273,25.178560,-0.6311,0.019,8.01447,0.00000
3184.00,8.01827,25.222813,0.000276,25.178611,-0.6312,0.019,8.01827,0.00000
3185.00,8.00529,25.222847,0.000278,25.178627,-0.6312,0.019,8.00529,0.00000
3186.00,7.96420,25.222887,0.000276,25.178556,-0.6311,0.019,7.96420,0.00000
3187.00,7.91143,25.222951,0.000274,25.178576,-0.6311,0.019,7.91143,0.00000
3188.00,7.85996,25.223038,0.000273,25.178549,-0.6310,0.019,7.85996,0.00000
3189.00,7.81377,25.223073,0.000268,25.178479,-0.6310,0.019,7.81377,0.00000
3190.00,7.78798,25.223092,0.000266,25.178460,-0.6310,0.019,7.78798,0.00000
3191.00,7.78828,25.223103,0.000261,25.178500,-0.6310,0.020,7.78828,0.00000
3192.00,7.80167,25.223095,0.000265,25.178544,-0.6310,0.020,7.80167,0.00000
3193.00,7.81693,25.223020,0.000262,25.178493,-0.6310,0.020,7.81693,0.00000
3194.00,7.82943,25.223024,0.000267,25.178509,-0.6310,0.020,7.82943,0.00000
3195.00,7.84105,25.223047,0.000264,25.178505,-0.6310,0.020,7.84105,0.00000
3196.00,7.85336,25.223130,0.000263,25.178538,-0.6310,0.020,7.85336,0.00000
3197.00,7.86744,25.223142,0.000257,25.178501,-0.6310,0.020,7.86744,0.00000
3198.00,7.88087,25.223266,0.000260,25.178550,-0.6309,0.020,7.88087,0.00000
3199.00,7.89427,25.223365,0.000256,25.178623,-0.6309,0.020,7.89427,0.00000
3200.00,7.90332,25.223467,0.000252,25.178712,-0.6308,0.021,7.90332,0.00000
3201.00,7.91334,25.223524,0.000253,25.178717,-0.6308,0.021,7.91334,0.00000
3202.00,7.92294,25.223598,0.000254,25.178717,-0.6308,0.021,7.92294,0.00000
3203.00,7.93182,25.223610,0.000256,25.178689,-0.6308,0.021,7.93182,0.00000
3204.00,7.93916,25.223620,0.000260,25.178637,-0.6308,0.021,7.93916,0.00000
3205.00,7.94652,25.223532,0.000264,25.178561,-0.6308,0.021,7.94652,0.00000
3206.00,7.95056,25.223575,0.000268,25.178627,-0.6308,0.021,7.95056,0.00000
3207.00,7.95004,25.223600,0.000270,25.178668,-0.6308,0.021,7.95004,0.00000
3208.00,7.94900,25.223577,0.000264,25.178677,-0.6308,0.021,7.94900,0.00000
3209.00,7.95208,25.223568,0.000262,25.178677,-0.6308,0.021,7.95208,0.00000
3210.00,7.95674,25.223595,0.000266,25.178675,-0.6308,0.021,7.95674,0.00000
3211.00,7.96256,25.223551,0.000266,25.178613,-0.6308,0.021,7.96256,0.00000
3212.00,7.97123,25.223541,0.000271,25.178536,-0.6308,0.021,7.97123,0.00000
3213.00,7.97743,25.223616,0.000274,25.178511,-0.6308,0.021,7.97743,0.00000
3214.00,7.98020,25.223669,0.000273,25.178519,-0.6309,0.021,7.98020,0.00000
3215.00,7.98095,25.223707,0.000267,25.178486,-0.6309,0.021,7.98095,0.00000
3216.00,7.98035,25.223737,0.000266,25.178480,-0.6310,0.021,7.98035,0.00000
3217.00,7.98017,25.223790,0.000267,25.178567,-0.6310,0.021,7.98017,0.00000
3218.00,7.98223,25.223792,0.000268,25.178632,-0.6311,0.021,7.98223,0.00000
3219.00,7.98063,25.223842,0.000265,25.178633,-0.6311,0.022,7.98063,0.00000
3220.00,7.98397,25.223920,0.000263,25.178707,-0.6311,0.022,7.98397,0.00000
3221.00,7.98773,25.223982,0.000268,25.178775,-0.6312,0.022,7.98773,0.00000
3222.00,7.99019,25.224024,0.000269,25.178819,-0.6313,0.022,7.99019,0.00000
3223.00,7.99454,25.224001,0.000267,25.178731,-0.6313,0.022,7.99454,0.00000
3224.00,8.00074,25.223977,0.000270,25.178708,-0.6314,0.022,8.00074,0.00000
3225.00,8.00272,25.223894,0.000277,25.178643,-0.6315,0.022,8.00272,0.00000
3226.00,8.00560,25.223811,0.000272,25.178491,-0.6315,0.022,8.00560,0.00000
3227.00,8.00965,25.223836,0.000265,25.178429,-0.6316,0.022,8.00965,0.00000
3228.00,8.01084,25.223910,0.000267,25.178481,-0.6316,0.022,8.01084,0.00000
3229.00,8.01208,25.223957,0.000269,25.178496,-0.6316,0.022,8.01208,0.00000
3230.00,8.01376,25.224083,0.000263,25.178600,-0.6315,0.023,8.01376,0.00000
3231.00,8.01549,25.224136,0.000264,25.178645,-0.6315,0.023,8.01549,0.00000
3232.00,8.01407,25.224101,0.000266,25.178570,-0.6315,0.023,8.01407,0.00000
3233.00,8.01395,25.224027,0.000262,25.178497,-0.6314,0.023,8.01395,0.00000
3234.00,8.01398,25.224032,0.000264,25.178495,-0.6314,0.023,8.01398,0.00000
3235.00,8.01283,25.224032,0.000268,25.178417,-0.6314,0.023,8.01283,0.00000
3236.00,8.01059,25.224089,0.000269,25.178498,-0.6314,0.023,8.01059,0.00000
3237.00,8.01101,25.224059,0.000272,25.178444,-0.6314,0.023,8.01101,0.00000
3238.00,8.01016,25.224224,0.000279,25.178549,-0.6313,0.023,8.01016,0.00000
3239.00,8.00914,25.224278,0.000278,25.178511,-0.6313,0.023,8.00914,0.00000
3240.00,8.00994,25.224249,0.000278,25.178433,-0.6313,0.023,8.00994,0.00000
3241.00,8.01150,25.224206,0.000276,25.178310,-0.6313,0.023,8.01150,0.00000
3242.00,8.01262,25.224406,0.000273,25.178471,-0.6313,0.023,8.01262,0.00000
3243.00,8.01370,25.224392,0.000269,25.178376,-0.6313,0.023,8.01370,0.00000
3244.00,8.01410,25.224475,0.000269,25.178454,-0.6313,0.023,8.01410,0.00000
3245.00,8.01257,25.224630,0.000267,25.178605,-0.6312,0.024,8.01257,0.00000
3246.00,8.01182,25.224820,0.000266,25.178785,-0.6312,0.024,8.01182,0.00000
3247.00,8.01251,25.224807,0.000267,25.178737,-0.6311,0.024,8.01251,0.00000
3248.00,8.01292,25.224912,0.000268,25.178827,-0.6311,0.024,8.01292,0.00000
3249.00,8.01101,25.224915,0.000266,25.178825,-0.6311,0.024,8.01101,0.00000
3250.00,8.01068,25.224908,0.000268,25.178768,-0.6310,0.024,8.01068,0.00000
3251.00,8.00976,25.224848,0.000265,25.178625,-0.6310,0.024,8.00976,0.00000
3252.00,8.00809,25.224854,0.000266,25.178603,-0.6309,0.024,8.00809,0.00000
3253.00,8.00774,25.224865,0.000267,25.178620,-0.6309,0.024,8.00774,0.00000
3254.00,8.01128,25.224898,0.000267,25.178650,-0.6309,0.024,8.01128,0.00000
3255.00,8.01346,25.224897,0.000270,25.178636,-0.6309,0.024,8.01346,0.00000
3256.00,8.01442,25.224957,0.000279,25.178675,-0.6309,0.024,8.01442,0.00000
3257.00,8.01485,25.225007,0.000277,25.178704,-0.6308,0.024,8.01485,0.00000
3258.00,8.01547,25.225033,0.000280,25.178638,-0.6308,0.024,8.01547,0.00000
3259.00,8.01544,25.224965,0.000282,25.178465,-0.6308,0.024,8.01544,0.00000
3260.00,8.01563,25.225034,0.000280,25.178467,-0.6309,0.024,8.01563,0.00000
3261.00,8.01643,25.225050,0.000275,25.178470,-0.6309,0.024,8.01643,0.00000
3262.00,8.01685,25.225112,0.000276,25.178471,-0.6309,0.024,8.01685,0.00000
3263.00,8.01529,25.225137,0.000272,25.178461,-0.6309,0.024,8.01529,0.00000
3264.00,8.01434,25.225238,0.000273,25.178481,-0.6309,0.024,8.01434,0.00000
3265.00,8.01127,25.225287,0.000275,25.178527,-0.6309,0.024,8.01127,0.00000
3266.00,8.00931,25.225438,0.000270,25.178592,-0.6309,0.025,8.00931,0.00000
3267.00,8.00877,25.225373,0.000268,25.178543,-0.6308,0.025,8.00877,0.00000
3268.00,8.01093,25.225352,0.000271,25.178547,-0.6308,0.025,8.01093,0.00000
3269.00,8.01109,25.225307,0.000268,25.178567,-0.6308,0.025,8.01109,0.00000
3270.00,8.01282,25.225237,0.000264,25.178452,-0.6309,0.025,8.01282,0.00000
3271.00,8.01533,25.225162,0.000272,25.178412,-0.6309,0.025,8.01533,0.00000
3272.00,8.01648,25.225231,0.000270,25.178476,-0.6309,0.025,8.01648,0.00000
3273.00,8.01518,25.225247,0.000264,25.178378,-0.6309,0.026,8.01518,0.00000
3274.00,8.01407,25.225314,0.000263,25.178401,-0.6309,0.026,8.01407,0.00000
3275.00,8.01437,25.225387,0.000264,25.178459,-0.6309,0.026,8.01437,0.00000
3276.00,8.00924,25.225464,0.000264,25.178507,-0.6308,0.026,8.00924,0.00000
3277.00,8.00697,25.225566,0.000270,25.178542,-0.6308,0.026,8.00697,0.00000
3278.00,8.00688,25.225679,0.000278,25.178671,-0.6308,0.025,8.00688,0.00000
3279.00,8.00899,25.225726,0.000280,25.178706,-0.6308,0.025,8.00899,0.00000
3280.00,8.00905,25.225776,0.000279,25.178712,-0.6308,0.026,8.00905,0.00000
3281.00,8.01345,25.225820,0.000276,25.178765,-0.6308,0.026,8.01345,0.00000
3282.00,8.01452,25.225695,0.000272,25.178606,-0.6309,0.026,8.01452,0.00000
3283.00,8.01448,25.225634,0.000267,25.178558,-0.6309,0.026,8.01448,0.00000
3284.00,8.00867,25.225732,0.000265,25.178627,-0.6309,0.026,8.00867,0.00000
3285.00,8.00635,25.225747,0.000271,25.178648,-0.6309,0.026,8.00635,0.00000
3286.00,8.00556,25.225657,0.000271,25.178501,-0.6310,0.026,8.00556,0.00000
3287.00,8.00560,25.225756,0.000272,25.178600,-0.6311,0.026,8.00560,0.00000
3288.00,8.00602,25.225809,0.000272,25.178624,-0.6311,0.026,8.00602,0.00000
3289.00,8.01017,25.225758,0.000272,25.178506,-0.6312,0.026,8.01017,0.00000
3290.00,8.01430,25.225782,0.000265,25.178472,-0.6313,0.026,8.01430,0.00000
3291.00,8.01679,25.225877,0.000263,25.178471,-0.6313,0.026,8.01679,0.00000
3292.00,8.01884,25.225925,0.000265,25.178456,-0.6314,0.026,8.01884,0.00000
3293.00,8.02029,25.226003,0.000266,25.178494,-0.6314,0.026,8.02029,0.00000
3294.00,8.02224,25.226062,0.000267,25.178567,-0.6315,0.026,8.02224,0.00000
3295.00,8.02266,25.226070,0.000263,25.178552,-0.6316,0.027,8.02266,0.00000
3296.00,8.02211,25.226075,0.000265,25.178572,-0.6317,0.027,8.02211,0.00000
3297.00,8.02187,25.226061,0.000263,25.178531,-0.6318,0.027,8.02187,0.00000
3298.00,8.02165,25.226081,0.000259,25.178485,-0.6318,0.027,8.02165,0.00000
3299.00,8.01974,25.226106,0.000255,25.178446,-0.6319,0.027,8.01974,0.00000
3300.00,8.01554,25.226192,0.000263,25.178484,-0.6320,0.027,8.01554,0.00000
3301.00,8.01396,25.226187,0.000265,25.178458,-0.6321,0.027,8.01396,0.00000
3302.00,8.01321,25.226206,0.000262,25.178463,-0.6321,0.027,8.01321,0.00000
3303.00,8.01173,25.226177,0.000264,25.178437,-0.6322,0.027,8.01173,0.00000
3304.00,8.01315,25.226165,0.000267,25.178431,-0.6322,0.027,8.01315,0.00000
3305.00,8.01738,25.226100,0.000263,25.178357,-0.6322,0.027,8.01738,0.00000
3306.00,8.01768,25.226165,0.000261,25.178397,-0.6323,0.028,8.01768,0.00000
3307.00,8.01567,25.226240,0.000263,25.178457,-0.6323,0.028,8.01567,0.00000
3308.00,8.01653,25.226312,0.000261,25.178443,-0.6323,0.028,8.01653,0.00000
3309.00,8.01741,25.226352,0.000260,25.178412,-0.6323,0.028,8.01741,0.00000
3310.00,8.01661,25.226468,0.000262,25.178470,-0.6323,0.028,8.01661,0.00000
3311.00,8.01819,25.226460,0.000262,25.178417,-0.6323,0.028,8.01819,0.00000
3312.00,8.02017,25.226509,0.000263,25.178425,-0.6323,0.028,8.02017,0.00000
3313.00,8.01944,25.226465,0.000263,25.178428,-0.6323,0.028,8.01944,0.00000
3314.00,8.01878,25.226510,0.000263,25.178446,-0.6323,0.028,8.01878,0.00000
3315.00,8.01782,25.226542,0.000260,25.178445,-0.6323,0.028,8.01782,0.00000
3316.00,8.01615,25.226599,0.000258,25.178432,-0.6323,0.028,8.01615,0.00000
3317.00,8.01698,25.226572,0.000259,25.178361,-0.6324,0.028,8.01698,0.00000
3318.00,8.01764,25.226665,0.000265,25.178390,-0.6324,0.028,8.01764,0.00000
3319.00,8.01612,25.226690,0.000268,25.178385,-0.6324,0.028,8.01612,0.00000
3320.00,8.01538,25.226641,0.000269,25.178373,-0.6325,0.028,8.01538,0.00000
3321.00,8.01319,25.226608,0.000267,25.178394,-0.6325,0.028,8.01319,0.00000
3322.00,8.01025,25.226666,0.000264,25.178408,-0.6326,0.029,8.01025,0.00000
3323.00,8.00965,25.226625,0.000261,25.178330,-0.6327,0.029,8.00965,0.00000
3324.00,8.01198,25.226662,0.000261,25.178328,-0.6327,0.029,8.01198,0.00000
3325.00,8.01310,25.226789,0.000260,25.178359,-0.6328,0.029,8.01310,0.00000
3326.00,8.01484,25.226863,0.000263,25.178360,-0.6329,0.029,8.01484,0.00000
3327.00,8.01668,25.226827,0.000264,25.178378,-0.6330,0.029,8.01668,0.00000
3328.00,8.01716,25.226935,0.000263,25.178520,-0.6331,0.029,8.01716,0.00000
3329.00,8.01627,25.226994,0.000261,25.178614,-0.6331,0.029,8.01627,0.00000
3330.00,8.01608,25.226925,0.000262,25.178549,-0.6332,0.029,8.01608,0.00000
3331.00,8.01737,25.226969,0.000264,25.178586,-0.6332,0.029,8.01737,0.00000
3332.00,8.01801,25.227025,0.000260,25.178516,-0.6333,0.030,8.01801,0.00000
3333.00,8.01758,25.227066,0.000263,25.178493,-0.6334,0.030,8.01758,0.00000
3334.00,8.01631,25.227040,0.000262,25.178322,-0.6334,0.030,8.01631,0.00000
3335.00,8.01624,25.227091,0.000264,25.178357,-0.6335,0.030,8.01624,0.00000
3336.00,8.01573,25.227118,0.000266,25.178330,-0.6336,0.029,8.01573,0.00000
3337.00,8.01270,25.227193,0.000272,25.178422,-0.6337,0.029,8.01270,0.00000
3338.00,8.01241,25.227182,0.000274,25.178348,-0.6337,0.029,8.01241,0.00000
3339.00,8.01297,25.227216,0.000277,25.178402,-0.6338,0.029,8.01297,0.00000
3340.00,8.01437,25.227229,0.000277,25.178404,-0.6338,0.029,8.01437,0.00000
3341.00,8.01480,25.227315,0.000274,25.178472,-0.6339,0.029,8.01480,0.00000
3342.00,8.01548,25.227330,0.000272,25.178446,-0.6339,0.029,8.01548,0.00000
3343.00,8.01460,25.227338,0.000268,25.178415,-0.6340,0.029,8.01460,0.00000
3344.00,8.01270,25.227418,0.000263,25.178482,-0.6340,0.030,8.01270,0.00000
3345.00,8.01172,25.227436,0.000263,25.178465,-0.6340,0.030,8.01172,0.00000
3346.00,8.01131,25.227430,0.000261,25.178452,-0.6341,0.030,8.01131,0.00000
3347.00,8.01333,25.227494,0.000258,25.178474,-0.6341,0.030,8.01333,0.00000
3348.00,8.01539,25.227552,0.000260,25.178581,-0.6341,0.030,8.01539,0.00000
3349.00,8.01886,25.227573,0.000266,25.178570,-0.6340,0.030,8.01886,0.00000
3350.00,8.01963,25.227686,0.000267,25.178624,-0.6340,0.030,8.01963,0.00000
3351.00,8.01988,25.227668,0.000268,25.178627,-0.6340,0.030,8.01988,0.00000
3352.00,8.02004,25.227638,0.000266,25.178619,-0.6340,0.030,8.02004,0.00000
3353.00,8.01897,25.227605,0.000265,25.178532,-0.6340,0.030,8.01897,0.00000
3354.00,8.01666,25.227570,0.000258,25.178475,-0.6340,0.030,8.01666,0.00000
3355.00,8.01440,25.227535,0.000256,25.178378,-0.6340,0.031,8.01440,0.00000
3356.00,8.01384,25.227588,0.000252,25.178326,-0.6339,0.031,8.01384,0.00000
3357.00,8.01241,25.227663,0.000253,25.178350,-0.6339,0.031,8.01241,0.00000
3358.00,8.01321,25.227756,0.000254,25.178376,-0.6339,0.031,8.01321,0.00000
3359.00,8.01356,25.227803,0.000257,25.178420,-0.6339,0.031,8.01356,0.00000
3360.00,8.01403,25.227835,0.000253,25.178498,-0.6338,0.031,8.01403,0.00000
3361.00,8.01455,25.227858,0.000258,25.178547,-0.6338,0.031,8.01455,0.00000
3362.00,8.01488,25.227874,0.000260,25.178504,-0.6338,0.031,8.01488,0.00000
@19,1.0000,2.0, 3360.08 
3363.00,8.01302,25.227904,0.000260,25.178488,-0.6337,0.031,8.01302,0.00000
3364.00,8.01209,25.227946,0.000258,25.178475,-0.6337,0.031,8.01209,0.00000
3365.00,7.99931,25.228023,0.000262,25.178522,-0.6337,0.031,7.99931,0.00000
3366.00,7.96319,25.228063,0.000261,25.178497,-0.6337,0.031,7.96319,0.00000
3367.00,7.91705,25.228069,0.000265,25.178527,-0.6337,0.032,7.91705,0.00000
3368.00,7.87513,25.228122,0.000264,25.178581,-0.6337,0.032,7.87513,0.00000
3369.00,7.83749,25.228131,0.000271,25.178567,-0.6336,0.032,7.83749,0.00000
3370.00,7.81491,25.228161,0.000272,25.178609,-0.6337,0.032,7.81491,0.00000
3371.00,7.81513,25.228208,0.000272,25.178648,-0.6337,0.032,7.81513,0.00000
3372.00,7.82734,25.228257,0.000269,25.178645,-0.6337,0.032,7.82734,0.00000
3373.00,7.83846,25.228279,0.000272,25.178651,-0.6337,0.032,7.83846,0.00000
3374.00,7.84780,25.228310,0.000267,25.178663,-0.6337,0.032,7.84780,0.00000
3375.00,7.85750,25.228296,0.000271,25.178560,-0.6336,0.032,7.85750,0.00000
3376.00,7.86999,25.228309,0.000274,25.178536,-0.6336,0.032,7.86999,0.00000
3377.00,7.88365,25.228310,0.000274,25.178476,-0.6335,0.032,7.88365,0.00000
3378.00,7.89585,25.228333,0.000270,25.178473,-0.6335,0.032,7.89585,0.00000
3379.00,7.90579,25.228437,0.000271,25.178544,-0.6334,0.032,7.90579,0.00000
3380.00,7.91149,25.228459,0.000269,25.178538,-0.6334,0.032,7.91149,0.00000
3381.00,7.91635,25.228502,0.000269,25.178546,-0.6333,0.032,7.91635,0.00000
3382.00,7.92333,25.228581,0.000268,25.178598,-0.6333,0.033,7.92333,0.00000
3383.00,7.93299,25.228554,0.000271,25.178555,-0.6332,0.033,7.93299,0.00000
3384.00,7.94335,25.228614,0.000269,25.178585,-0.6332,0.033,7.94335,0.00000
3385.00,7.95413,25.228731,0.000265,25.178662,-0.6331,0.033,7.95413,0.00000
3386.00,7.96311,25.228784,0.000261,25.178676,-0.6330,0.033,7.96311,0.00000
3387.00,7.96881,25.228810,0.000260,25.178637,-0.6330,0.033,7.96881,0.00000
3388.00,7.97069,25.228887,0.000259,25.178671,-0.6329,0.033,7.97069,0.00000
3389.00,7.97109,25.228855,0.000265,25.178585,-0.6329,0.033,7.97109,0.00000
3390.00,7.97159,25.228828,0.000263,25.178498,-0.6329,0.033,7.97159,0.00000
3391.00,7.97309,25.228837,0.000266,25.178503,-0.6329,0.033,7.97309,0.00000
3392.00,7.97421,25.228838,0.000269,25.178525,-0.6329,0.033,7.97421,0.00000
3393.00,7.97610,25.228835,0.000267,25.178476,-0.6329,0.033,7.97610,0.00000
3394.00,7.97948,25.228895,0.000267,25.178523,-0.6329,0.034,7.97948,0.00000
3395.00,7.98230,25.228988,0.000270,25.178640,-0.6329,0.034,7.98230,0.00000
3396.00,7.98495,25.229074,0.000272,25.178691,-0.6328,0.034,7.98495,0.00000
3397.00,7.98775,25.229088,0.000272,25.178678,-0.6328,0.034,7.98775,0.00000
3398.00,7.98986,25.229162,0.000274,25.178736,-0.6328,0.034,7.98986,0.00000
3399.00,7.99104,25.229158,0.000273,25.178718,-0.6328,0.034,7.99104,0.00000
3400.00,7.99332,25.229145,0.000272,25.178635,-0.6328,0.034,7.99332,0.00000
3401.00,7.99477,25.229152,0.000271,25.178581,-0.6328,0.034,7.99477,0.00000
3402.00,7.99746,25.229191,0.000266,25.178591,-0.6328,0.034,7.99746,0.00000
3403.00,8.00041,25.229200,0.000264,25.178597,-0.6328,0.034,8.00041,0.00000
3404.00,8.00198,25.229277,0.000265,25.178674,-0.6329,0.034,8.00198,0.00000
3405.00,7.99918,25.229231,0.000264,25.178657,-0.6329,0.034,7.99918,0.00000
3406.00,7.99678,25.229193,0.000263,25.178636,-0.6329,0.035,7.99678,0.00000
3407.00,7.99578,25.229218,0.000271,25.178607,-0.6329,0.035,7.99578,0.00000
3408.00,7.99476,25.229225,0.000271,25.178536,-0.6329,0.035,7.99476,0.00000
3409.00,7.99545,25.229196,0.000270,25.178390,-0.6329,0.035,7.99545,0.00000
3410.00,8.00080,25.229302,0.000271,25.178432,-0.6329,0.035,8.00080,0.00000
3411.00,8.00572,25.229346,0.000275,25.178411,-0.6330,0.035,8.00572,0.00000
3412.00,8.00739,25.229402,0.000271,25.178474,-0.6330,0.035,8.00739,0.00000
3413.00,8.00720,25.229415,0.000270,25.178481,-0.6330,0.035,8.00720,0.00000
3414.00,8.00761,25.229471,0.000265,25.178552,-0.6330,0.035,8.00761,0.00000
3415.00,8.00732,25.229460,0.000267,25.178554,-0.6330,0.035,8.00732,0.00000
3416.00,8.00600,25.229501,0.000267,25.178598,-0.6330,0.035,8.00600,0.00000
3417.00,8.00486,25.229538,0.000269,25.178577,-0.6330,0.035,8.00486,0.00000
3418.00,8.00614,25.229617,0.000268,25.178579,-0.6330,0.035,8.00614,0.00000
3419.00,8.00627,25.229661,0.000271,25.178568,-0.6330,0.035,8.00627,0.00000
3420.00,8.00715,25.229691,0.000269,25.178513,-0.6330,0.036,8.00715,0.00000
3421.00,8.00911,25.229696,0.000265,25.178454,-0.6330,0.036,8.00911,0.00000
3422.00,8.01168,25.229657,0.000264,25.178426,-0.6330,0.036,8.01168,0.00000
3423.00,8.01295,25.229602,0.000267,25.178425,-0.6329,0.036,8.01295,0.00000
3424.00,8.01438,25.229586,0.000269,25.178435,-0.6329,0.036,8.01438,0.00000
3425.00,8.01395,25.229578,0.000271,25.178426,-0.6328,0.036,8.01395,0.00000
3426.00,8.01214,25.229637,0.000272,25.178511,-0.6327,0.036,8.01214,0.00000
3427.00,8.00797,25.229655,0.000278,25.178550,-0.6326,0.036,8.00797,0.00000
3428.00,8.00539,25.229816,0.000285,25.178653,-0.6325,0.036,8.00539,0.00000
3429.00,8.00328,25.229838,0.000284,25.178638,-0.6325,0.036,8.00328,0.00000
3430.00,8.00408,25.229812,0.000278,25.178558,-0.6324,0.036,8.00408,0.00000
3431.00,8.00510,25.229851,0.000277,25.178461,-0.6324,0.036,8.00510,0.00000
3432.00,8.00815,25.229901,0.000270,25.178372,-0.6324,0.036,8.00815,0.00000
3433.00,8.01142,25.229833,0.000264,25.178203,-0.6323,0.036,8.01142,0.00000
3434.00,8.01351,25.229802,0.000266,25.178090,-0.6323,0.036,8.01351,0.00000
3435.00,8.01368,25.229850,0.000268,25.178075,-0.6323,0.036,8.01368,0.00000
3436.00,8.01409,25.229847,0.000271,25.178042,-0.6323,0.036,8.01409,0.00000
3437.00,8.01361,25.229902,0.000272,25.178111,-0.6323,0.036,8.01361,0.00000
3438.00,8.01184,25.229952,0.000273,25.178195,-0.6322,0.036,8.01184,0.00000
3439.00,8.00949,25.230110,0.000272,25.178411,-0.6322,0.037,8.00949,0.00000
3440.00,8.00717,25.230249,0.000275,25.178620,-0.6321,0.036,8.00717,0.00000
3441.00,8.00472,25.230299,0.000278,25.178705,-0.6321,0.036,8.00472,0.00000
3442.00,8.00358,25.230342,0.000279,25.178700,-0.6321,0.037,8.00358,0.00000
3443.00,8.00374,25.230414,0.000276,25.178759,-0.6321,0.037,8.00374,0.00000
3444.00,8.00603,25.230415,0.000278,25.178729,-0.6321,0.037,8.00603,0.00000
3445.00,8.00920,25.230434,0.000275,25.178677,-0.6321,0.037,8.00920,0.00000
3446.00,8.01235,25.230463,0.000273,25.178659,-0.6321,0.037,8.01235,0.00000
3447.00,8.01480,25.230470,0.000272,25.178662,-0.6321,0.037,8.01480,0.00000
3448.00,8.01544,25.230474,0.000273,25.178587,-0.6321,0.037,8.01544,0.00000
3449.00,8.01636,25.230450,0.000273,25.178438,-0.6321,0.037,8.01636,0.00000
3450.00,8.01665,25.230440,0.000274,25.178333,-0.6321,0.037,8.01665,0.00000
3451.00,8.01744,25.230462,0.000270,25.178339,-0.6321,0.037,8.01744,0.00000
3452.00,8.01791,25.230551,0.000268,25.178404,-0.6321,0.037,8.01791,0.00000
3453.00,8.01907,25.230601,0.000266,25.178433,-0.6321,0.038,8.01907,0.00000
3454.00,8.01671,25.230676,0.000263,25.178514,-0.6321,0.038,8.01671,0.00000
3455.00,8.01328,25.230725,0.000267,25.178589,-0.6321,0.038,8.01328,0.00000
3456.00,8.01167,25.230735,0.000274,25.178503,-0.6321,0.038,8.01167,0.00000
3457.00,8.01143,25.230690,0.000276,25.178390,-0.6321,0.037,8.01143,0.00000
3458.00,8.01068,25.230699,0.000282,25.178394,-0.6321,0.037,8.01068,0.00000
3459.00,8.01206,25.230751,0.000286,25.178401,-0.6321,0.037,8.01206,0.00000
3460.00,8.01419,25.230749,0.000278,25.178320,-0.6322,0.037,8.01419,0.00000
3461.00,8.01388,25.230773,0.000274,25.178328,-0.6322,0.038,8.01388,0.00000
3462.00,8.01326,25.230808,0.000277,25.178356,-0.6322,0.037,8.01326,0.00000
3463.00,8.01180,25.230849,0.000272,25.178378,-0.6322,0.038,8.01180,0.00000
3464.00,8.01200,25.230814,0.000271,25.178378,-0.6322,0.038,8.01200,0.00000
3465.00,8.01151,25.230847,0.000273,25.178470,-0.6322,0.038,8.01151,0.00000
3466.00,8.01232,25.230912,0.000271,25.178545,-0.6322,0.038,8.01232,0.00000
3467.00,8.01212,25.230908,0.000265,25.178517,-0.6322,0.038,8.01212,0.00000
3468.00,8.01376,25.230878,0.000263,25.178455,-0.6322,0.038,8.01376,0.00000
3469.00,8.01224,25.230908,0.000262,25.178447,-0.6322,0.038,8.01224,0.00000
3470.00,8.00976,25.230997,0.000264,25.178479,-0.6322,0.038,8.00976,0.00000
3471.00,8.00755,25.231033,0.000267,25.178518,-0.6322,0.038,8.00755,0.00000
3472.00,8.00740,25.231094,0.000267,25.178566,-0.6322,0.039,8.00740,0.00000
3473.00,8.00858,25.231168,0.000268,25.178608,-0.6322,0.039,8.00858,0.00000
3474.00,8.01104,25.231187,0.000266,25.178591,-0.6322,0.039,8.01104,0.00000
3475.00,8.01421,25.231235,0.000265,25.178590,-0.6322,0.039,8.01421,0.00000
3476.00,8.01554,25.231246,0.000265,25.178569,-0.6322,0.039,8.01554,0.00000
3477.00,8.01482,25.231322,0.000268,25.178590,-0.6323,0.039,8.01482,0.00000
3478.00,8.01299,25.231314,0.000274,25.178528,-0.6324,0.039,8.01299,0.00000
3479.00,8.01124,25.231392,0.000279,25.178497,-0.6325,0.039,8.01124,0.00000
3480.00,8.01186,25.231341,0.000279,25.178388,-0.6325,0.039,8.01186,0.00000
3481.00,8.01318,25.231316,0.000280,25.178356,-0.6326,0.039,8.01318,0.00000
3482.00,8.01335,25.231334,0.000282,25.178412,-0.6326,0.039,8.01335,0.00000
3483.00,8.01201,25.231406,0.000278,25.178491,-0.6327,0.039,8.01201,0.00000
3484.00,8.01100,25.231414,0.000273,25.178572,-0.6327,0.039,8.01100,0.00000
3485.00,8.01119,25.231448,0.000271,25.178643,-0.6328,0.039,8.01119,0.00000
3486.00,8.00994,25.231476,0.000271,25.178637,-0.6328,0.040,8.00994,0.00000
3487.00,8.00905,25.231485,0.000269,25.178601,-0.6328,0.040,8.00905,0.00000
3488.00,8.00830,25.231524,0.000269,25.178602,-0.6329,0.040,8.00830,0.00000
3489.00,8.00861,25.231525,0.000271,25.178505,-0.6329,0.040,8.00861,0.00000
3490.00,8.00747,25.231590,0.000269,25.178513,-0.6329,0.040,8.00747,0.00000
3491.00,8.00768,25.231666,0.000263,25.178492,-0.6330,0.040,8.00768,0.00000
3492.00,8.01011,25.231748,0.000262,25.178523,-0.6330,0.040,8.01011,0.00000
3493.00,8.01319,25.231787,0.000265,25.178558,-0.6331,0.040,8.01319,0.00000
3494.00,8.01465,25.231894,0.000270,25.178664,-0.6332,0.040,8.01465,0.00000
3495.00,8.01585,25.231958,0.000271,25.178681,-0.6332,0.040,8.01585,0.00000
3496.00,8.01776,25.232048,0.000272,25.178775,-0.6333,0.040,8.01776,0.00000
3497.00,8.01721,25.232052,0.000278,25.178755,-0.6333,0.040,8.01721,0.00000
3498.00,8.01709,25.232068,0.000275,25.178701,-0.6334,0.040,8.01709,0.00000
3499.00,8.01767,25.232044,0.000268,25.178683,-0.6334,0.041,8.01767,0.00000
3500.00,8.01733,25.231984,0.000271,25.178669,-0.6334,0.041,8.01733,0.00000
3501.00,8.01485,25.231958,0.000276,25.178595,-0.6335,0.041,8.01485,0.00000
3502.00,8.01435,25.231990,0.000272,25.178578,-0.6335,0.041,8.01435,0.00000
3503.00,8.01062,25.232050,0.000271,25.178641,-0.6335,0.041,8.01062,0.00000
3504.00,8.00755,25.232130,0.000274,25.178634,-0.6335,0.041,8.00755,0.00000
3505.00,8.00495,25.232220,0.000273,25.178641,-0.6336,0.041,8.00495,0.00000
3506.00,8.00602,25.232312,0.000269,25.178657,-0.6336,0.041,8.00602,0.00000
3507.00,8.00473,25.232323,0.000269,25.178615,-0.6336,0.041,8.00473,0.00000
3508.00,8.00590,25.232255,0.000272,25.178486,-0.6336,0.041,8.00590,0.00000
3509.00,8.00746,25.232264,0.000269,25.178463,-0.6337,0.041,8.00746,0.00000
3510.00,8.00986,25.232225,0.000271,25.178403,-0.6337,0.041,8.00986,0.00000
3511.00,8.00967,25.232197,0.000277,25.178380,-0.6337,0.041,8.00967,0.00000
3512.00,8.01061,25.232231,0.000283,25.178397,-0.6338,0.041,8.01061,0.00000
3513.00,8.01149,25.232324,0.000283,25.178452,-0.6338,0.041,8.01149,0.00000
3514.00,8.01209,25.232357,0.000283,25.178462,-0.6338,0.041,8.01209,0.00000
3515.00,8.01143,25.232366,0.000279,25.178399,-0.6338,0.041,8.01143,0.00000
3516.00,8.01172,25.232380,0.000276,25.178462,-0.6338,0.042,8.01172,0.00000
3517.00,8.01279,25.232433,0.000270,25.178502,-0.6338,0.042,8.01279,0.00000
3518.00,8.01429,25.232502,0.000267,25.178568,-0.6338,0.042,8.01429,0.00000
3519.00,8.01517,25.232551,0.000271,25.178654,-0.6338,0.042,8.01517,0.00000
3520.00,8.01640,25.232635,0.000275,25.178732,-0.6338,0.042,8.01640,0.00000
3521.00,8.01557,25.232711,0.000274,25.178748,-0.6338,0.042,8.01557,0.00000
3522.00,8.01385,25.232758,0.000273,25.178757,-0.6338,0.042,8.01385,0.00000
3523.00,8.01307,25.232716,0.000273,25.178660,-0.6338,0.042,8.01307,0.00000
3524.00,8.01256,25.232739,0.000275,25.178609,-0.6337,0.042,8.01256,0.00000
3525.00,8.01273,25.232780,0.000271,25.178602,-0.6337,0.043,8.01273,0.00000
3526.00,8.01452,25.232829,0.000270,25.178584,-0.6337,0.043,8.01452,0.00000
3527.00,8.01526,25.232797,0.000274,25.178499,-0.6337,0.043,8.01526,0.00000
3528.00,8.01581,25.232856,0.000281,25.178544,-0.6337,0.042,8.01581,0.00000
3529.00,8.01579,25.232844,0.000282,25.178530,-0.6337,0.042,8.01579,0.00000
3530.00,8.01519,25.232861,0.000285,25.178507,-0.6336,0.042,8.01519,0.00000
3531.00,8.01475,25.232846,0.000285,25.178505,-0.6336,0.042,8.01475,0.00000
3532.00,8.01436,25.232910,0.000284,25.178598,-0.6336,0.042,8.01436,0.00000
3533.00,8.01150,25.233004,0.000278,25.178685,-0.6335,0.043,8.01150,0.00000
3534.00,8.00970,25.233087,0.000273,25.178707,-0.6335,0.043,8.00970,0.00000
3535.00,8.00706,25.233122,0.000277,25.178733,-0.6335,0.043,8.00706,0.00000
3536.00,8.00464,25.233189,0.000283,25.178735,-0.6334,0.043,8.00464,0.00000
3537.00,8.00420,25.233285,0.000278,25.178782,-0.6334,0.043,8.00420,0.00000
3538.00,8.00603,25.233241,0.000278,25.178705,-0.6334,0.043,8.00603,0.00000
3539.00,8.00758,25.233257,0.000279,25.178713,-0.6335,0.043,8.00758,0.00000
3540.00,8.00941,25.233313,0.000276,25.178749,-0.6335,0.044,8.00941,0.00000
3541.00,8.00982,25.233354,0.000274,25.178739,-0.6335,0.044,8.00982,0.00000
3542.00,8.01129,25.233290,0.000277,25.178641,-0.6334,0.044,8.01129,0.00000
@20,1.0000,2.0, 3540.06 
3543.00,8.01321,25.233410,0.000276,25.178662,-0.6334,0.044,8.01321,0.00000
3544.00,8.01470,25.233364,0.000282,25.178507,-0.6334,0.044,8.01470,0.00000
3545.00,8.00701,25.233499,0.000278,25.178600,-0.6334,0.044,8.00701,0.00000
3546.00,7.97987,25.233510,0.000274,25.178631,-0.6333,0.044,7.97987,0.00000
3547.00,7.93792,25.233544,0.000274,25.178650,-0.6334,0.044,7.93792,0.00000
3548.00,7.89686,25.233532,0.000280,25.178661,-0.6334,0.044,7.89686,0.00000
3549.00,7.86009,25.233595,0.000272,25.178735,-0.6334,0.044,7.86009,0.00000
3550.00,7.83546,25.233508,0.000277,25.178643,-0.6334,0.044,7.83546,0.00000
3551.00,7.83419,25.233533,0.000281,25.178644,-0.6335,0.044,7.83419,0.00000
3552.00,7.84616,25.233571,0.000281,25.178590,-0.6335,0.044,7.84616,0.00000
3553.00,7.85756,25.233598,0.000277,25.178535,-0.6335,0.044,7.85756,0.00000
3554.00,7.86735,25.233703,0.000284,25.178564,-0.6335,0.044,7.86735,0.00000
3555.00,7.87778,25.233746,0.000281,25.178565,-0.6334,0.044,7.87778,0.00000
3556.00,7.88937,25.233761,0.000280,25.178571,-0.6334,0.045,7.88937,0.00000
3557.00,7.90247,25.233852,0.000279,25.178625,-0.6334,0.045,7.90247,0.00000
3558.00,7.91355,25.233905,0.000279,25.178664,-0.6333,0.045,7.91355,0.00000
3559.00,7.92252,25.233828,0.000275,25.178607,-0.6333,0.045,7.92252,0.00000
3560.00,7.93065,25.233804,0.000273,25.178563,-0.6333,0.045,7.93065,0.00000
3561.00,7.93731,25.233830,0.000271,25.178503,-0.6333,0.045,7.93731,0.00000
3562.00,7.94298,25.233843,0.000275,25.178576,-0.6333,0.045,7.94298,0.00000
3563.00,7.94932,25.233788,0.000273,25.178534,-0.6333,0.045,7.94932,0.00000
3564.00,7.95682,25.233907,0.000276,25.178651,-0.6333,0.045,7.95682,0.00000
3565.00,7.96032,25.234028,0.000282,25.178696,-0.6333,0.045,7.96032,0.00000
3566.00,7.96279,25.234053,0.000283,25.178658,-0.6332,0.045,7.96279,0.00000
3567.00,7.96575,25.234049,0.000281,25.178514,-0.6332,0.045,7.96575,0.00000
3568.00,7.96928,25.234119,0.000282,25.178515,-0.6332,0.045,7.96928,0.00000
3569.00,7.97066,25.234143,0.000278,25.178464,-0.6331,0.045,7.97066,0.00000
3570.00,7.97153,25.234143,0.000272,25.178439,-0.6331,0.046,7.97153,0.00000
3571.00,7.97198,25.234210,0.000272,25.178509,-0.6331,0.046,7.97198,0.00000
3572.00,7.97321,25.234259,0.000272,25.178591,-0.6331,0.046,7.97321,0.00000
3573.00,7.97522,25.234267,0.000274,25.178606,-0.6330,0.046,7.97522,0.00000
3574.00,7.97900,25.234245,0.000278,25.178618,-0.6330,0.046,7.97900,0.00000
3575.00,7.98504,25.234273,0.000281,25.178601,-0.6330,0.046,7.98504,0.00000
3576.00,7.98878,25.234290,0.000282,25.178537,-0.6330,0.046,7.98878,0.00000
3577.00,7.99098,25.234322,0.000284,25.178537,-0.6330,0.046,7.99098,0.00000
3578.00,7.99225,25.234367,0.000284,25.178536,-0.6330,0.046,7.99225,0.00000
3579.00,7.99184,25.234433,0.000279,25.178489,-0.6330,0.046,7.99184,0.00000
3580.00,7.99262,25.234456,0.000279,25.178511,-0.6330,0.046,7.99262,0.00000
3581.00,7.99520,25.234485,0.000282,25.178566,-0.6330,0.046,7.99520,0.00000
3582.00,7.99773,25.234431,0.000278,25.178480,-0.6330,0.046,7.99773,0.00000
3583.00,8.00133,25.234473,0.000277,25.178520,-0.6330,0.046,8.00133,0.00000
3584.00,8.00424,25.234463,0.000273,25.178539,-0.6330,0.046,8.00424,0.00000
3585.00,8.00327,25.234466,0.000273,25.178519,-0.6330,0.046,8.00327,0.00000
3586.00,8.00226,25.234463,0.000276,25.178521,-0.6330,0.046,8.00226,0.00000
3587.00,8.00153,25.234487,0.000280,25.178538,-0.6329,0.046,8.00153,0.00000
3588.00,8.00058,25.234459,0.000284,25.178470,-0.6329,0.046,8.00058,0.00000
3589.00,8.00011,25.234472,0.000290,25.178435,-0.6328,0.046,8.00011,0.00000
3590.00,8.00114,25.234479,0.000291,25.178440,-0.6328,0.046,8.00114,0.00000
3591.00,8.00254,25.234468,0.000282,25.178374,-0.6328,0.046,8.00254,0.00000
3592.00,8.00326,25.234538,0.000277,25.178412,-0.6328,0.047,8.00326,0.00000
3593.00,8.00246,25.234591,0.000276,25.178464,-0.6328,0.047,8.00246,0.00000
3594.00,8.00264,25.234618,0.000273,25.178491,-0.6327,0.047,8.00264,0.00000
3595.00,8.00382,25.234649,0.000269,25.178445,-0.6327,0.047,8.00382,0.00000
3596.00,8.00422,25.234668,0.000269,25.178398,-0.6327,0.047,8.00422,0.00000
3597.00,8.00375,25.234674,0.000271,25.178380,-0.6327,0.047,8.00375,0.00000
3598.00,8.00533,25.234653,0.000271,25.178306,-0.6327,0.047,8.00533,0.00000
3599.00,8.00590,25.234712,0.000269,25.178322,-0.6327,0.047,8.00590,0.00000
3600.00,8.00745,25.234784,0.000270,25.178388,-0.6326,0.047,8.00745,0.00000
3601.00,8.00764,25.234840,0.000268,25.178444,-0.6326,0.047,8.00764,0.00000
3602.00,8.01024,25.234888,0.000261,25.178445,-0.6326,0.047,8.01024,0.00000
3603.00,8.00915,25.234949,0.000252,25.178495,-0.6325,0.048,8.00915,0.00000
3604.00,8.00847,25.234861,0.000255,25.178412,-0.6325,0.048,8.00847,0.00000
3605.00,8.00792,25.234830,0.000253,25.178399,-0.6325,0.048,8.00792,0.00000
3606.00,8.00958,25.234855,0.000253,25.178393,-0.6325,0.048,8.00958,0.00000
3607.00,8.00897,25.234854,0.000253,25.178348,-0.6325,0.048,8.00897,0.00000
3608.00,8.00999,25.234873,0.000259,25.178318,-0.6325,0.048,8.00999,0.00000
3609.00,8.00913,25.234962,0.000259,25.178380,-0.6324,0.048,8.00913,0.00000
3610.00,8.00762,25.235038,0.000260,25.178425,-0.6324,0.048,8.00762,0.00000
3611.00,8.00601,25.235077,0.000262,25.178443,-0.6323,0.048,8.00601,0.00000
3612.00,8.00529,25.235100,0.000264,25.178457,-0.6323,0.048,8.00529,0.00000
3613.00,8.00550,25.235146,0.000264,25.178443,-0.6323,0.048,8.00550,0.00000
3614.00,8.00779,25.235181,0.000267,25.178424,-0.6323,0.048,8.00779,0.00000
3615.00,8.00975,25.235156,0.000268,25.178347,-0.6323,0.048,8.00975,0.00000
3616.00,8.01044,25.235152,0.000267,25.178323,-0.6323,0.048,8.01044,0.00000
3617.00,8.01014,25.235162,0.000266,25.178298,-0.6323,0.049,8.01014,0.00000
3618.00,8.00889,25.235256,0.000266,25.178368,-0.6323,0.049,8.00889,0.00000
3619.00,8.00830,25.235291,0.000259,25.178357,-0.6323,0.049,8.00830,0.00000
3620.00,8.00689,25.235353,0.000254,25.178382,-0.6323,0.049,8.00689,0.00000
3621.00,8.00576,25.235397,0.000257,25.178418,-0.6323,0.049,8.00576,0.00000
3622.00,8.00631,25.235484,0.000259,25.178462,-0.6323,0.050,8.00631,0.00000
3623.00,8.00879,25.235452,0.000258,25.178409,-0.6323,0.050,8.00879,0.00000
3624.00,8.00971,25.235513,0.000262,25.178417,-0.6324,0.049,8.00971,0.00000
3625.00,8.01084,25.235564,0.000267,25.178459,-0.6324,0.049,8.01084,0.00000
3626.00,8.01237,25.235673,0.000265,25.178467,-0.6324,0.049,8.01237,0.00000
3627.00,8.01250,25.235695,0.000264,25.178436,-0.6324,0.049,8.01250,0.00000
3628.00,8.01069,25.235727,0.000266,25.178427,-0.6325,0.049,8.01069,0.00000
3629.00,8.00964,25.235785,0.000265,25.178440,-0.6325,0.050,8.00964,0.00000
3630.00,8.00966,25.235849,0.000263,25.178400,-0.6325,0.050,8.00966,0.00000
3631.00,8.00959,25.235822,0.000259,25.178375,-0.6325,0.050,8.00959,0.00000
3632.00,8.00884,25.235847,0.000262,25.178398,-0.6325,0.050,8.00884,0.00000
3633.00,8.00997,25.235889,0.000262,25.178402,-0.6325,0.050,8.00997,0.00000
3634.00,8.01059,25.235871,0.000264,25.178367,-0.6325,0.050,8.01059,0.00000
3635.00,8.01034,25.235840,0.000267,25.178363,-0.6325,0.050,8.01034,0.00000
3636.00,8.00916,25.235937,0.000276,25.178393,-0.6325,0.050,8.00916,0.00000
3637.00,8.00963,25.235975,0.000277,25.178424,-0.6325,0.050,8.00963,0.00000
3638.00,8.00834,25.235969,0.000279,25.178404,-0.6325,0.050,8.00834,0.00000
3639.00,8.00761,25.235998,0.000281,25.178401,-0.6325,0.050,8.00761,0.00000
3640.00,8.00813,25.236013,0.000277,25.178439,-0.6324,0.050,8.00813,0.00000
3641.00,8.00868,25.235968,0.000272,25.178468,-0.6325,0.050,8.00868,0.00000
3642.00,8.00871,25.235975,0.000275,25.178500,-0.6325,0.050,8.00871,0.00000
3643.00,8.00910,25.236105,0.000275,25.178633,-0.6325,0.050,8.00910,0.00000
3644.00,8.00967,25.236143,0.000279,25.178720,-0.6325,0.050,8.00967,0.00000
3645.00,8.01035,25.236166,0.000285,25.178671,-0.6325,0.050,8.01035,0.00000
3646.00,8.00966,25.236236,0.000284,25.178626,-0.6325,0.050,8.00966,0.00000
3647.00,8.00971,25.236234,0.000283,25.178498,-0.6325,0.050,8.00971,0.00000
3648.00,8.01058,25.236245,0.000278,25.178464,-0.6325,0.051,8.01058,0.00000
3649.00,8.01189,25.236292,0.000276,25.178413,-0.6325,0.051,8.01189,0.00000
3650.00,8.01223,25.236317,0.000276,25.178395,-0.6325,0.051,8.01223,0.00000
3651.00,8.01454,25.236318,0.000277,25.178336,-0.6325,0.051,8.01454,0.00000
3652.00,8.01547,25.236398,0.000271,25.178391,-0.6325,0.051,8.01547,0.00000
3653.00,8.01563,25.236429,0.000271,25.178346,-0.6325,0.051,8.01563,0.00000
3654.00,8.01517,25.236513,0.000268,25.178405,-0.6325,0.051,8.01517,0.00000
3655.00,8.01284,25.236624,0.000268,25.178495,-0.6325,0.052,8.01284,0.00000
3656.00,8.01016,25.236719,0.000271,25.178644,-0.6326,0.052,8.01016,0.00000
3657.00,8.00902,25.236752,0.000271,25.178684,-0.6326,0.052,8.00902,0.00000
3658.00,8.00909,25.236727,0.000275,25.178625,-0.6326,0.052,8.00909,0.00000
3659.00,8.00733,25.236669,0.000278,25.178536,-0.6326,0.052,8.00733,0.00000
3660.00,8.00710,25.236678,0.000280,25.178515,-0.6327,0.052,8.00710,0.00000
3661.00,8.00805,25.236727,0.000281,25.178448,-0.6327,0.052,8.00805,0.00000
3662.00,8.00813,25.236802,0.000283,25.178433,-0.6327,0.052,8.00813,0.00000
3663.00,8.00637,25.236843,0.000280,25.178427,-0.6327,0.052,8.00637,0.00000
3664.00,8.00643,25.236941,0.000277,25.178511,-0.6327,0.052,8.00643,0.00000
3665.00,8.00760,25.236908,0.000273,25.178469,-0.6328,0.052,8.00760,0.00000
3666.00,8.00766,25.236840,0.000277,25.178418,-0.6328,0.052,8.00766,0.00000
3667.00,8.00658,25.236859,0.000279,25.178386,-0.6328,0.052,8.00658,0.00000
3668.00,8.00683,25.236887,0.000280,25.178427,-0.6328,0.052,8.00683,0.00000
3669.00,8.00920,25.236869,0.000279,25.178398,-0.6329,0.052,8.00920,0.00000
3670.00,8.00905,25.236890,0.000278,25.178409,-0.6329,0.052,8.00905,0.00000
3671.00,8.00954,25.236922,0.000270,25.178419,-0.6328,0.053,8.00954,0.00000
3672.00,8.01145,25.236955,0.000270,25.178518,-0.6328,0.053,8.01145,0.00000
3673.00,8.01321,25.236993,0.000272,25.178585,-0.6328,0.053,8.01321,0.00000
3674.00,8.01192,25.237038,0.000276,25.178617,-0.6328,0.053,8.01192,0.00000
3675.00,8.01138,25.237134,0.000280,25.178684,-0.6329,0.053,8.01138,0.00000
3676.00,8.01260,25.237135,0.000286,25.178681,-0.6329,0.053,8.01260,0.00000
3677.00,8.01228,25.237145,0.000284,25.178664,-0.6329,0.053,8.01228,0.00000
3678.00,8.01060,25.237192,0.000283,25.178652,-0.6329,0.053,8.01060,0.00000
3679.00,8.00900,25.237227,0.000284,25.178582,-0.6328,0.053,8.00900,0.00000
3680.00,8.00881,25.237237,0.000286,25.178502,-0.6328,0.053,8.00881,0.00000
3681.00,8.00530,25.237294,0.000285,25.178554,-0.6328,0.053,8.00530,0.00000
3682.00,8.00485,25.237309,0.000287,25.178533,-0.6328,0.053,8.00485,0.00000
3683.00,8.00563,25.237357,0.000288,25.178523,-0.6328,0.053,8.00563,0.00000
3684.00,8.00715,25.237431,0.000285,25.178621,-0.6328,0.053,8.00715,0.00000
3685.00,8.00909,25.237474,0.000281,25.178653,-0.6328,0.054,8.00909,0.00000
3686.00,8.01170,25.237551,0.000284,25.178663,-0.6328,0.053,8.01170,0.00000
3687.00,8.01139,25.237609,0.000287,25.178692,-0.6328,0.053,8.01139,0.00000
3688.00,8.01087,25.237598,0.000286,25.178715,-0.6327,0.054,8.01087,0.00000
3689.00,8.00717,25.237594,0.000289,25.178708,-0.6327,0.053,8.00717,0.00000
3690.00,8.00403,25.237586,0.000288,25.178756,-0.6327,0.054,8.00403,0.00000
3691.00,8.00381,25.237535,0.000286,25.178731,-0.6327,0.054,8.00381,0.00000
3692.00,8.00476,25.237548,0.000284,25.178734,-0.6328,0.054,8.00476,0.00000
3693.00,8.00610,25.237503,0.000285,25.178589,-0.6328,0.054,8.00610,0.00000
3694.00,8.01159,25.237493,0.000281,25.178518,-0.6328,0.054,8.01159,0.00000
3695.00,8.01667,25.237540,0.000282,25.178461,-0.6329,0.054,8.01667,0.00000
3696.00,8.01780,25.237587,0.000281,25.178417,-0.6329,0.054,8.01780,0.00000
3697.00,8.01876,25.237608,0.000281,25.178377,-0.6329,0.054,8.01876,0.00000
3698.00,8.01804,25.237707,0.000279,25.178469,-0.6329,0.054,8.01804,0.00000
3699.00,8.01764,25.237734,0.000282,25.178522,-0.6329,0.054,8.01764,0.00000
3700.00,8.01457,25.237757,0.000286,25.178547,-0.6330,0.054,8.01457,0.00000
3701.00,8.01308,25.237806,0.000284,25.178613,-0.6330,0.054,8.01308,0.00000
3702.00,8.01148,25.237857,0.000287,25.178675,-0.6331,0.054,8.01148,0.00000
3703.00,8.01062,25.237837,0.000289,25.178657,-0.6332,0.055,8.01062,0.00000
3704.00,8.00846,25.237866,0.000291,25.178612,-0.6332,0.055,8.00846,0.00000
3705.00,8.00789,25.237887,0.000285,25.178625,-0.6333,0.055,8.00789,0.00000
3706.00,8.00942,25.237929,0.000282,25.178615,-0.6334,0.055,8.00942,0.00000
3707.00,8.01049,25.237959,0.000282,25.178536,-0.6334,0.055,8.01049,0.00000
3708.00,8.01067,25.238015,0.000278,25.178502,-0.6335,0.055,8.01067,0.00000
3709.00,8.01078,25.238037,0.000277,25.178507,-0.6335,0.055,8.01078,0.00000
3710.00,8.01165,25.238097,0.000277,25.178462,-0.6336,0.055,8.01165,0.00000
3711.00,8.01007,25.238173,0.000282,25.178475,-0.6337,0.055,8.01007,0.00000
3712.00,8.01052,25.238193,0.000278,25.178477,-0.6337,0.055,8.01052,0.00000
3713.00,8.01166,25.238223,0.000282,25.178515,-0.6337,0.056,8.01166,0.00000
3714.00,8.01230,25.238277,0.000282,25.178516,-0.6337,0.056,8.01230,0.00000
3715.00,8.01341,25.238323,0.000287,25.178518,-0.6338,0.056,8.01341,0.00000
3716.00,8.01338,25.238314,0.000287,25.178507,-0.6338,0.056,8.01338,0.00000
3717.00,8.01075,25.238363,0.000291,25.178526,-0.6339,0.056,8.01075,0.00000
3718.00,8.00806,25.238497,0.000296,25.178575,-0.6339,0.056,8.00806,0.00000
3719.00,8.00740,25.238549,0.000296,25.178579,-0.6339,0.056,8.00740,0.00000
3720.00,8.00610,25.238546,0.000298,25.178585,-0.6340,0.056,8.00610,0.00000
3721.00,8.00621,25.238566,0.000299,25.178562,-0.6340,0.056,8.00621,0.00000
3722.00,8.00732,25.238548,0.000294,25.178512,-0.6340,0.056,8.00732,0.00000
3723.00,8.00936,25.238467,0.000289,25.178396,-0.6340,0.056,8.00936,0.00000
@21,1.0000,2.0, 3720.02099999999 
3724.00,8.01033,25.238514,0.000289,25.178381,-0.6341,0.056,8.01033,0.00000
3725.00,8.00405,25.238564,0.000289,25.178397,-0.6341,0.056,8.00405,0.00000
3726.00,7.98118,25.238623,0.000296,25.178445,-0.6341,0.056,7.98118,0.00000
3727.00,7.94505,25.238612,0.000301,25.178502,-0.6341,0.056,7.94505,0.00000
3728.00,7.90899,25.238680,0.000301,25.178618,-0.6342,0.056,7.90899,0.00000
3729.00,7.87541,25.238674,0.000303,25.178650,-0.6342,0.056,7.87541,0.00000
3730.00,7.85245,25.238690,0.000300,25.178635,-0.6343,0.056,7.85245,0.00000
3731.00,7.84909,25.238732,0.000290,25.178599,-0.6343,0.056,7.84909,0.00000
3732.00,7.86154,25.238870,0.000288,25.178584,-0.6343,0.056,7.86154,0.00000
3733.00,7.87436,25.238917,0.000289,25.178557,-0.6344,0.056,7.87436,0.00000
3734.00,7.88695,25.239004,0.000287,25.178548,-0.6344,0.057,7.88695,0.00000
3735.00,7.89758,25.239072,0.000286,25.178590,-0.6344,0.057,7.89758,0.00000
3736.00,7.90642,25.239128,0.000294,25.178691,-0.6345,0.057,7.90642,0.00000
3737.00,7.91465,25.239163,0.000297,25.178774,-0.6345,0.056,7.91465,0.00000
3738.00,7.92357,25.239217,0.000297,25.178793,-0.6346,0.056,7.92357,0.00000
3739.00,7.93092,25.239160,0.000298,25.178782,-0.6346,0.056,7.93092,0.00000
3740.00,7.93762,25.239138,0.000295,25.178702,-0.6347,0.057,7.93762,0.00000
3741.00,7.94517,25.239120,0.000289,25.178584,-0.6348,0.057,7.94517,0.00000
3742.00,7.95093,25.239163,0.000286,25.178517,-0.6348,0.057,7.95093,0.00000
3743.00,7.95714,25.239155,0.000285,25.178545,-0.6349,0.057,7.95714,0.00000
3744.00,7.96188,25.239227,0.000284,25.178601,-0.6350,0.057,7.96188,0.00000
3745.00,7.96464,25.239294,0.000287,25.178676,-0.6350,0.057,7.96464,0.00000
3746.00,7.96563,25.239306,0.000288,25.178662,-0.6351,0.057,7.96563,0.00000
3747.00,7.96833,25.239345,0.000289,25.178671,-0.6351,0.057,7.96833,0.00000
3748.00,7.97041,25.239380,0.000289,25.178631,-0.6352,0.057,7.97041,0.00000
3749.00,7.97346,25.239411,0.000292,25.178595,-0.6353,0.057,7.97346,0.00000
3750.00,7.97725,25.239439,0.000290,25.178600,-0.6354,0.058,7.97725,0.00000
3751.00,7.98024,25.239513,0.000293,25.178714,-0.6355,0.058,7.98024,0.00000
3752.00,7.98146,25.239520,0.000295,25.178760,-0.6356,0.058,7.98146,0.00000
3753.00,7.98327,25.239557,0.000296,25.178801,-0.6357,0.058,7.98327,0.00000
3754.00,7.98549,25.239624,0.000299,25.178828,-0.6357,0.058,7.98549,0.00000
3755.00,7.98639,25.239663,0.000302,25.178817,-0.6358,0.058,7.98639,0.00000
3756.00,7.98707,25.239674,0.000296,25.178721,-0.6359,0.058,7.98707,0.00000
3757.00,7.98979,25.239642,0.000298,25.178686,-0.6360,0.058,7.98979,0.00000
3758.00,7.99133,25.239699,0.000299,25.178642,-0.6360,0.058,7.99133,0.00000
3759.00,7.99218,25.239693,0.000296,25.178596,-0.6361,0.058,7.99218,0.00000
3760.00,7.99415,25.239758,0.000293,25.178623,-0.6361,0.058,7.99415,0.00000
3761.00,7.99577,25.239808,0.000296,25.178641,-0.6361,0.058,7.99577,0.00000
3762.00,7.99483,25.239842,0.000297,25.178578,-0.6361,0.058,7.99483,0.00000
3763.00,7.99447,25.239815,0.000299,25.178644,-0.6362,0.058,7.99447,0.00000
3764.00,7.99440,25.239820,0.000299,25.178649,-0.6362,0.058,7.99440,0.00000
3765.00,7.99561,25.239771,0.000300,25.178621,-0.6362,0.058,7.99561,0.00000
3766.00,7.99966,25.239794,0.000297,25.178674,-0.6363,0.058,7.99966,0.00000
3767.00,8.00411,25.239845,0.000295,25.178719,-0.6363,0.058,8.00411,0.00000
3768.00,8.00673,25.239888,0.000290,25.178642,-0.6363,0.058,8.00673,0.00000
3769.00,8.00647,25.239929,0.000288,25.178609,-0.6363,0.059,8.00647,0.00000
3770.00,8.00264,25.239939,0.000281,25.178579,-0.6363,0.059,8.00264,0.00000
3771.00,8.00087,25.239957,0.000281,25.178522,-0.6362,0.059,8.00087,0.00000
3772.00,7.99960,25.239957,0.000280,25.178465,-0.6362,0.059,7.99960,0.00000
3773.00,7.99926,25.240011,0.000279,25.178502,-0.6362,0.060,7.99926,0.00000
3774.00,8.00156,25.240025,0.000277,25.178538,-0.6362,0.060,8.00156,0.00000
3775.00,8.00713,25.240031,0.000281,25.178484,-0.6362,0.060,8.00713,0.00000
3776.00,8.00799,25.239994,0.000281,25.178454,-0.6362,0.060,8.00799,0.00000
3777.00,8.00834,25.240050,0.000281,25.178500,-0.6362,0.060,8.00834,0.00000
3778.00,8.00617,25.240066,0.000286,25.178489,-0.6361,0.060,8.00617,0.00000
3779.00,8.00514,25.240043,0.000289,25.178421,-0.6361,0.060,8.00514,0.00000
3780.00,8.00449,25.240072,0.000295,25.178465,-0.6361,0.060,8.00449,0.00000
3781.00,8.00569,25.240169,0.000304,25.178585,-0.6361,0.059,8.00569,0.00000
3782.00,8.00584,25.240174,0.000304,25.178556,-0.6361,0.059,8.00584,0.00000
3783.00,8.00920,25.240171,0.000300,25.178540,-0.6361,0.060,8.00920,0.00000
3784.00,8.01006,25.240236,0.000297,25.178608,-0.6361,0.060,8.01006,0.00000
3785.00,8.00957,25.240310,0.000290,25.178657,-0.6361,0.060,8.00957,0.00000
3786.00,8.00900,25.240278,0.000285,25.178546,-0.6362,0.060,8.00900,0.00000
3787.00,8.00919,25.240235,0.000280,25.178542,-0.6362,0.061,8.00919,0.00000
3788.00,8.00819,25.240249,0.000277,25.178528,-0.6362,0.061,8.00819,0.00000
3789.00,8.00489,25.240274,0.000281,25.178470,-0.6363,0.061,8.00489,0.00000
3790.00,8.00148,25.240345,0.000288,25.178547,-0.6363,0.061,8.00148,0.00000
3791.00,7.99946,25.240423,0.000294,25.178612,-0.6364,0.061,7.99946,0.00000
3792.00,7.99949,25.240487,0.000302,25.178581,-0.6364,0.060,7.99949,0.00000
3793.00,7.99928,25.240495,0.000306,25.178553,-0.6365,0.060,7.99928,0.00000
3794.00,8.00199,25.240569,0.000308,25.178635,-0.6365,0.060,8.00199,0.00000
3795.00,8.00585,25.240516,0.000305,25.178481,-0.6365,0.060,8.00585,0.00000
3796.00,8.00781,25.240476,0.000296,25.178333,-0.6366,0.060,8.00781,0.00000
3797.00,8.00687,25.240525,0.000292,25.178332,-0.6366,0.060,8.00687,0.00000
3798.00,8.00615,25.240584,0.000294,25.178361,-0.6367,0.060,8.00615,0.00000
3799.00,8.00644,25.240540,0.000293,25.178303,-0.6368,0.060,8.00644,0.00000
3800.00,8.00554,25.240607,0.000294,25.178367,-0.6368,0.061,8.00554,0.00000
3801.00,8.00618,25.240653,0.000290,25.178425,-0.6369,0.061,8.00618,0.00000
3802.00,8.00847,25.240702,0.000288,25.178491,-0.6369,0.061,8.00847,0.00000
3803.00,8.01042,25.240732,0.000284,25.178515,-0.6369,0.061,8.01042,0.00000
3804.00,8.01118,25.240737,0.000285,25.178476,-0.6370,0.061,8.01118,0.00000
3805.00,8.01231,25.240740,0.000289,25.178457,-0.6370,0.061,8.01231,0.00000
3806.00,8.01065,25.240785,0.000297,25.178472,-0.6371,0.061,8.01065,0.00000
3807.00,8.00935,25.240792,0.000295,25.178405,-0.6371,0.061,8.00935,0.00000
3808.00,8.00843,25.240804,0.000297,25.178404,-0.6371,0.061,8.00843,0.00000
3809.00,8.00954,25.240874,0.000292,25.178466,-0.6372,0.061,8.00954,0.00000
3810.00,8.01063,25.240953,0.000285,25.178454,-0.6372,0.061,8.01063,0.00000
3811.00,8.01159,25.240973,0.000280,25.178453,-0.6373,0.061,8.01159,0.00000
3812.00,8.01084,25.241029,0.000280,25.178467,-0.6374,0.062,8.01084,0.00000
3813.00,8.01098,25.241090,0.000274,25.178443,-0.6375,0.062,8.01098,0.00000
3814.00,8.00979,25.241100,0.000271,25.178379,-0.6376,0.062,8.00979,0.00000
3815.00,8.00580,25.241183,0.000272,25.178426,-0.6376,0.062,8.00580,0.00000
3816.00,8.00622,25.241175,0.000273,25.178366,-0.6377,0.062,8.00622,0.00000
3817.00,8.00728,25.241174,0.000276,25.178396,-0.6379,0.062,8.00728,0.00000
3818.00,8.00488,25.241124,0.000278,25.178318,-0.6380,0.062,8.00488,0.00000
3819.00,8.00270,25.241209,0.000281,25.178386,-0.6381,0.062,8.00270,0.00000
3820.00,8.00435,25.241255,0.000283,25.178409,-0.6382,0.062,8.00435,0.00000
3821.00,8.00371,25.241378,0.000286,25.178492,-0.6383,0.062,8.00371,0.00000
3822.00,8.00448,25.241447,0.000285,25.178508,-0.6384,0.062,8.00448,0.00000
3823.00,8.00622,25.241528,0.000290,25.178552,-0.6385,0.062,8.00622,0.00000
3824.00,8.00931,25.241542,0.000291,25.178527,-0.6385,0.062,8.00931,0.00000
3825.00,8.01079,25.241436,0.000285,25.178421,-0.6386,0.063,8.01079,0.00000
3826.00,8.01182,25.241423,0.000281,25.178408,-0.6386,0.063,8.01182,0.00000
3827.00,8.01138,25.241410,0.000279,25.178348,-0.6387,0.063,8.01138,0.00000
3828.00,8.01372,25.241533,0.000277,25.178427,-0.6387,0.063,8.01372,0.00000
3829.00,8.01473,25.241559,0.000275,25.178404,-0.6388,0.063,8.01473,0.00000
3830.00,8.01491,25.241686,0.000275,25.178414,-0.6388,0.063,8.01491,0.00000
3831.00,8.01467,25.241712,0.000276,25.178374,-0.6388,0.063,8.01467,0.00000
3832.00,8.01352,25.241800,0.000275,25.178449,-0.6388,0.063,8.01352,0.00000
3833.00,8.00989,25.241778,0.000273,25.178508,-0.6389,0.064,8.00989,0.00000
3834.00,8.00483,25.241849,0.000274,25.178609,-0.6389,0.064,8.00483,0.00000
3835.00,8.00228,25.241900,0.000280,25.178761,-0.6389,0.063,8.00228,0.00000
3836.00,8.00197,25.241903,0.000275,25.178800,-0.6390,0.064,8.00197,0.00000
3837.00,8.00339,25.241878,0.000275,25.178761,-0.6390,0.064,8.00339,0.00000
3838.00,8.00396,25.241911,0.000282,25.178691,-0.6390,0.063,8.00396,0.00000
3839.00,8.00230,25.241939,0.000285,25.178681,-0.6390,0.063,8.00230,0.00000
3840.00,7.99863,25.241916,0.000288,25.178608,-0.6390,0.063,7.99863,0.00000
3841.00,7.99624,25.242011,0.000290,25.178674,-0.6390,0.063,7.99624,0.00000
3842.00,7.99455,25.242036,0.000289,25.178654,-0.6391,0.064,7.99455,0.00000
3843.00,7.99677,25.242034,0.000282,25.178548,-0.6390,0.064,7.99677,0.00000
3844.00,8.00208,25.242000,0.000277,25.178437,-0.6390,0.064,8.00208,0.00000
3845.00,8.00840,25.241945,0.000270,25.178303,-0.6390,0.064,8.00840,0.00000
3846.00,8.01104,25.241959,0.000270,25.178238,-0.6390,0.064,8.01104,0.00000
3847.00,8.01322,25.241942,0.000273,25.178195,-0.6390,0.064,8.01322,0.00000
3848.00,8.01317,25.241949,0.000272,25.178271,-0.6390,0.064,8.01317,0.00000
3849.00,8.01294,25.241986,0.000268,25.178329,-0.6390,0.064,8.01294,0.00000
3850.00,8.01099,25.241992,0.000265,25.178354,-0.6390,0.064,8.01099,0.00000
3851.00,8.01032,25.241944,0.000262,25.178366,-0.6389,0.065,8.01032,0.00000
3852.00,8.00901,25.242014,0.000258,25.178455,-0.6389,0.065,8.00901,0.00000
3853.00,8.00686,25.241977,0.000263,25.178417,-0.6389,0.065,8.00686,0.00000
3854.00,8.00522,25.241983,0.000263,25.178403,-0.6388,0.065,8.00522,0.00000
3855.00,8.00407,25.242035,0.000270,25.178440,-0.6388,0.065,8.00407,0.00000
3856.00,8.00446,25.242147,0.000279,25.178516,-0.6387,0.065,8.00446,0.00000
3857.00,8.00591,25.242169,0.000285,25.178479,-0.6387,0.065,8.00591,0.00000
3858.00,8.00778,25.242225,0.000280,25.178462,-0.6386,0.065,8.00778,0.00000
3859.00,8.00912,25.242284,0.000281,25.178437,-0.6386,0.065,8.00912,0.00000
3860.00,8.01221,25.242330,0.000275,25.178399,-0.6385,0.065,8.01221,0.00000
3861.00,8.01291,25.242320,0.000268,25.178288,-0.6385,0.065,8.01291,0.00000
3862.00,8.01272,25.242420,0.000269,25.178333,-0.6384,0.065,8.01272,0.00000
3863.00,8.01325,25.242451,0.000269,25.178308,-0.6384,0.065,8.01325,0.00000
3864.00,8.01255,25.242426,0.000268,25.178330,-0.6384,0.066,8.01255,0.00000
3865.00,8.01082,25.242505,0.000276,25.178396,-0.6383,0.065,8.01082,0.00000
3866.00,8.00774,25.242535,0.000284,25.178451,-0.6383,0.065,8.00774,0.00000
3867.00,8.00507,25.242478,0.000280,25.178390,-0.6383,0.066,8.00507,0.00000
3868.00,8.00331,25.242568,0.000287,25.178530,-0.6383,0.065,8.00331,0.00000
3869.00,8.00176,25.242658,0.000291,25.178516,-0.6383,0.065,8.00176,0.00000
3870.00,8.00152,25.242649,0.000286,25.178463,-0.6382,0.066,8.00152,0.00000
3871.00,8.00310,25.242653,0.000283,25.178456,-0.6382,0.066,8.00310,0.00000
3872.00,8.00444,25.242729,0.000286,25.178504,-0.6382,0.066,8.00444,0.00000
3873.00,8.00458,25.242745,0.000284,25.178427,-0.6382,0.066,8.00458,0.00000
3874.00,8.00645,25.242732,0.000284,25.178444,-0.6381,0.066,8.00645,0.00000
3875.00,8.00760,25.242740,0.000284,25.178445,-0.6381,0.066,8.00760,0.00000
3876.00,8.00770,25.242791,0.000283,25.178414,-0.6380,0.066,8.00770,0.00000
3877.00,8.00866,25.242794,0.000283,25.178386,-0.6380,0.066,8.00866,0.00000
3878.00,8.01038,25.242814,0.000281,25.178362,-0.6379,0.066,8.01038,0.00000
3879.00,8.01118,25.242853,0.000278,25.178340,-0.6378,0.066,8.01118,0.00000
3880.00,8.01177,25.242893,0.000274,25.178298,-0.6378,0.066,8.01177,0.00000
3881.00,8.01387,25.242907,0.000273,25.178289,-0.6377,0.066,8.01387,0.00000
3882.00,8.01505,25.242943,0.000268,25.178280,-0.6376,0.067,8.01505,0.00000
3883.00,8.01521,25.243004,0.000264,25.178299,-0.6376,0.067,8.01521,0.00000
3884.00,8.01709,25.243030,0.000266,25.178307,-0.6375,0.067,8.01709,0.00000
3885.00,8.01793,25.243033,0.000267,25.178335,-0.6375,0.067,8.01793,0.00000
3886.00,8.01610,25.243094,0.000265,25.178361,-0.6374,0.067,8.01610,0.00000
3887.00,8.01206,25.243125,0.000271,25.178395,-0.6374,0.067,8.01206,0.00000
3888.00,8.01003,25.243162,0.000273,25.178434,-0.6373,0.067,8.01003,0.00000
3889.00,8.00772,25.243171,0.000275,25.178421,-0.6373,0.067,8.00772,0.00000
3890.00,8.00761,25.243253,0.000278,25.178499,-0.6372,0.067,8.00761,0.00000
3891.00,8.00668,25.243215,0.000284,25.178494,-0.6372,0.067,8.00668,0.00000
3892.00,8.00668,25.243242,0.000279,25.178485,-0.6371,0.067,8.00668,0.00000
3893.00,8.00661,25.243230,0.000273,25.178464,-0.6371,0.067,8.00661,0.00000
3894.00,8.00553,25.243260,0.000270,25.178474,-0.6371,0.067,8.00553,0.00000
3895.00,8.00335,25.243229,0.000267,25.178412,-0.6371,0.067,8.00335,0.00000
3896.00,8.00526,25.243311,0.000260,25.178383,-0.6372,0.068,8.00526,0.00000
3897.00,8.00659,25.243344,0.000255,25.178344,-0.6372,0.068,8.00659,0.00000
3898.00,8.00703,25.243379,0.000260,25.178314,-0.6372,0.068,8.00703,0.00000
3899.00,8.00647,25.243476,0.000262,25.178356,-0.6372,0.068,8.00647,0.00000
3900.00,8.00774,25.243506,0.000262,25.178395,-0.6372,0.068,8.00774,0.00000
3901.00,8.00845,25.243625,0.000265,25.178516,-0.6372,0.068,8.00845,0.00000
3902.00,8.01103,25.243611,0.000269,25.178517,-0.6373,0.068,8.01103,0.00000
3903.00,8.01288,25.243643,0.000269,25.178547,-0.6373,0.068,8.01288,0.00000
@22,1.0000,2.0, 3900.091 
3904.00,8.01462,25.243623,0.000266,25.178512,-0.6373,0.068,8.01462,0.00000
3905.00,8.00944,25.243687,0.000270,25.178560,-0.6374,0.068,8.00944,0.00000
3906.00,7.98785,25.243585,0.000273,25.178503,-0.6374,0.068,7.98785,0.00000
3907.00,7.95348,25.243638,0.000278,25.178546,-0.6374,0.068,7.95348,0.00000
3908.00,7.91958,25.243697,0.000283,25.178572,-0.6374,0.068,7.91958,0.00000
3909.00,7.88954,25.243751,0.000288,25.178621,-0.6374,0.068,7.88954,0.00000
3910.00,7.86810,25.243814,0.000285,25.178546,-0.6375,0.068,7.86810,0.00000
3911.00,7.86417,25.243887,0.000284,25.178499,-0.6375,0.068,7.86417,0.00000
3912.00,7.87363,25.243994,0.000282,25.178536,-0.6375,0.069,7.87363,0.00000
3913.00,7.88357,25.243994,0.000278,25.178527,-0.6375,0.069,7.88357,0.00000
3914.00,7.89402,25.244004,0.000277,25.178451,-0.6375,0.069,7.89402,0.00000
3915.00,7.90270,25.244012,0.000280,25.178477,-0.6375,0.069,7.90270,0.00000
3916.00,7.90973,25.244064,0.000280,25.178526,-0.6376,0.069,7.90973,0.00000
3917.00,7.91779,25.244073,0.000282,25.178532,-0.6376,0.069,7.91779,0.00000
3918.00,7.92810,25.244046,0.000288,25.178468,-0.6376,0.069,7.92810,0.00000
3919.00,7.93660,25.244106,0.000291,25.178492,-0.6376,0.069,7.93660,0.00000
3920.00,7.94393,25.244195,0.000293,25.178500,-0.6376,0.069,7.94393,0.00000
3921.00,7.95104,25.244227,0.000297,25.178503,-0.6376,0.069,7.95104,0.00000
3922.00,7.95789,25.244217,0.000295,25.178445,-0.6376,0.069,7.95789,0.00000
3923.00,7.96270,25.244313,0.000288,25.178496,-0.6376,0.069,7.96270,0.00000
3924.00,7.96544,25.244351,0.000283,25.178570,-0.6377,0.069,7.96544,0.00000
3925.00,7.96780,25.244338,0.000280,25.178592,-0.6377,0.069,7.96780,0.00000
3926.00,7.97001,25.244355,0.000276,25.178594,-0.6377,0.070,7.97001,0.00000
3927.00,7.97042,25.244417,0.000274,25.178656,-0.6377,0.070,7.97042,0.00000
3928.00,7.97214,25.244460,0.000277,25.178667,-0.6377,0.070,7.97214,0.00000
3929.00,7.97562,25.244464,0.000284,25.178588,-0.6377,0.070,7.97562,0.00000
3930.00,7.97747,25.244481,0.000283,25.178504,-0.6377,0.070,7.97747,0.00000
3931.00,7.98066,25.244468,0.000285,25.178398,-0.6378,0.070,7.98066,0.00000
3932.00,7.98246,25.244454,0.000283,25.178276,-0.6378,0.070,7.98246,0.00000
3933.00,7.98255,25.244465,0.000283,25.178236,-0.6378,0.070,7.98255,0.00000
3934.00,7.98218,25.244506,0.000280,25.178247,-0.6378,0.070,7.98218,0.00000
3935.00,7.98313,25.244489,0.000284,25.178254,-0.6378,0.070,7.98313,0.00000
3936.00,7.98423,25.244522,0.000284,25.178284,-0.6378,0.070,7.98423,0.00000
3937.00,7.98674,25.244543,0.000291,25.178358,-0.6378,0.070,7.98674,0.00000
3938.00,7.98950,25.244625,0.000293,25.178526,-0.6378,0.070,7.98950,0.00000
3939.00,7.99366,25.244595,0.000292,25.178543,-0.6378,0.070,7.99366,0.00000
3940.00,7.99583,25.244723,0.000289,25.178691,-0.6378,0.071,7.99583,0.00000
3941.00,7.99717,25.244801,0.000286,25.178755,-0.6378,0.071,7.99717,0.00000
3942.00,7.99928,25.244852,0.000283,25.178686,-0.6378,0.071,7.99928,0.00000
3943.00,8.00134,25.244861,0.000283,25.178520,-0.6378,0.071,8.00134,0.00000
3944.00,8.00045,25.244932,0.000283,25.178478,-0.6377,0.071,8.00045,0.00000
3945.00,8.00121,25.244916,0.000283,25.178401,-0.6377,0.071,8.00121,0.00000
3946.00,8.00065,25.244967,0.000286,25.178407,-0.6377,0.071,8.00065,0.00000
3947.00,8.00025,25.244979,0.000284,25.178463,-0.6377,0.071,8.00025,0.00000
3948.00,7.99827,25.245076,0.000286,25.178563,-0.6378,0.071,7.99827,0.00000
3949.00,7.99771,25.245118,0.000286,25.178618,-0.6378,0.071,7.99771,0.00000
3950.00,7.99775,25.245140,0.000287,25.178589,-0.6378,0.071,7.99775,0.00000
3951.00,7.99908,25.245100,0.000284,25.178544,-0.6378,0.071,7.99908,0.00000
3952.00,7.99859,25.245134,0.000289,25.178555,-0.6378,0.071,7.99859,0.00000
3953.00,7.99858,25.245054,0.000290,25.178517,-0.6378,0.071,7.99858,0.00000
3954.00,7.99863,25.245109,0.000289,25.178554,-0.6379,0.071,7.99863,0.00000
3955.00,7.99743,25.245179,0.000289,25.178579,-0.6379,0.071,7.99743,0.00000
3956.00,7.99663,25.245230,0.000288,25.178557,-0.6379,0.072,7.99663,0.00000
3957.00,7.99846,25.245289,0.000284,25.178541,-0.6379,0.072,7.99846,0.00000
3958.00,8.00076,25.245327,0.000281,25.178472,-0.6379,0.072,8.00076,0.00000
3959.00,8.00233,25.245353,0.000280,25.178450,-0.6379,0.072,8.00233,0.00000
3960.00,8.00577,25.245372,0.000278,25.178469,-0.6379,0.072,8.00577,0.00000
3961.00,8.00752,25.245430,0.000279,25.178552,-0.6379,0.072,8.00752,0.00000
3962.00,8.00850,25.245438,0.000278,25.178554,-0.6378,0.072,8.00850,0.00000
3963.00,8.00575,25.245559,0.000278,25.178620,-0.6378,0.072,8.00575,0.00000
3964.00,8.00339,25.245632,0.000279,25.178646,-0.6378,0.072,8.00339,0.00000
3965.00,8.00043,25.245744,0.000285,25.178657,-0.6378,0.072,8.00043,0.00000
3966.00,7.99666,25.245837,0.000289,25.178681,-0.6378,0.072,7.99666,0.00000
3967.00,7.99398,25.245931,0.000290,25.178735,-0.6378,0.072,7.99398,0.00000
3968.00,7.99559,25.245891,0.000290,25.178726,-0.6378,0.073,7.99559,0.00000
3969.00,7.99805,25.245905,0.000288,25.178694,-0.6378,0.073,7.99805,0.00000
3970.00,8.00112,25.245846,0.000286,25.178619,-0.6378,0.073,8.00112,0.00000
3971.00,8.00637,25.245798,0.000286,25.178497,-0.6378,0.073,8.00637,0.00000
3972.00,8.00956,25.245736,0.000281,25.178422,-0.6378,0.073,8.00956,0.00000
3973.00,8.01043,25.245762,0.000278,25.178400,-0.6378,0.073,8.01043,0.00000
3974.00,8.01069,25.245693,0.000281,25.178360,-0.6378,0.073,8.01069,0.00000
3975.00,8.00918,25.245736,0.000281,25.178383,-0.6378,0.073,8.00918,0.00000
3976.00,8.00829,25.245792,0.000280,25.178471,-0.6378,0.073,8.00829,0.00000
3977.00,8.00589,25.245840,0.000285,25.178502,-0.6377,0.073,8.00589,0.00000
3978.00,8.00395,25.245865,0.000292,25.178511,-0.6377,0.073,8.00395,0.00000
3979.00,8.00233,25.245870,0.000292,25.178472,-0.6377,0.073,8.00233,0.00000
3980.00,8.00210,25.245867,0.000291,25.178513,-0.6377,0.073,8.00210,0.00000
3981.00,8.00181,25.245818,0.000289,25.178498,-0.6376,0.074,8.00181,0.00000
3982.00,8.00281,25.245880,0.000288,25.178533,-0.6376,0.074,8.00281,0.00000
3983.00,8.00362,25.245902,0.000288,25.178559,-0.6376,0.074,8.00362,0.00000
3984.00,8.00489,25.246007,0.000290,25.178579,-0.6376,0.074,8.00489,0.00000
3985.00,8.00639,25.246124,0.000289,25.178618,-0.6376,0.074,8.00639,0.00000
3986.00,8.00654,25.246156,0.000288,25.178550,-0.6376,0.074,8.00654,0.00000
3987.00,8.00730,25.246202,0.000293,25.178508,-0.6376,0.073,8.00730,0.00000
3988.00,8.00890,25.246193,0.000290,25.178411,-0.6375,0.074,8.00890,0.00000
3989.00,8.00973,25.246239,0.000289,25.178503,-0.6375,0.074,8.00973,0.00000
3990.00,8.00989,25.246150,0.000289,25.178396,-0.6375,0.074,8.00989,0.00000
3991.00,8.00995,25.246225,0.000292,25.178469,-0.6375,0.074,8.00995,0.00000
3992.00,8.00934,25.246202,0.000288,25.178480,-0.6375,0.074,8.00934,0.00000
3993.00,8.00845,25.246197,0.000287,25.178533,-0.6376,0.074,8.00845,0.00000
3994.00,8.00603,25.246206,0.000287,25.178500,-0.6376,0.074,8.00603,0.00000
3995.00,8.00465,25.246293,0.000290,25.178551,-0.6376,0.074,8.00465,0.00000
3996.00,8.00479,25.246271,0.000287,25.178499,-0.6376,0.074,8.00479,0.00000
3997.00,8.00427,25.246311,0.000286,25.178510,-0.6376,0.074,8.00427,0.00000
3998.00,8.00502,25.246455,0.000290,25.178556,-0.6375,0.074,8.00502,0.00000
3999.00,8.00755,25.246462,0.000292,25.178508,-0.6375,0.074,8.00755,0.00000
4000.00,8.00958,25.246436,0.000291,25.178479,-0.6375,0.074,8.00958,0.00000
4001.00,8.01049,25.246460,0.000290,25.178424,-0.6375,0.074,8.01049,0.00000
4002.00,8.01072,25.246501,0.000288,25.178419,-0.6375,0.074,8.01072,0.00000
4003.00,8.00933,25.246575,0.000286,25.178445,-0.6375,0.075,8.00933,0.00000
4004.00,8.00543,25.246730,0.000288,25.178595,-0.6375,0.075,8.00543,0.00000
4005.00,8.00137,25.246819,0.000291,25.178628,-0.6375,0.075,8.00137,0.00000
4006.00,7.99809,25.246883,0.000299,25.178680,-0.6375,0.075,7.99809,0.00000
4007.00,7.99693,25.246912,0.000306,25.178679,-0.6375,0.075,7.99693,0.00000
4008.00,7.99854,25.246824,0.000303,25.178621,-0.6374,0.075,7.99854,0.00000
4009.00,8.00233,25.246755,0.000297,25.178545,-0.6374,0.075,8.00233,0.00000
4010.00,8.00503,25.246731,0.000295,25.178540,-0.6373,0.075,8.00503,0.00000
4011.00,8.00851,25.246675,0.000285,25.178498,-0.6373,0.075,8.00851,0.00000
4012.00,8.01094,25.246654,0.000283,25.178495,-0.6372,0.075,8.01094,0.00000
4013.00,8.01086,25.246652,0.000283,25.178453,-0.6372,0.075,8.01086,0.00000
4014.00,8.00907,25.246645,0.000283,25.178395,-0.6371,0.075,8.00907,0.00000
4015.00,8.00823,25.246670,0.000280,25.178342,-0.6370,0.075,8.00823,0.00000
4016.00,8.00653,25.246729,0.000274,25.178330,-0.6370,0.076,8.00653,0.00000
4017.00,8.00561,25.246780,0.000266,25.178337,-0.6369,0.076,8.00561,0.00000
4018.00,8.00671,25.246872,0.000264,25.178416,-0.6368,0.076,8.00671,0.00000
4019.00,8.00877,25.246941,0.000265,25.178438,-0.6367,0.076,8.00877,0.00000
4020.00,8.00984,25.247000,0.000269,25.178525,-0.6367,0.076,8.00984,0.00000
4021.00,8.00871,25.247045,0.000284,25.178581,-0.6366,0.076,8.00871,0.00000
4022.00,8.00711,25.247091,0.000295,25.178574,-0.6366,0.076,8.00711,0.00000
4023.00,8.00591,25.247029,0.000299,25.178488,-0.6365,0.075,8.00591,0.00000
4024.00,8.00550,25.246976,0.000295,25.178470,-0.6365,0.076,8.00550,0.00000
4025.00,8.00456,25.246981,0.000296,25.178429,-0.6364,0.076,8.00456,0.00000
4026.00,8.00575,25.246981,0.000287,25.178365,-0.6364,0.076,8.00575,0.00000
4027.00,8.00597,25.247041,0.000279,25.178370,-0.6363,0.076,8.00597,0.00000
4028.00,8.00323,25.247159,0.000278,25.178444,-0.6362,0.076,8.00323,0.00000
4029.00,8.00242,25.247228,0.000277,25.178488,-0.6362,0.076,8.00242,0.00000
4030.00,8.00372,25.247268,0.000274,25.178474,-0.6361,0.076,8.00372,0.00000
4031.00,8.00401,25.247337,0.000273,25.178574,-0.6361,0.077,8.00401,0.00000
4032.00,8.00549,25.247253,0.000273,25.178514,-0.6361,0.077,8.00549,0.00000
4033.00,8.00783,25.247224,0.000272,25.178414,-0.6360,0.077,8.00783,0.00000
4034.00,8.00712,25.247263,0.000273,25.178398,-0.6360,0.077,8.00712,0.00000
4035.00,8.00465,25.247262,0.000273,25.178415,-0.6360,0.077,8.00465,0.00000
4036.00,8.00363,25.247317,0.000280,25.178428,-0.6360,0.077,8.00363,0.00000
4037.00,8.00214,25.247462,0.000282,25.178512,-0.6360,0.077,8.00214,0.00000
4038.00,8.00314,25.247523,0.000280,25.178515,-0.6360,0.077,8.00314,0.00000
4039.00,8.00488,25.247521,0.000277,25.178383,-0.6360,0.077,8.00488,0.00000
4040.00,8.00680,25.247670,0.000274,25.178397,-0.6360,0.077,8.00680,0.00000
4041.00,8.00812,25.247733,0.000271,25.178321,-0.6360,0.077,8.00812,0.00000
4042.00,8.00824,25.247738,0.000275,25.178268,-0.6360,0.077,8.00824,0.00000
4043.00,8.00637,25.247815,0.000281,25.178337,-0.6360,0.077,8.00637,0.00000
4044.00,8.00635,25.247936,0.000279,25.178470,-0.6360,0.078,8.00635,0.00000
4045.00,8.00657,25.247952,0.000277,25.178484,-0.6360,0.078,8.00657,0.00000
4046.00,8.00479,25.247959,0.000278,25.178529,-0.6360,0.078,8.00479,0.00000
4047.00,8.00541,25.247973,0.000278,25.178575,-0.6360,0.078,8.00541,0.00000
4048.00,8.00609,25.247987,0.000277,25.178638,-0.6360,0.078,8.00609,0.00000
4049.00,8.00467,25.248011,0.000282,25.178617,-0.6361,0.078,8.00467,0.00000
4050.00,8.00374,25.248003,0.000289,25.178569,-0.6361,0.078,8.00374,0.00000
4051.00,8.00502,25.248015,0.000285,25.178535,-0.6361,0.078,8.00502,0.00000
4052.00,8.00648,25.248086,0.000280,25.178507,-0.6361,0.078,8.00648,0.00000
4053.00,8.00785,25.248101,0.000280,25.178420,-0.6362,0.078,8.00785,0.00000
4054.00,8.00753,25.248133,0.000281,25.178441,-0.6362,0.078,8.00753,0.00000
4055.00,8.00716,25.248129,0.000282,25.178456,-0.6362,0.078,8.00716,0.00000
4056.00,8.00610,25.248184,0.000284,25.178482,-0.6362,0.078,8.00610,0.00000
4057.00,8.00430,25.248191,0.000288,25.178487,-0.6362,0.078,8.00430,0.00000
4058.00,8.00337,25.248289,0.000290,25.178539,-0.6362,0.078,8.00337,0.00000
4059.00,8.00503,25.248293,0.000289,25.178523,-0.6362,0.078,8.00503,0.00000
4060.00,8.00684,25.248349,0.000286,25.178495,-0.6361,0.079,8.00684,0.00000
4061.00,8.00882,25.248360,0.000287,25.178512,-0.6361,0.079,8.00882,0.00000
4062.00,8.01026,25.248331,0.000285,25.178473,-0.6361,0.079,8.01026,0.00000
4063.00,8.01022,25.248282,0.000283,25.178420,-0.6360,0.079,8.01022,0.00000
4064.00,8.00955,25.248314,0.000287,25.178404,-0.6360,0.079,8.00955,0.00000
4065.00,8.00885,25.248326,0.000289,25.178446,-0.6359,0.079,8.00885,0.00000
4066.00,8.00674,25.248435,0.000290,25.178518,-0.6358,0.079,8.00674,0.00000
4067.00,8.00567,25.248560,0.000291,25.178592,-0.6358,0.079,8.00567,0.00000
4068.00,8.00565,25.248599,0.000294,25.178641,-0.6357,0.079,8.00565,0.00000
4069.00,8.00619,25.248628,0.000295,25.178623,-0.6357,0.079,8.00619,0.00000
4070.00,8.00672,25.248652,0.000297,25.178609,-0.6357,0.079,8.00672,0.00000
4071.00,8.00685,25.248586,0.000298,25.178548,-0.6357,0.079,8.00685,0.00000
4072.00,8.00634,25.248647,0.000303,25.178631,-0.6356,0.079,8.00634,0.00000
4073.00,8.00622,25.248736,0.000302,25.178641,-0.6356,0.079,8.00622,0.00000
4074.00,8.00440,25.248757,0.000296,25.178655,-0.6357,0.079,8.00440,0.00000
4075.00,8.00399,25.248814,0.000293,25.178637,-0.6357,0.079,8.00399,0.00000
4076.00,8.00568,25.248875,0.000295,25.178599,-0.6357,0.079,8.00568,0.00000
4077.00,8.00595,25.248813,0.000290,25.178476,-0.6358,0.080,8.00595,0.00000
4078.00,8.00583,25.248801,0.000287,25.178418,-0.6358,0.080,8.00583,0.00000
4079.00,8.00749,25.248867,0.000290,25.178457,-0.6359,0.080,8.00749,0.00000
4080.00,8.00659,25.248897,0.000291,25.178514,-0.6359,0.080,8.00659,0.00000
4081.00,8.00440,25.248931,0.000293,25.178544,-0.6360,0.080,8.00440,0.00000
4082.00,8.00542,25.248983,0.000293,25.178571,-0.6360,0.080,8.00542,0.00000
4083.00,8.00695,25.249055,0.000296,25.178608,-0.6361,0.080,8.00695,0.00000
@23,1.0000,2.0, 4080.04399999999 
4084.00,8.00882,25.248998,0.000295,25.178570,-0.6362,0.080,8.00882,0.00000
4085.00,8.00833,25.248940,0.000295,25.178506,-0.6362,0.080,8.00833,0.00000
4086.00,7.99389,25.249003,0.000290,25.178522,-0.6363,0.080,7.99389,0.00000
4087.00,7.96291,25.248971,0.000293,25.178483,-0.6363,0.080,7.96291,0.00000
4088.00,7.93024,25.248876,0.000291,25.178397,-0.6364,0.080,7.93024,0.00000
4089.00,7.90141,25.248922,0.000292,25.178369,-0.6365,0.080,7.90141,0.00000
4090.00,7.87951,25.249035,0.000288,25.178354,-0.6365,0.081,7.87951,0.00000
4091.00,7.87298,25.249050,0.000289,25.178336,-0.6365,0.081,7.87298,0.00000
4092.00,7.88169,25.249147,0.000290,25.178360,-0.6365,0.081,7.88169,0.00000
4093.00,7.89351,25.249258,0.000293,25.178421,-0.6366,0.081,7.89351,0.00000
4094.00,7.90341,25.249330,0.000296,25.178473,-0.6366,0.081,7.90341,0.00000
4095.00,7.91235,25.249347,0.000300,25.178535,-0.6366,0.081,7.91235,0.00000
4096.00,7.92081,25.249315,0.000298,25.178522,-0.6366,0.081,7.92081,0.00000
4097.00,7.92823,25.249362,0.000292,25.178630,-0.6366,0.081,7.92823,0.00000
4098.00,7.93562,25.249314,0.000290,25.178618,-0.6366,0.081,7.93562,0.00000
4099.00,7.94050,25.249309,0.000285,25.178600,-0.6366,0.081,7.94050,0.00000
4100.00,7.94495,25.249305,0.000290,25.178576,-0.6366,0.081,7.94495,0.00000
4101.00,7.94963,25.249387,0.000284,25.178627,-0.6366,0.081,7.94963,0.00000
4102.00,7.95618,25.249368,0.000287,25.178517,-0.6367,0.081,7.95618,0.00000
4103.00,7.96109,25.249462,0.000290,25.178554,-0.6367,0.081,7.96109,0.00000
4104.00,7.96490,25.249509,0.000293,25.178554,-0.6367,0.081,7.96490,0.00000
4105.00,7.96769,25.249605,0.000292,25.178555,-0.6367,0.081,7.96769,0.00000
4106.00,7.96900,25.249660,0.000296,25.178533,-0.6367,0.081,7.96900,0.00000
4107.00,7.96920,25.249723,0.000296,25.178508,-0.6367,0.082,7.96920,0.00000
4108.00,7.96804,25.249801,0.000293,25.178555,-0.6367,0.082,7.96804,0.00000
4109.00,7.97013,25.249855,0.000293,25.178590,-0.6367,0.082,7.97013,0.00000
4110.00,7.97350,25.249876,0.000292,25.178599,-0.6366,0.082,7.97350,0.00000
4111.00,7.97837,25.249844,0.000294,25.178587,-0.6366,0.082,7.97837,0.00000
4112.00,7.98330,25.249928,0.000299,25.178655,-0.6366,0.082,7.98330,0.00000
4113.00,7.99033,25.249935,0.000299,25.178598,-0.6365,0.082,7.99033,0.00000
4114.00,7.99390,25.249969,0.000297,25.178556,-0.6365,0.082,7.99390,0.00000
4115.00,7.99435,25.249982,0.000296,25.178507,-0.6364,0.082,7.99435,0.00000
4116.00,7.99433,25.250034,0.000301,25.178505,-0.6364,0.082,7.99433,0.00000
4117.00,7.99450,25.250099,0.000298,25.178562,-0.6363,0.082,7.99450,0.00000
4118.00,7.99315,25.250162,0.000298,25.178641,-0.6363,0.082,7.99315,0.00000
4119.00,7.99235,25.250154,0.000298,25.178677,-0.6362,0.082,7.99235,0.00000
4120.00,7.99308,25.250142,0.000295,25.178708,-0.6362,0.083,7.99308,0.00000
4121.00,7.99438,25.250178,0.000290,25.178721,-0.6361,0.083,7.99438,0.00000
4122.00,7.99543,25.250142,0.000289,25.178671,-0.6361,0.083,7.99543,0.00000
4123.00,7.99679,25.250123,0.000296,25.178599,-0.6360,0.083,7.99679,0.00000
4124.00,7.99754,25.250178,0.000302,25.178586,-0.6360,0.083,7.99754,0.00000
4125.00,7.99914,25.250242,0.000302,25.178605,-0.6360,0.083,7.99914,0.00000
4126.00,7.99909,25.250269,0.000304,25.178640,-0.6360,0.083,7.99909,0.00000
4127.00,7.99796,25.250205,0.000303,25.178542,-0.6360,0.083,7.99796,0.00000
4128.00,7.99712,25.250271,0.000299,25.178572,-0.6361,0.083,7.99712,0.00000
4129.00,7.99733,25.250315,0.000294,25.178630,-0.6361,0.083,7.99733,0.00000
4130.00,7.99733,25.250334,0.000293,25.178638,-0.6361,0.083,7.99733,0.00000
4131.00,7.99972,25.250327,0.000286,25.178567,-0.6361,0.083,7.99972,0.00000
4132.00,8.00288,25.250420,0.000287,25.178594,-0.6362,0.083,8.00288,0.00000
4133.00,8.00309,25.250408,0.000281,25.178573,-0.6362,0.084,8.00309,0.00000
4134.00,8.00403,25.250476,0.000280,25.178580,-0.6362,0.084,8.00403,0.00000
4135.00,8.00295,25.250563,0.000285,25.178628,-0.6362,0.084,8.00295,0.00000
4136.00,8.00113,25.250625,0.000288,25.178630,-0.6362,0.084,8.00113,0.00000
4137.00,7.99931,25.250632,0.000285,25.178593,-0.6363,0.084,7.99931,0.00000
4138.00,7.99850,25.250676,0.000285,25.178560,-0.6363,0.084,7.99850,0.00000
4139.00,7.99805,25.250712,0.000281,25.178540,-0.6364,0.084,7.99805,0.00000
4140.00,7.99911,25.250661,0.000275,25.178429,-0.6364,0.084,7.99911,0.00000
4141.00,7.99946,25.250713,0.000274,25.178465,-0.6365,0.085,7.99946,0.00000
4142.00,8.00117,25.250775,0.000279,25.178572,-0.6366,0.085,8.00117,0.00000
4143.00,8.00406,25.250796,0.000281,25.178665,-0.6367,0.085,8.00406,0.00000
4144.00,8.00442,25.250713,0.000282,25.178610,-0.6367,0.085,8.00442,0.00000
4145.00,8.00547,25.250724,0.000282,25.178625,-0.6368,0.085,8.00547,0.00000
4146.00,8.00604,25.250703,0.000283,25.178561,-0.6368,0.085,8.00604,0.00000
4147.00,8.00450,25.250709,0.000279,25.178457,-0.6368,0.085,8.00450,0.00000
4148.00,8.00381,25.250679,0.000277,25.178334,-0.6369,0.085,8.00381,0.00000
4149.00,8.00451,25.250798,0.000284,25.178372,-0.6369,0.085,8.00451,0.00000
4150.00,8.00380,25.250883,0.000286,25.178450,-0.6369,0.085,8.00380,0.00000
4151.00,8.00359,25.250904,0.000287,25.178513,-0.6370,0.085,8.00359,0.00000
4152.00,8.00388,25.250915,0.000292,25.178544,-0.6370,0.085,8.00388,0.00000
4153.00,8.00355,25.250978,0.000295,25.178583,-0.6370,0.085,8.00355,0.00000
4154.00,7.99960,25.250997,0.000290,25.178592,-0.6371,0.085,7.99960,0.00000
4155.00,7.99738,25.251002,0.000296,25.178553,-0.6371,0.085,7.99738,0.00000
4156.00,7.99703,25.251042,0.000298,25.178502,-0.6371,0.085,7.99703,0.00000
4157.00,7.99760,25.251096,0.000290,25.178532,-0.6371,0.085,7.99760,0.00000
4158.00,7.99930,25.251105,0.000286,25.178497,-0.6371,0.086,7.99930,0.00000
4159.00,8.00440,25.251098,0.000288,25.178485,-0.6371,0.086,8.00440,0.00000
4160.00,8.00678,25.251164,0.000280,25.178474,-0.6371,0.086,8.00678,0.00000
4161.00,8.00805,25.251177,0.000274,25.178503,-0.6371,0.086,8.00805,0.00000
4162.00,8.00908,25.251193,0.000282,25.178468,-0.6371,0.086,8.00908,0.00000
4163.00,8.00680,25.251220,0.000292,25.178533,-0.6371,0.085,8.00680,0.00000
4164.00,8.00540,25.251159,0.000291,25.178451,-0.6371,0.085,8.00540,0.00000
4165.00,8.00449,25.251146,0.000297,25.178413,-0.6371,0.085,8.00449,0.00000
4166.00,8.00123,25.251185,0.000299,25.178389,-0.6371,0.085,8.00123,0.00000
4167.00,7.99764,25.251234,0.000293,25.178381,-0.6371,0.086,7.99764,0.00000
4168.00,7.99832,25.251291,0.000288,25.178340,-0.6371,0.086,7.99832,0.00000
4169.00,7.99864,25.251466,0.000295,25.178414,-0.6371,0.086,7.99864,0.00000
4170.00,7.99876,25.251514,0.000294,25.178485,-0.6371,0.086,7.99876,0.00000
4171.00,8.00159,25.251555,0.000293,25.178515,-0.6371,0.086,8.00159,0.00000
4172.00,8.00441,25.251544,0.000296,25.178510,-0.6371,0.086,8.00441,0.00000
4173.00,8.00151,25.251547,0.000289,25.178493,-0.6371,0.086,8.00151,0.00000
4174.00,7.99757,25.251496,0.000279,25.178441,-0.6371,0.086,7.99757,0.00000
4175.00,7.99648,25.251555,0.000278,25.178420,-0.6371,0.086,7.99648,0.00000
4176.00,7.99469,25.251571,0.000276,25.178363,-0.6372,0.087,7.99469,0.00000
4177.00,7.99187,25.251584,0.000272,25.178367,-0.6372,0.087,7.99187,0.00000
4178.00,7.99425,25.251576,0.000274,25.178333,-0.6372,0.087,7.99425,0.00000
4179.00,7.99943,25.251529,0.000275,25.178336,-0.6372,0.087,7.99943,0.00000
4180.00,8.00215,25.251468,0.000277,25.178284,-0.6371,0.087,8.00215,0.00000
4181.00,8.00451,25.251454,0.000283,25.178292,-0.6371,0.087,8.00451,0.00000
4182.00,8.00811,25.251523,0.000278,25.178357,-0.6371,0.087,8.00811,0.00000
4183.00,8.00973,25.251534,0.000282,25.178382,-0.6371,0.087,8.00973,0.00000
4184.00,8.00887,25.251682,0.000282,25.178405,-0.6371,0.087,8.00887,0.00000
4185.00,8.00846,25.251680,0.000278,25.178337,-0.6371,0.087,8.00846,0.00000
4186.00,8.00726,25.251760,0.000273,25.178360,-0.6371,0.087,8.00726,0.00000
4187.00,8.00618,25.251750,0.000283,25.178324,-0.6371,0.087,8.00618,0.00000
4188.00,8.00587,25.251768,0.000280,25.178332,-0.6371,0.087,8.00587,0.00000
4189.00,8.00565,25.251690,0.000288,25.178271,-0.6370,0.087,8.00565,0.00000
4190.00,8.00472,25.251798,0.000290,25.178397,-0.6370,0.087,8.00472,0.00000
4191.00,8.00406,25.251706,0.000291,25.178281,-0.6370,0.087,8.00406,0.00000
4192.00,8.00568,25.251796,0.000290,25.178275,-0.6369,0.087,8.00568,0.00000
4193.00,8.00724,25.251819,0.000290,25.178186,-0.6369,0.087,8.00724,0.00000
4194.00,8.00910,25.251855,0.000280,25.178160,-0.6369,0.088,8.00910,0.00000
4195.00,8.00927,25.251853,0.000277,25.178157,-0.6368,0.088,8.00927,0.00000
4196.00,8.01040,25.251993,0.000276,25.178329,-0.6368,0.088,8.01040,0.00000
4197.00,8.00955,25.251949,0.000274,25.178297,-0.6367,0.088,8.00955,0.00000
4198.00,8.00845,25.252039,0.000278,25.178418,-0.6367,0.088,8.00845,0.00000
4199.00,8.00514,25.252158,0.000276,25.178510,-0.6367,0.088,8.00514,0.00000
4200.00,8.00244,25.252210,0.000281,25.178511,-0.6366,0.088,8.00244,0.00000
4201.00,7.99973,25.252211,0.000287,25.178498,-0.6366,0.088,7.99973,0.00000
4202.00,7.99795,25.252281,0.000289,25.178568,-0.6365,0.088,7.99795,0.00000
4203.00,7.99690,25.252271,0.000288,25.178541,-0.6365,0.088,7.99690,0.00000
4204.00,7.99884,25.252220,0.000291,25.178470,-0.6365,0.088,7.99884,0.00000
4205.00,8.00108,25.252244,0.000295,25.178401,-0.6364,0.088,8.00108,0.00000
4206.00,8.00266,25.252316,0.000294,25.178357,-0.6364,0.088,8.00266,0.00000
4207.00,8.00259,25.252341,0.000294,25.178331,-0.6364,0.088,8.00259,0.00000
4208.00,8.00177,25.252425,0.000294,25.178349,-0.6363,0.088,8.00177,0.00000
4209.00,8.00288,25.252483,0.000296,25.178409,-0.6363,0.088,8.00288,0.00000
4210.00,8.00458,25.252445,0.000291,25.178426,-0.6363,0.089,8.00458,0.00000
4211.00,8.00607,25.252404,0.000293,25.178421,-0.6363,0.088,8.00607,0.00000
4212.00,8.00530,25.252436,0.000293,25.178429,-0.6362,0.088,8.00530,0.00000
4213.00,8.00079,25.252415,0.000292,25.178404,-0.6362,0.088,8.00079,0.00000
4214.00,7.99493,25.252482,0.000293,25.178408,-0.6362,0.089,7.99493,0.00000
4215.00,7.98732,25.252598,0.000290,25.178451,-0.6362,0.089,7.98732,0.00000
4216.00,7.98156,25.252638,0.000284,25.178436,-0.6362,0.089,7.98156,0.00000
4217.00,7.98265,25.252642,0.000285,25.178413,-0.6362,0.089,7.98265,0.00000
4218.00,7.98945,25.252727,0.000280,25.178445,-0.6361,0.089,7.98945,0.00000
4219.00,7.99665,25.252693,0.000276,25.178431,-0.6361,0.089,7.99665,0.00000
4220.00,8.00603,25.252673,0.000279,25.178402,-0.6361,0.089,8.00603,0.00000
4221.00,8.01228,25.252801,0.000280,25.178481,-0.6361,0.089,8.01228,0.00000
4222.00,8.01492,25.252857,0.000280,25.178521,-0.6360,0.089,8.01492,0.00000
4223.00,8.01622,25.252900,0.000287,25.178551,-0.6360,0.089,8.01622,0.00000
4224.00,8.01404,25.252984,0.000293,25.178550,-0.6359,0.089,8.01404,0.00000
4225.00,8.01031,25.253022,0.000295,25.178552,-0.6359,0.089,8.01031,0.00000
4226.00,8.00881,25.253044,0.000298,25.178587,-0.6358,0.089,8.00881,0.00000
4227.00,8.00773,25.253043,0.000300,25.178591,-0.6358,0.089,8.00773,0.00000
4228.00,8.00389,25.253098,0.000296,25.178637,-0.6357,0.089,8.00389,0.00000
4229.00,8.00038,25.253150,0.000297,25.178741,-0.6357,0.090,8.00038,0.00000
4230.00,7.99961,25.253199,0.000299,25.178770,-0.6356,0.090,7.99961,0.00000
4231.00,7.99832,25.253179,0.000297,25.178675,-0.6355,0.090,7.99832,0.00000
4232.00,7.99668,25.253232,0.000293,25.178635,-0.6355,0.090,7.99668,0.00000
4233.00,7.99908,25.253199,0.000297,25.178541,-0.6354,0.090,7.99908,0.00000
4234.00,8.00351,25.253170,0.000295,25.178427,-0.6354,0.090,8.00351,0.00000
4235.00,8.00565,25.253200,0.000289,25.178432,-0.6353,0.090,8.00565,0.00000
4236.00,8.00619,25.253236,0.000288,25.178393,-0.6353,0.090,8.00619,0.00000
4237.00,8.00735,25.253290,0.000291,25.178397,-0.6353,0.090,8.00735,0.00000
4238.00,8.00748,25.253318,0.000286,25.178410,-0.6353,0.090,8.00748,0.00000
4239.00,8.00627,25.253399,0.000283,25.178398,-0.6352,0.091,8.00627,0.00000
4240.00,8.00699,25.253421,0.000278,25.178350,-0.6352,0.091,8.00699,0.00000
4241.00,8.00776,25.253457,0.000276,25.178426,-0.6352,0.091,8.00776,0.00000
4242.00,8.00520,25.253550,0.000274,25.178537,-0.6352,0.091,8.00520,0.00000
4243.00,8.00351,25.253595,0.000274,25.178547,-0.6351,0.091,8.00351,0.00000
4244.00,8.00090,25.253598,0.000276,25.178602,-0.6351,0.091,8.00090,0.00000
4245.00,7.99760,25.253622,0.000283,25.178667,-0.6351,0.091,7.99760,0.00000
4246.00,7.99487,25.253695,0.000285,25.178777,-0.6351,0.091,7.99487,0.00000
4247.00,7.99485,25.253634,0.000286,25.178648,-0.6350,0.091,7.99485,0.00000
4248.00,7.99555,25.253690,0.000285,25.178640,-0.6350,0.091,7.99555,0.00000
4249.00,7.99821,25.253751,0.000279,25.178658,-0.6349,0.092,7.99821,0.00000
4250.00,8.00131,25.253798,0.000277,25.178642,-0.6349,0.092,8.00131,0.00000
4251.00,8.00612,25.253739,0.000276,25.178460,-0.6349,0.092,8.00612,0.00000
4252.00,8.01000,25.253766,0.000275,25.178511,-0.6349,0.092,8.01000,0.00000
4253.00,8.01020,25.253782,0.000274,25.178547,-0.6348,0.092,8.01020,0.00000
4254.00,8.01145,25.253747,0.000277,25.178482,-0.6348,0.092,8.01145,0.00000
4255.00,8.01246,25.253786,0.000278,25.178475,-0.6348,0.092,8.01246,0.00000
4256.00,8.01120,25.253880,0.000279,25.178520,-0.6347,0.092,8.01120,0.00000
4257.00,8.00942,25.253940,0.000284,25.178542,-0.6347,0.092,8.00942,0.00000
4258.00,8.00946,25.253984,0.000287,25.178578,-0.6346,0.092,8.00946,0.00000
4259.00,8.00594,25.254155,0.000294,25.178696,-0.6346,0.092,8.00594,0.00000
4260.00,8.00381,25.254178,0.000296,25.178717,-0.6345,0.092,8.00381,0.00000
4261.00,8.00420,25.254204,0.000293,25.178763,-0.6345,0.092,8.00420,0.00000
4262.00,8.00408,25.254242,0.000292,25.178712,-0.6344,0.092,8.00408,0.00000
4263.00,8.00303,25.254264,0.000290,25.178659,-0.6344,0.092,8.00303,0.00000
@24,1.0000,2.0, 4260.03200000001 
4264.00,8.00387,25.254231,0.000285,25.178647,-0.6343,0.093,8.00387,0.00000
4265.00,8.00202,25.254267,0.000285,25.178626,-0.6342,0.093,8.00202,0.00000
4266.00,7.98854,25.254315,0.000292,25.178606,-0.6342,0.093,7.98854,0.00000
4267.00,7.96371,25.254342,0.000293,25.178639,-0.6341,0.093,7.96371,0.00000
4268.00,7.93682,25.254413,0.000294,25.178671,-0.6341,0.093,7.93682,0.00000
4269.00,7.91399,25.254480,0.000300,25.178645,-0.6340,0.093,7.91399,0.00000
4270.00,7.89393,25.254602,0.000303,25.178703,-0.6340,0.093,7.89393,0.00000
4271.00,7.88827,25.254643,0.000302,25.178672,-0.6340,0.093,7.88827,0.00000
4272.00,7.89470,25.254738,0.000300,25.178705,-0.6340,0.093,7.89470,0.00000
4273.00,7.90331,25.254800,0.000302,25.178733,-0.6340,0.093,7.90331,0.00000
4274.00,7.91108,25.254783,0.000301,25.178712,-0.6341,0.093,7.91108,0.00000
4275.00,7.91859,25.254763,0.000301,25.178700,-0.6341,0.093,7.91859,0.00000
4276.00,7.92404,25.254740,0.000298,25.178708,-0.6342,0.093,7.92404,0.00000
4277.00,7.93141,25.254712,0.000297,25.178671,-0.6342,0.093,7.93141,0.00000
4278.00,7.94099,25.254694,0.000297,25.178628,-0.6343,0.093,7.94099,0.00000
4279.00,7.94877,25.254763,0.000293,25.178686,-0.6344,0.093,7.94877,0.00000
4280.00,7.95459,25.254780,0.000289,25.178677,-0.6345,0.094,7.95459,0.00000
4281.00,7.95862,25.254833,0.000292,25.178687,-0.6346,0.094,7.95862,0.00000
4282.00,7.96192,25.254934,0.000288,25.178769,-0.6346,0.094,7.96192,0.00000
4283.00,7.96362,25.254963,0.000287,25.178753,-0.6347,0.094,7.96362,0.00000
4284.00,7.96593,25.254930,0.000291,25.178674,-0.6348,0.094,7.96593,0.00000
4285.00,7.96930,25.254934,0.000289,25.178629,-0.6348,0.094,7.96930,0.00000
4286.00,7.97221,25.254929,0.000288,25.178591,-0.6349,0.094,7.97221,0.00000
4287.00,7.97375,25.254877,0.000292,25.178532,-0.6349,0.094,7.97375,0.00000
4288.00,7.97535,25.254891,0.000293,25.178528,-0.6350,0.094,7.97535,0.00000
4289.00,7.97497,25.254925,0.000288,25.178561,-0.6350,0.094,7.97497,0.00000
4290.00,7.97670,25.254918,0.000288,25.178585,-0.6351,0.094,7.97670,0.00000
4291.00,7.97911,25.254933,0.000289,25.178573,-0.6351,0.095,7.97911,0.00000
4292.00,7.97906,25.254905,0.000289,25.178482,-0.6351,0.095,7.97906,0.00000
4293.00,7.98026,25.254896,0.000286,25.178431,-0.6351,0.095,7.98026,0.00000
4294.00,7.98352,25.254978,0.000292,25.178443,-0.6351,0.095,7.98352,0.00000
4295.00,7.98628,25.255089,0.000298,25.178474,-0.6351,0.094,7.98628,0.00000
4296.00,7.98783,25.255179,0.000302,25.178566,-0.6351,0.094,7.98783,0.00000
4297.00,7.99133,25.255253,0.000308,25.178674,-0.6351,0.094,7.99133,0.00000
4298.00,7.99442,25.255301,0.000306,25.178748,-0.6351,0.094,7.99442,0.00000
4299.00,7.99556,25.255293,0.000305,25.178733,-0.6351,0.094,7.99556,0.00000
4300.00,7.99327,25.255252,0.000302,25.178684,-0.6351,0.095,7.99327,0.00000
4301.00,7.99259,25.255230,0.000294,25.178643,-0.6351,0.095,7.99259,0.00000
4302.00,7.99239,25.255216,0.000287,25.178513,-0.6351,0.095,7.99239,0.00000
4303.00,7.99085,25.255245,0.000293,25.178462,-0.6351,0.095,7.99085,0.00000
4304.00,7.99052,25.255290,0.000293,25.178468,-0.6351,0.095,7.99052,0.00000
4305.00,7.99168,25.255341,0.000287,25.178479,-0.6350,0.095,7.99168,0.00000
4306.00,7.99122,25.255395,0.000287,25.178516,-0.6350,0.096,7.99122,0.00000
4307.00,7.99076,25.255354,0.000290,25.178492,-0.6351,0.096,7.99076,0.00000
4308.00,7.99236,25.255380,0.000288,25.178543,-0.6351,0.096,7.99236,0.00000
4309.00,7.99432,25.255389,0.000289,25.178541,-0.6351,0.096,7.99432,0.00000
4310.00,7.99300,25.255415,0.000297,25.178523,-0.6351,0.096,7.99300,0.00000
4311.00,7.99400,25.255507,0.000299,25.178509,-0.6352,0.095,7.99400,0.00000
4312.00,7.99745,25.255677,0.000300,25.178598,-0.6352,0.095,7.99745,0.00000
4313.00,7.99942,25.255690,0.000296,25.178553,-0.6353,0.096,7.99942,0.00000
4314.00,7.99993,25.255650,0.000291,25.178494,-0.6354,0.096,7.99993,0.00000
4315.00,8.00208,25.255708,0.000285,25.178493,-0.6354,0.096,8.00208,0.00000
4316.00,8.00254,25.255692,0.000285,25.178493,-0.6355,0.096,8.00254,0.00000
4317.00,8.00288,25.255661,0.000283,25.178520,-0.6355,0.096,8.00288,0.00000
4318.00,8.00187,25.255655,0.000284,25.178537,-0.6355,0.096,8.00187,0.00000
4319.00,8.00022,25.255769,0.000287,25.178602,-0.6355,0.096,8.00022,0.00000
4320.00,8.00026,25.255768,0.000291,25.178624,-0.6355,0.096,8.00026,0.00000
4321.00,8.00111,25.255791,0.000291,25.178609,-0.6355,0.096,8.00111,0.00000
4322.00,7.99860,25.255883,0.000290,25.178575,-0.6355,0.097,7.99860,0.00000
4323.00,7.99705,25.256055,0.000293,25.178649,-0.6355,0.097,7.99705,0.00000
4324.00,7.99794,25.255990,0.000294,25.178562,-0.6355,0.097,7.99794,0.00000
4325.00,7.99905,25.255965,0.000296,25.178519,-0.6355,0.097,7.99905,0.00000
4326.00,8.00038,25.255953,0.000296,25.178528,-0.6355,0.097,8.00038,0.00000
4327.00,8.00164,25.255950,0.000297,25.178539,-0.6355,0.097,8.00164,0.00000
4328.00,8.00262,25.255906,0.000291,25.178489,-0.6355,0.097,8.00262,0.00000
4329.00,8.00213,25.255989,0.000291,25.178552,-0.6355,0.097,8.00213,0.00000
4330.00,8.00147,25.256071,0.000290,25.178592,-0.6355,0.097,8.00147,0.00000
4331.00,7.99932,25.256149,0.000295,25.178608,-0.6355,0.097,7.99932,0.00000
4332.00,7.99904,25.256168,0.000300,25.178636,-0.6355,0.097,7.99904,0.00000
4333.00,7.99985,25.256206,0.000303,25.178653,-0.6355,0.097,7.99985,0.00000
4334.00,7.99990,25.256205,0.000301,25.178580,-0.6355,0.097,7.99990,0.00000
4335.00,7.99961,25.256193,0.000296,25.178512,-0.6355,0.097,7.99961,0.00000
4336.00,8.00060,25.256260,0.000288,25.178544,-0.6355,0.097,8.00060,0.00000
4337.00,8.00227,25.256321,0.000282,25.178574,-0.6355,0.098,8.00227,0.00000
4338.00,8.00228,25.256345,0.000286,25.178567,-0.6354,0.098,8.00228,0.00000
4339.00,8.00174,25.256389,0.000287,25.178640,-0.6354,0.098,8.00174,0.00000
4340.00,8.00004,25.256475,0.000291,25.178710,-0.6354,0.098,8.00004,0.00000
4341.00,7.99926,25.256526,0.000291,25.178747,-0.6354,0.098,7.99926,0.00000
4342.00,7.99794,25.256545,0.000295,25.178729,-0.6354,0.098,7.99794,0.00000
4343.00,7.99793,25.256579,0.000302,25.178726,-0.6354,0.098,7.99793,0.00000
4344.00,7.99930,25.256624,0.000303,25.178715,-0.6354,0.098,7.99930,0.00000
4345.00,8.00052,25.256651,0.000303,25.178716,-0.6354,0.098,8.00052,0.00000
4346.00,8.00280,25.256596,0.000302,25.178572,-0.6354,0.098,8.00280,0.00000
4347.00,8.00473,25.256654,0.000299,25.178568,-0.6353,0.098,8.00473,0.00000
4348.00,8.00495,25.256700,0.000295,25.178592,-0.6353,0.098,8.00495,0.00000
4349.00,8.00353,25.256785,0.000291,25.178596,-0.6353,0.098,8.00353,0.00000
4350.00,8.00252,25.256869,0.000294,25.178686,-0.6353,0.098,8.00252,0.00000
4351.00,7.99951,25.256933,0.000302,25.178752,-0.6353,0.098,7.99951,0.00000
4352.00,7.99830,25.256932,0.000306,25.178723,-0.6353,0.098,7.99830,0.00000
4353.00,7.99665,25.256925,0.000303,25.178663,-0.6353,0.098,7.99665,0.00000
4354.00,7.99545,25.256915,0.000302,25.178678,-0.6352,0.098,7.99545,0.00000
4355.00,7.99690,25.256935,0.000303,25.178587,-0.6352,0.099,7.99690,0.00000
4356.00,7.99743,25.256947,0.000301,25.178567,-0.6353,0.099,7.99743,0.00000
4357.00,7.99617,25.256989,0.000298,25.178522,-0.6353,0.099,7.99617,0.00000
4358.00,7.99662,25.257073,0.000301,25.178523,-0.6353,0.099,7.99662,0.00000
4359.00,7.99729,25.257148,0.000304,25.178568,-0.6353,0.099,7.99729,0.00000
4360.00,7.99541,25.257135,0.000303,25.178594,-0.6353,0.099,7.99541,0.00000
4361.00,7.99368,25.257167,0.000305,25.178643,-0.6353,0.099,7.99368,0.00000
4362.00,7.98966,25.257168,0.000303,25.178735,-0.6353,0.099,7.98966,0.00000
4363.00,7.98821,25.257230,0.000302,25.178843,-0.6353,0.099,7.98821,0.00000
4364.00,7.98955,25.257223,0.000303,25.178800,-0.6353,0.099,7.98955,0.00000
4365.00,7.99240,25.257213,0.000300,25.178716,-0.6354,0.099,7.99240,0.00000
4366.00,7.99575,25.257256,0.000295,25.178644,-0.6354,0.099,7.99575,0.00000
4367.00,8.00129,25.257278,0.000291,25.178561,-0.6354,0.099,8.00129,0.00000
4368.00,8.00483,25.257204,0.000289,25.178441,-0.6354,0.099,8.00483,0.00000
4369.00,8.00717,25.257160,0.000288,25.178378,-0.6354,0.099,8.00717,0.00000
4370.00,8.00856,25.257211,0.000290,25.178451,-0.6354,0.099,8.00856,0.00000
4371.00,8.00903,25.257217,0.000294,25.178494,-0.6353,0.099,8.00903,0.00000
4372.00,8.00835,25.257219,0.000295,25.178557,-0.6353,0.099,8.00835,0.00000
4373.00,8.00761,25.257271,0.000292,25.178638,-0.6353,0.100,8.00761,0.00000
4374.00,8.00728,25.257382,0.000290,25.178709,-0.6352,0.100,8.00728,0.00000
4375.00,8.00600,25.257381,0.000287,25.178704,-0.6352,0.100,8.00600,0.00000
4376.00,8.00469,25.257413,0.000289,25.178681,-0.6352,0.100,8.00469,0.00000
4377.00,8.00391,25.257486,0.000295,25.178643,-0.6351,0.100,8.00391,0.00000
4378.00,8.00311,25.257476,0.000299,25.178532,-0.6351,0.100,8.00311,0.00000
4379.00,8.00193,25.257481,0.000299,25.178474,-0.6350,0.100,8.00193,0.00000
4380.00,8.00122,25.257519,0.000295,25.178442,-0.6350,0.100,8.00122,0.00000
4381.00,8.00058,25.257574,0.000287,25.178456,-0.6349,0.101,8.00058,0.00000
4382.00,8.00115,25.257657,0.000283,25.178513,-0.6349,0.101,8.00115,0.00000
4383.00,8.00098,25.257830,0.000282,25.178613,-0.6348,0.101,8.00098,0.00000
4384.00,7.99989,25.257863,0.000286,25.178641,-0.6348,0.101,7.99989,0.00000
4385.00,8.00054,25.257907,0.000289,25.178593,-0.6348,0.101,8.00054,0.00000
4386.00,8.00048,25.257999,0.000288,25.178683,-0.6348,0.101,8.00048,0.00000
4387.00,8.00024,25.258032,0.000288,25.178716,-0.6348,0.101,8.00024,0.00000
4388.00,7.99980,25.257944,0.000288,25.178680,-0.6348,0.101,7.99980,0.00000
4389.00,8.00051,25.257917,0.000282,25.178615,-0.6348,0.102,8.00051,0.00000
4390.00,8.00065,25.257969,0.000284,25.178638,-0.6349,0.102,8.00065,0.00000
4391.00,8.00139,25.257986,0.000286,25.178612,-0.6349,0.102,8.00139,0.00000
4392.00,8.00241,25.257984,0.000287,25.178559,-0.6349,0.102,8.00241,0.00000
4393.00,8.00503,25.258049,0.000287,25.178600,-0.6349,0.102,8.00503,0.00000
4394.00,8.00555,25.258122,0.000291,25.178646,-0.6349,0.102,8.00555,0.00000
4395.00,8.00541,25.258140,0.000295,25.178666,-0.6349,0.102,8.00541,0.00000
4396.00,8.00597,25.258161,0.000296,25.178622,-0.6349,0.102,8.00597,0.00000
4397.00,8.00489,25.258210,0.000296,25.178630,-0.6349,0.102,8.00489,0.00000
4398.00,8.00324,25.258290,0.000303,25.178608,-0.6349,0.102,8.00324,0.00000
4399.00,8.00186,25.258349,0.000301,25.178638,-0.6348,0.102,8.00186,0.00000
4400.00,8.00073,25.258452,0.000302,25.178686,-0.6348,0.102,8.00073,0.00000
4401.00,8.00049,25.258375,0.000306,25.178611,-0.6348,0.102,8.00049,0.00000
4402.00,8.00117,25.258335,0.000304,25.178565,-0.6347,0.102,8.00117,0.00000
4403.00,8.00113,25.258295,0.000301,25.178538,-0.6347,0.102,8.00113,0.00000
4404.00,8.00162,25.258317,0.000307,25.178545,-0.6347,0.102,8.00162,0.00000
4405.00,8.00180,25.258303,0.000308,25.178565,-0.6347,0.102,8.00180,0.00000
4406.00,8.00095,25.258348,0.000304,25.178612,-0.6346,0.102,8.00095,0.00000
4407.00,7.99964,25.258417,0.000309,25.178653,-0.6346,0.102,7.99964,0.00000
4408.00,7.99956,25.258490,0.000311,25.178652,-0.6346,0.102,7.99956,0.00000
4409.00,7.99843,25.258489,0.000310,25.178606,-0.6346,0.102,7.99843,0.00000
4410.00,7.99513,25.258514,0.000306,25.178610,-0.6346,0.102,7.99513,0.00000
4411.00,7.99341,25.258580,0.000309,25.178652,-0.6346,0.102,7.99341,0.00000
4412.00,7.99339,25.258595,0.000305,25.178625,-0.6346,0.102,7.99339,0.00000
4413.00,7.99255,25.258561,0.000300,25.178603,-0.6346,0.103,7.99255,0.00000
4414.00,7.99280,25.258629,0.000297,25.178638,-0.6346,0.103,7.99280,0.00000
4415.00,7.99484,25.258674,0.000302,25.178614,-0.6346,0.103,7.99484,0.00000
4416.00,7.99583,25.258679,0.000303,25.178592,-0.6346,0.102,7.99583,0.00000
4417.00,7.99746,25.258743,0.000303,25.178591,-0.6346,0.102,7.99746,0.00000
4418.00,7.99907,25.258838,0.000302,25.178652,-0.6347,0.102,7.99907,0.00000
4419.00,8.00137,25.258793,0.000296,25.178606,-0.6347,0.103,8.00137,0.00000
4420.00,8.00356,25.258825,0.000292,25.178612,-0.6347,0.103,8.00356,0.00000
4421.00,8.00424,25.258875,0.000285,25.178574,-0.6347,0.103,8.00424,0.00000
4422.00,8.00433,25.258870,0.000284,25.178585,-0.6347,0.104,8.00433,0.00000
4423.00,8.00475,25.258754,0.000285,25.178513,-0.6347,0.104,8.00475,0.00000
4424.00,8.00450,25.258843,0.000285,25.178580,-0.6348,0.104,8.00450,0.00000
4425.00,8.00301,25.258795,0.000288,25.178539,-0.6348,0.104,8.00301,0.00000
4426.00,8.00521,25.258757,0.000291,25.178585,-0.6348,0.103,8.00521,0.00000
4427.00,8.00382,25.258774,0.000293,25.178578,-0.6348,0.103,8.00382,0.00000
4428.00,8.00033,25.258911,0.000296,25.178641,-0.6348,0.103,8.00033,0.00000
4429.00,7.99787,25.258914,0.000298,25.178642,-0.6348,0.103,7.99787,0.00000
4430.00,7.99882,25.258972,0.000296,25.178639,-0.6348,0.104,7.99882,0.00000
4431.00,7.99742,25.259038,0.000300,25.178649,-0.6348,0.103,7.99742,0.00000
4432.00,7.99935,25.259066,0.000294,25.178668,-0.6348,0.104,7.99935,0.00000
4433.00,8.00224,25.259028,0.000290,25.178583,-0.6348,0.104,8.00224,0.00000
4434.00,8.00379,25.259036,0.000293,25.178575,-0.6348,0.104,8.00379,0.00000
4435.00,8.00392,25.259031,0.000293,25.178586,-0.6348,0.104,8.00392,0.00000
4436.00,8.00237,25.259132,0.000288,25.178636,-0.6349,0.104,8.00237,0.00000
4437.00,8.00052,25.259164,0.000293,25.178671,-0.6349,0.104,8.00052,0.00000
4438.00,8.00023,25.259197,0.000294,25.178700,-0.6349,0.104,8.00023,0.00000
4439.00,8.00041,25.259267,0.000290,25.178694,-0.6350,0.104,8.00041,0.00000
4440.00,7.99957,25.259318,0.000287,25.178711,-0.6351,0.104,7.99957,0.00000
4441.00,8.00095,25.259285,0.000285,25.178689,-0.6351,0.104,8.00095,0.00000
4442.00,8.00304,25.259266,0.000286,25.178617,-0.6352,0.105,8.00304,0.00000
4443.00,8.00469,25.259332,0.000289,25.178594,-0.6352,0.104,8.00469,0.00000
@25,1.0000,2.0, 4440.092 
4444.00,8.00544,25.259372,0.000290,25.178644,-0.6353,0.105,8.00544,0.00000
4445.00,8.00622,25.259397,0.000295,25.178695,-0.6353,0.104,8.00622,0.00000
4446.00,7.99824,25.259430,0.000300,25.178654,-0.6354,0.104,7.99824,0.00000
4447.00,7.97574,25.259431,0.000302,25.178602,-0.6354,0.104,7.97574,0.00000
4448.00,7.94749,25.259463,0.000299,25.178693,-0.6355,0.104,7.94749,0.00000
4449.00,7.92032,25.259389,0.000298,25.178561,-0.6355,0.105,7.92032,0.00000
4450.00,7.89853,25.259365,0.000297,25.178386,-0.6355,0.105,7.89853,0.00000
4451.00,7.88882,25.259467,0.000295,25.178391,-0.6355,0.105,7.88882,0.00000
4452.00,7.89324,25.259519,0.000294,25.178424,-0.6355,0.105,7.89324,0.00000
4453.00,7.90193,25.259482,0.000291,25.178372,-0.6354,0.105,7.90193,0.00000
4454.00,7.91314,25.259603,0.000297,25.178500,-0.6354,0.105,7.91314,0.00000
4455.00,7.92081,25.259673,0.000297,25.178604,-0.6354,0.105,7.92081,0.00000
4456.00,7.92723,25.259582,0.000297,25.178607,-0.6354,0.105,7.92723,0.00000
4457.00,7.93516,25.259619,0.000297,25.178577,-0.6354,0.105,7.93516,0.00000
4458.00,7.94423,25.259719,0.000301,25.178595,-0.6354,0.105,7.94423,0.00000
4459.00,7.95084,25.259738,0.000292,25.178482,-0.6354,0.105,7.95084,0.00000
4460.00,7.95617,25.259800,0.000288,25.178503,-0.6354,0.105,7.95617,0.00000
4461.00,7.96000,25.259822,0.000283,25.178398,-0.6354,0.106,7.96000,0.00000
4462.00,7.96214,25.259865,0.000277,25.178378,-0.6354,0.106,7.96214,0.00000
4463.00,7.96401,25.259864,0.000275,25.178268,-0.6353,0.106,7.96401,0.00000
4464.00,7.96762,25.259924,0.000281,25.178312,-0.6353,0.106,7.96762,0.00000
4465.00,7.97335,25.259910,0.000281,25.178256,-0.6353,0.106,7.97335,0.00000
4466.00,7.97591,25.259984,0.000284,25.178319,-0.6352,0.106,7.97591,0.00000
4467.00,7.97566,25.260017,0.000285,25.178405,-0.6352,0.106,7.97566,0.00000
4468.00,7.97683,25.260057,0.000284,25.178498,-0.6352,0.106,7.97683,0.00000
4469.00,7.97708,25.260071,0.000281,25.178524,-0.6351,0.106,7.97708,0.00000
4470.00,7.97737,25.260062,0.000282,25.178488,-0.6351,0.106,7.97737,0.00000
4471.00,7.97889,25.260057,0.000280,25.178523,-0.6351,0.107,7.97889,0.00000
4472.00,7.98170,25.260072,0.000280,25.178557,-0.6351,0.107,7.98170,0.00000
4473.00,7.98339,25.260108,0.000275,25.178554,-0.6351,0.107,7.98339,0.00000
4474.00,7.98436,25.260096,0.000280,25.178497,-0.6351,0.107,7.98436,0.00000
4475.00,7.98538,25.260200,0.000277,25.178572,-0.6351,0.107,7.98538,0.00000
4476.00,7.98807,25.260238,0.000279,25.178571,-0.6350,0.107,7.98807,0.00000
4477.00,7.98773,25.260227,0.000283,25.178516,-0.6350,0.107,7.98773,0.00000
4478.00,7.98144,25.260230,0.000289,25.178506,-0.6350,0.107,7.98144,0.00000
4479.00,7.97783,25.260292,0.000288,25.178554,-0.6350,0.107,7.97783,0.00000
4480.00,7.97450,25.260259,0.000290,25.178507,-0.6350,0.107,7.97450,0.00000
4481.00,7.97167,25.260299,0.000291,25.178529,-0.6349,0.107,7.97167,0.00000
4482.00,7.97498,25.260419,0.000291,25.178585,-0.6349,0.107,7.97498,0.00000
4483.00,7.98512,25.260453,0.000287,25.178623,-0.6349,0.107,7.98512,0.00000
4484.00,7.99347,25.260371,0.000284,25.178545,-0.6349,0.107,7.99347,0.00000
4485.00,7.99799,25.260409,0.000286,25.178517,-0.6349,0.107,7.99799,0.00000
4486.00,8.00189,25.260349,0.000287,25.178419,-0.6349,0.108,8.00189,0.00000
4487.00,8.00173,25.260334,0.000286,25.178424,-0.6349,0.108,8.00173,0.00000
4488.00,8.00056,25.260339,0.000292,25.178398,-0.6348,0.108,8.00056,0.00000
4489.00,7.99882,25.260469,0.000297,25.178491,-0.6348,0.107,7.99882,0.00000
4490.00,7.99865,25.260515,0.000297,25.178519,-0.6348,0.108,7.99865,0.00000
4491.00,7.99817,25.260593,0.000296,25.178544,-0.6347,0.108,7.99817,0.00000
4492.00,7.99919,25.260678,0.000292,25.178564,-0.6346,0.108,7.99919,0.00000
4493.00,8.00054,25.260649,0.000292,25.178542,-0.6346,0.108,8.00054,0.00000
4494.00,7.99808,25.260672,0.000289,25.178587,-0.6345,0.108,7.99808,0.00000
4495.00,7.99440,25.260671,0.000293,25.178632,-0.6345,0.108,7.99440,0.00000
4496.00,7.99038,25.260745,0.000294,25.178704,-0.6345,0.108,7.99038,0.00000
4497.00,7.98790,25.260716,0.000299,25.178635,-0.6344,0.108,7.98790,0.00000
4498.00,7.98743,25.260829,0.000299,25.178605,-0.6344,0.108,7.98743,0.00000
4499.00,7.98856,25.260821,0.000300,25.178497,-0.6343,0.108,7.98856,0.00000
4500.00,7.98911,25.260894,0.000297,25.178533,-0.6343,0.108,7.98911,0.00000
4501.00,7.99121,25.260879,0.000297,25.178448,-0.6342,0.108,7.99121,0.00000
4502.00,7.99469,25.260963,0.000294,25.178459,-0.6341,0.108,7.99469,0.00000
4503.00,7.99566,25.260972,0.000291,25.178513,-0.6341,0.108,7.99566,0.00000
4504.00,7.99737,25.261008,0.000290,25.178583,-0.6340,0.108,7.99737,0.00000
4505.00,8.00148,25.261011,0.000289,25.178478,-0.6339,0.109,8.00148,0.00000
4506.00,8.00456,25.261043,0.000290,25.178484,-0.6338,0.109,8.00456,0.00000
4507.00,8.00419,25.261043,0.000293,25.178485,-0.6338,0.109,8.00419,0.00000
4508.00,8.00236,25.261129,0.000298,25.178537,-0.6337,0.109,8.00236,0.00000
4509.00,8.00085,25.261219,0.000298,25.178560,-0.6336,0.109,8.00085,0.00000
4510.00,7.99987,25.261286,0.000302,25.178596,-0.6335,0.109,7.99987,0.00000
4511.00,7.99750,25.261329,0.000302,25.178607,-0.6334,0.109,7.99750,0.00000
4512.00,7.99672,25.261362,0.000301,25.178582,-0.6333,0.109,7.99672,0.00000
4513.00,7.99870,25.261314,0.000298,25.178506,-0.6333,0.109,7.99870,0.00000
4514.00,8.00036,25.261326,0.000296,25.178449,-0.6333,0.109,8.00036,0.00000
4515.00,8.00064,25.261423,0.000290,25.178529,-0.6333,0.109,8.00064,0.00000
4516.00,8.00152,25.261462,0.000289,25.178564,-0.6333,0.109,8.00152,0.00000
4517.00,7.99964,25.261472,0.000292,25.178575,-0.6333,0.109,7.99964,0.00000
4518.00,7.99797,25.261555,0.000289,25.178606,-0.6333,0.110,7.99797,0.00000
4519.00,7.99901,25.261583,0.000284,25.178602,-0.6333,0.110,7.99901,0.00000
4520.00,7.99916,25.261524,0.000286,25.178525,-0.6333,0.110,7.99916,0.00000
4521.00,7.99921,25.261525,0.000288,25.178490,-0.6333,0.110,7.99921,0.00000
4522.00,8.00043,25.261562,0.000284,25.178485,-0.6333,0.110,8.00043,0.00000
4523.00,7.99903,25.261676,0.000281,25.178534,-0.6333,0.110,7.99903,0.00000
4524.00,7.99509,25.261687,0.000289,25.178502,-0.6333,0.110,7.99509,0.00000
4525.00,7.99353,25.261731,0.000288,25.178481,-0.6334,0.110,7.99353,0.00000
4526.00,7.99256,25.261829,0.000288,25.178503,-0.6334,0.110,7.99256,0.00000
4527.00,7.99502,25.261718,0.000289,25.178401,-0.6334,0.110,7.99502,0.00000
4528.00,7.99721,25.261682,0.000292,25.178420,-0.6335,0.110,7.99721,0.00000
4529.00,7.99863,25.261748,0.000292,25.178489,-0.6335,0.110,7.99863,0.00000
4530.00,8.00069,25.261753,0.000294,25.178489,-0.6335,0.110,8.00069,0.00000
4531.00,8.00229,25.261786,0.000288,25.178487,-0.6335,0.110,8.00229,0.00000
4532.00,8.00145,25.261998,0.000290,25.178656,-0.6335,0.110,8.00145,0.00000
4533.00,8.00123,25.262073,0.000293,25.178675,-0.6335,0.111,8.00123,0.00000
4534.00,8.00197,25.262087,0.000289,25.178684,-0.6335,0.111,8.00197,0.00000
4535.00,8.00146,25.262123,0.000283,25.178708,-0.6335,0.111,8.00146,0.00000
4536.00,8.00018,25.262040,0.000280,25.178673,-0.6335,0.111,8.00018,0.00000
4537.00,8.00067,25.262004,0.000279,25.178622,-0.6335,0.111,8.00067,0.00000
4538.00,8.00161,25.261941,0.000279,25.178475,-0.6335,0.111,8.00161,0.00000
4539.00,8.00121,25.261909,0.000283,25.178360,-0.6334,0.111,8.00121,0.00000
4540.00,7.99915,25.261957,0.000289,25.178379,-0.6334,0.111,7.99915,0.00000
4541.00,7.99910,25.262114,0.000299,25.178449,-0.6334,0.111,7.99910,0.00000
4542.00,7.99818,25.262243,0.000300,25.178516,-0.6333,0.111,7.99818,0.00000
4543.00,7.99621,25.262335,0.000298,25.178581,-0.6333,0.111,7.99621,0.00000
4544.00,7.99528,25.262495,0.000296,25.178716,-0.6333,0.111,7.99528,0.00000
4545.00,7.99620,25.262537,0.000294,25.178675,-0.6333,0.111,7.99620,0.00000
4546.00,7.99610,25.262576,0.000290,25.178666,-0.6333,0.111,7.99610,0.00000
4547.00,7.99605,25.262530,0.000285,25.178642,-0.6332,0.112,7.99605,0.00000
4548.00,7.99674,25.262568,0.000285,25.178644,-0.6332,0.112,7.99674,0.00000
4549.00,7.99834,25.262482,0.000284,25.178551,-0.6332,0.112,7.99834,0.00000
4550.00,7.99767,25.262519,0.000283,25.178603,-0.6332,0.112,7.99767,0.00000
4551.00,7.99794,25.262504,0.000283,25.178591,-0.6331,0.112,7.99794,0.00000
4552.00,7.99714,25.262561,0.000288,25.178561,-0.6331,0.112,7.99714,0.00000
4553.00,7.99631,25.262523,0.000294,25.178528,-0.6331,0.112,7.99631,0.00000
4554.00,7.99425,25.262578,0.000295,25.178600,-0.6331,0.112,7.99425,0.00000
4555.00,7.99592,25.262624,0.000296,25.178665,-0.6330,0.112,7.99592,0.00000
4556.00,7.99708,25.262627,0.000299,25.178683,-0.6330,0.112,7.99708,0.00000
4557.00,7.99926,25.262607,0.000301,25.178691,-0.6331,0.112,7.99926,0.00000
4558.00,8.00139,25.262606,0.000298,25.178722,-0.6330,0.112,8.00139,0.00000
4559.00,8.00454,25.262647,0.000295,25.178761,-0.6330,0.112,8.00454,0.00000
4560.00,8.00542,25.262601,0.000297,25.178666,-0.6330,0.112,8.00542,0.00000
4561.00,8.00574,25.262620,0.000294,25.178619,-0.6330,0.112,8.00574,0.00000
4562.00,8.00329,25.262725,0.000292,25.178610,-0.6329,0.113,8.00329,0.00000
4563.00,8.00228,25.262841,0.000292,25.178613,-0.6329,0.113,8.00228,0.00000
4564.00,8.00018,25.262905,0.000296,25.178536,-0.6329,0.113,8.00018,0.00000
4565.00,7.99752,25.262980,0.000296,25.178539,-0.6328,0.113,7.99752,0.00000
4566.00,7.99524,25.263089,0.000299,25.178599,-0.6328,0.113,7.99524,0.00000
4567.00,7.99496,25.263112,0.000302,25.178663,-0.6328,0.113,7.99496,0.00000
4568.00,7.99591,25.263171,0.000303,25.178716,-0.6328,0.112,7.99591,0.00000
4569.00,7.99741,25.263163,0.000304,25.178747,-0.6328,0.112,7.99741,0.00000
4570.00,7.99848,25.263230,0.000302,25.178776,-0.6329,0.112,7.99848,0.00000
4571.00,7.99861,25.263229,0.000294,25.178718,-0.6329,0.113,7.99861,0.00000
4572.00,7.99841,25.263252,0.000286,25.178628,-0.6329,0.113,7.99841,0.00000
4573.00,7.99582,25.263216,0.000282,25.178575,-0.6330,0.114,7.99582,0.00000
4574.00,7.99486,25.263244,0.000277,25.178529,-0.6330,0.114,7.99486,0.00000
4575.00,7.99620,25.263254,0.000279,25.178506,-0.6330,0.114,7.99620,0.00000
4576.00,7.99853,25.263284,0.000287,25.178483,-0.6330,0.114,7.99853,0.00000
4577.00,7.99855,25.263285,0.000293,25.178517,-0.6331,0.114,7.99855,0.00000
4578.00,7.99909,25.263364,0.000297,25.178577,-0.6331,0.113,7.99909,0.00000
4579.00,7.99829,25.263345,0.000300,25.178606,-0.6331,0.113,7.99829,0.00000
4580.00,7.99548,25.263296,0.000297,25.178613,-0.6331,0.113,7.99548,0.00000
4581.00,7.99116,25.263339,0.000298,25.178681,-0.6332,0.113,7.99116,0.00000
4582.00,7.99116,25.263376,0.000299,25.178665,-0.6332,0.113,7.99116,0.00000
4583.00,7.99286,25.263323,0.000297,25.178609,-0.6333,0.114,7.99286,0.00000
4584.00,7.99509,25.263354,0.000298,25.178529,-0.6333,0.114,7.99509,0.00000
4585.00,7.99757,25.263402,0.000298,25.178513,-0.6334,0.114,7.99757,0.00000
4586.00,8.00146,25.263385,0.000295,25.178489,-0.6334,0.114,8.00146,0.00000
4587.00,8.00288,25.263449,0.000292,25.178510,-0.6335,0.114,8.00288,0.00000
4588.00,8.00153,25.263518,0.000292,25.178518,-0.6335,0.114,8.00153,0.00000
4589.00,8.00015,25.263619,0.000291,25.178617,-0.6335,0.114,8.00015,0.00000
4590.00,8.00024,25.263636,0.000293,25.178626,-0.6335,0.114,8.00024,0.00000
4591.00,8.00054,25.263612,0.000292,25.178568,-0.6335,0.114,8.00054,0.00000
4592.00,8.00088,25.263545,0.000293,25.178523,-0.6335,0.114,8.00088,0.00000
4593.00,8.00234,25.263551,0.000288,25.178495,-0.6335,0.114,8.00234,0.00000
4594.00,8.00408,25.263595,0.000289,25.178471,-0.6335,0.114,8.00408,0.00000
4595.00,8.00414,25.263629,0.000287,25.178461,-0.6334,0.115,8.00414,0.00000
4596.00,8.00382,25.263670,0.000285,25.178520,-0.6334,0.115,8.00382,0.00000
4597.00,8.00302,25.263718,0.000280,25.178562,-0.6334,0.115,8.00302,0.00000
4598.00,8.00142,25.263738,0.000284,25.178539,-0.6333,0.115,8.00142,0.00000
4599.00,7.99829,25.263737,0.000282,25.178531,-0.6333,0.115,7.99829,0.00000
4600.00,7.99675,25.263833,0.000284,25.178537,-0.6332,0.115,7.99675,0.00000
4601.00,7.99566,25.263925,0.000287,25.178555,-0.6332,0.115,7.99566,0.00000
4602.00,7.99412,25.263983,0.000293,25.178551,-0.6331,0.115,7.99412,0.00000
4603.00,7.99468,25.264092,0.000292,25.178688,-0.6331,0.115,7.99468,0.00000
4604.00,7.99551,25.264163,0.000293,25.178776,-0.6331,0.115,7.99551,0.00000
4605.00,7.99551,25.264167,0.000291,25.178794,-0.6331,0.115,7.99551,0.00000
4606.00,7.99547,25.264154,0.000291,25.178809,-0.6331,0.115,7.99547,0.00000
4607.00,7.99631,25.264261,0.000285,25.178936,-0.6330,0.115,7.99631,0.00000
4608.00,7.99447,25.264207,0.000285,25.178831,-0.6330,0.115,7.99447,0.00000
4609.00,7.99508,25.264178,0.000285,25.178715,-0.6330,0.115,7.99508,0.00000
4610.00,7.99703,25.264131,0.000283,25.178603,-0.6330,0.115,7.99703,0.00000
4611.00,7.99758,25.264200,0.000277,25.178559,-0.6331,0.116,7.99758,0.00000
4612.00,7.99843,25.264160,0.000273,25.178422,-0.6331,0.116,7.99843,0.00000
4613.00,8.00049,25.264207,0.000270,25.178361,-0.6331,0.116,8.00049,0.00000
4614.00,8.00003,25.264196,0.000271,25.178283,-0.6331,0.117,8.00003,0.00000
4615.00,7.99790,25.264271,0.000273,25.178347,-0.6331,0.117,7.99790,0.00000
4616.00,7.99774,25.264327,0.000275,25.178372,-0.6331,0.117,7.99774,0.00000
4617.00,7.99919,25.264338,0.000283,25.178361,-0.6331,0.116,7.99919,0.00000
4618.00,7.99974,25.264278,0.000287,25.178345,-0.6331,0.116,7.99974,0.00000
4619.00,8.00198,25.264279,0.000286,25.178412,-0.6332,0.116,8.00198,0.00000
4620.00,8.00500,25.264279,0.000284,25.178443,-0.6332,0.116,8.00500,0.00000
4621.00,8.00404,25.264294,0.000283,25.178501,-0.6332,0.117,8.00404,0.00000
4622.00,8.00112,25.264341,0.000283,25.178536,-0.6332,0.117,8.00112,0.00000
4623.00,8.00019,25.264451,0.000282,25.178593,-0.6332,0.117,8.00019,0.00000
@26,1.0000,2.0, 4620.05100000001 
4624.00,7.99976,25.264553,0.000281,25.178611,-0.6332,0.117,7.99976,0.00000
4625.00,7.99877,25.264617,0.000286,25.178547,-0.6332,0.117,7.99877,0.00000
4626.00,7.99287,25.264636,0.000287,25.178427,-0.6332,0.117,7.99287,0.00000
4627.00,7.97593,25.264717,0.000285,25.178423,-0.6333,0.117,7.97593,0.00000
4628.00,7.95244,25.264760,0.000287,25.178455,-0.6333,0.117,7.95244,0.00000
4629.00,7.92913,25.264813,0.000292,25.178519,-0.6333,0.117,7.92913,0.00000
4630.00,7.90781,25.264897,0.000290,25.178631,-0.6333,0.117,7.90781,0.00000
4631.00,7.89723,25.265019,0.000296,25.178819,-0.6333,0.117,7.89723,0.00000
4632.00,7.89938,25.264976,0.000300,25.178802,-0.6333,0.117,7.89938,0.00000
4633.00,7.90934,25.265048,0.000299,25.178839,-0.6333,0.117,7.90934,0.00000
4634.00,7.91877,25.265054,0.000293,25.178790,-0.6334,0.117,7.91877,0.00000
4635.00,7.92821,25.265069,0.000297,25.178778,-0.6334,0.117,7.92821,0.00000
4636.00,7.93521,25.265035,0.000295,25.178682,-0.6334,0.117,7.93521,0.00000
4637.00,7.94144,25.265140,0.000292,25.178705,-0.6334,0.117,7.94144,0.00000
4638.00,7.94786,25.265202,0.000292,25.178675,-0.6334,0.118,7.94786,0.00000
4639.00,7.95286,25.265239,0.000296,25.178693,-0.6333,0.118,7.95286,0.00000
4640.00,7.95650,25.265293,0.000298,25.178726,-0.6333,0.118,7.95650,0.00000
4641.00,7.96006,25.265334,0.000299,25.178701,-0.6333,0.118,7.96006,0.00000
4642.00,7.96379,25.265302,0.000298,25.178655,-0.6332,0.118,7.96379,0.00000
4643.00,7.96462,25.265285,0.000300,25.178658,-0.6332,0.118,7.96462,0.00000
4644.00,7.96733,25.265305,0.000299,25.178653,-0.6332,0.118,7.96733,0.00000
4645.00,7.96899,25.265304,0.000298,25.178626,-0.6331,0.118,7.96899,0.00000
4646.00,7.97238,25.265235,0.000295,25.178569,-0.6331,0.118,7.97238,0.00000
4647.00,7.97504,25.265210,0.000296,25.178552,-0.6330,0.118,7.97504,0.00000
4648.00,7.97730,25.265229,0.000290,25.178542,-0.6330,0.118,7.97730,0.00000
4649.00,7.97837,25.265260,0.000290,25.178485,-0.6329,0.118,7.97837,0.00000
4650.00,7.97971,25.265297,0.000288,25.178446,-0.6328,0.118,7.97971,0.00000
4651.00,7.97918,25.265396,0.000285,25.178514,-0.6328,0.119,7.97918,0.00000
4652.00,7.97861,25.265471,0.000287,25.178559,-0.6327,0.119,7.97861,0.00000
4653.00,7.98030,25.265512,0.000291,25.178566,-0.6327,0.119,7.98030,0.00000
4654.00,7.98194,25.265574,0.000291,25.178624,-0.6326,0.119,7.98194,0.00000
4655.00,7.98356,25.265602,0.000292,25.178638,-0.6325,0.119,7.98356,0.00000
4656.00,7.98522,25.265640,0.000292,25.178643,-0.6325,0.119,7.98522,0.00000
4657.00,7.98589,25.265691,0.000286,25.178605,-0.6324,0.119,7.98589,0.00000
4658.00,7.98427,25.265755,0.000292,25.178609,-0.6324,0.119,7.98427,0.00000
4659.00,7.98224,25.265735,0.000291,25.178621,-0.6324,0.119,7.98224,0.00000
4660.00,7.98256,25.265721,0.000292,25.178643,-0.6324,0.119,7.98256,0.00000
4661.00,7.98392,25.265698,0.000296,25.178639,-0.6324,0.119,7.98392,0.00000
4662.00,7.98805,25.265662,0.000307,25.178607,-0.6323,0.119,7.98805,0.00000
4663.00,7.99311,25.265621,0.000303,25.178620,-0.6323,0.119,7.99311,0.00000
4664.00,7.99717,25.265665,0.000308,25.178623,-0.6323,0.119,7.99717,0.00000
4665.00,7.99892,25.265738,0.000310,25.178616,-0.6322,0.119,7.99892,0.00000
4666.00,7.99846,25.265809,0.000308,25.178567,-0.6322,0.119,7.99846,0.00000
4667.00,7.99615,25.265866,0.000304,25.178589,-0.6321,0.120,7.99615,0.00000
4668.00,7.99393,25.265906,0.000308,25.178536,-0.6321,0.119,7.99393,0.00000
4669.00,7.99192,25.265934,0.000302,25.178524,-0.6321,0.120,7.99192,0.00000
4670.00,7.98979,25.265953,0.000302,25.178543,-0.6320,0.120,7.98979,0.00000
4671.00,7.98923,25.265984,0.000304,25.178569,-0.6320,0.120,7.98923,0.00000
4672.00,7.99088,25.266096,0.000304,25.178643,-0.6320,0.120,7.99088,0.00000
4673.00,7.99158,25.266163,0.000299,25.178626,-0.6320,0.120,7.99158,0.00000
4674.00,7.99308,25.266205,0.000298,25.178638,-0.6320,0.120,7.99308,0.00000
4675.00,7.99504,25.266223,0.000299,25.178623,-0.6320,0.120,7.99504,0.00000
4676.00,7.99555,25.266226,0.000298,25.178636,-0.6320,0.120,7.99555,0.00000
4677.00,7.99288,25.266217,0.000294,25.178634,-0.6320,0.120,7.99288,0.00000
4678.00,7.99155,25.266173,0.000298,25.178674,-0.6320,0.120,7.99155,0.00000
4679.00,7.99076,25.266191,0.000298,25.178702,-0.6320,0.120,7.99076,0.00000
4680.00,7.99093,25.266222,0.000297,25.178693,-0.6320,0.120,7.99093,0.00000
4681.00,7.99247,25.266274,0.000295,25.178697,-0.6321,0.120,7.99247,0.00000
4682.00,7.99513,25.266325,0.000297,25.178683,-0.6321,0.121,7.99513,0.00000
4683.00,7.99544,25.266464,0.000293,25.178697,-0.6321,0.121,7.99544,0.00000
4684.00,7.99443,25.266515,0.000294,25.178691,-0.6322,0.121,7.99443,0.00000
4685.00,7.99471,25.266519,0.000296,25.178630,-0.6322,0.121,7.99471,0.00000
4686.00,7.99462,25.266507,0.000300,25.178591,-0.6322,0.121,7.99462,0.00000
4687.00,7.99287,25.266520,0.000300,25.178621,-0.6323,0.121,7.99287,0.00000
4688.00,7.99251,25.266500,0.000303,25.178594,-0.6323,0.121,7.99251,0.00000
4689.00,7.99132,25.266512,0.000301,25.178511,-0.6323,0.121,7.99132,0.00000
4690.00,7.99026,25.266650,0.000297,25.178669,-0.6323,0.121,7.99026,0.00000
4691.00,7.98930,25.266700,0.000294,25.178753,-0.6324,0.121,7.98930,0.00000
4692.00,7.98999,25.266752,0.000297,25.178740,-0.6324,0.121,7.98999,0.00000
4693.00,7.99289,25.266781,0.000294,25.178798,-0.6324,0.121,7.99289,0.00000
4694.00,7.99706,25.266819,0.000298,25.178890,-0.6324,0.121,7.99706,0.00000
4695.00,8.00005,25.266759,0.000299,25.178800,-0.6325,0.121,8.00005,0.00000
4696.00,7.99972,25.266877,0.000296,25.178878,-0.6325,0.121,7.99972,0.00000
4697.00,7.99483,25.266865,0.000296,25.178888,-0.6325,0.121,7.99483,0.00000
4698.00,7.99040,25.266846,0.000303,25.178829,-0.6325,0.121,7.99040,0.00000
4699.00,7.98794,25.266911,0.000304,25.178851,-0.6325,0.121,7.98794,0.00000
4700.00,7.98626,25.266931,0.000300,25.178834,-0.6325,0.122,7.98626,0.00000
4701.00,7.98749,25.266862,0.000306,25.178694,-0.6325,0.122,7.98749,0.00000
4702.00,7.99399,25.266882,0.000302,25.178686,-0.6325,0.122,7.99399,0.00000
4703.00,7.99979,25.266968,0.000302,25.178716,-0.6325,0.122,7.99979,0.00000
4704.00,8.00278,25.266939,0.000301,25.178680,-0.6325,0.122,8.00278,0.00000
4705.00,8.00206,25.266962,0.000305,25.178687,-0.6325,0.122,8.00206,0.00000
4706.00,8.00018,25.267029,0.000301,25.178715,-0.6325,0.122,8.00018,0.00000
4707.00,7.99721,25.267029,0.000302,25.178705,-0.6325,0.122,7.99721,0.00000
4708.00,7.99460,25.267005,0.000300,25.178662,-0.6326,0.122,7.99460,0.00000
4709.00,7.99306,25.267033,0.000296,25.178654,-0.6326,0.123,7.99306,0.00000
4710.00,7.99364,25.267106,0.000296,25.178687,-0.6326,0.123,7.99364,0.00000
4711.00,7.99592,25.267114,0.000298,25.178646,-0.6326,0.123,7.99592,0.00000
4712.00,8.00055,25.267181,0.000296,25.178609,-0.6326,0.123,8.00055,0.00000
4713.00,8.00247,25.267200,0.000294,25.178601,-0.6326,0.123,8.00247,0.00000
4714.00,8.00212,25.267256,0.000292,25.178603,-0.6326,0.123,8.00212,0.00000
4715.00,8.00278,25.267283,0.000292,25.178627,-0.6326,0.123,8.00278,0.00000
4716.00,8.00195,25.267311,0.000293,25.178684,-0.6326,0.123,8.00195,0.00000
4717.00,7.99840,25.267283,0.000293,25.178655,-0.6326,0.123,7.99840,0.00000
4718.00,7.99576,25.267388,0.000296,25.178771,-0.6326,0.123,7.99576,0.00000
4719.00,7.99706,25.267389,0.000302,25.178788,-0.6326,0.123,7.99706,0.00000
4720.00,7.99599,25.267382,0.000305,25.178772,-0.6326,0.123,7.99599,0.00000
4721.00,7.99422,25.267431,0.000304,25.178752,-0.6327,0.123,7.99422,0.00000
4722.00,7.99418,25.267473,0.000308,25.178777,-0.6327,0.123,7.99418,0.00000
4723.00,7.99572,25.267422,0.000304,25.178700,-0.6328,0.123,7.99572,0.00000
4724.00,7.99474,25.267464,0.000305,25.178686,-0.6328,0.123,7.99474,0.00000
4725.00,7.99499,25.267488,0.000301,25.178636,-0.6328,0.123,7.99499,0.00000
4726.00,7.99655,25.267507,0.000304,25.178667,-0.6329,0.123,7.99655,0.00000
4727.00,7.99557,25.267589,0.000301,25.178733,-0.6329,0.123,7.99557,0.00000
4728.00,7.99282,25.267691,0.000301,25.178743,-0.6329,0.123,7.99282,0.00000
4729.00,7.99281,25.267730,0.000298,25.178716,-0.6330,0.123,7.99281,0.00000
4730.00,7.99352,25.267768,0.000295,25.178731,-0.6330,0.123,7.99352,0.00000
4731.00,7.99412,25.267774,0.000290,25.178641,-0.6330,0.124,7.99412,0.00000
4732.00,7.99621,25.267736,0.000294,25.178570,-0.6330,0.124,7.99621,0.00000
4733.00,7.99798,25.267711,0.000299,25.178539,-0.6330,0.124,7.99798,0.00000
4734.00,7.99828,25.267732,0.000299,25.178537,-0.6331,0.124,7.99828,0.00000
4735.00,7.99849,25.267725,0.000300,25.178507,-0.6331,0.124,7.99849,0.00000
4736.00,7.99861,25.267696,0.000300,25.178538,-0.6331,0.124,7.99861,0.00000
4737.00,7.99850,25.267691,0.000295,25.178522,-0.6332,0.124,7.99850,0.00000
4738.00,7.99950,25.267723,0.000285,25.178564,-0.6332,0.124,7.99950,0.00000
4739.00,8.00106,25.267688,0.000283,25.178535,-0.6332,0.125,8.00106,0.00000
4740.00,8.00015,25.267750,0.000284,25.178527,-0.6332,0.125,8.00015,0.00000
4741.00,7.99892,25.267875,0.000290,25.178544,-0.6332,0.125,7.99892,0.00000
4742.00,7.99736,25.268005,0.000291,25.178613,-0.6332,0.125,7.99736,0.00000
4743.00,7.99554,25.268056,0.000290,25.178623,-0.6332,0.125,7.99554,0.00000
4744.00,7.99343,25.268173,0.000292,25.178682,-0.6332,0.125,7.99343,0.00000
4745.00,7.99345,25.268150,0.000297,25.178635,-0.6332,0.125,7.99345,0.00000
4746.00,7.99462,25.268143,0.000296,25.178673,-0.6332,0.125,7.99462,0.00000
4747.00,7.99799,25.268148,0.000300,25.178622,-0.6332,0.124,7.99799,0.00000
4748.00,7.99993,25.268166,0.000297,25.178592,-0.6333,0.124,7.99993,0.00000
4749.00,8.00006,25.268132,0.000295,25.178519,-0.6333,0.125,8.00006,0.00000
4750.00,7.99925,25.268178,0.000286,25.178577,-0.6333,0.125,7.99925,0.00000
4751.00,7.99975,25.268181,0.000281,25.178528,-0.6333,0.125,7.99975,0.00000
4752.00,7.99845,25.268178,0.000277,25.178506,-0.6334,0.125,7.99845,0.00000
4753.00,7.99692,25.268163,0.000284,25.178441,-0.6334,0.125,7.99692,0.00000
4754.00,7.99658,25.268193,0.000283,25.178472,-0.6334,0.125,7.99658,0.00000
4755.00,7.99678,25.268238,0.000290,25.178508,-0.6335,0.125,7.99678,0.00000
4756.00,7.99685,25.268280,0.000291,25.178487,-0.6335,0.125,7.99685,0.00000
4757.00,7.99588,25.268287,0.000291,25.178466,-0.6335,0.125,7.99588,0.00000
4758.00,7.99773,25.268315,0.000288,25.178477,-0.6335,0.126,7.99773,0.00000
4759.00,7.99963,25.268353,0.000292,25.178494,-0.6335,0.125,7.99963,0.00000
4760.00,7.99928,25.268390,0.000288,25.178494,-0.6335,0.126,7.99928,0.00000
4761.00,7.99740,25.268392,0.000289,25.178487,-0.6335,0.126,7.99740,0.00000
4762.00,7.99729,25.268470,0.000298,25.178557,-0.6335,0.125,7.99729,0.00000
4763.00,7.99441,25.268535,0.000301,25.178626,-0.6335,0.125,7.99441,0.00000
4764.00,7.99250,25.268516,0.000297,25.178597,-0.6335,0.126,7.99250,0.00000
4765.00,7.99375,25.268557,0.000299,25.178560,-0.6335,0.126,7.99375,0.00000
4766.00,7.99433,25.268572,0.000295,25.178571,-0.6335,0.126,7.99433,0.00000
4767.00,7.99538,25.268533,0.000287,25.178524,-0.6335,0.126,7.99538,0.00000
4768.00,7.99712,25.268553,0.000286,25.178504,-0.6335,0.126,7.99712,0.00000
4769.00,7.99841,25.268641,0.000283,25.178530,-0.6335,0.126,7.99841,0.00000
4770.00,7.99823,25.268639,0.000282,25.178548,-0.6335,0.126,7.99823,0.00000
4771.00,7.99828,25.268699,0.000286,25.178620,-0.6335,0.126,7.99828,0.00000
4772.00,7.99642,25.268745,0.000283,25.178601,-0.6335,0.126,7.99642,0.00000
4773.00,7.99496,25.268706,0.000281,25.178562,-0.6336,0.126,7.99496,0.00000
4774.00,7.99417,25.268674,0.000280,25.178502,-0.6336,0.127,7.99417,0.00000
4775.00,7.99342,25.268730,0.000275,25.178481,-0.6336,0.127,7.99342,0.00000
4776.00,7.99416,25.268753,0.000275,25.178454,-0.6337,0.127,7.99416,0.00000
4777.00,7.99469,25.268877,0.000278,25.178591,-0.6337,0.127,7.99469,0.00000
4778.00,7.99603,25.268944,0.000279,25.178606,-0.6337,0.127,7.99603,0.00000
4779.00,7.99461,25.268994,0.000288,25.178614,-0.6337,0.127,7.99461,0.00000
4780.00,7.99471,25.269045,0.000293,25.178625,-0.6338,0.127,7.99471,0.00000
4781.00,7.99238,25.269005,0.000292,25.178519,-0.6338,0.127,7.99238,0.00000
4782.00,7.99098,25.268965,0.000293,25.178448,-0.6339,0.127,7.99098,0.00000
4783.00,7.99021,25.268992,0.000292,25.178489,-0.6339,0.127,7.99021,0.00000
4784.00,7.99107,25.269000,0.000291,25.178497,-0.6340,0.127,7.99107,0.00000
4785.00,7.99242,25.268966,0.000292,25.178510,-0.6340,0.127,7.99242,0.00000
4786.00,7.99655,25.269039,0.000291,25.178585,-0.6340,0.127,7.99655,0.00000
4787.00,8.00006,25.269038,0.000288,25.178590,-0.6341,0.127,8.00006,0.00000
4788.00,8.00144,25.269025,0.000291,25.178544,-0.6341,0.127,8.00144,0.00000
4789.00,8.00072,25.269077,0.000291,25.178597,-0.6342,0.127,8.00072,0.00000
4790.00,7.99957,25.269108,0.000292,25.178628,-0.6342,0.127,7.99957,0.00000
4791.00,7.99592,25.269188,0.000296,25.178706,-0.6342,0.128,7.99592,0.00000
4792.00,7.99351,25.269235,0.000295,25.178677,-0.6342,0.128,7.99351,0.00000
4793.00,7.99079,25.269328,0.000297,25.178693,-0.6343,0.128,7.99079,0.00000
4794.00,7.99170,25.269407,0.000298,25.178717,-0.6343,0.128,7.99170,0.00000
4795.00,7.99169,25.269421,0.000295,25.178653,-0.6343,0.128,7.99169,0.00000
4796.00,7.99341,25.269388,0.000298,25.178531,-0.6343,0.128,7.99341,0.00000
4797.00,7.99452,25.269455,0.000301,25.178559,-0.6343,0.128,7.99452,0.00000
4798.00,7.99453,25.269468,0.000302,25.178505,-0.6344,0.128,7.99453,0.00000
4799.00,7.99486,25.269440,0.000299,25.178467,-0.6344,0.128,7.99486,0.00000
4800.00,7.99553,25.269492,0.000300,25.178499,-0.6343,0.128,7.99553,0.00000
4801.00,7.99523,25.269585,0.000293,25.178582,-0.6343,0.128,7.99523,0.00000
4802.00,7.99463,25.269605,0.000291,25.178562,-0.6343,0.128,7.99463,0.00000
4803.00,7.99713,25.269654,0.000289,25.178608,-0.6343,0.128,7.99713,0.00000
@27,1.0000,2.0, 4800.033 
4804.00,7.99761,25.269708,0.000291,25.178579,-0.6342,0.128,7.99761,0.00000
4805.00,7.99875,25.269725,0.000292,25.178507,-0.6342,0.129,7.99875,0.00000
4806.00,7.99433,25.269747,0.000294,25.178529,-0.6342,0.129,7.99433,0.00000
4807.00,7.98084,25.269764,0.000292,25.178522,-0.6342,0.129,7.98084,0.00000
4808.00,7.95997,25.269840,0.000288,25.178529,-0.6342,0.129,7.95997,0.00000
4809.00,7.93976,25.269907,0.000288,25.178569,-0.6341,0.129,7.93976,0.00000
4810.00,7.91800,25.269955,0.000290,25.178640,-0.6341,0.129,7.91800,0.00000
4811.00,7.90468,25.269989,0.000289,25.178613,-0.6341,0.129,7.90468,0.00000
4812.00,7.90496,25.270035,0.000297,25.178653,-0.6341,0.129,7.90496,0.00000
4813.00,7.91219,25.270091,0.000300,25.178716,-0.6341,0.129,7.91219,0.00000
4814.00,7.91949,25.270076,0.000305,25.178750,-0.6340,0.129,7.91949,0.00000
4815.00,7.92872,25.270087,0.000303,25.178706,-0.6340,0.129,7.92872,0.00000
4816.00,7.93803,25.270154,0.000304,25.178707,-0.6340,0.129,7.93803,0.00000
4817.00,7.94367,25.270219,0.000297,25.178755,-0.6340,0.129,7.94367,0.00000
4818.00,7.94988,25.270160,0.000291,25.178730,-0.6340,0.129,7.94988,0.00000
4819.00,7.95566,25.270248,0.000284,25.178709,-0.6339,0.130,7.95566,0.00000
4820.00,7.96022,25.270350,0.000285,25.178773,-0.6339,0.130,7.96022,0.00000
4821.00,7.96232,25.270322,0.000287,25.178683,-0.6339,0.130,7.96232,0.00000
4822.00,7.96518,25.270298,0.000293,25.178601,-0.6339,0.130,7.96518,0.00000
4823.00,7.96610,25.270302,0.000297,25.178510,-0.6339,0.130,7.96610,0.00000
4824.00,7.96796,25.270258,0.000297,25.178453,-0.6339,0.130,7.96796,0.00000
4825.00,7.97006,25.270304,0.000297,25.178443,-0.6339,0.130,7.97006,0.00000
4826.00,7.97275,25.270388,0.000297,25.178540,-0.6339,0.130,7.97275,0.00000
4827.00,7.97680,25.270441,0.000296,25.178537,-0.6339,0.130,7.97680,0.00000
4828.00,7.98034,25.270464,0.000296,25.178483,-0.6338,0.130,7.98034,0.00000
4829.00,7.98347,25.270575,0.000296,25.178545,-0.6338,0.130,7.98347,0.00000
4830.00,7.98551,25.270512,0.000296,25.178504,-0.6338,0.130,7.98551,0.00000
4831.00,7.98622,25.270503,0.000292,25.178448,-0.6338,0.130,7.98622,0.00000
4832.00,7.98379,25.270540,0.000284,25.178457,-0.6338,0.130,7.98379,0.00000
4833.00,7.98350,25.270610,0.000283,25.178550,-0.6337,0.131,7.98350,0.00000
4834.00,7.98343,25.270606,0.000284,25.178509,-0.6337,0.131,7.98343,0.00000
4835.00,7.98364,25.270743,0.000283,25.178638,-0.6337,0.131,7.98364,0.00000
4836.00,7.98318,25.270838,0.000284,25.178731,-0.6337,0.131,7.98318,0.00000
4837.00,7.98429,25.270855,0.000292,25.178742,-0.6338,0.131,7.98429,0.00000
4838.00,7.98525,25.270945,0.000294,25.178810,-0.6338,0.131,7.98525,0.00000
4839.00,7.98647,25.270984,0.000294,25.178843,-0.6339,0.131,7.98647,0.00000
4840.00,7.98578,25.270924,0.000294,25.178742,-0.6339,0.131,7.98578,0.00000
4841.00,7.98460,25.270919,0.000292,25.178669,-0.6340,0.131,7.98460,0.00000
4842.00,7.98521,25.270986,0.000287,25.178713,-0.6340,0.131,7.98521,0.00000
4843.00,7.98601,25.270980,0.000284,25.178674,-0.6341,0.131,7.98601,0.00000
4844.00,7.98576,25.271076,0.000282,25.178734,-0.6341,0.132,7.98576,0.00000
4845.00,7.98709,25.271151,0.000284,25.178767,-0.6341,0.132,7.98709,0.00000
4846.00,7.98956,25.271150,0.000282,25.178766,-0.6342,0.132,7.98956,0.00000
4847.00,7.99045,25.271210,0.000280,25.178783,-0.6342,0.132,7.99045,0.00000
4848.00,7.99021,25.271232,0.000282,25.178777,-0.6342,0.132,7.99021,0.00000
4849.00,7.98964,25.271174,0.000288,25.178718,-0.6343,0.132,7.98964,0.00000
4850.00,7.98766,25.271205,0.000286,25.178682,-0.6343,0.132,7.98766,0.00000
4851.00,7.98565,25.271246,0.000289,25.178738,-0.6343,0.132,7.98565,0.00000
4852.00,7.98154,25.271190,0.000292,25.178643,-0.6343,0.132,7.98154,0.00000
4853.00,7.98034,25.271193,0.000294,25.178631,-0.6343,0.132,7.98034,0.00000
4854.00,7.98015,25.271212,0.000296,25.178576,-0.6343,0.132,7.98015,0.00000
4855.00,7.98261,25.271276,0.000297,25.178623,-0.6343,0.132,7.98261,0.00000
4856.00,7.98314,25.271242,0.000300,25.178584,-0.6343,0.132,7.98314,0.00000
4857.00,7.98647,25.271302,0.000300,25.178610,-0.6343,0.132,7.98647,0.00000
4858.00,7.98828,25.271322,0.000302,25.178631,-0.6343,0.132,7.98828,0.00000
4859.00,7.99075,25.271381,0.000302,25.178720,-0.6343,0.132,7.99075,0.00000
4860.00,7.99423,25.271347,0.000305,25.178729,-0.6343,0.132,7.99423,0.00000
4861.00,7.99804,25.271418,0.000309,25.178720,-0.6343,0.132,7.99804,0.00000
4862.00,8.00034,25.271413,0.000311,25.178707,-0.6343,0.132,8.00034,0.00000
4863.00,8.00126,25.271463,0.000308,25.178705,-0.6343,0.132,8.00126,0.00000
4864.00,7.99829,25.271465,0.000310,25.178643,-0.6343,0.132,7.99829,0.00000
4865.00,7.99299,25.271524,0.000308,25.178617,-0.6342,0.132,7.99299,0.00000
4866.00,7.99077,25.271554,0.000302,25.178604,-0.6342,0.133,7.99077,0.00000
4867.00,7.99007,25.271632,0.000305,25.178624,-0.6342,0.133,7.99007,0.00000
4868.00,7.98950,25.271700,0.000311,25.178639,-0.6341,0.133,7.98950,0.00000
4869.00,7.99137,25.271745,0.000308,25.178693,-0.6341,0.133,7.99137,0.00000
4870.00,7.99253,25.271753,0.000308,25.178700,-0.6341,0.133,7.99253,0.00000
4871.00,7.99369,25.271801,0.000311,25.178689,-0.6341,0.133,7.99369,0.00000
4872.00,7.99561,25.271786,0.000314,25.178634,-0.6341,0.133,7.99561,0.00000
4873.00,7.99626,25.271864,0.000309,25.178667,-0.6341,0.133,7.99626,0.00000
4874.00,7.99649,25.271957,0.000310,25.178689,-0.6341,0.133,7.99649,0.00000
4875.00,7.99888,25.272000,0.000311,25.178646,-0.6341,0.133,7.99888,0.00000
4876.00,7.99939,25.272047,0.000311,25.178692,-0.6341,0.133,7.99939,0.00000
4877.00,7.99611,25.272136,0.000312,25.178780,-0.6341,0.133,7.99611,0.00000
4878.00,7.99337,25.272080,0.000309,25.178707,-0.6342,0.133,7.99337,0.00000
4879.00,7.99356,25.272077,0.000306,25.178674,-0.6342,0.133,7.99356,0.00000
4880.00,7.99367,25.272132,0.000304,25.178693,-0.6342,0.133,7.99367,0.00000
4881.00,7.99286,25.272094,0.000305,25.178630,-0.6342,0.134,7.99286,0.00000
4882.00,7.99291,25.272123,0.000299,25.178651,-0.6343,0.134,7.99291,0.00000
4883.00,7.99480,25.272173,0.000301,25.178691,-0.6343,0.134,7.99480,0.00000
4884.00,7.99456,25.272215,0.000296,25.178671,-0.6344,0.134,7.99456,0.00000
4885.00,7.99440,25.272238,0.000290,25.178692,-0.6344,0.134,7.99440,0.00000
4886.00,7.99397,25.272331,0.000294,25.178790,-0.6344,0.134,7.99397,0.00000
4887.00,7.99440,25.272298,0.000295,25.178772,-0.6345,0.134,7.99440,0.00000
4888.00,7.99522,25.272309,0.000298,25.178743,-0.6345,0.134,7.99522,0.00000
4889.00,7.99231,25.272244,0.000298,25.178661,-0.6345,0.134,7.99231,0.00000
4890.00,7.98908,25.272179,0.000298,25.178583,-0.6345,0.134,7.98908,0.00000
4891.00,7.98916,25.272185,0.000288,25.178521,-0.6345,0.135,7.98916,0.00000
4892.00,7.99061,25.272304,0.000285,25.178555,-0.6345,0.135,7.99061,0.00000
4893.00,7.99069,25.272327,0.000287,25.178536,-0.6345,0.135,7.99069,0.00000
4894.00,7.99281,25.272411,0.000288,25.178569,-0.6345,0.135,7.99281,0.00000
4895.00,7.99464,25.272534,0.000291,25.178605,-0.6345,0.135,7.99464,0.00000
4896.00,7.99536,25.272608,0.000294,25.178618,-0.6345,0.135,7.99536,0.00000
4897.00,7.99460,25.272483,0.000295,25.178485,-0.6345,0.135,7.99460,0.00000
4898.00,7.99457,25.272502,0.000293,25.178517,-0.6345,0.135,7.99457,0.00000
4899.00,7.99488,25.272494,0.000297,25.178513,-0.6345,0.135,7.99488,0.00000
4900.00,7.99350,25.272489,0.000306,25.178530,-0.6344,0.135,7.99350,0.00000
4901.00,7.99157,25.272460,0.000305,25.178572,-0.6344,0.135,7.99157,0.00000
4902.00,7.98866,25.272643,0.000305,25.178711,-0.6344,0.135,7.98866,0.00000
4903.00,7.98591,25.272748,0.000304,25.178732,-0.6343,0.135,7.98591,0.00000
4904.00,7.98534,25.272803,0.000303,25.178800,-0.6343,0.135,7.98534,0.00000
4905.00,7.98696,25.272822,0.000298,25.178769,-0.6343,0.136,7.98696,0.00000
4906.00,7.98929,25.272866,0.000300,25.178730,-0.6342,0.136,7.98929,0.00000
4907.00,7.99175,25.272843,0.000298,25.178704,-0.6342,0.136,7.99175,0.00000
4908.00,7.99367,25.272851,0.000297,25.178677,-0.6342,0.136,7.99367,0.00000
4909.00,7.99510,25.272877,0.000297,25.178581,-0.6342,0.136,7.99510,0.00000
4910.00,7.99585,25.272965,0.000297,25.178606,-0.6342,0.136,7.99585,0.00000
4911.00,7.99479,25.273014,0.000299,25.178654,-0.6341,0.136,7.99479,0.00000
4912.00,7.99341,25.273024,0.000303,25.178630,-0.6341,0.136,7.99341,0.00000
4913.00,7.99129,25.273049,0.000302,25.178641,-0.6342,0.136,7.99129,0.00000
4914.00,7.99066,25.273114,0.000296,25.178739,-0.6342,0.136,7.99066,0.00000
4915.00,7.98936,25.273137,0.000297,25.178770,-0.6342,0.136,7.98936,0.00000
4916.00,7.99099,25.273104,0.000301,25.178727,-0.6342,0.136,7.99099,0.00000
4917.00,7.99416,25.273149,0.000303,25.178733,-0.6342,0.136,7.99416,0.00000
4918.00,7.99610,25.273150,0.000303,25.178690,-0.6343,0.136,7.99610,0.00000
4919.00,7.99654,25.273136,0.000310,25.178636,-0.6343,0.136,7.99654,0.00000
4920.00,7.99599,25.273197,0.000307,25.178691,-0.6344,0.136,7.99599,0.00000
4921.00,7.99337,25.273322,0.000302,25.178724,-0.6344,0.136,7.99337,0.00000
4922.00,7.99066,25.273324,0.000303,25.178696,-0.6345,0.136,7.99066,0.00000
4923.00,7.99076,25.273389,0.000303,25.178791,-0.6345,0.136,7.99076,0.00000
4924.00,7.98892,25.273513,0.000298,25.178836,-0.6346,0.137,7.98892,0.00000
4925.00,7.98902,25.273447,0.000300,25.178696,-0.6346,0.137,7.98902,0.00000
4926.00,7.99062,25.273474,0.000298,25.178622,-0.6346,0.137,7.99062,0.00000
4927.00,7.99317,25.273534,0.000291,25.178604,-0.6347,0.137,7.99317,0.00000
4928.00,7.99415,25.273531,0.000297,25.178602,-0.6347,0.137,7.99415,0.00000
4929.00,7.99536,25.273447,0.000302,25.178593,-0.6347,0.137,7.99536,0.00000
4930.00,7.99512,25.273505,0.000305,25.178654,-0.6347,0.137,7.99512,0.00000
4931.00,7.99488,25.273478,0.000307,25.178660,-0.6347,0.137,7.99488,0.00000
4932.00,7.99395,25.273493,0.000314,25.178667,-0.6347,0.137,7.99395,0.00000
4933.00,7.99152,25.273578,0.000314,25.178661,-0.6347,0.137,7.99152,0.00000
4934.00,7.99025,25.273689,0.000315,25.178669,-0.6347,0.137,7.99025,0.00000
4935.00,7.99088,25.273775,0.000316,25.178702,-0.6347,0.137,7.99088,0.00000
4936.00,7.99271,25.273835,0.000317,25.178765,-0.6347,0.137,7.99271,0.00000
4937.00,7.99362,25.273870,0.000310,25.178804,-0.6347,0.137,7.99362,0.00000
4938.00,7.99298,25.273821,0.000306,25.178743,-0.6347,0.137,7.99298,0.00000
4939.00,7.99229,25.273826,0.000304,25.178751,-0.6348,0.138,7.99229,0.00000
4940.00,7.99271,25.273834,0.000303,25.178727,-0.6348,0.138,7.99271,0.00000
4941.00,7.99178,25.273852,0.000302,25.178664,-0.6348,0.138,7.99178,0.00000
4942.00,7.99097,25.273858,0.000307,25.178618,-0.6348,0.137,7.99097,0.00000
4943.00,7.99479,25.273913,0.000310,25.178667,-0.6348,0.137,7.99479,0.00000
4944.00,7.99793,25.273927,0.000308,25.178672,-0.6349,0.138,7.99793,0.00000
4945.00,7.99883,25.273952,0.000301,25.178718,-0.6349,0.138,7.99883,0.00000
4946.00,7.99727,25.274013,0.000297,25.178755,-0.6350,0.138,7.99727,0.00000
4947.00,7.99586,25.274061,0.000293,25.178764,-0.6350,0.139,7.99586,0.00000
4948.00,7.99444,25.274143,0.000297,25.178784,-0.6351,0.139,7.99444,0.00000
4949.00,7.99407,25.274191,0.000301,25.178784,-0.6351,0.139,7.99407,0.00000
4950.00,7.99299,25.274165,0.000304,25.178697,-0.6352,0.139,7.99299,0.00000
4951.00,7.99430,25.274190,0.000311,25.178700,-0.6352,0.138,7.99430,0.00000
4952.00,7.99608,25.274227,0.000310,25.178700,-0.6353,0.138,7.99608,0.00000
4953.00,7.99682,25.274159,0.000303,25.178620,-0.6354,0.139,7.99682,0.00000
4954.00,7.99606,25.274176,0.000303,25.178590,-0.6355,0.139,7.99606,0.00000
4955.00,7.99570,25.274264,0.000304,25.178677,-0.6355,0.139,7.99570,0.00000
4956.00,7.99378,25.274276,0.000301,25.178712,-0.6356,0.139,7.99378,0.00000
4957.00,7.99236,25.274274,0.000311,25.178755,-0.6356,0.139,7.99236,0.00000
4958.00,7.99156,25.274361,0.000319,25.178826,-0.6356,0.138,7.99156,0.00000
4959.00,7.99012,25.274410,0.000321,25.178857,-0.6357,0.138,7.99012,0.00000
4960.00,7.99002,25.274443,0.000316,25.178832,-0.6357,0.138,7.99002,0.00000
4961.00,7.98984,25.274484,0.000316,25.178774,-0.6358,0.138,7.98984,0.00000
4962.00,7.98658,25.274564,0.000306,25.178760,-0.6358,0.139,7.98658,0.00000
4963.00,7.98550,25.274583,0.000302,25.178660,-0.6358,0.139,7.98550,0.00000
4964.00,7.98612,25.274626,0.000299,25.178654,-0.6358,0.139,7.98612,0.00000
4965.00,7.98664,25.274700,0.000301,25.178693,-0.6358,0.139,7.98664,0.00000
4966.00,7.98830,25.274712,0.000299,25.178701,-0.6358,0.139,7.98830,0.00000
4967.00,7.99175,25.274765,0.000303,25.178724,-0.6358,0.139,7.99175,0.00000
4968.00,7.99310,25.274783,0.000300,25.178736,-0.6358,0.139,7.99310,0.00000
4969.00,7.99483,25.274765,0.000300,25.178711,-0.6358,0.140,7.99483,0.00000
4970.00,7.99444,25.274707,0.000301,25.178642,-0.6358,0.140,7.99444,0.00000
4971.00,7.99404,25.274760,0.000300,25.178697,-0.6358,0.140,7.99404,0.00000
4972.00,7.99638,25.274714,0.000303,25.178653,-0.6358,0.140,7.99638,0.00000
4973.00,7.99888,25.274676,0.000301,25.178655,-0.6358,0.140,7.99888,0.00000
4974.00,7.99882,25.274659,0.000302,25.178615,-0.6358,0.140,7.99882,0.00000
4975.00,7.99631,25.274685,0.000300,25.178650,-0.6358,0.140,7.99631,0.00000
4976.00,7.99467,25.274672,0.000302,25.178601,-0.6358,0.140,7.99467,0.00000
4977.00,7.99359,25.274699,0.000296,25.178628,-0.6358,0.140,7.99359,0.00000
4978.00,7.99062,25.274828,0.000299,25.178718,-0.6358,0.140,7.99062,0.00000
4979.00,7.98914,25.274929,0.000300,25.178822,-0.6358,0.140,7.98914,0.00000
4980.00,7.99143,25.274973,0.000306,25.178787,-0.6358,0.140,7.99143,0.00000
4981.00,7.99440,25.275011,0.000309,25.178800,-0.6358,0.140,7.99440,0.00000
4982.00,7.99276,25.275078,0.000317,25.178828,-0.6358,0.140,7.99276,0.00000
4983.00,7.99199,25.275091,0.000313,25.178810,-0.6359,0.140,7.99199,0.00000
4984.00,7.99219,25.275062,0.000309,25.178744,-0.6359,0.140,7.99219,0.00000
@28,1.0000,2.0, 4980.105 
4985.00,7.99412,25.275136,0.000304,25.178755,-0.6359,0.141,7.99412,0.00000
4986.00,7.99208,25.275174,0.000302,25.178739,-0.6359,0.141,7.99208,0.00000
4987.00,7.98238,25.275252,0.000295,25.178744,-0.6359,0.141,7.98238,0.00000
4988.00,7.96464,25.275291,0.000302,25.178750,-0.6359,0.141,7.96464,0.00000
4989.00,7.94538,25.275401,0.000309,25.178729,-0.6359,0.141,7.94538,0.00000
4990.00,7.92611,25.275447,0.000308,25.178738,-0.6359,0.141,7.92611,0.00000
4991.00,7.91044,25.275482,0.000311,25.178720,-0.6359,0.141,7.91044,0.00000
4992.00,7.90482,25.275526,0.000311,25.178672,-0.6359,0.141,7.90482,0.00000
4993.00,7.90929,25.275567,0.000309,25.178681,-0.6359,0.141,7.90929,0.00000
4994.00,7.91673,25.275576,0.000306,25.178753,-0.6359,0.141,7.91673,0.00000
4995.00,7.92401,25.275513,0.000297,25.178771,-0.6359,0.142,7.92401,0.00000
4996.00,7.93205,25.275535,0.000291,25.178850,-0.6359,0.142,7.93205,0.00000
4997.00,7.94044,25.275592,0.000296,25.178910,-0.6359,0.142,7.94044,0.00000
4998.00,7.94872,25.275601,0.000295,25.178872,-0.6360,0.142,7.94872,0.00000
4999.00,7.95610,25.275641,0.000295,25.178883,-0.6360,0.142,7.95610,0.00000
5000.00,7.96264,25.275737,0.000308,25.178903,-0.6360,0.141,7.96264,0.00000
5001.00,7.96620,25.275748,0.000309,25.178814,-0.6360,0.141,7.96620,0.00000
5002.00,7.96952,25.275662,0.000304,25.178702,-0.6360,0.141,7.96952,0.00000
5003.00,7.97099,25.275637,0.000300,25.178665,-0.6360,0.142,7.97099,0.00000
5004.00,7.97197,25.275632,0.000292,25.178641,-0.6360,0.142,7.97197,0.00000
5005.00,7.97291,25.275651,0.000288,25.178649,-0.6360,0.142,7.97291,0.00000
5006.00,7.97465,25.275749,0.000285,25.178701,-0.6360,0.142,7.97465,0.00000
5007.00,7.97466,25.275821,0.000290,25.178741,-0.6360,0.142,7.97466,0.00000
5008.00,7.97636,25.275964,0.000293,25.178815,-0.6360,0.142,7.97636,0.00000
5009.00,7.97674,25.275983,0.000300,25.178792,-0.6360,0.142,7.97674,0.00000
5010.00,7.97723,25.275972,0.000299,25.178732,-0.6360,0.142,7.97723,0.00000
5011.00,7.97851,25.275921,0.000306,25.178675,-0.6360,0.142,7.97851,0.00000
5012.00,7.98106,25.275905,0.000305,25.178742,-0.6360,0.142,7.98106,0.00000
5013.00,7.98241,25.275845,0.000306,25.178728,-0.6360,0.142,7.98241,0.00000
5014.00,7.98360,25.275902,0.000309,25.178723,-0.6359,0.142,7.98360,0.00000
5015.00,7.98569,25.275935,0.000310,25.178678,-0.6359,0.142,7.98569,0.00000
5016.00,7.98748,25.275956,0.000305,25.178695,-0.6359,0.142,7.98748,0.00000
5017.00,7.98832,25.275986,0.000304,25.178669,-0.6359,0.143,7.98832,0.00000
5018.00,7.98682,25.276042,0.000303,25.178645,-0.6360,0.143,7.98682,0.00000
5019.00,7.98812,25.276012,0.000302,25.178650,-0.6360,0.143,7.98812,0.00000
5020.00,7.98760,25.276007,0.000304,25.178674,-0.6360,0.143,7.98760,0.00000
5021.00,7.98558,25.276051,0.000307,25.178710,-0.6360,0.143,7.98558,0.00000
5022.00,7.98316,25.276061,0.000302,25.178690,-0.6360,0.143,7.98316,0.00000
5023.00,7.98198,25.276038,0.000304,25.178667,-0.6360,0.143,7.98198,0.00000
5024.00,7.98103,25.276047,0.000301,25.178627,-0.6360,0.143,7.98103,0.00000
5025.00,7.97973,25.276129,0.000303,25.178650,-0.6360,0.143,7.97973,0.00000
5026.00,7.98036,25.276119,0.000302,25.178625,-0.6361,0.143,7.98036,0.00000
5027.00,7.98271,25.276180,0.000302,25.178642,-0.6361,0.143,7.98271,0.00000
5028.00,7.98619,25.276240,0.000301,25.178673,-0.6361,0.143,7.98619,0.00000
5029.00,7.98824,25.276262,0.000302,25.178655,-0.6361,0.143,7.98824,0.00000
5030.00,7.99039,25.276263,0.000303,25.178683,-0.6361,0.143,7.99039,0.00000
5031.00,7.99159,25.276251,0.000301,25.178670,-0.6362,0.143,7.99159,0.00000
5032.00,7.98863,25.276301,0.000303,25.178655,-0.6362,0.144,7.98863,0.00000
5033.00,7.98499,25.276289,0.000300,25.178612,-0.6362,0.144,7.98499,0.00000
5034.00,7.98254,25.276292,0.000296,25.178545,-0.6362,0.144,7.98254,0.00000
5035.00,7.98254,25.276305,0.000290,25.178457,-0.6362,0.144,7.98254,0.00000
5036.00,7.98208,25.276373,0.000289,25.178449,-0.6362,0.144,7.98208,0.00000
5037.00,7.98680,25.276356,0.000287,25.178400,-0.6361,0.144,7.98680,0.00000
5038.00,7.99189,25.276389,0.000284,25.178426,-0.6361,0.144,7.99189,0.00000
5039.00,7.99589,25.276464,0.000282,25.178530,-0.6361,0.144,7.99589,0.00000
5040.00,7.99643,25.276494,0.000279,25.178597,-0.6360,0.145,7.99643,0.00000
5041.00,7.99706,25.276587,0.000280,25.178664,-0.6360,0.145,7.99706,0.00000
5042.00,7.99645,25.276576,0.000285,25.178659,-0.6359,0.145,7.99645,0.00000
5043.00,7.99518,25.276610,0.000284,25.178646,-0.6359,0.145,7.99518,0.00000
5044.00,7.99268,25.276602,0.000286,25.178605,-0.6358,0.145,7.99268,0.00000
5045.00,7.98881,25.276645,0.000290,25.178573,-0.6358,0.145,7.98881,0.00000
5046.00,7.98639,25.276515,0.000286,25.178494,-0.6358,0.145,7.98639,0.00000
5047.00,7.98356,25.276533,0.000279,25.178481,-0.6358,0.145,7.98356,0.00000
5048.00,7.98264,25.276529,0.000282,25.178442,-0.6358,0.145,7.98264,0.00000
5049.00,7.98236,25.276568,0.000285,25.178457,-0.6358,0.145,7.98236,0.00000
5050.00,7.98624,25.276596,0.000290,25.178479,-0.6358,0.145,7.98624,0.00000
5051.00,7.99034,25.276691,0.000296,25.178479,-0.6358,0.145,7.99034,0.00000
5052.00,7.99453,25.276714,0.000298,25.178491,-0.6358,0.145,7.99453,0.00000
5053.00,7.99579,25.276760,0.000299,25.178486,-0.6358,0.145,7.99579,0.00000
5054.00,7.99604,25.276820,0.000295,25.178495,-0.6358,0.145,7.99604,0.00000
5055.00,7.99495,25.276789,0.000291,25.178516,-0.6358,0.145,7.99495,0.00000
5056.00,7.99542,25.276812,0.000293,25.178508,-0.6358,0.145,7.99542,0.00000
5057.00,7.99573,25.276811,0.000294,25.178511,-0.6357,0.145,7.99573,0.00000
5058.00,7.99743,25.276831,0.000293,25.178554,-0.6357,0.145,7.99743,0.00000
5059.00,7.99833,25.276825,0.000295,25.178503,-0.6357,0.145,7.99833,0.00000
5060.00,7.99661,25.276843,0.000291,25.178419,-0.6357,0.145,7.99661,0.00000
5061.00,7.99354,25.276853,0.000289,25.178422,-0.6357,0.145,7.99354,0.00000
5062.00,7.99193,25.276911,0.000287,25.178403,-0.6357,0.146,7.99193,0.00000
5063.00,7.99073,25.276948,0.000283,25.178454,-0.6356,0.146,7.99073,0.00000
5064.00,7.98852,25.276978,0.000282,25.178539,-0.6356,0.146,7.98852,0.00000
5065.00,7.98803,25.277025,0.000284,25.178554,-0.6356,0.146,7.98803,0.00000
5066.00,7.98677,25.277045,0.000280,25.178522,-0.6355,0.146,7.98677,0.00000
5067.00,7.98529,25.277083,0.000282,25.178459,-0.6355,0.146,7.98529,0.00000
5068.00,7.98473,25.277133,0.000285,25.178411,-0.6355,0.146,7.98473,0.00000
5069.00,7.98618,25.277105,0.000285,25.178309,-0.6355,0.146,7.98618,0.00000
5070.00,7.98734,25.277151,0.000285,25.178315,-0.6355,0.147,7.98734,0.00000
5071.00,7.98779,25.277191,0.000284,25.178368,-0.6355,0.147,7.98779,0.00000
5072.00,7.98928,25.277237,0.000280,25.178501,-0.6355,0.147,7.98928,0.00000
5073.00,7.98844,25.277235,0.000284,25.178505,-0.6355,0.147,7.98844,0.00000
5074.00,7.98905,25.277313,0.000287,25.178590,-0.6355,0.147,7.98905,0.00000
5075.00,7.99181,25.277336,0.000288,25.178627,-0.6355,0.147,7.99181,0.00000
5076.00,7.99617,25.277383,0.000295,25.178589,-0.6355,0.147,7.99617,0.00000
5077.00,7.99565,25.277389,0.000301,25.178546,-0.6355,0.147,7.99565,0.00000
5078.00,7.99500,25.277416,0.000301,25.178547,-0.6355,0.147,7.99500,0.00000
5079.00,7.99631,25.277480,0.000302,25.178557,-0.6356,0.147,7.99631,0.00000
5080.00,7.99544,25.277502,0.000305,25.178558,-0.6356,0.147,7.99544,0.00000
5081.00,7.99221,25.277502,0.000301,25.178609,-0.6357,0.147,7.99221,0.00000
5082.00,7.99157,25.277572,0.000295,25.178623,-0.6357,0.147,7.99157,0.00000
5083.00,7.99190,25.277645,0.000296,25.178615,-0.6358,0.147,7.99190,0.00000
5084.00,7.98851,25.277633,0.000294,25.178529,-0.6358,0.147,7.98851,0.00000
5085.00,7.98687,25.277660,0.000288,25.178487,-0.6358,0.148,7.98687,0.00000
5086.00,7.98690,25.277714,0.000288,25.178449,-0.6358,0.148,7.98690,0.00000
5087.00,7.98862,25.277732,0.000292,25.178436,-0.6359,0.148,7.98862,0.00000
5088.00,7.98867,25.277735,0.000290,25.178439,-0.6359,0.148,7.98867,0.00000
5089.00,7.99029,25.277829,0.000289,25.178527,-0.6359,0.148,7.99029,0.00000
5090.00,7.99226,25.277865,0.000289,25.178572,-0.6360,0.148,7.99226,0.00000
5091.00,7.99382,25.277935,0.000293,25.178649,-0.6360,0.148,7.99382,0.00000
5092.00,7.99229,25.277980,0.000296,25.178682,-0.6361,0.148,7.99229,0.00000
5093.00,7.99174,25.278001,0.000298,25.178644,-0.6362,0.148,7.99174,0.00000
5094.00,7.98930,25.277993,0.000301,25.178627,-0.6362,0.148,7.98930,0.00000
5095.00,7.98662,25.277999,0.000303,25.178570,-0.6363,0.148,7.98662,0.00000
5096.00,7.98543,25.278000,0.000305,25.178493,-0.6363,0.148,7.98543,0.00000
5097.00,7.98560,25.278008,0.000307,25.178484,-0.6364,0.148,7.98560,0.00000
5098.00,7.98700,25.278054,0.000307,25.178554,-0.6364,0.148,7.98700,0.00000
5099.00,7.99022,25.278159,0.000306,25.178631,-0.6364,0.148,7.99022,0.00000
5100.00,7.99263,25.278208,0.000306,25.178644,-0.6364,0.148,7.99263,0.00000
5101.00,7.99361,25.278244,0.000307,25.178669,-0.6364,0.148,7.99361,0.00000
5102.00,7.99362,25.278285,0.000308,25.178660,-0.6364,0.149,7.99362,0.00000
5103.00,7.99161,25.278340,0.000310,25.178697,-0.6365,0.148,7.99161,0.00000
5104.00,7.98990,25.278342,0.000314,25.178678,-0.6365,0.148,7.98990,0.00000
5105.00,7.98788,25.278386,0.000315,25.178696,-0.6365,0.148,7.98788,0.00000
5106.00,7.98551,25.278483,0.000312,25.178751,-0.6365,0.148,7.98551,0.00000
5107.00,7.98571,25.278535,0.000303,25.178749,-0.6365,0.149,7.98571,0.00000
5108.00,7.98859,25.278546,0.000301,25.178669,-0.6365,0.149,7.98859,0.00000
5109.00,7.98979,25.278533,0.000301,25.178602,-0.6365,0.149,7.98979,0.00000
5110.00,7.99147,25.278603,0.000303,25.178653,-0.6365,0.149,7.99147,0.00000
5111.00,7.99252,25.278625,0.000308,25.178661,-0.6365,0.149,7.99252,0.00000
5112.00,7.99238,25.278634,0.000317,25.178725,-0.6365,0.149,7.99238,0.00000
5113.00,7.98922,25.278650,0.000322,25.178747,-0.6365,0.149,7.98922,0.00000
5114.00,7.98721,25.278694,0.000320,25.178727,-0.6365,0.149,7.98721,0.00000
5115.00,7.98641,25.278693,0.000316,25.178708,-0.6365,0.149,7.98641,0.00000
5116.00,7.98797,25.278742,0.000307,25.178718,-0.6365,0.149,7.98797,0.00000
5117.00,7.99036,25.278743,0.000302,25.178644,-0.6365,0.149,7.99036,0.00000
5118.00,7.99319,25.278827,0.000297,25.178645,-0.6366,0.149,7.99319,0.00000
5119.00,7.99537,25.278828,0.000295,25.178690,-0.6366,0.150,7.99537,0.00000
5120.00,7.99569,25.278859,0.000293,25.178695,-0.6366,0.150,7.99569,0.00000
5121.00,7.99425,25.278906,0.000300,25.178679,-0.6365,0.150,7.99425,0.00000
5122.00,7.99130,25.279003,0.000302,25.178751,-0.6365,0.150,7.99130,0.00000
5123.00,7.99005,25.278984,0.000303,25.178799,-0.6365,0.150,7.99005,0.00000
5124.00,7.99013,25.279010,0.000310,25.178806,-0.6366,0.150,7.99013,0.00000
5125.00,7.99071,25.279061,0.000317,25.178871,-0.6366,0.150,7.99071,0.00000
5126.00,7.99136,25.279053,0.000314,25.178861,-0.6366,0.150,7.99136,0.00000
5127.00,7.99032,25.279069,0.000313,25.178842,-0.6365,0.150,7.99032,0.00000
5128.00,7.98888,25.279129,0.000311,25.178819,-0.6365,0.150,7.98888,0.00000
5129.00,7.98710,25.279227,0.000308,25.178844,-0.6365,0.150,7.98710,0.00000
5130.00,7.98679,25.279265,0.000302,25.178798,-0.6364,0.151,7.98679,0.00000
5131.00,7.98743,25.279304,0.000305,25.178818,-0.6364,0.151,7.98743,0.00000
5132.00,7.98975,25.279325,0.000311,25.178799,-0.6364,0.150,7.98975,0.00000
5133.00,7.99066,25.279390,0.000313,25.178869,-0.6363,0.150,7.99066,0.00000
5134.00,7.99118,25.279439,0.000312,25.178903,-0.6363,0.150,7.99118,0.00000
5135.00,7.99115,25.279468,0.000323,25.178917,-0.6363,0.150,7.99115,0.00000
5136.00,7.99042,25.279496,0.000325,25.178894,-0.6363,0.150,7.99042,0.00000
5137.00,7.98998,25.279546,0.000315,25.178983,-0.6363,0.150,7.98998,0.00000
5138.00,7.99159,25.279550,0.000316,25.178978,-0.6363,0.151,7.99159,0.00000
5139.00,7.99273,25.279546,0.000313,25.178966,-0.6363,0.151,7.99273,0.00000
5140.00,7.99335,25.279549,0.000306,25.178915,-0.6363,0.151,7.99335,0.00000
5141.00,7.99539,25.279571,0.000294,25.178860,-0.6362,0.151,7.99539,0.00000
5142.00,7.99533,25.279542,0.000301,25.178692,-0.6362,0.151,7.99533,0.00000
5143.00,7.99421,25.279491,0.000298,25.178538,-0.6362,0.151,7.99421,0.00000
5144.00,7.99284,25.279524,0.000298,25.178520,-0.6362,0.151,7.99284,0.00000
5145.00,7.98667,25.279547,0.000296,25.178555,-0.6362,0.151,7.98667,0.00000
5146.00,7.97852,25.279586,0.000306,25.178641,-0.6362,0.151,7.97852,0.00000
5147.00,7.97432,25.279716,0.000300,25.178772,-0.6361,0.151,7.97432,0.00000
5148.00,7.97403,25.279806,0.000301,25.178866,-0.6361,0.151,7.97403,0.00000
5149.00,7.97735,25.279857,0.000302,25.178874,-0.6360,0.151,7.97735,0.00000
5150.00,7.98599,25.279835,0.000302,25.178805,-0.6359,0.152,7.98599,0.00000
5151.00,7.99210,25.279812,0.000297,25.178728,-0.6359,0.152,7.99210,0.00000
5152.00,7.99596,25.279734,0.000300,25.178659,-0.6359,0.152,7.99596,0.00000
5153.00,7.99427,25.279754,0.000299,25.178650,-0.6359,0.152,7.99427,0.00000
5154.00,7.99076,25.279752,0.000302,25.178604,-0.6358,0.152,7.99076,0.00000
5155.00,7.98841,25.279850,0.000302,25.178690,-0.6358,0.152,7.98841,0.00000
5156.00,7.98977,25.279922,0.000304,25.178723,-0.6358,0.152,7.98977,0.00000
5157.00,7.99055,25.279998,0.000299,25.178736,-0.6358,0.152,7.99055,0.00000
5158.00,7.99353,25.280031,0.000298,25.178748,-0.6357,0.152,7.99353,0.00000
5159.00,7.99490,25.280049,0.000292,25.178770,-0.6357,0.152,7.99490,0.00000
5160.00,7.99442,25.280058,0.000293,25.178720,-0.6357,0.153,7.99442,0.00000
5161.00,7.99359,25.280079,0.000294,25.178758,-0.6357,0.153,7.99359,0.00000
5162.00,7.99459,25.280101,0.000299,25.178753,-0.6356,0.153,7.99459,0.00000
5163.00,7.99515,25.280128,0.000302,25.178696,-0.6356,0.153,7.99515,0.00000
5164.00,7.99535,25.280165,0.000306,25.178668,-0.6356,0.153,7.99535,0.00000
@29,1.0000,2.0, 5160.064 
5165.00,7.99626,25.280257,0.000308,25.178701,-0.6356,0.152,7.99626,0.00000
5166.00,7.99446,25.280242,0.000310,25.178620,-0.6356,0.152,7.99446,0.00000
5167.00,7.98405,25.280284,0.000308,25.178674,-0.6356,0.152,7.98405,0.00000
5168.00,7.96774,25.280293,0.000303,25.178708,-0.6356,0.153,7.96774,0.00000
5169.00,7.95005,25.280302,0.000299,25.178704,-0.6355,0.153,7.95005,0.00000
5170.00,7.93314,25.280301,0.000290,25.178656,-0.6355,0.153,7.93314,0.00000
5171.00,7.91924,25.280376,0.000285,25.178668,-0.6355,0.154,7.91924,0.00000
5172.00,7.91568,25.280357,0.000283,25.178593,-0.6355,0.154,7.91568,0.00000
5173.00,7.91949,25.280356,0.000282,25.178538,-0.6356,0.154,7.91949,0.00000
5174.00,7.92665,25.280382,0.000287,25.178570,-0.6356,0.154,7.92665,0.00000
5175.00,7.93383,25.280362,0.000295,25.178595,-0.6356,0.154,7.93383,0.00000
5176.00,7.94159,25.280407,0.000298,25.178619,-0.6356,0.154,7.94159,0.00000
5177.00,7.94558,25.280415,0.000303,25.178610,-0.6357,0.154,7.94558,0.00000
5178.00,7.94871,25.280466,0.000308,25.178643,-0.6357,0.154,7.94871,0.00000
5179.00,7.95234,25.280534,0.000303,25.178632,-0.6357,0.154,7.95234,0.00000
5180.00,7.95537,25.280581,0.000302,25.178628,-0.6357,0.154,7.95537,0.00000
5181.00,7.95868,25.280563,0.000297,25.178583,-0.6356,0.154,7.95868,0.00000
5182.00,7.96321,25.280695,0.000292,25.178665,-0.6356,0.154,7.96321,0.00000
5183.00,7.96657,25.280752,0.000292,25.178675,-0.6356,0.155,7.96657,0.00000
5184.00,7.96858,25.280782,0.000297,25.178615,-0.6356,0.155,7.96858,0.00000
5185.00,7.97186,25.280809,0.000298,25.178547,-0.6356,0.155,7.97186,0.00000
5186.00,7.97340,25.280865,0.000304,25.178611,-0.6356,0.154,7.97340,0.00000
5187.00,7.97591,25.280851,0.000305,25.178503,-0.6356,0.154,7.97591,0.00000
5188.00,7.97905,25.280881,0.000301,25.178493,-0.6356,0.154,7.97905,0.00000
5189.00,7.98208,25.280831,0.000298,25.178501,-0.6356,0.155,7.98208,0.00000
5190.00,7.98172,25.280848,0.000293,25.178547,-0.6356,0.155,7.98172,0.00000
5191.00,7.97962,25.280833,0.000293,25.178542,-0.6356,0.155,7.97962,0.00000
5192.00,7.97871,25.280889,0.000301,25.178671,-0.6356,0.155,7.97871,0.00000
5193.00,7.97807,25.280935,0.000304,25.178741,-0.6356,0.155,7.97807,0.00000
5194.00,7.97646,25.280956,0.000309,25.178731,-0.6356,0.155,7.97646,0.00000
5195.00,7.97729,25.281053,0.000313,25.178825,-0.6356,0.155,7.97729,0.00000
5196.00,7.97948,25.281087,0.000314,25.178778,-0.6356,0.154,7.97948,0.00000
5197.00,7.97987,25.281058,0.000308,25.178669,-0.6356,0.155,7.97987,0.00000
5198.00,7.98116,25.281036,0.000310,25.178614,-0.6356,0.155,7.98116,0.00000
5199.00,7.98113,25.281124,0.000302,25.178667,-0.6356,0.155,7.98113,0.00000
5200.00,7.98161,25.281104,0.000301,25.178604,-0.6356,0.155,7.98161,0.00000
5201.00,7.98372,25.281159,0.000302,25.178625,-0.6356,0.155,7.98372,0.00000
5202.00,7.98438,25.281167,0.000304,25.178619,-0.6356,0.155,7.98438,0.00000
5203.00,7.98436,25.281204,0.000301,25.178642,-0.6357,0.155,7.98436,0.00000
5204.00,7.98241,25.281242,0.000312,25.178694,-0.6357,0.155,7.98241,0.00000
5205.00,7.97661,25.281298,0.000311,25.178776,-0.6358,0.155,7.97661,0.00000
5206.00,7.97291,25.281322,0.000310,25.178781,-0.6358,0.155,7.97291,0.00000
5207.00,7.97156,25.281360,0.000312,25.178813,-0.6358,0.155,7.97156,0.00000
5208.00,7.97098,25.281403,0.000312,25.178781,-0.6359,0.155,7.97098,0.00000
5209.00,7.97636,25.281374,0.000306,25.178691,-0.6359,0.155,7.97636,0.00000
5210.00,7.98283,25.281392,0.000308,25.178603,-0.6360,0.155,7.98283,0.00000
5211.00,7.98640,25.281408,0.000311,25.178567,-0.6361,0.155,7.98640,0.00000
5212.00,7.98927,25.281499,0.000305,25.178592,-0.6361,0.156,7.98927,0.00000
5213.00,7.99186,25.281583,0.000303,25.178615,-0.6361,0.156,7.99186,0.00000
5214.00,7.99152,25.281667,0.000302,25.178658,-0.6362,0.156,7.99152,0.00000
5215.00,7.99329,25.281621,0.000304,25.178613,-0.6362,0.156,7.99329,0.00000
5216.00,7.99334,25.281634,0.000305,25.178599,-0.6363,0.156,7.99334,0.00000
5217.00,7.99280,25.281639,0.000305,25.178609,-0.6363,0.156,7.99280,0.00000
5218.00,7.99161,25.281670,0.000306,25.178613,-0.6364,0.156,7.99161,0.00000
5219.00,7.99029,25.281707,0.000307,25.178594,-0.6364,0.156,7.99029,0.00000
5220.00,7.98741,25.281798,0.000307,25.178698,-0.6364,0.156,7.98741,0.00000
5221.00,7.98693,25.281823,0.000304,25.178735,-0.6364,0.156,7.98693,0.00000
5222.00,7.98615,25.281914,0.000305,25.178757,-0.6364,0.156,7.98615,0.00000
5223.00,7.98805,25.281940,0.000309,25.178768,-0.6364,0.156,7.98805,0.00000
5224.00,7.98988,25.281918,0.000306,25.178773,-0.6364,0.157,7.98988,0.00000
5225.00,7.99009,25.281981,0.000302,25.178727,-0.6364,0.157,7.99009,0.00000
5226.00,7.98902,25.282016,0.000302,25.178735,-0.6363,0.157,7.98902,0.00000
5227.00,7.98842,25.281966,0.000304,25.178692,-0.6363,0.157,7.98842,0.00000
5228.00,7.98663,25.281944,0.000307,25.178640,-0.6363,0.157,7.98663,0.00000
5229.00,7.98598,25.281991,0.000308,25.178638,-0.6363,0.157,7.98598,0.00000
5230.00,7.98852,25.282030,0.000308,25.178629,-0.6363,0.157,7.98852,0.00000
5231.00,7.99026,25.282091,0.000306,25.178634,-0.6362,0.157,7.99026,0.00000
5232.00,7.99203,25.282100,0.000304,25.178642,-0.6362,0.157,7.99203,0.00000
5233.00,7.99301,25.282135,0.000299,25.178696,-0.6362,0.157,7.99301,0.00000
5234.00,7.99210,25.282187,0.000299,25.178735,-0.6361,0.158,7.99210,0.00000
5235.00,7.99066,25.282154,0.000299,25.178755,-0.6361,0.158,7.99066,0.00000
5236.00,7.98994,25.282146,0.000303,25.178772,-0.6361,0.158,7.98994,0.00000
5237.00,7.98822,25.282229,0.000305,25.178805,-0.6360,0.158,7.98822,0.00000
5238.00,7.98687,25.282191,0.000304,25.178778,-0.6360,0.158,7.98687,0.00000
5239.00,7.98625,25.282147,0.000305,25.178718,-0.6360,0.158,7.98625,0.00000
5240.00,7.98612,25.282173,0.000309,25.178696,-0.6360,0.158,7.98612,0.00000
5241.00,7.98662,25.282242,0.000311,25.178731,-0.6359,0.158,7.98662,0.00000
5242.00,7.98679,25.282252,0.000310,25.178699,-0.6359,0.158,7.98679,0.00000
5243.00,7.98642,25.282310,0.000310,25.178694,-0.6359,0.158,7.98642,0.00000
5244.00,7.98758,25.282388,0.000311,25.178768,-0.6359,0.158,7.98758,0.00000
5245.00,7.98754,25.282419,0.000311,25.178790,-0.6359,0.158,7.98754,0.00000
5246.00,7.98702,25.282401,0.000310,25.178732,-0.6359,0.158,7.98702,0.00000
5247.00,7.98610,25.282398,0.000313,25.178745,-0.6359,0.158,7.98610,0.00000
5248.00,7.98535,25.282446,0.000312,25.178785,-0.6359,0.158,7.98535,0.00000
5249.00,7.98527,25.282404,0.000309,25.178722,-0.6360,0.158,7.98527,0.00000
5250.00,7.98395,25.282442,0.000308,25.178723,-0.6360,0.158,7.98395,0.00000
5251.00,7.98082,25.282535,0.000306,25.178784,-0.6360,0.158,7.98082,0.00000
5252.00,7.98017,25.282609,0.000301,25.178772,-0.6360,0.158,7.98017,0.00000
5253.00,7.97975,25.282671,0.000304,25.178781,-0.6360,0.158,7.97975,0.00000
5254.00,7.98087,25.282807,0.000303,25.178823,-0.6360,0.158,7.98087,0.00000
5255.00,7.98385,25.282856,0.000304,25.178827,-0.6360,0.159,7.98385,0.00000
5256.00,7.98789,25.282831,0.000304,25.178757,-0.6360,0.159,7.98789,0.00000
5257.00,7.99227,25.282805,0.000305,25.178699,-0.6359,0.159,7.99227,0.00000
5258.00,7.99511,25.282858,0.000301,25.178729,-0.6359,0.159,7.99511,0.00000
5259.00,7.99365,25.282893,0.000302,25.178748,-0.6359,0.159,7.99365,0.00000
5260.00,7.99079,25.282940,0.000299,25.178729,-0.6359,0.159,7.99079,0.00000
5261.00,7.99061,25.283032,0.000300,25.178793,-0.6359,0.159,7.99061,0.00000
5262.00,7.98918,25.283119,0.000303,25.178813,-0.6359,0.159,7.98918,0.00000
5263.00,7.98859,25.283156,0.000308,25.178765,-0.6359,0.159,7.98859,0.00000
5264.00,7.98927,25.283169,0.000310,25.178748,-0.6359,0.159,7.98927,0.00000
5265.00,7.99184,25.283239,0.000313,25.178809,-0.6359,0.159,7.99184,0.00000
5266.00,7.99220,25.283220,0.000312,25.178732,-0.6360,0.159,7.99220,0.00000
5267.00,7.99166,25.283242,0.000308,25.178760,-0.6360,0.159,7.99166,0.00000
5268.00,7.99075,25.283253,0.000306,25.178748,-0.6360,0.159,7.99075,0.00000
5269.00,7.98980,25.283291,0.000304,25.178742,-0.6360,0.160,7.98980,0.00000
5270.00,7.98958,25.283256,0.000308,25.178700,-0.6360,0.160,7.98958,0.00000
5271.00,7.98783,25.283327,0.000312,25.178778,-0.6360,0.159,7.98783,0.00000
5272.00,7.98844,25.283341,0.000312,25.178762,-0.6360,0.160,7.98844,0.00000
5273.00,7.98988,25.283408,0.000308,25.178833,-0.6360,0.160,7.98988,0.00000
5274.00,7.99197,25.283427,0.000311,25.178815,-0.6360,0.160,7.99197,0.00000
5275.00,7.99090,25.283510,0.000310,25.178811,-0.6360,0.160,7.99090,0.00000
5276.00,7.99363,25.283643,0.000310,25.178864,-0.6360,0.160,7.99363,0.00000
5277.00,7.99363,25.283694,0.000311,25.178875,-0.6360,0.160,7.99363,0.00000
5278.00,7.99284,25.283685,0.000313,25.178792,-0.6360,0.160,7.99284,0.00000
5279.00,7.99199,25.283698,0.000312,25.178780,-0.6360,0.160,7.99199,0.00000
5280.00,7.99241,25.283690,0.000309,25.178815,-0.6360,0.160,7.99241,0.00000
5281.00,7.99100,25.283561,0.000300,25.178746,-0.6360,0.161,7.99100,0.00000
5282.00,7.98924,25.283579,0.000301,25.178800,-0.6360,0.161,7.98924,0.00000
5283.00,7.98820,25.283646,0.000304,25.178817,-0.6360,0.161,7.98820,0.00000
5284.00,7.98516,25.283660,0.000296,25.178853,-0.6361,0.161,7.98516,0.00000
5285.00,7.98291,25.283688,0.000296,25.178840,-0.6361,0.161,7.98291,0.00000
[truncated: 139,785 more chars]
