# Supplementary material for: Dynamic allostery in substrate binding by human thymidylate synthase
Source: eLife. 2022 Oct 6;11:e79915. doi: 10.7554/eLife.79915 (PMC9536839; doi:10.7554/eLife.79915)
Supplement: Appendix 1—figure 3—source data 5. [file elife-79915-app1-fig3-data5.zip › A1F3SD5.txt]

$ITC
$ 39 
$NOT
$ 25 
$ 120 
$ 750 
$ 8 
$ 2 
$ADCGainCode:  0 
$False,True,True
$ 0.2 , 0.4 , 180 , 5 
$ 1 , 2 , 180 , 5 
$ 1 , 2 , 180 , 5 
$ 1 , 2 , 180 , 5 
$ 1 , 2 , 180 , 5 
$ 1 , 2 , 180 , 5 
$ 1 , 2 , 180 , 5 
$ 1 , 2 , 180 , 5 
$ 1 , 2 , 180 , 5 
$ 1 , 2 , 180 , 5 
$ 1 , 2 , 180 , 5 
$ 1 , 2 , 180 , 5 
$ 1 , 2 , 180 , 5 
$ 1 , 2 , 180 , 5 
$ 1 , 2 , 180 , 5 
$ 1 , 2 , 180 , 5 
$ 1 , 2 , 180 , 5 
$ 1 , 2 , 180 , 5 
$ 1 , 2 , 180 , 5 
$ 1 , 2 , 180 , 5 
$ 1 , 2 , 180 , 5 
$ 1 , 2 , 180 , 5 
$ 1 , 2 , 180 , 5 
$ 1 , 2 , 180 , 5 
$ 1 , 2 , 180 , 5 
$ 1 , 2 , 180 , 5 
$ 1 , 2 , 180 , 5 
$ 1 , 2 , 180 , 5 
$ 1 , 2 , 180 , 5 
$ 1 , 2 , 180 , 5 
$ 1 , 2 , 180 , 5 
$ 1 , 2 , 180 , 5 
$ 1 , 2 , 180 , 5 
$ 1 , 2 , 180 , 5 
$ 1 , 2 , 180 , 5 
$ 1 , 2 , 180 , 5 
$ 1 , 2 , 180 , 5 
$ 1 , 2 , 180 , 5 
$ 1 , 2 , 180 , 5 
# 0 
# 5.47 
# 0.217 
# 0.2064 
# 25 
# 3.6456 
# 6.82285 
?
% ITC200_12.08.168
% 0.2064 
% 3.6456 
%-0.53762 , 29.75819 
% 0.228024 , 29.50164 
% 0.8333333 
% 168960 , 168990 
% 0.25 , 81 
% 0.007799 ,-0.033902 
%-19.7 , 8 
% 0 , 0 
% 0 
% 128000       128404 
% 43.1 
% 500 , 750 , 1000 , 750 
% 0.04257 ,-0.00249 , 0.000047734 ,-0.000000435026 , 0.00000000201917 
% ITC200 Ver: 1.26.1
@0
5.00,8.04533,25.086596,0.000318,25.142868,-1.0977,-0.254,8.04533,0.00000
6.00,8.04428,25.086572,0.000323,25.142832,-1.0971,-0.254,8.04428,0.00000
7.00,8.04352,25.086563,0.000325,25.142834,-1.0966,-0.254,8.04352,0.00000
8.00,8.04489,25.086609,0.000324,25.142815,-1.0961,-0.254,8.04489,0.00000
9.00,8.04486,25.086685,0.000332,25.142878,-1.0955,-0.254,8.04486,0.00000
10.00,8.04443,25.086754,0.000333,25.142960,-1.0950,-0.254,8.04443,0.00000
11.00,8.04448,25.086875,0.000331,25.143055,-1.0945,-0.254,8.04448,0.00000
12.00,8.04564,25.086945,0.000331,25.143029,-1.0940,-0.254,8.04564,0.00000
13.00,8.04580,25.087032,0.000333,25.143063,-1.0935,-0.253,8.04580,0.00000
14.00,8.04603,25.087042,0.000330,25.143028,-1.0930,-0.253,8.04603,0.00000
15.00,8.04485,25.087033,0.000334,25.142912,-1.0925,-0.253,8.04485,0.00000
16.00,8.04454,25.086940,0.000336,25.142756,-1.0920,-0.253,8.04454,0.00000
17.00,8.04298,25.086899,0.000338,25.142721,-1.0915,-0.253,8.04298,0.00000
18.00,8.04177,25.086862,0.000333,25.142708,-1.0910,-0.253,8.04177,0.00000
19.00,8.04138,25.086860,0.000333,25.142696,-1.0905,-0.253,8.04138,0.00000
20.00,8.04281,25.086944,0.000334,25.142724,-1.0900,-0.252,8.04281,0.00000
21.00,8.04270,25.087096,0.000336,25.142816,-1.0895,-0.252,8.04270,0.00000
22.00,8.04239,25.087135,0.000336,25.142862,-1.0890,-0.252,8.04239,0.00000
23.00,8.04299,25.087159,0.000342,25.142858,-1.0884,-0.252,8.04299,0.00000
24.00,8.04323,25.087236,0.000341,25.142934,-1.0879,-0.252,8.04323,0.00000
25.00,8.04241,25.087273,0.000342,25.142972,-1.0873,-0.252,8.04241,0.00000
26.00,8.04313,25.087267,0.000337,25.143040,-1.0868,-0.252,8.04313,0.00000
27.00,8.04465,25.087396,0.000338,25.143120,-1.0863,-0.252,8.04465,0.00000
28.00,8.04392,25.087454,0.000336,25.143102,-1.0858,-0.252,8.04392,0.00000
29.00,8.04220,25.087484,0.000336,25.143045,-1.0853,-0.252,8.04220,0.00000
30.00,8.04166,25.087498,0.000333,25.142992,-1.0848,-0.251,8.04166,0.00000
31.00,8.04084,25.087501,0.000334,25.142944,-1.0843,-0.251,8.04084,0.00000
32.00,8.04057,25.087494,0.000334,25.142844,-1.0838,-0.251,8.04057,0.00000
33.00,8.04205,25.087515,0.000334,25.142870,-1.0834,-0.251,8.04205,0.00000
34.00,8.04288,25.087574,0.000335,25.142885,-1.0829,-0.251,8.04288,0.00000
35.00,8.04298,25.087601,0.000333,25.142883,-1.0824,-0.251,8.04298,0.00000
36.00,8.04225,25.087625,0.000334,25.142893,-1.0819,-0.251,8.04225,0.00000
37.00,8.04159,25.087612,0.000331,25.142912,-1.0815,-0.250,8.04159,0.00000
38.00,8.04045,25.087711,0.000332,25.143011,-1.0810,-0.250,8.04045,0.00000
39.00,8.03985,25.087767,0.000331,25.143060,-1.0805,-0.250,8.03985,0.00000
40.00,8.04019,25.087828,0.000333,25.143133,-1.0801,-0.250,8.04019,0.00000
41.00,8.04142,25.087879,0.000335,25.143170,-1.0796,-0.250,8.04142,0.00000
42.00,8.03963,25.087930,0.000338,25.143205,-1.0792,-0.250,8.03963,0.00000
43.00,8.03898,25.087885,0.000337,25.143116,-1.0787,-0.250,8.03898,0.00000
44.00,8.04007,25.087856,0.000334,25.143111,-1.0783,-0.249,8.04007,0.00000
45.00,8.03988,25.087887,0.000337,25.143135,-1.0778,-0.249,8.03988,0.00000
46.00,8.03926,25.087924,0.000334,25.143096,-1.0774,-0.249,8.03926,0.00000
47.00,8.03852,25.088036,0.000337,25.143101,-1.0770,-0.249,8.03852,0.00000
48.00,8.03561,25.088107,0.000339,25.143104,-1.0766,-0.249,8.03561,0.00000
49.00,8.03365,25.088199,0.000342,25.143140,-1.0762,-0.249,8.03365,0.00000
50.00,8.03209,25.088276,0.000345,25.143206,-1.0757,-0.249,8.03209,0.00000
51.00,8.03292,25.088293,0.000347,25.143265,-1.0752,-0.249,8.03292,0.00000
52.00,8.03614,25.088188,0.000340,25.143220,-1.0747,-0.249,8.03614,0.00000
53.00,8.03955,25.088235,0.000338,25.143227,-1.0742,-0.249,8.03955,0.00000
54.00,8.04213,25.088284,0.000338,25.143157,-1.0736,-0.249,8.04213,0.00000
55.00,8.04399,25.088235,0.000329,25.143012,-1.0731,-0.248,8.04399,0.00000
56.00,8.04252,25.088376,0.000328,25.142962,-1.0726,-0.248,8.04252,0.00000
57.00,8.04094,25.088445,0.000330,25.142911,-1.0720,-0.248,8.04094,0.00000
58.00,8.04024,25.088539,0.000332,25.142945,-1.0714,-0.248,8.04024,0.00000
59.00,8.03933,25.088554,0.000332,25.142935,-1.0709,-0.248,8.03933,0.00000
60.00,8.03939,25.088688,0.000340,25.143013,-1.0703,-0.248,8.03939,0.00000
61.00,8.03994,25.088583,0.000337,25.142986,-1.0698,-0.248,8.03994,0.00000
62.00,8.04093,25.088677,0.000342,25.143109,-1.0692,-0.248,8.04093,0.00000
63.00,8.04152,25.088719,0.000345,25.143106,-1.0687,-0.248,8.04152,0.00000
64.00,8.04082,25.088709,0.000347,25.143118,-1.0681,-0.248,8.04082,0.00000
65.00,8.04071,25.088689,0.000344,25.143066,-1.0676,-0.248,8.04071,0.00000
66.00,8.04229,25.088721,0.000339,25.142975,-1.0671,-0.247,8.04229,0.00000
67.00,8.04397,25.088697,0.000337,25.142857,-1.0666,-0.247,8.04397,0.00000
68.00,8.04549,25.088664,0.000333,25.142842,-1.0661,-0.247,8.04549,0.00000
69.00,8.04758,25.088785,0.000330,25.142898,-1.0656,-0.247,8.04758,0.00000
70.00,8.04794,25.088799,0.000325,25.142894,-1.0652,-0.247,8.04794,0.00000
71.00,8.04615,25.088860,0.000330,25.142986,-1.0647,-0.247,8.04615,0.00000
72.00,8.04348,25.088947,0.000335,25.143095,-1.0643,-0.247,8.04348,0.00000
73.00,8.04037,25.089019,0.000342,25.143159,-1.0638,-0.247,8.04037,0.00000
74.00,8.03565,25.088994,0.000339,25.143112,-1.0633,-0.247,8.03565,0.00000
75.00,8.03241,25.089019,0.000338,25.143121,-1.0629,-0.247,8.03241,0.00000
76.00,8.03130,25.088990,0.000338,25.143051,-1.0624,-0.247,8.03130,0.00000
77.00,8.02930,25.089008,0.000335,25.142961,-1.0619,-0.246,8.02930,0.00000
78.00,8.02856,25.088981,0.000330,25.142787,-1.0614,-0.246,8.02856,0.00000
79.00,8.03012,25.088970,0.000333,25.142708,-1.0609,-0.246,8.03012,0.00000
80.00,8.03111,25.089025,0.000340,25.142751,-1.0604,-0.246,8.03111,0.00000
81.00,8.03101,25.089122,0.000345,25.142841,-1.0599,-0.246,8.03101,0.00000
82.00,8.03105,25.089155,0.000337,25.142888,-1.0594,-0.246,8.03105,0.00000
83.00,8.03009,25.089196,0.000334,25.142974,-1.0589,-0.246,8.03009,0.00000
84.00,8.02968,25.089253,0.000338,25.143074,-1.0584,-0.246,8.02968,0.00000
85.00,8.02894,25.089244,0.000337,25.143071,-1.0579,-0.245,8.02894,0.00000
86.00,8.02938,25.089271,0.000331,25.143053,-1.0574,-0.245,8.02938,0.00000
87.00,8.03119,25.089277,0.000337,25.143028,-1.0569,-0.245,8.03119,0.00000
88.00,8.03371,25.089308,0.000342,25.143021,-1.0564,-0.245,8.03371,0.00000
89.00,8.03592,25.089365,0.000339,25.142998,-1.0559,-0.245,8.03592,0.00000
90.00,8.03735,25.089367,0.000341,25.142923,-1.0554,-0.245,8.03735,0.00000
91.00,8.03696,25.089378,0.000343,25.142950,-1.0550,-0.245,8.03696,0.00000
92.00,8.03631,25.089384,0.000342,25.142944,-1.0545,-0.245,8.03631,0.00000
93.00,8.03623,25.089429,0.000342,25.142971,-1.0540,-0.245,8.03623,0.00000
94.00,8.03617,25.089388,0.000346,25.142982,-1.0535,-0.245,8.03617,0.00000
95.00,8.03732,25.089470,0.000349,25.143038,-1.0530,-0.245,8.03732,0.00000
96.00,8.03891,25.089459,0.000347,25.142988,-1.0526,-0.245,8.03891,0.00000
97.00,8.03979,25.089547,0.000344,25.143055,-1.0521,-0.244,8.03979,0.00000
98.00,8.04055,25.089494,0.000345,25.142966,-1.0517,-0.244,8.04055,0.00000
99.00,8.04065,25.089525,0.000337,25.142890,-1.0512,-0.244,8.04065,0.00000
100.00,8.03965,25.089463,0.000331,25.142795,-1.0507,-0.244,8.03965,0.00000
101.00,8.03745,25.089506,0.000333,25.142783,-1.0502,-0.244,8.03745,0.00000
102.00,8.03721,25.089431,0.000331,25.142717,-1.0497,-0.244,8.03721,0.00000
103.00,8.03691,25.089494,0.000330,25.142805,-1.0492,-0.244,8.03691,0.00000
104.00,8.03722,25.089528,0.000334,25.142827,-1.0487,-0.244,8.03722,0.00000
105.00,8.03713,25.089580,0.000336,25.142885,-1.0482,-0.244,8.03713,0.00000
106.00,8.03960,25.089658,0.000331,25.142943,-1.0477,-0.243,8.03960,0.00000
107.00,8.03933,25.089682,0.000333,25.142933,-1.0472,-0.243,8.03933,0.00000
108.00,8.03858,25.089642,0.000333,25.142859,-1.0467,-0.243,8.03858,0.00000
109.00,8.03591,25.089678,0.000329,25.142889,-1.0462,-0.243,8.03591,0.00000
110.00,8.03378,25.089727,0.000327,25.142851,-1.0457,-0.243,8.03378,0.00000
111.00,8.03086,25.089772,0.000330,25.142864,-1.0453,-0.243,8.03086,0.00000
112.00,8.02913,25.089847,0.000324,25.142909,-1.0448,-0.243,8.02913,0.00000
113.00,8.03015,25.089932,0.000324,25.142905,-1.0444,-0.242,8.03015,0.00000
114.00,8.03092,25.089974,0.000328,25.142886,-1.0439,-0.242,8.03092,0.00000
115.00,8.03219,25.090002,0.000326,25.142891,-1.0435,-0.242,8.03219,0.00000
116.00,8.03464,25.089983,0.000325,25.142861,-1.0431,-0.242,8.03464,0.00000
117.00,8.03706,25.090072,0.000334,25.142881,-1.0427,-0.242,8.03706,0.00000
118.00,8.03685,25.090105,0.000334,25.142915,-1.0423,-0.242,8.03685,0.00000
119.00,8.03656,25.090204,0.000333,25.143018,-1.0418,-0.242,8.03656,0.00000
120.00,8.03575,25.090284,0.000336,25.143169,-1.0414,-0.242,8.03575,0.00000
@1,0.2000,0.4, 120.035999999993 
121.00,8.03182,25.090394,0.000331,25.143252,-1.0410,-0.242,8.03182,0.00000
122.00,7.98784,25.090347,0.000327,25.143239,-1.0406,-0.242,7.98784,0.00000
123.00,7.76582,25.090396,0.000328,25.143258,-1.0402,-0.241,7.76582,0.00000
124.00,7.49339,25.090355,0.000327,25.143195,-1.0397,-0.241,7.49339,0.00000
125.00,7.27262,25.090366,0.000328,25.143108,-1.0393,-0.241,7.27262,0.00000
126.00,7.10610,25.090288,0.000328,25.143031,-1.0389,-0.241,7.10610,0.00000
127.00,7.02145,25.090337,0.000325,25.143025,-1.0384,-0.241,7.02145,0.00000
128.00,7.14563,25.090413,0.000318,25.143109,-1.0379,-0.241,7.14563,0.00000
129.00,7.34457,25.090463,0.000322,25.143103,-1.0375,-0.241,7.34457,0.00000
130.00,7.50801,25.090499,0.000317,25.143137,-1.0370,-0.241,7.50801,0.00000
131.00,7.62961,25.090613,0.000314,25.143165,-1.0366,-0.240,7.62961,0.00000
132.00,7.71758,25.090699,0.000317,25.143199,-1.0362,-0.240,7.71758,0.00000
133.00,7.77955,25.090686,0.000317,25.143110,-1.0359,-0.240,7.77955,0.00000
134.00,7.82347,25.090702,0.000311,25.143136,-1.0355,-0.240,7.82347,0.00000
135.00,7.85529,25.090728,0.000315,25.143083,-1.0351,-0.240,7.85529,0.00000
136.00,7.87979,25.090735,0.000323,25.143040,-1.0347,-0.240,7.87979,0.00000
137.00,7.89773,25.090764,0.000323,25.143003,-1.0344,-0.240,7.89773,0.00000
138.00,7.91279,25.090788,0.000321,25.142983,-1.0340,-0.240,7.91279,0.00000
139.00,7.92542,25.090802,0.000325,25.142918,-1.0336,-0.240,7.92542,0.00000
140.00,7.93516,25.090854,0.000322,25.142974,-1.0333,-0.240,7.93516,0.00000
141.00,7.94425,25.090885,0.000321,25.143000,-1.0330,-0.239,7.94425,0.00000
142.00,7.95416,25.090893,0.000326,25.143015,-1.0327,-0.240,7.95416,0.00000
143.00,7.96247,25.090898,0.000336,25.143067,-1.0323,-0.240,7.96247,0.00000
144.00,7.96925,25.091002,0.000337,25.143166,-1.0320,-0.240,7.96925,0.00000
145.00,7.97667,25.091002,0.000335,25.143145,-1.0317,-0.240,7.97667,0.00000
146.00,7.98169,25.091030,0.000329,25.143122,-1.0314,-0.239,7.98169,0.00000
147.00,7.98423,25.091018,0.000325,25.143044,-1.0310,-0.239,7.98423,0.00000
148.00,7.98322,25.091077,0.000320,25.142959,-1.0307,-0.239,7.98322,0.00000
149.00,7.98214,25.091062,0.000318,25.142833,-1.0304,-0.238,7.98214,0.00000
150.00,7.98443,25.091093,0.000319,25.142772,-1.0301,-0.238,7.98443,0.00000
151.00,7.99015,25.091106,0.000320,25.142799,-1.0298,-0.238,7.99015,0.00000
152.00,7.99777,25.091204,0.000324,25.142896,-1.0295,-0.238,7.99777,0.00000
153.00,8.00962,25.091222,0.000321,25.142973,-1.0291,-0.238,8.00962,0.00000
154.00,8.02112,25.091261,0.000320,25.143059,-1.0288,-0.238,8.02112,0.00000
155.00,8.02699,25.091316,0.000323,25.143103,-1.0284,-0.238,8.02699,0.00000
156.00,8.02909,25.091425,0.000327,25.143126,-1.0281,-0.238,8.02909,0.00000
157.00,8.02860,25.091421,0.000322,25.143118,-1.0277,-0.238,8.02860,0.00000
158.00,8.02258,25.091465,0.000327,25.143045,-1.0274,-0.238,8.02258,0.00000
159.00,8.01697,25.091460,0.000332,25.142973,-1.0270,-0.238,8.01697,0.00000
160.00,8.01472,25.091470,0.000331,25.142923,-1.0267,-0.238,8.01472,0.00000
161.00,8.01404,25.091438,0.000328,25.142866,-1.0263,-0.238,8.01404,0.00000
162.00,8.01591,25.091434,0.000329,25.142814,-1.0259,-0.238,8.01591,0.00000
163.00,8.02241,25.091449,0.000332,25.142831,-1.0255,-0.238,8.02241,0.00000
164.00,8.02855,25.091463,0.000325,25.142873,-1.0251,-0.237,8.02855,0.00000
165.00,8.03249,25.091487,0.000326,25.142900,-1.0247,-0.237,8.03249,0.00000
166.00,8.03396,25.091560,0.000330,25.142940,-1.0243,-0.237,8.03396,0.00000
167.00,8.03449,25.091667,0.000324,25.143003,-1.0239,-0.237,8.03449,0.00000
168.00,8.03508,25.091718,0.000324,25.143031,-1.0235,-0.237,8.03508,0.00000
169.00,8.03513,25.091679,0.000329,25.142983,-1.0231,-0.237,8.03513,0.00000
170.00,8.03458,25.091681,0.000330,25.143009,-1.0226,-0.237,8.03458,0.00000
171.00,8.03408,25.091695,0.000331,25.143011,-1.0222,-0.237,8.03408,0.00000
172.00,8.03277,25.091672,0.000339,25.142937,-1.0217,-0.237,8.03277,0.00000
173.00,8.03145,25.091724,0.000339,25.142998,-1.0213,-0.237,8.03145,0.00000
174.00,8.03131,25.091880,0.000335,25.143082,-1.0208,-0.236,8.03131,0.00000
175.00,8.03187,25.091856,0.000332,25.143011,-1.0204,-0.236,8.03187,0.00000
176.00,8.03312,25.091833,0.000332,25.142996,-1.0199,-0.236,8.03312,0.00000
177.00,8.03425,25.091833,0.000328,25.143036,-1.0194,-0.236,8.03425,0.00000
178.00,8.03441,25.091870,0.000322,25.142967,-1.0189,-0.236,8.03441,0.00000
179.00,8.03339,25.091892,0.000325,25.142970,-1.0185,-0.236,8.03339,0.00000
180.00,8.03187,25.092031,0.000327,25.143099,-1.0180,-0.236,8.03187,0.00000
181.00,8.03077,25.092072,0.000326,25.143100,-1.0175,-0.236,8.03077,0.00000
182.00,8.02962,25.092100,0.000327,25.143096,-1.0170,-0.236,8.02962,0.00000
183.00,8.02935,25.092075,0.000333,25.143152,-1.0166,-0.236,8.02935,0.00000
184.00,8.02864,25.092073,0.000329,25.143120,-1.0161,-0.236,8.02864,0.00000
185.00,8.02920,25.092070,0.000327,25.143042,-1.0156,-0.235,8.02920,0.00000
186.00,8.02931,25.092026,0.000326,25.142969,-1.0152,-0.235,8.02931,0.00000
187.00,8.02969,25.092104,0.000325,25.142973,-1.0148,-0.235,8.02969,0.00000
188.00,8.03041,25.092100,0.000322,25.142883,-1.0144,-0.234,8.03041,0.00000
189.00,8.03260,25.092147,0.000327,25.142955,-1.0141,-0.234,8.03260,0.00000
190.00,8.03256,25.092157,0.000328,25.143008,-1.0137,-0.234,8.03256,0.00000
191.00,8.03215,25.092202,0.000329,25.143041,-1.0133,-0.234,8.03215,0.00000
192.00,8.03196,25.092144,0.000334,25.143009,-1.0130,-0.234,8.03196,0.00000
193.00,8.03275,25.092164,0.000334,25.143015,-1.0126,-0.234,8.03275,0.00000
194.00,8.03020,25.092140,0.000336,25.142907,-1.0123,-0.234,8.03020,0.00000
195.00,8.02902,25.092152,0.000337,25.142855,-1.0120,-0.234,8.02902,0.00000
196.00,8.02804,25.092252,0.000337,25.142934,-1.0117,-0.234,8.02804,0.00000
197.00,8.02768,25.092322,0.000333,25.142981,-1.0114,-0.233,8.02768,0.00000
198.00,8.02577,25.092405,0.000331,25.143065,-1.0111,-0.233,8.02577,0.00000
199.00,8.02542,25.092421,0.000331,25.143061,-1.0109,-0.233,8.02542,0.00000
200.00,8.02443,25.092457,0.000329,25.143019,-1.0106,-0.233,8.02443,0.00000
201.00,8.02497,25.092441,0.000331,25.142930,-1.0103,-0.233,8.02497,0.00000
202.00,8.02682,25.092505,0.000335,25.142902,-1.0101,-0.233,8.02682,0.00000
203.00,8.02873,25.092540,0.000335,25.142891,-1.0098,-0.233,8.02873,0.00000
204.00,8.03076,25.092661,0.000339,25.142991,-1.0095,-0.233,8.03076,0.00000
205.00,8.03244,25.092697,0.000344,25.143019,-1.0092,-0.233,8.03244,0.00000
206.00,8.03213,25.092716,0.000342,25.143035,-1.0089,-0.233,8.03213,0.00000
207.00,8.02911,25.092685,0.000339,25.143007,-1.0087,-0.233,8.02911,0.00000
208.00,8.02715,25.092701,0.000342,25.143001,-1.0084,-0.233,8.02715,0.00000
209.00,8.02772,25.092671,0.000337,25.142917,-1.0081,-0.233,8.02772,0.00000
210.00,8.02882,25.092711,0.000338,25.142874,-1.0078,-0.233,8.02882,0.00000
211.00,8.03016,25.092735,0.000342,25.142839,-1.0075,-0.233,8.03016,0.00000
212.00,8.03231,25.092819,0.000341,25.142882,-1.0072,-0.233,8.03231,0.00000
213.00,8.03194,25.092906,0.000335,25.142891,-1.0068,-0.232,8.03194,0.00000
214.00,8.03076,25.093007,0.000333,25.142923,-1.0065,-0.232,8.03076,0.00000
215.00,8.03061,25.093083,0.000334,25.142957,-1.0062,-0.232,8.03061,0.00000
216.00,8.03040,25.093176,0.000335,25.143041,-1.0059,-0.232,8.03040,0.00000
217.00,8.03086,25.093201,0.000338,25.143045,-1.0055,-0.232,8.03086,0.00000
218.00,8.03021,25.093177,0.000340,25.142946,-1.0052,-0.232,8.03021,0.00000
219.00,8.02557,25.093203,0.000340,25.142942,-1.0049,-0.232,8.02557,0.00000
220.00,8.02179,25.093233,0.000334,25.143019,-1.0045,-0.232,8.02179,0.00000
221.00,8.02143,25.093275,0.000329,25.143023,-1.0042,-0.231,8.02143,0.00000
222.00,8.02156,25.093376,0.000326,25.143074,-1.0038,-0.231,8.02156,0.00000
223.00,8.02476,25.093440,0.000330,25.143185,-1.0034,-0.231,8.02476,0.00000
224.00,8.03073,25.093409,0.000334,25.143181,-1.0030,-0.231,8.03073,0.00000
225.00,8.03429,25.093529,0.000332,25.143233,-1.0026,-0.231,8.03429,0.00000
226.00,8.03539,25.093559,0.000332,25.143264,-1.0022,-0.231,8.03539,0.00000
227.00,8.03589,25.093574,0.000332,25.143262,-1.0017,-0.231,8.03589,0.00000
228.00,8.03554,25.093632,0.000328,25.143280,-1.0013,-0.231,8.03554,0.00000
229.00,8.03520,25.093779,0.000326,25.143351,-1.0009,-0.230,8.03520,0.00000
230.00,8.03484,25.093743,0.000332,25.143309,-1.0005,-0.231,8.03484,0.00000
231.00,8.03477,25.093780,0.000334,25.143273,-1.0001,-0.231,8.03477,0.00000
232.00,8.03336,25.093774,0.000341,25.143178,-0.9997,-0.231,8.03336,0.00000
233.00,8.03280,25.093755,0.000344,25.143120,-0.9993,-0.231,8.03280,0.00000
234.00,8.03295,25.093727,0.000341,25.143047,-0.9989,-0.231,8.03295,0.00000
235.00,8.03290,25.093762,0.000336,25.143055,-0.9984,-0.230,8.03290,0.00000
236.00,8.03192,25.093853,0.000329,25.143113,-0.9980,-0.230,8.03192,0.00000
237.00,8.03124,25.093931,0.000322,25.143194,-0.9976,-0.230,8.03124,0.00000
238.00,8.03066,25.094010,0.000319,25.143232,-0.9972,-0.230,8.03066,0.00000
239.00,8.02918,25.094076,0.000324,25.143276,-0.9969,-0.230,8.02918,0.00000
240.00,8.02790,25.094066,0.000327,25.143247,-0.9964,-0.230,8.02790,0.00000
241.00,8.02778,25.094063,0.000327,25.143225,-0.9960,-0.229,8.02778,0.00000
242.00,8.02823,25.094001,0.000332,25.143139,-0.9956,-0.229,8.02823,0.00000
243.00,8.02878,25.094051,0.000332,25.143146,-0.9952,-0.229,8.02878,0.00000
244.00,8.02930,25.093988,0.000329,25.143073,-0.9948,-0.229,8.02930,0.00000
245.00,8.03067,25.094038,0.000328,25.143112,-0.9944,-0.229,8.03067,0.00000
246.00,8.03108,25.094045,0.000334,25.143072,-0.9939,-0.229,8.03108,0.00000
247.00,8.03004,25.094112,0.000335,25.143114,-0.9935,-0.229,8.03004,0.00000
248.00,8.02804,25.094034,0.000337,25.142997,-0.9931,-0.229,8.02804,0.00000
249.00,8.02650,25.094096,0.000336,25.143015,-0.9927,-0.229,8.02650,0.00000
250.00,8.02567,25.094104,0.000333,25.142961,-0.9923,-0.229,8.02567,0.00000
251.00,8.02738,25.094107,0.000331,25.142953,-0.9919,-0.228,8.02738,0.00000
252.00,8.02958,25.094165,0.000326,25.142959,-0.9914,-0.228,8.02958,0.00000
253.00,8.03193,25.094237,0.000319,25.143021,-0.9910,-0.228,8.03193,0.00000
254.00,8.03469,25.094322,0.000321,25.143060,-0.9907,-0.228,8.03469,0.00000
255.00,8.03571,25.094341,0.000327,25.143022,-0.9903,-0.228,8.03571,0.00000
256.00,8.03483,25.094404,0.000333,25.143047,-0.9899,-0.228,8.03483,0.00000
257.00,8.03336,25.094412,0.000332,25.143030,-0.9895,-0.228,8.03336,0.00000
258.00,8.03269,25.094486,0.000337,25.143060,-0.9891,-0.228,8.03269,0.00000
259.00,8.03312,25.094452,0.000340,25.143016,-0.9887,-0.228,8.03312,0.00000
260.00,8.03317,25.094513,0.000340,25.142999,-0.9883,-0.228,8.03317,0.00000
261.00,8.03042,25.094504,0.000336,25.142936,-0.9878,-0.228,8.03042,0.00000
262.00,8.03003,25.094573,0.000338,25.142983,-0.9874,-0.228,8.03003,0.00000
263.00,8.02956,25.094572,0.000339,25.142997,-0.9870,-0.227,8.02956,0.00000
264.00,8.02694,25.094649,0.000337,25.143023,-0.9866,-0.227,8.02694,0.00000
265.00,8.02565,25.094649,0.000335,25.143023,-0.9862,-0.227,8.02565,0.00000
266.00,8.02591,25.094711,0.000333,25.143047,-0.9858,-0.227,8.02591,0.00000
267.00,8.02409,25.094645,0.000332,25.142950,-0.9854,-0.227,8.02409,0.00000
268.00,8.02277,25.094732,0.000325,25.142979,-0.9850,-0.227,8.02277,0.00000
269.00,8.02249,25.094759,0.000322,25.142991,-0.9846,-0.227,8.02249,0.00000
270.00,8.02299,25.094881,0.000326,25.143094,-0.9842,-0.227,8.02299,0.00000
271.00,8.02446,25.094916,0.000323,25.143091,-0.9838,-0.227,8.02446,0.00000
272.00,8.02809,25.095009,0.000326,25.143111,-0.9834,-0.227,8.02809,0.00000
273.00,8.03080,25.094931,0.000329,25.142966,-0.9830,-0.227,8.03080,0.00000
274.00,8.03166,25.094964,0.000330,25.142967,-0.9827,-0.227,8.03166,0.00000
275.00,8.03074,25.094883,0.000319,25.142844,-0.9824,-0.226,8.03074,0.00000
276.00,8.03031,25.094821,0.000326,25.142785,-0.9820,-0.226,8.03031,0.00000
277.00,8.02832,25.094882,0.000324,25.142803,-0.9817,-0.226,8.02832,0.00000
278.00,8.02653,25.095006,0.000325,25.142882,-0.9814,-0.226,8.02653,0.00000
279.00,8.02714,25.095063,0.000323,25.142946,-0.9810,-0.226,8.02714,0.00000
280.00,8.02858,25.095145,0.000326,25.143009,-0.9807,-0.226,8.02858,0.00000
281.00,8.02933,25.095228,0.000327,25.143059,-0.9804,-0.226,8.02933,0.00000
282.00,8.02792,25.095218,0.000327,25.143108,-0.9800,-0.226,8.02792,0.00000
283.00,8.02708,25.095201,0.000327,25.143078,-0.9797,-0.226,8.02708,0.00000
284.00,8.02813,25.095251,0.000330,25.143007,-0.9794,-0.225,8.02813,0.00000
285.00,8.02883,25.095241,0.000336,25.142969,-0.9790,-0.226,8.02883,0.00000
286.00,8.02892,25.095315,0.000332,25.143012,-0.9787,-0.225,8.02892,0.00000
287.00,8.03205,25.095371,0.000331,25.143023,-0.9783,-0.225,8.03205,0.00000
288.00,8.03415,25.095477,0.000334,25.143118,-0.9779,-0.225,8.03415,0.00000
289.00,8.03171,25.095428,0.000334,25.143046,-0.9776,-0.225,8.03171,0.00000
290.00,8.03017,25.095551,0.000330,25.143105,-0.9772,-0.225,8.03017,0.00000
291.00,8.02836,25.095536,0.000329,25.143097,-0.9769,-0.225,8.02836,0.00000
292.00,8.02716,25.095552,0.000328,25.143031,-0.9765,-0.224,8.02716,0.00000
293.00,8.02616,25.095549,0.000320,25.142970,-0.9762,-0.224,8.02616,0.00000
294.00,8.02756,25.095615,0.000322,25.143019,-0.9758,-0.224,8.02756,0.00000
295.00,8.02858,25.095624,0.000320,25.143025,-0.9755,-0.224,8.02858,0.00000
296.00,8.03017,25.095583,0.000324,25.142948,-0.9752,-0.224,8.03017,0.00000
297.00,8.03140,25.095592,0.000330,25.142964,-0.9749,-0.224,8.03140,0.00000
298.00,8.03264,25.095617,0.000336,25.142979,-0.9746,-0.224,8.03264,0.00000
299.00,8.03288,25.095560,0.000337,25.142896,-0.9743,-0.224,8.03288,0.00000
300.00,8.03267,25.095516,0.000340,25.142848,-0.9739,-0.224,8.03267,0.00000
@2,1.0000,2.0, 300.112999999998 
301.00,8.03175,25.095647,0.000336,25.142934,-0.9736,-0.224,8.03175,0.00000
302.00,8.00345,25.095704,0.000335,25.142970,-0.9732,-0.224,8.00345,0.00000
303.00,7.68504,25.095616,0.000332,25.142892,-0.9729,-0.224,7.68504,0.00000
304.00,6.86575,25.095625,0.000330,25.142914,-0.9726,-0.224,6.86575,0.00000
305.00,5.80618,25.095689,0.000332,25.142960,-0.9722,-0.224,5.80618,0.00000
306.00,4.86491,25.095619,0.000334,25.142850,-0.9719,-0.223,4.86491,0.00000
307.00,4.11980,25.095625,0.000332,25.142827,-0.9716,-0.223,4.11980,0.00000
308.00,3.76977,25.095720,0.000336,25.142925,-0.9713,-0.223,3.76977,0.00000
309.00,3.94966,25.095836,0.000335,25.143009,-0.9710,-0.223,3.94966,0.00000
310.00,4.38593,25.095784,0.000329,25.142958,-0.9706,-0.223,4.38593,0.00000
311.00,4.75006,25.095861,0.000327,25.143038,-0.9703,-0.223,4.75006,0.00000
312.00,5.01697,25.095883,0.000326,25.142995,-0.9699,-0.223,5.01697,0.00000
313.00,5.26074,25.095845,0.000328,25.142875,-0.9696,-0.223,5.26074,0.00000
314.00,5.55103,25.095855,0.000325,25.142802,-0.9692,-0.223,5.55103,0.00000
315.00,5.88635,25.095906,0.000327,25.142782,-0.9688,-0.223,5.88635,0.00000
316.00,6.22314,25.095978,0.000325,25.142805,-0.9684,-0.222,6.22314,0.00000
317.00,6.52380,25.096033,0.000323,25.142852,-0.9680,-0.222,6.52380,0.00000
318.00,6.77002,25.096082,0.000315,25.142899,-0.9676,-0.222,6.77002,0.00000
319.00,6.96407,25.096109,0.000312,25.143016,-0.9673,-0.222,6.96407,0.00000
320.00,7.11591,25.096168,0.000306,25.143054,-0.9669,-0.221,7.11591,0.00000
321.00,7.23523,25.096213,0.000304,25.143090,-0.9665,-0.221,7.23523,0.00000
322.00,7.33097,25.096309,0.000305,25.143170,-0.9661,-0.221,7.33097,0.00000
323.00,7.41176,25.096387,0.000305,25.143171,-0.9657,-0.221,7.41176,0.00000
324.00,7.47997,25.096393,0.000311,25.143108,-0.9653,-0.221,7.47997,0.00000
325.00,7.53766,25.096426,0.000316,25.143115,-0.9650,-0.221,7.53766,0.00000
326.00,7.58952,25.096389,0.000316,25.143096,-0.9646,-0.221,7.58952,0.00000
327.00,7.63514,25.096317,0.000315,25.143066,-0.9642,-0.221,7.63514,0.00000
328.00,7.67541,25.096323,0.000319,25.143093,-0.9639,-0.221,7.67541,0.00000
329.00,7.71081,25.096387,0.000317,25.143129,-0.9635,-0.221,7.71081,0.00000
330.00,7.74368,25.096397,0.000310,25.143093,-0.9632,-0.220,7.74368,0.00000
331.00,7.77279,25.096477,0.000312,25.143083,-0.9629,-0.220,7.77279,0.00000
332.00,7.79893,25.096443,0.000310,25.142948,-0.9625,-0.220,7.79893,0.00000
333.00,7.82208,25.096469,0.000312,25.142958,-0.9622,-0.220,7.82208,0.00000
334.00,7.84269,25.096478,0.000312,25.142910,-0.9618,-0.220,7.84269,0.00000
335.00,7.85971,25.096475,0.000317,25.142878,-0.9615,-0.220,7.85971,0.00000
336.00,7.87455,25.096483,0.000316,25.142839,-0.9612,-0.220,7.87455,0.00000
337.00,7.88828,25.096611,0.000322,25.142919,-0.9608,-0.220,7.88828,0.00000
338.00,7.89991,25.096702,0.000321,25.142938,-0.9604,-0.220,7.89991,0.00000
339.00,7.91016,25.096772,0.000318,25.142991,-0.9600,-0.220,7.91016,0.00000
340.00,7.92111,25.096926,0.000317,25.143099,-0.9597,-0.219,7.92111,0.00000
341.00,7.93134,25.096974,0.000317,25.143071,-0.9593,-0.219,7.93134,0.00000
342.00,7.94088,25.097013,0.000316,25.143063,-0.9589,-0.219,7.94088,0.00000
343.00,7.94910,25.097118,0.000316,25.143122,-0.9585,-0.219,7.94910,0.00000
344.00,7.95670,25.097241,0.000324,25.143203,-0.9581,-0.219,7.95670,0.00000
345.00,7.96016,25.097276,0.000330,25.143219,-0.9577,-0.219,7.96016,0.00000
346.00,7.96325,25.097288,0.000338,25.143222,-0.9573,-0.219,7.96325,0.00000
347.00,7.96568,25.097346,0.000342,25.143226,-0.9568,-0.219,7.96568,0.00000
348.00,7.96768,25.097359,0.000335,25.143180,-0.9564,-0.219,7.96768,0.00000
349.00,7.96889,25.097257,0.000333,25.143041,-0.9560,-0.219,7.96889,0.00000
350.00,7.97419,25.097246,0.000331,25.142956,-0.9555,-0.219,7.97419,0.00000
351.00,7.97984,25.097323,0.000324,25.143005,-0.9551,-0.218,7.97984,0.00000
352.00,7.98540,25.097358,0.000322,25.142994,-0.9547,-0.218,7.98540,0.00000
353.00,7.99141,25.097350,0.000330,25.142941,-0.9544,-0.218,7.99141,0.00000
354.00,7.99654,25.097427,0.000334,25.142945,-0.9540,-0.218,7.99654,0.00000
355.00,7.99916,25.097374,0.000337,25.142853,-0.9536,-0.218,7.99916,0.00000
356.00,8.00072,25.097432,0.000344,25.142837,-0.9532,-0.219,8.00072,0.00000
357.00,8.00207,25.097452,0.000342,25.142874,-0.9529,-0.218,8.00207,0.00000
358.00,8.00256,25.097425,0.000341,25.142869,-0.9525,-0.218,8.00256,0.00000
359.00,8.00406,25.097457,0.000340,25.142903,-0.9522,-0.218,8.00406,0.00000
360.00,8.00518,25.097550,0.000338,25.143011,-0.9518,-0.218,8.00518,0.00000
361.00,8.00650,25.097423,0.000335,25.142929,-0.9515,-0.218,8.00650,0.00000
362.00,8.00583,25.097464,0.000334,25.142940,-0.9512,-0.218,8.00583,0.00000
363.00,8.00488,25.097546,0.000332,25.142996,-0.9509,-0.218,8.00488,0.00000
364.00,8.00429,25.097558,0.000331,25.143004,-0.9506,-0.217,8.00429,0.00000
365.00,8.00423,25.097577,0.000329,25.142978,-0.9504,-0.217,8.00423,0.00000
366.00,7.99933,25.097695,0.000331,25.143035,-0.9501,-0.217,7.99933,0.00000
367.00,7.99423,25.097693,0.000331,25.143058,-0.9498,-0.217,7.99423,0.00000
368.00,7.99343,25.097713,0.000327,25.143028,-0.9496,-0.217,7.99343,0.00000
369.00,7.99350,25.097677,0.000326,25.142932,-0.9493,-0.217,7.99350,0.00000
370.00,7.99550,25.097704,0.000327,25.142900,-0.9491,-0.217,7.99550,0.00000
371.00,8.00216,25.097736,0.000321,25.142851,-0.9489,-0.216,8.00216,0.00000
372.00,8.01109,25.097748,0.000323,25.142761,-0.9487,-0.216,8.01109,0.00000
373.00,8.01656,25.097771,0.000329,25.142709,-0.9485,-0.216,8.01656,0.00000
374.00,8.02043,25.097883,0.000332,25.142792,-0.9483,-0.216,8.02043,0.00000
375.00,8.01936,25.097966,0.000335,25.142868,-0.9481,-0.216,8.01936,0.00000
376.00,8.01454,25.098044,0.000336,25.142963,-0.9478,-0.216,8.01454,0.00000
377.00,8.00942,25.098094,0.000336,25.143007,-0.9476,-0.216,8.00942,0.00000
378.00,8.00609,25.098155,0.000333,25.143073,-0.9474,-0.216,8.00609,0.00000
379.00,8.00421,25.098134,0.000327,25.143023,-0.9472,-0.216,8.00421,0.00000
380.00,8.00547,25.098118,0.000325,25.142990,-0.9470,-0.216,8.00547,0.00000
381.00,8.00884,25.098094,0.000331,25.142935,-0.9469,-0.216,8.00884,0.00000
382.00,8.01298,25.098065,0.000335,25.142858,-0.9467,-0.216,8.01298,0.00000
383.00,8.01370,25.098086,0.000335,25.142849,-0.9465,-0.216,8.01370,0.00000
384.00,8.00983,25.098209,0.000337,25.142958,-0.9463,-0.216,8.00983,0.00000
385.00,8.00713,25.098281,0.000337,25.142997,-0.9461,-0.216,8.00713,0.00000
386.00,8.00729,25.098332,0.000329,25.143088,-0.9459,-0.216,8.00729,0.00000
387.00,8.00766,25.098397,0.000330,25.143177,-0.9457,-0.215,8.00766,0.00000
388.00,8.01118,25.098459,0.000331,25.143252,-0.9455,-0.215,8.01118,0.00000
389.00,8.01800,25.098424,0.000330,25.143162,-0.9452,-0.215,8.01800,0.00000
390.00,8.02104,25.098384,0.000326,25.143081,-0.9450,-0.215,8.02104,0.00000
391.00,8.02284,25.098403,0.000331,25.143013,-0.9447,-0.215,8.02284,0.00000
392.00,8.02384,25.098415,0.000327,25.142940,-0.9445,-0.215,8.02384,0.00000
393.00,8.02143,25.098402,0.000326,25.142814,-0.9442,-0.215,8.02143,0.00000
394.00,8.01785,25.098438,0.000325,25.142844,-0.9440,-0.215,8.01785,0.00000
395.00,8.01704,25.098548,0.000327,25.142954,-0.9438,-0.215,8.01704,0.00000
396.00,8.01705,25.098505,0.000327,25.142895,-0.9435,-0.215,8.01705,0.00000
397.00,8.01688,25.098605,0.000328,25.143033,-0.9432,-0.214,8.01688,0.00000
398.00,8.01910,25.098641,0.000329,25.143145,-0.9429,-0.214,8.01910,0.00000
399.00,8.02309,25.098655,0.000331,25.143215,-0.9426,-0.214,8.02309,0.00000
400.00,8.02517,25.098638,0.000335,25.143217,-0.9423,-0.214,8.02517,0.00000
401.00,8.02145,25.098743,0.000334,25.143317,-0.9420,-0.214,8.02145,0.00000
402.00,8.01365,25.098723,0.000333,25.143251,-0.9417,-0.214,8.01365,0.00000
403.00,8.00401,25.098753,0.000335,25.143226,-0.9415,-0.214,8.00401,0.00000
404.00,7.99318,25.098770,0.000336,25.143124,-0.9412,-0.214,7.99318,0.00000
405.00,7.98532,25.098817,0.000333,25.143069,-0.9409,-0.214,7.98532,0.00000
406.00,7.98286,25.098873,0.000332,25.143017,-0.9406,-0.213,7.98286,0.00000
407.00,7.98459,25.098917,0.000332,25.142993,-0.9403,-0.213,7.98459,0.00000
408.00,7.98760,25.098867,0.000330,25.142937,-0.9401,-0.213,7.98760,0.00000
409.00,7.99081,25.098922,0.000336,25.142969,-0.9399,-0.213,7.99081,0.00000
410.00,7.99239,25.098952,0.000344,25.142977,-0.9397,-0.213,7.99239,0.00000
411.00,7.99301,25.098956,0.000346,25.143023,-0.9395,-0.213,7.99301,0.00000
412.00,7.99382,25.098960,0.000349,25.143057,-0.9393,-0.213,7.99382,0.00000
413.00,7.99563,25.099062,0.000349,25.143105,-0.9391,-0.213,7.99563,0.00000
414.00,7.99748,25.099092,0.000345,25.143123,-0.9388,-0.213,7.99748,0.00000
415.00,7.99669,25.099157,0.000340,25.143151,-0.9386,-0.213,7.99669,0.00000
416.00,7.99655,25.099194,0.000335,25.143152,-0.9384,-0.213,7.99655,0.00000
417.00,7.99953,25.099288,0.000332,25.143193,-0.9381,-0.212,7.99953,0.00000
418.00,8.00233,25.099290,0.000334,25.143155,-0.9380,-0.212,8.00233,0.00000
419.00,8.00393,25.099330,0.000329,25.143092,-0.9377,-0.212,8.00393,0.00000
420.00,8.00861,25.099334,0.000326,25.143107,-0.9375,-0.212,8.00861,0.00000
421.00,8.01075,25.099372,0.000333,25.143077,-0.9373,-0.212,8.01075,0.00000
422.00,8.01078,25.099365,0.000334,25.143019,-0.9371,-0.212,8.01078,0.00000
423.00,8.00927,25.099383,0.000333,25.143047,-0.9368,-0.212,8.00927,0.00000
424.00,8.00905,25.099370,0.000338,25.143128,-0.9366,-0.212,8.00905,0.00000
425.00,8.00891,25.099368,0.000342,25.143144,-0.9364,-0.212,8.00891,0.00000
426.00,8.01120,25.099366,0.000339,25.143096,-0.9361,-0.212,8.01120,0.00000
427.00,8.01070,25.099316,0.000342,25.143021,-0.9359,-0.212,8.01070,0.00000
428.00,8.01027,25.099323,0.000344,25.142975,-0.9357,-0.212,8.01027,0.00000
429.00,8.01045,25.099366,0.000337,25.142907,-0.9354,-0.212,8.01045,0.00000
430.00,8.01195,25.099377,0.000334,25.142800,-0.9352,-0.212,8.01195,0.00000
431.00,8.01386,25.099388,0.000334,25.142859,-0.9349,-0.212,8.01386,0.00000
432.00,8.01637,25.099542,0.000330,25.143019,-0.9347,-0.211,8.01637,0.00000
433.00,8.01915,25.099615,0.000326,25.143051,-0.9344,-0.211,8.01915,0.00000
434.00,8.02071,25.099681,0.000329,25.143081,-0.9341,-0.211,8.02071,0.00000
435.00,8.01985,25.099744,0.000334,25.143133,-0.9338,-0.211,8.01985,0.00000
436.00,8.01560,25.099767,0.000331,25.143116,-0.9336,-0.211,8.01560,0.00000
437.00,8.01361,25.099714,0.000332,25.142969,-0.9333,-0.211,8.01361,0.00000
438.00,8.01218,25.099697,0.000334,25.142965,-0.9331,-0.211,8.01218,0.00000
439.00,8.01101,25.099698,0.000334,25.142940,-0.9328,-0.211,8.01101,0.00000
440.00,8.00997,25.099745,0.000329,25.142974,-0.9326,-0.211,8.00997,0.00000
441.00,8.01163,25.099814,0.000326,25.142955,-0.9324,-0.210,8.01163,0.00000
442.00,8.01085,25.099838,0.000326,25.142981,-0.9322,-0.210,8.01085,0.00000
443.00,8.00673,25.099919,0.000325,25.142971,-0.9320,-0.210,8.00673,0.00000
444.00,8.00385,25.099938,0.000324,25.142958,-0.9318,-0.210,8.00385,0.00000
445.00,8.00462,25.099912,0.000324,25.142862,-0.9316,-0.210,8.00462,0.00000
446.00,8.00525,25.099935,0.000328,25.142846,-0.9313,-0.210,8.00525,0.00000
447.00,8.00763,25.099987,0.000325,25.142825,-0.9312,-0.210,8.00763,0.00000
448.00,8.01280,25.099966,0.000321,25.142733,-0.9310,-0.209,8.01280,0.00000
449.00,8.01749,25.100000,0.000319,25.142709,-0.9308,-0.209,8.01749,0.00000
450.00,8.01835,25.100056,0.000321,25.142732,-0.9307,-0.209,8.01835,0.00000
451.00,8.01966,25.100044,0.000320,25.142761,-0.9305,-0.209,8.01966,0.00000
452.00,8.02101,25.100077,0.000324,25.142818,-0.9303,-0.209,8.02101,0.00000
453.00,8.02040,25.100129,0.000329,25.142930,-0.9301,-0.209,8.02040,0.00000
454.00,8.02000,25.100117,0.000332,25.142920,-0.9299,-0.209,8.02000,0.00000
455.00,8.02007,25.100122,0.000329,25.142926,-0.9297,-0.209,8.02007,0.00000
456.00,8.01950,25.100136,0.000329,25.142931,-0.9295,-0.209,8.01950,0.00000
457.00,8.01656,25.100158,0.000323,25.142898,-0.9294,-0.208,8.01656,0.00000
458.00,8.01593,25.100176,0.000318,25.142844,-0.9292,-0.208,8.01593,0.00000
459.00,8.01581,25.100267,0.000313,25.142927,-0.9290,-0.208,8.01581,0.00000
460.00,8.01495,25.100292,0.000310,25.142891,-0.9288,-0.208,8.01495,0.00000
461.00,8.01353,25.100356,0.000311,25.142830,-0.9286,-0.208,8.01353,0.00000
462.00,8.01379,25.100375,0.000312,25.142782,-0.9284,-0.208,8.01379,0.00000
463.00,8.01413,25.100451,0.000313,25.142853,-0.9282,-0.208,8.01413,0.00000
464.00,8.01340,25.100457,0.000316,25.142839,-0.9280,-0.208,8.01340,0.00000
465.00,8.01396,25.100463,0.000319,25.142842,-0.9278,-0.208,8.01396,0.00000
466.00,8.01388,25.100515,0.000317,25.142895,-0.9276,-0.207,8.01388,0.00000
467.00,8.01248,25.100595,0.000321,25.142977,-0.9274,-0.208,8.01248,0.00000
468.00,8.00832,25.100575,0.000320,25.142916,-0.9272,-0.207,8.00832,0.00000
469.00,8.00058,25.100594,0.000321,25.142916,-0.9271,-0.207,8.00058,0.00000
470.00,7.99079,25.100634,0.000322,25.142968,-0.9269,-0.207,7.99079,0.00000
471.00,7.98850,25.100670,0.000324,25.142992,-0.9267,-0.207,7.98850,0.00000
472.00,7.99142,25.100673,0.000325,25.143031,-0.9265,-0.207,7.99142,0.00000
473.00,7.99841,25.100805,0.000332,25.143130,-0.9263,-0.207,7.99841,0.00000
474.00,8.00805,25.100837,0.000337,25.143127,-0.9261,-0.207,8.00805,0.00000
475.00,8.01975,25.100845,0.000336,25.143110,-0.9259,-0.207,8.01975,0.00000
476.00,8.02300,25.100793,0.000332,25.143034,-0.9256,-0.207,8.02300,0.00000
477.00,8.02244,25.100838,0.000328,25.142959,-0.9254,-0.207,8.02244,0.00000
478.00,8.02155,25.100808,0.000325,25.142956,-0.9252,-0.207,8.02155,0.00000
479.00,8.02031,25.100886,0.000323,25.143000,-0.9250,-0.207,8.02031,0.00000
480.00,8.01832,25.100945,0.000322,25.142982,-0.9248,-0.207,8.01832,0.00000
@3,1.0000,2.0, 480.054999999993 
481.00,8.01876,25.101002,0.000323,25.143038,-0.9246,-0.206,8.01876,0.00000
482.00,8.00568,25.100988,0.000323,25.143045,-0.9244,-0.206,8.00568,0.00000
483.00,7.75018,25.100950,0.000320,25.142947,-0.9242,-0.206,7.75018,0.00000
484.00,7.03021,25.100986,0.000320,25.142983,-0.9239,-0.206,7.03021,0.00000
485.00,6.04494,25.101043,0.000320,25.143111,-0.9237,-0.206,6.04494,0.00000
486.00,5.13608,25.101077,0.000323,25.143176,-0.9235,-0.206,5.13608,0.00000
487.00,4.37491,25.101149,0.000328,25.143230,-0.9232,-0.206,4.37491,0.00000
488.00,3.93248,25.101215,0.000333,25.143310,-0.9230,-0.206,3.93248,0.00000
489.00,3.97767,25.101161,0.000339,25.143213,-0.9228,-0.206,3.97767,0.00000
490.00,4.31075,25.101170,0.000339,25.143191,-0.9225,-0.206,4.31075,0.00000
491.00,4.62508,25.101230,0.000340,25.143204,-0.9223,-0.206,4.62508,0.00000
492.00,4.88331,25.101196,0.000335,25.143174,-0.9221,-0.206,4.88331,0.00000
493.00,5.14859,25.101223,0.000331,25.143134,-0.9219,-0.205,5.14859,0.00000
494.00,5.46940,25.101292,0.000323,25.143174,-0.9216,-0.205,5.46940,0.00000
495.00,5.83000,25.101358,0.000322,25.143146,-0.9213,-0.205,5.83000,0.00000
496.00,6.17926,25.101414,0.000322,25.143118,-0.9210,-0.205,6.17926,0.00000
497.00,6.48432,25.101462,0.000321,25.143130,-0.9208,-0.205,6.48432,0.00000
498.00,6.73210,25.101464,0.000324,25.143165,-0.9205,-0.205,6.73210,0.00000
499.00,6.92054,25.101482,0.000329,25.143197,-0.9203,-0.205,6.92054,0.00000
500.00,7.06216,25.101489,0.000330,25.143137,-0.9201,-0.205,7.06216,0.00000
501.00,7.17200,25.101426,0.000329,25.143062,-0.9199,-0.205,7.17200,0.00000
502.00,7.25935,25.101438,0.000334,25.143053,-0.9196,-0.205,7.25935,0.00000
503.00,7.33052,25.101507,0.000333,25.143113,-0.9194,-0.204,7.33052,0.00000
504.00,7.39309,25.101495,0.000328,25.143042,-0.9192,-0.204,7.39309,0.00000
505.00,7.45099,25.101548,0.000326,25.143099,-0.9189,-0.204,7.45099,0.00000
506.00,7.50357,25.101643,0.000328,25.143114,-0.9187,-0.204,7.50357,0.00000
507.00,7.55371,25.101650,0.000328,25.143070,-0.9184,-0.204,7.55371,0.00000
508.00,7.60060,25.101663,0.000332,25.143035,-0.9181,-0.204,7.60060,0.00000
509.00,7.64433,25.101701,0.000337,25.143140,-0.9178,-0.204,7.64433,0.00000
510.00,7.68259,25.101659,0.000339,25.143181,-0.9176,-0.204,7.68259,0.00000
511.00,7.71674,25.101642,0.000336,25.143208,-0.9173,-0.204,7.71674,0.00000
512.00,7.74599,25.101713,0.000332,25.143211,-0.9170,-0.204,7.74599,0.00000
513.00,7.77117,25.101675,0.000325,25.143065,-0.9168,-0.204,7.77117,0.00000
514.00,7.79387,25.101681,0.000323,25.142938,-0.9165,-0.203,7.79387,0.00000
515.00,7.81439,25.101649,0.000323,25.142767,-0.9163,-0.203,7.81439,0.00000
516.00,7.83311,25.101644,0.000325,25.142770,-0.9160,-0.203,7.83311,0.00000
517.00,7.84974,25.101656,0.000323,25.142829,-0.9157,-0.203,7.84974,0.00000
518.00,7.86508,25.101729,0.000323,25.142939,-0.9155,-0.203,7.86508,0.00000
519.00,7.87910,25.101796,0.000327,25.143032,-0.9152,-0.203,7.87910,0.00000
520.00,7.89055,25.101856,0.000328,25.143070,-0.9149,-0.203,7.89055,0.00000
521.00,7.89945,25.101971,0.000327,25.143112,-0.9147,-0.203,7.89945,0.00000
522.00,7.90667,25.102056,0.000333,25.143148,-0.9144,-0.203,7.90667,0.00000
523.00,7.91381,25.102165,0.000333,25.143185,-0.9141,-0.203,7.91381,0.00000
524.00,7.91845,25.102276,0.000330,25.143163,-0.9139,-0.203,7.91845,0.00000
525.00,7.92175,25.102417,0.000328,25.143271,-0.9136,-0.202,7.92175,0.00000
526.00,7.92590,25.102427,0.000331,25.143251,-0.9133,-0.202,7.92590,0.00000
527.00,7.93342,25.102477,0.000325,25.143242,-0.9131,-0.202,7.93342,0.00000
528.00,7.94018,25.102452,0.000328,25.143172,-0.9128,-0.202,7.94018,0.00000
529.00,7.94712,25.102501,0.000333,25.143196,-0.9125,-0.202,7.94712,0.00000
530.00,7.95588,25.102498,0.000336,25.143220,-0.9123,-0.202,7.95588,0.00000
531.00,7.96371,25.102520,0.000335,25.143219,-0.9120,-0.202,7.96371,0.00000
532.00,7.96810,25.102529,0.000340,25.143214,-0.9117,-0.202,7.96810,0.00000
533.00,7.97118,25.102525,0.000342,25.143170,-0.9114,-0.202,7.97118,0.00000
534.00,7.97399,25.102481,0.000335,25.143141,-0.9112,-0.202,7.97399,0.00000
535.00,7.97651,25.102467,0.000331,25.143107,-0.9110,-0.202,7.97651,0.00000
536.00,7.97888,25.102526,0.000331,25.143157,-0.9108,-0.202,7.97888,0.00000
537.00,7.98162,25.102470,0.000329,25.143078,-0.9106,-0.201,7.98162,0.00000
538.00,7.98366,25.102494,0.000325,25.143071,-0.9104,-0.201,7.98366,0.00000
539.00,7.98371,25.102561,0.000328,25.143099,-0.9102,-0.201,7.98371,0.00000
540.00,7.97854,25.102657,0.000325,25.143119,-0.9100,-0.201,7.97854,0.00000
541.00,7.97046,25.102694,0.000324,25.143117,-0.9098,-0.201,7.97046,0.00000
542.00,7.96614,25.102779,0.000322,25.143138,-0.9096,-0.201,7.96614,0.00000
543.00,7.96599,25.102820,0.000326,25.143190,-0.9094,-0.201,7.96599,0.00000
544.00,7.96902,25.102860,0.000325,25.143154,-0.9093,-0.201,7.96902,0.00000
545.00,7.97643,25.102895,0.000328,25.143134,-0.9091,-0.201,7.97643,0.00000
546.00,7.98636,25.102911,0.000330,25.143068,-0.9090,-0.201,7.98636,0.00000
547.00,7.99299,25.102940,0.000328,25.143073,-0.9088,-0.201,7.99299,0.00000
548.00,7.99600,25.103029,0.000322,25.143071,-0.9087,-0.200,7.99600,0.00000
549.00,7.99881,25.103103,0.000325,25.143179,-0.9085,-0.200,7.99881,0.00000
550.00,8.00185,25.103174,0.000320,25.143182,-0.9084,-0.200,8.00185,0.00000
551.00,8.00502,25.103275,0.000317,25.143226,-0.9082,-0.200,8.00502,0.00000
552.00,8.00580,25.103378,0.000317,25.143284,-0.9080,-0.200,8.00580,0.00000
553.00,8.00591,25.103372,0.000315,25.143363,-0.9078,-0.199,8.00591,0.00000
554.00,8.00429,25.103283,0.000314,25.143250,-0.9076,-0.199,8.00429,0.00000
555.00,7.99701,25.103270,0.000324,25.143245,-0.9075,-0.200,7.99701,0.00000
556.00,7.98518,25.103307,0.000325,25.143261,-0.9073,-0.200,7.98518,0.00000
557.00,7.97920,25.103261,0.000333,25.143194,-0.9071,-0.200,7.97920,0.00000
558.00,7.97759,25.103354,0.000338,25.143138,-0.9069,-0.200,7.97759,0.00000
559.00,7.97894,25.103471,0.000336,25.143154,-0.9067,-0.200,7.97894,0.00000
560.00,7.98793,25.103526,0.000327,25.143210,-0.9066,-0.200,7.98793,0.00000
561.00,7.99969,25.103530,0.000329,25.143199,-0.9064,-0.199,7.99969,0.00000
562.00,8.00666,25.103630,0.000325,25.143288,-0.9063,-0.199,8.00666,0.00000
563.00,8.00623,25.103681,0.000324,25.143325,-0.9061,-0.199,8.00623,0.00000
564.00,8.00330,25.103688,0.000320,25.143336,-0.9059,-0.199,8.00330,0.00000
565.00,8.00038,25.103680,0.000319,25.143244,-0.9057,-0.199,8.00038,0.00000
566.00,8.00102,25.103624,0.000315,25.143160,-0.9056,-0.199,8.00102,0.00000
567.00,8.00105,25.103521,0.000312,25.143059,-0.9054,-0.198,8.00105,0.00000
568.00,8.00356,25.103518,0.000308,25.143035,-0.9053,-0.198,8.00356,0.00000
569.00,8.00567,25.103574,0.000306,25.143057,-0.9051,-0.198,8.00567,0.00000
570.00,8.00536,25.103564,0.000308,25.143012,-0.9049,-0.198,8.00536,0.00000
571.00,8.00110,25.103621,0.000312,25.143042,-0.9047,-0.198,8.00110,0.00000
572.00,7.99835,25.103702,0.000318,25.143026,-0.9045,-0.198,7.99835,0.00000
573.00,7.99873,25.103736,0.000323,25.143077,-0.9043,-0.198,7.99873,0.00000
574.00,7.99995,25.103695,0.000333,25.143012,-0.9041,-0.198,7.99995,0.00000
575.00,8.00245,25.103749,0.000333,25.143089,-0.9040,-0.198,8.00245,0.00000
576.00,8.00673,25.103759,0.000331,25.143098,-0.9038,-0.198,8.00673,0.00000
577.00,8.00995,25.103812,0.000329,25.143179,-0.9036,-0.198,8.00995,0.00000
578.00,8.00914,25.103843,0.000329,25.143129,-0.9035,-0.198,8.00914,0.00000
579.00,8.00791,25.103964,0.000326,25.143170,-0.9032,-0.198,8.00791,0.00000
580.00,8.00736,25.104023,0.000327,25.143185,-0.9031,-0.198,8.00736,0.00000
581.00,8.00689,25.104082,0.000329,25.143179,-0.9029,-0.198,8.00689,0.00000
582.00,8.00737,25.104147,0.000331,25.143177,-0.9028,-0.198,8.00737,0.00000
583.00,8.00878,25.104079,0.000327,25.143109,-0.9026,-0.197,8.00878,0.00000
584.00,8.01003,25.104053,0.000325,25.143056,-0.9025,-0.197,8.01003,0.00000
585.00,8.00958,25.104059,0.000324,25.142969,-0.9023,-0.197,8.00958,0.00000
586.00,8.00785,25.104103,0.000327,25.142937,-0.9022,-0.197,8.00785,0.00000
587.00,8.00467,25.104108,0.000325,25.142839,-0.9019,-0.197,8.00467,0.00000
588.00,8.00366,25.104215,0.000329,25.142876,-0.9017,-0.197,8.00366,0.00000
589.00,8.00292,25.104241,0.000330,25.142940,-0.9015,-0.197,8.00292,0.00000
590.00,8.00382,25.104305,0.000326,25.143041,-0.9012,-0.197,8.00382,0.00000
591.00,8.00571,25.104322,0.000321,25.143050,-0.9010,-0.196,8.00571,0.00000
592.00,8.00788,25.104276,0.000322,25.143071,-0.9008,-0.196,8.00788,0.00000
593.00,8.00780,25.104326,0.000321,25.143040,-0.9006,-0.196,8.00780,0.00000
594.00,8.00829,25.104331,0.000320,25.142969,-0.9003,-0.196,8.00829,0.00000
595.00,8.00781,25.104306,0.000326,25.142912,-0.9001,-0.196,8.00781,0.00000
596.00,8.00579,25.104325,0.000327,25.142944,-0.8998,-0.196,8.00579,0.00000
597.00,7.99910,25.104466,0.000324,25.143016,-0.8995,-0.196,7.99910,0.00000
598.00,7.99396,25.104460,0.000320,25.143035,-0.8992,-0.196,7.99396,0.00000
599.00,7.99100,25.104495,0.000320,25.143013,-0.8990,-0.195,7.99100,0.00000
600.00,7.99001,25.104582,0.000321,25.142986,-0.8987,-0.195,7.99001,0.00000
601.00,7.99268,25.104600,0.000327,25.142961,-0.8984,-0.196,7.99268,0.00000
602.00,7.99924,25.104568,0.000328,25.142860,-0.8981,-0.196,7.99924,0.00000
603.00,8.00564,25.104638,0.000329,25.142883,-0.8979,-0.195,8.00564,0.00000
604.00,8.00825,25.104670,0.000332,25.142952,-0.8976,-0.196,8.00825,0.00000
605.00,8.00832,25.104692,0.000329,25.143018,-0.8974,-0.195,8.00832,0.00000
606.00,8.00480,25.104775,0.000326,25.143082,-0.8972,-0.195,8.00480,0.00000
607.00,8.00275,25.104803,0.000333,25.143132,-0.8970,-0.195,8.00275,0.00000
608.00,8.00136,25.104793,0.000337,25.143098,-0.8967,-0.195,8.00136,0.00000
609.00,8.00118,25.104865,0.000336,25.143114,-0.8965,-0.195,8.00118,0.00000
610.00,8.00138,25.104921,0.000340,25.143095,-0.8962,-0.195,8.00138,0.00000
611.00,8.00172,25.104901,0.000342,25.142995,-0.8960,-0.195,8.00172,0.00000
612.00,8.00061,25.104976,0.000339,25.142991,-0.8958,-0.195,8.00061,0.00000
613.00,7.99815,25.104953,0.000340,25.142979,-0.8955,-0.195,7.99815,0.00000
614.00,7.99651,25.104909,0.000344,25.142880,-0.8953,-0.195,7.99651,0.00000
615.00,7.99648,25.104851,0.000341,25.142832,-0.8950,-0.195,7.99648,0.00000
616.00,7.99942,25.104818,0.000337,25.142815,-0.8948,-0.195,7.99942,0.00000
617.00,8.00357,25.104749,0.000337,25.142782,-0.8946,-0.195,8.00357,0.00000
618.00,8.00793,25.104808,0.000331,25.142815,-0.8943,-0.195,8.00793,0.00000
619.00,8.01130,25.104854,0.000329,25.142887,-0.8941,-0.195,8.01130,0.00000
620.00,8.01059,25.104887,0.000330,25.142871,-0.8938,-0.195,8.01059,0.00000
621.00,8.00964,25.104972,0.000328,25.142867,-0.8936,-0.194,8.00964,0.00000
622.00,8.00889,25.105026,0.000325,25.142885,-0.8933,-0.194,8.00889,0.00000
623.00,8.00855,25.105025,0.000327,25.142858,-0.8931,-0.194,8.00855,0.00000
624.00,8.00918,25.105016,0.000325,25.142788,-0.8928,-0.194,8.00918,0.00000
625.00,8.01289,25.105097,0.000325,25.142880,-0.8926,-0.194,8.01289,0.00000
626.00,8.01376,25.105161,0.000320,25.142925,-0.8924,-0.194,8.01376,0.00000
627.00,8.01470,25.105188,0.000315,25.142887,-0.8922,-0.194,8.01470,0.00000
628.00,8.01565,25.105258,0.000315,25.142901,-0.8919,-0.194,8.01565,0.00000
629.00,8.01445,25.105372,0.000310,25.142951,-0.8916,-0.193,8.01445,0.00000
630.00,8.01021,25.105363,0.000310,25.142882,-0.8914,-0.193,8.01021,0.00000
631.00,8.00688,25.105376,0.000316,25.142896,-0.8911,-0.193,8.00688,0.00000
632.00,8.00513,25.105466,0.000323,25.143019,-0.8909,-0.193,8.00513,0.00000
633.00,8.00412,25.105457,0.000323,25.143000,-0.8906,-0.193,8.00412,0.00000
634.00,8.00574,25.105423,0.000326,25.143030,-0.8904,-0.193,8.00574,0.00000
635.00,8.00866,25.105438,0.000318,25.143047,-0.8901,-0.193,8.00866,0.00000
636.00,8.01029,25.105481,0.000315,25.143096,-0.8898,-0.193,8.01029,0.00000
637.00,8.00943,25.105437,0.000313,25.143032,-0.8896,-0.193,8.00943,0.00000
638.00,8.00777,25.105496,0.000310,25.143095,-0.8893,-0.193,8.00777,0.00000
639.00,8.00611,25.105540,0.000309,25.143046,-0.8890,-0.192,8.00611,0.00000
640.00,8.00606,25.105555,0.000316,25.143003,-0.8888,-0.192,8.00606,0.00000
641.00,8.00721,25.105540,0.000317,25.142918,-0.8885,-0.192,8.00721,0.00000
642.00,8.00949,25.105568,0.000315,25.142873,-0.8882,-0.192,8.00949,0.00000
643.00,8.01081,25.105560,0.000314,25.142828,-0.8880,-0.192,8.01081,0.00000
644.00,8.01105,25.105536,0.000310,25.142836,-0.8877,-0.192,8.01105,0.00000
645.00,8.01079,25.105547,0.000306,25.142876,-0.8874,-0.192,8.01079,0.00000
646.00,8.00985,25.105618,0.000300,25.142958,-0.8872,-0.191,8.00985,0.00000
647.00,8.00862,25.105682,0.000298,25.142952,-0.8869,-0.191,8.00862,0.00000
648.00,8.00872,25.105740,0.000301,25.142946,-0.8865,-0.191,8.00872,0.00000
649.00,8.00852,25.105833,0.000307,25.142999,-0.8863,-0.191,8.00852,0.00000
650.00,8.00593,25.105968,0.000307,25.143086,-0.8860,-0.191,8.00593,0.00000
651.00,8.00231,25.105971,0.000317,25.143028,-0.8857,-0.191,8.00231,0.00000
652.00,7.99957,25.105978,0.000324,25.143006,-0.8854,-0.191,7.99957,0.00000
653.00,7.99878,25.106069,0.000326,25.143075,-0.8851,-0.191,7.99878,0.00000
654.00,7.99846,25.106127,0.000325,25.143112,-0.8848,-0.191,7.99846,0.00000
655.00,8.00013,25.106097,0.000330,25.143024,-0.8845,-0.192,8.00013,0.00000
656.00,8.00291,25.106071,0.000328,25.143033,-0.8842,-0.191,8.00291,0.00000
657.00,8.00413,25.106118,0.000326,25.143149,-0.8839,-0.191,8.00413,0.00000
658.00,8.00408,25.106113,0.000322,25.143121,-0.8836,-0.191,8.00408,0.00000
659.00,8.00500,25.106088,0.000323,25.143082,-0.8833,-0.191,8.00500,0.00000
660.00,8.00684,25.106131,0.000321,25.143122,-0.8830,-0.191,8.00684,0.00000
@4,1.0000,2.0, 660.053 
661.00,8.00938,25.106206,0.000320,25.143185,-0.8827,-0.191,8.00938,0.00000
662.00,8.00027,25.106283,0.000319,25.143179,-0.8823,-0.190,8.00027,0.00000
663.00,7.76997,25.106336,0.000321,25.143194,-0.8820,-0.190,7.76997,0.00000
664.00,7.11111,25.106437,0.000322,25.143228,-0.8817,-0.190,7.11111,0.00000
665.00,6.20503,25.106526,0.000322,25.143267,-0.8814,-0.190,6.20503,0.00000
666.00,5.36044,25.106591,0.000325,25.143196,-0.8811,-0.190,5.36044,0.00000
667.00,4.63784,25.106616,0.000320,25.143193,-0.8808,-0.190,4.63784,0.00000
668.00,4.19599,25.106634,0.000320,25.143185,-0.8805,-0.190,4.19599,0.00000
669.00,4.19371,25.106634,0.000317,25.143148,-0.8802,-0.190,4.19371,0.00000
670.00,4.45315,25.106638,0.000319,25.143135,-0.8800,-0.190,4.45315,0.00000
671.00,4.70200,25.106665,0.000318,25.143165,-0.8797,-0.190,4.70200,0.00000
672.00,4.91323,25.106732,0.000326,25.143127,-0.8794,-0.190,4.91323,0.00000
673.00,5.14586,25.106723,0.000324,25.143006,-0.8791,-0.190,5.14586,0.00000
674.00,5.44521,25.106704,0.000320,25.142948,-0.8789,-0.190,5.44521,0.00000
675.00,5.78949,25.106718,0.000316,25.142889,-0.8786,-0.189,5.78949,0.00000
676.00,6.12537,25.106735,0.000314,25.142897,-0.8783,-0.189,6.12537,0.00000
677.00,6.41735,25.106737,0.000310,25.142914,-0.8781,-0.189,6.41735,0.00000
678.00,6.64725,25.106775,0.000311,25.142998,-0.8778,-0.189,6.64725,0.00000
679.00,6.81591,25.106781,0.000319,25.143036,-0.8776,-0.189,6.81591,0.00000
680.00,6.94128,25.106743,0.000323,25.143001,-0.8774,-0.189,6.94128,0.00000
681.00,7.03872,25.106802,0.000327,25.142974,-0.8772,-0.189,7.03872,0.00000
682.00,7.12232,25.106793,0.000328,25.142950,-0.8769,-0.189,7.12232,0.00000
683.00,7.20144,25.106816,0.000333,25.142963,-0.8767,-0.189,7.20144,0.00000
684.00,7.27836,25.106879,0.000331,25.142928,-0.8765,-0.189,7.27836,0.00000
685.00,7.35170,25.106952,0.000328,25.142970,-0.8763,-0.189,7.35170,0.00000
686.00,7.42009,25.106875,0.000322,25.142921,-0.8761,-0.188,7.42009,0.00000
687.00,7.48391,25.106927,0.000322,25.142899,-0.8759,-0.188,7.48391,0.00000
688.00,7.54037,25.106963,0.000318,25.142819,-0.8757,-0.188,7.54037,0.00000
689.00,7.58733,25.106963,0.000314,25.142796,-0.8755,-0.188,7.58733,0.00000
690.00,7.62810,25.106950,0.000321,25.142727,-0.8754,-0.188,7.62810,0.00000
691.00,7.66469,25.107020,0.000319,25.142728,-0.8752,-0.188,7.66469,0.00000
692.00,7.69680,25.107016,0.000317,25.142721,-0.8751,-0.188,7.69680,0.00000
693.00,7.72648,25.107007,0.000312,25.142741,-0.8749,-0.188,7.72648,0.00000
694.00,7.75503,25.107064,0.000310,25.142823,-0.8747,-0.188,7.75503,0.00000
695.00,7.78055,25.107082,0.000304,25.142859,-0.8746,-0.188,7.78055,0.00000
696.00,7.80484,25.107081,0.000305,25.142915,-0.8744,-0.187,7.80484,0.00000
697.00,7.82495,25.107098,0.000307,25.142940,-0.8741,-0.187,7.82495,0.00000
698.00,7.84208,25.107125,0.000313,25.142954,-0.8739,-0.187,7.84208,0.00000
699.00,7.85608,25.107159,0.000317,25.142965,-0.8737,-0.187,7.85608,0.00000
700.00,7.86807,25.107266,0.000322,25.142989,-0.8735,-0.188,7.86807,0.00000
701.00,7.87931,25.107418,0.000325,25.142993,-0.8732,-0.188,7.87931,0.00000
702.00,7.89130,25.107450,0.000327,25.142915,-0.8730,-0.188,7.89130,0.00000
703.00,7.90084,25.107475,0.000323,25.142936,-0.8727,-0.188,7.90084,0.00000
704.00,7.90976,25.107442,0.000322,25.142861,-0.8725,-0.188,7.90976,0.00000
705.00,7.91787,25.107447,0.000313,25.142861,-0.8723,-0.187,7.91787,0.00000
706.00,7.92459,25.107398,0.000306,25.142819,-0.8722,-0.187,7.92459,0.00000
707.00,7.92983,25.107394,0.000307,25.142892,-0.8720,-0.187,7.92983,0.00000
708.00,7.93522,25.107462,0.000310,25.142947,-0.8719,-0.187,7.93522,0.00000
709.00,7.94119,25.107567,0.000310,25.142994,-0.8717,-0.187,7.94119,0.00000
710.00,7.94395,25.107634,0.000315,25.143030,-0.8714,-0.187,7.94395,0.00000
711.00,7.94118,25.107652,0.000320,25.143030,-0.8712,-0.187,7.94118,0.00000
712.00,7.94045,25.107761,0.000314,25.143064,-0.8710,-0.187,7.94045,0.00000
713.00,7.94276,25.107750,0.000312,25.142986,-0.8707,-0.186,7.94276,0.00000
714.00,7.94519,25.107789,0.000313,25.142973,-0.8705,-0.186,7.94519,0.00000
715.00,7.95144,25.107805,0.000319,25.143008,-0.8702,-0.186,7.95144,0.00000
716.00,7.96032,25.107867,0.000325,25.143067,-0.8700,-0.187,7.96032,0.00000
717.00,7.96673,25.107851,0.000333,25.143022,-0.8698,-0.187,7.96673,0.00000
718.00,7.97158,25.107980,0.000332,25.143072,-0.8695,-0.187,7.97158,0.00000
719.00,7.97396,25.107995,0.000331,25.143060,-0.8693,-0.187,7.97396,0.00000
720.00,7.97009,25.107965,0.000326,25.142918,-0.8691,-0.186,7.97009,0.00000
721.00,7.96971,25.107963,0.000318,25.142839,-0.8689,-0.186,7.96971,0.00000
722.00,7.97089,25.108075,0.000309,25.142911,-0.8687,-0.186,7.97089,0.00000
723.00,7.97243,25.108042,0.000308,25.142862,-0.8685,-0.186,7.97243,0.00000
724.00,7.97620,25.108085,0.000306,25.142910,-0.8683,-0.185,7.97620,0.00000
725.00,7.98302,25.108155,0.000299,25.142991,-0.8681,-0.185,7.98302,0.00000
726.00,7.98768,25.108235,0.000301,25.143038,-0.8680,-0.185,7.98768,0.00000
727.00,7.99086,25.108194,0.000307,25.143014,-0.8678,-0.185,7.99086,0.00000
728.00,7.99145,25.108228,0.000306,25.143071,-0.8676,-0.185,7.99145,0.00000
729.00,7.99098,25.108196,0.000304,25.143036,-0.8675,-0.184,7.99098,0.00000
730.00,7.99248,25.108232,0.000311,25.143032,-0.8673,-0.185,7.99248,0.00000
731.00,7.99319,25.108226,0.000311,25.143026,-0.8671,-0.185,7.99319,0.00000
732.00,7.99281,25.108282,0.000309,25.143014,-0.8669,-0.184,7.99281,0.00000
733.00,7.99306,25.108325,0.000310,25.142993,-0.8668,-0.184,7.99306,0.00000
734.00,7.99126,25.108386,0.000304,25.142933,-0.8666,-0.184,7.99126,0.00000
735.00,7.98689,25.108434,0.000304,25.142959,-0.8664,-0.184,7.98689,0.00000
736.00,7.98229,25.108456,0.000303,25.142952,-0.8662,-0.184,7.98229,0.00000
737.00,7.97882,25.108503,0.000303,25.142954,-0.8661,-0.184,7.97882,0.00000
738.00,7.97754,25.108514,0.000300,25.142992,-0.8659,-0.184,7.97754,0.00000
739.00,7.98061,25.108606,0.000306,25.143130,-0.8657,-0.184,7.98061,0.00000
740.00,7.98696,25.108566,0.000303,25.143059,-0.8656,-0.183,7.98696,0.00000
741.00,7.99421,25.108542,0.000305,25.143041,-0.8654,-0.183,7.99421,0.00000
742.00,8.00102,25.108512,0.000308,25.142997,-0.8653,-0.183,8.00102,0.00000
743.00,8.00532,25.108573,0.000310,25.142990,-0.8651,-0.183,8.00532,0.00000
744.00,8.00628,25.108623,0.000310,25.142959,-0.8650,-0.183,8.00628,0.00000
745.00,8.00716,25.108689,0.000311,25.143014,-0.8648,-0.183,8.00716,0.00000
746.00,8.00642,25.108838,0.000312,25.143077,-0.8647,-0.183,8.00642,0.00000
747.00,8.00576,25.108863,0.000312,25.143133,-0.8645,-0.183,8.00576,0.00000
748.00,8.00484,25.108837,0.000316,25.143047,-0.8644,-0.183,8.00484,0.00000
749.00,8.00403,25.108890,0.000318,25.143048,-0.8642,-0.183,8.00403,0.00000
750.00,8.00151,25.108949,0.000326,25.143040,-0.8641,-0.183,8.00151,0.00000
751.00,8.00048,25.108984,0.000331,25.143117,-0.8640,-0.183,8.00048,0.00000
752.00,7.99891,25.109049,0.000332,25.143144,-0.8639,-0.183,7.99891,0.00000
753.00,7.99523,25.109081,0.000336,25.143193,-0.8638,-0.183,7.99523,0.00000
754.00,7.99248,25.109043,0.000335,25.143197,-0.8637,-0.183,7.99248,0.00000
755.00,7.99129,25.108993,0.000328,25.143162,-0.8636,-0.183,7.99129,0.00000
756.00,7.99031,25.109002,0.000321,25.143089,-0.8634,-0.182,7.99031,0.00000
757.00,7.99040,25.109064,0.000320,25.143043,-0.8633,-0.182,7.99040,0.00000
758.00,7.99358,25.109139,0.000320,25.143050,-0.8632,-0.182,7.99358,0.00000
759.00,7.99421,25.109170,0.000323,25.143011,-0.8631,-0.182,7.99421,0.00000
760.00,7.99164,25.109323,0.000324,25.143117,-0.8629,-0.182,7.99164,0.00000
761.00,7.99052,25.109349,0.000323,25.143125,-0.8628,-0.182,7.99052,0.00000
762.00,7.98941,25.109386,0.000321,25.143163,-0.8627,-0.182,7.98941,0.00000
763.00,7.98857,25.109445,0.000316,25.143175,-0.8625,-0.182,7.98857,0.00000
764.00,7.99017,25.109510,0.000312,25.143186,-0.8624,-0.181,7.99017,0.00000
765.00,7.99435,25.109475,0.000307,25.143090,-0.8622,-0.181,7.99435,0.00000
766.00,7.99852,25.109475,0.000309,25.143014,-0.8621,-0.181,7.99852,0.00000
767.00,8.00022,25.109486,0.000314,25.143027,-0.8619,-0.181,8.00022,0.00000
768.00,8.00189,25.109504,0.000316,25.143002,-0.8618,-0.181,8.00189,0.00000
769.00,8.00190,25.109432,0.000322,25.142930,-0.8616,-0.181,8.00190,0.00000
770.00,8.00204,25.109438,0.000332,25.142913,-0.8614,-0.181,8.00204,0.00000
771.00,7.99961,25.109448,0.000335,25.142963,-0.8612,-0.181,7.99961,0.00000
772.00,7.99851,25.109427,0.000338,25.142991,-0.8610,-0.181,7.99851,0.00000
773.00,7.99612,25.109460,0.000338,25.143064,-0.8608,-0.181,7.99612,0.00000
774.00,7.99643,25.109580,0.000341,25.143183,-0.8605,-0.181,7.99643,0.00000
775.00,7.99668,25.109651,0.000341,25.143244,-0.8603,-0.181,7.99668,0.00000
776.00,7.99720,25.109755,0.000341,25.143316,-0.8601,-0.181,7.99720,0.00000
777.00,7.99681,25.109800,0.000339,25.143206,-0.8599,-0.181,7.99681,0.00000
778.00,7.99629,25.109749,0.000342,25.143098,-0.8596,-0.181,7.99629,0.00000
779.00,7.99469,25.109734,0.000339,25.142991,-0.8594,-0.181,7.99469,0.00000
780.00,7.99272,25.109693,0.000338,25.142902,-0.8591,-0.181,7.99272,0.00000
781.00,7.99087,25.109619,0.000339,25.142782,-0.8589,-0.181,7.99087,0.00000
782.00,7.99128,25.109663,0.000337,25.142817,-0.8587,-0.181,7.99128,0.00000
783.00,7.99160,25.109738,0.000338,25.142825,-0.8584,-0.180,7.99160,0.00000
784.00,7.98908,25.109842,0.000338,25.142878,-0.8582,-0.180,7.98908,0.00000
785.00,7.98420,25.109981,0.000337,25.142942,-0.8580,-0.180,7.98420,0.00000
786.00,7.98109,25.110034,0.000338,25.142919,-0.8577,-0.180,7.98109,0.00000
787.00,7.97991,25.110044,0.000338,25.142880,-0.8575,-0.180,7.97991,0.00000
788.00,7.98165,25.110072,0.000335,25.142898,-0.8573,-0.180,7.98165,0.00000
789.00,7.98723,25.110068,0.000336,25.142891,-0.8570,-0.180,7.98723,0.00000
790.00,7.99480,25.110026,0.000330,25.142819,-0.8568,-0.180,7.99480,0.00000
791.00,8.00148,25.110119,0.000326,25.142893,-0.8566,-0.179,8.00148,0.00000
792.00,8.00567,25.110213,0.000325,25.142894,-0.8563,-0.179,8.00567,0.00000
793.00,8.00603,25.110282,0.000332,25.142915,-0.8561,-0.179,8.00603,0.00000
794.00,8.00448,25.110259,0.000333,25.142868,-0.8558,-0.179,8.00448,0.00000
795.00,8.00350,25.110346,0.000340,25.142964,-0.8556,-0.179,8.00350,0.00000
796.00,8.00013,25.110351,0.000345,25.142982,-0.8553,-0.180,8.00013,0.00000
797.00,7.99229,25.110339,0.000347,25.143024,-0.8551,-0.180,7.99229,0.00000
798.00,7.98814,25.110351,0.000343,25.143029,-0.8548,-0.179,7.98814,0.00000
799.00,7.98798,25.110370,0.000343,25.143027,-0.8546,-0.179,7.98798,0.00000
800.00,7.98850,25.110321,0.000337,25.142937,-0.8544,-0.179,7.98850,0.00000
801.00,7.99033,25.110367,0.000337,25.142902,-0.8542,-0.179,7.99033,0.00000
802.00,7.99728,25.110343,0.000336,25.142839,-0.8539,-0.179,7.99728,0.00000
803.00,8.00196,25.110333,0.000331,25.142794,-0.8537,-0.179,8.00196,0.00000
804.00,8.00336,25.110429,0.000327,25.142868,-0.8535,-0.179,8.00336,0.00000
805.00,8.00377,25.110496,0.000326,25.142900,-0.8532,-0.179,8.00377,0.00000
806.00,8.00560,25.110487,0.000323,25.142859,-0.8530,-0.179,8.00560,0.00000
807.00,8.00639,25.110553,0.000321,25.142855,-0.8528,-0.179,8.00639,0.00000
808.00,8.00689,25.110553,0.000320,25.142835,-0.8525,-0.179,8.00689,0.00000
809.00,8.00693,25.110530,0.000321,25.142726,-0.8523,-0.179,8.00693,0.00000
810.00,8.00638,25.110524,0.000324,25.142740,-0.8521,-0.178,8.00638,0.00000
811.00,8.00353,25.110591,0.000324,25.142801,-0.8518,-0.178,8.00353,0.00000
812.00,7.99786,25.110628,0.000324,25.142844,-0.8516,-0.178,7.99786,0.00000
813.00,7.99189,25.110706,0.000327,25.142914,-0.8514,-0.178,7.99189,0.00000
814.00,7.98800,25.110714,0.000322,25.142955,-0.8512,-0.178,7.98800,0.00000
815.00,7.98433,25.110743,0.000320,25.142950,-0.8510,-0.178,7.98433,0.00000
816.00,7.98458,25.110761,0.000317,25.142912,-0.8508,-0.178,7.98458,0.00000
817.00,7.98723,25.110798,0.000314,25.142981,-0.8505,-0.177,7.98723,0.00000
818.00,7.99027,25.110864,0.000308,25.143003,-0.8502,-0.177,7.99027,0.00000
819.00,7.98717,25.110964,0.000316,25.143069,-0.8500,-0.177,7.98717,0.00000
820.00,7.98343,25.111021,0.000320,25.143036,-0.8497,-0.177,7.98343,0.00000
821.00,7.98011,25.111001,0.000317,25.143015,-0.8495,-0.177,7.98011,0.00000
822.00,7.98054,25.111010,0.000319,25.142944,-0.8493,-0.177,7.98054,0.00000
823.00,7.98337,25.110996,0.000322,25.142928,-0.8491,-0.177,7.98337,0.00000
824.00,7.99149,25.110973,0.000319,25.142905,-0.8489,-0.177,7.99149,0.00000
825.00,7.99729,25.111054,0.000316,25.142959,-0.8487,-0.177,7.99729,0.00000
826.00,8.00136,25.111140,0.000320,25.143036,-0.8485,-0.177,8.00136,0.00000
827.00,8.00284,25.111209,0.000324,25.143073,-0.8484,-0.177,8.00284,0.00000
828.00,8.00290,25.111233,0.000322,25.143055,-0.8482,-0.177,8.00290,0.00000
829.00,8.00116,25.111286,0.000325,25.143007,-0.8480,-0.177,8.00116,0.00000
830.00,7.99682,25.111239,0.000322,25.142997,-0.8479,-0.177,7.99682,0.00000
831.00,7.99287,25.111222,0.000320,25.142891,-0.8477,-0.176,7.99287,0.00000
832.00,7.99019,25.111249,0.000318,25.142909,-0.8475,-0.176,7.99019,0.00000
833.00,7.98640,25.111312,0.000321,25.142921,-0.8474,-0.176,7.98640,0.00000
834.00,7.98519,25.111364,0.000322,25.143003,-0.8472,-0.176,7.98519,0.00000
835.00,7.98850,25.111478,0.000324,25.143039,-0.8470,-0.176,7.98850,0.00000
836.00,7.98990,25.111545,0.000328,25.143151,-0.8468,-0.176,7.98990,0.00000
837.00,7.98870,25.111576,0.000327,25.143165,-0.8467,-0.176,7.98870,0.00000
838.00,7.98995,25.111570,0.000328,25.143122,-0.8464,-0.176,7.98995,0.00000
839.00,7.99102,25.111634,0.000327,25.143094,-0.8462,-0.176,7.99102,0.00000
840.00,7.99057,25.111648,0.000324,25.143133,-0.8460,-0.176,7.99057,0.00000
@5,1.0000,2.0, 840.001000000004 
841.00,7.99264,25.111701,0.000326,25.143153,-0.8458,-0.176,7.99264,0.00000
842.00,7.99610,25.111719,0.000329,25.143107,-0.8455,-0.176,7.99610,0.00000
843.00,7.87234,25.111771,0.000327,25.143130,-0.8453,-0.176,7.87234,0.00000
844.00,7.37372,25.111729,0.000325,25.143072,-0.8451,-0.176,7.37372,0.00000
845.00,6.56972,25.111723,0.000326,25.143000,-0.8449,-0.176,6.56972,0.00000
846.00,5.76067,25.111751,0.000323,25.142955,-0.8446,-0.176,5.76067,0.00000
847.00,5.05972,25.111787,0.000320,25.142920,-0.8444,-0.175,5.05972,0.00000
848.00,4.55127,25.111840,0.000323,25.142918,-0.8442,-0.175,4.55127,0.00000
849.00,4.43181,25.111912,0.000322,25.142955,-0.8440,-0.175,4.43181,0.00000
850.00,4.62135,25.111913,0.000321,25.142913,-0.8437,-0.175,4.62135,0.00000
851.00,4.83930,25.111928,0.000318,25.142948,-0.8435,-0.175,4.83930,0.00000
852.00,5.00628,25.111919,0.000314,25.142984,-0.8433,-0.174,5.00628,0.00000
853.00,5.18337,25.111937,0.000310,25.143028,-0.8431,-0.174,5.18337,0.00000
854.00,5.42122,25.111900,0.000309,25.143017,-0.8430,-0.174,5.42122,0.00000
855.00,5.71720,25.111991,0.000307,25.143131,-0.8428,-0.174,5.71720,0.00000
856.00,6.03068,25.112032,0.000309,25.143107,-0.8426,-0.174,6.03068,0.00000
857.00,6.31534,25.112065,0.000311,25.143075,-0.8425,-0.174,6.31534,0.00000
858.00,6.54432,25.112159,0.000312,25.143123,-0.8423,-0.174,6.54432,0.00000
859.00,6.71739,25.112246,0.000317,25.143227,-0.8421,-0.174,6.71739,0.00000
860.00,6.85007,25.112302,0.000321,25.143270,-0.8420,-0.174,6.85007,0.00000
861.00,6.95729,25.112249,0.000326,25.143252,-0.8419,-0.174,6.95729,0.00000
862.00,7.05198,25.112297,0.000323,25.143292,-0.8417,-0.174,7.05198,0.00000
863.00,7.14090,25.112241,0.000327,25.143219,-0.8416,-0.174,7.14090,0.00000
864.00,7.22295,25.112245,0.000323,25.143086,-0.8415,-0.173,7.22295,0.00000
865.00,7.29988,25.112204,0.000323,25.142948,-0.8414,-0.173,7.29988,0.00000
866.00,7.37370,25.112279,0.000321,25.142944,-0.8413,-0.173,7.37370,0.00000
867.00,7.44223,25.112356,0.000324,25.143025,-0.8412,-0.173,7.44223,0.00000
868.00,7.50417,25.112391,0.000322,25.142988,-0.8411,-0.173,7.50417,0.00000
869.00,7.55935,25.112388,0.000318,25.143029,-0.8410,-0.173,7.55935,0.00000
870.00,7.60615,25.112454,0.000322,25.143167,-0.8408,-0.173,7.60615,0.00000
871.00,7.64509,25.112443,0.000324,25.143167,-0.8407,-0.173,7.64509,0.00000
872.00,7.67403,25.112432,0.000322,25.143107,-0.8405,-0.172,7.67403,0.00000
873.00,7.69710,25.112483,0.000324,25.143189,-0.8404,-0.172,7.69710,0.00000
874.00,7.71972,25.112502,0.000331,25.143227,-0.8403,-0.172,7.71972,0.00000
875.00,7.74384,25.112457,0.000325,25.143143,-0.8401,-0.172,7.74384,0.00000
876.00,7.76695,25.112526,0.000323,25.143169,-0.8400,-0.172,7.76695,0.00000
877.00,7.79247,25.112572,0.000327,25.143212,-0.8399,-0.172,7.79247,0.00000
878.00,7.81637,25.112558,0.000331,25.143183,-0.8398,-0.172,7.81637,0.00000
879.00,7.83537,25.112668,0.000333,25.143154,-0.8396,-0.172,7.83537,0.00000
880.00,7.85151,25.112729,0.000337,25.143198,-0.8395,-0.172,7.85151,0.00000
881.00,7.86436,25.112800,0.000336,25.143175,-0.8393,-0.172,7.86436,0.00000
882.00,7.87440,25.112867,0.000333,25.143132,-0.8392,-0.172,7.87440,0.00000
883.00,7.88462,25.112937,0.000329,25.143097,-0.8390,-0.172,7.88462,0.00000
884.00,7.89596,25.112990,0.000330,25.143167,-0.8388,-0.172,7.89596,0.00000
885.00,7.90381,25.113087,0.000335,25.143182,-0.8387,-0.172,7.90381,0.00000
886.00,7.90950,25.113069,0.000343,25.143181,-0.8385,-0.172,7.90950,0.00000
887.00,7.91521,25.113071,0.000347,25.143234,-0.8383,-0.172,7.91521,0.00000
888.00,7.92026,25.113092,0.000349,25.143284,-0.8381,-0.172,7.92026,0.00000
889.00,7.92597,25.113030,0.000344,25.143184,-0.8379,-0.172,7.92597,0.00000
890.00,7.93310,25.113100,0.000338,25.143174,-0.8377,-0.171,7.93310,0.00000
891.00,7.94107,25.113206,0.000331,25.143201,-0.8375,-0.171,7.94107,0.00000
892.00,7.94722,25.113221,0.000332,25.143107,-0.8373,-0.171,7.94722,0.00000
893.00,7.94891,25.113335,0.000327,25.143117,-0.8371,-0.171,7.94891,0.00000
894.00,7.94650,25.113437,0.000331,25.143179,-0.8369,-0.171,7.94650,0.00000
895.00,7.94376,25.113436,0.000335,25.143186,-0.8366,-0.171,7.94376,0.00000
896.00,7.94377,25.113482,0.000337,25.143258,-0.8364,-0.171,7.94377,0.00000
897.00,7.94514,25.113541,0.000334,25.143335,-0.8363,-0.171,7.94514,0.00000
898.00,7.94620,25.113556,0.000338,25.143385,-0.8361,-0.171,7.94620,0.00000
899.00,7.94512,25.113568,0.000333,25.143388,-0.8359,-0.171,7.94512,0.00000
900.00,7.94700,25.113597,0.000333,25.143371,-0.8357,-0.171,7.94700,0.00000
901.00,7.94881,25.113634,0.000334,25.143345,-0.8355,-0.171,7.94881,0.00000
902.00,7.95344,25.113646,0.000334,25.143217,-0.8354,-0.171,7.95344,0.00000
903.00,7.96232,25.113644,0.000335,25.143037,-0.8352,-0.171,7.96232,0.00000
904.00,7.97560,25.113732,0.000338,25.143015,-0.8351,-0.171,7.97560,0.00000
905.00,7.98321,25.113729,0.000333,25.142885,-0.8350,-0.171,7.98321,0.00000
906.00,7.98686,25.113688,0.000327,25.142770,-0.8347,-0.170,7.98686,0.00000
907.00,7.98621,25.113778,0.000330,25.142927,-0.8346,-0.170,7.98621,0.00000
908.00,7.98377,25.113804,0.000330,25.143080,-0.8344,-0.170,7.98377,0.00000
909.00,7.97953,25.113809,0.000323,25.143113,-0.8341,-0.170,7.97953,0.00000
910.00,7.97684,25.113815,0.000322,25.143190,-0.8339,-0.169,7.97684,0.00000
911.00,7.97673,25.113868,0.000324,25.143243,-0.8337,-0.169,7.97673,0.00000
912.00,7.97809,25.113886,0.000323,25.143215,-0.8335,-0.169,7.97809,0.00000
913.00,7.97999,25.113944,0.000321,25.143117,-0.8333,-0.169,7.97999,0.00000
914.00,7.98225,25.113930,0.000330,25.143043,-0.8331,-0.169,7.98225,0.00000
915.00,7.98457,25.114029,0.000333,25.143079,-0.8329,-0.169,7.98457,0.00000
916.00,7.98533,25.114098,0.000337,25.143106,-0.8327,-0.170,7.98533,0.00000
917.00,7.98592,25.114150,0.000337,25.143107,-0.8325,-0.170,7.98592,0.00000
918.00,7.98705,25.114154,0.000339,25.143181,-0.8324,-0.170,7.98705,0.00000
919.00,7.98731,25.114207,0.000341,25.143225,-0.8322,-0.170,7.98731,0.00000
920.00,7.98626,25.114197,0.000340,25.143190,-0.8320,-0.170,7.98626,0.00000
921.00,7.98449,25.114208,0.000333,25.143173,-0.8318,-0.169,7.98449,0.00000
922.00,7.98024,25.114142,0.000329,25.143113,-0.8316,-0.169,7.98024,0.00000
923.00,7.97698,25.114186,0.000332,25.143083,-0.8314,-0.169,7.97698,0.00000
924.00,7.97508,25.114238,0.000328,25.143082,-0.8312,-0.169,7.97508,0.00000
925.00,7.97595,25.114269,0.000327,25.143037,-0.8310,-0.169,7.97595,0.00000
926.00,7.97849,25.114341,0.000325,25.142982,-0.8309,-0.169,7.97849,0.00000
927.00,7.98440,25.114475,0.000325,25.142992,-0.8307,-0.169,7.98440,0.00000
928.00,7.98743,25.114481,0.000319,25.142966,-0.8305,-0.168,7.98743,0.00000
929.00,7.98966,25.114433,0.000322,25.142897,-0.8303,-0.168,7.98966,0.00000
930.00,7.98823,25.114478,0.000323,25.142979,-0.8302,-0.168,7.98823,0.00000
931.00,7.98413,25.114446,0.000322,25.143042,-0.8300,-0.168,7.98413,0.00000
932.00,7.97906,25.114409,0.000324,25.143068,-0.8298,-0.168,7.97906,0.00000
933.00,7.97606,25.114454,0.000328,25.143132,-0.8297,-0.168,7.97606,0.00000
934.00,7.97496,25.114546,0.000322,25.143196,-0.8296,-0.168,7.97496,0.00000
935.00,7.97664,25.114539,0.000319,25.143203,-0.8294,-0.167,7.97664,0.00000
936.00,7.98010,25.114598,0.000324,25.143199,-0.8293,-0.167,7.98010,0.00000
937.00,7.98164,25.114624,0.000325,25.143151,-0.8293,-0.167,7.98164,0.00000
938.00,7.98360,25.114648,0.000324,25.143120,-0.8292,-0.167,7.98360,0.00000
939.00,7.98548,25.114664,0.000330,25.143117,-0.8291,-0.167,7.98548,0.00000
940.00,7.98573,25.114684,0.000329,25.143016,-0.8290,-0.167,7.98573,0.00000
941.00,7.98585,25.114669,0.000323,25.142967,-0.8289,-0.167,7.98585,0.00000
942.00,7.98978,25.114680,0.000322,25.142939,-0.8288,-0.167,7.98978,0.00000
943.00,7.99151,25.114654,0.000317,25.142873,-0.8287,-0.167,7.99151,0.00000
944.00,7.99153,25.114724,0.000316,25.142912,-0.8286,-0.166,7.99153,0.00000
945.00,7.99198,25.114746,0.000321,25.142996,-0.8284,-0.167,7.99198,0.00000
946.00,7.99216,25.114733,0.000323,25.143053,-0.8283,-0.167,7.99216,0.00000
947.00,7.99045,25.114783,0.000324,25.143126,-0.8281,-0.166,7.99045,0.00000
948.00,7.98987,25.114838,0.000326,25.143228,-0.8280,-0.166,7.98987,0.00000
949.00,7.99084,25.114823,0.000328,25.143210,-0.8279,-0.166,7.99084,0.00000
950.00,7.99144,25.114867,0.000327,25.143203,-0.8277,-0.166,7.99144,0.00000
951.00,7.99026,25.114945,0.000335,25.143203,-0.8276,-0.166,7.99026,0.00000
952.00,7.98990,25.114918,0.000336,25.143116,-0.8274,-0.166,7.98990,0.00000
953.00,7.98853,25.114947,0.000340,25.143080,-0.8273,-0.166,7.98853,0.00000
954.00,7.98606,25.114962,0.000336,25.143099,-0.8272,-0.166,7.98606,0.00000
955.00,7.98437,25.114963,0.000340,25.143075,-0.8270,-0.166,7.98437,0.00000
956.00,7.98633,25.114961,0.000334,25.143018,-0.8269,-0.166,7.98633,0.00000
957.00,7.98770,25.115053,0.000327,25.143132,-0.8268,-0.166,7.98770,0.00000
958.00,7.99041,25.115132,0.000325,25.143208,-0.8266,-0.166,7.99041,0.00000
959.00,7.99316,25.115137,0.000332,25.143166,-0.8265,-0.166,7.99316,0.00000
960.00,7.99555,25.115194,0.000329,25.143172,-0.8264,-0.166,7.99555,0.00000
961.00,7.99576,25.115289,0.000334,25.143283,-0.8262,-0.166,7.99576,0.00000
962.00,7.99558,25.115250,0.000343,25.143216,-0.8261,-0.166,7.99558,0.00000
963.00,7.99562,25.115240,0.000340,25.143130,-0.8259,-0.166,7.99562,0.00000
964.00,7.99334,25.115336,0.000335,25.143119,-0.8257,-0.165,7.99334,0.00000
965.00,7.99081,25.115349,0.000335,25.143059,-0.8256,-0.165,7.99081,0.00000
966.00,7.99008,25.115339,0.000335,25.142952,-0.8254,-0.165,7.99008,0.00000
967.00,7.98828,25.115423,0.000330,25.143015,-0.8252,-0.165,7.98828,0.00000
968.00,7.98650,25.115471,0.000333,25.143061,-0.8251,-0.165,7.98650,0.00000
969.00,7.98761,25.115430,0.000336,25.143083,-0.8249,-0.165,7.98761,0.00000
970.00,7.98990,25.115503,0.000340,25.143175,-0.8247,-0.165,7.98990,0.00000
971.00,7.99056,25.115566,0.000341,25.143284,-0.8246,-0.165,7.99056,0.00000
972.00,7.99158,25.115587,0.000345,25.143243,-0.8244,-0.165,7.99158,0.00000
973.00,7.99180,25.115561,0.000347,25.143187,-0.8242,-0.165,7.99180,0.00000
974.00,7.98901,25.115621,0.000344,25.143162,-0.8241,-0.165,7.98901,0.00000
975.00,7.98246,25.115639,0.000335,25.143117,-0.8239,-0.165,7.98246,0.00000
976.00,7.97731,25.115594,0.000328,25.143030,-0.8237,-0.164,7.97731,0.00000
977.00,7.97632,25.115607,0.000326,25.142983,-0.8236,-0.164,7.97632,0.00000
978.00,7.97640,25.115687,0.000322,25.143013,-0.8234,-0.164,7.97640,0.00000
979.00,7.97897,25.115749,0.000322,25.143076,-0.8233,-0.164,7.97897,0.00000
980.00,7.98460,25.115739,0.000327,25.143074,-0.8231,-0.164,7.98460,0.00000
981.00,7.98789,25.115811,0.000331,25.143073,-0.8230,-0.164,7.98789,0.00000
982.00,7.98742,25.115861,0.000327,25.143126,-0.8229,-0.164,7.98742,0.00000
983.00,7.98489,25.115956,0.000326,25.143229,-0.8228,-0.163,7.98489,0.00000
984.00,7.98393,25.115907,0.000325,25.143134,-0.8227,-0.163,7.98393,0.00000
985.00,7.98038,25.116019,0.000324,25.143166,-0.8226,-0.163,7.98038,0.00000
986.00,7.97223,25.116082,0.000322,25.143229,-0.8225,-0.163,7.97223,0.00000
987.00,7.96731,25.116130,0.000324,25.143240,-0.8224,-0.163,7.96731,0.00000
988.00,7.96808,25.116089,0.000327,25.143138,-0.8223,-0.163,7.96808,0.00000
989.00,7.96978,25.116186,0.000328,25.143167,-0.8222,-0.163,7.96978,0.00000
990.00,7.97400,25.116145,0.000331,25.143068,-0.8221,-0.163,7.97400,0.00000
991.00,7.98337,25.116172,0.000332,25.143033,-0.8220,-0.163,7.98337,0.00000
992.00,7.98437,25.116176,0.000332,25.143036,-0.8219,-0.163,7.98437,0.00000
993.00,7.97720,25.116204,0.000329,25.143049,-0.8218,-0.163,7.97720,0.00000
994.00,7.96522,25.116199,0.000335,25.143048,-0.8217,-0.163,7.96522,0.00000
995.00,7.95417,25.116306,0.000331,25.143155,-0.8216,-0.163,7.95417,0.00000
996.00,7.94386,25.116331,0.000338,25.143203,-0.8215,-0.163,7.94386,0.00000
997.00,7.93945,25.116354,0.000339,25.143177,-0.8214,-0.163,7.93945,0.00000
998.00,7.94003,25.116307,0.000342,25.143058,-0.8213,-0.163,7.94003,0.00000
999.00,7.94325,25.116386,0.000337,25.143054,-0.8212,-0.163,7.94325,0.00000
1000.00,7.94503,25.116384,0.000335,25.143024,-0.8212,-0.163,7.94503,0.00000
1001.00,7.94502,25.116398,0.000334,25.142981,-0.8211,-0.162,7.94502,0.00000
1002.00,7.94247,25.116478,0.000336,25.142983,-0.8210,-0.162,7.94247,0.00000
1003.00,7.93964,25.116646,0.000336,25.143147,-0.8209,-0.162,7.93964,0.00000
1004.00,7.93897,25.116649,0.000336,25.143161,-0.8209,-0.162,7.93897,0.00000
1005.00,7.94005,25.116688,0.000339,25.143233,-0.8208,-0.162,7.94005,0.00000
1006.00,7.94341,25.116758,0.000335,25.143249,-0.8208,-0.162,7.94341,0.00000
1007.00,7.94848,25.116740,0.000329,25.143259,-0.8207,-0.162,7.94848,0.00000
1008.00,7.95346,25.116673,0.000332,25.143160,-0.8206,-0.162,7.95346,0.00000
1009.00,7.95564,25.116726,0.000335,25.143201,-0.8205,-0.162,7.95564,0.00000
1010.00,7.95749,25.116742,0.000332,25.143207,-0.8204,-0.162,7.95749,0.00000
1011.00,7.95785,25.116707,0.000334,25.143174,-0.8203,-0.162,7.95785,0.00000
1012.00,7.95895,25.116761,0.000338,25.143148,-0.8202,-0.162,7.95895,0.00000
1013.00,7.95945,25.116783,0.000335,25.143115,-0.8202,-0.161,7.95945,0.00000
1014.00,7.95981,25.116793,0.000337,25.143051,-0.8201,-0.161,7.95981,0.00000
1015.00,7.95935,25.116838,0.000336,25.142991,-0.8200,-0.161,7.95935,0.00000
1016.00,7.95906,25.116862,0.000335,25.142940,-0.8199,-0.161,7.95906,0.00000
1017.00,7.95847,25.116890,0.000332,25.142955,-0.8198,-0.161,7.95847,0.00000
1018.00,7.95767,25.116967,0.000327,25.142987,-0.8197,-0.161,7.95767,0.00000
1019.00,7.95748,25.117022,0.000325,25.143007,-0.8196,-0.160,7.95748,0.00000
1020.00,7.95970,25.117080,0.000331,25.143024,-0.8195,-0.160,7.95970,0.00000
@6,1.0000,2.0, 1020.05499999999 
1021.00,7.96235,25.117143,0.000329,25.143101,-0.8193,-0.160,7.96235,0.00000
1022.00,7.96407,25.117159,0.000336,25.143115,-0.8192,-0.160,7.96407,0.00000
1023.00,7.90095,25.117150,0.000342,25.143078,-0.8190,-0.160,7.90095,0.00000
1024.00,7.56301,25.117154,0.000341,25.143080,-0.8189,-0.160,7.56301,0.00000
1025.00,6.90716,25.117140,0.000346,25.143031,-0.8187,-0.160,6.90716,0.00000
1026.00,6.16142,25.117188,0.000349,25.143021,-0.8185,-0.160,6.16142,0.00000
1027.00,5.48477,25.117188,0.000346,25.142956,-0.8184,-0.160,5.48477,0.00000
1028.00,4.93853,25.117226,0.000347,25.142962,-0.8182,-0.160,4.93853,0.00000
1029.00,4.70015,25.117304,0.000340,25.143004,-0.8181,-0.160,4.70015,0.00000
1030.00,4.78394,25.117342,0.000332,25.143023,-0.8180,-0.160,4.78394,0.00000
1031.00,4.95982,25.117373,0.000331,25.142981,-0.8178,-0.160,4.95982,0.00000
1032.00,5.08830,25.117427,0.000331,25.142999,-0.8177,-0.160,5.08830,0.00000
1033.00,5.19350,25.117504,0.000332,25.143071,-0.8176,-0.160,5.19350,0.00000
1034.00,5.31454,25.117435,0.000335,25.142961,-0.8175,-0.160,5.31454,0.00000
1035.00,5.48019,25.117367,0.000336,25.142818,-0.8174,-0.160,5.48019,0.00000
1036.00,5.69709,25.117334,0.000335,25.142796,-0.8174,-0.159,5.69709,0.00000
1037.00,5.94396,25.117359,0.000326,25.142790,-0.8173,-0.159,5.94396,0.00000
1038.00,6.19363,25.117327,0.000326,25.142702,-0.8172,-0.159,6.19363,0.00000
1039.00,6.43346,25.117373,0.000326,25.142742,-0.8172,-0.159,6.43346,0.00000
1040.00,6.65430,25.117381,0.000326,25.142822,-0.8171,-0.159,6.65430,0.00000
1041.00,6.84693,25.117429,0.000324,25.142894,-0.8170,-0.158,6.84693,0.00000
1042.00,7.00704,25.117427,0.000333,25.142867,-0.8169,-0.159,7.00704,0.00000
1043.00,7.13926,25.117493,0.000330,25.142929,-0.8168,-0.158,7.13926,0.00000
1044.00,7.24406,25.117507,0.000332,25.142857,-0.8166,-0.158,7.24406,0.00000
1045.00,7.32862,25.117598,0.000333,25.142840,-0.8165,-0.158,7.32862,0.00000
1046.00,7.39812,25.117580,0.000339,25.142716,-0.8164,-0.158,7.39812,0.00000
1047.00,7.45840,25.117591,0.000338,25.142720,-0.8163,-0.158,7.45840,0.00000
1048.00,7.50873,25.117569,0.000344,25.142701,-0.8161,-0.158,7.50873,0.00000
1049.00,7.55328,25.117648,0.000347,25.142810,-0.8160,-0.159,7.55328,0.00000
1050.00,7.59100,25.117698,0.000346,25.142879,-0.8159,-0.158,7.59100,0.00000
1051.00,7.62448,25.117719,0.000343,25.142939,-0.8158,-0.158,7.62448,0.00000
1052.00,7.65323,25.117784,0.000341,25.142932,-0.8157,-0.158,7.65323,0.00000
1053.00,7.67894,25.117843,0.000337,25.142912,-0.8155,-0.158,7.67894,0.00000
1054.00,7.70195,25.117891,0.000339,25.142936,-0.8154,-0.158,7.70195,0.00000
1055.00,7.72481,25.117885,0.000339,25.142865,-0.8153,-0.158,7.72481,0.00000
1056.00,7.74559,25.117937,0.000336,25.142899,-0.8151,-0.158,7.74559,0.00000
1057.00,7.76596,25.117936,0.000334,25.142933,-0.8150,-0.158,7.76596,0.00000
1058.00,7.78537,25.117957,0.000333,25.142957,-0.8148,-0.157,7.78537,0.00000
1059.00,7.80239,25.117964,0.000327,25.142890,-0.8146,-0.157,7.80239,0.00000
1060.00,7.81708,25.118028,0.000325,25.142935,-0.8144,-0.157,7.81708,0.00000
1061.00,7.83132,25.118092,0.000328,25.142935,-0.8143,-0.157,7.83132,0.00000
1062.00,7.84368,25.118140,0.000333,25.142899,-0.8142,-0.157,7.84368,0.00000
1063.00,7.85540,25.118198,0.000338,25.142895,-0.8141,-0.157,7.85540,0.00000
1064.00,7.86754,25.118246,0.000343,25.142967,-0.8139,-0.157,7.86754,0.00000
1065.00,7.87819,25.118266,0.000344,25.142959,-0.8138,-0.157,7.87819,0.00000
1066.00,7.88697,25.118280,0.000336,25.142898,-0.8137,-0.157,7.88697,0.00000
1067.00,7.89526,25.118357,0.000328,25.142940,-0.8136,-0.157,7.89526,0.00000
1068.00,7.90219,25.118385,0.000324,25.142919,-0.8135,-0.156,7.90219,0.00000
1069.00,7.90829,25.118353,0.000324,25.142821,-0.8134,-0.156,7.90829,0.00000
1070.00,7.91233,25.118437,0.000327,25.142912,-0.8133,-0.156,7.91233,0.00000
1071.00,7.91158,25.118482,0.000337,25.143016,-0.8132,-0.157,7.91158,0.00000
1072.00,7.90762,25.118457,0.000340,25.143091,-0.8131,-0.157,7.90762,0.00000
1073.00,7.90409,25.118443,0.000339,25.143136,-0.8130,-0.157,7.90409,0.00000
1074.00,7.90233,25.118449,0.000339,25.143127,-0.8129,-0.157,7.90233,0.00000
1075.00,7.90383,25.118439,0.000335,25.143068,-0.8128,-0.157,7.90383,0.00000
1076.00,7.91154,25.118455,0.000328,25.142977,-0.8127,-0.156,7.91154,0.00000
1077.00,7.92212,25.118550,0.000328,25.142979,-0.8127,-0.156,7.92212,0.00000
1078.00,7.93082,25.118625,0.000328,25.143006,-0.8125,-0.156,7.93082,0.00000
1079.00,7.93655,25.118679,0.000319,25.143052,-0.8124,-0.156,7.93655,0.00000
1080.00,7.94061,25.118672,0.000318,25.142982,-0.8123,-0.156,7.94061,0.00000
1081.00,7.94253,25.118679,0.000321,25.142947,-0.8122,-0.156,7.94253,0.00000
1082.00,7.94410,25.118652,0.000325,25.142867,-0.8121,-0.156,7.94410,0.00000
1083.00,7.94649,25.118659,0.000329,25.142825,-0.8120,-0.156,7.94649,0.00000
1084.00,7.94799,25.118716,0.000332,25.142834,-0.8120,-0.156,7.94799,0.00000
1085.00,7.94951,25.118798,0.000338,25.142898,-0.8119,-0.156,7.94951,0.00000
1086.00,7.95174,25.118856,0.000340,25.142930,-0.8118,-0.156,7.95174,0.00000
1087.00,7.95184,25.118881,0.000342,25.142900,-0.8117,-0.156,7.95184,0.00000
1088.00,7.95175,25.118940,0.000342,25.142852,-0.8116,-0.156,7.95175,0.00000
1089.00,7.95254,25.118959,0.000340,25.142840,-0.8115,-0.156,7.95254,0.00000
1090.00,7.95261,25.118972,0.000337,25.142874,-0.8113,-0.156,7.95261,0.00000
1091.00,7.95103,25.118980,0.000334,25.142952,-0.8112,-0.155,7.95103,0.00000
1092.00,7.95080,25.119001,0.000332,25.143002,-0.8111,-0.155,7.95080,0.00000
1093.00,7.95134,25.118996,0.000327,25.143051,-0.8110,-0.155,7.95134,0.00000
1094.00,7.95257,25.119034,0.000325,25.143113,-0.8108,-0.155,7.95257,0.00000
1095.00,7.95455,25.119037,0.000327,25.143043,-0.8107,-0.155,7.95455,0.00000
1096.00,7.95716,25.119113,0.000325,25.143045,-0.8105,-0.155,7.95716,0.00000
1097.00,7.95898,25.119157,0.000322,25.143056,-0.8103,-0.155,7.95898,0.00000
1098.00,7.95858,25.119259,0.000321,25.143136,-0.8102,-0.154,7.95858,0.00000
1099.00,7.95522,25.119307,0.000323,25.143130,-0.8100,-0.154,7.95522,0.00000
1100.00,7.95100,25.119339,0.000320,25.143167,-0.8099,-0.154,7.95100,0.00000
1101.00,7.94736,25.119369,0.000321,25.143161,-0.8097,-0.154,7.94736,0.00000
1102.00,7.94626,25.119396,0.000323,25.143149,-0.8096,-0.154,7.94626,0.00000
1103.00,7.94790,25.119322,0.000329,25.143056,-0.8094,-0.154,7.94790,0.00000
1104.00,7.95180,25.119331,0.000330,25.142997,-0.8092,-0.154,7.95180,0.00000
1105.00,7.95532,25.119343,0.000333,25.142979,-0.8090,-0.154,7.95532,0.00000
1106.00,7.95933,25.119355,0.000331,25.142921,-0.8088,-0.154,7.95933,0.00000
1107.00,7.96139,25.119403,0.000331,25.142909,-0.8085,-0.154,7.96139,0.00000
1108.00,7.96256,25.119497,0.000326,25.142945,-0.8083,-0.154,7.96256,0.00000
1109.00,7.96315,25.119546,0.000325,25.142979,-0.8082,-0.154,7.96315,0.00000
1110.00,7.96467,25.119613,0.000322,25.143040,-0.8080,-0.153,7.96467,0.00000
1111.00,7.96538,25.119621,0.000322,25.143044,-0.8078,-0.153,7.96538,0.00000
1112.00,7.96323,25.119699,0.000321,25.143087,-0.8076,-0.153,7.96323,0.00000
1113.00,7.95883,25.119745,0.000327,25.143108,-0.8075,-0.153,7.95883,0.00000
1114.00,7.95744,25.119808,0.000330,25.143153,-0.8073,-0.153,7.95744,0.00000
1115.00,7.95663,25.119826,0.000330,25.143083,-0.8072,-0.153,7.95663,0.00000
1116.00,7.95470,25.119859,0.000330,25.143113,-0.8071,-0.153,7.95470,0.00000
1117.00,7.95308,25.119882,0.000331,25.143172,-0.8070,-0.153,7.95308,0.00000
1118.00,7.95498,25.119894,0.000329,25.143140,-0.8069,-0.153,7.95498,0.00000
1119.00,7.95572,25.119874,0.000332,25.143079,-0.8068,-0.153,7.95572,0.00000
1120.00,7.95620,25.119979,0.000335,25.143162,-0.8066,-0.153,7.95620,0.00000
1121.00,7.95594,25.120084,0.000337,25.143250,-0.8065,-0.153,7.95594,0.00000
1122.00,7.95650,25.120023,0.000334,25.143163,-0.8064,-0.153,7.95650,0.00000
1123.00,7.95222,25.120022,0.000332,25.143172,-0.8062,-0.153,7.95222,0.00000
1124.00,7.94889,25.120089,0.000326,25.143225,-0.8061,-0.152,7.94889,0.00000
1125.00,7.94796,25.120017,0.000325,25.143179,-0.8060,-0.152,7.94796,0.00000
1126.00,7.94890,25.119982,0.000327,25.143104,-0.8059,-0.152,7.94890,0.00000
1127.00,7.95263,25.120066,0.000332,25.143081,-0.8057,-0.152,7.95263,0.00000
1128.00,7.95980,25.120071,0.000329,25.143038,-0.8056,-0.152,7.95980,0.00000
1129.00,7.96420,25.120108,0.000331,25.143066,-0.8055,-0.152,7.96420,0.00000
1130.00,7.96635,25.120163,0.000328,25.143095,-0.8054,-0.152,7.96635,0.00000
1131.00,7.96833,25.120192,0.000328,25.143137,-0.8053,-0.152,7.96833,0.00000
1132.00,7.96906,25.120256,0.000329,25.143211,-0.8052,-0.152,7.96906,0.00000
1133.00,7.96812,25.120370,0.000335,25.143264,-0.8051,-0.152,7.96812,0.00000
1134.00,7.96888,25.120348,0.000338,25.143207,-0.8050,-0.152,7.96888,0.00000
1135.00,7.96857,25.120373,0.000343,25.143168,-0.8050,-0.152,7.96857,0.00000
1136.00,7.96779,25.120452,0.000341,25.143170,-0.8049,-0.152,7.96779,0.00000
1137.00,7.96811,25.120394,0.000339,25.143052,-0.8048,-0.152,7.96811,0.00000
1138.00,7.96877,25.120402,0.000335,25.143023,-0.8048,-0.152,7.96877,0.00000
1139.00,7.96901,25.120522,0.000335,25.143063,-0.8048,-0.151,7.96901,0.00000
1140.00,7.96941,25.120611,0.000337,25.143105,-0.8048,-0.151,7.96941,0.00000
1141.00,7.96934,25.120583,0.000339,25.143026,-0.8047,-0.151,7.96934,0.00000
1142.00,7.96820,25.120582,0.000340,25.143070,-0.8047,-0.151,7.96820,0.00000
1143.00,7.96809,25.120614,0.000338,25.143088,-0.8047,-0.151,7.96809,0.00000
1144.00,7.96902,25.120601,0.000338,25.143037,-0.8046,-0.151,7.96902,0.00000
1145.00,7.96791,25.120628,0.000337,25.143041,-0.8046,-0.151,7.96791,0.00000
1146.00,7.96685,25.120754,0.000338,25.143147,-0.8046,-0.151,7.96685,0.00000
1147.00,7.96561,25.120921,0.000341,25.143244,-0.8046,-0.151,7.96561,0.00000
1148.00,7.96399,25.120957,0.000343,25.143256,-0.8045,-0.151,7.96399,0.00000
1149.00,7.96291,25.120961,0.000344,25.143263,-0.8045,-0.151,7.96291,0.00000
1150.00,7.96468,25.120995,0.000342,25.143225,-0.8044,-0.151,7.96468,0.00000
1151.00,7.96575,25.121001,0.000342,25.143173,-0.8044,-0.151,7.96575,0.00000
1152.00,7.96721,25.120972,0.000339,25.143154,-0.8043,-0.151,7.96721,0.00000
1153.00,7.96722,25.121018,0.000337,25.143208,-0.8042,-0.150,7.96722,0.00000
1154.00,7.96500,25.121084,0.000336,25.143278,-0.8041,-0.150,7.96500,0.00000
1155.00,7.96181,25.121181,0.000339,25.143381,-0.8041,-0.150,7.96181,0.00000
1156.00,7.96018,25.121198,0.000338,25.143385,-0.8040,-0.150,7.96018,0.00000
1157.00,7.96028,25.121228,0.000339,25.143304,-0.8039,-0.150,7.96028,0.00000
1158.00,7.96373,25.121187,0.000339,25.143197,-0.8037,-0.150,7.96373,0.00000
1159.00,7.96641,25.121192,0.000337,25.143091,-0.8036,-0.150,7.96641,0.00000
1160.00,7.96912,25.121098,0.000334,25.142954,-0.8034,-0.150,7.96912,0.00000
1161.00,7.97102,25.121081,0.000333,25.142929,-0.8033,-0.150,7.97102,0.00000
1162.00,7.96654,25.121108,0.000334,25.142944,-0.8032,-0.150,7.96654,0.00000
1163.00,7.95831,25.121139,0.000338,25.142946,-0.8030,-0.150,7.95831,0.00000
1164.00,7.95164,25.121187,0.000341,25.142996,-0.8029,-0.150,7.95164,0.00000
1165.00,7.94859,25.121207,0.000344,25.143011,-0.8027,-0.150,7.94859,0.00000
1166.00,7.94762,25.121254,0.000347,25.142994,-0.8026,-0.150,7.94762,0.00000
1167.00,7.95292,25.121316,0.000343,25.143032,-0.8024,-0.150,7.95292,0.00000
1168.00,7.96186,25.121386,0.000345,25.143029,-0.8022,-0.150,7.96186,0.00000
1169.00,7.97021,25.121356,0.000346,25.143012,-0.8021,-0.149,7.97021,0.00000
1170.00,7.97449,25.121408,0.000345,25.142973,-0.8019,-0.149,7.97449,0.00000
1171.00,7.97619,25.121406,0.000337,25.142939,-0.8018,-0.149,7.97619,0.00000
1172.00,7.97625,25.121411,0.000342,25.142894,-0.8016,-0.149,7.97625,0.00000
1173.00,7.97362,25.121466,0.000338,25.142930,-0.8015,-0.149,7.97362,0.00000
1174.00,7.97060,25.121541,0.000338,25.142939,-0.8014,-0.149,7.97060,0.00000
1175.00,7.96810,25.121581,0.000336,25.142997,-0.8013,-0.149,7.96810,0.00000
1176.00,7.96709,25.121603,0.000343,25.143064,-0.8012,-0.149,7.96709,0.00000
1177.00,7.96742,25.121617,0.000342,25.143062,-0.8011,-0.149,7.96742,0.00000
1178.00,7.96693,25.121574,0.000339,25.143026,-0.8009,-0.149,7.96693,0.00000
1179.00,7.96782,25.121555,0.000331,25.143043,-0.8008,-0.148,7.96782,0.00000
1180.00,7.96889,25.121500,0.000327,25.142969,-0.8007,-0.148,7.96889,0.00000
1181.00,7.96989,25.121518,0.000321,25.142909,-0.8006,-0.148,7.96989,0.00000
1182.00,7.97161,25.121578,0.000320,25.142901,-0.8004,-0.148,7.97161,0.00000
1183.00,7.97430,25.121592,0.000323,25.142873,-0.8003,-0.148,7.97430,0.00000
1184.00,7.97548,25.121591,0.000328,25.142813,-0.8002,-0.148,7.97548,0.00000
1185.00,7.97761,25.121635,0.000327,25.142862,-0.8000,-0.148,7.97761,0.00000
1186.00,7.97705,25.121671,0.000331,25.142901,-0.7999,-0.148,7.97705,0.00000
1187.00,7.97194,25.121597,0.000334,25.142909,-0.7998,-0.148,7.97194,0.00000
1188.00,7.96638,25.121606,0.000331,25.142908,-0.7997,-0.148,7.96638,0.00000
1189.00,7.96356,25.121704,0.000328,25.142985,-0.7995,-0.147,7.96356,0.00000
1190.00,7.96090,25.121745,0.000329,25.142941,-0.7994,-0.147,7.96090,0.00000
1191.00,7.96162,25.121787,0.000328,25.142931,-0.7992,-0.147,7.96162,0.00000
1192.00,7.96518,25.121837,0.000322,25.142894,-0.7990,-0.147,7.96518,0.00000
1193.00,7.96878,25.121928,0.000322,25.142920,-0.7989,-0.147,7.96878,0.00000
1194.00,7.97024,25.121949,0.000323,25.142892,-0.7987,-0.147,7.97024,0.00000
1195.00,7.97120,25.122027,0.000330,25.142973,-0.7986,-0.147,7.97120,0.00000
1196.00,7.97180,25.122018,0.000329,25.142945,-0.7984,-0.147,7.97180,0.00000
1197.00,7.97298,25.122082,0.000331,25.143015,-0.7983,-0.147,7.97298,0.00000
1198.00,7.97413,25.122081,0.000330,25.143039,-0.7981,-0.147,7.97413,0.00000
1199.00,7.97533,25.122039,0.000324,25.143054,-0.7979,-0.147,7.97533,0.00000
1200.00,7.97485,25.122040,0.000318,25.143088,-0.7978,-0.147,7.97485,0.00000
1201.00,7.97239,25.122127,0.000324,25.143132,-0.7976,-0.147,7.97239,0.00000
@7,1.0000,2.0, 1200.04700000001 
1202.00,7.96899,25.122180,0.000320,25.143138,-0.7975,-0.147,7.96899,0.00000
1203.00,7.90517,25.122242,0.000320,25.143183,-0.7973,-0.146,7.90517,0.00000
1204.00,7.58572,25.122283,0.000325,25.143146,-0.7972,-0.146,7.58572,0.00000
1205.00,7.00273,25.122254,0.000323,25.143055,-0.7971,-0.146,7.00273,0.00000
1206.00,6.35351,25.122156,0.000317,25.142942,-0.7969,-0.146,6.35351,0.00000
1207.00,5.76416,25.122144,0.000316,25.142854,-0.7968,-0.146,5.76416,0.00000
1208.00,5.28063,25.122141,0.000318,25.142745,-0.7966,-0.146,5.28063,0.00000
1209.00,5.06567,25.122179,0.000316,25.142692,-0.7964,-0.146,5.06567,0.00000
1210.00,5.11136,25.122266,0.000314,25.142720,-0.7963,-0.145,5.11136,0.00000
1211.00,5.22192,25.122348,0.000316,25.142760,-0.7961,-0.145,5.22192,0.00000
1212.00,5.28553,25.122375,0.000317,25.142814,-0.7959,-0.145,5.28553,0.00000
1213.00,5.33851,25.122403,0.000322,25.142891,-0.7957,-0.145,5.33851,0.00000
1214.00,5.42266,25.122423,0.000327,25.142936,-0.7956,-0.146,5.42266,0.00000
1215.00,5.55876,25.122387,0.000324,25.142902,-0.7954,-0.146,5.55876,0.00000
1216.00,5.74503,25.122462,0.000321,25.142925,-0.7953,-0.145,5.74503,0.00000
1217.00,5.96801,25.122535,0.000325,25.142963,-0.7952,-0.145,5.96801,0.00000
1218.00,6.20382,25.122595,0.000320,25.143011,-0.7950,-0.145,6.20382,0.00000
1219.00,6.43352,25.122679,0.000321,25.143008,-0.7949,-0.145,6.43352,0.00000
1220.00,6.64559,25.122741,0.000326,25.142990,-0.7948,-0.145,6.64559,0.00000
1221.00,6.83329,25.122746,0.000332,25.143010,-0.7947,-0.145,6.83329,0.00000
1222.00,6.99062,25.122729,0.000329,25.142943,-0.7945,-0.145,6.99062,0.00000
1223.00,7.11867,25.122661,0.000334,25.142853,-0.7944,-0.145,7.11867,0.00000
1224.00,7.22233,25.122690,0.000331,25.142856,-0.7943,-0.145,7.22233,0.00000
1225.00,7.30575,25.122688,0.000327,25.142906,-0.7942,-0.145,7.30575,0.00000
1226.00,7.37622,25.122744,0.000321,25.142913,-0.7941,-0.144,7.37622,0.00000
1227.00,7.43759,25.122755,0.000319,25.142899,-0.7940,-0.144,7.43759,0.00000
1228.00,7.48825,25.122870,0.000321,25.142905,-0.7938,-0.144,7.48825,0.00000
1229.00,7.53228,25.122839,0.000326,25.142901,-0.7936,-0.144,7.53228,0.00000
1230.00,7.57254,25.122943,0.000333,25.142909,-0.7935,-0.145,7.57254,0.00000
1231.00,7.60932,25.122972,0.000335,25.142914,-0.7933,-0.145,7.60932,0.00000
1232.00,7.63928,25.123022,0.000337,25.142994,-0.7931,-0.145,7.63928,0.00000
1233.00,7.66896,25.123107,0.000328,25.143044,-0.7930,-0.145,7.66896,0.00000
1234.00,7.69635,25.123183,0.000326,25.143040,-0.7928,-0.144,7.69635,0.00000
1235.00,7.72116,25.123184,0.000325,25.143056,-0.7927,-0.144,7.72116,0.00000
1236.00,7.74280,25.123156,0.000324,25.143009,-0.7925,-0.144,7.74280,0.00000
1237.00,7.76305,25.123223,0.000323,25.142979,-0.7924,-0.144,7.76305,0.00000
1238.00,7.77964,25.123221,0.000327,25.142936,-0.7922,-0.144,7.77964,0.00000
1239.00,7.79487,25.123221,0.000326,25.142931,-0.7920,-0.144,7.79487,0.00000
1240.00,7.80780,25.123266,0.000321,25.142920,-0.7919,-0.143,7.80780,0.00000
1241.00,7.81844,25.123369,0.000321,25.143001,-0.7917,-0.143,7.81844,0.00000
1242.00,7.82939,25.123361,0.000319,25.143062,-0.7916,-0.143,7.82939,0.00000
1243.00,7.83753,25.123396,0.000321,25.143112,-0.7915,-0.143,7.83753,0.00000
1244.00,7.84441,25.123422,0.000320,25.143147,-0.7915,-0.143,7.84441,0.00000
1245.00,7.85412,25.123487,0.000323,25.143184,-0.7915,-0.143,7.85412,0.00000
1246.00,7.86345,25.123541,0.000325,25.143172,-0.7914,-0.143,7.86345,0.00000
1247.00,7.87253,25.123656,0.000331,25.143086,-0.7914,-0.143,7.87253,0.00000
1248.00,7.88249,25.123678,0.000328,25.143067,-0.7914,-0.143,7.88249,0.00000
1249.00,7.89115,25.123762,0.000329,25.143069,-0.7914,-0.143,7.89115,0.00000
1250.00,7.89430,25.123765,0.000336,25.143050,-0.7914,-0.143,7.89430,0.00000
1251.00,7.89414,25.123768,0.000335,25.143071,-0.7913,-0.143,7.89414,0.00000
1252.00,7.89333,25.123720,0.000333,25.143071,-0.7913,-0.143,7.89333,0.00000
1253.00,7.89568,25.123757,0.000338,25.143092,-0.7912,-0.143,7.89568,0.00000
1254.00,7.89951,25.123812,0.000340,25.143085,-0.7912,-0.143,7.89951,0.00000
1255.00,7.90476,25.123874,0.000333,25.143089,-0.7911,-0.143,7.90476,0.00000
1256.00,7.91307,25.123891,0.000332,25.143061,-0.7910,-0.143,7.91307,0.00000
1257.00,7.92020,25.124015,0.000331,25.143163,-0.7909,-0.143,7.92020,0.00000
1258.00,7.92432,25.124067,0.000326,25.143173,-0.7908,-0.142,7.92432,0.00000
1259.00,7.92665,25.124074,0.000326,25.143187,-0.7906,-0.142,7.92665,0.00000
1260.00,7.92996,25.124075,0.000329,25.143157,-0.7906,-0.142,7.92996,0.00000
1261.00,7.93152,25.124118,0.000333,25.143117,-0.7905,-0.142,7.93152,0.00000
1262.00,7.93125,25.124122,0.000331,25.143028,-0.7904,-0.142,7.93125,0.00000
1263.00,7.92868,25.124200,0.000335,25.143009,-0.7903,-0.142,7.92868,0.00000
1264.00,7.92751,25.124264,0.000335,25.143023,-0.7902,-0.142,7.92751,0.00000
1265.00,7.92632,25.124329,0.000330,25.143091,-0.7901,-0.142,7.92632,0.00000
1266.00,7.92774,25.124338,0.000329,25.143119,-0.7900,-0.142,7.92774,0.00000
1267.00,7.93315,25.124351,0.000332,25.143172,-0.7900,-0.142,7.93315,0.00000
1268.00,7.94020,25.124314,0.000326,25.143171,-0.7899,-0.142,7.94020,0.00000
1269.00,7.94461,25.124311,0.000321,25.143185,-0.7898,-0.142,7.94461,0.00000
1270.00,7.94623,25.124283,0.000325,25.143164,-0.7897,-0.142,7.94623,0.00000
1271.00,7.94661,25.124312,0.000322,25.143173,-0.7895,-0.141,7.94661,0.00000
1272.00,7.94440,25.124284,0.000320,25.143067,-0.7894,-0.141,7.94440,0.00000
1273.00,7.94159,25.124224,0.000316,25.142987,-0.7893,-0.141,7.94159,0.00000
1274.00,7.94069,25.124270,0.000319,25.143011,-0.7892,-0.141,7.94069,0.00000
1275.00,7.94208,25.124335,0.000321,25.142998,-0.7891,-0.141,7.94208,0.00000
1276.00,7.94352,25.124367,0.000322,25.143044,-0.7889,-0.141,7.94352,0.00000
1277.00,7.94434,25.124425,0.000321,25.143101,-0.7888,-0.141,7.94434,0.00000
1278.00,7.94664,25.124503,0.000331,25.143080,-0.7887,-0.141,7.94664,0.00000
1279.00,7.94858,25.124441,0.000336,25.142993,-0.7885,-0.141,7.94858,0.00000
1280.00,7.94797,25.124412,0.000334,25.142956,-0.7884,-0.141,7.94797,0.00000
1281.00,7.94777,25.124433,0.000335,25.142885,-0.7883,-0.141,7.94777,0.00000
1282.00,7.94966,25.124488,0.000336,25.142899,-0.7882,-0.141,7.94966,0.00000
1283.00,7.95072,25.124558,0.000335,25.143007,-0.7880,-0.141,7.95072,0.00000
1284.00,7.95005,25.124659,0.000331,25.143046,-0.7879,-0.140,7.95005,0.00000
1285.00,7.94998,25.124750,0.000329,25.143033,-0.7878,-0.140,7.94998,0.00000
1286.00,7.94675,25.124841,0.000324,25.143020,-0.7876,-0.140,7.94675,0.00000
1287.00,7.94170,25.124864,0.000330,25.143029,-0.7875,-0.140,7.94170,0.00000
1288.00,7.93931,25.124900,0.000327,25.143010,-0.7873,-0.140,7.93931,0.00000
1289.00,7.94023,25.124842,0.000330,25.142983,-0.7872,-0.140,7.94023,0.00000
1290.00,7.94316,25.124851,0.000334,25.143032,-0.7871,-0.140,7.94316,0.00000
1291.00,7.94844,25.124856,0.000338,25.143105,-0.7869,-0.140,7.94844,0.00000
1292.00,7.95558,25.124878,0.000332,25.143159,-0.7868,-0.139,7.95558,0.00000
1293.00,7.95974,25.124840,0.000337,25.143122,-0.7866,-0.139,7.95974,0.00000
1294.00,7.96245,25.124915,0.000335,25.143076,-0.7865,-0.139,7.96245,0.00000
1295.00,7.96308,25.124952,0.000328,25.143041,-0.7863,-0.139,7.96308,0.00000
1296.00,7.96047,25.124902,0.000325,25.142980,-0.7862,-0.139,7.96047,0.00000
1297.00,7.95732,25.124873,0.000327,25.142909,-0.7861,-0.139,7.95732,0.00000
1298.00,7.95577,25.124950,0.000328,25.142913,-0.7859,-0.139,7.95577,0.00000
1299.00,7.94999,25.124992,0.000328,25.142962,-0.7858,-0.139,7.94999,0.00000
1300.00,7.93929,25.124997,0.000334,25.142931,-0.7856,-0.139,7.93929,0.00000
1301.00,7.92945,25.125070,0.000338,25.142929,-0.7855,-0.139,7.92945,0.00000
1302.00,7.92417,25.125173,0.000339,25.142950,-0.7853,-0.139,7.92417,0.00000
1303.00,7.92259,25.125150,0.000331,25.142940,-0.7851,-0.139,7.92259,0.00000
1304.00,7.92857,25.125186,0.000331,25.142942,-0.7849,-0.139,7.92857,0.00000
1305.00,7.94113,25.125172,0.000332,25.142974,-0.7848,-0.139,7.94113,0.00000
1306.00,7.95738,25.125214,0.000326,25.142997,-0.7846,-0.138,7.95738,0.00000
1307.00,7.96868,25.125167,0.000332,25.142911,-0.7844,-0.138,7.96868,0.00000
1308.00,7.97340,25.125245,0.000342,25.142939,-0.7842,-0.139,7.97340,0.00000
1309.00,7.97242,25.125274,0.000339,25.142903,-0.7841,-0.138,7.97242,0.00000
1310.00,7.97002,25.125358,0.000336,25.142873,-0.7839,-0.138,7.97002,0.00000
1311.00,7.96670,25.125363,0.000338,25.142859,-0.7837,-0.138,7.96670,0.00000
1312.00,7.96233,25.125396,0.000333,25.142951,-0.7835,-0.138,7.96233,0.00000
1313.00,7.96116,25.125379,0.000331,25.142951,-0.7833,-0.138,7.96116,0.00000
1314.00,7.96048,25.125399,0.000333,25.142999,-0.7832,-0.138,7.96048,0.00000
1315.00,7.96003,25.125417,0.000338,25.143095,-0.7830,-0.138,7.96003,0.00000
1316.00,7.95839,25.125476,0.000344,25.143153,-0.7829,-0.138,7.95839,0.00000
1317.00,7.95625,25.125552,0.000341,25.143181,-0.7827,-0.138,7.95625,0.00000
1318.00,7.95401,25.125589,0.000335,25.143170,-0.7826,-0.138,7.95401,0.00000
1319.00,7.95330,25.125573,0.000335,25.143119,-0.7825,-0.138,7.95330,0.00000
1320.00,7.95045,25.125596,0.000330,25.143029,-0.7824,-0.137,7.95045,0.00000
1321.00,7.94956,25.125595,0.000326,25.142966,-0.7822,-0.137,7.94956,0.00000
1322.00,7.95065,25.125649,0.000330,25.142933,-0.7821,-0.137,7.95065,0.00000
1323.00,7.95138,25.125740,0.000334,25.143000,-0.7820,-0.137,7.95138,0.00000
1324.00,7.95278,25.125823,0.000334,25.143068,-0.7819,-0.137,7.95278,0.00000
1325.00,7.95824,25.125880,0.000332,25.143158,-0.7818,-0.137,7.95824,0.00000
1326.00,7.96126,25.125873,0.000335,25.143112,-0.7817,-0.137,7.96126,0.00000
1327.00,7.96354,25.125896,0.000332,25.143105,-0.7816,-0.137,7.96354,0.00000
1328.00,7.96396,25.125878,0.000332,25.143050,-0.7815,-0.137,7.96396,0.00000
1329.00,7.96193,25.125865,0.000334,25.142987,-0.7814,-0.137,7.96193,0.00000
1330.00,7.95450,25.125841,0.000337,25.142865,-0.7812,-0.137,7.95450,0.00000
1331.00,7.94707,25.125971,0.000336,25.142949,-0.7811,-0.136,7.94707,0.00000
1332.00,7.94505,25.125969,0.000342,25.142960,-0.7810,-0.137,7.94505,0.00000
1333.00,7.94548,25.126044,0.000340,25.143019,-0.7809,-0.137,7.94548,0.00000
1334.00,7.94790,25.126031,0.000337,25.143005,-0.7808,-0.137,7.94790,0.00000
1335.00,7.95567,25.126104,0.000334,25.143051,-0.7808,-0.136,7.95567,0.00000
1336.00,7.96411,25.126073,0.000334,25.143025,-0.7807,-0.136,7.96411,0.00000
1337.00,7.96793,25.126074,0.000335,25.142976,-0.7806,-0.136,7.96793,0.00000
1338.00,7.96849,25.126098,0.000338,25.142987,-0.7805,-0.136,7.96849,0.00000
1339.00,7.96464,25.126212,0.000343,25.143096,-0.7805,-0.136,7.96464,0.00000
1340.00,7.95886,25.126183,0.000345,25.143104,-0.7804,-0.136,7.95886,0.00000
1341.00,7.95434,25.126197,0.000345,25.143117,-0.7803,-0.136,7.95434,0.00000
1342.00,7.95143,25.126206,0.000339,25.143117,-0.7803,-0.136,7.95143,0.00000
1343.00,7.95087,25.126255,0.000337,25.143051,-0.7802,-0.136,7.95087,0.00000
1344.00,7.95449,25.126238,0.000336,25.142923,-0.7801,-0.136,7.95449,0.00000
1345.00,7.95922,25.126331,0.000338,25.142900,-0.7801,-0.136,7.95922,0.00000
1346.00,7.96456,25.126386,0.000338,25.142855,-0.7800,-0.135,7.96456,0.00000
1347.00,7.96839,25.126447,0.000341,25.142879,-0.7799,-0.135,7.96839,0.00000
1348.00,7.97175,25.126405,0.000339,25.142890,-0.7798,-0.135,7.97175,0.00000
1349.00,7.97609,25.126481,0.000334,25.142985,-0.7797,-0.135,7.97609,0.00000
1350.00,7.98086,25.126493,0.000333,25.142999,-0.7796,-0.135,7.98086,0.00000
1351.00,7.98497,25.126546,0.000338,25.143036,-0.7796,-0.135,7.98497,0.00000
1352.00,7.98569,25.126619,0.000338,25.143029,-0.7795,-0.135,7.98569,0.00000
1353.00,7.98311,25.126702,0.000342,25.143017,-0.7794,-0.135,7.98311,0.00000
1354.00,7.97975,25.126779,0.000350,25.143036,-0.7794,-0.135,7.97975,0.00000
1355.00,7.97674,25.126810,0.000350,25.143043,-0.7794,-0.135,7.97674,0.00000
1356.00,7.97449,25.126793,0.000344,25.142979,-0.7793,-0.135,7.97449,0.00000
1357.00,7.97457,25.126805,0.000341,25.142978,-0.7793,-0.135,7.97457,0.00000
1358.00,7.97659,25.126816,0.000340,25.142947,-0.7792,-0.135,7.97659,0.00000
1359.00,7.97714,25.126811,0.000333,25.142884,-0.7792,-0.135,7.97714,0.00000
1360.00,7.97711,25.126834,0.000333,25.142830,-0.7791,-0.135,7.97711,0.00000
1361.00,7.97667,25.126920,0.000334,25.142905,-0.7790,-0.135,7.97667,0.00000
1362.00,7.97738,25.126941,0.000332,25.142919,-0.7789,-0.135,7.97738,0.00000
1363.00,7.97863,25.126952,0.000327,25.142976,-0.7788,-0.134,7.97863,0.00000
1364.00,7.97979,25.126995,0.000330,25.143078,-0.7787,-0.134,7.97979,0.00000
1365.00,7.97969,25.127053,0.000326,25.143132,-0.7786,-0.134,7.97969,0.00000
1366.00,7.97670,25.127088,0.000327,25.143110,-0.7785,-0.134,7.97670,0.00000
1367.00,7.97335,25.127139,0.000327,25.143097,-0.7784,-0.134,7.97335,0.00000
1368.00,7.97170,25.127165,0.000329,25.143111,-0.7783,-0.134,7.97170,0.00000
1369.00,7.97058,25.127151,0.000328,25.143086,-0.7782,-0.134,7.97058,0.00000
1370.00,7.97110,25.127193,0.000331,25.143126,-0.7781,-0.134,7.97110,0.00000
1371.00,7.97288,25.127193,0.000326,25.143136,-0.7779,-0.134,7.97288,0.00000
1372.00,7.97380,25.127190,0.000332,25.143144,-0.7778,-0.134,7.97380,0.00000
1373.00,7.97356,25.127227,0.000339,25.143070,-0.7777,-0.134,7.97356,0.00000
1374.00,7.97250,25.127252,0.000337,25.142994,-0.7775,-0.134,7.97250,0.00000
1375.00,7.96996,25.127305,0.000336,25.142988,-0.7774,-0.134,7.96996,0.00000
1376.00,7.96709,25.127406,0.000337,25.143013,-0.7772,-0.134,7.96709,0.00000
1377.00,7.96471,25.127443,0.000328,25.142993,-0.7770,-0.133,7.96471,0.00000
1378.00,7.96198,25.127489,0.000317,25.143080,-0.7768,-0.133,7.96198,0.00000
1379.00,7.95779,25.127505,0.000319,25.143126,-0.7767,-0.133,7.95779,0.00000
1380.00,7.95412,25.127486,0.000317,25.143093,-0.7766,-0.133,7.95412,0.00000
1381.00,7.95313,25.127507,0.000318,25.143124,-0.7764,-0.133,7.95313,0.00000
@8,1.0000,2.0, 1380.008 
1382.00,7.95563,25.127558,0.000322,25.143203,-0.7764,-0.133,7.95563,0.00000
1383.00,7.91621,25.127523,0.000324,25.143149,-0.7763,-0.133,7.91621,0.00000
1384.00,7.66858,25.127524,0.000322,25.143098,-0.7762,-0.133,7.66858,0.00000
1385.00,7.18509,25.127489,0.000321,25.143083,-0.7761,-0.133,7.18509,0.00000
1386.00,6.62601,25.127373,0.000318,25.143020,-0.7759,-0.133,6.62601,0.00000
1387.00,6.10789,25.127367,0.000314,25.142989,-0.7758,-0.132,6.10789,0.00000
1388.00,5.67497,25.127362,0.000315,25.142946,-0.7757,-0.132,5.67497,0.00000
1389.00,5.46592,25.127439,0.000311,25.142942,-0.7755,-0.132,5.46592,0.00000
1390.00,5.48996,25.127510,0.000308,25.142957,-0.7754,-0.132,5.48996,0.00000
1391.00,5.58789,25.127578,0.000314,25.142938,-0.7753,-0.132,5.58789,0.00000
1392.00,5.64810,25.127577,0.000321,25.142857,-0.7752,-0.132,5.64810,0.00000
1393.00,5.67933,25.127708,0.000320,25.142927,-0.7750,-0.132,5.67933,0.00000
1394.00,5.71693,25.127673,0.000324,25.142904,-0.7749,-0.132,5.71693,0.00000
1395.00,5.78326,25.127662,0.000324,25.142842,-0.7747,-0.132,5.78326,0.00000
1396.00,5.88624,25.127718,0.000316,25.142852,-0.7747,-0.131,5.88624,0.00000
1397.00,6.02592,25.127760,0.000311,25.142868,-0.7746,-0.131,6.02592,0.00000
1398.00,6.19401,25.127703,0.000309,25.142812,-0.7745,-0.131,6.19401,0.00000
1399.00,6.38058,25.127794,0.000307,25.142828,-0.7744,-0.131,6.38058,0.00000
1400.00,6.57391,25.127897,0.000306,25.142864,-0.7744,-0.131,6.57391,0.00000
1401.00,6.75600,25.127905,0.000309,25.142818,-0.7743,-0.131,6.75600,0.00000
1402.00,6.91470,25.127934,0.000308,25.142822,-0.7742,-0.131,6.91470,0.00000
1403.00,7.04689,25.128051,0.000310,25.142875,-0.7741,-0.131,7.04689,0.00000
1404.00,7.15567,25.128060,0.000313,25.142918,-0.7741,-0.131,7.15567,0.00000
1405.00,7.24378,25.128029,0.000309,25.142887,-0.7740,-0.130,7.24378,0.00000
1406.00,7.31728,25.128079,0.000306,25.142867,-0.7739,-0.130,7.31728,0.00000
1407.00,7.37884,25.128147,0.000310,25.142848,-0.7739,-0.130,7.37884,0.00000
1408.00,7.43372,25.128082,0.000309,25.142712,-0.7739,-0.130,7.43372,0.00000
1409.00,7.48088,25.128088,0.000305,25.142648,-0.7739,-0.130,7.48088,0.00000
1410.00,7.52261,25.128127,0.000314,25.142699,-0.7738,-0.130,7.52261,0.00000
1411.00,7.56071,25.128068,0.000314,25.142689,-0.7739,-0.130,7.56071,0.00000
1412.00,7.59668,25.128025,0.000311,25.142722,-0.7738,-0.130,7.59668,0.00000
1413.00,7.62733,25.128061,0.000314,25.142815,-0.7738,-0.130,7.62733,0.00000
1414.00,7.65411,25.128079,0.000313,25.142813,-0.7738,-0.130,7.65411,0.00000
1415.00,7.67981,25.128109,0.000304,25.142789,-0.7737,-0.129,7.67981,0.00000
1416.00,7.70278,25.128205,0.000306,25.142848,-0.7736,-0.129,7.70278,0.00000
1417.00,7.72206,25.128257,0.000310,25.142818,-0.7736,-0.129,7.72206,0.00000
1418.00,7.73955,25.128275,0.000309,25.142785,-0.7735,-0.129,7.73955,0.00000
1419.00,7.75642,25.128303,0.000313,25.142822,-0.7734,-0.129,7.75642,0.00000
1420.00,7.77068,25.128348,0.000320,25.142923,-0.7733,-0.130,7.77068,0.00000
1421.00,7.78553,25.128311,0.000320,25.142874,-0.7732,-0.129,7.78553,0.00000
1422.00,7.80008,25.128342,0.000319,25.142888,-0.7731,-0.129,7.80008,0.00000
1423.00,7.81389,25.128468,0.000319,25.142986,-0.7730,-0.129,7.81389,0.00000
1424.00,7.82816,25.128534,0.000315,25.142967,-0.7729,-0.129,7.82816,0.00000
1425.00,7.84110,25.128502,0.000317,25.142812,-0.7728,-0.129,7.84110,0.00000
1426.00,7.84897,25.128562,0.000319,25.142796,-0.7727,-0.129,7.84897,0.00000
1427.00,7.85637,25.128610,0.000315,25.142835,-0.7727,-0.129,7.85637,0.00000
1428.00,7.86390,25.128544,0.000314,25.142733,-0.7726,-0.129,7.86390,0.00000
1429.00,7.86821,25.128549,0.000312,25.142760,-0.7725,-0.129,7.86821,0.00000
1430.00,7.87366,25.128715,0.000308,25.142885,-0.7725,-0.128,7.87366,0.00000
1431.00,7.88017,25.128771,0.000316,25.142935,-0.7724,-0.128,7.88017,0.00000
1432.00,7.88690,25.128769,0.000317,25.142879,-0.7724,-0.128,7.88690,0.00000
1433.00,7.89221,25.128808,0.000319,25.142855,-0.7723,-0.128,7.89221,0.00000
1434.00,7.89809,25.128862,0.000324,25.142819,-0.7723,-0.128,7.89809,0.00000
1435.00,7.90289,25.128809,0.000327,25.142737,-0.7722,-0.128,7.90289,0.00000
1436.00,7.90872,25.128874,0.000323,25.142759,-0.7722,-0.128,7.90872,0.00000
1437.00,7.91105,25.128912,0.000327,25.142756,-0.7721,-0.128,7.91105,0.00000
1438.00,7.91246,25.128937,0.000329,25.142751,-0.7719,-0.128,7.91246,0.00000
1439.00,7.91458,25.128990,0.000332,25.142765,-0.7718,-0.128,7.91458,0.00000
1440.00,7.91661,25.129029,0.000332,25.142832,-0.7717,-0.128,7.91661,0.00000
1441.00,7.91710,25.129074,0.000329,25.142781,-0.7716,-0.128,7.91710,0.00000
1442.00,7.91645,25.129177,0.000323,25.142805,-0.7715,-0.128,7.91645,0.00000
1443.00,7.91728,25.129251,0.000317,25.142864,-0.7713,-0.128,7.91728,0.00000
1444.00,7.91915,25.129289,0.000319,25.142898,-0.7712,-0.128,7.91915,0.00000
1445.00,7.92115,25.129308,0.000325,25.142864,-0.7710,-0.128,7.92115,0.00000
1446.00,7.92323,25.129264,0.000324,25.142934,-0.7708,-0.128,7.92323,0.00000
1447.00,7.92774,25.129298,0.000325,25.143010,-0.7707,-0.128,7.92774,0.00000
1448.00,7.93199,25.129400,0.000328,25.143045,-0.7705,-0.128,7.93199,0.00000
1449.00,7.93412,25.129430,0.000322,25.143049,-0.7703,-0.127,7.93412,0.00000
1450.00,7.93450,25.129477,0.000316,25.143061,-0.7702,-0.127,7.93450,0.00000
1451.00,7.93497,25.129540,0.000320,25.142981,-0.7700,-0.127,7.93497,0.00000
1452.00,7.93678,25.129530,0.000324,25.142892,-0.7699,-0.127,7.93678,0.00000
1453.00,7.93802,25.129532,0.000326,25.142881,-0.7697,-0.127,7.93802,0.00000
1454.00,7.94022,25.129566,0.000327,25.142834,-0.7695,-0.127,7.94022,0.00000
1455.00,7.94204,25.129608,0.000327,25.142837,-0.7694,-0.127,7.94204,0.00000
1456.00,7.94378,25.129695,0.000324,25.142931,-0.7692,-0.127,7.94378,0.00000
1457.00,7.94390,25.129783,0.000323,25.142991,-0.7690,-0.127,7.94390,0.00000
1458.00,7.94199,25.129797,0.000320,25.142947,-0.7688,-0.127,7.94199,0.00000
1459.00,7.93528,25.129785,0.000316,25.142933,-0.7685,-0.127,7.93528,0.00000
1460.00,7.92962,25.129811,0.000314,25.142913,-0.7683,-0.127,7.92962,0.00000
1461.00,7.92630,25.129787,0.000314,25.142860,-0.7681,-0.126,7.92630,0.00000
1462.00,7.92583,25.129718,0.000315,25.142822,-0.7679,-0.126,7.92583,0.00000
1463.00,7.92922,25.129752,0.000314,25.142913,-0.7677,-0.126,7.92922,0.00000
1464.00,7.93760,25.129859,0.000320,25.143005,-0.7675,-0.126,7.93760,0.00000
1465.00,7.94456,25.129898,0.000325,25.143059,-0.7674,-0.126,7.94456,0.00000
1466.00,7.94844,25.129995,0.000322,25.143116,-0.7672,-0.126,7.94844,0.00000
1467.00,7.94886,25.130082,0.000320,25.143142,-0.7670,-0.126,7.94886,0.00000
1468.00,7.94728,25.130052,0.000323,25.143033,-0.7669,-0.126,7.94728,0.00000
1469.00,7.94685,25.130083,0.000317,25.143032,-0.7667,-0.126,7.94685,0.00000
1470.00,7.94714,25.130087,0.000310,25.142977,-0.7665,-0.126,7.94714,0.00000
1471.00,7.94472,25.130130,0.000310,25.143011,-0.7664,-0.126,7.94472,0.00000
1472.00,7.94129,25.130176,0.000314,25.143080,-0.7662,-0.126,7.94129,0.00000
1473.00,7.93892,25.130245,0.000317,25.143119,-0.7661,-0.126,7.93892,0.00000
1474.00,7.93727,25.130178,0.000316,25.142988,-0.7660,-0.125,7.93727,0.00000
1475.00,7.93770,25.130259,0.000318,25.143079,-0.7659,-0.125,7.93770,0.00000
1476.00,7.94158,25.130241,0.000316,25.143047,-0.7658,-0.125,7.94158,0.00000
1477.00,7.94845,25.130243,0.000314,25.142978,-0.7657,-0.125,7.94845,0.00000
1478.00,7.95498,25.130244,0.000312,25.143022,-0.7657,-0.125,7.95498,0.00000
1479.00,7.95827,25.130361,0.000321,25.143155,-0.7656,-0.125,7.95827,0.00000
1480.00,7.95804,25.130367,0.000320,25.143156,-0.7655,-0.125,7.95804,0.00000
1481.00,7.95712,25.130370,0.000327,25.143153,-0.7654,-0.125,7.95712,0.00000
1482.00,7.95673,25.130446,0.000330,25.143164,-0.7653,-0.125,7.95673,0.00000
1483.00,7.95512,25.130536,0.000328,25.143255,-0.7653,-0.125,7.95512,0.00000
1484.00,7.95472,25.130546,0.000324,25.143261,-0.7652,-0.125,7.95472,0.00000
1485.00,7.95612,25.130598,0.000325,25.143207,-0.7651,-0.125,7.95612,0.00000
1486.00,7.95721,25.130656,0.000324,25.143187,-0.7650,-0.125,7.95721,0.00000
1487.00,7.95731,25.130651,0.000323,25.143238,-0.7650,-0.125,7.95731,0.00000
1488.00,7.95731,25.130652,0.000326,25.143101,-0.7649,-0.125,7.95731,0.00000
1489.00,7.95410,25.130648,0.000325,25.143054,-0.7649,-0.125,7.95410,0.00000
1490.00,7.94540,25.130652,0.000328,25.143077,-0.7648,-0.125,7.94540,0.00000
1491.00,7.93836,25.130666,0.000333,25.143078,-0.7648,-0.124,7.93836,0.00000
1492.00,7.93544,25.130697,0.000331,25.143009,-0.7647,-0.124,7.93544,0.00000
1493.00,7.93526,25.130724,0.000328,25.143014,-0.7647,-0.124,7.93526,0.00000
1494.00,7.93874,25.130757,0.000328,25.143016,-0.7646,-0.124,7.93874,0.00000
1495.00,7.94757,25.130789,0.000330,25.142980,-0.7646,-0.124,7.94757,0.00000
1496.00,7.95475,25.130842,0.000326,25.143040,-0.7645,-0.124,7.95475,0.00000
1497.00,7.95881,25.130914,0.000325,25.143124,-0.7645,-0.124,7.95881,0.00000
1498.00,7.96078,25.130964,0.000323,25.143220,-0.7644,-0.124,7.96078,0.00000
1499.00,7.96094,25.131039,0.000325,25.143322,-0.7643,-0.124,7.96094,0.00000
1500.00,7.96102,25.131045,0.000322,25.143325,-0.7642,-0.123,7.96102,0.00000
1501.00,7.96126,25.131115,0.000316,25.143326,-0.7642,-0.123,7.96126,0.00000
1502.00,7.95981,25.131089,0.000315,25.143268,-0.7641,-0.123,7.95981,0.00000
1503.00,7.95819,25.131114,0.000318,25.143266,-0.7641,-0.123,7.95819,0.00000
1504.00,7.95488,25.131075,0.000324,25.143192,-0.7640,-0.123,7.95488,0.00000
1505.00,7.95055,25.131098,0.000322,25.143222,-0.7640,-0.123,7.95055,0.00000
1506.00,7.94869,25.131120,0.000325,25.143242,-0.7640,-0.123,7.94869,0.00000
1507.00,7.94852,25.131135,0.000326,25.143269,-0.7640,-0.123,7.94852,0.00000
1508.00,7.95047,25.131197,0.000328,25.143233,-0.7639,-0.123,7.95047,0.00000
1509.00,7.95396,25.131309,0.000322,25.143274,-0.7638,-0.123,7.95396,0.00000
1510.00,7.95702,25.131436,0.000323,25.143361,-0.7638,-0.123,7.95702,0.00000
1511.00,7.95827,25.131382,0.000330,25.143341,-0.7637,-0.123,7.95827,0.00000
1512.00,7.95958,25.131431,0.000331,25.143283,-0.7637,-0.123,7.95958,0.00000
1513.00,7.95901,25.131427,0.000333,25.143252,-0.7637,-0.123,7.95901,0.00000
1514.00,7.95885,25.131441,0.000334,25.143236,-0.7637,-0.123,7.95885,0.00000
1515.00,7.96005,25.131395,0.000334,25.143180,-0.7637,-0.123,7.96005,0.00000
1516.00,7.96118,25.131417,0.000333,25.143167,-0.7636,-0.123,7.96118,0.00000
1517.00,7.96073,25.131403,0.000328,25.143172,-0.7636,-0.122,7.96073,0.00000
1518.00,7.96089,25.131502,0.000325,25.143232,-0.7635,-0.122,7.96089,0.00000
1519.00,7.96179,25.131541,0.000332,25.143238,-0.7635,-0.122,7.96179,0.00000
1520.00,7.96123,25.131567,0.000336,25.143242,-0.7635,-0.122,7.96123,0.00000
1521.00,7.95791,25.131664,0.000337,25.143268,-0.7634,-0.122,7.95791,0.00000
1522.00,7.95606,25.131806,0.000343,25.143352,-0.7634,-0.122,7.95606,0.00000
1523.00,7.95446,25.131754,0.000345,25.143291,-0.7634,-0.123,7.95446,0.00000
1524.00,7.95409,25.131725,0.000346,25.143259,-0.7634,-0.123,7.95409,0.00000
1525.00,7.95564,25.131725,0.000341,25.143184,-0.7633,-0.123,7.95564,0.00000
1526.00,7.95944,25.131753,0.000333,25.143151,-0.7632,-0.122,7.95944,0.00000
1527.00,7.96111,25.131780,0.000332,25.143102,-0.7632,-0.122,7.96111,0.00000
1528.00,7.96265,25.131834,0.000333,25.143126,-0.7631,-0.122,7.96265,0.00000
1529.00,7.96029,25.131852,0.000327,25.143134,-0.7630,-0.122,7.96029,0.00000
1530.00,7.95598,25.131934,0.000330,25.143180,-0.7630,-0.122,7.95598,0.00000
1531.00,7.95414,25.131975,0.000337,25.143199,-0.7630,-0.122,7.95414,0.00000
1532.00,7.95391,25.131967,0.000335,25.143170,-0.7629,-0.122,7.95391,0.00000
1533.00,7.95288,25.131897,0.000334,25.143075,-0.7629,-0.121,7.95288,0.00000
1534.00,7.95223,25.131960,0.000335,25.143041,-0.7628,-0.121,7.95223,0.00000
1535.00,7.95539,25.131998,0.000332,25.143036,-0.7628,-0.121,7.95539,0.00000
1536.00,7.95728,25.131979,0.000329,25.143008,-0.7627,-0.121,7.95728,0.00000
1537.00,7.95738,25.131971,0.000329,25.143018,-0.7627,-0.121,7.95738,0.00000
1538.00,7.95470,25.132066,0.000324,25.143089,-0.7626,-0.121,7.95470,0.00000
1539.00,7.95316,25.132099,0.000318,25.143116,-0.7626,-0.121,7.95316,0.00000
1540.00,7.95095,25.132131,0.000324,25.143159,-0.7626,-0.121,7.95095,0.00000
1541.00,7.94902,25.132139,0.000322,25.143146,-0.7625,-0.121,7.94902,0.00000
1542.00,7.94860,25.132141,0.000322,25.143073,-0.7625,-0.121,7.94860,0.00000
1543.00,7.95201,25.132219,0.000326,25.143091,-0.7625,-0.121,7.95201,0.00000
1544.00,7.95853,25.132198,0.000326,25.143039,-0.7625,-0.121,7.95853,0.00000
1545.00,7.96356,25.132156,0.000320,25.142911,-0.7625,-0.120,7.96356,0.00000
1546.00,7.96589,25.132202,0.000320,25.142901,-0.7625,-0.120,7.96589,0.00000
1547.00,7.96794,25.132247,0.000316,25.142995,-0.7624,-0.120,7.96794,0.00000
1548.00,7.96808,25.132193,0.000313,25.142975,-0.7625,-0.120,7.96808,0.00000
1549.00,7.96425,25.132239,0.000314,25.143026,-0.7625,-0.120,7.96425,0.00000
1550.00,7.96010,25.132297,0.000317,25.143094,-0.7625,-0.120,7.96010,0.00000
1551.00,7.95554,25.132242,0.000314,25.143006,-0.7625,-0.119,7.95554,0.00000
1552.00,7.95066,25.132283,0.000315,25.142999,-0.7625,-0.119,7.95066,0.00000
1553.00,7.94683,25.132373,0.000313,25.143024,-0.7625,-0.119,7.94683,0.00000
1554.00,7.94590,25.132412,0.000314,25.143020,-0.7625,-0.119,7.94590,0.00000
1555.00,7.94691,25.132482,0.000316,25.143091,-0.7625,-0.119,7.94691,0.00000
1556.00,7.95243,25.132616,0.000323,25.143196,-0.7625,-0.119,7.95243,0.00000
1557.00,7.95908,25.132625,0.000324,25.143181,-0.7625,-0.119,7.95908,0.00000
1558.00,7.96658,25.132572,0.000332,25.143111,-0.7625,-0.119,7.96658,0.00000
1559.00,7.97128,25.132623,0.000332,25.143182,-0.7625,-0.119,7.97128,0.00000
1560.00,7.97319,25.132638,0.000333,25.143146,-0.7625,-0.119,7.97319,0.00000
1561.00,7.97236,25.132720,0.000329,25.143182,-0.7625,-0.119,7.97236,0.00000
@9,1.0000,2.0, 1560.068 
1562.00,7.97046,25.132795,0.000325,25.143202,-0.7625,-0.119,7.97046,0.00000
1563.00,7.95612,25.132858,0.000316,25.143246,-0.7624,-0.119,7.95612,0.00000
1564.00,7.81534,25.132862,0.000317,25.143156,-0.7624,-0.119,7.81534,0.00000
1565.00,7.45870,25.132861,0.000310,25.143107,-0.7624,-0.118,7.45870,0.00000
1566.00,6.97972,25.132772,0.000311,25.143008,-0.7625,-0.118,6.97972,0.00000
1567.00,6.51662,25.132784,0.000315,25.142991,-0.7625,-0.118,6.51662,0.00000
1568.00,6.11025,25.132797,0.000319,25.143004,-0.7625,-0.118,6.11025,0.00000
1569.00,5.85172,25.132804,0.000317,25.143046,-0.7626,-0.118,5.85172,0.00000
1570.00,5.80479,25.132783,0.000321,25.143021,-0.7626,-0.118,5.80479,0.00000
1571.00,5.86615,25.132893,0.000320,25.143072,-0.7627,-0.118,5.86615,0.00000
1572.00,5.90651,25.132871,0.000323,25.143057,-0.7628,-0.118,5.90651,0.00000
1573.00,5.90854,25.132913,0.000326,25.143099,-0.7628,-0.118,5.90854,0.00000
1574.00,5.90704,25.132951,0.000325,25.143011,-0.7629,-0.118,5.90704,0.00000
1575.00,5.93272,25.133022,0.000324,25.143033,-0.7629,-0.118,5.93272,0.00000
1576.00,6.00325,25.133018,0.000323,25.143032,-0.7629,-0.118,6.00325,0.00000
1577.00,6.11560,25.133131,0.000319,25.143046,-0.7630,-0.118,6.11560,0.00000
1578.00,6.25932,25.133154,0.000318,25.142981,-0.7630,-0.117,6.25932,0.00000
1579.00,6.42160,25.133185,0.000324,25.143035,-0.7630,-0.118,6.42160,0.00000
1580.00,6.59093,25.133226,0.000328,25.143060,-0.7631,-0.118,6.59093,0.00000
1581.00,6.75348,25.133258,0.000331,25.143018,-0.7631,-0.118,6.75348,0.00000
1582.00,6.89764,25.133223,0.000330,25.142978,-0.7631,-0.118,6.89764,0.00000
1583.00,7.01863,25.133221,0.000330,25.142978,-0.7632,-0.118,7.01863,0.00000
1584.00,7.12020,25.133314,0.000326,25.143015,-0.7632,-0.118,7.12020,0.00000
1585.00,7.20521,25.133372,0.000328,25.143009,-0.7632,-0.117,7.20521,0.00000
1586.00,7.27829,25.133408,0.000327,25.143062,-0.7632,-0.117,7.27829,0.00000
1587.00,7.34298,25.133465,0.000325,25.143089,-0.7631,-0.117,7.34298,0.00000
1588.00,7.40184,25.133528,0.000321,25.143024,-0.7631,-0.117,7.40184,0.00000
1589.00,7.45304,25.133555,0.000320,25.143008,-0.7630,-0.116,7.45304,0.00000
1590.00,7.49717,25.133527,0.000316,25.142968,-0.7630,-0.116,7.49717,0.00000
1591.00,7.53469,25.133482,0.000315,25.142887,-0.7630,-0.116,7.53469,0.00000
1592.00,7.56600,25.133506,0.000318,25.142906,-0.7629,-0.116,7.56600,0.00000
1593.00,7.59341,25.133539,0.000323,25.142938,-0.7629,-0.116,7.59341,0.00000
1594.00,7.61852,25.133572,0.000328,25.142933,-0.7628,-0.116,7.61852,0.00000
1595.00,7.64405,25.133621,0.000332,25.142990,-0.7628,-0.116,7.64405,0.00000
1596.00,7.66749,25.133756,0.000334,25.143087,-0.7627,-0.116,7.66749,0.00000
1597.00,7.69130,25.133834,0.000337,25.143152,-0.7627,-0.116,7.69130,0.00000
1598.00,7.71297,25.133915,0.000339,25.143216,-0.7627,-0.116,7.71297,0.00000
1599.00,7.73031,25.133860,0.000335,25.143165,-0.7627,-0.116,7.73031,0.00000
1600.00,7.74588,25.133929,0.000335,25.143128,-0.7626,-0.116,7.74588,0.00000
1601.00,7.76243,25.133934,0.000336,25.143102,-0.7626,-0.116,7.76243,0.00000
1602.00,7.77730,25.133900,0.000336,25.143004,-0.7626,-0.116,7.77730,0.00000
1603.00,7.79116,25.133876,0.000333,25.142998,-0.7625,-0.116,7.79116,0.00000
1604.00,7.80508,25.133949,0.000336,25.143097,-0.7625,-0.116,7.80508,0.00000
1605.00,7.81487,25.133879,0.000336,25.143091,-0.7624,-0.116,7.81487,0.00000
1606.00,7.82199,25.133852,0.000334,25.143046,-0.7624,-0.115,7.82199,0.00000
1607.00,7.83041,25.133897,0.000331,25.143088,-0.7623,-0.115,7.83041,0.00000
1608.00,7.83951,25.133952,0.000331,25.143038,-0.7623,-0.115,7.83951,0.00000
1609.00,7.84863,25.133968,0.000330,25.142967,-0.7622,-0.115,7.84863,0.00000
1610.00,7.85979,25.134018,0.000330,25.142958,-0.7622,-0.115,7.85979,0.00000
1611.00,7.86910,25.134117,0.000336,25.143013,-0.7622,-0.115,7.86910,0.00000
1612.00,7.87476,25.134120,0.000341,25.142973,-0.7621,-0.115,7.87476,0.00000
1613.00,7.87899,25.134215,0.000342,25.143053,-0.7621,-0.115,7.87899,0.00000
1614.00,7.88394,25.134283,0.000346,25.143069,-0.7621,-0.115,7.88394,0.00000
1615.00,7.88749,25.134339,0.000344,25.143036,-0.7620,-0.115,7.88749,0.00000
1616.00,7.88956,25.134362,0.000339,25.143031,-0.7620,-0.115,7.88956,0.00000
1617.00,7.89185,25.134437,0.000338,25.143089,-0.7620,-0.115,7.89185,0.00000
1618.00,7.89369,25.134454,0.000339,25.143093,-0.7620,-0.115,7.89369,0.00000
1619.00,7.89423,25.134416,0.000337,25.143044,-0.7620,-0.115,7.89423,0.00000
1620.00,7.89561,25.134444,0.000336,25.143080,-0.7620,-0.115,7.89561,0.00000
1621.00,7.89893,25.134504,0.000334,25.143135,-0.7620,-0.114,7.89893,0.00000
1622.00,7.90177,25.134453,0.000331,25.143056,-0.7620,-0.114,7.90177,0.00000
1623.00,7.90475,25.134422,0.000334,25.142990,-0.7620,-0.114,7.90475,0.00000
1624.00,7.90734,25.134500,0.000335,25.143095,-0.7620,-0.114,7.90734,0.00000
1625.00,7.90956,25.134529,0.000335,25.143107,-0.7620,-0.114,7.90956,0.00000
1626.00,7.91208,25.134512,0.000340,25.143068,-0.7621,-0.115,7.91208,0.00000
1627.00,7.91694,25.134646,0.000341,25.143155,-0.7620,-0.115,7.91694,0.00000
1628.00,7.92197,25.134697,0.000335,25.143167,-0.7620,-0.114,7.92197,0.00000
1629.00,7.92204,25.134741,0.000333,25.143089,-0.7620,-0.114,7.92204,0.00000
1630.00,7.92207,25.134809,0.000333,25.143075,-0.7620,-0.114,7.92207,0.00000
1631.00,7.92481,25.134845,0.000334,25.143029,-0.7620,-0.114,7.92481,0.00000
1632.00,7.92563,25.134843,0.000335,25.142974,-0.7620,-0.114,7.92563,0.00000
1633.00,7.92547,25.134878,0.000335,25.143032,-0.7619,-0.114,7.92547,0.00000
1634.00,7.93137,25.134872,0.000333,25.143076,-0.7618,-0.114,7.93137,0.00000
1635.00,7.93720,25.134886,0.000335,25.143092,-0.7617,-0.114,7.93720,0.00000
1636.00,7.93902,25.134891,0.000332,25.143122,-0.7617,-0.114,7.93902,0.00000
1637.00,7.94033,25.134952,0.000334,25.143192,-0.7616,-0.114,7.94033,0.00000
1638.00,7.94162,25.134940,0.000332,25.143129,-0.7615,-0.114,7.94162,0.00000
1639.00,7.94114,25.134953,0.000331,25.143056,-0.7614,-0.114,7.94114,0.00000
1640.00,7.93823,25.134995,0.000324,25.143085,-0.7613,-0.113,7.93823,0.00000
1641.00,7.93676,25.135009,0.000321,25.143030,-0.7612,-0.113,7.93676,0.00000
1642.00,7.93693,25.134980,0.000315,25.142984,-0.7611,-0.113,7.93693,0.00000
1643.00,7.93401,25.135090,0.000320,25.143075,-0.7610,-0.113,7.93401,0.00000
1644.00,7.92984,25.135148,0.000321,25.143114,-0.7610,-0.113,7.92984,0.00000
1645.00,7.92882,25.135203,0.000323,25.143139,-0.7609,-0.113,7.92882,0.00000
1646.00,7.92879,25.135255,0.000326,25.143211,-0.7608,-0.113,7.92879,0.00000
1647.00,7.92884,25.135279,0.000329,25.143201,-0.7607,-0.113,7.92884,0.00000
1648.00,7.93303,25.135285,0.000327,25.143188,-0.7607,-0.113,7.93303,0.00000
1649.00,7.94032,25.135315,0.000322,25.143200,-0.7606,-0.113,7.94032,0.00000
1650.00,7.94649,25.135296,0.000318,25.143135,-0.7606,-0.113,7.94649,0.00000
1651.00,7.95112,25.135380,0.000314,25.143198,-0.7605,-0.112,7.95112,0.00000
1652.00,7.95338,25.135464,0.000314,25.143259,-0.7604,-0.112,7.95338,0.00000
1653.00,7.95304,25.135406,0.000308,25.143167,-0.7604,-0.112,7.95304,0.00000
1654.00,7.95047,25.135455,0.000310,25.143198,-0.7603,-0.112,7.95047,0.00000
1655.00,7.94770,25.135473,0.000312,25.143202,-0.7602,-0.112,7.94770,0.00000
1656.00,7.94599,25.135466,0.000307,25.143142,-0.7601,-0.112,7.94599,0.00000
1657.00,7.94634,25.135430,0.000306,25.143073,-0.7601,-0.112,7.94634,0.00000
1658.00,7.94728,25.135488,0.000311,25.143136,-0.7600,-0.112,7.94728,0.00000
1659.00,7.94600,25.135466,0.000313,25.143084,-0.7600,-0.112,7.94600,0.00000
1660.00,7.94383,25.135479,0.000311,25.143073,-0.7599,-0.111,7.94383,0.00000
1661.00,7.94264,25.135448,0.000313,25.143016,-0.7599,-0.111,7.94264,0.00000
1662.00,7.94046,25.135466,0.000317,25.142969,-0.7598,-0.111,7.94046,0.00000
1663.00,7.93895,25.135528,0.000319,25.142944,-0.7597,-0.111,7.93895,0.00000
1664.00,7.94009,25.135586,0.000317,25.142987,-0.7596,-0.111,7.94009,0.00000
1665.00,7.94346,25.135615,0.000320,25.142984,-0.7596,-0.111,7.94346,0.00000
1666.00,7.94533,25.135711,0.000320,25.143056,-0.7595,-0.111,7.94533,0.00000
1667.00,7.94711,25.135790,0.000313,25.143121,-0.7594,-0.111,7.94711,0.00000
1668.00,7.94985,25.135844,0.000313,25.143133,-0.7594,-0.111,7.94985,0.00000
1669.00,7.95281,25.135840,0.000318,25.143064,-0.7593,-0.111,7.95281,0.00000
1670.00,7.95269,25.135885,0.000321,25.143044,-0.7592,-0.111,7.95269,0.00000
1671.00,7.95246,25.135928,0.000330,25.143011,-0.7592,-0.111,7.95246,0.00000
1672.00,7.95075,25.135992,0.000337,25.143063,-0.7591,-0.111,7.95075,0.00000
1673.00,7.94851,25.135963,0.000332,25.143025,-0.7590,-0.111,7.94851,0.00000
1674.00,7.94714,25.135974,0.000326,25.143008,-0.7589,-0.111,7.94714,0.00000
1675.00,7.94807,25.136042,0.000322,25.143074,-0.7588,-0.111,7.94807,0.00000
1676.00,7.94702,25.136031,0.000320,25.143061,-0.7587,-0.111,7.94702,0.00000
1677.00,7.94515,25.136046,0.000321,25.142946,-0.7586,-0.110,7.94515,0.00000
1678.00,7.94260,25.136041,0.000326,25.142869,-0.7586,-0.111,7.94260,0.00000
1679.00,7.94226,25.136089,0.000320,25.142874,-0.7585,-0.110,7.94226,0.00000
1680.00,7.94017,25.136048,0.000321,25.142844,-0.7584,-0.110,7.94017,0.00000
1681.00,7.93905,25.136032,0.000316,25.142825,-0.7583,-0.110,7.93905,0.00000
1682.00,7.94131,25.136019,0.000316,25.142883,-0.7582,-0.110,7.94131,0.00000
1683.00,7.94379,25.136092,0.000312,25.142960,-0.7580,-0.110,7.94379,0.00000
1684.00,7.94497,25.136108,0.000318,25.142983,-0.7580,-0.110,7.94497,0.00000
1685.00,7.94760,25.136136,0.000314,25.142961,-0.7580,-0.110,7.94760,0.00000
1686.00,7.95123,25.136175,0.000314,25.142953,-0.7579,-0.110,7.95123,0.00000
1687.00,7.95279,25.136150,0.000306,25.142877,-0.7578,-0.110,7.95279,0.00000
1688.00,7.94964,25.136165,0.000305,25.142831,-0.7578,-0.109,7.94964,0.00000
1689.00,7.94559,25.136197,0.000301,25.142805,-0.7577,-0.109,7.94559,0.00000
1690.00,7.94394,25.136189,0.000302,25.142760,-0.7575,-0.109,7.94394,0.00000
1691.00,7.94240,25.136250,0.000300,25.142802,-0.7574,-0.109,7.94240,0.00000
1692.00,7.93974,25.136285,0.000303,25.142839,-0.7573,-0.109,7.93974,0.00000
1693.00,7.94270,25.136314,0.000303,25.142907,-0.7572,-0.109,7.94270,0.00000
1694.00,7.94665,25.136351,0.000306,25.142923,-0.7571,-0.109,7.94665,0.00000
1695.00,7.94962,25.136479,0.000306,25.142986,-0.7571,-0.109,7.94962,0.00000
1696.00,7.95301,25.136537,0.000311,25.142969,-0.7571,-0.109,7.95301,0.00000
1697.00,7.95855,25.136589,0.000312,25.142946,-0.7571,-0.109,7.95855,0.00000
1698.00,7.96235,25.136683,0.000310,25.142971,-0.7571,-0.109,7.96235,0.00000
1699.00,7.96469,25.136727,0.000313,25.142969,-0.7570,-0.108,7.96469,0.00000
1700.00,7.96527,25.136772,0.000316,25.142969,-0.7569,-0.108,7.96527,0.00000
1701.00,7.96454,25.136756,0.000312,25.142923,-0.7568,-0.108,7.96454,0.00000
1702.00,7.96330,25.136817,0.000317,25.142977,-0.7567,-0.108,7.96330,0.00000
1703.00,7.96050,25.136794,0.000326,25.142928,-0.7566,-0.109,7.96050,0.00000
1704.00,7.95600,25.136790,0.000325,25.142917,-0.7564,-0.109,7.95600,0.00000
1705.00,7.95089,25.136760,0.000321,25.142905,-0.7562,-0.109,7.95089,0.00000
1706.00,7.94707,25.136804,0.000317,25.142943,-0.7561,-0.108,7.94707,0.00000
1707.00,7.94448,25.136856,0.000308,25.142967,-0.7559,-0.108,7.94448,0.00000
1708.00,7.94563,25.136867,0.000306,25.142968,-0.7558,-0.108,7.94563,0.00000
1709.00,7.94804,25.136930,0.000303,25.142984,-0.7557,-0.108,7.94804,0.00000
1710.00,7.95032,25.137010,0.000308,25.143011,-0.7556,-0.108,7.95032,0.00000
1711.00,7.95240,25.137024,0.000310,25.142934,-0.7555,-0.108,7.95240,0.00000
1712.00,7.95441,25.137057,0.000314,25.142915,-0.7554,-0.108,7.95441,0.00000
1713.00,7.95641,25.137135,0.000311,25.142944,-0.7553,-0.107,7.95641,0.00000
1714.00,7.95865,25.137171,0.000314,25.142991,-0.7552,-0.107,7.95865,0.00000
1715.00,7.96017,25.137203,0.000319,25.143039,-0.7551,-0.107,7.96017,0.00000
1716.00,7.96119,25.137269,0.000319,25.143104,-0.7550,-0.107,7.96119,0.00000
1717.00,7.96236,25.137276,0.000321,25.143142,-0.7549,-0.107,7.96236,0.00000
1718.00,7.96101,25.137340,0.000320,25.143156,-0.7548,-0.107,7.96101,0.00000
1719.00,7.95945,25.137367,0.000321,25.143082,-0.7547,-0.107,7.95945,0.00000
1720.00,7.95931,25.137322,0.000312,25.143014,-0.7547,-0.107,7.95931,0.00000
1721.00,7.96004,25.137336,0.000315,25.142965,-0.7547,-0.107,7.96004,0.00000
1722.00,7.95952,25.137329,0.000310,25.142841,-0.7546,-0.107,7.95952,0.00000
1723.00,7.95780,25.137210,0.000315,25.142684,-0.7546,-0.107,7.95780,0.00000
1724.00,7.95657,25.137215,0.000317,25.142676,-0.7546,-0.107,7.95657,0.00000
1725.00,7.95597,25.137322,0.000319,25.142697,-0.7545,-0.107,7.95597,0.00000
1726.00,7.95502,25.137333,0.000316,25.142769,-0.7545,-0.107,7.95502,0.00000
1727.00,7.95500,25.137342,0.000317,25.142865,-0.7545,-0.107,7.95500,0.00000
1728.00,7.95682,25.137464,0.000312,25.143001,-0.7546,-0.107,7.95682,0.00000
1729.00,7.95866,25.137520,0.000309,25.143082,-0.7546,-0.106,7.95866,0.00000
1730.00,7.95962,25.137485,0.000306,25.143093,-0.7546,-0.106,7.95962,0.00000
1731.00,7.96022,25.137569,0.000311,25.143151,-0.7546,-0.106,7.96022,0.00000
1732.00,7.95905,25.137648,0.000315,25.143117,-0.7546,-0.106,7.95905,0.00000
1733.00,7.95678,25.137651,0.000319,25.143087,-0.7545,-0.106,7.95678,0.00000
1734.00,7.95520,25.137636,0.000321,25.143057,-0.7545,-0.106,7.95520,0.00000
1735.00,7.95548,25.137723,0.000327,25.143086,-0.7545,-0.106,7.95548,0.00000
1736.00,7.95357,25.137762,0.000324,25.143061,-0.7544,-0.106,7.95357,0.00000
1737.00,7.95041,25.137747,0.000324,25.143003,-0.7544,-0.106,7.95041,0.00000
1738.00,7.94808,25.137828,0.000322,25.143068,-0.7543,-0.106,7.94808,0.00000
1739.00,7.94707,25.137920,0.000324,25.143044,-0.7543,-0.106,7.94707,0.00000
1740.00,7.94656,25.137916,0.000326,25.142941,-0.7542,-0.106,7.94656,0.00000
1741.00,7.94734,25.137896,0.000330,25.142884,-0.7542,-0.106,7.94734,0.00000
@10,1.0000,2.0, 1740.05899999999 
1742.00,7.94951,25.137982,0.000325,25.142963,-0.7542,-0.106,7.94951,0.00000
1743.00,7.94468,25.138023,0.000319,25.142952,-0.7542,-0.105,7.94468,0.00000
1744.00,7.83045,25.138014,0.000313,25.142945,-0.7542,-0.105,7.83045,0.00000
1745.00,7.53845,25.138001,0.000307,25.142955,-0.7541,-0.105,7.53845,0.00000
1746.00,7.14815,25.138005,0.000304,25.142965,-0.7541,-0.105,7.14815,0.00000
1747.00,6.76810,25.138039,0.000308,25.142941,-0.7541,-0.105,6.76810,0.00000
1748.00,6.42981,25.138011,0.000310,25.142868,-0.7541,-0.105,6.42981,0.00000
1749.00,6.21048,25.138074,0.000310,25.142928,-0.7541,-0.105,6.21048,0.00000
1750.00,6.15786,25.138153,0.000318,25.142957,-0.7540,-0.105,6.15786,0.00000
1751.00,6.19064,25.138222,0.000320,25.142935,-0.7540,-0.105,6.19064,0.00000
1752.00,6.20951,25.138211,0.000321,25.142934,-0.7540,-0.105,6.20951,0.00000
1753.00,6.20062,25.138249,0.000330,25.142974,-0.7540,-0.105,6.20062,0.00000
1754.00,6.19090,25.138219,0.000339,25.142946,-0.7539,-0.105,6.19090,0.00000
1755.00,6.20300,25.138248,0.000332,25.142976,-0.7538,-0.105,6.20300,0.00000
1756.00,6.24934,25.138266,0.000332,25.143057,-0.7537,-0.105,6.24934,0.00000
1757.00,6.32935,25.138277,0.000331,25.143087,-0.7536,-0.105,6.32935,0.00000
1758.00,6.43388,25.138246,0.000325,25.143033,-0.7535,-0.105,6.43388,0.00000
1759.00,6.55658,25.138356,0.000322,25.143031,-0.7534,-0.104,6.55658,0.00000
1760.00,6.69530,25.138436,0.000321,25.143031,-0.7533,-0.104,6.69530,0.00000
1761.00,6.83600,25.138502,0.000322,25.143017,-0.7532,-0.104,6.83600,0.00000
1762.00,6.96599,25.138536,0.000324,25.142973,-0.7530,-0.104,6.96599,0.00000
1763.00,7.08167,25.138592,0.000327,25.142995,-0.7529,-0.104,7.08167,0.00000
1764.00,7.17927,25.138587,0.000325,25.142969,-0.7528,-0.104,7.17927,0.00000
1765.00,7.25755,25.138597,0.000328,25.143001,-0.7527,-0.104,7.25755,0.00000
1766.00,7.31997,25.138643,0.000328,25.142997,-0.7527,-0.104,7.31997,0.00000
1767.00,7.37318,25.138711,0.000327,25.143011,-0.7526,-0.104,7.37318,0.00000
1768.00,7.41881,25.138767,0.000326,25.143000,-0.7525,-0.104,7.41881,0.00000
1769.00,7.46129,25.138816,0.000325,25.143025,-0.7524,-0.104,7.46129,0.00000
1770.00,7.50277,25.138801,0.000324,25.142985,-0.7523,-0.104,7.50277,0.00000
1771.00,7.54253,25.138775,0.000323,25.143009,-0.7523,-0.104,7.54253,0.00000
1772.00,7.57577,25.138778,0.000321,25.143032,-0.7522,-0.104,7.57577,0.00000
1773.00,7.60480,25.138819,0.000322,25.143087,-0.7521,-0.104,7.60480,0.00000
1774.00,7.63251,25.138818,0.000321,25.143050,-0.7520,-0.104,7.63251,0.00000
1775.00,7.65575,25.138850,0.000322,25.143057,-0.7519,-0.104,7.65575,0.00000
1776.00,7.67874,25.138870,0.000323,25.143039,-0.7519,-0.104,7.67874,0.00000
1777.00,7.70252,25.138895,0.000328,25.143062,-0.7518,-0.104,7.70252,0.00000
1778.00,7.72461,25.138926,0.000323,25.143051,-0.7517,-0.103,7.72461,0.00000
1779.00,7.74199,25.139024,0.000324,25.143175,-0.7517,-0.103,7.74199,0.00000
1780.00,7.75722,25.139083,0.000325,25.143198,-0.7516,-0.103,7.75722,0.00000
1781.00,7.76859,25.139142,0.000323,25.143176,-0.7515,-0.103,7.76859,0.00000
1782.00,7.77630,25.139206,0.000317,25.143136,-0.7515,-0.103,7.77630,0.00000
1783.00,7.78183,25.139199,0.000318,25.143039,-0.7514,-0.103,7.78183,0.00000
1784.00,7.78942,25.139191,0.000316,25.142952,-0.7514,-0.103,7.78942,0.00000
1785.00,7.80081,25.139215,0.000313,25.142909,-0.7513,-0.103,7.80081,0.00000
1786.00,7.81243,25.139214,0.000310,25.142861,-0.7513,-0.103,7.81243,0.00000
1787.00,7.82144,25.139244,0.000313,25.142881,-0.7513,-0.102,7.82144,0.00000
1788.00,7.82977,25.139315,0.000314,25.142957,-0.7513,-0.102,7.82977,0.00000
1789.00,7.83815,25.139277,0.000313,25.142885,-0.7513,-0.102,7.83815,0.00000
1790.00,7.84473,25.139256,0.000311,25.142863,-0.7512,-0.102,7.84473,0.00000
1791.00,7.84936,25.139263,0.000314,25.142816,-0.7512,-0.102,7.84936,0.00000
1792.00,7.85431,25.139276,0.000316,25.142816,-0.7511,-0.102,7.85431,0.00000
1793.00,7.86367,25.139275,0.000316,25.142836,-0.7511,-0.102,7.86367,0.00000
1794.00,7.87209,25.139383,0.000319,25.142945,-0.7510,-0.102,7.87209,0.00000
1795.00,7.87724,25.139441,0.000323,25.142970,-0.7510,-0.102,7.87724,0.00000
1796.00,7.88066,25.139483,0.000320,25.143044,-0.7509,-0.102,7.88066,0.00000
1797.00,7.88859,25.139567,0.000321,25.143067,-0.7508,-0.102,7.88859,0.00000
1798.00,7.89415,25.139626,0.000316,25.143043,-0.7507,-0.101,7.89415,0.00000
1799.00,7.89755,25.139674,0.000311,25.143059,-0.7507,-0.101,7.89755,0.00000
1800.00,7.89845,25.139732,0.000312,25.143072,-0.7506,-0.101,7.89845,0.00000
1801.00,7.90294,25.139859,0.000315,25.143056,-0.7505,-0.101,7.90294,0.00000
1802.00,7.90832,25.139865,0.000318,25.143001,-0.7504,-0.101,7.90832,0.00000
1803.00,7.91180,25.139880,0.000323,25.142979,-0.7503,-0.101,7.91180,0.00000
1804.00,7.91245,25.139863,0.000333,25.142918,-0.7503,-0.102,7.91245,0.00000
1805.00,7.91457,25.139938,0.000333,25.142871,-0.7502,-0.102,7.91457,0.00000
1806.00,7.91753,25.139917,0.000328,25.142815,-0.7501,-0.101,7.91753,0.00000
1807.00,7.92011,25.139924,0.000323,25.142831,-0.7500,-0.101,7.92011,0.00000
1808.00,7.92212,25.139994,0.000323,25.142872,-0.7500,-0.101,7.92212,0.00000
1809.00,7.92366,25.140020,0.000318,25.142865,-0.7499,-0.101,7.92366,0.00000
1810.00,7.92309,25.140035,0.000319,25.142925,-0.7498,-0.100,7.92309,0.00000
1811.00,7.92007,25.140083,0.000322,25.142989,-0.7497,-0.100,7.92007,0.00000
1812.00,7.91463,25.140166,0.000322,25.142974,-0.7496,-0.100,7.91463,0.00000
1813.00,7.91169,25.140200,0.000316,25.142923,-0.7495,-0.100,7.91169,0.00000
1814.00,7.91352,25.140240,0.000315,25.142940,-0.7494,-0.100,7.91352,0.00000
1815.00,7.91845,25.140259,0.000317,25.142932,-0.7493,-0.100,7.91845,0.00000
1816.00,7.92509,25.140256,0.000317,25.142892,-0.7493,-0.100,7.92509,0.00000
1817.00,7.93004,25.140268,0.000314,25.142916,-0.7492,-0.100,7.93004,0.00000
1818.00,7.93121,25.140313,0.000319,25.142963,-0.7490,-0.100,7.93121,0.00000
1819.00,7.93085,25.140380,0.000322,25.142996,-0.7489,-0.100,7.93085,0.00000
1820.00,7.93182,25.140354,0.000319,25.142935,-0.7488,-0.100,7.93182,0.00000
1821.00,7.93204,25.140419,0.000320,25.143029,-0.7487,-0.100,7.93204,0.00000
1822.00,7.93469,25.140412,0.000325,25.143018,-0.7486,-0.100,7.93469,0.00000
1823.00,7.93861,25.140419,0.000327,25.143009,-0.7486,-0.100,7.93861,0.00000
1824.00,7.94142,25.140455,0.000330,25.142952,-0.7484,-0.100,7.94142,0.00000
1825.00,7.94187,25.140546,0.000325,25.142939,-0.7483,-0.100,7.94187,0.00000
1826.00,7.94234,25.140566,0.000318,25.142887,-0.7482,-0.100,7.94234,0.00000
1827.00,7.94126,25.140616,0.000314,25.142874,-0.7481,-0.100,7.94126,0.00000
1828.00,7.93522,25.140629,0.000305,25.142846,-0.7479,-0.099,7.93522,0.00000
1829.00,7.92773,25.140628,0.000299,25.142906,-0.7477,-0.099,7.92773,0.00000
1830.00,7.92439,25.140643,0.000304,25.142945,-0.7475,-0.099,7.92439,0.00000
1831.00,7.92255,25.140617,0.000311,25.142931,-0.7474,-0.099,7.92255,0.00000
1832.00,7.92320,25.140636,0.000313,25.142961,-0.7472,-0.099,7.92320,0.00000
1833.00,7.92824,25.140662,0.000320,25.142987,-0.7471,-0.099,7.92824,0.00000
1834.00,7.93478,25.140666,0.000321,25.142953,-0.7470,-0.099,7.93478,0.00000
1835.00,7.93922,25.140677,0.000314,25.142932,-0.7469,-0.099,7.93922,0.00000
1836.00,7.94431,25.140799,0.000314,25.142987,-0.7468,-0.099,7.94431,0.00000
1837.00,7.94748,25.140881,0.000316,25.142996,-0.7466,-0.099,7.94748,0.00000
1838.00,7.94986,25.140949,0.000315,25.143033,-0.7466,-0.099,7.94986,0.00000
1839.00,7.95094,25.141057,0.000316,25.143088,-0.7465,-0.099,7.95094,0.00000
1840.00,7.95093,25.141061,0.000314,25.143111,-0.7464,-0.099,7.95093,0.00000
1841.00,7.94715,25.141012,0.000311,25.143059,-0.7463,-0.098,7.94715,0.00000
1842.00,7.94415,25.141012,0.000310,25.143031,-0.7462,-0.098,7.94415,0.00000
1843.00,7.94316,25.141040,0.000307,25.143029,-0.7461,-0.098,7.94316,0.00000
1844.00,7.94434,25.141032,0.000306,25.142991,-0.7460,-0.098,7.94434,0.00000
1845.00,7.94496,25.141120,0.000315,25.143046,-0.7459,-0.098,7.94496,0.00000
1846.00,7.94479,25.141177,0.000316,25.143069,-0.7458,-0.098,7.94479,0.00000
1847.00,7.94228,25.141201,0.000316,25.143083,-0.7457,-0.098,7.94228,0.00000
1848.00,7.93892,25.141216,0.000320,25.143038,-0.7455,-0.098,7.93892,0.00000
1849.00,7.93651,25.141242,0.000322,25.143043,-0.7454,-0.098,7.93651,0.00000
1850.00,7.93224,25.141250,0.000323,25.143036,-0.7453,-0.098,7.93224,0.00000
1851.00,7.93165,25.141286,0.000323,25.143043,-0.7452,-0.098,7.93165,0.00000
1852.00,7.93474,25.141346,0.000324,25.143035,-0.7451,-0.098,7.93474,0.00000
1853.00,7.94139,25.141376,0.000325,25.143089,-0.7450,-0.097,7.94139,0.00000
1854.00,7.94569,25.141416,0.000329,25.143105,-0.7449,-0.098,7.94569,0.00000
1855.00,7.95059,25.141422,0.000329,25.143061,-0.7448,-0.098,7.95059,0.00000
1856.00,7.95465,25.141459,0.000333,25.143008,-0.7447,-0.098,7.95465,0.00000
1857.00,7.95710,25.141452,0.000335,25.143004,-0.7446,-0.097,7.95710,0.00000
1858.00,7.95653,25.141487,0.000336,25.143000,-0.7445,-0.097,7.95653,0.00000
1859.00,7.95479,25.141443,0.000326,25.142914,-0.7444,-0.097,7.95479,0.00000
1860.00,7.95472,25.141481,0.000329,25.142911,-0.7442,-0.097,7.95472,0.00000
1861.00,7.95329,25.141491,0.000323,25.142962,-0.7441,-0.097,7.95329,0.00000
1862.00,7.95136,25.141505,0.000317,25.142968,-0.7440,-0.097,7.95136,0.00000
1863.00,7.94905,25.141532,0.000315,25.142934,-0.7439,-0.097,7.94905,0.00000
1864.00,7.94866,25.141552,0.000322,25.142958,-0.7438,-0.097,7.94866,0.00000
1865.00,7.94881,25.141584,0.000321,25.142964,-0.7437,-0.097,7.94881,0.00000
1866.00,7.95091,25.141605,0.000325,25.142963,-0.7436,-0.097,7.95091,0.00000
1867.00,7.95262,25.141618,0.000330,25.142938,-0.7435,-0.097,7.95262,0.00000
1868.00,7.95511,25.141633,0.000334,25.142952,-0.7434,-0.097,7.95511,0.00000
1869.00,7.95694,25.141672,0.000335,25.142922,-0.7433,-0.097,7.95694,0.00000
1870.00,7.95525,25.141668,0.000333,25.142885,-0.7432,-0.097,7.95525,0.00000
1871.00,7.95262,25.141687,0.000334,25.142904,-0.7431,-0.097,7.95262,0.00000
1872.00,7.95161,25.141752,0.000331,25.142918,-0.7430,-0.097,7.95161,0.00000
1873.00,7.94889,25.141780,0.000328,25.142940,-0.7429,-0.096,7.94889,0.00000
1874.00,7.94517,25.141891,0.000326,25.143008,-0.7429,-0.096,7.94517,0.00000
1875.00,7.94509,25.141923,0.000329,25.142998,-0.7428,-0.096,7.94509,0.00000
1876.00,7.94681,25.141965,0.000331,25.142935,-0.7427,-0.096,7.94681,0.00000
1877.00,7.94839,25.141997,0.000336,25.142918,-0.7426,-0.096,7.94839,0.00000
1878.00,7.95050,25.142024,0.000332,25.142865,-0.7426,-0.096,7.95050,0.00000
1879.00,7.95211,25.142060,0.000330,25.142894,-0.7425,-0.096,7.95211,0.00000
1880.00,7.95311,25.142139,0.000325,25.142952,-0.7424,-0.096,7.95311,0.00000
1881.00,7.95299,25.142168,0.000318,25.142976,-0.7423,-0.095,7.95299,0.00000
1882.00,7.95128,25.142187,0.000315,25.143001,-0.7422,-0.095,7.95128,0.00000
1883.00,7.95151,25.142257,0.000319,25.143044,-0.7421,-0.095,7.95151,0.00000
1884.00,7.95237,25.142251,0.000318,25.142937,-0.7420,-0.095,7.95237,0.00000
1885.00,7.95171,25.142245,0.000320,25.142890,-0.7419,-0.095,7.95171,0.00000
1886.00,7.95017,25.142263,0.000323,25.142940,-0.7419,-0.095,7.95017,0.00000
1887.00,7.94983,25.142269,0.000326,25.142968,-0.7418,-0.095,7.94983,0.00000
1888.00,7.94650,25.142222,0.000324,25.142941,-0.7417,-0.095,7.94650,0.00000
1889.00,7.94191,25.142226,0.000327,25.142987,-0.7416,-0.095,7.94191,0.00000
1890.00,7.93843,25.142266,0.000327,25.143048,-0.7415,-0.095,7.93843,0.00000
1891.00,7.93747,25.142296,0.000326,25.143047,-0.7414,-0.095,7.93747,0.00000
1892.00,7.93601,25.142345,0.000325,25.143045,-0.7414,-0.095,7.93601,0.00000
1893.00,7.93754,25.142386,0.000327,25.143044,-0.7413,-0.095,7.93754,0.00000
1894.00,7.94386,25.142410,0.000328,25.143033,-0.7412,-0.095,7.94386,0.00000
1895.00,7.94747,25.142456,0.000323,25.143004,-0.7411,-0.095,7.94747,0.00000
1896.00,7.94651,25.142457,0.000320,25.142938,-0.7410,-0.095,7.94651,0.00000
1897.00,7.94612,25.142498,0.000315,25.142941,-0.7409,-0.094,7.94612,0.00000
1898.00,7.94568,25.142556,0.000311,25.142972,-0.7409,-0.094,7.94568,0.00000
1899.00,7.94431,25.142628,0.000310,25.143029,-0.7408,-0.094,7.94431,0.00000
1900.00,7.94763,25.142646,0.000318,25.143009,-0.7407,-0.094,7.94763,0.00000
1901.00,7.95011,25.142715,0.000312,25.143035,-0.7407,-0.094,7.95011,0.00000
1902.00,7.95281,25.142701,0.000308,25.143031,-0.7406,-0.094,7.95281,0.00000
1903.00,7.95777,25.142732,0.000314,25.143029,-0.7405,-0.094,7.95777,0.00000
1904.00,7.96171,25.142716,0.000316,25.142987,-0.7405,-0.094,7.96171,0.00000
1905.00,7.96256,25.142743,0.000310,25.143022,-0.7404,-0.093,7.96256,0.00000
1906.00,7.96651,25.142754,0.000314,25.143006,-0.7404,-0.093,7.96651,0.00000
1907.00,7.96916,25.142859,0.000316,25.143022,-0.7404,-0.093,7.96916,0.00000
1908.00,7.96662,25.142930,0.000311,25.143031,-0.7403,-0.093,7.96662,0.00000
1909.00,7.96054,25.143022,0.000313,25.143039,-0.7403,-0.093,7.96054,0.00000
1910.00,7.95578,25.143082,0.000314,25.143038,-0.7402,-0.093,7.95578,0.00000
1911.00,7.95106,25.143126,0.000314,25.143083,-0.7402,-0.093,7.95106,0.00000
1912.00,7.94753,25.143148,0.000316,25.143083,-0.7401,-0.093,7.94753,0.00000
1913.00,7.94347,25.143139,0.000314,25.143029,-0.7400,-0.093,7.94347,0.00000
1914.00,7.94419,25.143131,0.000310,25.142993,-0.7399,-0.093,7.94419,0.00000
1915.00,7.94624,25.143133,0.000311,25.143020,-0.7398,-0.093,7.94624,0.00000
1916.00,7.94718,25.143115,0.000319,25.142974,-0.7397,-0.093,7.94718,0.00000
1917.00,7.94890,25.143115,0.000323,25.142930,-0.7396,-0.093,7.94890,0.00000
1918.00,7.95228,25.143154,0.000324,25.143012,-0.7395,-0.093,7.95228,0.00000
1919.00,7.95123,25.143175,0.000323,25.143028,-0.7394,-0.093,7.95123,0.00000
1920.00,7.94548,25.143206,0.000326,25.143037,-0.7393,-0.093,7.94548,0.00000
1921.00,7.94236,25.143275,0.000320,25.143069,-0.7392,-0.093,7.94236,0.00000
@11,1.0000,2.0, 1920.00900000001 
1922.00,7.93823,25.143243,0.000317,25.143043,-0.7392,-0.093,7.93823,0.00000
1923.00,7.92645,25.143227,0.000324,25.142966,-0.7391,-0.093,7.92645,0.00000
1924.00,7.84456,25.143232,0.000323,25.142976,-0.7390,-0.093,7.84456,0.00000
1925.00,7.63162,25.143248,0.000318,25.142946,-0.7389,-0.093,7.63162,0.00000
1926.00,7.32818,25.143253,0.000318,25.142931,-0.7388,-0.092,7.32818,0.00000
1927.00,7.02385,25.143299,0.000318,25.142924,-0.7387,-0.092,7.02385,0.00000
1928.00,6.75179,25.143327,0.000316,25.142939,-0.7386,-0.092,6.75179,0.00000
1929.00,6.56084,25.143378,0.000315,25.142975,-0.7385,-0.092,6.56084,0.00000
1930.00,6.49782,25.143334,0.000317,25.142914,-0.7384,-0.092,6.49782,0.00000
1931.00,6.51306,25.143347,0.000319,25.142837,-0.7383,-0.092,6.51306,0.00000
1932.00,6.52223,25.143372,0.000326,25.142803,-0.7382,-0.092,6.52223,0.00000
1933.00,6.50718,25.143389,0.000323,25.142724,-0.7381,-0.092,6.50718,0.00000
1934.00,6.48969,25.143369,0.000320,25.142611,-0.7380,-0.092,6.48969,0.00000
1935.00,6.48927,25.143415,0.000315,25.142598,-0.7380,-0.092,6.48927,0.00000
1936.00,6.51276,25.143427,0.000313,25.142632,-0.7379,-0.092,6.51276,0.00000
1937.00,6.56428,25.143469,0.000301,25.142697,-0.7378,-0.091,6.56428,0.00000
1938.00,6.63896,25.143538,0.000304,25.142750,-0.7377,-0.091,6.63896,0.00000
1939.00,6.73281,25.143610,0.000312,25.142824,-0.7376,-0.091,6.73281,0.00000
1940.00,6.83865,25.143648,0.000310,25.142799,-0.7375,-0.091,6.83865,0.00000
1941.00,6.95094,25.143679,0.000310,25.142763,-0.7374,-0.091,6.95094,0.00000
1942.00,7.05829,25.143724,0.000308,25.142709,-0.7373,-0.091,7.05829,0.00000
1943.00,7.15518,25.143683,0.000305,25.142652,-0.7372,-0.091,7.15518,0.00000
1944.00,7.23626,25.143673,0.000298,25.142621,-0.7372,-0.091,7.23626,0.00000
1945.00,7.30690,25.143697,0.000303,25.142661,-0.7370,-0.091,7.30690,0.00000
1946.00,7.36813,25.143771,0.000301,25.142707,-0.7370,-0.090,7.36813,0.00000
1947.00,7.42041,25.143791,0.000306,25.142773,-0.7369,-0.090,7.42041,0.00000
1948.00,7.46568,25.143792,0.000310,25.142833,-0.7368,-0.091,7.46568,0.00000
1949.00,7.50842,25.143809,0.000311,25.142845,-0.7367,-0.091,7.50842,0.00000
1950.00,7.54449,25.143838,0.000311,25.142835,-0.7367,-0.090,7.54449,0.00000
1951.00,7.57530,25.143846,0.000316,25.142813,-0.7366,-0.091,7.57530,0.00000
1952.00,7.60434,25.143863,0.000311,25.142747,-0.7366,-0.090,7.60434,0.00000
1953.00,7.63179,25.143941,0.000309,25.142679,-0.7365,-0.090,7.63179,0.00000
1954.00,7.65446,25.143997,0.000308,25.142655,-0.7365,-0.090,7.65446,0.00000
1955.00,7.67662,25.144033,0.000307,25.142642,-0.7364,-0.090,7.67662,0.00000
1956.00,7.69568,25.144019,0.000301,25.142579,-0.7364,-0.090,7.69568,0.00000
1957.00,7.71443,25.144023,0.000298,25.142549,-0.7363,-0.090,7.71443,0.00000
1958.00,7.73264,25.143971,0.000296,25.142522,-0.7362,-0.090,7.73264,0.00000
1959.00,7.75190,25.143960,0.000301,25.142522,-0.7361,-0.090,7.75190,0.00000
1960.00,7.76833,25.143980,0.000298,25.142534,-0.7361,-0.090,7.76833,0.00000
1961.00,7.78016,25.144036,0.000301,25.142662,-0.7360,-0.090,7.78016,0.00000
1962.00,7.78790,25.144080,0.000301,25.142732,-0.7359,-0.090,7.78790,0.00000
1963.00,7.79576,25.144168,0.000299,25.142809,-0.7358,-0.090,7.79576,0.00000
1964.00,7.80148,25.144188,0.000300,25.142785,-0.7357,-0.090,7.80148,0.00000
1965.00,7.80751,25.144222,0.000303,25.142767,-0.7357,-0.090,7.80751,0.00000
1966.00,7.81779,25.144266,0.000301,25.142709,-0.7356,-0.089,7.81779,0.00000
1967.00,7.82911,25.144270,0.000308,25.142644,-0.7355,-0.090,7.82911,0.00000
1968.00,7.83934,25.144320,0.000311,25.142664,-0.7353,-0.090,7.83934,0.00000
1969.00,7.85124,25.144406,0.000305,25.142701,-0.7352,-0.089,7.85124,0.00000
1970.00,7.85897,25.144452,0.000305,25.142730,-0.7351,-0.089,7.85897,0.00000
1971.00,7.86343,25.144409,0.000305,25.142654,-0.7350,-0.089,7.86343,0.00000
1972.00,7.86363,25.144428,0.000300,25.142646,-0.7349,-0.089,7.86363,0.00000
1973.00,7.86188,25.144445,0.000301,25.142620,-0.7347,-0.089,7.86188,0.00000
1974.00,7.86060,25.144403,0.000298,25.142550,-0.7346,-0.089,7.86060,0.00000
1975.00,7.86168,25.144451,0.000291,25.142574,-0.7344,-0.089,7.86168,0.00000
1976.00,7.86347,25.144567,0.000287,25.142662,-0.7343,-0.088,7.86347,0.00000
1977.00,7.86836,25.144620,0.000286,25.142716,-0.7342,-0.088,7.86836,0.00000
1978.00,7.87630,25.144693,0.000283,25.142753,-0.7340,-0.088,7.87630,0.00000
1979.00,7.88456,25.144759,0.000283,25.142820,-0.7339,-0.088,7.88456,0.00000
1980.00,7.89400,25.144773,0.000291,25.142793,-0.7338,-0.088,7.89400,0.00000
1981.00,7.90362,25.144765,0.000295,25.142776,-0.7336,-0.088,7.90362,0.00000
1982.00,7.90956,25.144832,0.000297,25.142778,-0.7335,-0.088,7.90956,0.00000
1983.00,7.91334,25.144830,0.000297,25.142726,-0.7334,-0.088,7.91334,0.00000
1984.00,7.91378,25.144899,0.000303,25.142764,-0.7332,-0.088,7.91378,0.00000
1985.00,7.91279,25.144899,0.000296,25.142788,-0.7331,-0.088,7.91279,0.00000
1986.00,7.91303,25.144984,0.000295,25.142807,-0.7329,-0.088,7.91303,0.00000
1987.00,7.91380,25.144971,0.000294,25.142783,-0.7328,-0.088,7.91380,0.00000
1988.00,7.91265,25.144974,0.000293,25.142761,-0.7327,-0.087,7.91265,0.00000
1989.00,7.91336,25.145008,0.000294,25.142759,-0.7326,-0.087,7.91336,0.00000
1990.00,7.91563,25.145047,0.000296,25.142777,-0.7325,-0.087,7.91563,0.00000
1991.00,7.91773,25.145058,0.000296,25.142812,-0.7324,-0.087,7.91773,0.00000
1992.00,7.92211,25.145097,0.000295,25.142893,-0.7324,-0.087,7.92211,0.00000
1993.00,7.92708,25.145194,0.000293,25.142971,-0.7323,-0.087,7.92708,0.00000
1994.00,7.92784,25.145236,0.000288,25.142952,-0.7323,-0.086,7.92784,0.00000
1995.00,7.92283,25.145299,0.000293,25.142902,-0.7322,-0.086,7.92283,0.00000
1996.00,7.91513,25.145327,0.000297,25.142840,-0.7322,-0.086,7.91513,0.00000
1997.00,7.90915,25.145363,0.000299,25.142811,-0.7322,-0.086,7.90915,0.00000
1998.00,7.90600,25.145397,0.000308,25.142833,-0.7322,-0.087,7.90600,0.00000
1999.00,7.90825,25.145422,0.000308,25.142846,-0.7322,-0.087,7.90825,0.00000
2000.00,7.91515,25.145400,0.000308,25.142809,-0.7322,-0.087,7.91515,0.00000
2001.00,7.92479,25.145429,0.000310,25.142833,-0.7322,-0.087,7.92479,0.00000
2002.00,7.93247,25.145482,0.000309,25.142897,-0.7322,-0.087,7.93247,0.00000
2003.00,7.93724,25.145511,0.000304,25.142919,-0.7322,-0.087,7.93724,0.00000
2004.00,7.93914,25.145524,0.000300,25.142882,-0.7322,-0.086,7.93914,0.00000
2005.00,7.93852,25.145640,0.000299,25.142938,-0.7322,-0.086,7.93852,0.00000
2006.00,7.93717,25.145702,0.000296,25.142967,-0.7322,-0.086,7.93717,0.00000
2007.00,7.93545,25.145780,0.000294,25.142939,-0.7321,-0.086,7.93545,0.00000
2008.00,7.93568,25.145804,0.000294,25.142899,-0.7321,-0.086,7.93568,0.00000
2009.00,7.93497,25.145786,0.000297,25.142867,-0.7321,-0.086,7.93497,0.00000
2010.00,7.93770,25.145725,0.000296,25.142875,-0.7320,-0.086,7.93770,0.00000
2011.00,7.93913,25.145692,0.000297,25.142888,-0.7320,-0.086,7.93913,0.00000
2012.00,7.94131,25.145661,0.000299,25.142827,-0.7319,-0.086,7.94131,0.00000
2013.00,7.94112,25.145694,0.000302,25.142835,-0.7319,-0.086,7.94112,0.00000
2014.00,7.94149,25.145759,0.000309,25.142929,-0.7318,-0.086,7.94149,0.00000
2015.00,7.93917,25.145860,0.000306,25.142936,-0.7318,-0.086,7.93917,0.00000
2016.00,7.93819,25.145947,0.000305,25.142903,-0.7318,-0.086,7.93819,0.00000
2017.00,7.93560,25.145999,0.000304,25.142924,-0.7318,-0.086,7.93560,0.00000
2018.00,7.93310,25.146017,0.000301,25.142946,-0.7317,-0.085,7.93310,0.00000
2019.00,7.93155,25.146089,0.000297,25.142919,-0.7317,-0.085,7.93155,0.00000
2020.00,7.93124,25.146098,0.000297,25.142923,-0.7316,-0.085,7.93124,0.00000
2021.00,7.93042,25.146115,0.000299,25.142929,-0.7315,-0.085,7.93042,0.00000
2022.00,7.93215,25.146193,0.000298,25.142950,-0.7315,-0.085,7.93215,0.00000
2023.00,7.93284,25.146236,0.000301,25.142921,-0.7314,-0.085,7.93284,0.00000
2024.00,7.93259,25.146280,0.000301,25.142947,-0.7313,-0.085,7.93259,0.00000
2025.00,7.93122,25.146320,0.000306,25.142948,-0.7312,-0.085,7.93122,0.00000
2026.00,7.93025,25.146370,0.000308,25.142955,-0.7311,-0.085,7.93025,0.00000
2027.00,7.92978,25.146388,0.000309,25.142973,-0.7309,-0.085,7.92978,0.00000
2028.00,7.93223,25.146402,0.000307,25.142978,-0.7308,-0.085,7.93223,0.00000
2029.00,7.93381,25.146418,0.000306,25.143002,-0.7307,-0.085,7.93381,0.00000
2030.00,7.93657,25.146485,0.000307,25.143024,-0.7306,-0.085,7.93657,0.00000
2031.00,7.94045,25.146519,0.000301,25.143071,-0.7305,-0.084,7.94045,0.00000
2032.00,7.94367,25.146478,0.000302,25.142981,-0.7304,-0.084,7.94367,0.00000
2033.00,7.94552,25.146520,0.000303,25.142993,-0.7302,-0.084,7.94552,0.00000
2034.00,7.94676,25.146527,0.000308,25.142977,-0.7301,-0.084,7.94676,0.00000
2035.00,7.94544,25.146542,0.000305,25.142964,-0.7299,-0.084,7.94544,0.00000
2036.00,7.94265,25.146510,0.000311,25.142900,-0.7297,-0.084,7.94265,0.00000
2037.00,7.93882,25.146597,0.000310,25.143018,-0.7296,-0.084,7.93882,0.00000
2038.00,7.93416,25.146614,0.000309,25.143049,-0.7294,-0.084,7.93416,0.00000
2039.00,7.93107,25.146670,0.000309,25.143083,-0.7293,-0.084,7.93107,0.00000
2040.00,7.93143,25.146708,0.000306,25.143116,-0.7291,-0.084,7.93143,0.00000
2041.00,7.93572,25.146757,0.000307,25.143186,-0.7290,-0.084,7.93572,0.00000
2042.00,7.94080,25.146743,0.000309,25.143140,-0.7289,-0.084,7.94080,0.00000
2043.00,7.94653,25.146751,0.000308,25.143089,-0.7287,-0.084,7.94653,0.00000
2044.00,7.95121,25.146717,0.000306,25.143038,-0.7287,-0.083,7.95121,0.00000
2045.00,7.95259,25.146682,0.000304,25.143001,-0.7286,-0.083,7.95259,0.00000
2046.00,7.94917,25.146691,0.000303,25.142947,-0.7285,-0.083,7.94917,0.00000
2047.00,7.94567,25.146742,0.000306,25.142950,-0.7285,-0.084,7.94567,0.00000
2048.00,7.94344,25.146787,0.000307,25.142918,-0.7284,-0.084,7.94344,0.00000
2049.00,7.94055,25.146853,0.000302,25.142878,-0.7284,-0.083,7.94055,0.00000
2050.00,7.93931,25.146938,0.000305,25.142922,-0.7283,-0.083,7.93931,0.00000
2051.00,7.94167,25.146984,0.000302,25.142973,-0.7283,-0.083,7.94167,0.00000
2052.00,7.94276,25.146997,0.000298,25.143012,-0.7282,-0.083,7.94276,0.00000
2053.00,7.94245,25.147033,0.000299,25.143105,-0.7282,-0.083,7.94245,0.00000
2054.00,7.94503,25.147037,0.000308,25.143136,-0.7282,-0.083,7.94503,0.00000
2055.00,7.94854,25.147054,0.000311,25.143120,-0.7281,-0.083,7.94854,0.00000
2056.00,7.94822,25.147120,0.000310,25.143060,-0.7281,-0.083,7.94822,0.00000
2057.00,7.94667,25.147197,0.000306,25.143006,-0.7280,-0.083,7.94667,0.00000
2058.00,7.94573,25.147186,0.000300,25.142880,-0.7280,-0.083,7.94573,0.00000
2059.00,7.94462,25.147204,0.000296,25.142845,-0.7279,-0.083,7.94462,0.00000
2060.00,7.94264,25.147222,0.000294,25.142852,-0.7279,-0.083,7.94264,0.00000
2061.00,7.94312,25.147253,0.000294,25.142929,-0.7278,-0.082,7.94312,0.00000
2062.00,7.94611,25.147264,0.000295,25.142945,-0.7277,-0.082,7.94611,0.00000
2063.00,7.95003,25.147334,0.000301,25.143023,-0.7276,-0.083,7.95003,0.00000
2064.00,7.95235,25.147348,0.000298,25.143068,-0.7275,-0.082,7.95235,0.00000
2065.00,7.95436,25.147311,0.000295,25.143031,-0.7274,-0.082,7.95436,0.00000
2066.00,7.95448,25.147267,0.000299,25.142946,-0.7274,-0.082,7.95448,0.00000
2067.00,7.95469,25.147296,0.000301,25.142992,-0.7273,-0.082,7.95469,0.00000
2068.00,7.95258,25.147307,0.000294,25.142975,-0.7272,-0.082,7.95258,0.00000
2069.00,7.95031,25.147386,0.000289,25.142976,-0.7271,-0.082,7.95031,0.00000
2070.00,7.94878,25.147453,0.000291,25.142985,-0.7271,-0.082,7.94878,0.00000
2071.00,7.94800,25.147488,0.000287,25.142981,-0.7270,-0.081,7.94800,0.00000
2072.00,7.94588,25.147430,0.000285,25.142849,-0.7269,-0.081,7.94588,0.00000
2073.00,7.94422,25.147487,0.000286,25.142863,-0.7268,-0.081,7.94422,0.00000
2074.00,7.94371,25.147502,0.000288,25.142801,-0.7268,-0.081,7.94371,0.00000
2075.00,7.94401,25.147514,0.000284,25.142742,-0.7267,-0.081,7.94401,0.00000
2076.00,7.94460,25.147620,0.000285,25.142779,-0.7266,-0.081,7.94460,0.00000
2077.00,7.94679,25.147697,0.000285,25.142795,-0.7265,-0.081,7.94679,0.00000
2078.00,7.94976,25.147774,0.000280,25.142832,-0.7265,-0.081,7.94976,0.00000
2079.00,7.95293,25.147773,0.000285,25.142873,-0.7264,-0.080,7.95293,0.00000
2080.00,7.95439,25.147880,0.000288,25.142962,-0.7264,-0.080,7.95439,0.00000
2081.00,7.95518,25.147852,0.000288,25.142912,-0.7264,-0.080,7.95518,0.00000
2082.00,7.95465,25.147891,0.000290,25.142943,-0.7263,-0.080,7.95465,0.00000
2083.00,7.95469,25.147876,0.000301,25.142876,-0.7263,-0.080,7.95469,0.00000
2084.00,7.95384,25.147917,0.000298,25.142895,-0.7263,-0.080,7.95384,0.00000
2085.00,7.95347,25.147932,0.000294,25.142938,-0.7263,-0.080,7.95347,0.00000
2086.00,7.95614,25.147935,0.000294,25.142975,-0.7263,-0.080,7.95614,0.00000
2087.00,7.95794,25.147918,0.000295,25.142987,-0.7262,-0.080,7.95794,0.00000
2088.00,7.95818,25.147890,0.000296,25.143049,-0.7262,-0.080,7.95818,0.00000
2089.00,7.95756,25.147922,0.000297,25.142998,-0.7262,-0.080,7.95756,0.00000
2090.00,7.95824,25.147914,0.000299,25.142917,-0.7261,-0.080,7.95824,0.00000
2091.00,7.95483,25.147977,0.000304,25.142959,-0.7261,-0.080,7.95483,0.00000
2092.00,7.95364,25.148031,0.000309,25.143012,-0.7260,-0.080,7.95364,0.00000
2093.00,7.95258,25.148110,0.000314,25.143007,-0.7260,-0.080,7.95258,0.00000
2094.00,7.95328,25.148153,0.000321,25.143013,-0.7260,-0.080,7.95328,0.00000
2095.00,7.95231,25.148211,0.000328,25.143030,-0.7259,-0.080,7.95231,0.00000
2096.00,7.95134,25.148254,0.000325,25.143001,-0.7259,-0.080,7.95134,0.00000
2097.00,7.94690,25.148346,0.000320,25.142972,-0.7259,-0.080,7.94690,0.00000
2098.00,7.94471,25.148341,0.000313,25.142915,-0.7259,-0.080,7.94471,0.00000
2099.00,7.94210,25.148389,0.000307,25.142925,-0.7260,-0.080,7.94210,0.00000
2100.00,7.93999,25.148349,0.000304,25.142828,-0.7260,-0.079,7.93999,0.00000
2101.00,7.93869,25.148392,0.000303,25.142816,-0.7259,-0.079,7.93869,0.00000
@12,1.0000,2.0, 2100.07799999999 
2102.00,7.94139,25.148393,0.000301,25.142817,-0.7259,-0.079,7.94139,0.00000
2103.00,7.94002,25.148424,0.000303,25.142808,-0.7258,-0.079,7.94002,0.00000
2104.00,7.89469,25.148431,0.000301,25.142819,-0.7258,-0.079,7.89469,0.00000
2105.00,7.74456,25.148485,0.000300,25.142914,-0.7257,-0.079,7.74456,0.00000
2106.00,7.51078,25.148439,0.000305,25.142922,-0.7257,-0.079,7.51078,0.00000
2107.00,7.26120,25.148415,0.000308,25.142931,-0.7256,-0.079,7.26120,0.00000
2108.00,7.03221,25.148397,0.000313,25.142946,-0.7256,-0.079,7.03221,0.00000
2109.00,6.85749,25.148420,0.000316,25.142965,-0.7255,-0.079,6.85749,0.00000
2110.00,6.78263,25.148447,0.000313,25.142964,-0.7255,-0.079,6.78263,0.00000
2111.00,6.78395,25.148520,0.000307,25.142931,-0.7254,-0.079,6.78395,0.00000
2112.00,6.79385,25.148534,0.000301,25.142903,-0.7253,-0.079,6.79385,0.00000
2113.00,6.78694,25.148584,0.000295,25.142907,-0.7253,-0.078,6.78694,0.00000
2114.00,6.77660,25.148654,0.000296,25.142931,-0.7252,-0.078,6.77660,0.00000
2115.00,6.77896,25.148664,0.000296,25.142922,-0.7252,-0.078,6.77896,0.00000
2116.00,6.79796,25.148669,0.000298,25.142959,-0.7252,-0.078,6.79796,0.00000
2117.00,6.83365,25.148746,0.000302,25.142967,-0.7252,-0.078,6.83365,0.00000
2118.00,6.88656,25.148798,0.000304,25.142976,-0.7252,-0.078,6.88656,0.00000
2119.00,6.95006,25.148777,0.000306,25.142940,-0.7252,-0.078,6.95006,0.00000
2120.00,7.02093,25.148789,0.000307,25.142901,-0.7252,-0.078,7.02093,0.00000
2121.00,7.09957,25.148814,0.000311,25.142928,-0.7252,-0.078,7.09957,0.00000
2122.00,7.18327,25.148847,0.000312,25.142924,-0.7252,-0.078,7.18327,0.00000
2123.00,7.26268,25.148827,0.000313,25.142859,-0.7252,-0.078,7.26268,0.00000
2124.00,7.33509,25.148916,0.000307,25.142909,-0.7252,-0.078,7.33509,0.00000
2125.00,7.40165,25.148965,0.000303,25.142863,-0.7252,-0.078,7.40165,0.00000
2126.00,7.45764,25.149023,0.000302,25.142826,-0.7252,-0.078,7.45764,0.00000
2127.00,7.50341,25.149028,0.000302,25.142823,-0.7252,-0.078,7.50341,0.00000
2128.00,7.54187,25.149044,0.000302,25.142863,-0.7252,-0.077,7.54187,0.00000
2129.00,7.57248,25.149056,0.000303,25.142880,-0.7251,-0.077,7.57248,0.00000
2130.00,7.59341,25.149127,0.000305,25.142999,-0.7251,-0.077,7.59341,0.00000
2131.00,7.61557,25.149171,0.000304,25.143015,-0.7251,-0.077,7.61557,0.00000
2132.00,7.63530,25.149187,0.000301,25.143015,-0.7251,-0.077,7.63530,0.00000
2133.00,7.65372,25.149197,0.000302,25.143001,-0.7251,-0.077,7.65372,0.00000
2134.00,7.67396,25.149178,0.000307,25.142914,-0.7251,-0.077,7.67396,0.00000
2135.00,7.69875,25.149208,0.000312,25.142914,-0.7251,-0.077,7.69875,0.00000
2136.00,7.72099,25.149199,0.000310,25.142885,-0.7250,-0.077,7.72099,0.00000
2137.00,7.74117,25.149275,0.000312,25.142897,-0.7250,-0.077,7.74117,0.00000
2138.00,7.75868,25.149385,0.000310,25.142927,-0.7249,-0.077,7.75868,0.00000
2139.00,7.77518,25.149391,0.000309,25.142949,-0.7249,-0.077,7.77518,0.00000
2140.00,7.78898,25.149441,0.000302,25.142948,-0.7249,-0.076,7.78898,0.00000
2141.00,7.79904,25.149458,0.000306,25.142911,-0.7248,-0.076,7.79904,0.00000
2142.00,7.80759,25.149441,0.000306,25.142844,-0.7248,-0.076,7.80759,0.00000
2143.00,7.81559,25.149460,0.000308,25.142833,-0.7247,-0.076,7.81559,0.00000
2144.00,7.82340,25.149565,0.000310,25.142847,-0.7247,-0.076,7.82340,0.00000
2145.00,7.83025,25.149555,0.000316,25.142812,-0.7246,-0.077,7.83025,0.00000
2146.00,7.83862,25.149620,0.000318,25.142871,-0.7246,-0.077,7.83862,0.00000
2147.00,7.84848,25.149685,0.000316,25.142911,-0.7245,-0.077,7.84848,0.00000
2148.00,7.85708,25.149730,0.000314,25.142930,-0.7245,-0.076,7.85708,0.00000
2149.00,7.86299,25.149720,0.000310,25.142931,-0.7245,-0.076,7.86299,0.00000
2150.00,7.86871,25.149762,0.000309,25.142927,-0.7244,-0.076,7.86871,0.00000
2151.00,7.87101,25.149747,0.000306,25.142891,-0.7244,-0.076,7.87101,0.00000
2152.00,7.87027,25.149734,0.000306,25.142908,-0.7243,-0.076,7.87027,0.00000
2153.00,7.86946,25.149737,0.000302,25.142898,-0.7242,-0.076,7.86946,0.00000
2154.00,7.86693,25.149814,0.000301,25.142971,-0.7241,-0.076,7.86693,0.00000
2155.00,7.86312,25.149850,0.000299,25.143004,-0.7239,-0.075,7.86312,0.00000
2156.00,7.85971,25.149931,0.000297,25.143043,-0.7238,-0.075,7.85971,0.00000
2157.00,7.86409,25.149991,0.000299,25.143015,-0.7237,-0.075,7.86409,0.00000
2158.00,7.87375,25.150087,0.000303,25.143088,-0.7236,-0.075,7.87375,0.00000
2159.00,7.88648,25.150104,0.000302,25.143070,-0.7235,-0.075,7.88648,0.00000
2160.00,7.89875,25.150125,0.000306,25.143021,-0.7233,-0.075,7.89875,0.00000
2161.00,7.91177,25.150205,0.000306,25.143030,-0.7232,-0.075,7.91177,0.00000
2162.00,7.91747,25.150274,0.000304,25.143044,-0.7231,-0.075,7.91747,0.00000
2163.00,7.91687,25.150290,0.000308,25.143008,-0.7229,-0.075,7.91687,0.00000
2164.00,7.91540,25.150341,0.000310,25.142967,-0.7228,-0.075,7.91540,0.00000
2165.00,7.91798,25.150348,0.000311,25.142919,-0.7227,-0.075,7.91798,0.00000
2166.00,7.92078,25.150327,0.000315,25.142887,-0.7226,-0.075,7.92078,0.00000
2167.00,7.92240,25.150312,0.000321,25.142939,-0.7225,-0.075,7.92240,0.00000
2168.00,7.92416,25.150286,0.000320,25.142962,-0.7224,-0.075,7.92416,0.00000
2169.00,7.92575,25.150287,0.000322,25.142980,-0.7223,-0.075,7.92575,0.00000
2170.00,7.92506,25.150394,0.000321,25.143062,-0.7223,-0.075,7.92506,0.00000
2171.00,7.92472,25.150487,0.000316,25.143092,-0.7222,-0.074,7.92472,0.00000
2172.00,7.92616,25.150503,0.000309,25.143010,-0.7221,-0.074,7.92616,0.00000
2173.00,7.92653,25.150574,0.000307,25.142938,-0.7221,-0.074,7.92653,0.00000
2174.00,7.92394,25.150631,0.000306,25.142928,-0.7220,-0.074,7.92394,0.00000
2175.00,7.92225,25.150628,0.000309,25.142958,-0.7220,-0.074,7.92225,0.00000
2176.00,7.92038,25.150596,0.000313,25.142983,-0.7220,-0.074,7.92038,0.00000
2177.00,7.92048,25.150680,0.000319,25.143082,-0.7219,-0.074,7.92048,0.00000
2178.00,7.92134,25.150642,0.000323,25.143066,-0.7219,-0.074,7.92134,0.00000
2179.00,7.92373,25.150635,0.000324,25.143045,-0.7218,-0.074,7.92373,0.00000
2180.00,7.92321,25.150667,0.000323,25.143059,-0.7218,-0.074,7.92321,0.00000
2181.00,7.92401,25.150688,0.000323,25.143054,-0.7217,-0.074,7.92401,0.00000
2182.00,7.92154,25.150662,0.000321,25.143033,-0.7217,-0.074,7.92154,0.00000
2183.00,7.91975,25.150717,0.000317,25.143112,-0.7216,-0.074,7.91975,0.00000
2184.00,7.92076,25.150746,0.000318,25.143096,-0.7216,-0.074,7.92076,0.00000
2185.00,7.92394,25.150703,0.000316,25.142988,-0.7216,-0.074,7.92394,0.00000
2186.00,7.92614,25.150749,0.000317,25.142900,-0.7215,-0.074,7.92614,0.00000
2187.00,7.92987,25.150822,0.000317,25.142834,-0.7215,-0.074,7.92987,0.00000
2188.00,7.93306,25.150836,0.000321,25.142780,-0.7215,-0.074,7.93306,0.00000
2189.00,7.93657,25.150842,0.000311,25.142814,-0.7215,-0.074,7.93657,0.00000
2190.00,7.93845,25.150933,0.000310,25.142855,-0.7214,-0.074,7.93845,0.00000
2191.00,7.93927,25.150983,0.000310,25.142923,-0.7214,-0.074,7.93927,0.00000
2192.00,7.93987,25.151029,0.000306,25.142962,-0.7214,-0.073,7.93987,0.00000
2193.00,7.94050,25.151063,0.000298,25.142929,-0.7214,-0.073,7.94050,0.00000
2194.00,7.93823,25.151129,0.000300,25.142932,-0.7214,-0.073,7.93823,0.00000
2195.00,7.93515,25.151120,0.000294,25.142941,-0.7213,-0.073,7.93515,0.00000
2196.00,7.93379,25.151074,0.000287,25.142944,-0.7213,-0.072,7.93379,0.00000
2197.00,7.93357,25.150988,0.000283,25.142869,-0.7212,-0.072,7.93357,0.00000
2198.00,7.93294,25.151036,0.000288,25.142872,-0.7212,-0.072,7.93294,0.00000
2199.00,7.93468,25.150998,0.000290,25.142752,-0.7211,-0.072,7.93468,0.00000
2200.00,7.93813,25.151042,0.000294,25.142702,-0.7211,-0.072,7.93813,0.00000
2201.00,7.93454,25.151079,0.000300,25.142672,-0.7210,-0.073,7.93454,0.00000
2202.00,7.92891,25.151149,0.000308,25.142753,-0.7210,-0.073,7.92891,0.00000
2203.00,7.92638,25.151191,0.000305,25.142810,-0.7209,-0.073,7.92638,0.00000
2204.00,7.92583,25.151215,0.000301,25.142853,-0.7208,-0.072,7.92583,0.00000
2205.00,7.92615,25.151212,0.000303,25.142870,-0.7207,-0.072,7.92615,0.00000
2206.00,7.93146,25.151268,0.000299,25.142910,-0.7207,-0.072,7.93146,0.00000
2207.00,7.93837,25.151278,0.000295,25.142861,-0.7206,-0.072,7.93837,0.00000
2208.00,7.94244,25.151283,0.000293,25.142803,-0.7206,-0.072,7.94244,0.00000
2209.00,7.94479,25.151308,0.000292,25.142875,-0.7205,-0.072,7.94479,0.00000
2210.00,7.94521,25.151359,0.000285,25.142927,-0.7204,-0.072,7.94521,0.00000
2211.00,7.94391,25.151358,0.000286,25.142849,-0.7204,-0.071,7.94391,0.00000
2212.00,7.94106,25.151422,0.000285,25.142844,-0.7203,-0.071,7.94106,0.00000
2213.00,7.93626,25.151468,0.000289,25.142851,-0.7202,-0.071,7.93626,0.00000
2214.00,7.93221,25.151546,0.000295,25.142806,-0.7202,-0.071,7.93221,0.00000
2215.00,7.93128,25.151549,0.000298,25.142779,-0.7202,-0.071,7.93128,0.00000
2216.00,7.93373,25.151595,0.000295,25.142852,-0.7202,-0.071,7.93373,0.00000
2217.00,7.93737,25.151599,0.000298,25.142872,-0.7202,-0.071,7.93737,0.00000
2218.00,7.94364,25.151605,0.000295,25.142861,-0.7202,-0.071,7.94364,0.00000
2219.00,7.94824,25.151621,0.000294,25.142856,-0.7202,-0.071,7.94824,0.00000
2220.00,7.95101,25.151658,0.000295,25.142813,-0.7201,-0.071,7.95101,0.00000
2221.00,7.95160,25.151649,0.000293,25.142778,-0.7201,-0.071,7.95160,0.00000
2222.00,7.95096,25.151705,0.000287,25.142784,-0.7201,-0.071,7.95096,0.00000
2223.00,7.94779,25.151714,0.000287,25.142774,-0.7201,-0.070,7.94779,0.00000
2224.00,7.94231,25.151769,0.000285,25.142830,-0.7201,-0.070,7.94231,0.00000
2225.00,7.93788,25.151802,0.000283,25.142864,-0.7201,-0.070,7.93788,0.00000
2226.00,7.93558,25.151885,0.000284,25.142875,-0.7202,-0.070,7.93558,0.00000
2227.00,7.93663,25.151888,0.000285,25.142875,-0.7202,-0.070,7.93663,0.00000
2228.00,7.93957,25.151909,0.000287,25.142882,-0.7202,-0.070,7.93957,0.00000
2229.00,7.94481,25.151894,0.000288,25.142825,-0.7202,-0.070,7.94481,0.00000
2230.00,7.94888,25.151982,0.000289,25.142888,-0.7202,-0.070,7.94888,0.00000
2231.00,7.94961,25.152010,0.000292,25.142872,-0.7201,-0.070,7.94961,0.00000
2232.00,7.94740,25.152050,0.000291,25.142794,-0.7202,-0.070,7.94740,0.00000
2233.00,7.94618,25.152111,0.000290,25.142796,-0.7202,-0.070,7.94618,0.00000
2234.00,7.94505,25.152158,0.000286,25.142804,-0.7201,-0.070,7.94505,0.00000
2235.00,7.94187,25.152127,0.000282,25.142742,-0.7201,-0.070,7.94187,0.00000
2236.00,7.94168,25.152143,0.000278,25.142784,-0.7201,-0.069,7.94168,0.00000
2237.00,7.94249,25.152155,0.000278,25.142825,-0.7200,-0.069,7.94249,0.00000
2238.00,7.94053,25.152216,0.000280,25.142875,-0.7200,-0.069,7.94053,0.00000
2239.00,7.93640,25.152247,0.000287,25.142904,-0.7199,-0.069,7.93640,0.00000
2240.00,7.93408,25.152289,0.000292,25.142938,-0.7199,-0.069,7.93408,0.00000
2241.00,7.93160,25.152284,0.000294,25.142849,-0.7198,-0.069,7.93160,0.00000
2242.00,7.93269,25.152339,0.000293,25.142854,-0.7197,-0.069,7.93269,0.00000
2243.00,7.93080,25.152379,0.000291,25.142801,-0.7196,-0.069,7.93080,0.00000
2244.00,7.93006,25.152449,0.000287,25.142825,-0.7196,-0.069,7.93006,0.00000
2245.00,7.93328,25.152488,0.000285,25.142824,-0.7195,-0.069,7.93328,0.00000
2246.00,7.93965,25.152627,0.000286,25.142942,-0.7194,-0.069,7.93965,0.00000
2247.00,7.94237,25.152717,0.000287,25.143003,-0.7193,-0.069,7.94237,0.00000
2248.00,7.95060,25.152736,0.000289,25.143051,-0.7192,-0.068,7.95060,0.00000
2249.00,7.95703,25.152718,0.000291,25.143036,-0.7191,-0.068,7.95703,0.00000
2250.00,7.95623,25.152747,0.000297,25.143020,-0.7190,-0.068,7.95623,0.00000
2251.00,7.95257,25.152706,0.000294,25.142923,-0.7189,-0.068,7.95257,0.00000
2252.00,7.95130,25.152700,0.000292,25.142903,-0.7188,-0.068,7.95130,0.00000
2253.00,7.94940,25.152774,0.000292,25.142947,-0.7186,-0.068,7.94940,0.00000
2254.00,7.94758,25.152815,0.000290,25.142867,-0.7186,-0.068,7.94758,0.00000
2255.00,7.95131,25.152842,0.000289,25.142853,-0.7184,-0.068,7.95131,0.00000
2256.00,7.95542,25.152885,0.000291,25.142915,-0.7183,-0.068,7.95542,0.00000
2257.00,7.95589,25.152901,0.000296,25.142948,-0.7182,-0.068,7.95589,0.00000
2258.00,7.95523,25.152871,0.000297,25.142928,-0.7181,-0.068,7.95523,0.00000
2259.00,7.95405,25.152944,0.000296,25.143027,-0.7180,-0.068,7.95405,0.00000
2260.00,7.94778,25.152992,0.000294,25.143071,-0.7179,-0.068,7.94778,0.00000
2261.00,7.94124,25.152976,0.000296,25.143001,-0.7178,-0.068,7.94124,0.00000
2262.00,7.93791,25.152982,0.000294,25.142937,-0.7177,-0.068,7.93791,0.00000
2263.00,7.93914,25.152992,0.000292,25.142881,-0.7176,-0.068,7.93914,0.00000
2264.00,7.94161,25.152954,0.000293,25.142853,-0.7174,-0.067,7.94161,0.00000
2265.00,7.94737,25.152958,0.000292,25.142807,-0.7173,-0.067,7.94737,0.00000
2266.00,7.95095,25.153025,0.000291,25.142849,-0.7172,-0.067,7.95095,0.00000
2267.00,7.95288,25.153037,0.000295,25.142883,-0.7171,-0.067,7.95288,0.00000
2268.00,7.95336,25.153103,0.000298,25.142909,-0.7170,-0.067,7.95336,0.00000
2269.00,7.95357,25.153149,0.000300,25.142921,-0.7169,-0.067,7.95357,0.00000
2270.00,7.94961,25.153212,0.000302,25.142947,-0.7168,-0.067,7.94961,0.00000
2271.00,7.94583,25.153269,0.000302,25.142964,-0.7167,-0.067,7.94583,0.00000
2272.00,7.94445,25.153329,0.000302,25.142966,-0.7167,-0.067,7.94445,0.00000
2273.00,7.94314,25.153361,0.000299,25.143002,-0.7166,-0.067,7.94314,0.00000
2274.00,7.94406,25.153442,0.000306,25.143006,-0.7165,-0.067,7.94406,0.00000
2275.00,7.94700,25.153479,0.000305,25.143026,-0.7165,-0.067,7.94700,0.00000
2276.00,7.95170,25.153482,0.000304,25.143024,-0.7164,-0.067,7.95170,0.00000
2277.00,7.95570,25.153553,0.000304,25.143047,-0.7163,-0.067,7.95570,0.00000
2278.00,7.95831,25.153596,0.000306,25.143009,-0.7163,-0.067,7.95831,0.00000
2279.00,7.95880,25.153628,0.000298,25.142995,-0.7162,-0.066,7.95880,0.00000
2280.00,7.96073,25.153633,0.000296,25.142982,-0.7161,-0.066,7.96073,0.00000
2281.00,7.96191,25.153623,0.000298,25.142993,-0.7161,-0.066,7.96191,0.00000
@13,1.0000,2.0, 2280.061 
2282.00,7.96131,25.153603,0.000300,25.142923,-0.7161,-0.066,7.96131,0.00000
2283.00,7.96067,25.153585,0.000299,25.142919,-0.7160,-0.066,7.96067,0.00000
2284.00,7.94229,25.153563,0.000297,25.142857,-0.7160,-0.066,7.94229,0.00000
2285.00,7.84561,25.153556,0.000302,25.142802,-0.7159,-0.066,7.84561,0.00000
2286.00,7.66314,25.153582,0.000297,25.142752,-0.7159,-0.066,7.66314,0.00000
2287.00,7.45092,25.153629,0.000295,25.142806,-0.7158,-0.066,7.45092,0.00000
2288.00,7.25025,25.153621,0.000296,25.142786,-0.7157,-0.066,7.25025,0.00000
2289.00,7.08435,25.153642,0.000296,25.142807,-0.7156,-0.065,7.08435,0.00000
2290.00,7.00250,25.153695,0.000294,25.142867,-0.7156,-0.065,7.00250,0.00000
2291.00,7.00126,25.153722,0.000300,25.142873,-0.7156,-0.065,7.00126,0.00000
2292.00,7.02234,25.153686,0.000299,25.142834,-0.7155,-0.065,7.02234,0.00000
2293.00,7.02773,25.153757,0.000300,25.142836,-0.7155,-0.065,7.02773,0.00000
2294.00,7.02101,25.153740,0.000300,25.142814,-0.7155,-0.065,7.02101,0.00000
2295.00,7.01673,25.153753,0.000298,25.142781,-0.7155,-0.065,7.01673,0.00000
2296.00,7.02818,25.153783,0.000297,25.142776,-0.7156,-0.065,7.02818,0.00000
2297.00,7.05884,25.153865,0.000299,25.142766,-0.7156,-0.065,7.05884,0.00000
2298.00,7.10723,25.153850,0.000300,25.142758,-0.7156,-0.065,7.10723,0.00000
2299.00,7.16332,25.153934,0.000303,25.142792,-0.7156,-0.065,7.16332,0.00000
2300.00,7.22466,25.153975,0.000306,25.142812,-0.7156,-0.065,7.22466,0.00000
2301.00,7.28816,25.154096,0.000303,25.142936,-0.7155,-0.065,7.28816,0.00000
2302.00,7.34971,25.154146,0.000301,25.142955,-0.7155,-0.065,7.34971,0.00000
2303.00,7.40573,25.154232,0.000300,25.143006,-0.7154,-0.065,7.40573,0.00000
2304.00,7.45765,25.154227,0.000300,25.142984,-0.7154,-0.064,7.45765,0.00000
2305.00,7.50321,25.154255,0.000301,25.142997,-0.7154,-0.064,7.50321,0.00000
2306.00,7.54383,25.154218,0.000306,25.142922,-0.7154,-0.064,7.54383,0.00000
2307.00,7.57971,25.154200,0.000308,25.142935,-0.7154,-0.065,7.57971,0.00000
2308.00,7.61271,25.154187,0.000306,25.142911,-0.7153,-0.065,7.61271,0.00000
2309.00,7.64317,25.154311,0.000303,25.143003,-0.7153,-0.064,7.64317,0.00000
2310.00,7.66973,25.154386,0.000303,25.142998,-0.7152,-0.064,7.66973,0.00000
2311.00,7.69197,25.154391,0.000297,25.142879,-0.7152,-0.064,7.69197,0.00000
2312.00,7.71289,25.154493,0.000296,25.142922,-0.7152,-0.064,7.71289,0.00000
2313.00,7.73110,25.154510,0.000297,25.142911,-0.7151,-0.064,7.73110,0.00000
2314.00,7.74507,25.154383,0.000298,25.142845,-0.7150,-0.064,7.74507,0.00000
2315.00,7.75527,25.154329,0.000303,25.142822,-0.7149,-0.064,7.75527,0.00000
2316.00,7.76073,25.154395,0.000304,25.142934,-0.7148,-0.064,7.76073,0.00000
2317.00,7.76657,25.154387,0.000300,25.142896,-0.7147,-0.064,7.76657,0.00000
2318.00,7.77522,25.154444,0.000299,25.142904,-0.7146,-0.064,7.77522,0.00000
2319.00,7.78746,25.154558,0.000300,25.142864,-0.7146,-0.064,7.78746,0.00000
2320.00,7.80272,25.154657,0.000298,25.142878,-0.7145,-0.064,7.80272,0.00000
2321.00,7.82227,25.154667,0.000303,25.142822,-0.7145,-0.064,7.82227,0.00000
2322.00,7.83776,25.154683,0.000308,25.142810,-0.7144,-0.064,7.83776,0.00000
2323.00,7.84608,25.154719,0.000308,25.142771,-0.7143,-0.064,7.84608,0.00000
2324.00,7.85156,25.154763,0.000305,25.142812,-0.7142,-0.064,7.85156,0.00000
2325.00,7.85707,25.154737,0.000301,25.142779,-0.7142,-0.063,7.85707,0.00000
2326.00,7.86069,25.154757,0.000294,25.142789,-0.7141,-0.063,7.86069,0.00000
2327.00,7.86328,25.154822,0.000290,25.142797,-0.7141,-0.063,7.86328,0.00000
2328.00,7.86918,25.154950,0.000293,25.142891,-0.7140,-0.063,7.86918,0.00000
2329.00,7.87427,25.155048,0.000295,25.142924,-0.7140,-0.063,7.87427,0.00000
2330.00,7.87997,25.155077,0.000299,25.142908,-0.7139,-0.063,7.87997,0.00000
2331.00,7.88593,25.155135,0.000300,25.142944,-0.7138,-0.063,7.88593,0.00000
2332.00,7.89119,25.155106,0.000304,25.142927,-0.7137,-0.063,7.89119,0.00000
2333.00,7.89379,25.155088,0.000305,25.142927,-0.7136,-0.063,7.89379,0.00000
2334.00,7.89594,25.155069,0.000303,25.142910,-0.7136,-0.063,7.89594,0.00000
2335.00,7.89693,25.155133,0.000302,25.142969,-0.7135,-0.063,7.89693,0.00000
2336.00,7.89726,25.155145,0.000305,25.142958,-0.7135,-0.063,7.89726,0.00000
2337.00,7.89853,25.155197,0.000302,25.142950,-0.7134,-0.062,7.89853,0.00000
2338.00,7.89820,25.155183,0.000295,25.142916,-0.7134,-0.062,7.89820,0.00000
2339.00,7.89874,25.155172,0.000297,25.142890,-0.7134,-0.062,7.89874,0.00000
2340.00,7.90040,25.155172,0.000297,25.142849,-0.7133,-0.062,7.90040,0.00000
2341.00,7.90256,25.155162,0.000294,25.142748,-0.7133,-0.062,7.90256,0.00000
2342.00,7.90584,25.155244,0.000299,25.142737,-0.7133,-0.062,7.90584,0.00000
2343.00,7.91188,25.155282,0.000305,25.142706,-0.7133,-0.062,7.91188,0.00000
2344.00,7.91806,25.155349,0.000306,25.142760,-0.7132,-0.062,7.91806,0.00000
2345.00,7.92157,25.155417,0.000304,25.142736,-0.7132,-0.062,7.92157,0.00000
2346.00,7.92525,25.155522,0.000306,25.142819,-0.7132,-0.062,7.92525,0.00000
2347.00,7.92772,25.155482,0.000303,25.142818,-0.7132,-0.062,7.92772,0.00000
2348.00,7.92947,25.155548,0.000306,25.142818,-0.7132,-0.062,7.92947,0.00000
2349.00,7.93024,25.155551,0.000307,25.142740,-0.7132,-0.062,7.93024,0.00000
2350.00,7.93185,25.155625,0.000309,25.142801,-0.7132,-0.062,7.93185,0.00000
2351.00,7.93206,25.155655,0.000309,25.142842,-0.7132,-0.062,7.93206,0.00000
2352.00,7.93160,25.155721,0.000310,25.142854,-0.7132,-0.062,7.93160,0.00000
2353.00,7.93157,25.155728,0.000303,25.142833,-0.7132,-0.062,7.93157,0.00000
2354.00,7.93041,25.155828,0.000296,25.142893,-0.7132,-0.061,7.93041,0.00000
2355.00,7.92813,25.155766,0.000295,25.142826,-0.7132,-0.061,7.92813,0.00000
2356.00,7.92676,25.155797,0.000291,25.142799,-0.7131,-0.061,7.92676,0.00000
2357.00,7.92545,25.155833,0.000288,25.142819,-0.7131,-0.061,7.92545,0.00000
2358.00,7.92594,25.155889,0.000292,25.142876,-0.7130,-0.061,7.92594,0.00000
2359.00,7.92711,25.155884,0.000293,25.142816,-0.7130,-0.061,7.92711,0.00000
2360.00,7.92792,25.155947,0.000289,25.142844,-0.7129,-0.061,7.92792,0.00000
2361.00,7.92700,25.155998,0.000291,25.142855,-0.7129,-0.061,7.92700,0.00000
2362.00,7.92841,25.156024,0.000288,25.142850,-0.7129,-0.060,7.92841,0.00000
2363.00,7.92760,25.156002,0.000284,25.142798,-0.7128,-0.060,7.92760,0.00000
2364.00,7.92800,25.156018,0.000286,25.142764,-0.7128,-0.060,7.92800,0.00000
2365.00,7.92842,25.156091,0.000286,25.142768,-0.7128,-0.060,7.92842,0.00000
2366.00,7.93101,25.156065,0.000283,25.142722,-0.7127,-0.060,7.93101,0.00000
2367.00,7.93318,25.156122,0.000289,25.142738,-0.7127,-0.060,7.93318,0.00000
2368.00,7.93451,25.156146,0.000291,25.142742,-0.7127,-0.060,7.93451,0.00000
2369.00,7.93459,25.156153,0.000294,25.142832,-0.7127,-0.060,7.93459,0.00000
2370.00,7.93558,25.156109,0.000297,25.142821,-0.7126,-0.060,7.93558,0.00000
2371.00,7.93469,25.156147,0.000304,25.142820,-0.7126,-0.060,7.93469,0.00000
2372.00,7.93351,25.156135,0.000300,25.142778,-0.7125,-0.060,7.93351,0.00000
2373.00,7.93263,25.156254,0.000300,25.142849,-0.7124,-0.060,7.93263,0.00000
2374.00,7.93056,25.156292,0.000302,25.142819,-0.7123,-0.060,7.93056,0.00000
2375.00,7.92718,25.156326,0.000305,25.142834,-0.7122,-0.060,7.92718,0.00000
2376.00,7.92586,25.156354,0.000303,25.142865,-0.7121,-0.060,7.92586,0.00000
2377.00,7.92463,25.156358,0.000311,25.142844,-0.7120,-0.060,7.92463,0.00000
2378.00,7.92195,25.156324,0.000308,25.142805,-0.7119,-0.060,7.92195,0.00000
2379.00,7.92204,25.156306,0.000301,25.142760,-0.7119,-0.060,7.92204,0.00000
2380.00,7.92374,25.156357,0.000301,25.142746,-0.7118,-0.059,7.92374,0.00000
2381.00,7.92599,25.156406,0.000301,25.142745,-0.7117,-0.059,7.92599,0.00000
2382.00,7.92750,25.156406,0.000292,25.142744,-0.7117,-0.059,7.92750,0.00000
2383.00,7.93190,25.156414,0.000294,25.142710,-0.7116,-0.059,7.93190,0.00000
2384.00,7.93514,25.156471,0.000296,25.142720,-0.7116,-0.059,7.93514,0.00000
2385.00,7.93706,25.156549,0.000290,25.142782,-0.7115,-0.059,7.93706,0.00000
2386.00,7.93679,25.156536,0.000288,25.142781,-0.7114,-0.059,7.93679,0.00000
2387.00,7.93692,25.156623,0.000291,25.142804,-0.7114,-0.059,7.93692,0.00000
2388.00,7.93654,25.156682,0.000288,25.142829,-0.7113,-0.058,7.93654,0.00000
2389.00,7.93623,25.156722,0.000286,25.142879,-0.7112,-0.058,7.93623,0.00000
2390.00,7.93454,25.156780,0.000293,25.142875,-0.7111,-0.058,7.93454,0.00000
2391.00,7.93412,25.156908,0.000297,25.142930,-0.7110,-0.058,7.93412,0.00000
2392.00,7.93351,25.156957,0.000298,25.142987,-0.7109,-0.058,7.93351,0.00000
2393.00,7.93452,25.156986,0.000301,25.143022,-0.7107,-0.059,7.93452,0.00000
2394.00,7.93599,25.157045,0.000299,25.142994,-0.7106,-0.059,7.93599,0.00000
2395.00,7.94020,25.157022,0.000295,25.142962,-0.7106,-0.058,7.94020,0.00000
2396.00,7.94236,25.157002,0.000288,25.142917,-0.7105,-0.058,7.94236,0.00000
2397.00,7.94503,25.157056,0.000285,25.142879,-0.7104,-0.058,7.94503,0.00000
2398.00,7.94550,25.157072,0.000280,25.142814,-0.7104,-0.058,7.94550,0.00000
2399.00,7.94566,25.157133,0.000278,25.142764,-0.7103,-0.057,7.94566,0.00000
2400.00,7.94449,25.157219,0.000279,25.142770,-0.7102,-0.057,7.94449,0.00000
2401.00,7.94346,25.157273,0.000278,25.142790,-0.7101,-0.057,7.94346,0.00000
2402.00,7.94233,25.157256,0.000277,25.142795,-0.7101,-0.057,7.94233,0.00000
2403.00,7.94047,25.157324,0.000282,25.142885,-0.7100,-0.057,7.94047,0.00000
2404.00,7.94041,25.157332,0.000289,25.142996,-0.7099,-0.057,7.94041,0.00000
2405.00,7.94130,25.157309,0.000289,25.143045,-0.7099,-0.057,7.94130,0.00000
2406.00,7.94064,25.157289,0.000296,25.143029,-0.7098,-0.058,7.94064,0.00000
2407.00,7.93733,25.157290,0.000299,25.143000,-0.7098,-0.058,7.93733,0.00000
2408.00,7.93657,25.157303,0.000298,25.142959,-0.7097,-0.058,7.93657,0.00000
2409.00,7.93613,25.157327,0.000300,25.142940,-0.7097,-0.058,7.93613,0.00000
2410.00,7.93634,25.157300,0.000299,25.142879,-0.7096,-0.057,7.93634,0.00000
2411.00,7.93921,25.157327,0.000296,25.142852,-0.7096,-0.057,7.93921,0.00000
2412.00,7.94388,25.157372,0.000299,25.142869,-0.7095,-0.057,7.94388,0.00000
2413.00,7.94602,25.157423,0.000304,25.142923,-0.7095,-0.057,7.94602,0.00000
2414.00,7.94663,25.157401,0.000300,25.142913,-0.7095,-0.057,7.94663,0.00000
2415.00,7.94650,25.157497,0.000299,25.142969,-0.7094,-0.057,7.94650,0.00000
2416.00,7.94649,25.157550,0.000296,25.142972,-0.7094,-0.057,7.94649,0.00000
2417.00,7.94758,25.157623,0.000291,25.143006,-0.7093,-0.057,7.94758,0.00000
2418.00,7.95001,25.157670,0.000286,25.142994,-0.7093,-0.056,7.95001,0.00000
2419.00,7.95033,25.157747,0.000286,25.142999,-0.7092,-0.056,7.95033,0.00000
2420.00,7.95059,25.157721,0.000291,25.142955,-0.7091,-0.056,7.95059,0.00000
2421.00,7.94906,25.157774,0.000298,25.142952,-0.7091,-0.056,7.94906,0.00000
2422.00,7.94170,25.157763,0.000299,25.142895,-0.7090,-0.056,7.94170,0.00000
2423.00,7.93327,25.157700,0.000300,25.142842,-0.7089,-0.056,7.93327,0.00000
2424.00,7.92827,25.157732,0.000299,25.142811,-0.7088,-0.056,7.92827,0.00000
2425.00,7.92476,25.157796,0.000300,25.142810,-0.7086,-0.056,7.92476,0.00000
2426.00,7.92385,25.157851,0.000295,25.142862,-0.7085,-0.056,7.92385,0.00000
2427.00,7.92919,25.157928,0.000295,25.142919,-0.7085,-0.056,7.92919,0.00000
2428.00,7.93645,25.158012,0.000294,25.142895,-0.7084,-0.056,7.93645,0.00000
2429.00,7.94219,25.158031,0.000292,25.142931,-0.7083,-0.056,7.94219,0.00000
2430.00,7.94627,25.158089,0.000290,25.142976,-0.7082,-0.056,7.94627,0.00000
2431.00,7.95010,25.158043,0.000290,25.142958,-0.7080,-0.055,7.95010,0.00000
2432.00,7.95278,25.158073,0.000291,25.142976,-0.7079,-0.055,7.95278,0.00000
2433.00,7.95557,25.158043,0.000295,25.142973,-0.7078,-0.055,7.95557,0.00000
2434.00,7.95631,25.158036,0.000297,25.142931,-0.7077,-0.055,7.95631,0.00000
2435.00,7.95476,25.158010,0.000293,25.142855,-0.7076,-0.055,7.95476,0.00000
2436.00,7.95133,25.158066,0.000297,25.142869,-0.7075,-0.055,7.95133,0.00000
2437.00,7.94861,25.158085,0.000293,25.142871,-0.7074,-0.055,7.94861,0.00000
2438.00,7.94501,25.158136,0.000289,25.142892,-0.7074,-0.055,7.94501,0.00000
2439.00,7.94300,25.158212,0.000289,25.142920,-0.7073,-0.055,7.94300,0.00000
2440.00,7.94323,25.158275,0.000294,25.142964,-0.7073,-0.055,7.94323,0.00000
2441.00,7.94489,25.158284,0.000293,25.142875,-0.7073,-0.055,7.94489,0.00000
2442.00,7.94599,25.158306,0.000291,25.142852,-0.7072,-0.055,7.94599,0.00000
2443.00,7.94744,25.158325,0.000291,25.142822,-0.7072,-0.054,7.94744,0.00000
2444.00,7.95018,25.158315,0.000292,25.142854,-0.7071,-0.054,7.95018,0.00000
2445.00,7.95308,25.158284,0.000293,25.142835,-0.7071,-0.054,7.95308,0.00000
2446.00,7.95329,25.158353,0.000289,25.142953,-0.7071,-0.054,7.95329,0.00000
2447.00,7.95155,25.158377,0.000289,25.143010,-0.7071,-0.054,7.95155,0.00000
2448.00,7.94968,25.158420,0.000290,25.143069,-0.7070,-0.054,7.94968,0.00000
2449.00,7.94789,25.158489,0.000293,25.143046,-0.7070,-0.054,7.94789,0.00000
2450.00,7.94677,25.158603,0.000294,25.143096,-0.7070,-0.054,7.94677,0.00000
2451.00,7.94833,25.158620,0.000300,25.143076,-0.7070,-0.054,7.94833,0.00000
2452.00,7.95107,25.158645,0.000311,25.143054,-0.7069,-0.054,7.95107,0.00000
2453.00,7.95355,25.158722,0.000307,25.143046,-0.7069,-0.054,7.95355,0.00000
2454.00,7.95410,25.158757,0.000305,25.143091,-0.7069,-0.054,7.95410,0.00000
2455.00,7.95319,25.158783,0.000301,25.143036,-0.7069,-0.054,7.95319,0.00000
2456.00,7.95084,25.158806,0.000294,25.143020,-0.7069,-0.053,7.95084,0.00000
2457.00,7.94943,25.158843,0.000291,25.143018,-0.7068,-0.053,7.94943,0.00000
2458.00,7.94979,25.158907,0.000297,25.143046,-0.7068,-0.053,7.94979,0.00000
2459.00,7.95002,25.158906,0.000292,25.142957,-0.7068,-0.053,7.95002,0.00000
2460.00,7.94832,25.158915,0.000296,25.142960,-0.7067,-0.053,7.94832,0.00000
2461.00,7.94773,25.158953,0.000300,25.142938,-0.7067,-0.053,7.94773,0.00000
2462.00,7.94685,25.159021,0.000300,25.142935,-0.7067,-0.053,7.94685,0.00000
@14,1.0000,2.0, 2460.019 
2463.00,7.94118,25.158956,0.000294,25.142866,-0.7066,-0.053,7.94118,0.00000
2464.00,7.92354,25.159003,0.000301,25.142898,-0.7066,-0.053,7.92354,0.00000
2465.00,7.85273,25.159031,0.000296,25.142932,-0.7066,-0.053,7.85273,0.00000
2466.00,7.71603,25.159020,0.000295,25.142929,-0.7066,-0.053,7.71603,0.00000
2467.00,7.55618,25.158968,0.000295,25.142861,-0.7065,-0.053,7.55618,0.00000
2468.00,7.40670,25.158987,0.000299,25.142869,-0.7065,-0.053,7.40670,0.00000
2469.00,7.27875,25.158960,0.000296,25.142830,-0.7065,-0.052,7.27875,0.00000
2470.00,7.20777,25.158969,0.000295,25.142794,-0.7065,-0.052,7.20777,0.00000
2471.00,7.20125,25.158961,0.000298,25.142769,-0.7064,-0.052,7.20125,0.00000
2472.00,7.21536,25.158979,0.000305,25.142780,-0.7064,-0.052,7.21536,0.00000
2473.00,7.22418,25.158994,0.000309,25.142736,-0.7063,-0.053,7.22418,0.00000
2474.00,7.22939,25.159041,0.000312,25.142761,-0.7063,-0.053,7.22939,0.00000
2475.00,7.23662,25.159012,0.000317,25.142733,-0.7063,-0.053,7.23662,0.00000
2476.00,7.25271,25.159083,0.000318,25.142751,-0.7063,-0.053,7.25271,0.00000
2477.00,7.27945,25.159162,0.000314,25.142744,-0.7063,-0.053,7.27945,0.00000
2478.00,7.31382,25.159272,0.000312,25.142773,-0.7063,-0.053,7.31382,0.00000
2479.00,7.35106,25.159316,0.000310,25.142713,-0.7063,-0.052,7.35106,0.00000
2480.00,7.39317,25.159366,0.000312,25.142696,-0.7063,-0.052,7.39317,0.00000
2481.00,7.43864,25.159379,0.000307,25.142656,-0.7063,-0.052,7.43864,0.00000
2482.00,7.48475,25.159366,0.000303,25.142660,-0.7063,-0.052,7.48475,0.00000
2483.00,7.53024,25.159302,0.000299,25.142599,-0.7063,-0.052,7.53024,0.00000
2484.00,7.57409,25.159350,0.000295,25.142699,-0.7063,-0.052,7.57409,0.00000
2485.00,7.61476,25.159389,0.000288,25.142731,-0.7063,-0.051,7.61476,0.00000
2486.00,7.64830,25.159427,0.000287,25.142783,-0.7063,-0.051,7.64830,0.00000
2487.00,7.67651,25.159470,0.000286,25.142840,-0.7062,-0.051,7.67651,0.00000
2488.00,7.69751,25.159513,0.000284,25.142951,-0.7062,-0.051,7.69751,0.00000
2489.00,7.71515,25.159497,0.000285,25.142887,-0.7062,-0.051,7.71515,0.00000
2490.00,7.73005,25.159526,0.000284,25.142885,-0.7061,-0.051,7.73005,0.00000
2491.00,7.74353,25.159512,0.000287,25.142820,-0.7061,-0.051,7.74353,0.00000
2492.00,7.75643,25.159548,0.000290,25.142757,-0.7060,-0.051,7.75643,0.00000
2493.00,7.76937,25.159642,0.000291,25.142741,-0.7059,-0.051,7.76937,0.00000
2494.00,7.78031,25.159693,0.000289,25.142720,-0.7059,-0.051,7.78031,0.00000
2495.00,7.78959,25.159690,0.000291,25.142608,-0.7059,-0.051,7.78959,0.00000
2496.00,7.79862,25.159724,0.000286,25.142619,-0.7058,-0.051,7.79862,0.00000
2497.00,7.80685,25.159771,0.000280,25.142642,-0.7058,-0.051,7.80685,0.00000
2498.00,7.81490,25.159767,0.000277,25.142597,-0.7058,-0.050,7.81490,0.00000
2499.00,7.82270,25.159741,0.000285,25.142576,-0.7058,-0.050,7.82270,0.00000
2500.00,7.83216,25.159755,0.000285,25.142668,-0.7057,-0.050,7.83216,0.00000
2501.00,7.84223,25.159814,0.000285,25.142742,-0.7057,-0.050,7.84223,0.00000
2502.00,7.85087,25.159795,0.000288,25.142730,-0.7056,-0.050,7.85087,0.00000
2503.00,7.85828,25.159831,0.000290,25.142762,-0.7056,-0.050,7.85828,0.00000
2504.00,7.86505,25.159924,0.000279,25.142794,-0.7056,-0.050,7.86505,0.00000
2505.00,7.87030,25.159929,0.000278,25.142763,-0.7056,-0.050,7.87030,0.00000
2506.00,7.87065,25.159927,0.000281,25.142714,-0.7055,-0.050,7.87065,0.00000
2507.00,7.87034,25.159922,0.000282,25.142684,-0.7055,-0.050,7.87034,0.00000
2508.00,7.86996,25.159865,0.000286,25.142659,-0.7054,-0.050,7.86996,0.00000
2509.00,7.87115,25.159887,0.000292,25.142731,-0.7054,-0.050,7.87115,0.00000
2510.00,7.87491,25.159991,0.000294,25.142745,-0.7053,-0.050,7.87491,0.00000
2511.00,7.88009,25.160052,0.000297,25.142754,-0.7053,-0.050,7.88009,0.00000
2512.00,7.88845,25.160178,0.000298,25.142759,-0.7053,-0.050,7.88845,0.00000
2513.00,7.89701,25.160346,0.000302,25.142811,-0.7053,-0.050,7.89701,0.00000
2514.00,7.90312,25.160383,0.000302,25.142740,-0.7052,-0.050,7.90312,0.00000
2515.00,7.90588,25.160403,0.000302,25.142744,-0.7052,-0.050,7.90588,0.00000
2516.00,7.90962,25.160357,0.000303,25.142676,-0.7052,-0.050,7.90962,0.00000
2517.00,7.91176,25.160359,0.000302,25.142653,-0.7052,-0.049,7.91176,0.00000
2518.00,7.91284,25.160316,0.000301,25.142570,-0.7052,-0.049,7.91284,0.00000
2519.00,7.91209,25.160335,0.000305,25.142612,-0.7051,-0.049,7.91209,0.00000
2520.00,7.90999,25.160383,0.000303,25.142654,-0.7051,-0.049,7.90999,0.00000
2521.00,7.90907,25.160489,0.000299,25.142700,-0.7051,-0.049,7.90907,0.00000
2522.00,7.90547,25.160488,0.000298,25.142737,-0.7051,-0.049,7.90547,0.00000
2523.00,7.90483,25.160551,0.000298,25.142775,-0.7050,-0.049,7.90483,0.00000
2524.00,7.90791,25.160632,0.000296,25.142797,-0.7050,-0.049,7.90791,0.00000
2525.00,7.91402,25.160691,0.000299,25.142821,-0.7050,-0.049,7.91402,0.00000
2526.00,7.91839,25.160737,0.000303,25.142852,-0.7050,-0.049,7.91839,0.00000
2527.00,7.92319,25.160790,0.000304,25.142880,-0.7050,-0.049,7.92319,0.00000
2528.00,7.92532,25.160818,0.000303,25.142900,-0.7050,-0.049,7.92532,0.00000
2529.00,7.92575,25.160787,0.000304,25.142879,-0.7050,-0.049,7.92575,0.00000
2530.00,7.92510,25.160877,0.000305,25.142901,-0.7050,-0.049,7.92510,0.00000
2531.00,7.92603,25.160903,0.000298,25.142916,-0.7051,-0.048,7.92603,0.00000
2532.00,7.92364,25.160935,0.000297,25.142902,-0.7051,-0.048,7.92364,0.00000
2533.00,7.92048,25.160949,0.000298,25.142877,-0.7051,-0.048,7.92048,0.00000
2534.00,7.92077,25.160987,0.000296,25.142799,-0.7052,-0.048,7.92077,0.00000
2535.00,7.92293,25.160891,0.000289,25.142741,-0.7052,-0.048,7.92293,0.00000
2536.00,7.92282,25.160933,0.000291,25.142773,-0.7053,-0.048,7.92282,0.00000
2537.00,7.92753,25.160920,0.000294,25.142760,-0.7054,-0.048,7.92753,0.00000
2538.00,7.93238,25.160918,0.000292,25.142809,-0.7054,-0.048,7.93238,0.00000
2539.00,7.93402,25.160939,0.000292,25.142875,-0.7055,-0.047,7.93402,0.00000
2540.00,7.93369,25.161086,0.000299,25.142917,-0.7055,-0.048,7.93369,0.00000
2541.00,7.93272,25.161103,0.000303,25.142869,-0.7056,-0.048,7.93272,0.00000
2542.00,7.93164,25.161189,0.000307,25.142897,-0.7057,-0.048,7.93164,0.00000
2543.00,7.93290,25.161254,0.000304,25.142867,-0.7057,-0.048,7.93290,0.00000
2544.00,7.93396,25.161314,0.000302,25.142886,-0.7058,-0.048,7.93396,0.00000
2545.00,7.93614,25.161289,0.000302,25.142859,-0.7059,-0.048,7.93614,0.00000
2546.00,7.93944,25.161295,0.000301,25.142826,-0.7060,-0.047,7.93944,0.00000
2547.00,7.94124,25.161300,0.000295,25.142805,-0.7060,-0.047,7.94124,0.00000
2548.00,7.94158,25.161356,0.000296,25.142861,-0.7061,-0.047,7.94158,0.00000
2549.00,7.94278,25.161303,0.000298,25.142799,-0.7062,-0.047,7.94278,0.00000
2550.00,7.94033,25.161305,0.000293,25.142809,-0.7062,-0.047,7.94033,0.00000
2551.00,7.93494,25.161345,0.000292,25.142853,-0.7062,-0.047,7.93494,0.00000
2552.00,7.93024,25.161363,0.000296,25.142784,-0.7063,-0.047,7.93024,0.00000
2553.00,7.92481,25.161395,0.000302,25.142730,-0.7063,-0.047,7.92481,0.00000
2554.00,7.92017,25.161480,0.000306,25.142754,-0.7063,-0.047,7.92017,0.00000
2555.00,7.92010,25.161536,0.000306,25.142802,-0.7064,-0.047,7.92010,0.00000
2556.00,7.92625,25.161577,0.000309,25.142864,-0.7064,-0.047,7.92625,0.00000
2557.00,7.93296,25.161618,0.000307,25.142957,-0.7065,-0.047,7.93296,0.00000
2558.00,7.94042,25.161649,0.000309,25.143009,-0.7065,-0.047,7.94042,0.00000
2559.00,7.94709,25.161706,0.000306,25.143053,-0.7066,-0.047,7.94709,0.00000
2560.00,7.94892,25.161724,0.000301,25.142991,-0.7066,-0.046,7.94892,0.00000
2561.00,7.94607,25.161786,0.000298,25.143009,-0.7066,-0.046,7.94607,0.00000
2562.00,7.94230,25.161843,0.000294,25.143061,-0.7065,-0.046,7.94230,0.00000
2563.00,7.93668,25.161843,0.000291,25.143044,-0.7065,-0.046,7.93668,0.00000
2564.00,7.93195,25.161860,0.000290,25.143011,-0.7065,-0.046,7.93195,0.00000
2565.00,7.92732,25.161917,0.000296,25.143007,-0.7064,-0.046,7.92732,0.00000
2566.00,7.92528,25.161899,0.000297,25.142893,-0.7064,-0.046,7.92528,0.00000
2567.00,7.92558,25.161962,0.000299,25.142833,-0.7064,-0.046,7.92558,0.00000
2568.00,7.92842,25.161961,0.000298,25.142820,-0.7064,-0.045,7.92842,0.00000
2569.00,7.92986,25.162022,0.000298,25.142806,-0.7064,-0.045,7.92986,0.00000
2570.00,7.93593,25.162085,0.000297,25.142862,-0.7064,-0.045,7.93593,0.00000
2571.00,7.94158,25.162168,0.000302,25.142940,-0.7064,-0.045,7.94158,0.00000
2572.00,7.94565,25.162131,0.000307,25.142935,-0.7064,-0.045,7.94565,0.00000
2573.00,7.94782,25.162249,0.000303,25.143010,-0.7064,-0.045,7.94782,0.00000
2574.00,7.94962,25.162267,0.000303,25.143076,-0.7064,-0.045,7.94962,0.00000
2575.00,7.94766,25.162252,0.000306,25.143054,-0.7065,-0.045,7.94766,0.00000
2576.00,7.94588,25.162290,0.000301,25.143042,-0.7065,-0.045,7.94588,0.00000
2577.00,7.94417,25.162295,0.000295,25.143059,-0.7065,-0.045,7.94417,0.00000
2578.00,7.94183,25.162313,0.000297,25.143032,-0.7065,-0.045,7.94183,0.00000
2579.00,7.93987,25.162352,0.000298,25.143033,-0.7066,-0.045,7.93987,0.00000
2580.00,7.93989,25.162337,0.000294,25.142969,-0.7066,-0.045,7.93989,0.00000
2581.00,7.94050,25.162373,0.000297,25.142965,-0.7066,-0.045,7.94050,0.00000
2582.00,7.93930,25.162451,0.000299,25.142875,-0.7067,-0.045,7.93930,0.00000
2583.00,7.93916,25.162472,0.000298,25.142856,-0.7067,-0.045,7.93916,0.00000
2584.00,7.93951,25.162451,0.000297,25.142797,-0.7068,-0.044,7.93951,0.00000
2585.00,7.94029,25.162581,0.000304,25.142899,-0.7068,-0.045,7.94029,0.00000
2586.00,7.94058,25.162611,0.000299,25.142905,-0.7069,-0.044,7.94058,0.00000
2587.00,7.94340,25.162677,0.000301,25.143050,-0.7069,-0.044,7.94340,0.00000
2588.00,7.94684,25.162644,0.000303,25.143005,-0.7069,-0.044,7.94684,0.00000
2589.00,7.95013,25.162748,0.000301,25.143099,-0.7070,-0.044,7.95013,0.00000
2590.00,7.95322,25.162767,0.000298,25.143091,-0.7070,-0.044,7.95322,0.00000
2591.00,7.95425,25.162775,0.000297,25.143128,-0.7070,-0.044,7.95425,0.00000
2592.00,7.95336,25.162807,0.000293,25.143061,-0.7070,-0.044,7.95336,0.00000
2593.00,7.95313,25.162931,0.000297,25.143096,-0.7071,-0.044,7.95313,0.00000
2594.00,7.95220,25.162955,0.000297,25.143029,-0.7071,-0.044,7.95220,0.00000
2595.00,7.95045,25.162941,0.000300,25.142991,-0.7072,-0.044,7.95045,0.00000
2596.00,7.94944,25.162936,0.000302,25.142894,-0.7072,-0.044,7.94944,0.00000
2597.00,7.94888,25.162959,0.000300,25.142945,-0.7073,-0.044,7.94888,0.00000
2598.00,7.94808,25.162890,0.000301,25.142920,-0.7073,-0.043,7.94808,0.00000
2599.00,7.94679,25.162907,0.000305,25.142962,-0.7073,-0.044,7.94679,0.00000
2600.00,7.94488,25.162895,0.000297,25.142908,-0.7074,-0.043,7.94488,0.00000
2601.00,7.94373,25.162949,0.000295,25.142975,-0.7074,-0.043,7.94373,0.00000
2602.00,7.94367,25.162939,0.000301,25.142952,-0.7074,-0.043,7.94367,0.00000
2603.00,7.94378,25.162981,0.000300,25.142900,-0.7074,-0.043,7.94378,0.00000
2604.00,7.94380,25.163015,0.000296,25.142906,-0.7074,-0.043,7.94380,0.00000
2605.00,7.94314,25.163029,0.000299,25.142938,-0.7074,-0.043,7.94314,0.00000
2606.00,7.94336,25.163019,0.000306,25.142918,-0.7074,-0.043,7.94336,0.00000
2607.00,7.94292,25.163051,0.000299,25.142913,-0.7074,-0.043,7.94292,0.00000
2608.00,7.94303,25.163143,0.000296,25.142995,-0.7074,-0.043,7.94303,0.00000
2609.00,7.94377,25.163133,0.000301,25.142976,-0.7075,-0.043,7.94377,0.00000
2610.00,7.94495,25.163215,0.000300,25.142997,-0.7075,-0.043,7.94495,0.00000
2611.00,7.94594,25.163216,0.000297,25.142978,-0.7075,-0.043,7.94594,0.00000
2612.00,7.94604,25.163238,0.000301,25.142973,-0.7075,-0.043,7.94604,0.00000
2613.00,7.94512,25.163161,0.000302,25.142905,-0.7075,-0.043,7.94512,0.00000
2614.00,7.94548,25.163135,0.000296,25.142791,-0.7075,-0.043,7.94548,0.00000
2615.00,7.94468,25.163118,0.000297,25.142739,-0.7075,-0.043,7.94468,0.00000
2616.00,7.94400,25.163180,0.000299,25.142732,-0.7075,-0.043,7.94400,0.00000
2617.00,7.94634,25.163173,0.000300,25.142731,-0.7075,-0.043,7.94634,0.00000
2618.00,7.94758,25.163231,0.000301,25.142767,-0.7075,-0.043,7.94758,0.00000
2619.00,7.94765,25.163310,0.000301,25.142833,-0.7075,-0.043,7.94765,0.00000
2620.00,7.94920,25.163318,0.000300,25.142883,-0.7075,-0.042,7.94920,0.00000
2621.00,7.95092,25.163310,0.000300,25.142829,-0.7074,-0.042,7.95092,0.00000
2622.00,7.94879,25.163393,0.000300,25.142822,-0.7074,-0.042,7.94879,0.00000
2623.00,7.94796,25.163380,0.000293,25.142770,-0.7074,-0.042,7.94796,0.00000
2624.00,7.94722,25.163407,0.000297,25.142819,-0.7074,-0.042,7.94722,0.00000
2625.00,7.94932,25.163489,0.000301,25.142809,-0.7074,-0.042,7.94932,0.00000
2626.00,7.95005,25.163504,0.000300,25.142826,-0.7074,-0.042,7.95005,0.00000
2627.00,7.95068,25.163501,0.000296,25.142785,-0.7074,-0.042,7.95068,0.00000
2628.00,7.94877,25.163563,0.000300,25.142857,-0.7074,-0.042,7.94877,0.00000
2629.00,7.94793,25.163588,0.000297,25.142861,-0.7074,-0.042,7.94793,0.00000
2630.00,7.94457,25.163606,0.000297,25.142856,-0.7074,-0.042,7.94457,0.00000
2631.00,7.94105,25.163716,0.000286,25.142901,-0.7074,-0.042,7.94105,0.00000
2632.00,7.93919,25.163755,0.000286,25.142932,-0.7074,-0.041,7.93919,0.00000
2633.00,7.94178,25.163782,0.000286,25.142898,-0.7073,-0.041,7.94178,0.00000
2634.00,7.94507,25.163775,0.000290,25.142817,-0.7073,-0.041,7.94507,0.00000
2635.00,7.94822,25.163816,0.000287,25.142840,-0.7072,-0.041,7.94822,0.00000
2636.00,7.95306,25.163784,0.000296,25.142823,-0.7071,-0.041,7.95306,0.00000
2637.00,7.95483,25.163767,0.000300,25.142756,-0.7070,-0.042,7.95483,0.00000
2638.00,7.95401,25.163856,0.000297,25.142793,-0.7069,-0.041,7.95401,0.00000
2639.00,7.95161,25.163904,0.000289,25.142844,-0.7068,-0.041,7.95161,0.00000
2640.00,7.94872,25.163913,0.000289,25.142858,-0.7067,-0.041,7.94872,0.00000
2641.00,7.94500,25.163970,0.000285,25.142858,-0.7067,-0.041,7.94500,0.00000
2642.00,7.94684,25.164008,0.000283,25.142895,-0.7066,-0.041,7.94684,0.00000
@15,1.0000,2.0, 2640.08100000001 
2643.00,7.94915,25.164017,0.000283,25.142880,-0.7065,-0.041,7.94915,0.00000
2644.00,7.94568,25.164032,0.000284,25.142837,-0.7065,-0.041,7.94568,0.00000
2645.00,7.90625,25.164040,0.000280,25.142784,-0.7064,-0.040,7.90625,0.00000
2646.00,7.80860,25.164078,0.000282,25.142759,-0.7063,-0.040,7.80860,0.00000
2647.00,7.67667,25.164129,0.000278,25.142804,-0.7063,-0.040,7.67667,0.00000
2648.00,7.54813,25.164111,0.000279,25.142763,-0.7063,-0.040,7.54813,0.00000
2649.00,7.43861,25.164208,0.000280,25.142830,-0.7062,-0.040,7.43861,0.00000
2650.00,7.37278,25.164247,0.000281,25.142838,-0.7062,-0.040,7.37278,0.00000
2651.00,7.36360,25.164292,0.000279,25.142879,-0.7061,-0.039,7.36360,0.00000
2652.00,7.38139,25.164372,0.000284,25.142916,-0.7061,-0.040,7.38139,0.00000
2653.00,7.39730,25.164453,0.000284,25.143012,-0.7060,-0.039,7.39730,0.00000
2654.00,7.40224,25.164451,0.000287,25.143037,-0.7059,-0.040,7.40224,0.00000
2655.00,7.40451,25.164480,0.000293,25.143070,-0.7059,-0.040,7.40451,0.00000
2656.00,7.41006,25.164516,0.000293,25.143108,-0.7058,-0.040,7.41006,0.00000
2657.00,7.42494,25.164496,0.000289,25.143047,-0.7057,-0.040,7.42494,0.00000
2658.00,7.44666,25.164451,0.000286,25.142929,-0.7057,-0.039,7.44666,0.00000
2659.00,7.47681,25.164454,0.000288,25.142838,-0.7056,-0.039,7.47681,0.00000
2660.00,7.51224,25.164475,0.000285,25.142792,-0.7055,-0.039,7.51224,0.00000
2661.00,7.55223,25.164436,0.000293,25.142732,-0.7055,-0.039,7.55223,0.00000
2662.00,7.59255,25.164459,0.000294,25.142689,-0.7054,-0.039,7.59255,0.00000
2663.00,7.62888,25.164555,0.000301,25.142771,-0.7054,-0.039,7.62888,0.00000
2664.00,7.65936,25.164598,0.000298,25.142883,-0.7053,-0.039,7.65936,0.00000
2665.00,7.68570,25.164658,0.000299,25.142928,-0.7053,-0.039,7.68570,0.00000
2666.00,7.70911,25.164739,0.000293,25.142957,-0.7052,-0.039,7.70911,0.00000
2667.00,7.72919,25.164719,0.000299,25.142928,-0.7051,-0.039,7.72919,0.00000
2668.00,7.74777,25.164662,0.000295,25.142826,-0.7051,-0.039,7.74777,0.00000
2669.00,7.76200,25.164665,0.000293,25.142735,-0.7050,-0.039,7.76200,0.00000
2670.00,7.77187,25.164666,0.000289,25.142707,-0.7050,-0.038,7.77187,0.00000
2671.00,7.78223,25.164657,0.000289,25.142650,-0.7049,-0.038,7.78223,0.00000
2672.00,7.79354,25.164736,0.000287,25.142756,-0.7049,-0.038,7.79354,0.00000
2673.00,7.80216,25.164825,0.000292,25.142860,-0.7048,-0.038,7.80216,0.00000
2674.00,7.81018,25.164874,0.000294,25.142867,-0.7048,-0.038,7.81018,0.00000
2675.00,7.81968,25.164866,0.000296,25.142850,-0.7048,-0.038,7.81968,0.00000
2676.00,7.82782,25.164885,0.000297,25.142900,-0.7048,-0.038,7.82782,0.00000
2677.00,7.83323,25.164945,0.000302,25.142888,-0.7048,-0.038,7.83323,0.00000
2678.00,7.83910,25.164994,0.000299,25.142835,-0.7047,-0.038,7.83910,0.00000
2679.00,7.84561,25.165018,0.000298,25.142821,-0.7047,-0.038,7.84561,0.00000
2680.00,7.85146,25.165069,0.000302,25.142829,-0.7047,-0.038,7.85146,0.00000
2681.00,7.85614,25.165179,0.000299,25.142856,-0.7048,-0.038,7.85614,0.00000
2682.00,7.86208,25.165160,0.000292,25.142761,-0.7048,-0.038,7.86208,0.00000
2683.00,7.86919,25.165198,0.000294,25.142756,-0.7048,-0.038,7.86919,0.00000
2684.00,7.87700,25.165323,0.000290,25.142852,-0.7048,-0.038,7.87700,0.00000
2685.00,7.88290,25.165426,0.000288,25.142876,-0.7047,-0.037,7.88290,0.00000
2686.00,7.88861,25.165356,0.000293,25.142770,-0.7047,-0.037,7.88861,0.00000
2687.00,7.89326,25.165428,0.000298,25.142829,-0.7046,-0.037,7.89326,0.00000
2688.00,7.89582,25.165431,0.000293,25.142811,-0.7046,-0.037,7.89582,0.00000
2689.00,7.89753,25.165410,0.000299,25.142723,-0.7045,-0.037,7.89753,0.00000
2690.00,7.90045,25.165408,0.000298,25.142702,-0.7045,-0.037,7.90045,0.00000
2691.00,7.90449,25.165555,0.000292,25.142791,-0.7044,-0.037,7.90449,0.00000
2692.00,7.90804,25.165576,0.000289,25.142811,-0.7043,-0.037,7.90804,0.00000
2693.00,7.91148,25.165575,0.000294,25.142800,-0.7043,-0.037,7.91148,0.00000
2694.00,7.91591,25.165600,0.000290,25.142788,-0.7042,-0.037,7.91591,0.00000
2695.00,7.92022,25.165651,0.000286,25.142791,-0.7042,-0.036,7.92022,0.00000
2696.00,7.92148,25.165624,0.000289,25.142755,-0.7041,-0.037,7.92148,0.00000
2697.00,7.92369,25.165686,0.000291,25.142789,-0.7041,-0.037,7.92369,0.00000
2698.00,7.92489,25.165743,0.000292,25.142811,-0.7040,-0.037,7.92489,0.00000
2699.00,7.92319,25.165763,0.000293,25.142834,-0.7039,-0.036,7.92319,0.00000
2700.00,7.91948,25.165781,0.000294,25.142812,-0.7038,-0.036,7.91948,0.00000
2701.00,7.91801,25.165847,0.000293,25.142888,-0.7037,-0.036,7.91801,0.00000
2702.00,7.91745,25.165883,0.000288,25.142912,-0.7036,-0.036,7.91745,0.00000
2703.00,7.91839,25.165964,0.000289,25.142977,-0.7035,-0.036,7.91839,0.00000
2704.00,7.91871,25.165964,0.000290,25.142996,-0.7035,-0.036,7.91871,0.00000
2705.00,7.91799,25.165989,0.000288,25.142983,-0.7034,-0.035,7.91799,0.00000
2706.00,7.91116,25.166014,0.000288,25.142964,-0.7033,-0.035,7.91116,0.00000
2707.00,7.90507,25.165950,0.000293,25.142896,-0.7032,-0.036,7.90507,0.00000
2708.00,7.90255,25.165926,0.000291,25.142809,-0.7031,-0.035,7.90255,0.00000
2709.00,7.90592,25.165995,0.000294,25.142814,-0.7030,-0.035,7.90592,0.00000
2710.00,7.91173,25.166017,0.000297,25.142862,-0.7028,-0.036,7.91173,0.00000
2711.00,7.92401,25.165998,0.000296,25.142845,-0.7027,-0.035,7.92401,0.00000
2712.00,7.93507,25.166093,0.000300,25.142877,-0.7026,-0.036,7.93507,0.00000
2713.00,7.94338,25.166108,0.000300,25.142923,-0.7025,-0.035,7.94338,0.00000
2714.00,7.94461,25.166092,0.000297,25.142897,-0.7024,-0.035,7.94461,0.00000
2715.00,7.94186,25.166128,0.000303,25.142878,-0.7023,-0.035,7.94186,0.00000
2716.00,7.93785,25.166188,0.000306,25.142857,-0.7022,-0.035,7.93785,0.00000
2717.00,7.93392,25.166241,0.000306,25.142830,-0.7020,-0.035,7.93392,0.00000
2718.00,7.92953,25.166272,0.000305,25.142814,-0.7019,-0.035,7.92953,0.00000
2719.00,7.92835,25.166343,0.000307,25.142797,-0.7018,-0.035,7.92835,0.00000
2720.00,7.93152,25.166371,0.000303,25.142821,-0.7016,-0.035,7.93152,0.00000
2721.00,7.93471,25.166322,0.000299,25.142787,-0.7015,-0.035,7.93471,0.00000
2722.00,7.93707,25.166340,0.000292,25.142838,-0.7013,-0.035,7.93707,0.00000
2723.00,7.93872,25.166387,0.000292,25.142872,-0.7011,-0.035,7.93872,0.00000
2724.00,7.93998,25.166409,0.000291,25.142858,-0.7010,-0.034,7.93998,0.00000
2725.00,7.94096,25.166404,0.000291,25.142824,-0.7009,-0.034,7.94096,0.00000
2726.00,7.93761,25.166467,0.000293,25.142866,-0.7007,-0.034,7.93761,0.00000
2727.00,7.93540,25.166417,0.000291,25.142758,-0.7006,-0.034,7.93540,0.00000
2728.00,7.93425,25.166476,0.000295,25.142720,-0.7006,-0.034,7.93425,0.00000
2729.00,7.93202,25.166480,0.000300,25.142764,-0.7005,-0.034,7.93202,0.00000
2730.00,7.93105,25.166505,0.000303,25.142766,-0.7004,-0.034,7.93105,0.00000
2731.00,7.93406,25.166542,0.000304,25.142741,-0.7003,-0.034,7.93406,0.00000
2732.00,7.93390,25.166621,0.000308,25.142831,-0.7002,-0.034,7.93390,0.00000
2733.00,7.93161,25.166595,0.000305,25.142827,-0.7001,-0.034,7.93161,0.00000
2734.00,7.93350,25.166572,0.000303,25.142793,-0.7000,-0.034,7.93350,0.00000
2735.00,7.93452,25.166609,0.000305,25.142766,-0.6999,-0.034,7.93452,0.00000
2736.00,7.93625,25.166633,0.000306,25.142757,-0.6999,-0.034,7.93625,0.00000
2737.00,7.94057,25.166663,0.000305,25.142779,-0.6998,-0.034,7.94057,0.00000
2738.00,7.94650,25.166645,0.000305,25.142799,-0.6998,-0.034,7.94650,0.00000
2739.00,7.94916,25.166766,0.000304,25.142843,-0.6997,-0.034,7.94916,0.00000
2740.00,7.94939,25.166787,0.000300,25.142880,-0.6996,-0.034,7.94939,0.00000
2741.00,7.94942,25.166795,0.000297,25.142901,-0.6996,-0.034,7.94942,0.00000
2742.00,7.94968,25.166822,0.000298,25.142833,-0.6996,-0.034,7.94968,0.00000
2743.00,7.94769,25.166856,0.000295,25.142734,-0.6996,-0.034,7.94769,0.00000
2744.00,7.94639,25.166824,0.000292,25.142649,-0.6996,-0.034,7.94639,0.00000
2745.00,7.94710,25.166817,0.000292,25.142586,-0.6996,-0.033,7.94710,0.00000
2746.00,7.94462,25.166852,0.000293,25.142559,-0.6996,-0.033,7.94462,0.00000
2747.00,7.94130,25.166878,0.000289,25.142549,-0.6996,-0.033,7.94130,0.00000
2748.00,7.94046,25.166939,0.000290,25.142566,-0.6996,-0.033,7.94046,0.00000
2749.00,7.93823,25.166947,0.000289,25.142603,-0.6996,-0.033,7.93823,0.00000
2750.00,7.93590,25.167056,0.000287,25.142666,-0.6996,-0.033,7.93590,0.00000
2751.00,7.93725,25.167103,0.000284,25.142684,-0.6996,-0.033,7.93725,0.00000
2752.00,7.93793,25.167097,0.000281,25.142633,-0.6995,-0.033,7.93793,0.00000
2753.00,7.93821,25.167164,0.000280,25.142691,-0.6995,-0.033,7.93821,0.00000
2754.00,7.94026,25.167205,0.000283,25.142624,-0.6995,-0.033,7.94026,0.00000
2755.00,7.94129,25.167156,0.000286,25.142534,-0.6995,-0.033,7.94129,0.00000
2756.00,7.94188,25.167201,0.000291,25.142542,-0.6995,-0.033,7.94188,0.00000
2757.00,7.94506,25.167283,0.000295,25.142604,-0.6994,-0.033,7.94506,0.00000
2758.00,7.94757,25.167289,0.000297,25.142561,-0.6994,-0.033,7.94757,0.00000
2759.00,7.94946,25.167364,0.000295,25.142680,-0.6993,-0.032,7.94946,0.00000
2760.00,7.95251,25.167451,0.000290,25.142787,-0.6993,-0.032,7.95251,0.00000
2761.00,7.95515,25.167438,0.000293,25.142736,-0.6992,-0.032,7.95515,0.00000
2762.00,7.95648,25.167479,0.000298,25.142700,-0.6992,-0.032,7.95648,0.00000
2763.00,7.95712,25.167542,0.000301,25.142760,-0.6992,-0.032,7.95712,0.00000
2764.00,7.95670,25.167544,0.000301,25.142698,-0.6992,-0.032,7.95670,0.00000
2765.00,7.95585,25.167558,0.000305,25.142679,-0.6991,-0.032,7.95585,0.00000
2766.00,7.95421,25.167533,0.000295,25.142661,-0.6991,-0.032,7.95421,0.00000
2767.00,7.95165,25.167588,0.000290,25.142753,-0.6990,-0.032,7.95165,0.00000
2768.00,7.94856,25.167568,0.000283,25.142664,-0.6989,-0.031,7.94856,0.00000
2769.00,7.94682,25.167607,0.000276,25.142661,-0.6988,-0.031,7.94682,0.00000
2770.00,7.94616,25.167674,0.000276,25.142701,-0.6988,-0.031,7.94616,0.00000
2771.00,7.94617,25.167775,0.000282,25.142734,-0.6987,-0.031,7.94617,0.00000
2772.00,7.94800,25.167741,0.000285,25.142633,-0.6986,-0.031,7.94800,0.00000
2773.00,7.95127,25.167824,0.000284,25.142672,-0.6985,-0.031,7.95127,0.00000
2774.00,7.95306,25.167864,0.000287,25.142718,-0.6983,-0.031,7.95306,0.00000
2775.00,7.95401,25.167889,0.000286,25.142669,-0.6982,-0.031,7.95401,0.00000
2776.00,7.95443,25.167921,0.000282,25.142648,-0.6981,-0.031,7.95443,0.00000
2777.00,7.95304,25.167889,0.000277,25.142636,-0.6980,-0.031,7.95304,0.00000
2778.00,7.95189,25.167909,0.000278,25.142671,-0.6979,-0.031,7.95189,0.00000
2779.00,7.95158,25.167910,0.000284,25.142583,-0.6978,-0.031,7.95158,0.00000
2780.00,7.95115,25.167905,0.000285,25.142547,-0.6977,-0.031,7.95115,0.00000
2781.00,7.95094,25.167946,0.000290,25.142551,-0.6975,-0.031,7.95094,0.00000
2782.00,7.95017,25.168065,0.000290,25.142562,-0.6974,-0.031,7.95017,0.00000
2783.00,7.94965,25.168116,0.000292,25.142557,-0.6973,-0.030,7.94965,0.00000
2784.00,7.95052,25.168120,0.000287,25.142567,-0.6972,-0.030,7.95052,0.00000
2785.00,7.95023,25.168130,0.000289,25.142554,-0.6971,-0.030,7.95023,0.00000
2786.00,7.95047,25.168152,0.000286,25.142590,-0.6969,-0.030,7.95047,0.00000
2787.00,7.95258,25.168173,0.000290,25.142602,-0.6968,-0.030,7.95258,0.00000
2788.00,7.95166,25.168154,0.000287,25.142554,-0.6967,-0.030,7.95166,0.00000
2789.00,7.94709,25.168168,0.000292,25.142544,-0.6966,-0.030,7.94709,0.00000
2790.00,7.94379,25.168215,0.000289,25.142548,-0.6965,-0.030,7.94379,0.00000
2791.00,7.94028,25.168212,0.000290,25.142485,-0.6965,-0.030,7.94028,0.00000
2792.00,7.93681,25.168203,0.000290,25.142445,-0.6964,-0.030,7.93681,0.00000
2793.00,7.93796,25.168193,0.000295,25.142415,-0.6963,-0.030,7.93796,0.00000
2794.00,7.94176,25.168320,0.000289,25.142496,-0.6962,-0.030,7.94176,0.00000
2795.00,7.94448,25.168321,0.000289,25.142497,-0.6960,-0.030,7.94448,0.00000
2796.00,7.94661,25.168385,0.000287,25.142558,-0.6959,-0.030,7.94661,0.00000
2797.00,7.94642,25.168477,0.000284,25.142645,-0.6958,-0.029,7.94642,0.00000
2798.00,7.94541,25.168580,0.000284,25.142773,-0.6957,-0.029,7.94541,0.00000
2799.00,7.94572,25.168544,0.000283,25.142741,-0.6956,-0.029,7.94572,0.00000
2800.00,7.94728,25.168636,0.000281,25.142830,-0.6955,-0.029,7.94728,0.00000
2801.00,7.95043,25.168683,0.000279,25.142833,-0.6954,-0.029,7.95043,0.00000
2802.00,7.95455,25.168671,0.000282,25.142789,-0.6953,-0.029,7.95455,0.00000
2803.00,7.95754,25.168691,0.000280,25.142764,-0.6953,-0.029,7.95754,0.00000
2804.00,7.96006,25.168729,0.000280,25.142775,-0.6952,-0.029,7.96006,0.00000
2805.00,7.96090,25.168781,0.000283,25.142775,-0.6952,-0.029,7.96090,0.00000
2806.00,7.96012,25.168815,0.000287,25.142768,-0.6951,-0.029,7.96012,0.00000
2807.00,7.95603,25.168863,0.000280,25.142811,-0.6951,-0.029,7.95603,0.00000
2808.00,7.95202,25.168891,0.000276,25.142788,-0.6951,-0.029,7.95202,0.00000
2809.00,7.94813,25.168957,0.000279,25.142836,-0.6951,-0.029,7.94813,0.00000
2810.00,7.94466,25.168905,0.000279,25.142771,-0.6951,-0.029,7.94466,0.00000
2811.00,7.94305,25.168915,0.000272,25.142828,-0.6950,-0.028,7.94305,0.00000
2812.00,7.94262,25.168972,0.000277,25.142795,-0.6950,-0.028,7.94262,0.00000
2813.00,7.94081,25.168984,0.000281,25.142777,-0.6949,-0.028,7.94081,0.00000
2814.00,7.94058,25.168976,0.000278,25.142726,-0.6949,-0.028,7.94058,0.00000
2815.00,7.94346,25.169081,0.000278,25.142767,-0.6949,-0.028,7.94346,0.00000
2816.00,7.94488,25.169103,0.000283,25.142664,-0.6949,-0.028,7.94488,0.00000
2817.00,7.94823,25.169113,0.000287,25.142692,-0.6948,-0.028,7.94823,0.00000
2818.00,7.95382,25.169253,0.000291,25.142843,-0.6948,-0.028,7.95382,0.00000
2819.00,7.95612,25.169295,0.000292,25.142853,-0.6948,-0.028,7.95612,0.00000
2820.00,7.95755,25.169338,0.000293,25.142899,-0.6948,-0.028,7.95755,0.00000
2821.00,7.95819,25.169391,0.000293,25.142958,-0.6948,-0.028,7.95819,0.00000
2822.00,7.95876,25.169406,0.000288,25.142958,-0.6948,-0.028,7.95876,0.00000
@16,1.0000,2.0, 2820.069 
2823.00,7.95647,25.169379,0.000281,25.142827,-0.6948,-0.027,7.95647,0.00000
2824.00,7.95298,25.169450,0.000287,25.142803,-0.6948,-0.027,7.95298,0.00000
2825.00,7.92641,25.169326,0.000286,25.142617,-0.6949,-0.027,7.92641,0.00000
2826.00,7.85490,25.169286,0.000284,25.142547,-0.6949,-0.027,7.85490,0.00000
2827.00,7.75084,25.169354,0.000286,25.142536,-0.6949,-0.027,7.75084,0.00000
2828.00,7.64765,25.169311,0.000295,25.142515,-0.6950,-0.027,7.64765,0.00000
2829.00,7.55663,25.169321,0.000298,25.142501,-0.6950,-0.027,7.55663,0.00000
2830.00,7.49435,25.169475,0.000300,25.142606,-0.6950,-0.027,7.49435,0.00000
2831.00,7.47628,25.169599,0.000305,25.142632,-0.6950,-0.027,7.47628,0.00000
2832.00,7.48735,25.169602,0.000306,25.142572,-0.6951,-0.027,7.48735,0.00000
2833.00,7.50250,25.169630,0.000297,25.142610,-0.6952,-0.027,7.50250,0.00000
2834.00,7.51183,25.169641,0.000288,25.142658,-0.6952,-0.027,7.51183,0.00000
2835.00,7.51898,25.169653,0.000290,25.142661,-0.6953,-0.027,7.51898,0.00000
2836.00,7.53118,25.169674,0.000287,25.142699,-0.6953,-0.027,7.53118,0.00000
2837.00,7.55021,25.169676,0.000288,25.142711,-0.6954,-0.027,7.55021,0.00000
2838.00,7.57123,25.169696,0.000293,25.142652,-0.6955,-0.027,7.57123,0.00000
2839.00,7.59343,25.169739,0.000300,25.142604,-0.6956,-0.027,7.59343,0.00000
2840.00,7.61644,25.169741,0.000301,25.142605,-0.6957,-0.027,7.61644,0.00000
2841.00,7.64169,25.169715,0.000304,25.142645,-0.6957,-0.027,7.64169,0.00000
2842.00,7.66863,25.169724,0.000300,25.142689,-0.6958,-0.027,7.66863,0.00000
2843.00,7.69249,25.169753,0.000298,25.142665,-0.6958,-0.026,7.69249,0.00000
2844.00,7.71165,25.169801,0.000293,25.142716,-0.6958,-0.026,7.71165,0.00000
2845.00,7.73052,25.169842,0.000289,25.142691,-0.6958,-0.026,7.73052,0.00000
2846.00,7.74743,25.169898,0.000292,25.142634,-0.6958,-0.026,7.74743,0.00000
2847.00,7.76391,25.169964,0.000293,25.142621,-0.6959,-0.026,7.76391,0.00000
2848.00,7.78095,25.170026,0.000293,25.142672,-0.6958,-0.026,7.78095,0.00000
2849.00,7.79787,25.170070,0.000293,25.142694,-0.6958,-0.026,7.79787,0.00000
2850.00,7.81166,25.170125,0.000292,25.142728,-0.6958,-0.026,7.81166,0.00000
2851.00,7.82318,25.170159,0.000292,25.142733,-0.6958,-0.026,7.82318,0.00000
2852.00,7.83206,25.170240,0.000289,25.142843,-0.6958,-0.026,7.83206,0.00000
2853.00,7.83863,25.170285,0.000288,25.142841,-0.6959,-0.026,7.83863,0.00000
2854.00,7.84579,25.170288,0.000292,25.142834,-0.6959,-0.026,7.84579,0.00000
2855.00,7.85273,25.170289,0.000292,25.142791,-0.6959,-0.026,7.85273,0.00000
2856.00,7.85846,25.170296,0.000289,25.142752,-0.6959,-0.025,7.85846,0.00000
2857.00,7.86288,25.170274,0.000293,25.142670,-0.6960,-0.025,7.86288,0.00000
2858.00,7.86813,25.170358,0.000295,25.142714,-0.6960,-0.025,7.86813,0.00000
2859.00,7.87204,25.170333,0.000294,25.142641,-0.6960,-0.025,7.87204,0.00000
2860.00,7.87618,25.170371,0.000297,25.142712,-0.6960,-0.025,7.87618,0.00000
2861.00,7.88044,25.170447,0.000301,25.142855,-0.6961,-0.025,7.88044,0.00000
2862.00,7.88502,25.170462,0.000302,25.142901,-0.6960,-0.025,7.88502,0.00000
2863.00,7.88960,25.170425,0.000307,25.142871,-0.6961,-0.025,7.88960,0.00000
2864.00,7.89559,25.170445,0.000307,25.142902,-0.6960,-0.025,7.89559,0.00000
2865.00,7.89913,25.170459,0.000305,25.142859,-0.6960,-0.025,7.89913,0.00000
2866.00,7.90217,25.170403,0.000303,25.142696,-0.6960,-0.025,7.90217,0.00000
2867.00,7.90625,25.170466,0.000304,25.142648,-0.6960,-0.025,7.90625,0.00000
2868.00,7.90806,25.170491,0.000301,25.142654,-0.6959,-0.025,7.90806,0.00000
2869.00,7.90998,25.170543,0.000304,25.142635,-0.6959,-0.025,7.90998,0.00000
2870.00,7.91170,25.170555,0.000306,25.142592,-0.6958,-0.025,7.91170,0.00000
2871.00,7.91479,25.170665,0.000307,25.142685,-0.6957,-0.025,7.91479,0.00000
2872.00,7.91657,25.170666,0.000301,25.142662,-0.6956,-0.024,7.91657,0.00000
2873.00,7.92064,25.170731,0.000300,25.142687,-0.6956,-0.024,7.92064,0.00000
2874.00,7.92097,25.170806,0.000298,25.142727,-0.6955,-0.024,7.92097,0.00000
2875.00,7.92111,25.170840,0.000300,25.142751,-0.6955,-0.024,7.92111,0.00000
2876.00,7.92088,25.170835,0.000304,25.142751,-0.6954,-0.024,7.92088,0.00000
2877.00,7.92169,25.170826,0.000308,25.142763,-0.6954,-0.024,7.92169,0.00000
2878.00,7.92049,25.170802,0.000311,25.142710,-0.6953,-0.024,7.92049,0.00000
2879.00,7.92170,25.170829,0.000310,25.142748,-0.6952,-0.024,7.92170,0.00000
2880.00,7.92421,25.170928,0.000308,25.142867,-0.6952,-0.024,7.92421,0.00000
2881.00,7.92480,25.170941,0.000299,25.142864,-0.6951,-0.024,7.92480,0.00000
2882.00,7.92335,25.171049,0.000297,25.142884,-0.6951,-0.024,7.92335,0.00000
2883.00,7.92397,25.171112,0.000294,25.142866,-0.6951,-0.024,7.92397,0.00000
2884.00,7.92544,25.171138,0.000295,25.142824,-0.6950,-0.024,7.92544,0.00000
2885.00,7.92367,25.171167,0.000295,25.142792,-0.6950,-0.024,7.92367,0.00000
2886.00,7.92490,25.171219,0.000294,25.142807,-0.6950,-0.024,7.92490,0.00000
2887.00,7.92721,25.171195,0.000290,25.142748,-0.6950,-0.024,7.92721,0.00000
2888.00,7.92954,25.171204,0.000287,25.142788,-0.6949,-0.023,7.92954,0.00000
2889.00,7.93027,25.171193,0.000286,25.142737,-0.6949,-0.023,7.93027,0.00000
2890.00,7.93456,25.171186,0.000283,25.142724,-0.6949,-0.023,7.93456,0.00000
2891.00,7.93656,25.171231,0.000282,25.142722,-0.6949,-0.023,7.93656,0.00000
2892.00,7.93933,25.171294,0.000283,25.142806,-0.6949,-0.023,7.93933,0.00000
2893.00,7.94005,25.171307,0.000290,25.142820,-0.6949,-0.023,7.94005,0.00000
2894.00,7.94109,25.171367,0.000287,25.142809,-0.6949,-0.023,7.94109,0.00000
2895.00,7.94160,25.171344,0.000286,25.142718,-0.6949,-0.023,7.94160,0.00000
2896.00,7.94140,25.171290,0.000286,25.142648,-0.6948,-0.022,7.94140,0.00000
2897.00,7.94041,25.171313,0.000284,25.142629,-0.6948,-0.022,7.94041,0.00000
2898.00,7.94097,25.171345,0.000279,25.142657,-0.6948,-0.022,7.94097,0.00000
2899.00,7.94086,25.171404,0.000279,25.142723,-0.6948,-0.022,7.94086,0.00000
2900.00,7.93987,25.171457,0.000279,25.142756,-0.6948,-0.022,7.93987,0.00000
2901.00,7.93949,25.171531,0.000286,25.142776,-0.6948,-0.022,7.93949,0.00000
2902.00,7.94053,25.171536,0.000290,25.142761,-0.6948,-0.022,7.94053,0.00000
2903.00,7.93647,25.171606,0.000289,25.142759,-0.6947,-0.022,7.93647,0.00000
2904.00,7.93220,25.171556,0.000293,25.142716,-0.6947,-0.022,7.93220,0.00000
2905.00,7.93142,25.171594,0.000300,25.142714,-0.6946,-0.022,7.93142,0.00000
2906.00,7.93292,25.171643,0.000295,25.142728,-0.6946,-0.022,7.93292,0.00000
2907.00,7.93324,25.171683,0.000294,25.142679,-0.6945,-0.022,7.93324,0.00000
2908.00,7.93757,25.171688,0.000295,25.142619,-0.6944,-0.022,7.93757,0.00000
2909.00,7.94233,25.171776,0.000294,25.142651,-0.6944,-0.022,7.94233,0.00000
2910.00,7.94478,25.171824,0.000291,25.142708,-0.6943,-0.022,7.94478,0.00000
2911.00,7.94527,25.171861,0.000290,25.142746,-0.6942,-0.022,7.94527,0.00000
2912.00,7.94514,25.171821,0.000288,25.142742,-0.6942,-0.022,7.94514,0.00000
2913.00,7.94653,25.171931,0.000290,25.142796,-0.6941,-0.022,7.94653,0.00000
2914.00,7.94785,25.171976,0.000288,25.142841,-0.6941,-0.022,7.94785,0.00000
2915.00,7.94731,25.172053,0.000287,25.142855,-0.6940,-0.022,7.94731,0.00000
2916.00,7.94775,25.172092,0.000291,25.142838,-0.6939,-0.022,7.94775,0.00000
2917.00,7.94756,25.172201,0.000295,25.142844,-0.6939,-0.022,7.94756,0.00000
2918.00,7.94457,25.172185,0.000290,25.142825,-0.6938,-0.021,7.94457,0.00000
2919.00,7.94237,25.172225,0.000289,25.142772,-0.6937,-0.021,7.94237,0.00000
2920.00,7.94436,25.172198,0.000288,25.142744,-0.6936,-0.021,7.94436,0.00000
2921.00,7.94604,25.172246,0.000284,25.142796,-0.6935,-0.021,7.94604,0.00000
2922.00,7.94857,25.172329,0.000280,25.142899,-0.6934,-0.021,7.94857,0.00000
2923.00,7.95103,25.172388,0.000284,25.142944,-0.6934,-0.021,7.95103,0.00000
2924.00,7.95244,25.172406,0.000285,25.142957,-0.6933,-0.021,7.95244,0.00000
2925.00,7.95167,25.172420,0.000287,25.142858,-0.6933,-0.021,7.95167,0.00000
2926.00,7.95052,25.172499,0.000293,25.142865,-0.6932,-0.021,7.95052,0.00000
2927.00,7.94837,25.172473,0.000296,25.142833,-0.6932,-0.021,7.94837,0.00000
2928.00,7.94603,25.172419,0.000299,25.142770,-0.6932,-0.021,7.94603,0.00000
2929.00,7.94399,25.172386,0.000298,25.142750,-0.6932,-0.021,7.94399,0.00000
2930.00,7.94196,25.172390,0.000294,25.142799,-0.6931,-0.021,7.94196,0.00000
2931.00,7.94090,25.172363,0.000289,25.142790,-0.6931,-0.020,7.94090,0.00000
2932.00,7.94126,25.172396,0.000289,25.142796,-0.6930,-0.020,7.94126,0.00000
2933.00,7.94313,25.172432,0.000286,25.142797,-0.6929,-0.020,7.94313,0.00000
2934.00,7.94732,25.172511,0.000287,25.142800,-0.6928,-0.020,7.94732,0.00000
2935.00,7.95050,25.172660,0.000289,25.142863,-0.6927,-0.020,7.95050,0.00000
2936.00,7.95233,25.172662,0.000289,25.142801,-0.6927,-0.020,7.95233,0.00000
2937.00,7.95292,25.172754,0.000289,25.142845,-0.6926,-0.020,7.95292,0.00000
2938.00,7.95189,25.172835,0.000288,25.142846,-0.6925,-0.020,7.95189,0.00000
2939.00,7.94883,25.172868,0.000286,25.142873,-0.6924,-0.020,7.94883,0.00000
2940.00,7.94738,25.172852,0.000285,25.142866,-0.6924,-0.020,7.94738,0.00000
2941.00,7.94422,25.172932,0.000279,25.142935,-0.6924,-0.020,7.94422,0.00000
2942.00,7.94333,25.172931,0.000278,25.142924,-0.6923,-0.019,7.94333,0.00000
2943.00,7.94550,25.172927,0.000280,25.142961,-0.6923,-0.019,7.94550,0.00000
2944.00,7.94426,25.172973,0.000281,25.142963,-0.6922,-0.019,7.94426,0.00000
2945.00,7.93837,25.173050,0.000282,25.142975,-0.6922,-0.019,7.93837,0.00000
2946.00,7.93329,25.173094,0.000288,25.142960,-0.6921,-0.019,7.93329,0.00000
2947.00,7.92706,25.173140,0.000292,25.142964,-0.6920,-0.019,7.92706,0.00000
2948.00,7.91959,25.173198,0.000291,25.142944,-0.6920,-0.019,7.91959,0.00000
2949.00,7.91984,25.173228,0.000290,25.142950,-0.6920,-0.019,7.91984,0.00000
2950.00,7.92766,25.173247,0.000289,25.142972,-0.6919,-0.019,7.92766,0.00000
2951.00,7.93704,25.173250,0.000288,25.142914,-0.6918,-0.019,7.93704,0.00000
2952.00,7.94609,25.173255,0.000284,25.142873,-0.6918,-0.019,7.94609,0.00000
2953.00,7.95597,25.173296,0.000284,25.142892,-0.6917,-0.019,7.95597,0.00000
2954.00,7.96173,25.173271,0.000283,25.142906,-0.6917,-0.019,7.96173,0.00000
2955.00,7.96192,25.173263,0.000283,25.142943,-0.6916,-0.018,7.96192,0.00000
2956.00,7.96055,25.173295,0.000285,25.142998,-0.6915,-0.018,7.96055,0.00000
2957.00,7.95741,25.173353,0.000290,25.143027,-0.6915,-0.018,7.95741,0.00000
2958.00,7.94876,25.173424,0.000290,25.143078,-0.6914,-0.018,7.94876,0.00000
2959.00,7.94267,25.173537,0.000293,25.143089,-0.6914,-0.018,7.94267,0.00000
2960.00,7.94129,25.173555,0.000292,25.143023,-0.6914,-0.018,7.94129,0.00000
2961.00,7.94379,25.173572,0.000293,25.142988,-0.6914,-0.018,7.94379,0.00000
2962.00,7.94698,25.173571,0.000291,25.142994,-0.6914,-0.018,7.94698,0.00000
2963.00,7.95576,25.173602,0.000291,25.142998,-0.6913,-0.018,7.95576,0.00000
2964.00,7.96147,25.173610,0.000288,25.143019,-0.6913,-0.018,7.96147,0.00000
2965.00,7.96162,25.173653,0.000287,25.142998,-0.6913,-0.018,7.96162,0.00000
2966.00,7.95895,25.173757,0.000289,25.143084,-0.6913,-0.018,7.95895,0.00000
2967.00,7.95814,25.173777,0.000288,25.143048,-0.6913,-0.018,7.95814,0.00000
2968.00,7.95644,25.173752,0.000286,25.142998,-0.6913,-0.018,7.95644,0.00000
2969.00,7.95481,25.173760,0.000284,25.142975,-0.6913,-0.018,7.95481,0.00000
2970.00,7.95201,25.173740,0.000285,25.143046,-0.6912,-0.018,7.95201,0.00000
2971.00,7.94916,25.173698,0.000283,25.142996,-0.6913,-0.017,7.94916,0.00000
2972.00,7.94435,25.173749,0.000281,25.143046,-0.6913,-0.017,7.94435,0.00000
2973.00,7.94089,25.173726,0.000279,25.143025,-0.6913,-0.017,7.94089,0.00000
2974.00,7.93733,25.173791,0.000278,25.143062,-0.6913,-0.017,7.93733,0.00000
2975.00,7.93763,25.173841,0.000280,25.142996,-0.6913,-0.017,7.93763,0.00000
2976.00,7.93826,25.173895,0.000277,25.143011,-0.6913,-0.017,7.93826,0.00000
2977.00,7.94213,25.173954,0.000284,25.142988,-0.6913,-0.017,7.94213,0.00000
2978.00,7.94373,25.174097,0.000285,25.143013,-0.6913,-0.017,7.94373,0.00000
2979.00,7.94559,25.174114,0.000289,25.142962,-0.6912,-0.017,7.94559,0.00000
2980.00,7.94899,25.174152,0.000286,25.142979,-0.6912,-0.017,7.94899,0.00000
2981.00,7.95149,25.174203,0.000286,25.142995,-0.6911,-0.017,7.95149,0.00000
2982.00,7.95265,25.174229,0.000277,25.143045,-0.6911,-0.016,7.95265,0.00000
2983.00,7.95456,25.174180,0.000276,25.143053,-0.6911,-0.016,7.95456,0.00000
2984.00,7.95540,25.174236,0.000274,25.143107,-0.6911,-0.016,7.95540,0.00000
2985.00,7.95455,25.174274,0.000277,25.143132,-0.6911,-0.016,7.95455,0.00000
2986.00,7.95481,25.174251,0.000278,25.143057,-0.6911,-0.016,7.95481,0.00000
2987.00,7.95571,25.174213,0.000281,25.142950,-0.6911,-0.016,7.95571,0.00000
2988.00,7.95675,25.174293,0.000283,25.142951,-0.6910,-0.016,7.95675,0.00000
2989.00,7.95892,25.174366,0.000282,25.143000,-0.6910,-0.016,7.95892,0.00000
2990.00,7.96016,25.174485,0.000280,25.143104,-0.6909,-0.016,7.96016,0.00000
2991.00,7.95852,25.174549,0.000280,25.143184,-0.6908,-0.016,7.95852,0.00000
2992.00,7.95628,25.174590,0.000284,25.143238,-0.6908,-0.016,7.95628,0.00000
2993.00,7.95514,25.174660,0.000280,25.143286,-0.6908,-0.015,7.95514,0.00000
2994.00,7.95362,25.174610,0.000283,25.143153,-0.6907,-0.015,7.95362,0.00000
2995.00,7.95241,25.174571,0.000286,25.143009,-0.6907,-0.015,7.95241,0.00000
2996.00,7.95431,25.174607,0.000290,25.143008,-0.6906,-0.015,7.95431,0.00000
2997.00,7.95603,25.174679,0.000291,25.143026,-0.6905,-0.015,7.95603,0.00000
2998.00,7.95680,25.174732,0.000297,25.143049,-0.6905,-0.016,7.95680,0.00000
2999.00,7.95479,25.174771,0.000298,25.143097,-0.6904,-0.016,7.95479,0.00000
3000.00,7.95428,25.174768,0.000296,25.143107,-0.6904,-0.015,7.95428,0.00000
3001.00,7.95412,25.174815,0.000288,25.143121,-0.6903,-0.015,7.95412,0.00000
3002.00,7.95381,25.174850,0.000286,25.143131,-0.6902,-0.015,7.95381,0.00000
@17,1.0000,2.0, 3000.016 
3003.00,7.95319,25.174812,0.000287,25.143081,-0.6902,-0.015,7.95319,0.00000
3004.00,7.95393,25.174869,0.000289,25.143140,-0.6901,-0.015,7.95393,0.00000
3005.00,7.93406,25.174893,0.000290,25.143175,-0.6900,-0.015,7.93406,0.00000
3006.00,7.87580,25.174889,0.000294,25.143159,-0.6900,-0.015,7.87580,0.00000
3007.00,7.79077,25.174852,0.000291,25.143118,-0.6900,-0.015,7.79077,0.00000
3008.00,7.70527,25.174863,0.000293,25.143121,-0.6899,-0.015,7.70527,0.00000
3009.00,7.62968,25.174829,0.000292,25.143019,-0.6899,-0.014,7.62968,0.00000
3010.00,7.58045,25.174894,0.000294,25.142983,-0.6898,-0.014,7.58045,0.00000
3011.00,7.57176,25.174934,0.000289,25.142998,-0.6897,-0.014,7.57176,0.00000
3012.00,7.58784,25.174951,0.000288,25.142930,-0.6896,-0.014,7.58784,0.00000
3013.00,7.60354,25.174978,0.000278,25.142869,-0.6895,-0.014,7.60354,0.00000
3014.00,7.61406,25.175045,0.000277,25.142870,-0.6894,-0.014,7.61406,0.00000
3015.00,7.62010,25.175083,0.000272,25.142878,-0.6893,-0.014,7.62010,0.00000
3016.00,7.62789,25.175088,0.000275,25.142834,-0.6893,-0.014,7.62789,0.00000
3017.00,7.64028,25.175147,0.000276,25.142933,-0.6893,-0.014,7.64028,0.00000
3018.00,7.65666,25.175131,0.000280,25.142961,-0.6892,-0.014,7.65666,0.00000
3019.00,7.67409,25.175199,0.000280,25.143003,-0.6892,-0.014,7.67409,0.00000
3020.00,7.69212,25.175261,0.000281,25.143025,-0.6891,-0.014,7.69212,0.00000
3021.00,7.70806,25.175268,0.000283,25.143047,-0.6891,-0.013,7.70806,0.00000
3022.00,7.72467,25.175268,0.000282,25.143007,-0.6890,-0.013,7.72467,0.00000
3023.00,7.74369,25.175351,0.000282,25.143022,-0.6889,-0.013,7.74369,0.00000
3024.00,7.76264,25.175321,0.000277,25.143012,-0.6889,-0.013,7.76264,0.00000
3025.00,7.77996,25.175304,0.000279,25.142944,-0.6889,-0.013,7.77996,0.00000
3026.00,7.79465,25.175317,0.000280,25.142893,-0.6888,-0.013,7.79465,0.00000
3027.00,7.80533,25.175393,0.000283,25.142883,-0.6888,-0.013,7.80533,0.00000
3028.00,7.81390,25.175366,0.000284,25.142852,-0.6888,-0.013,7.81390,0.00000
3029.00,7.82072,25.175416,0.000291,25.142885,-0.6888,-0.013,7.82072,0.00000
3030.00,7.82607,25.175476,0.000298,25.143000,-0.6887,-0.013,7.82607,0.00000
3031.00,7.83459,25.175548,0.000297,25.143024,-0.6887,-0.013,7.83459,0.00000
3032.00,7.84440,25.175573,0.000298,25.143020,-0.6887,-0.013,7.84440,0.00000
3033.00,7.85216,25.175649,0.000301,25.143049,-0.6886,-0.013,7.85216,0.00000
3034.00,7.85818,25.175635,0.000299,25.143003,-0.6886,-0.013,7.85818,0.00000
3035.00,7.86484,25.175571,0.000292,25.142940,-0.6886,-0.013,7.86484,0.00000
3036.00,7.86786,25.175580,0.000294,25.142941,-0.6886,-0.013,7.86786,0.00000
3037.00,7.87115,25.175607,0.000293,25.142967,-0.6885,-0.013,7.87115,0.00000
3038.00,7.87477,25.175622,0.000294,25.142967,-0.6885,-0.013,7.87477,0.00000
3039.00,7.87887,25.175666,0.000299,25.142951,-0.6884,-0.013,7.87887,0.00000
3040.00,7.88379,25.175778,0.000301,25.142918,-0.6883,-0.013,7.88379,0.00000
3041.00,7.88980,25.175817,0.000298,25.142903,-0.6883,-0.013,7.88980,0.00000
3042.00,7.89409,25.175830,0.000298,25.142925,-0.6882,-0.013,7.89409,0.00000
3043.00,7.89849,25.175840,0.000296,25.142859,-0.6882,-0.013,7.89849,0.00000
3044.00,7.90401,25.175867,0.000293,25.142889,-0.6882,-0.012,7.90401,0.00000
3045.00,7.90904,25.175856,0.000287,25.142877,-0.6882,-0.012,7.90904,0.00000
3046.00,7.91248,25.175896,0.000290,25.142889,-0.6882,-0.012,7.91248,0.00000
3047.00,7.91593,25.175902,0.000295,25.142840,-0.6882,-0.012,7.91593,0.00000
3048.00,7.91769,25.175930,0.000291,25.142893,-0.6882,-0.012,7.91769,0.00000
3049.00,7.91849,25.175933,0.000291,25.142858,-0.6882,-0.012,7.91849,0.00000
3050.00,7.91790,25.175979,0.000291,25.142875,-0.6882,-0.012,7.91790,0.00000
3051.00,7.91961,25.175980,0.000293,25.142769,-0.6882,-0.012,7.91961,0.00000
3052.00,7.92138,25.176038,0.000284,25.142785,-0.6882,-0.012,7.92138,0.00000
3053.00,7.92412,25.176091,0.000284,25.142752,-0.6882,-0.012,7.92412,0.00000
3054.00,7.92782,25.176148,0.000278,25.142814,-0.6882,-0.011,7.92782,0.00000
3055.00,7.93335,25.176173,0.000277,25.142905,-0.6883,-0.011,7.93335,0.00000
3056.00,7.93775,25.176212,0.000269,25.143049,-0.6883,-0.011,7.93775,0.00000
3057.00,7.94124,25.176262,0.000269,25.143115,-0.6883,-0.011,7.94124,0.00000
3058.00,7.94218,25.176304,0.000266,25.143161,-0.6882,-0.011,7.94218,0.00000
3059.00,7.93991,25.176391,0.000271,25.143196,-0.6882,-0.011,7.93991,0.00000
3060.00,7.93706,25.176376,0.000270,25.143130,-0.6881,-0.011,7.93706,0.00000
3061.00,7.93310,25.176393,0.000270,25.143103,-0.6881,-0.011,7.93310,0.00000
3062.00,7.93065,25.176410,0.000269,25.143045,-0.6880,-0.011,7.93065,0.00000
3063.00,7.92922,25.176418,0.000271,25.143028,-0.6880,-0.011,7.92922,0.00000
3064.00,7.92860,25.176371,0.000267,25.143033,-0.6880,-0.010,7.92860,0.00000
3065.00,7.92769,25.176422,0.000269,25.143074,-0.6879,-0.010,7.92769,0.00000
3066.00,7.92864,25.176409,0.000269,25.143002,-0.6879,-0.010,7.92864,0.00000
3067.00,7.92910,25.176429,0.000271,25.143005,-0.6879,-0.010,7.92910,0.00000
3068.00,7.93030,25.176459,0.000271,25.142963,-0.6879,-0.010,7.93030,0.00000
3069.00,7.93026,25.176556,0.000274,25.142902,-0.6878,-0.010,7.93026,0.00000
3070.00,7.92970,25.176595,0.000276,25.142859,-0.6878,-0.010,7.92970,0.00000
3071.00,7.92984,25.176692,0.000278,25.142894,-0.6878,-0.010,7.92984,0.00000
3072.00,7.93063,25.176722,0.000279,25.142874,-0.6878,-0.010,7.93063,0.00000
3073.00,7.93257,25.176727,0.000281,25.142915,-0.6877,-0.010,7.93257,0.00000
3074.00,7.93468,25.176684,0.000281,25.142945,-0.6877,-0.010,7.93468,0.00000
3075.00,7.93642,25.176705,0.000284,25.143011,-0.6877,-0.010,7.93642,0.00000
3076.00,7.93656,25.176727,0.000286,25.143081,-0.6876,-0.010,7.93656,0.00000
3077.00,7.93715,25.176766,0.000285,25.143109,-0.6876,-0.010,7.93715,0.00000
3078.00,7.93831,25.176840,0.000286,25.143189,-0.6875,-0.010,7.93831,0.00000
3079.00,7.94029,25.176890,0.000283,25.143197,-0.6875,-0.010,7.94029,0.00000
3080.00,7.94322,25.176918,0.000277,25.143187,-0.6874,-0.010,7.94322,0.00000
3081.00,7.94688,25.176920,0.000276,25.143144,-0.6874,-0.010,7.94688,0.00000
3082.00,7.94894,25.176930,0.000275,25.143141,-0.6873,-0.010,7.94894,0.00000
3083.00,7.95003,25.176919,0.000274,25.143103,-0.6872,-0.009,7.95003,0.00000
3084.00,7.94912,25.176937,0.000278,25.143077,-0.6872,-0.009,7.94912,0.00000
3085.00,7.94548,25.176956,0.000278,25.143058,-0.6871,-0.009,7.94548,0.00000
3086.00,7.94226,25.177011,0.000275,25.143109,-0.6870,-0.009,7.94226,0.00000
3087.00,7.94027,25.177092,0.000274,25.143179,-0.6869,-0.009,7.94027,0.00000
3088.00,7.93774,25.177172,0.000271,25.143191,-0.6869,-0.009,7.93774,0.00000
3089.00,7.93837,25.177252,0.000267,25.143203,-0.6869,-0.009,7.93837,0.00000
3090.00,7.94145,25.177302,0.000268,25.143169,-0.6869,-0.009,7.94145,0.00000
3091.00,7.94289,25.177309,0.000271,25.143135,-0.6869,-0.009,7.94289,0.00000
3092.00,7.94205,25.177282,0.000274,25.143014,-0.6869,-0.009,7.94205,0.00000
3093.00,7.94075,25.177263,0.000276,25.142927,-0.6868,-0.009,7.94075,0.00000
3094.00,7.94040,25.177266,0.000275,25.142899,-0.6868,-0.009,7.94040,0.00000
3095.00,7.93977,25.177274,0.000275,25.142882,-0.6868,-0.009,7.93977,0.00000
3096.00,7.94042,25.177339,0.000277,25.142918,-0.6868,-0.008,7.94042,0.00000
3097.00,7.94227,25.177386,0.000276,25.142987,-0.6868,-0.008,7.94227,0.00000
3098.00,7.94687,25.177405,0.000279,25.143075,-0.6867,-0.008,7.94687,0.00000
3099.00,7.94979,25.177401,0.000281,25.143125,-0.6867,-0.008,7.94979,0.00000
3100.00,7.95075,25.177438,0.000281,25.143185,-0.6866,-0.008,7.95075,0.00000
3101.00,7.94923,25.177442,0.000278,25.143180,-0.6865,-0.008,7.94923,0.00000
3102.00,7.94824,25.177429,0.000276,25.143168,-0.6865,-0.008,7.94824,0.00000
3103.00,7.94562,25.177456,0.000272,25.143102,-0.6865,-0.008,7.94562,0.00000
3104.00,7.94311,25.177488,0.000271,25.143010,-0.6865,-0.008,7.94311,0.00000
3105.00,7.94359,25.177603,0.000266,25.143046,-0.6864,-0.007,7.94359,0.00000
3106.00,7.94532,25.177625,0.000271,25.142981,-0.6864,-0.007,7.94532,0.00000
3107.00,7.94682,25.177703,0.000269,25.142941,-0.6864,-0.007,7.94682,0.00000
3108.00,7.94800,25.177834,0.000269,25.142991,-0.6864,-0.007,7.94800,0.00000
3109.00,7.95066,25.177920,0.000272,25.143053,-0.6864,-0.007,7.95066,0.00000
3110.00,7.95214,25.177953,0.000281,25.143042,-0.6863,-0.007,7.95214,0.00000
3111.00,7.95380,25.178004,0.000277,25.143075,-0.6863,-0.007,7.95380,0.00000
3112.00,7.95377,25.178022,0.000284,25.143149,-0.6863,-0.007,7.95377,0.00000
3113.00,7.95213,25.177965,0.000291,25.143121,-0.6863,-0.007,7.95213,0.00000
3114.00,7.94841,25.177945,0.000286,25.143130,-0.6863,-0.007,7.94841,0.00000
3115.00,7.94591,25.177937,0.000285,25.143141,-0.6863,-0.007,7.94591,0.00000
3116.00,7.94328,25.177996,0.000289,25.143153,-0.6862,-0.007,7.94328,0.00000
3117.00,7.94251,25.178003,0.000293,25.143108,-0.6862,-0.007,7.94251,0.00000
3118.00,7.94421,25.178044,0.000295,25.143156,-0.6862,-0.007,7.94421,0.00000
3119.00,7.94751,25.178116,0.000302,25.143145,-0.6861,-0.007,7.94751,0.00000
3120.00,7.94961,25.178081,0.000303,25.143062,-0.6861,-0.007,7.94961,0.00000
3121.00,7.95023,25.178083,0.000303,25.143050,-0.6861,-0.007,7.95023,0.00000
3122.00,7.95156,25.178147,0.000300,25.143065,-0.6860,-0.007,7.95156,0.00000
3123.00,7.95137,25.178102,0.000295,25.142984,-0.6860,-0.007,7.95137,0.00000
3124.00,7.95215,25.178129,0.000288,25.143014,-0.6859,-0.007,7.95215,0.00000
3125.00,7.95335,25.178199,0.000283,25.143088,-0.6858,-0.007,7.95335,0.00000
3126.00,7.95508,25.178250,0.000281,25.143123,-0.6858,-0.007,7.95508,0.00000
3127.00,7.95576,25.178377,0.000282,25.143157,-0.6857,-0.007,7.95576,0.00000
3128.00,7.95583,25.178532,0.000282,25.143216,-0.6857,-0.006,7.95583,0.00000
3129.00,7.95187,25.178556,0.000286,25.143238,-0.6856,-0.006,7.95187,0.00000
3130.00,7.94683,25.178592,0.000287,25.143174,-0.6855,-0.006,7.94683,0.00000
3131.00,7.94524,25.178652,0.000287,25.143200,-0.6855,-0.006,7.94524,0.00000
3132.00,7.94561,25.178613,0.000284,25.143164,-0.6855,-0.006,7.94561,0.00000
3133.00,7.94630,25.178676,0.000285,25.143185,-0.6854,-0.006,7.94630,0.00000
3134.00,7.94849,25.178742,0.000280,25.143193,-0.6854,-0.006,7.94849,0.00000
3135.00,7.95173,25.178804,0.000282,25.143253,-0.6853,-0.006,7.95173,0.00000
3136.00,7.95390,25.178807,0.000284,25.143239,-0.6852,-0.006,7.95390,0.00000
3137.00,7.95378,25.178838,0.000281,25.143312,-0.6852,-0.005,7.95378,0.00000
3138.00,7.95346,25.178786,0.000284,25.143305,-0.6851,-0.005,7.95346,0.00000
3139.00,7.95295,25.178793,0.000286,25.143266,-0.6850,-0.006,7.95295,0.00000
3140.00,7.95116,25.178831,0.000279,25.143238,-0.6850,-0.005,7.95116,0.00000
3141.00,7.94767,25.178866,0.000275,25.143195,-0.6850,-0.005,7.94767,0.00000
3142.00,7.94615,25.178871,0.000275,25.143117,-0.6849,-0.005,7.94615,0.00000
3143.00,7.94674,25.178968,0.000272,25.143131,-0.6849,-0.005,7.94674,0.00000
3144.00,7.94788,25.179044,0.000276,25.143187,-0.6849,-0.005,7.94788,0.00000
3145.00,7.94889,25.179091,0.000281,25.143183,-0.6848,-0.005,7.94889,0.00000
3146.00,7.95157,25.179133,0.000284,25.143197,-0.6848,-0.005,7.95157,0.00000
3147.00,7.95096,25.179167,0.000283,25.143202,-0.6848,-0.005,7.95096,0.00000
3148.00,7.94973,25.179192,0.000285,25.143201,-0.6847,-0.005,7.94973,0.00000
3149.00,7.94888,25.179146,0.000284,25.143166,-0.6847,-0.005,7.94888,0.00000
3150.00,7.95082,25.179152,0.000284,25.143224,-0.6846,-0.005,7.95082,0.00000
3151.00,7.95134,25.179204,0.000285,25.143252,-0.6846,-0.005,7.95134,0.00000
3152.00,7.95446,25.179317,0.000293,25.143356,-0.6845,-0.005,7.95446,0.00000
3153.00,7.95573,25.179301,0.000292,25.143297,-0.6845,-0.005,7.95573,0.00000
3154.00,7.95709,25.179369,0.000287,25.143292,-0.6844,-0.005,7.95709,0.00000
3155.00,7.95667,25.179368,0.000287,25.143272,-0.6844,-0.005,7.95667,0.00000
3156.00,7.95299,25.179338,0.000286,25.143225,-0.6843,-0.005,7.95299,0.00000
3157.00,7.94876,25.179317,0.000280,25.143176,-0.6843,-0.004,7.94876,0.00000
3158.00,7.94429,25.179385,0.000282,25.143219,-0.6842,-0.004,7.94429,0.00000
3159.00,7.94139,25.179390,0.000285,25.143179,-0.6842,-0.005,7.94139,0.00000
3160.00,7.94012,25.179440,0.000288,25.143123,-0.6842,-0.005,7.94012,0.00000
3161.00,7.94211,25.179482,0.000288,25.143115,-0.6841,-0.004,7.94211,0.00000
3162.00,7.94425,25.179490,0.000284,25.143046,-0.6841,-0.004,7.94425,0.00000
3163.00,7.94915,25.179457,0.000277,25.142957,-0.6841,-0.004,7.94915,0.00000
3164.00,7.95435,25.179505,0.000277,25.142962,-0.6841,-0.004,7.95435,0.00000
3165.00,7.95732,25.179534,0.000278,25.142990,-0.6841,-0.004,7.95732,0.00000
3166.00,7.96091,25.179555,0.000275,25.142995,-0.6841,-0.004,7.96091,0.00000
3167.00,7.96263,25.179599,0.000280,25.143050,-0.6841,-0.004,7.96263,0.00000
3168.00,7.96209,25.179607,0.000284,25.143080,-0.6841,-0.004,7.96209,0.00000
3169.00,7.95901,25.179576,0.000286,25.143066,-0.6841,-0.004,7.95901,0.00000
3170.00,7.95569,25.179602,0.000276,25.143086,-0.6841,-0.003,7.95569,0.00000
3171.00,7.95208,25.179599,0.000276,25.143055,-0.6841,-0.003,7.95208,0.00000
3172.00,7.95062,25.179655,0.000273,25.142981,-0.6841,-0.003,7.95062,0.00000
3173.00,7.95109,25.179728,0.000273,25.142987,-0.6841,-0.003,7.95109,0.00000
3174.00,7.95035,25.179843,0.000270,25.143017,-0.6841,-0.003,7.95035,0.00000
3175.00,7.94923,25.179879,0.000270,25.142991,-0.6841,-0.003,7.94923,0.00000
3176.00,7.94899,25.179874,0.000272,25.142999,-0.6840,-0.003,7.94899,0.00000
3177.00,7.94846,25.179877,0.000278,25.143095,-0.6840,-0.003,7.94846,0.00000
3178.00,7.94722,25.179891,0.000280,25.143110,-0.6840,-0.003,7.94722,0.00000
3179.00,7.94734,25.179868,0.000279,25.143115,-0.6840,-0.003,7.94734,0.00000
3180.00,7.94963,25.179856,0.000287,25.143095,-0.6840,-0.003,7.94963,0.00000
3181.00,7.95003,25.179934,0.000281,25.143109,-0.6840,-0.003,7.95003,0.00000
3182.00,7.95016,25.179872,0.000271,25.143059,-0.6840,-0.003,7.95016,0.00000
@18,1.0000,2.0, 3180.10399999999 
3183.00,7.95068,25.179889,0.000269,25.143104,-0.6840,-0.003,7.95068,0.00000
3184.00,7.95153,25.179895,0.000264,25.143018,-0.6840,-0.003,7.95153,0.00000
3185.00,7.94031,25.179886,0.000258,25.143002,-0.6841,-0.002,7.94031,0.00000
3186.00,7.89913,25.179931,0.000259,25.142972,-0.6841,-0.002,7.89913,0.00000
3187.00,7.83066,25.180000,0.000258,25.142913,-0.6841,-0.002,7.83066,0.00000
3188.00,7.75402,25.180028,0.000248,25.142864,-0.6841,-0.002,7.75402,0.00000
3189.00,7.68252,25.180033,0.000248,25.142916,-0.6842,-0.002,7.68252,0.00000
3190.00,7.63024,25.180095,0.000243,25.142960,-0.6842,-0.002,7.63024,0.00000
3191.00,7.61615,25.180077,0.000244,25.143031,-0.6842,-0.002,7.61615,0.00000
3192.00,7.63058,25.180143,0.000237,25.143126,-0.6842,-0.002,7.63058,0.00000
3193.00,7.65565,25.180188,0.000234,25.143187,-0.6843,-0.002,7.65565,0.00000
3194.00,7.67804,25.180256,0.000233,25.143175,-0.6843,-0.001,7.67804,0.00000
3195.00,7.69220,25.180276,0.000230,25.143150,-0.6843,-0.001,7.69220,0.00000
3196.00,7.69901,25.180322,0.000227,25.143091,-0.6843,-0.001,7.69901,0.00000
3197.00,7.70677,25.180298,0.000229,25.142968,-0.6844,-0.001,7.70677,0.00000
3198.00,7.71455,25.180322,0.000234,25.142893,-0.6844,-0.001,7.71455,0.00000
3199.00,7.72324,25.180369,0.000230,25.142912,-0.6845,-0.001,7.72324,0.00000
3200.00,7.73607,25.180440,0.000229,25.142922,-0.6845,-0.001,7.73607,0.00000
3201.00,7.75227,25.180438,0.000222,25.142874,-0.6846,-0.001,7.75227,0.00000
3202.00,7.76964,25.180477,0.000212,25.142929,-0.6846,-0.001,7.76964,0.00000
3203.00,7.78353,25.180557,0.000202,25.143002,-0.6847,0.000,7.78353,0.00000
3204.00,7.79359,25.180625,0.000195,25.143008,-0.6848,0.000,7.79359,0.00000
3205.00,7.80359,25.180666,0.000193,25.142998,-0.6849,0.000,7.80359,0.00000
3206.00,7.81446,25.180767,0.000193,25.143056,-0.6850,0.000,7.81446,0.00000
3207.00,7.82248,25.180831,0.000199,25.143061,-0.6850,0.000,7.82248,0.00000
3208.00,7.82952,25.180788,0.000203,25.143007,-0.6851,0.000,7.82952,0.00000
3209.00,7.84022,25.180799,0.000205,25.143029,-0.6852,0.000,7.84022,0.00000
3210.00,7.84951,25.180877,0.000206,25.143134,-0.6852,0.000,7.84951,0.00000
3211.00,7.85557,25.180899,0.000207,25.143140,-0.6853,0.000,7.85557,0.00000
3212.00,7.86245,25.180914,0.000204,25.143187,-0.6854,0.000,7.86245,0.00000
3213.00,7.86941,25.181012,0.000202,25.143239,-0.6854,0.000,7.86941,0.00000
3214.00,7.87602,25.180987,0.000206,25.143181,-0.6854,0.001,7.87602,0.00000
3215.00,7.88276,25.180977,0.000211,25.143093,-0.6854,0.001,7.88276,0.00000
3216.00,7.88902,25.180980,0.000216,25.143070,-0.6854,0.001,7.88902,0.00000
3217.00,7.89556,25.181033,0.000221,25.143047,-0.6854,0.001,7.89556,0.00000
3218.00,7.90306,25.181023,0.000227,25.142963,-0.6853,0.001,7.90306,0.00000
3219.00,7.90764,25.181133,0.000229,25.143065,-0.6853,0.001,7.90764,0.00000
3220.00,7.90964,25.181154,0.000231,25.143044,-0.6853,0.001,7.90964,0.00000
3221.00,7.91229,25.181240,0.000231,25.143115,-0.6852,0.001,7.91229,0.00000
3222.00,7.91333,25.181240,0.000232,25.143106,-0.6852,0.001,7.91333,0.00000
3223.00,7.91400,25.181333,0.000235,25.143240,-0.6852,0.001,7.91400,0.00000
3224.00,7.91591,25.181348,0.000237,25.143232,-0.6852,0.001,7.91591,0.00000
3225.00,7.91851,25.181417,0.000239,25.143295,-0.6851,0.001,7.91851,0.00000
3226.00,7.92023,25.181489,0.000243,25.143301,-0.6851,0.001,7.92023,0.00000
3227.00,7.92108,25.181530,0.000245,25.143320,-0.6850,0.001,7.92108,0.00000
3228.00,7.92234,25.181506,0.000245,25.143235,-0.6850,0.001,7.92234,0.00000
3229.00,7.92463,25.181527,0.000247,25.143252,-0.6849,0.001,7.92463,0.00000
3230.00,7.92748,25.181500,0.000246,25.143218,-0.6848,0.001,7.92748,0.00000
3231.00,7.93019,25.181453,0.000245,25.143204,-0.6848,0.001,7.93019,0.00000
3232.00,7.93279,25.181525,0.000245,25.143235,-0.6847,0.001,7.93279,0.00000
3233.00,7.93639,25.181534,0.000247,25.143212,-0.6846,0.001,7.93639,0.00000
3234.00,7.93819,25.181510,0.000247,25.143113,-0.6845,0.001,7.93819,0.00000
3235.00,7.93714,25.181555,0.000248,25.143110,-0.6845,0.001,7.93714,0.00000
3236.00,7.93521,25.181596,0.000248,25.143103,-0.6844,0.001,7.93521,0.00000
3237.00,7.93437,25.181615,0.000245,25.143111,-0.6843,0.001,7.93437,0.00000
3238.00,7.93008,25.181646,0.000248,25.143106,-0.6843,0.001,7.93008,0.00000
3239.00,7.92682,25.181734,0.000249,25.143212,-0.6842,0.002,7.92682,0.00000
3240.00,7.92624,25.181838,0.000251,25.143309,-0.6842,0.002,7.92624,0.00000
3241.00,7.92638,25.181876,0.000251,25.143300,-0.6841,0.002,7.92638,0.00000
3242.00,7.92562,25.181937,0.000257,25.143301,-0.6841,0.002,7.92562,0.00000
3243.00,7.92925,25.182001,0.000254,25.143364,-0.6840,0.002,7.92925,0.00000
3244.00,7.93315,25.181974,0.000254,25.143287,-0.6839,0.002,7.93315,0.00000
3245.00,7.93395,25.181907,0.000257,25.143178,-0.6839,0.002,7.93395,0.00000
3246.00,7.93350,25.181966,0.000260,25.143171,-0.6838,0.002,7.93350,0.00000
3247.00,7.93462,25.181934,0.000259,25.143141,-0.6837,0.002,7.93462,0.00000
3248.00,7.93723,25.181955,0.000265,25.143113,-0.6837,0.003,7.93723,0.00000
3249.00,7.93867,25.182004,0.000268,25.143144,-0.6836,0.003,7.93867,0.00000
3250.00,7.94226,25.182053,0.000269,25.143228,-0.6836,0.003,7.94226,0.00000
3251.00,7.94500,25.182021,0.000269,25.143218,-0.6835,0.003,7.94500,0.00000
3252.00,7.94839,25.182085,0.000269,25.143179,-0.6835,0.003,7.94839,0.00000
3253.00,7.95020,25.182104,0.000267,25.143223,-0.6835,0.003,7.95020,0.00000
3254.00,7.95061,25.182202,0.000264,25.143278,-0.6834,0.003,7.95061,0.00000
3255.00,7.94907,25.182194,0.000262,25.143257,-0.6834,0.003,7.94907,0.00000
3256.00,7.94982,25.182226,0.000263,25.143326,-0.6834,0.003,7.94982,0.00000
3257.00,7.94972,25.182225,0.000267,25.143378,-0.6833,0.003,7.94972,0.00000
3258.00,7.94740,25.182286,0.000271,25.143343,-0.6833,0.003,7.94740,0.00000
3259.00,7.94636,25.182259,0.000276,25.143283,-0.6832,0.003,7.94636,0.00000
3260.00,7.94605,25.182279,0.000274,25.143220,-0.6832,0.003,7.94605,0.00000
3261.00,7.94592,25.182310,0.000275,25.143161,-0.6832,0.003,7.94592,0.00000
3262.00,7.94484,25.182317,0.000269,25.143073,-0.6832,0.004,7.94484,0.00000
3263.00,7.94236,25.182381,0.000266,25.143088,-0.6831,0.004,7.94236,0.00000
3264.00,7.94131,25.182408,0.000270,25.143059,-0.6831,0.004,7.94131,0.00000
3265.00,7.94132,25.182472,0.000275,25.143091,-0.6830,0.004,7.94132,0.00000
3266.00,7.94148,25.182502,0.000280,25.143092,-0.6830,0.004,7.94148,0.00000
3267.00,7.94244,25.182594,0.000291,25.143238,-0.6829,0.004,7.94244,0.00000
3268.00,7.94618,25.182628,0.000294,25.143355,-0.6829,0.003,7.94618,0.00000
3269.00,7.94798,25.182644,0.000292,25.143423,-0.6828,0.004,7.94798,0.00000
3270.00,7.94750,25.182655,0.000294,25.143405,-0.6828,0.003,7.94750,0.00000
3271.00,7.94508,25.182706,0.000294,25.143466,-0.6827,0.003,7.94508,0.00000
3272.00,7.94378,25.182632,0.000292,25.143384,-0.6827,0.003,7.94378,0.00000
3273.00,7.94050,25.182563,0.000291,25.143232,-0.6826,0.003,7.94050,0.00000
3274.00,7.93880,25.182624,0.000286,25.143177,-0.6825,0.003,7.93880,0.00000
3275.00,7.94034,25.182612,0.000284,25.143165,-0.6824,0.004,7.94034,0.00000
3276.00,7.94359,25.182652,0.000281,25.143163,-0.6824,0.004,7.94359,0.00000
3277.00,7.94587,25.182749,0.000277,25.143144,-0.6824,0.004,7.94587,0.00000
3278.00,7.94887,25.182825,0.000275,25.143132,-0.6823,0.004,7.94887,0.00000
3279.00,7.95127,25.182883,0.000276,25.143141,-0.6823,0.004,7.95127,0.00000
3280.00,7.95154,25.182949,0.000279,25.143116,-0.6822,0.004,7.95154,0.00000
3281.00,7.94731,25.182937,0.000280,25.143060,-0.6821,0.004,7.94731,0.00000
3282.00,7.94305,25.182935,0.000285,25.143081,-0.6820,0.004,7.94305,0.00000
3283.00,7.94136,25.182938,0.000282,25.143113,-0.6818,0.005,7.94136,0.00000
3284.00,7.94066,25.182953,0.000285,25.143202,-0.6817,0.004,7.94066,0.00000
3285.00,7.94002,25.182958,0.000283,25.143231,-0.6816,0.005,7.94002,0.00000
3286.00,7.94371,25.183004,0.000282,25.143252,-0.6815,0.005,7.94371,0.00000
3287.00,7.94740,25.183002,0.000276,25.143267,-0.6814,0.005,7.94740,0.00000
3288.00,7.95070,25.182985,0.000283,25.143291,-0.6813,0.005,7.95070,0.00000
3289.00,7.95141,25.182973,0.000284,25.143243,-0.6812,0.005,7.95141,0.00000
3290.00,7.95242,25.182993,0.000283,25.143254,-0.6811,0.005,7.95242,0.00000
3291.00,7.95398,25.183005,0.000284,25.143236,-0.6810,0.005,7.95398,0.00000
3292.00,7.95459,25.183136,0.000289,25.143225,-0.6810,0.005,7.95459,0.00000
3293.00,7.95432,25.183242,0.000281,25.143194,-0.6809,0.005,7.95432,0.00000
3294.00,7.95500,25.183239,0.000275,25.143083,-0.6808,0.006,7.95500,0.00000
3295.00,7.95590,25.183322,0.000274,25.143075,-0.6808,0.006,7.95590,0.00000
3296.00,7.95662,25.183405,0.000274,25.143122,-0.6807,0.006,7.95662,0.00000
3297.00,7.95617,25.183351,0.000266,25.143107,-0.6806,0.006,7.95617,0.00000
3298.00,7.95397,25.183323,0.000270,25.143075,-0.6806,0.006,7.95397,0.00000
3299.00,7.95015,25.183407,0.000275,25.143154,-0.6805,0.006,7.95015,0.00000
3300.00,7.94779,25.183425,0.000274,25.143137,-0.6804,0.006,7.94779,0.00000
3301.00,7.94323,25.183395,0.000275,25.143080,-0.6803,0.006,7.94323,0.00000
3302.00,7.94036,25.183417,0.000277,25.143034,-0.6802,0.006,7.94036,0.00000
3303.00,7.93954,25.183423,0.000273,25.142990,-0.6801,0.006,7.93954,0.00000
3304.00,7.94211,25.183447,0.000266,25.142987,-0.6801,0.007,7.94211,0.00000
3305.00,7.94394,25.183405,0.000268,25.143022,-0.6800,0.007,7.94394,0.00000
3306.00,7.94777,25.183473,0.000268,25.143072,-0.6800,0.007,7.94777,0.00000
3307.00,7.95063,25.183513,0.000269,25.143142,-0.6799,0.007,7.95063,0.00000
3308.00,7.95112,25.183557,0.000276,25.143193,-0.6799,0.007,7.95112,0.00000
3309.00,7.95097,25.183558,0.000282,25.143114,-0.6799,0.007,7.95097,0.00000
3310.00,7.95167,25.183606,0.000278,25.143035,-0.6798,0.007,7.95167,0.00000
3311.00,7.95066,25.183547,0.000271,25.142951,-0.6797,0.007,7.95066,0.00000
3312.00,7.94977,25.183566,0.000273,25.142906,-0.6796,0.007,7.94977,0.00000
3313.00,7.94708,25.183599,0.000270,25.142892,-0.6795,0.008,7.94708,0.00000
3314.00,7.94440,25.183625,0.000269,25.142931,-0.6794,0.008,7.94440,0.00000
3315.00,7.94241,25.183657,0.000267,25.142968,-0.6793,0.008,7.94241,0.00000
3316.00,7.94273,25.183699,0.000273,25.142959,-0.6793,0.008,7.94273,0.00000
3317.00,7.94473,25.183765,0.000278,25.142953,-0.6793,0.008,7.94473,0.00000
3318.00,7.94890,25.183796,0.000278,25.142946,-0.6793,0.008,7.94890,0.00000
3319.00,7.95142,25.183777,0.000273,25.142934,-0.6792,0.008,7.95142,0.00000
3320.00,7.95165,25.183781,0.000279,25.142901,-0.6792,0.008,7.95165,0.00000
3321.00,7.95300,25.183838,0.000277,25.142948,-0.6791,0.008,7.95300,0.00000
3322.00,7.95278,25.183862,0.000273,25.142977,-0.6791,0.008,7.95278,0.00000
3323.00,7.95294,25.183861,0.000277,25.143024,-0.6791,0.008,7.95294,0.00000
3324.00,7.95379,25.183946,0.000284,25.143038,-0.6791,0.008,7.95379,0.00000
3325.00,7.95604,25.183993,0.000282,25.143085,-0.6792,0.008,7.95604,0.00000
3326.00,7.95636,25.184027,0.000284,25.143084,-0.6792,0.008,7.95636,0.00000
3327.00,7.95650,25.184061,0.000288,25.143108,-0.6792,0.008,7.95650,0.00000
3328.00,7.95778,25.184097,0.000289,25.143081,-0.6792,0.008,7.95778,0.00000
3329.00,7.95806,25.184155,0.000290,25.143118,-0.6793,0.008,7.95806,0.00000
3330.00,7.95709,25.184206,0.000292,25.143105,-0.6793,0.008,7.95709,0.00000
3331.00,7.95589,25.184193,0.000295,25.143069,-0.6793,0.008,7.95589,0.00000
3332.00,7.95578,25.184225,0.000293,25.143041,-0.6794,0.008,7.95578,0.00000
3333.00,7.95441,25.184249,0.000293,25.143052,-0.6794,0.008,7.95441,0.00000
3334.00,7.95409,25.184261,0.000294,25.143059,-0.6794,0.008,7.95409,0.00000
3335.00,7.95404,25.184286,0.000295,25.143087,-0.6795,0.008,7.95404,0.00000
3336.00,7.95292,25.184377,0.000294,25.143126,-0.6795,0.008,7.95292,0.00000
3337.00,7.95194,25.184334,0.000296,25.143082,-0.6795,0.008,7.95194,0.00000
3338.00,7.95094,25.184355,0.000290,25.143023,-0.6795,0.009,7.95094,0.00000
3339.00,7.94905,25.184346,0.000287,25.142928,-0.6795,0.009,7.94905,0.00000
3340.00,7.94793,25.184399,0.000286,25.142895,-0.6795,0.009,7.94793,0.00000
3341.00,7.94922,25.184389,0.000283,25.142900,-0.6795,0.009,7.94922,0.00000
3342.00,7.94951,25.184405,0.000280,25.142905,-0.6795,0.009,7.94951,0.00000
3343.00,7.94761,25.184481,0.000283,25.142962,-0.6796,0.009,7.94761,0.00000
3344.00,7.94420,25.184533,0.000285,25.143014,-0.6796,0.009,7.94420,0.00000
3345.00,7.94079,25.184520,0.000283,25.143010,-0.6796,0.009,7.94079,0.00000
3346.00,7.93677,25.184583,0.000282,25.142967,-0.6796,0.009,7.93677,0.00000
3347.00,7.93619,25.184644,0.000284,25.143013,-0.6795,0.010,7.93619,0.00000
3348.00,7.94047,25.184715,0.000284,25.143090,-0.6796,0.010,7.94047,0.00000
3349.00,7.94860,25.184726,0.000283,25.143062,-0.6796,0.010,7.94860,0.00000
3350.00,7.95458,25.184776,0.000288,25.143079,-0.6796,0.009,7.95458,0.00000
3351.00,7.95866,25.184765,0.000295,25.143098,-0.6797,0.009,7.95866,0.00000
3352.00,7.95947,25.184762,0.000294,25.143076,-0.6797,0.009,7.95947,0.00000
3353.00,7.95826,25.184716,0.000295,25.142995,-0.6796,0.009,7.95826,0.00000
3354.00,7.95678,25.184772,0.000295,25.143043,-0.6796,0.009,7.95678,0.00000
3355.00,7.95770,25.184762,0.000294,25.143021,-0.6796,0.009,7.95770,0.00000
3356.00,7.95874,25.184791,0.000290,25.143013,-0.6796,0.010,7.95874,0.00000
3357.00,7.95929,25.184845,0.000289,25.143027,-0.6795,0.010,7.95929,0.00000
3358.00,7.95923,25.184863,0.000285,25.142992,-0.6795,0.010,7.95923,0.00000
3359.00,7.95706,25.184920,0.000280,25.142979,-0.6794,0.010,7.95706,0.00000
3360.00,7.95355,25.185011,0.000278,25.143034,-0.6792,0.010,7.95355,0.00000
3361.00,7.95091,25.185084,0.000278,25.143038,-0.6791,0.010,7.95091,0.00000
3362.00,7.95098,25.185121,0.000278,25.143009,-0.6790,0.011,7.95098,0.00000
@19,1.0000,2.0, 3360.067 
3363.00,7.95049,25.185277,0.000280,25.143128,-0.6789,0.011,7.95049,0.00000
3364.00,7.94999,25.185255,0.000284,25.143099,-0.6787,0.011,7.94999,0.00000
3365.00,7.94328,25.185233,0.000286,25.143040,-0.6787,0.011,7.94328,0.00000
3366.00,7.91169,25.185262,0.000282,25.143013,-0.6786,0.011,7.91169,0.00000
3367.00,7.85358,25.185331,0.000284,25.143019,-0.6784,0.011,7.85358,0.00000
3368.00,7.78908,25.185283,0.000284,25.142959,-0.6783,0.011,7.78908,0.00000
3369.00,7.73207,25.185334,0.000285,25.142999,-0.6783,0.011,7.73207,0.00000
3370.00,7.68928,25.185398,0.000291,25.143049,-0.6782,0.011,7.68928,0.00000
3371.00,7.67619,25.185414,0.000294,25.143071,-0.6781,0.011,7.67619,0.00000
3372.00,7.69030,25.185403,0.000291,25.143095,-0.6780,0.011,7.69030,0.00000
3373.00,7.71077,25.185366,0.000288,25.143026,-0.6779,0.011,7.71077,0.00000
3374.00,7.72470,25.185371,0.000287,25.142988,-0.6778,0.011,7.72470,0.00000
3375.00,7.73298,25.185416,0.000283,25.143046,-0.6778,0.012,7.73298,0.00000
3376.00,7.73705,25.185423,0.000288,25.143092,-0.6777,0.012,7.73705,0.00000
3377.00,7.74024,25.185454,0.000293,25.143048,-0.6777,0.011,7.74024,0.00000
3378.00,7.74715,25.185507,0.000300,25.143018,-0.6777,0.011,7.74715,0.00000
3379.00,7.75866,25.185488,0.000298,25.142989,-0.6777,0.011,7.75866,0.00000
3380.00,7.77154,25.185439,0.000297,25.142861,-0.6777,0.011,7.77154,0.00000
3381.00,7.78628,25.185424,0.000289,25.142774,-0.6777,0.011,7.78628,0.00000
3382.00,7.79993,25.185392,0.000286,25.142753,-0.6778,0.011,7.79993,0.00000
3383.00,7.81397,25.185442,0.000285,25.142830,-0.6778,0.011,7.81397,0.00000
3384.00,7.82631,25.185460,0.000285,25.142875,-0.6778,0.012,7.82631,0.00000
3385.00,7.83709,25.185552,0.000288,25.142956,-0.6778,0.012,7.83709,0.00000
3386.00,7.84396,25.185638,0.000293,25.143077,-0.6778,0.012,7.84396,0.00000
3387.00,7.85236,25.185720,0.000290,25.143137,-0.6777,0.012,7.85236,0.00000
3388.00,7.85981,25.185693,0.000287,25.143100,-0.6777,0.012,7.85981,0.00000
3389.00,7.86615,25.185764,0.000291,25.143071,-0.6777,0.012,7.86615,0.00000
3390.00,7.87065,25.185772,0.000290,25.143028,-0.6777,0.012,7.87065,0.00000
3391.00,7.87708,25.185799,0.000286,25.143016,-0.6776,0.012,7.87708,0.00000
3392.00,7.88366,25.185852,0.000295,25.143035,-0.6776,0.012,7.88366,0.00000
3393.00,7.89061,25.185938,0.000300,25.143091,-0.6776,0.012,7.89061,0.00000
3394.00,7.89520,25.186007,0.000298,25.143078,-0.6776,0.012,7.89520,0.00000
3395.00,7.90060,25.186039,0.000296,25.143029,-0.6776,0.012,7.90060,0.00000
3396.00,7.90586,25.186063,0.000295,25.142952,-0.6776,0.013,7.90586,0.00000
3397.00,7.90641,25.186088,0.000292,25.142919,-0.6776,0.013,7.90641,0.00000
3398.00,7.90622,25.186099,0.000293,25.142815,-0.6776,0.013,7.90622,0.00000
3399.00,7.90761,25.186079,0.000294,25.142794,-0.6776,0.013,7.90761,0.00000
3400.00,7.90914,25.186076,0.000301,25.142852,-0.6776,0.013,7.90914,0.00000
3401.00,7.90943,25.186085,0.000301,25.142872,-0.6775,0.013,7.90943,0.00000
3402.00,7.91325,25.186110,0.000306,25.142840,-0.6775,0.013,7.91325,0.00000
3403.00,7.91478,25.186139,0.000303,25.142893,-0.6776,0.013,7.91478,0.00000
3404.00,7.91650,25.186174,0.000306,25.142964,-0.6776,0.013,7.91650,0.00000
3405.00,7.91949,25.186258,0.000301,25.142994,-0.6776,0.013,7.91949,0.00000
3406.00,7.92340,25.186307,0.000304,25.142988,-0.6777,0.013,7.92340,0.00000
3407.00,7.92666,25.186354,0.000296,25.143005,-0.6777,0.013,7.92666,0.00000
3408.00,7.93117,25.186449,0.000296,25.143077,-0.6777,0.013,7.93117,0.00000
3409.00,7.93234,25.186503,0.000294,25.143094,-0.6777,0.013,7.93234,0.00000
3410.00,7.93075,25.186573,0.000297,25.143122,-0.6778,0.013,7.93075,0.00000
3411.00,7.93106,25.186587,0.000299,25.143138,-0.6778,0.013,7.93106,0.00000
3412.00,7.93113,25.186566,0.000304,25.143113,-0.6778,0.013,7.93113,0.00000
3413.00,7.93121,25.186569,0.000303,25.143106,-0.6779,0.014,7.93121,0.00000
3414.00,7.93291,25.186591,0.000300,25.143123,-0.6779,0.014,7.93291,0.00000
3415.00,7.93544,25.186564,0.000295,25.143093,-0.6778,0.014,7.93544,0.00000
3416.00,7.93838,25.186654,0.000291,25.143098,-0.6778,0.014,7.93838,0.00000
3417.00,7.94040,25.186738,0.000288,25.143146,-0.6778,0.014,7.94040,0.00000
3418.00,7.94088,25.186761,0.000288,25.143102,-0.6778,0.014,7.94088,0.00000
3419.00,7.94239,25.186788,0.000291,25.143067,-0.6778,0.014,7.94239,0.00000
3420.00,7.94415,25.186851,0.000292,25.143057,-0.6778,0.014,7.94415,0.00000
3421.00,7.94167,25.186875,0.000293,25.143054,-0.6778,0.014,7.94167,0.00000
3422.00,7.93818,25.186908,0.000296,25.143075,-0.6778,0.014,7.93818,0.00000
3423.00,7.93668,25.186938,0.000301,25.143113,-0.6778,0.014,7.93668,0.00000
3424.00,7.93728,25.187021,0.000299,25.143120,-0.6778,0.014,7.93728,0.00000
3425.00,7.93771,25.187023,0.000299,25.143048,-0.6778,0.014,7.93771,0.00000
3426.00,7.93985,25.187028,0.000294,25.143058,-0.6777,0.014,7.93985,0.00000
3427.00,7.94223,25.187015,0.000286,25.142997,-0.6777,0.014,7.94223,0.00000
3428.00,7.94212,25.187035,0.000283,25.142967,-0.6776,0.014,7.94212,0.00000
3429.00,7.94039,25.186991,0.000276,25.142916,-0.6776,0.015,7.94039,0.00000
3430.00,7.93949,25.187001,0.000274,25.142953,-0.6775,0.015,7.93949,0.00000
3431.00,7.93812,25.187022,0.000275,25.142917,-0.6775,0.015,7.93812,0.00000
3432.00,7.93723,25.187083,0.000279,25.142935,-0.6775,0.015,7.93723,0.00000
3433.00,7.93670,25.187100,0.000272,25.142944,-0.6775,0.015,7.93670,0.00000
3434.00,7.93595,25.187130,0.000279,25.142997,-0.6775,0.015,7.93595,0.00000
3435.00,7.93459,25.187169,0.000282,25.142999,-0.6774,0.015,7.93459,0.00000
3436.00,7.93404,25.187179,0.000283,25.143022,-0.6774,0.015,7.93404,0.00000
3437.00,7.93553,25.187204,0.000283,25.143058,-0.6773,0.015,7.93553,0.00000
3438.00,7.93996,25.187266,0.000292,25.143061,-0.6773,0.015,7.93996,0.00000
3439.00,7.93982,25.187275,0.000290,25.143036,-0.6772,0.015,7.93982,0.00000
3440.00,7.93750,25.187284,0.000290,25.143050,-0.6772,0.015,7.93750,0.00000
3441.00,7.93754,25.187302,0.000294,25.143073,-0.6772,0.015,7.93754,0.00000
3442.00,7.93768,25.187335,0.000296,25.143106,-0.6771,0.015,7.93768,0.00000
3443.00,7.93727,25.187337,0.000296,25.143110,-0.6771,0.016,7.93727,0.00000
3444.00,7.93999,25.187370,0.000295,25.143112,-0.6771,0.016,7.93999,0.00000
3445.00,7.94458,25.187397,0.000298,25.143092,-0.6770,0.016,7.94458,0.00000
3446.00,7.94703,25.187421,0.000302,25.143070,-0.6770,0.016,7.94703,0.00000
3447.00,7.94906,25.187431,0.000297,25.142996,-0.6770,0.016,7.94906,0.00000
3448.00,7.95181,25.187461,0.000291,25.142948,-0.6770,0.016,7.95181,0.00000
3449.00,7.95534,25.187470,0.000290,25.142929,-0.6770,0.016,7.95534,0.00000
3450.00,7.95429,25.187521,0.000285,25.142921,-0.6770,0.016,7.95429,0.00000
3451.00,7.95038,25.187592,0.000284,25.142859,-0.6770,0.017,7.95038,0.00000
3452.00,7.94586,25.187675,0.000288,25.142924,-0.6769,0.017,7.94586,0.00000
3453.00,7.94109,25.187680,0.000291,25.142915,-0.6768,0.017,7.94109,0.00000
3454.00,7.93771,25.187726,0.000295,25.142943,-0.6768,0.017,7.93771,0.00000
3455.00,7.93946,25.187721,0.000295,25.142897,-0.6767,0.017,7.93946,0.00000
3456.00,7.94206,25.187732,0.000290,25.142970,-0.6767,0.017,7.94206,0.00000
3457.00,7.94459,25.187679,0.000284,25.142883,-0.6767,0.017,7.94459,0.00000
3458.00,7.94654,25.187746,0.000283,25.142955,-0.6767,0.017,7.94654,0.00000
3459.00,7.94426,25.187708,0.000276,25.142921,-0.6767,0.017,7.94426,0.00000
3460.00,7.94025,25.187731,0.000279,25.142942,-0.6766,0.017,7.94025,0.00000
3461.00,7.93774,25.187648,0.000277,25.142809,-0.6767,0.017,7.93774,0.00000
3462.00,7.93265,25.187714,0.000288,25.142848,-0.6767,0.017,7.93265,0.00000
3463.00,7.92956,25.187737,0.000287,25.142770,-0.6767,0.017,7.92956,0.00000
3464.00,7.93313,25.187833,0.000298,25.142775,-0.6767,0.017,7.93313,0.00000
3465.00,7.93891,25.187893,0.000296,25.142816,-0.6768,0.017,7.93891,0.00000
3466.00,7.94651,25.188012,0.000298,25.142915,-0.6768,0.017,7.94651,0.00000
3467.00,7.95682,25.187996,0.000296,25.142915,-0.6769,0.017,7.95682,0.00000
3468.00,7.96336,25.188040,0.000301,25.142965,-0.6770,0.017,7.96336,0.00000
3469.00,7.96616,25.188132,0.000293,25.142969,-0.6770,0.018,7.96616,0.00000
3470.00,7.96711,25.188170,0.000290,25.142962,-0.6771,0.018,7.96711,0.00000
3471.00,7.96666,25.188192,0.000289,25.142906,-0.6771,0.018,7.96666,0.00000
3472.00,7.96425,25.188299,0.000284,25.142881,-0.6771,0.018,7.96425,0.00000
3473.00,7.96284,25.188267,0.000282,25.142844,-0.6771,0.018,7.96284,0.00000
3474.00,7.95957,25.188255,0.000284,25.142884,-0.6770,0.018,7.95957,0.00000
3475.00,7.95649,25.188299,0.000287,25.142916,-0.6770,0.018,7.95649,0.00000
3476.00,7.95416,25.188373,0.000285,25.142987,-0.6769,0.018,7.95416,0.00000
3477.00,7.95455,25.188308,0.000288,25.142941,-0.6769,0.018,7.95455,0.00000
3478.00,7.95385,25.188350,0.000288,25.142973,-0.6768,0.018,7.95385,0.00000
3479.00,7.95353,25.188388,0.000293,25.142932,-0.6767,0.018,7.95353,0.00000
3480.00,7.95293,25.188400,0.000298,25.142930,-0.6767,0.018,7.95293,0.00000
3481.00,7.95031,25.188416,0.000298,25.142909,-0.6765,0.018,7.95031,0.00000
3482.00,7.94713,25.188476,0.000296,25.143001,-0.6764,0.018,7.94713,0.00000
3483.00,7.94653,25.188523,0.000299,25.143012,-0.6763,0.018,7.94653,0.00000
3484.00,7.94670,25.188516,0.000297,25.142992,-0.6762,0.018,7.94670,0.00000
3485.00,7.94749,25.188533,0.000298,25.142935,-0.6761,0.019,7.94749,0.00000
3486.00,7.94959,25.188529,0.000301,25.142933,-0.6760,0.019,7.94959,0.00000
3487.00,7.94781,25.188523,0.000306,25.142785,-0.6760,0.019,7.94781,0.00000
3488.00,7.94284,25.188557,0.000304,25.142740,-0.6758,0.019,7.94284,0.00000
3489.00,7.93894,25.188581,0.000304,25.142728,-0.6757,0.019,7.93894,0.00000
3490.00,7.93865,25.188673,0.000301,25.142812,-0.6755,0.019,7.93865,0.00000
3491.00,7.93705,25.188715,0.000301,25.142818,-0.6754,0.019,7.93705,0.00000
3492.00,7.93954,25.188818,0.000295,25.142954,-0.6752,0.019,7.93954,0.00000
3493.00,7.94407,25.188833,0.000297,25.142973,-0.6750,0.019,7.94407,0.00000
3494.00,7.94917,25.188917,0.000297,25.143027,-0.6749,0.019,7.94917,0.00000
3495.00,7.94979,25.188906,0.000299,25.142946,-0.6748,0.019,7.94979,0.00000
3496.00,7.95140,25.188971,0.000299,25.142974,-0.6747,0.019,7.95140,0.00000
3497.00,7.95256,25.188995,0.000298,25.142981,-0.6746,0.019,7.95256,0.00000
3498.00,7.95239,25.189006,0.000292,25.142944,-0.6745,0.019,7.95239,0.00000
3499.00,7.95163,25.188988,0.000293,25.142875,-0.6744,0.020,7.95163,0.00000
3500.00,7.95194,25.189028,0.000287,25.142912,-0.6744,0.020,7.95194,0.00000
3501.00,7.95203,25.189074,0.000281,25.142870,-0.6743,0.020,7.95203,0.00000
3502.00,7.95175,25.189107,0.000283,25.142848,-0.6742,0.020,7.95175,0.00000
3503.00,7.95223,25.189188,0.000290,25.142931,-0.6742,0.020,7.95223,0.00000
3504.00,7.95189,25.189271,0.000290,25.143040,-0.6741,0.020,7.95189,0.00000
3505.00,7.95013,25.189290,0.000295,25.143033,-0.6741,0.020,7.95013,0.00000
3506.00,7.94865,25.189312,0.000299,25.143085,-0.6740,0.020,7.94865,0.00000
3507.00,7.94699,25.189334,0.000295,25.143100,-0.6739,0.020,7.94699,0.00000
3508.00,7.94536,25.189340,0.000293,25.143072,-0.6739,0.020,7.94536,0.00000
3509.00,7.94228,25.189359,0.000289,25.143087,-0.6739,0.020,7.94228,0.00000
3510.00,7.94190,25.189348,0.000286,25.143069,-0.6738,0.020,7.94190,0.00000
3511.00,7.94415,25.189415,0.000289,25.143084,-0.6738,0.021,7.94415,0.00000
3512.00,7.94798,25.189443,0.000298,25.143116,-0.6738,0.020,7.94798,0.00000
3513.00,7.95165,25.189506,0.000301,25.143114,-0.6737,0.020,7.95165,0.00000
3514.00,7.95683,25.189598,0.000306,25.143136,-0.6737,0.020,7.95683,0.00000
3515.00,7.95939,25.189743,0.000305,25.143255,-0.6736,0.020,7.95939,0.00000
3516.00,7.95958,25.189759,0.000301,25.143239,-0.6735,0.021,7.95958,0.00000
3517.00,7.95996,25.189788,0.000295,25.143236,-0.6735,0.021,7.95996,0.00000
3518.00,7.95874,25.189833,0.000290,25.143297,-0.6734,0.021,7.95874,0.00000
3519.00,7.95690,25.189828,0.000287,25.143266,-0.6733,0.021,7.95690,0.00000
3520.00,7.95724,25.189790,0.000289,25.143215,-0.6732,0.021,7.95724,0.00000
3521.00,7.95701,25.189771,0.000295,25.143234,-0.6732,0.021,7.95701,0.00000
3522.00,7.95532,25.189821,0.000294,25.143199,-0.6731,0.021,7.95532,0.00000
3523.00,7.95506,25.189844,0.000295,25.143114,-0.6731,0.021,7.95506,0.00000
3524.00,7.95522,25.189869,0.000296,25.143068,-0.6730,0.021,7.95522,0.00000
3525.00,7.95427,25.189960,0.000295,25.143019,-0.6730,0.021,7.95427,0.00000
3526.00,7.95229,25.189961,0.000288,25.142936,-0.6730,0.022,7.95229,0.00000
3527.00,7.95119,25.190042,0.000287,25.143029,-0.6729,0.022,7.95119,0.00000
3528.00,7.94957,25.190053,0.000288,25.143096,-0.6729,0.022,7.94957,0.00000
3529.00,7.94978,25.190020,0.000287,25.143132,-0.6728,0.022,7.94978,0.00000
3530.00,7.95173,25.189988,0.000288,25.143202,-0.6728,0.022,7.95173,0.00000
3531.00,7.95454,25.190091,0.000286,25.143333,-0.6728,0.022,7.95454,0.00000
3532.00,7.95573,25.190097,0.000285,25.143263,-0.6727,0.022,7.95573,0.00000
3533.00,7.95484,25.190126,0.000284,25.143257,-0.6727,0.022,7.95484,0.00000
3534.00,7.95356,25.190185,0.000285,25.143243,-0.6726,0.023,7.95356,0.00000
3535.00,7.95228,25.190169,0.000287,25.143156,-0.6725,0.022,7.95228,0.00000
3536.00,7.95092,25.190144,0.000295,25.143084,-0.6725,0.022,7.95092,0.00000
3537.00,7.94918,25.190116,0.000297,25.143059,-0.6724,0.022,7.94918,0.00000
3538.00,7.94992,25.190108,0.000297,25.143035,-0.6723,0.022,7.94992,0.00000
3539.00,7.95046,25.190160,0.000298,25.143149,-0.6723,0.022,7.95046,0.00000
3540.00,7.94947,25.190220,0.000301,25.143221,-0.6722,0.022,7.94947,0.00000
3541.00,7.95010,25.190302,0.000301,25.143236,-0.6722,0.023,7.95010,0.00000
3542.00,7.95077,25.190329,0.000301,25.143265,-0.6721,0.023,7.95077,0.00000
@20,1.0000,2.0, 3540.029 
3543.00,7.95131,25.190427,0.000300,25.143295,-0.6721,0.023,7.95131,0.00000
3544.00,7.94866,25.190446,0.000302,25.143179,-0.6720,0.023,7.94866,0.00000
3545.00,7.93857,25.190460,0.000306,25.143148,-0.6719,0.023,7.93857,0.00000
3546.00,7.90772,25.190457,0.000302,25.143165,-0.6719,0.023,7.90772,0.00000
3547.00,7.85818,25.190516,0.000306,25.143206,-0.6718,0.023,7.85818,0.00000
3548.00,7.80325,25.190536,0.000308,25.143245,-0.6718,0.023,7.80325,0.00000
3549.00,7.75389,25.190528,0.000303,25.143260,-0.6718,0.023,7.75389,0.00000
3550.00,7.72123,25.190559,0.000298,25.143217,-0.6718,0.023,7.72123,0.00000
3551.00,7.71455,25.190549,0.000301,25.143118,-0.6718,0.023,7.71455,0.00000
3552.00,7.73107,25.190540,0.000303,25.143015,-0.6718,0.023,7.73107,0.00000
3553.00,7.75341,25.190545,0.000298,25.142970,-0.6717,0.023,7.75341,0.00000
3554.00,7.77325,25.190572,0.000300,25.142950,-0.6717,0.023,7.77325,0.00000
3555.00,7.78424,25.190661,0.000297,25.143040,-0.6717,0.023,7.78424,0.00000
3556.00,7.78805,25.190726,0.000296,25.143143,-0.6717,0.023,7.78805,0.00000
3557.00,7.79066,25.190772,0.000293,25.143194,-0.6717,0.024,7.79066,0.00000
3558.00,7.79469,25.190821,0.000292,25.143206,-0.6716,0.024,7.79469,0.00000
3559.00,7.80005,25.190859,0.000289,25.143204,-0.6716,0.024,7.80005,0.00000
3560.00,7.80889,25.190864,0.000288,25.143135,-0.6716,0.024,7.80889,0.00000
3561.00,7.82058,25.190880,0.000287,25.143070,-0.6716,0.024,7.82058,0.00000
3562.00,7.82831,25.190900,0.000289,25.143052,-0.6716,0.024,7.82831,0.00000
3563.00,7.83371,25.190914,0.000288,25.143003,-0.6716,0.024,7.83371,0.00000
3564.00,7.83831,25.190951,0.000293,25.142926,-0.6716,0.024,7.83831,0.00000
3565.00,7.84355,25.190928,0.000291,25.142871,-0.6716,0.024,7.84355,0.00000
3566.00,7.84817,25.190866,0.000289,25.142817,-0.6716,0.025,7.84817,0.00000
3567.00,7.85734,25.190930,0.000287,25.142904,-0.6716,0.025,7.85734,0.00000
3568.00,7.87013,25.190978,0.000295,25.143028,-0.6716,0.025,7.87013,0.00000
3569.00,7.88364,25.191034,0.000292,25.143109,-0.6717,0.025,7.88364,0.00000
3570.00,7.89164,25.191059,0.000295,25.143132,-0.6717,0.025,7.89164,0.00000
3571.00,7.89735,25.191189,0.000301,25.143186,-0.6717,0.025,7.89735,0.00000
3572.00,7.90066,25.191238,0.000304,25.143158,-0.6717,0.025,7.90066,0.00000
3573.00,7.90234,25.191230,0.000300,25.143069,-0.6718,0.025,7.90234,0.00000
3574.00,7.90298,25.191271,0.000296,25.143042,-0.6718,0.025,7.90298,0.00000
3575.00,7.90582,25.191337,0.000299,25.143103,-0.6718,0.025,7.90582,0.00000
3576.00,7.91107,25.191393,0.000298,25.143079,-0.6718,0.025,7.91107,0.00000
3577.00,7.91661,25.191366,0.000299,25.143037,-0.6719,0.025,7.91661,0.00000
3578.00,7.92117,25.191389,0.000297,25.142999,-0.6719,0.025,7.92117,0.00000
3579.00,7.92415,25.191404,0.000302,25.143014,-0.6719,0.025,7.92415,0.00000
3580.00,7.92437,25.191419,0.000298,25.142891,-0.6719,0.025,7.92437,0.00000
3581.00,7.92327,25.191421,0.000297,25.142891,-0.6720,0.025,7.92327,0.00000
3582.00,7.92134,25.191464,0.000294,25.142873,-0.6720,0.025,7.92134,0.00000
3583.00,7.91970,25.191475,0.000301,25.142844,-0.6720,0.025,7.91970,0.00000
3584.00,7.91742,25.191467,0.000300,25.142837,-0.6720,0.025,7.91742,0.00000
3585.00,7.91604,25.191447,0.000300,25.142870,-0.6720,0.025,7.91604,0.00000
3586.00,7.91857,25.191444,0.000299,25.142895,-0.6720,0.025,7.91857,0.00000
3587.00,7.92313,25.191447,0.000296,25.142887,-0.6720,0.025,7.92313,0.00000
3588.00,7.92790,25.191457,0.000290,25.142893,-0.6720,0.026,7.92790,0.00000
3589.00,7.93399,25.191461,0.000288,25.142907,-0.6719,0.026,7.93399,0.00000
3590.00,7.94045,25.191561,0.000286,25.143012,-0.6719,0.026,7.94045,0.00000
3591.00,7.94258,25.191591,0.000283,25.142991,-0.6718,0.026,7.94258,0.00000
3592.00,7.94265,25.191632,0.000285,25.143042,-0.6718,0.026,7.94265,0.00000
3593.00,7.93984,25.191735,0.000283,25.143066,-0.6717,0.026,7.93984,0.00000
3594.00,7.93607,25.191773,0.000285,25.142999,-0.6716,0.026,7.93607,0.00000
3595.00,7.93443,25.191738,0.000284,25.142917,-0.6715,0.026,7.93443,0.00000
3596.00,7.93441,25.191732,0.000284,25.142872,-0.6715,0.027,7.93441,0.00000
3597.00,7.93526,25.191698,0.000287,25.142746,-0.6714,0.026,7.93526,0.00000
3598.00,7.93659,25.191679,0.000285,25.142745,-0.6713,0.027,7.93659,0.00000
3599.00,7.93900,25.191683,0.000285,25.142805,-0.6713,0.027,7.93900,0.00000
3600.00,7.94054,25.191785,0.000280,25.142839,-0.6712,0.027,7.94054,0.00000
3601.00,7.94159,25.191830,0.000279,25.142866,-0.6712,0.027,7.94159,0.00000
3602.00,7.94255,25.191954,0.000273,25.142985,-0.6711,0.027,7.94255,0.00000
3603.00,7.94450,25.191931,0.000277,25.142971,-0.6711,0.027,7.94450,0.00000
3604.00,7.94674,25.192063,0.000278,25.142980,-0.6711,0.027,7.94674,0.00000
3605.00,7.94612,25.192027,0.000279,25.142966,-0.6711,0.027,7.94612,0.00000
3606.00,7.94509,25.192046,0.000280,25.142990,-0.6711,0.027,7.94509,0.00000
3607.00,7.94375,25.192021,0.000280,25.142930,-0.6711,0.027,7.94375,0.00000
3608.00,7.94547,25.192151,0.000274,25.142995,-0.6711,0.027,7.94547,0.00000
3609.00,7.94411,25.192108,0.000271,25.142986,-0.6711,0.028,7.94411,0.00000
3610.00,7.94449,25.192157,0.000271,25.142958,-0.6711,0.028,7.94449,0.00000
3611.00,7.94448,25.192148,0.000265,25.142934,-0.6711,0.028,7.94448,0.00000
3612.00,7.94392,25.192184,0.000266,25.143010,-0.6711,0.028,7.94392,0.00000
3613.00,7.94343,25.192163,0.000273,25.142960,-0.6712,0.028,7.94343,0.00000
3614.00,7.94593,25.192236,0.000272,25.142949,-0.6712,0.028,7.94593,0.00000
3615.00,7.94744,25.192277,0.000277,25.142963,-0.6712,0.028,7.94744,0.00000
3616.00,7.94789,25.192345,0.000283,25.143000,-0.6712,0.028,7.94789,0.00000
3617.00,7.94733,25.192366,0.000287,25.142953,-0.6712,0.028,7.94733,0.00000
3618.00,7.94528,25.192350,0.000281,25.142907,-0.6712,0.028,7.94528,0.00000
3619.00,7.94178,25.192288,0.000283,25.142832,-0.6712,0.028,7.94178,0.00000
3620.00,7.94190,25.192286,0.000288,25.142844,-0.6713,0.028,7.94190,0.00000
3621.00,7.94385,25.192377,0.000292,25.142915,-0.6713,0.028,7.94385,0.00000
3622.00,7.94631,25.192389,0.000292,25.142933,-0.6713,0.028,7.94631,0.00000
3623.00,7.94760,25.192465,0.000292,25.142980,-0.6713,0.028,7.94760,0.00000
3624.00,7.94943,25.192482,0.000289,25.143029,-0.6713,0.028,7.94943,0.00000
3625.00,7.94820,25.192537,0.000284,25.143094,-0.6714,0.028,7.94820,0.00000
3626.00,7.94695,25.192545,0.000278,25.143050,-0.6714,0.028,7.94695,0.00000
3627.00,7.94599,25.192630,0.000275,25.143024,-0.6714,0.028,7.94599,0.00000
3628.00,7.94442,25.192663,0.000276,25.143021,-0.6714,0.029,7.94442,0.00000
3629.00,7.94064,25.192773,0.000278,25.143068,-0.6713,0.029,7.94064,0.00000
3630.00,7.93978,25.192792,0.000275,25.143059,-0.6713,0.029,7.93978,0.00000
3631.00,7.93993,25.192870,0.000279,25.143093,-0.6713,0.029,7.93993,0.00000
3632.00,7.94074,25.192879,0.000282,25.143097,-0.6712,0.029,7.94074,0.00000
3633.00,7.94290,25.192849,0.000289,25.143044,-0.6711,0.029,7.94290,0.00000
3634.00,7.94640,25.192896,0.000285,25.143068,-0.6711,0.029,7.94640,0.00000
3635.00,7.94635,25.192945,0.000287,25.143021,-0.6710,0.029,7.94635,0.00000
3636.00,7.94306,25.192944,0.000287,25.142953,-0.6709,0.029,7.94306,0.00000
3637.00,7.94155,25.192999,0.000281,25.142939,-0.6709,0.029,7.94155,0.00000
3638.00,7.93922,25.193039,0.000273,25.142977,-0.6708,0.029,7.93922,0.00000
3639.00,7.93741,25.193107,0.000277,25.142983,-0.6707,0.029,7.93741,0.00000
3640.00,7.93805,25.193155,0.000274,25.143010,-0.6707,0.030,7.93805,0.00000
3641.00,7.94049,25.193177,0.000275,25.143072,-0.6706,0.030,7.94049,0.00000
3642.00,7.94236,25.193206,0.000279,25.143157,-0.6705,0.030,7.94236,0.00000
3643.00,7.94647,25.193312,0.000284,25.143263,-0.6704,0.030,7.94647,0.00000
3644.00,7.95308,25.193289,0.000286,25.143272,-0.6704,0.030,7.95308,0.00000
3645.00,7.95610,25.193343,0.000292,25.143276,-0.6703,0.030,7.95610,0.00000
3646.00,7.95648,25.193372,0.000288,25.143209,-0.6702,0.030,7.95648,0.00000
3647.00,7.95552,25.193427,0.000290,25.143130,-0.6701,0.030,7.95552,0.00000
3648.00,7.95304,25.193485,0.000290,25.143109,-0.6701,0.030,7.95304,0.00000
3649.00,7.94876,25.193545,0.000290,25.143091,-0.6700,0.030,7.94876,0.00000
3650.00,7.94602,25.193524,0.000289,25.143118,-0.6700,0.030,7.94602,0.00000
3651.00,7.94663,25.193581,0.000287,25.143214,-0.6699,0.030,7.94663,0.00000
3652.00,7.94869,25.193644,0.000286,25.143291,-0.6698,0.031,7.94869,0.00000
3653.00,7.95071,25.193658,0.000287,25.143273,-0.6697,0.031,7.95071,0.00000
3654.00,7.95342,25.193642,0.000288,25.143214,-0.6696,0.031,7.95342,0.00000
3655.00,7.95512,25.193706,0.000287,25.143143,-0.6695,0.031,7.95512,0.00000
3656.00,7.95516,25.193672,0.000293,25.143065,-0.6694,0.031,7.95516,0.00000
3657.00,7.95536,25.193635,0.000292,25.143029,-0.6693,0.031,7.95536,0.00000
3658.00,7.95422,25.193655,0.000294,25.143011,-0.6692,0.031,7.95422,0.00000
3659.00,7.95166,25.193717,0.000293,25.143071,-0.6691,0.031,7.95166,0.00000
3660.00,7.95027,25.193669,0.000292,25.143056,-0.6690,0.031,7.95027,0.00000
3661.00,7.94977,25.193714,0.000291,25.143050,-0.6689,0.031,7.94977,0.00000
3662.00,7.94808,25.193761,0.000288,25.143035,-0.6688,0.031,7.94808,0.00000
3663.00,7.94669,25.193784,0.000282,25.143021,-0.6687,0.031,7.94669,0.00000
3664.00,7.94559,25.193797,0.000280,25.142936,-0.6686,0.032,7.94559,0.00000
3665.00,7.94574,25.193857,0.000283,25.142926,-0.6685,0.032,7.94574,0.00000
3666.00,7.94552,25.193947,0.000282,25.142967,-0.6685,0.032,7.94552,0.00000
3667.00,7.94341,25.193990,0.000289,25.142954,-0.6685,0.032,7.94341,0.00000
3668.00,7.94347,25.194046,0.000290,25.142946,-0.6684,0.032,7.94347,0.00000
3669.00,7.94449,25.194108,0.000291,25.143041,-0.6684,0.032,7.94449,0.00000
3670.00,7.94561,25.194182,0.000285,25.143165,-0.6684,0.032,7.94561,0.00000
3671.00,7.94706,25.194193,0.000283,25.143194,-0.6684,0.032,7.94706,0.00000
3672.00,7.94880,25.194214,0.000279,25.143300,-0.6684,0.032,7.94880,0.00000
3673.00,7.95074,25.194264,0.000282,25.143384,-0.6683,0.032,7.95074,0.00000
3674.00,7.95180,25.194276,0.000285,25.143343,-0.6683,0.032,7.95180,0.00000
3675.00,7.95211,25.194316,0.000290,25.143272,-0.6682,0.032,7.95211,0.00000
3676.00,7.95117,25.194344,0.000290,25.143219,-0.6682,0.032,7.95117,0.00000
3677.00,7.95218,25.194306,0.000294,25.143043,-0.6681,0.032,7.95218,0.00000
3678.00,7.95135,25.194276,0.000295,25.142946,-0.6681,0.032,7.95135,0.00000
3679.00,7.95171,25.194386,0.000289,25.143040,-0.6680,0.032,7.95171,0.00000
3680.00,7.95200,25.194420,0.000290,25.143074,-0.6679,0.032,7.95200,0.00000
3681.00,7.95493,25.194405,0.000297,25.143040,-0.6679,0.032,7.95493,0.00000
3682.00,7.95626,25.194527,0.000298,25.143178,-0.6677,0.032,7.95626,0.00000
3683.00,7.95718,25.194569,0.000298,25.143207,-0.6677,0.032,7.95718,0.00000
3684.00,7.95789,25.194550,0.000299,25.143174,-0.6676,0.032,7.95789,0.00000
3685.00,7.95804,25.194574,0.000297,25.143141,-0.6675,0.033,7.95804,0.00000
3686.00,7.95448,25.194567,0.000294,25.143089,-0.6674,0.033,7.95448,0.00000
3687.00,7.95208,25.194503,0.000291,25.143047,-0.6673,0.033,7.95208,0.00000
3688.00,7.95069,25.194514,0.000297,25.143048,-0.6673,0.033,7.95069,0.00000
3689.00,7.94838,25.194474,0.000298,25.143020,-0.6672,0.033,7.94838,0.00000
3690.00,7.94604,25.194472,0.000297,25.142999,-0.6671,0.033,7.94604,0.00000
3691.00,7.94536,25.194522,0.000298,25.142995,-0.6670,0.033,7.94536,0.00000
3692.00,7.94494,25.194585,0.000301,25.142978,-0.6669,0.033,7.94494,0.00000
3693.00,7.94414,25.194696,0.000299,25.143023,-0.6668,0.033,7.94414,0.00000
3694.00,7.94454,25.194766,0.000302,25.143032,-0.6668,0.033,7.94454,0.00000
3695.00,7.94747,25.194767,0.000303,25.143083,-0.6667,0.034,7.94747,0.00000
3696.00,7.95052,25.194841,0.000304,25.143178,-0.6666,0.034,7.95052,0.00000
3697.00,7.94949,25.194907,0.000304,25.143178,-0.6665,0.034,7.94949,0.00000
3698.00,7.94800,25.194869,0.000299,25.143126,-0.6665,0.034,7.94800,0.00000
3699.00,7.94617,25.194892,0.000300,25.143095,-0.6664,0.034,7.94617,0.00000
3700.00,7.94444,25.194955,0.000303,25.143085,-0.6663,0.034,7.94444,0.00000
3701.00,7.94258,25.194960,0.000302,25.143040,-0.6662,0.034,7.94258,0.00000
3702.00,7.94512,25.194988,0.000303,25.143093,-0.6661,0.034,7.94512,0.00000
3703.00,7.94745,25.195038,0.000308,25.143075,-0.6660,0.034,7.94745,0.00000
3704.00,7.94710,25.195047,0.000306,25.143089,-0.6660,0.034,7.94710,0.00000
3705.00,7.94570,25.195007,0.000303,25.143026,-0.6659,0.034,7.94570,0.00000
3706.00,7.94770,25.194956,0.000305,25.142999,-0.6659,0.034,7.94770,0.00000
3707.00,7.94902,25.194986,0.000305,25.142956,-0.6658,0.034,7.94902,0.00000
3708.00,7.95072,25.195002,0.000301,25.142932,-0.6658,0.034,7.95072,0.00000
3709.00,7.95545,25.195044,0.000300,25.142922,-0.6657,0.034,7.95545,0.00000
3710.00,7.95766,25.195162,0.000299,25.143002,-0.6656,0.034,7.95766,0.00000
3711.00,7.95704,25.195269,0.000299,25.143030,-0.6656,0.034,7.95704,0.00000
3712.00,7.95618,25.195241,0.000299,25.142975,-0.6655,0.034,7.95618,0.00000
3713.00,7.95653,25.195299,0.000303,25.143041,-0.6655,0.034,7.95653,0.00000
3714.00,7.95654,25.195313,0.000304,25.143004,-0.6655,0.034,7.95654,0.00000
3715.00,7.95689,25.195312,0.000308,25.142936,-0.6655,0.034,7.95689,0.00000
3716.00,7.95694,25.195347,0.000308,25.142972,-0.6654,0.035,7.95694,0.00000
3717.00,7.95615,25.195442,0.000309,25.143016,-0.6654,0.035,7.95615,0.00000
3718.00,7.95500,25.195417,0.000306,25.142969,-0.6654,0.035,7.95500,0.00000
3719.00,7.95157,25.195435,0.000306,25.143015,-0.6654,0.035,7.95157,0.00000
3720.00,7.94941,25.195451,0.000303,25.143067,-0.6654,0.035,7.94941,0.00000
3721.00,7.94860,25.195478,0.000305,25.143060,-0.6654,0.035,7.94860,0.00000
3722.00,7.95039,25.195457,0.000303,25.143046,-0.6654,0.035,7.95039,0.00000
3723.00,7.95104,25.195488,0.000303,25.142987,-0.6654,0.035,7.95104,0.00000
@21,1.0000,2.0, 3720.103 
3724.00,7.95153,25.195525,0.000309,25.142947,-0.6655,0.035,7.95153,0.00000
3725.00,7.95061,25.195549,0.000313,25.142932,-0.6655,0.035,7.95061,0.00000
3726.00,7.93499,25.195541,0.000310,25.142890,-0.6655,0.035,7.93499,0.00000
3727.00,7.89721,25.195528,0.000315,25.142870,-0.6655,0.035,7.89721,0.00000
3728.00,7.84824,25.195526,0.000318,25.142971,-0.6655,0.035,7.84824,0.00000
3729.00,7.80179,25.195515,0.000312,25.142969,-0.6655,0.035,7.80179,0.00000
3730.00,7.76373,25.195514,0.000306,25.142885,-0.6655,0.035,7.76373,0.00000
3731.00,7.74539,25.195566,0.000306,25.142913,-0.6655,0.035,7.74539,0.00000
3732.00,7.75254,25.195557,0.000299,25.142896,-0.6655,0.036,7.75254,0.00000
3733.00,7.77067,25.195574,0.000293,25.142877,-0.6655,0.036,7.77067,0.00000
3734.00,7.78766,25.195569,0.000291,25.142815,-0.6655,0.036,7.78766,0.00000
3735.00,7.79724,25.195637,0.000291,25.142891,-0.6655,0.036,7.79724,0.00000
3736.00,7.80331,25.195710,0.000289,25.142900,-0.6655,0.036,7.80331,0.00000
3737.00,7.80577,25.195786,0.000295,25.142888,-0.6655,0.036,7.80577,0.00000
3738.00,7.81188,25.195795,0.000292,25.142796,-0.6655,0.036,7.81188,0.00000
3739.00,7.81976,25.195895,0.000298,25.142848,-0.6655,0.036,7.81976,0.00000
3740.00,7.82844,25.195866,0.000301,25.142767,-0.6655,0.036,7.82844,0.00000
3741.00,7.83666,25.195782,0.000301,25.142724,-0.6655,0.036,7.83666,0.00000
3742.00,7.84646,25.195799,0.000294,25.142802,-0.6656,0.037,7.84646,0.00000
3743.00,7.85299,25.195805,0.000294,25.142831,-0.6656,0.037,7.85299,0.00000
3744.00,7.85907,25.195831,0.000292,25.142844,-0.6656,0.037,7.85907,0.00000
3745.00,7.86706,25.195876,0.000293,25.142891,-0.6657,0.037,7.86706,0.00000
3746.00,7.87191,25.195927,0.000295,25.142902,-0.6657,0.037,7.87191,0.00000
3747.00,7.87452,25.195986,0.000299,25.142849,-0.6658,0.037,7.87452,0.00000
3748.00,7.88218,25.196017,0.000299,25.142855,-0.6658,0.037,7.88218,0.00000
3749.00,7.89016,25.195999,0.000300,25.142844,-0.6659,0.037,7.89016,0.00000
3750.00,7.89397,25.196058,0.000297,25.142908,-0.6659,0.037,7.89397,0.00000
3751.00,7.89979,25.196076,0.000300,25.142888,-0.6660,0.037,7.89979,0.00000
3752.00,7.90544,25.196108,0.000300,25.142908,-0.6660,0.037,7.90544,0.00000
3753.00,7.90675,25.196155,0.000305,25.142908,-0.6661,0.037,7.90675,0.00000
3754.00,7.90750,25.196252,0.000299,25.142979,-0.6661,0.037,7.90750,0.00000
3755.00,7.91123,25.196319,0.000301,25.142975,-0.6662,0.037,7.91123,0.00000
3756.00,7.91470,25.196385,0.000292,25.142971,-0.6662,0.038,7.91470,0.00000
3757.00,7.91793,25.196429,0.000295,25.142967,-0.6663,0.038,7.91793,0.00000
3758.00,7.91974,25.196497,0.000293,25.142993,-0.6663,0.038,7.91974,0.00000
3759.00,7.92213,25.196520,0.000297,25.142964,-0.6664,0.038,7.92213,0.00000
3760.00,7.92419,25.196488,0.000294,25.142955,-0.6665,0.038,7.92419,0.00000
3761.00,7.92689,25.196575,0.000300,25.143079,-0.6665,0.038,7.92689,0.00000
3762.00,7.92895,25.196598,0.000300,25.143106,-0.6666,0.038,7.92895,0.00000
3763.00,7.93245,25.196668,0.000298,25.143135,-0.6667,0.038,7.93245,0.00000
3764.00,7.93488,25.196685,0.000297,25.143111,-0.6667,0.038,7.93488,0.00000
3765.00,7.93571,25.196718,0.000304,25.143094,-0.6668,0.038,7.93571,0.00000
3766.00,7.93560,25.196705,0.000299,25.143047,-0.6668,0.038,7.93560,0.00000
3767.00,7.93663,25.196727,0.000296,25.143045,-0.6669,0.038,7.93663,0.00000
3768.00,7.93838,25.196665,0.000297,25.142990,-0.6669,0.038,7.93838,0.00000
3769.00,7.94029,25.196745,0.000296,25.143006,-0.6670,0.038,7.94029,0.00000
3770.00,7.94255,25.196777,0.000290,25.143006,-0.6671,0.038,7.94255,0.00000
3771.00,7.94406,25.196814,0.000297,25.143005,-0.6671,0.038,7.94406,0.00000
3772.00,7.94232,25.196847,0.000295,25.143043,-0.6672,0.039,7.94232,0.00000
3773.00,7.93740,25.196950,0.000295,25.143120,-0.6672,0.039,7.93740,0.00000
3774.00,7.93321,25.196950,0.000298,25.143118,-0.6673,0.039,7.93321,0.00000
3775.00,7.93168,25.196970,0.000301,25.143102,-0.6673,0.039,7.93168,0.00000
3776.00,7.93160,25.196981,0.000299,25.143071,-0.6674,0.039,7.93160,0.00000
3777.00,7.93333,25.197058,0.000301,25.143082,-0.6674,0.039,7.93333,0.00000
3778.00,7.93803,25.197052,0.000303,25.143021,-0.6675,0.039,7.93803,0.00000
3779.00,7.94164,25.197053,0.000304,25.143010,-0.6676,0.038,7.94164,0.00000
3780.00,7.94403,25.197112,0.000302,25.143004,-0.6676,0.039,7.94403,0.00000
3781.00,7.94571,25.197229,0.000301,25.143055,-0.6676,0.039,7.94571,0.00000
3782.00,7.94754,25.197240,0.000302,25.143005,-0.6676,0.039,7.94754,0.00000
3783.00,7.94815,25.197341,0.000298,25.143053,-0.6677,0.039,7.94815,0.00000
3784.00,7.94780,25.197446,0.000296,25.143097,-0.6677,0.039,7.94780,0.00000
3785.00,7.94567,25.197532,0.000295,25.143163,-0.6678,0.039,7.94567,0.00000
3786.00,7.94483,25.197574,0.000292,25.143196,-0.6679,0.039,7.94483,0.00000
3787.00,7.94450,25.197611,0.000286,25.143244,-0.6680,0.039,7.94450,0.00000
3788.00,7.94239,25.197649,0.000286,25.143295,-0.6681,0.040,7.94239,0.00000
3789.00,7.94166,25.197602,0.000289,25.143325,-0.6682,0.040,7.94166,0.00000
3790.00,7.94053,25.197653,0.000288,25.143354,-0.6683,0.040,7.94053,0.00000
3791.00,7.93873,25.197624,0.000287,25.143329,-0.6684,0.040,7.93873,0.00000
3792.00,7.93789,25.197693,0.000291,25.143327,-0.6685,0.040,7.93789,0.00000
3793.00,7.93890,25.197663,0.000294,25.143281,-0.6685,0.040,7.93890,0.00000
3794.00,7.93933,25.197677,0.000290,25.143192,-0.6686,0.040,7.93933,0.00000
3795.00,7.94119,25.197667,0.000291,25.143150,-0.6687,0.040,7.94119,0.00000
3796.00,7.94103,25.197702,0.000299,25.143089,-0.6687,0.040,7.94103,0.00000
3797.00,7.93981,25.197682,0.000297,25.143047,-0.6687,0.040,7.93981,0.00000
3798.00,7.94073,25.197743,0.000294,25.143007,-0.6688,0.040,7.94073,0.00000
3799.00,7.94235,25.197775,0.000296,25.142972,-0.6688,0.040,7.94235,0.00000
3800.00,7.94336,25.197754,0.000297,25.142919,-0.6688,0.040,7.94336,0.00000
3801.00,7.94483,25.197722,0.000297,25.142944,-0.6688,0.040,7.94483,0.00000
3802.00,7.94502,25.197678,0.000298,25.142961,-0.6689,0.040,7.94502,0.00000
3803.00,7.94274,25.197688,0.000298,25.143010,-0.6688,0.040,7.94274,0.00000
3804.00,7.94015,25.197735,0.000299,25.143088,-0.6689,0.040,7.94015,0.00000
3805.00,7.93736,25.197765,0.000298,25.143084,-0.6689,0.040,7.93736,0.00000
3806.00,7.93423,25.197848,0.000293,25.143060,-0.6689,0.041,7.93423,0.00000
3807.00,7.93313,25.197926,0.000296,25.142962,-0.6689,0.041,7.93313,0.00000
3808.00,7.93520,25.197950,0.000301,25.142914,-0.6689,0.041,7.93520,0.00000
3809.00,7.93704,25.197969,0.000300,25.142876,-0.6690,0.041,7.93704,0.00000
3810.00,7.93910,25.197968,0.000297,25.142904,-0.6690,0.041,7.93910,0.00000
3811.00,7.94179,25.197983,0.000298,25.142942,-0.6691,0.041,7.94179,0.00000
3812.00,7.94413,25.198068,0.000295,25.143061,-0.6691,0.041,7.94413,0.00000
3813.00,7.94385,25.198073,0.000293,25.143102,-0.6691,0.041,7.94385,0.00000
3814.00,7.94282,25.198063,0.000295,25.143104,-0.6691,0.041,7.94282,0.00000
3815.00,7.94467,25.198160,0.000295,25.143188,-0.6692,0.041,7.94467,0.00000
3816.00,7.94823,25.198212,0.000293,25.143209,-0.6692,0.041,7.94823,0.00000
3817.00,7.95087,25.198202,0.000296,25.143163,-0.6692,0.041,7.95087,0.00000
3818.00,7.95220,25.198274,0.000294,25.143135,-0.6692,0.042,7.95220,0.00000
3819.00,7.95392,25.198340,0.000290,25.143173,-0.6693,0.042,7.95392,0.00000
3820.00,7.95259,25.198311,0.000295,25.143067,-0.6694,0.042,7.95259,0.00000
3821.00,7.95020,25.198293,0.000299,25.143052,-0.6695,0.042,7.95020,0.00000
3822.00,7.94712,25.198276,0.000296,25.143030,-0.6695,0.042,7.94712,0.00000
3823.00,7.94396,25.198291,0.000291,25.143039,-0.6696,0.042,7.94396,0.00000
3824.00,7.94042,25.198327,0.000295,25.143041,-0.6697,0.042,7.94042,0.00000
3825.00,7.93865,25.198403,0.000289,25.143111,-0.6698,0.042,7.93865,0.00000
3826.00,7.93793,25.198472,0.000290,25.143102,-0.6699,0.042,7.93793,0.00000
3827.00,7.94128,25.198606,0.000289,25.143202,-0.6700,0.042,7.94128,0.00000
3828.00,7.94432,25.198697,0.000291,25.143287,-0.6701,0.042,7.94432,0.00000
3829.00,7.94845,25.198773,0.000290,25.143277,-0.6702,0.042,7.94845,0.00000
3830.00,7.95080,25.198827,0.000292,25.143250,-0.6702,0.043,7.95080,0.00000
3831.00,7.95193,25.198861,0.000289,25.143272,-0.6703,0.043,7.95193,0.00000
3832.00,7.95017,25.198825,0.000289,25.143191,-0.6705,0.043,7.95017,0.00000
3833.00,7.94970,25.198789,0.000292,25.143124,-0.6705,0.043,7.94970,0.00000
3834.00,7.94827,25.198845,0.000289,25.143127,-0.6706,0.043,7.94827,0.00000
3835.00,7.94657,25.198928,0.000287,25.143169,-0.6707,0.043,7.94657,0.00000
3836.00,7.94602,25.198990,0.000290,25.143176,-0.6708,0.043,7.94602,0.00000
3837.00,7.94597,25.199003,0.000290,25.143212,-0.6708,0.043,7.94597,0.00000
3838.00,7.94601,25.199076,0.000291,25.143252,-0.6708,0.043,7.94601,0.00000
3839.00,7.94785,25.199092,0.000294,25.143273,-0.6709,0.043,7.94785,0.00000
3840.00,7.94970,25.199073,0.000293,25.143225,-0.6709,0.043,7.94970,0.00000
3841.00,7.94904,25.199062,0.000295,25.143174,-0.6709,0.043,7.94904,0.00000
3842.00,7.94739,25.199027,0.000294,25.143051,-0.6709,0.043,7.94739,0.00000
3843.00,7.94609,25.198977,0.000294,25.142954,-0.6709,0.043,7.94609,0.00000
3844.00,7.94475,25.198990,0.000291,25.142963,-0.6708,0.043,7.94475,0.00000
3845.00,7.94417,25.198966,0.000293,25.142932,-0.6708,0.043,7.94417,0.00000
3846.00,7.94454,25.199005,0.000289,25.142965,-0.6707,0.044,7.94454,0.00000
3847.00,7.94724,25.199165,0.000288,25.143107,-0.6706,0.044,7.94724,0.00000
3848.00,7.94938,25.199286,0.000289,25.143230,-0.6705,0.044,7.94938,0.00000
3849.00,7.95164,25.199311,0.000295,25.143247,-0.6705,0.044,7.95164,0.00000
3850.00,7.95352,25.199400,0.000295,25.143322,-0.6704,0.044,7.95352,0.00000
3851.00,7.95385,25.199396,0.000296,25.143255,-0.6703,0.044,7.95385,0.00000
3852.00,7.95250,25.199396,0.000296,25.143215,-0.6702,0.044,7.95250,0.00000
3853.00,7.95235,25.199437,0.000295,25.143187,-0.6701,0.044,7.95235,0.00000
3854.00,7.95078,25.199404,0.000292,25.143053,-0.6700,0.044,7.95078,0.00000
3855.00,7.94857,25.199401,0.000291,25.143031,-0.6699,0.044,7.94857,0.00000
3856.00,7.94824,25.199453,0.000289,25.143062,-0.6698,0.044,7.94824,0.00000
3857.00,7.94820,25.199497,0.000286,25.143100,-0.6698,0.044,7.94820,0.00000
3858.00,7.94794,25.199465,0.000278,25.143063,-0.6697,0.045,7.94794,0.00000
3859.00,7.94592,25.199554,0.000268,25.143116,-0.6696,0.045,7.94592,0.00000
3860.00,7.94726,25.199635,0.000268,25.143132,-0.6695,0.045,7.94726,0.00000
3861.00,7.94972,25.199639,0.000269,25.143153,-0.6695,0.045,7.94972,0.00000
3862.00,7.95007,25.199661,0.000268,25.143141,-0.6694,0.045,7.95007,0.00000
3863.00,7.95074,25.199690,0.000275,25.143140,-0.6693,0.045,7.95074,0.00000
3864.00,7.95313,25.199741,0.000281,25.143181,-0.6692,0.045,7.95313,0.00000
3865.00,7.95182,25.199722,0.000278,25.143118,-0.6692,0.045,7.95182,0.00000
3866.00,7.95045,25.199807,0.000280,25.143085,-0.6691,0.046,7.95045,0.00000
3867.00,7.95116,25.199813,0.000276,25.143055,-0.6691,0.046,7.95116,0.00000
3868.00,7.95156,25.199845,0.000271,25.143046,-0.6690,0.046,7.95156,0.00000
3869.00,7.95031,25.199823,0.000273,25.143046,-0.6690,0.046,7.95031,0.00000
3870.00,7.95021,25.199845,0.000277,25.143078,-0.6690,0.046,7.95021,0.00000
3871.00,7.94837,25.199865,0.000278,25.143097,-0.6689,0.046,7.94837,0.00000
3872.00,7.94650,25.199940,0.000286,25.143126,-0.6689,0.046,7.94650,0.00000
3873.00,7.94452,25.199976,0.000287,25.143096,-0.6688,0.046,7.94452,0.00000
3874.00,7.94469,25.200022,0.000289,25.143048,-0.6687,0.046,7.94469,0.00000
3875.00,7.94634,25.200034,0.000292,25.143033,-0.6686,0.046,7.94634,0.00000
3876.00,7.94797,25.199957,0.000296,25.143011,-0.6686,0.046,7.94797,0.00000
3877.00,7.94699,25.199964,0.000297,25.143029,-0.6685,0.046,7.94699,0.00000
3878.00,7.94719,25.200013,0.000308,25.143074,-0.6684,0.046,7.94719,0.00000
3879.00,7.94879,25.200013,0.000315,25.143048,-0.6683,0.046,7.94879,0.00000
3880.00,7.94978,25.200044,0.000312,25.143014,-0.6683,0.046,7.94978,0.00000
3881.00,7.95033,25.200154,0.000307,25.143058,-0.6682,0.046,7.95033,0.00000
3882.00,7.95329,25.200146,0.000309,25.142994,-0.6681,0.046,7.95329,0.00000
3883.00,7.95429,25.200150,0.000309,25.142946,-0.6680,0.046,7.95429,0.00000
3884.00,7.95347,25.200226,0.000308,25.143004,-0.6680,0.046,7.95347,0.00000
3885.00,7.95230,25.200250,0.000307,25.143043,-0.6679,0.046,7.95230,0.00000
3886.00,7.95208,25.200274,0.000306,25.143000,-0.6678,0.046,7.95208,0.00000
3887.00,7.95144,25.200310,0.000302,25.143020,-0.6677,0.047,7.95144,0.00000
3888.00,7.95130,25.200275,0.000294,25.143041,-0.6677,0.047,7.95130,0.00000
3889.00,7.94997,25.200251,0.000292,25.143050,-0.6676,0.047,7.94997,0.00000
3890.00,7.94902,25.200287,0.000292,25.143061,-0.6676,0.047,7.94902,0.00000
3891.00,7.94740,25.200274,0.000295,25.143061,-0.6675,0.047,7.94740,0.00000
3892.00,7.94699,25.200262,0.000293,25.143021,-0.6675,0.047,7.94699,0.00000
3893.00,7.94680,25.200356,0.000296,25.143030,-0.6674,0.047,7.94680,0.00000
3894.00,7.94847,25.200447,0.000296,25.143058,-0.6673,0.047,7.94847,0.00000
3895.00,7.94820,25.200466,0.000301,25.143058,-0.6673,0.047,7.94820,0.00000
3896.00,7.94821,25.200515,0.000302,25.143089,-0.6672,0.047,7.94821,0.00000
3897.00,7.94800,25.200583,0.000308,25.143188,-0.6672,0.047,7.94800,0.00000
3898.00,7.94852,25.200593,0.000311,25.143240,-0.6671,0.047,7.94852,0.00000
3899.00,7.94890,25.200575,0.000313,25.143210,-0.6671,0.047,7.94890,0.00000
3900.00,7.94898,25.200614,0.000308,25.143169,-0.6670,0.047,7.94898,0.00000
3901.00,7.94905,25.200647,0.000306,25.143152,-0.6670,0.047,7.94905,0.00000
3902.00,7.94872,25.200609,0.000298,25.143074,-0.6670,0.047,7.94872,0.00000
3903.00,7.94759,25.200637,0.000290,25.142991,-0.6670,0.047,7.94759,0.00000
@22,1.0000,2.0, 3900.08100000001 
3904.00,7.94643,25.200627,0.000284,25.142973,-0.6670,0.048,7.94643,0.00000
3905.00,7.94552,25.200637,0.000281,25.143005,-0.6670,0.048,7.94552,0.00000
3906.00,7.93179,25.200669,0.000283,25.143054,-0.6670,0.048,7.93179,0.00000
3907.00,7.90005,25.200714,0.000287,25.143098,-0.6670,0.048,7.90005,0.00000
3908.00,7.85783,25.200732,0.000293,25.143149,-0.6670,0.048,7.85783,0.00000
3909.00,7.81483,25.200816,0.000290,25.143170,-0.6670,0.048,7.81483,0.00000
3910.00,7.77879,25.200855,0.000295,25.143144,-0.6670,0.048,7.77879,0.00000
3911.00,7.76288,25.200876,0.000292,25.143131,-0.6670,0.048,7.76288,0.00000
3912.00,7.76539,25.200900,0.000294,25.143094,-0.6670,0.048,7.76539,0.00000
3913.00,7.78169,25.200972,0.000293,25.143116,-0.6669,0.048,7.78169,0.00000
3914.00,7.80226,25.201018,0.000296,25.143078,-0.6669,0.048,7.80226,0.00000
3915.00,7.81865,25.201004,0.000289,25.143048,-0.6669,0.048,7.81865,0.00000
3916.00,7.82873,25.201056,0.000292,25.143015,-0.6668,0.048,7.82873,0.00000
3917.00,7.83783,25.201093,0.000290,25.143010,-0.6668,0.048,7.83783,0.00000
3918.00,7.84570,25.201111,0.000291,25.142978,-0.6668,0.048,7.84570,0.00000
3919.00,7.85004,25.201099,0.000289,25.142946,-0.6667,0.049,7.85004,0.00000
3920.00,7.85494,25.201174,0.000292,25.142983,-0.6667,0.049,7.85494,0.00000
3921.00,7.85945,25.201183,0.000291,25.142964,-0.6667,0.049,7.85945,0.00000
3922.00,7.86581,25.201198,0.000293,25.142925,-0.6667,0.049,7.86581,0.00000
3923.00,7.87031,25.201223,0.000290,25.142952,-0.6666,0.049,7.87031,0.00000
3924.00,7.87629,25.201278,0.000295,25.143014,-0.6666,0.049,7.87629,0.00000
3925.00,7.88106,25.201353,0.000297,25.143069,-0.6666,0.049,7.88106,0.00000
3926.00,7.88746,25.201404,0.000299,25.143120,-0.6665,0.049,7.88746,0.00000
3927.00,7.89352,25.201481,0.000300,25.143132,-0.6665,0.049,7.89352,0.00000
3928.00,7.89942,25.201472,0.000302,25.143041,-0.6665,0.049,7.89942,0.00000
3929.00,7.90419,25.201517,0.000297,25.143054,-0.6665,0.049,7.90419,0.00000
3930.00,7.90877,25.201508,0.000301,25.143000,-0.6664,0.049,7.90877,0.00000
3931.00,7.91091,25.201507,0.000304,25.142991,-0.6664,0.049,7.91091,0.00000
3932.00,7.91141,25.201513,0.000302,25.142993,-0.6664,0.049,7.91141,0.00000
3933.00,7.91274,25.201555,0.000304,25.143039,-0.6663,0.049,7.91274,0.00000
3934.00,7.91491,25.201658,0.000306,25.143082,-0.6663,0.049,7.91491,0.00000
3935.00,7.91477,25.201681,0.000301,25.143019,-0.6663,0.050,7.91477,0.00000
3936.00,7.91556,25.201749,0.000298,25.142984,-0.6662,0.050,7.91556,0.00000
3937.00,7.91754,25.201843,0.000299,25.143056,-0.6662,0.050,7.91754,0.00000
3938.00,7.91635,25.201847,0.000295,25.142992,-0.6661,0.050,7.91635,0.00000
3939.00,7.91534,25.201754,0.000296,25.142874,-0.6661,0.050,7.91534,0.00000
3940.00,7.91725,25.201793,0.000297,25.142923,-0.6660,0.050,7.91725,0.00000
3941.00,7.92064,25.201774,0.000293,25.142946,-0.6660,0.050,7.92064,0.00000
3942.00,7.92461,25.201747,0.000294,25.142953,-0.6660,0.050,7.92461,0.00000
3943.00,7.92944,25.201797,0.000295,25.143022,-0.6659,0.050,7.92944,0.00000
3944.00,7.93374,25.201796,0.000294,25.143041,-0.6659,0.050,7.93374,0.00000
3945.00,7.93776,25.201771,0.000296,25.142988,-0.6659,0.050,7.93776,0.00000
3946.00,7.93897,25.201814,0.000299,25.142974,-0.6659,0.050,7.93897,0.00000
3947.00,7.93921,25.201832,0.000298,25.142905,-0.6658,0.050,7.93921,0.00000
3948.00,7.94189,25.201882,0.000297,25.142884,-0.6658,0.050,7.94189,0.00000
3949.00,7.94189,25.201983,0.000292,25.142934,-0.6658,0.051,7.94189,0.00000
3950.00,7.93771,25.202099,0.000292,25.143011,-0.6658,0.051,7.93771,0.00000
3951.00,7.93441,25.202103,0.000295,25.142998,-0.6657,0.051,7.93441,0.00000
3952.00,7.93085,25.202157,0.000297,25.143069,-0.6657,0.051,7.93085,0.00000
3953.00,7.92624,25.202132,0.000301,25.143049,-0.6657,0.051,7.92624,0.00000
3954.00,7.92421,25.202193,0.000306,25.143082,-0.6657,0.051,7.92421,0.00000
3955.00,7.92749,25.202181,0.000308,25.143079,-0.6657,0.051,7.92749,0.00000
3956.00,7.93335,25.202247,0.000306,25.143103,-0.6656,0.051,7.93335,0.00000
3957.00,7.93922,25.202276,0.000311,25.143082,-0.6656,0.051,7.93922,0.00000
3958.00,7.94650,25.202366,0.000314,25.143076,-0.6656,0.051,7.94650,0.00000
3959.00,7.95140,25.202384,0.000311,25.143073,-0.6655,0.051,7.95140,0.00000
3960.00,7.95252,25.202400,0.000308,25.143061,-0.6655,0.051,7.95252,0.00000
3961.00,7.95110,25.202439,0.000305,25.143037,-0.6655,0.051,7.95110,0.00000
3962.00,7.94912,25.202451,0.000296,25.143016,-0.6654,0.052,7.94912,0.00000
3963.00,7.94431,25.202484,0.000293,25.143109,-0.6654,0.052,7.94431,0.00000
3964.00,7.94039,25.202464,0.000293,25.143088,-0.6654,0.052,7.94039,0.00000
3965.00,7.93908,25.202503,0.000291,25.143063,-0.6653,0.052,7.93908,0.00000
3966.00,7.93892,25.202526,0.000293,25.143065,-0.6653,0.052,7.93892,0.00000
3967.00,7.94060,25.202589,0.000295,25.143059,-0.6653,0.052,7.94060,0.00000
3968.00,7.94409,25.202609,0.000297,25.143057,-0.6652,0.052,7.94409,0.00000
3969.00,7.94581,25.202638,0.000300,25.143057,-0.6652,0.052,7.94581,0.00000
3970.00,7.94442,25.202679,0.000309,25.143087,-0.6652,0.052,7.94442,0.00000
3971.00,7.94309,25.202695,0.000312,25.143119,-0.6651,0.052,7.94309,0.00000
3972.00,7.94299,25.202707,0.000313,25.143107,-0.6651,0.052,7.94299,0.00000
3973.00,7.94231,25.202789,0.000308,25.143073,-0.6650,0.052,7.94231,0.00000
3974.00,7.94261,25.202852,0.000305,25.143067,-0.6650,0.052,7.94261,0.00000
3975.00,7.94627,25.202917,0.000301,25.143093,-0.6649,0.052,7.94627,0.00000
3976.00,7.94952,25.202970,0.000300,25.143076,-0.6649,0.053,7.94952,0.00000
3977.00,7.95073,25.203015,0.000301,25.143064,-0.6648,0.053,7.95073,0.00000
3978.00,7.95247,25.203067,0.000309,25.143073,-0.6647,0.052,7.95247,0.00000
3979.00,7.95409,25.203072,0.000313,25.143039,-0.6646,0.052,7.95409,0.00000
3980.00,7.95478,25.203064,0.000309,25.143010,-0.6645,0.052,7.95478,0.00000
3981.00,7.95380,25.203057,0.000304,25.142979,-0.6644,0.053,7.95380,0.00000
3982.00,7.95171,25.203062,0.000300,25.143057,-0.6643,0.053,7.95171,0.00000
3983.00,7.94917,25.203033,0.000293,25.143102,-0.6642,0.053,7.94917,0.00000
3984.00,7.94731,25.203076,0.000291,25.143111,-0.6641,0.053,7.94731,0.00000
3985.00,7.94496,25.203086,0.000294,25.143135,-0.6641,0.053,7.94496,0.00000
3986.00,7.94393,25.203127,0.000304,25.143172,-0.6640,0.053,7.94393,0.00000
3987.00,7.94300,25.203193,0.000306,25.143149,-0.6639,0.053,7.94300,0.00000
3988.00,7.94141,25.203186,0.000306,25.143059,-0.6638,0.053,7.94141,0.00000
3989.00,7.94058,25.203211,0.000304,25.143069,-0.6638,0.053,7.94058,0.00000
3990.00,7.94176,25.203290,0.000299,25.143039,-0.6637,0.053,7.94176,0.00000
3991.00,7.94329,25.203287,0.000290,25.142965,-0.6637,0.053,7.94329,0.00000
3992.00,7.94666,25.203289,0.000290,25.142920,-0.6637,0.054,7.94666,0.00000
3993.00,7.95071,25.203295,0.000289,25.142901,-0.6636,0.054,7.95071,0.00000
3994.00,7.95269,25.203317,0.000294,25.142896,-0.6636,0.054,7.95269,0.00000
3995.00,7.95364,25.203267,0.000298,25.142849,-0.6635,0.054,7.95364,0.00000
3996.00,7.95393,25.203285,0.000300,25.142894,-0.6635,0.054,7.95393,0.00000
3997.00,7.95385,25.203330,0.000300,25.142920,-0.6634,0.054,7.95385,0.00000
3998.00,7.95322,25.203392,0.000305,25.142941,-0.6634,0.054,7.95322,0.00000
3999.00,7.95303,25.203397,0.000303,25.142902,-0.6634,0.054,7.95303,0.00000
4000.00,7.95282,25.203436,0.000304,25.142918,-0.6634,0.054,7.95282,0.00000
4001.00,7.95202,25.203553,0.000305,25.142930,-0.6634,0.054,7.95202,0.00000
4002.00,7.94926,25.203594,0.000307,25.142948,-0.6634,0.054,7.94926,0.00000
4003.00,7.94619,25.203610,0.000304,25.142954,-0.6634,0.054,7.94619,0.00000
4004.00,7.94469,25.203632,0.000301,25.142973,-0.6634,0.055,7.94469,0.00000
4005.00,7.94344,25.203665,0.000300,25.142999,-0.6634,0.055,7.94344,0.00000
4006.00,7.94385,25.203655,0.000301,25.142982,-0.6634,0.055,7.94385,0.00000
4007.00,7.94591,25.203638,0.000297,25.142960,-0.6633,0.055,7.94591,0.00000
4008.00,7.94897,25.203687,0.000300,25.142966,-0.6633,0.055,7.94897,0.00000
4009.00,7.95121,25.203734,0.000306,25.142947,-0.6632,0.055,7.95121,0.00000
4010.00,7.95136,25.203787,0.000308,25.142944,-0.6632,0.055,7.95136,0.00000
4011.00,7.95056,25.203815,0.000312,25.142964,-0.6632,0.055,7.95056,0.00000
4012.00,7.95047,25.203865,0.000312,25.142946,-0.6631,0.055,7.95047,0.00000
4013.00,7.95096,25.203899,0.000309,25.142935,-0.6631,0.055,7.95096,0.00000
4014.00,7.95163,25.203927,0.000308,25.142937,-0.6631,0.055,7.95163,0.00000
4015.00,7.95282,25.203945,0.000307,25.142949,-0.6630,0.055,7.95282,0.00000
4016.00,7.95335,25.203995,0.000302,25.142986,-0.6630,0.055,7.95335,0.00000
4017.00,7.95278,25.204010,0.000304,25.142989,-0.6630,0.055,7.95278,0.00000
4018.00,7.95142,25.203981,0.000307,25.142958,-0.6629,0.055,7.95142,0.00000
4019.00,7.95049,25.204013,0.000311,25.142966,-0.6629,0.055,7.95049,0.00000
4020.00,7.94944,25.203980,0.000312,25.142904,-0.6629,0.055,7.94944,0.00000
4021.00,7.94886,25.203974,0.000308,25.142810,-0.6628,0.055,7.94886,0.00000
4022.00,7.94664,25.203996,0.000302,25.142793,-0.6628,0.056,7.94664,0.00000
4023.00,7.94342,25.204110,0.000303,25.142883,-0.6628,0.056,7.94342,0.00000
4024.00,7.93967,25.204140,0.000298,25.142916,-0.6628,0.056,7.93967,0.00000
4025.00,7.93864,25.204250,0.000297,25.142937,-0.6628,0.056,7.93864,0.00000
4026.00,7.93763,25.204333,0.000305,25.143007,-0.6628,0.056,7.93763,0.00000
4027.00,7.93915,25.204373,0.000308,25.142992,-0.6628,0.056,7.93915,0.00000
4028.00,7.94454,25.204374,0.000307,25.142974,-0.6628,0.056,7.94454,0.00000
4029.00,7.94914,25.204408,0.000310,25.142996,-0.6627,0.056,7.94914,0.00000
4030.00,7.95161,25.204444,0.000309,25.142994,-0.6627,0.056,7.95161,0.00000
4031.00,7.95402,25.204465,0.000301,25.143007,-0.6627,0.056,7.95402,0.00000
4032.00,7.95506,25.204525,0.000302,25.143011,-0.6627,0.056,7.95506,0.00000
4033.00,7.95234,25.204536,0.000296,25.142912,-0.6627,0.056,7.95234,0.00000
4034.00,7.94975,25.204579,0.000291,25.142868,-0.6627,0.057,7.94975,0.00000
4035.00,7.94850,25.204619,0.000297,25.142948,-0.6627,0.057,7.94850,0.00000
4036.00,7.94756,25.204624,0.000300,25.142942,-0.6627,0.057,7.94756,0.00000
4037.00,7.94624,25.204649,0.000293,25.142971,-0.6627,0.057,7.94624,0.00000
4038.00,7.94537,25.204652,0.000292,25.142978,-0.6627,0.057,7.94537,0.00000
4039.00,7.94655,25.204673,0.000293,25.142936,-0.6627,0.057,7.94655,0.00000
4040.00,7.94695,25.204642,0.000289,25.142836,-0.6626,0.057,7.94695,0.00000
4041.00,7.94683,25.204638,0.000289,25.142759,-0.6626,0.057,7.94683,0.00000
4042.00,7.94854,25.204641,0.000298,25.142709,-0.6625,0.057,7.94854,0.00000
4043.00,7.94993,25.204712,0.000297,25.142734,-0.6624,0.057,7.94993,0.00000
4044.00,7.95113,25.204743,0.000297,25.142749,-0.6624,0.057,7.95113,0.00000
4045.00,7.95223,25.204822,0.000300,25.142857,-0.6623,0.057,7.95223,0.00000
4046.00,7.95318,25.204861,0.000302,25.142916,-0.6623,0.057,7.95318,0.00000
4047.00,7.95190,25.204886,0.000300,25.142963,-0.6623,0.058,7.95190,0.00000
4048.00,7.95037,25.204932,0.000304,25.143004,-0.6622,0.058,7.95037,0.00000
4049.00,7.94871,25.204944,0.000296,25.143074,-0.6622,0.058,7.94871,0.00000
4050.00,7.94558,25.204916,0.000293,25.143035,-0.6621,0.058,7.94558,0.00000
4051.00,7.94123,25.204989,0.000293,25.143019,-0.6621,0.058,7.94123,0.00000
4052.00,7.93966,25.205047,0.000296,25.142988,-0.6620,0.058,7.93966,0.00000
4053.00,7.93960,25.205044,0.000297,25.142958,-0.6620,0.058,7.93960,0.00000
4054.00,7.93965,25.205073,0.000305,25.142920,-0.6619,0.058,7.93965,0.00000
4055.00,7.94266,25.205193,0.000303,25.142922,-0.6618,0.058,7.94266,0.00000
4056.00,7.94760,25.205200,0.000305,25.142918,-0.6617,0.058,7.94760,0.00000
4057.00,7.94998,25.205225,0.000301,25.142981,-0.6617,0.058,7.94998,0.00000
4058.00,7.95192,25.205242,0.000305,25.142965,-0.6616,0.058,7.95192,0.00000
4059.00,7.95304,25.205273,0.000306,25.142965,-0.6616,0.058,7.95304,0.00000
4060.00,7.95198,25.205229,0.000305,25.143000,-0.6615,0.058,7.95198,0.00000
4061.00,7.95010,25.205255,0.000305,25.143070,-0.6615,0.058,7.95010,0.00000
4062.00,7.94958,25.205222,0.000307,25.143010,-0.6615,0.058,7.94958,0.00000
4063.00,7.94649,25.205271,0.000305,25.142999,-0.6614,0.058,7.94649,0.00000
4064.00,7.94124,25.205365,0.000305,25.142983,-0.6614,0.059,7.94124,0.00000
4065.00,7.93702,25.205461,0.000305,25.142933,-0.6613,0.059,7.93702,0.00000
4066.00,7.93521,25.205511,0.000299,25.142859,-0.6613,0.059,7.93521,0.00000
4067.00,7.93492,25.205540,0.000295,25.142860,-0.6612,0.059,7.93492,0.00000
4068.00,7.93798,25.205575,0.000292,25.142921,-0.6610,0.059,7.93798,0.00000
4069.00,7.94272,25.205569,0.000292,25.143004,-0.6609,0.059,7.94272,0.00000
4070.00,7.94847,25.205581,0.000299,25.143026,-0.6608,0.059,7.94847,0.00000
4071.00,7.95139,25.205613,0.000299,25.143074,-0.6607,0.059,7.95139,0.00000
4072.00,7.95348,25.205698,0.000305,25.143090,-0.6606,0.059,7.95348,0.00000
4073.00,7.95303,25.205732,0.000304,25.143063,-0.6605,0.059,7.95303,0.00000
4074.00,7.95113,25.205666,0.000301,25.142956,-0.6605,0.059,7.95113,0.00000
4075.00,7.95019,25.205675,0.000297,25.142918,-0.6604,0.060,7.95019,0.00000
4076.00,7.95045,25.205675,0.000302,25.142874,-0.6603,0.060,7.95045,0.00000
4077.00,7.94721,25.205664,0.000301,25.142873,-0.6603,0.060,7.94721,0.00000
4078.00,7.94564,25.205656,0.000298,25.142886,-0.6602,0.060,7.94564,0.00000
4079.00,7.94642,25.205724,0.000293,25.142879,-0.6602,0.060,7.94642,0.00000
4080.00,7.94456,25.205760,0.000292,25.142951,-0.6602,0.060,7.94456,0.00000
4081.00,7.94279,25.205782,0.000289,25.142982,-0.6602,0.060,7.94279,0.00000
4082.00,7.94345,25.205875,0.000287,25.143044,-0.6602,0.060,7.94345,0.00000
4083.00,7.94309,25.205886,0.000286,25.143018,-0.6601,0.060,7.94309,0.00000
@23,1.0000,2.0, 4080.04399999999 
4084.00,7.94472,25.205914,0.000292,25.143061,-0.6601,0.060,7.94472,0.00000
4085.00,7.94761,25.205895,0.000293,25.142957,-0.6601,0.061,7.94761,0.00000
4086.00,7.94175,25.205890,0.000293,25.142899,-0.6601,0.061,7.94175,0.00000
4087.00,7.91896,25.205841,0.000297,25.142850,-0.6601,0.061,7.91896,0.00000
4088.00,7.88594,25.205909,0.000305,25.142843,-0.6601,0.061,7.88594,0.00000
4089.00,7.84874,25.205949,0.000307,25.142820,-0.6602,0.061,7.84874,0.00000
4090.00,7.81447,25.205954,0.000311,25.142825,-0.6602,0.061,7.81447,0.00000
4091.00,7.79424,25.205968,0.000312,25.142812,-0.6602,0.060,7.79424,0.00000
4092.00,7.79630,25.205940,0.000309,25.142717,-0.6602,0.061,7.79630,0.00000
4093.00,7.81100,25.205999,0.000304,25.142790,-0.6601,0.061,7.81100,0.00000
4094.00,7.83012,25.206030,0.000305,25.142786,-0.6601,0.061,7.83012,0.00000
4095.00,7.84680,25.206080,0.000296,25.142864,-0.6600,0.061,7.84680,0.00000
4096.00,7.85681,25.206092,0.000298,25.142897,-0.6600,0.061,7.85681,0.00000
4097.00,7.86155,25.206161,0.000303,25.142991,-0.6599,0.061,7.86155,0.00000
4098.00,7.86554,25.206146,0.000302,25.142919,-0.6599,0.061,7.86554,0.00000
4099.00,7.86775,25.206212,0.000300,25.142935,-0.6598,0.061,7.86775,0.00000
4100.00,7.86868,25.206275,0.000306,25.142894,-0.6597,0.061,7.86868,0.00000
4101.00,7.87027,25.206359,0.000306,25.142865,-0.6596,0.061,7.87027,0.00000
4102.00,7.87104,25.206432,0.000303,25.142854,-0.6596,0.061,7.87104,0.00000
4103.00,7.87058,25.206473,0.000304,25.142854,-0.6595,0.061,7.87058,0.00000
4104.00,7.87136,25.206459,0.000306,25.142840,-0.6594,0.061,7.87136,0.00000
4105.00,7.87168,25.206481,0.000304,25.142824,-0.6593,0.061,7.87168,0.00000
4106.00,7.87537,25.206533,0.000302,25.142853,-0.6592,0.062,7.87537,0.00000
4107.00,7.88187,25.206640,0.000304,25.142883,-0.6591,0.062,7.88187,0.00000
4108.00,7.89199,25.206675,0.000308,25.142907,-0.6590,0.062,7.89199,0.00000
4109.00,7.90097,25.206750,0.000310,25.142928,-0.6590,0.062,7.90097,0.00000
4110.00,7.91138,25.206807,0.000311,25.142948,-0.6589,0.062,7.91138,0.00000
4111.00,7.91884,25.206824,0.000317,25.142952,-0.6589,0.061,7.91884,0.00000
4112.00,7.92316,25.206788,0.000316,25.142921,-0.6588,0.061,7.92316,0.00000
4113.00,7.92424,25.206843,0.000319,25.142924,-0.6588,0.061,7.92424,0.00000
4114.00,7.92348,25.206864,0.000318,25.142961,-0.6587,0.061,7.92348,0.00000
4115.00,7.92065,25.206875,0.000323,25.143020,-0.6587,0.061,7.92065,0.00000
4116.00,7.91805,25.206898,0.000319,25.143051,-0.6586,0.062,7.91805,0.00000
4117.00,7.91775,25.206932,0.000319,25.143096,-0.6585,0.062,7.91775,0.00000
4118.00,7.91956,25.206885,0.000318,25.143042,-0.6585,0.062,7.91956,0.00000
4119.00,7.92315,25.206851,0.000307,25.142982,-0.6584,0.062,7.92315,0.00000
4120.00,7.92686,25.206877,0.000297,25.142949,-0.6582,0.062,7.92686,0.00000
4121.00,7.93162,25.206945,0.000298,25.142985,-0.6582,0.062,7.93162,0.00000
4122.00,7.93674,25.206960,0.000298,25.142938,-0.6581,0.062,7.93674,0.00000
4123.00,7.93974,25.207074,0.000292,25.142998,-0.6580,0.063,7.93974,0.00000
4124.00,7.94098,25.207157,0.000297,25.143027,-0.6580,0.063,7.94098,0.00000
4125.00,7.94287,25.207226,0.000300,25.143010,-0.6579,0.063,7.94287,0.00000
4126.00,7.94331,25.207237,0.000298,25.142972,-0.6579,0.063,7.94331,0.00000
4127.00,7.94231,25.207256,0.000295,25.143005,-0.6578,0.063,7.94231,0.00000
4128.00,7.94128,25.207231,0.000301,25.143030,-0.6578,0.063,7.94128,0.00000
4129.00,7.94056,25.207186,0.000297,25.143012,-0.6578,0.063,7.94056,0.00000
4130.00,7.94094,25.207150,0.000293,25.142985,-0.6578,0.063,7.94094,0.00000
4131.00,7.93968,25.207144,0.000294,25.142911,-0.6578,0.063,7.93968,0.00000
4132.00,7.93730,25.207187,0.000299,25.142870,-0.6578,0.063,7.93730,0.00000
4133.00,7.93474,25.207259,0.000299,25.142832,-0.6578,0.063,7.93474,0.00000
4134.00,7.93523,25.207336,0.000308,25.142865,-0.6578,0.063,7.93523,0.00000
4135.00,7.93501,25.207391,0.000309,25.142927,-0.6578,0.063,7.93501,0.00000
4136.00,7.93634,25.207460,0.000310,25.142941,-0.6577,0.063,7.93634,0.00000
4137.00,7.93855,25.207502,0.000305,25.142952,-0.6577,0.063,7.93855,0.00000
4138.00,7.94176,25.207522,0.000302,25.142931,-0.6577,0.063,7.94176,0.00000
4139.00,7.94361,25.207554,0.000296,25.142910,-0.6577,0.064,7.94361,0.00000
4140.00,7.94499,25.207598,0.000295,25.142920,-0.6577,0.064,7.94499,0.00000
4141.00,7.94659,25.207646,0.000291,25.142979,-0.6577,0.064,7.94659,0.00000
4142.00,7.94929,25.207704,0.000289,25.142973,-0.6576,0.064,7.94929,0.00000
4143.00,7.95092,25.207740,0.000288,25.142992,-0.6576,0.064,7.95092,0.00000
4144.00,7.94954,25.207802,0.000287,25.142974,-0.6576,0.064,7.94954,0.00000
4145.00,7.94588,25.207797,0.000285,25.142897,-0.6576,0.065,7.94588,0.00000
4146.00,7.94384,25.207823,0.000285,25.142895,-0.6575,0.065,7.94384,0.00000
4147.00,7.94128,25.207745,0.000282,25.142829,-0.6576,0.065,7.94128,0.00000
4148.00,7.93937,25.207770,0.000287,25.142820,-0.6575,0.065,7.93937,0.00000
4149.00,7.93942,25.207765,0.000289,25.142869,-0.6575,0.065,7.93942,0.00000
4150.00,7.94226,25.207799,0.000297,25.142883,-0.6574,0.065,7.94226,0.00000
4151.00,7.94306,25.207821,0.000299,25.142858,-0.6574,0.064,7.94306,0.00000
4152.00,7.94275,25.207915,0.000302,25.142927,-0.6573,0.064,7.94275,0.00000
4153.00,7.94249,25.207903,0.000299,25.142886,-0.6573,0.064,7.94249,0.00000
4154.00,7.94156,25.207895,0.000296,25.142789,-0.6574,0.064,7.94156,0.00000
4155.00,7.93959,25.207868,0.000290,25.142744,-0.6574,0.065,7.93959,0.00000
4156.00,7.93799,25.207869,0.000285,25.142716,-0.6574,0.065,7.93799,0.00000
4157.00,7.93685,25.207889,0.000279,25.142711,-0.6575,0.065,7.93685,0.00000
4158.00,7.93570,25.207920,0.000278,25.142741,-0.6575,0.066,7.93570,0.00000
4159.00,7.93660,25.208006,0.000284,25.142835,-0.6574,0.066,7.93660,0.00000
4160.00,7.93887,25.208053,0.000288,25.142883,-0.6574,0.066,7.93887,0.00000
4161.00,7.94149,25.208033,0.000292,25.142844,-0.6573,0.065,7.94149,0.00000
4162.00,7.94575,25.208117,0.000301,25.142861,-0.6572,0.065,7.94575,0.00000
4163.00,7.94868,25.208171,0.000305,25.142927,-0.6571,0.065,7.94868,0.00000
4164.00,7.94910,25.208157,0.000303,25.142885,-0.6571,0.065,7.94910,0.00000
4165.00,7.94862,25.208207,0.000299,25.142887,-0.6571,0.065,7.94862,0.00000
4166.00,7.94909,25.208259,0.000299,25.142879,-0.6570,0.065,7.94909,0.00000
4167.00,7.94695,25.208216,0.000294,25.142830,-0.6570,0.065,7.94695,0.00000
4168.00,7.94588,25.208185,0.000292,25.142765,-0.6569,0.065,7.94588,0.00000
4169.00,7.94625,25.208201,0.000291,25.142753,-0.6568,0.065,7.94625,0.00000
4170.00,7.94528,25.208249,0.000291,25.142762,-0.6568,0.066,7.94528,0.00000
4171.00,7.94395,25.208251,0.000288,25.142844,-0.6567,0.066,7.94395,0.00000
4172.00,7.94442,25.208305,0.000288,25.142883,-0.6567,0.066,7.94442,0.00000
4173.00,7.94601,25.208315,0.000282,25.142774,-0.6566,0.066,7.94601,0.00000
4174.00,7.94733,25.208408,0.000277,25.142782,-0.6565,0.066,7.94733,0.00000
4175.00,7.94879,25.208437,0.000278,25.142760,-0.6564,0.066,7.94879,0.00000
4176.00,7.94855,25.208469,0.000273,25.142711,-0.6564,0.066,7.94855,0.00000
4177.00,7.94649,25.208383,0.000267,25.142640,-0.6563,0.067,7.94649,0.00000
4178.00,7.94404,25.208478,0.000270,25.142782,-0.6562,0.067,7.94404,0.00000
4179.00,7.94078,25.208448,0.000276,25.142761,-0.6562,0.067,7.94078,0.00000
4180.00,7.93841,25.208436,0.000276,25.142722,-0.6562,0.067,7.93841,0.00000
4181.00,7.93691,25.208494,0.000286,25.142753,-0.6562,0.067,7.93691,0.00000
4182.00,7.93659,25.208567,0.000286,25.142821,-0.6562,0.067,7.93659,0.00000
4183.00,7.93866,25.208531,0.000285,25.142772,-0.6561,0.067,7.93866,0.00000
4184.00,7.94270,25.208550,0.000283,25.142804,-0.6561,0.067,7.94270,0.00000
4185.00,7.94580,25.208566,0.000285,25.142846,-0.6561,0.067,7.94580,0.00000
4186.00,7.94806,25.208498,0.000280,25.142789,-0.6560,0.067,7.94806,0.00000
4187.00,7.94945,25.208493,0.000287,25.142730,-0.6560,0.067,7.94945,0.00000
4188.00,7.94910,25.208536,0.000286,25.142763,-0.6560,0.067,7.94910,0.00000
4189.00,7.94826,25.208543,0.000286,25.142750,-0.6560,0.067,7.94826,0.00000
4190.00,7.94930,25.208620,0.000284,25.142763,-0.6560,0.067,7.94930,0.00000
4191.00,7.94925,25.208744,0.000284,25.142784,-0.6559,0.067,7.94925,0.00000
4192.00,7.94690,25.208832,0.000281,25.142837,-0.6559,0.067,7.94690,0.00000
4193.00,7.94107,25.208873,0.000280,25.142804,-0.6559,0.067,7.94107,0.00000
4194.00,7.93504,25.208918,0.000278,25.142779,-0.6559,0.068,7.93504,0.00000
4195.00,7.92969,25.208899,0.000272,25.142752,-0.6558,0.068,7.92969,0.00000
4196.00,7.92674,25.208911,0.000272,25.142782,-0.6558,0.068,7.92674,0.00000
4197.00,7.93058,25.208932,0.000271,25.142798,-0.6558,0.068,7.93058,0.00000
4198.00,7.93712,25.208937,0.000277,25.142803,-0.6557,0.068,7.93712,0.00000
4199.00,7.94521,25.209027,0.000277,25.142889,-0.6557,0.068,7.94521,0.00000
4200.00,7.95173,25.209113,0.000278,25.142944,-0.6556,0.068,7.95173,0.00000
4201.00,7.95796,25.209190,0.000278,25.143014,-0.6555,0.068,7.95796,0.00000
4202.00,7.96098,25.209275,0.000278,25.143025,-0.6554,0.068,7.96098,0.00000
4203.00,7.96214,25.209373,0.000275,25.143070,-0.6554,0.068,7.96214,0.00000
4204.00,7.96083,25.209336,0.000272,25.142981,-0.6553,0.069,7.96083,0.00000
4205.00,7.95970,25.209391,0.000277,25.143016,-0.6552,0.069,7.95970,0.00000
4206.00,7.96001,25.209416,0.000280,25.142945,-0.6552,0.069,7.96001,0.00000
4207.00,7.95826,25.209441,0.000284,25.143000,-0.6551,0.069,7.95826,0.00000
4208.00,7.95542,25.209419,0.000285,25.143026,-0.6550,0.069,7.95542,0.00000
4209.00,7.95368,25.209485,0.000288,25.143105,-0.6549,0.069,7.95368,0.00000
4210.00,7.95252,25.209481,0.000288,25.143090,-0.6548,0.069,7.95252,0.00000
4211.00,7.94857,25.209478,0.000285,25.143143,-0.6548,0.069,7.94857,0.00000
4212.00,7.94569,25.209445,0.000284,25.143078,-0.6547,0.069,7.94569,0.00000
4213.00,7.94396,25.209476,0.000291,25.143025,-0.6547,0.069,7.94396,0.00000
4214.00,7.94005,25.209467,0.000295,25.143001,-0.6546,0.069,7.94005,0.00000
4215.00,7.93349,25.209466,0.000296,25.142930,-0.6545,0.069,7.93349,0.00000
4216.00,7.92972,25.209513,0.000294,25.142969,-0.6544,0.069,7.92972,0.00000
4217.00,7.92946,25.209545,0.000293,25.142991,-0.6544,0.069,7.92946,0.00000
4218.00,7.93239,25.209556,0.000291,25.142992,-0.6543,0.069,7.93239,0.00000
4219.00,7.93803,25.209654,0.000286,25.143033,-0.6542,0.069,7.93803,0.00000
4220.00,7.94627,25.209719,0.000284,25.143079,-0.6541,0.069,7.94627,0.00000
4221.00,7.95260,25.209730,0.000288,25.143024,-0.6541,0.069,7.95260,0.00000
4222.00,7.95532,25.209792,0.000291,25.143022,-0.6540,0.069,7.95532,0.00000
4223.00,7.95611,25.209879,0.000287,25.143108,-0.6539,0.070,7.95611,0.00000
4224.00,7.95504,25.209870,0.000289,25.143082,-0.6539,0.070,7.95504,0.00000
4225.00,7.95271,25.209807,0.000288,25.143030,-0.6538,0.070,7.95271,0.00000
4226.00,7.95172,25.209874,0.000287,25.143033,-0.6538,0.070,7.95172,0.00000
4227.00,7.95144,25.209893,0.000286,25.142978,-0.6537,0.070,7.95144,0.00000
4228.00,7.95223,25.209897,0.000284,25.142891,-0.6537,0.070,7.95223,0.00000
4229.00,7.95313,25.209894,0.000285,25.142839,-0.6536,0.070,7.95313,0.00000
4230.00,7.95521,25.210028,0.000284,25.142900,-0.6536,0.070,7.95521,0.00000
4231.00,7.95360,25.210064,0.000286,25.142958,-0.6535,0.070,7.95360,0.00000
4232.00,7.95237,25.210101,0.000283,25.143007,-0.6535,0.070,7.95237,0.00000
4233.00,7.94968,25.210106,0.000276,25.143033,-0.6535,0.071,7.94968,0.00000
4234.00,7.94610,25.210119,0.000271,25.143007,-0.6535,0.071,7.94610,0.00000
4235.00,7.94140,25.210134,0.000270,25.142947,-0.6534,0.071,7.94140,0.00000
4236.00,7.93935,25.210124,0.000266,25.142842,-0.6534,0.071,7.93935,0.00000
4237.00,7.93890,25.210213,0.000267,25.142801,-0.6534,0.071,7.93890,0.00000
4238.00,7.94033,25.210288,0.000279,25.142793,-0.6533,0.071,7.94033,0.00000
4239.00,7.94461,25.210363,0.000282,25.142858,-0.6533,0.071,7.94461,0.00000
4240.00,7.94938,25.210364,0.000284,25.142927,-0.6532,0.071,7.94938,0.00000
4241.00,7.95373,25.210396,0.000286,25.143014,-0.6532,0.071,7.95373,0.00000
4242.00,7.95515,25.210413,0.000284,25.143156,-0.6532,0.071,7.95515,0.00000
4243.00,7.95498,25.210428,0.000278,25.143166,-0.6532,0.071,7.95498,0.00000
4244.00,7.95428,25.210443,0.000278,25.143156,-0.6532,0.071,7.95428,0.00000
4245.00,7.95292,25.210426,0.000277,25.143076,-0.6532,0.072,7.95292,0.00000
4246.00,7.94761,25.210478,0.000277,25.143041,-0.6532,0.072,7.94761,0.00000
4247.00,7.94278,25.210442,0.000279,25.142984,-0.6532,0.072,7.94278,0.00000
4248.00,7.94071,25.210414,0.000280,25.142976,-0.6532,0.072,7.94071,0.00000
4249.00,7.93970,25.210429,0.000281,25.142995,-0.6532,0.072,7.93970,0.00000
4250.00,7.93846,25.210534,0.000277,25.143052,-0.6532,0.072,7.93846,0.00000
4251.00,7.94118,25.210566,0.000274,25.143062,-0.6532,0.072,7.94118,0.00000
4252.00,7.94570,25.210666,0.000273,25.143036,-0.6533,0.072,7.94570,0.00000
4253.00,7.94900,25.210791,0.000274,25.143113,-0.6533,0.072,7.94900,0.00000
4254.00,7.95191,25.210843,0.000275,25.143151,-0.6533,0.072,7.95191,0.00000
4255.00,7.95384,25.210835,0.000277,25.143123,-0.6533,0.072,7.95384,0.00000
4256.00,7.95601,25.210869,0.000284,25.143158,-0.6533,0.072,7.95601,0.00000
4257.00,7.95639,25.210851,0.000283,25.143139,-0.6533,0.072,7.95639,0.00000
4258.00,7.95400,25.210836,0.000284,25.143054,-0.6534,0.072,7.95400,0.00000
4259.00,7.94990,25.210916,0.000282,25.143071,-0.6534,0.073,7.94990,0.00000
4260.00,7.94865,25.210989,0.000283,25.143123,-0.6534,0.073,7.94865,0.00000
4261.00,7.94603,25.210992,0.000281,25.143112,-0.6534,0.073,7.94603,0.00000
4262.00,7.94613,25.210978,0.000288,25.143113,-0.6534,0.073,7.94613,0.00000
4263.00,7.94766,25.211064,0.000293,25.143171,-0.6534,0.073,7.94766,0.00000
@24,1.0000,2.0, 4260.06999999999 
4264.00,7.94933,25.211069,0.000299,25.143136,-0.6534,0.073,7.94933,0.00000
4265.00,7.95016,25.211110,0.000301,25.143159,-0.6534,0.073,7.95016,0.00000
4266.00,7.94388,25.211166,0.000302,25.143104,-0.6534,0.073,7.94388,0.00000
4267.00,7.91866,25.211230,0.000296,25.143039,-0.6534,0.073,7.91866,0.00000
4268.00,7.88256,25.211181,0.000296,25.142953,-0.6534,0.073,7.88256,0.00000
4269.00,7.84198,25.211169,0.000293,25.142854,-0.6533,0.073,7.84198,0.00000
4270.00,7.80667,25.211091,0.000292,25.142718,-0.6532,0.073,7.80667,0.00000
4271.00,7.79075,25.211079,0.000290,25.142730,-0.6532,0.073,7.79075,0.00000
4272.00,7.79518,25.211098,0.000289,25.142735,-0.6531,0.073,7.79518,0.00000
4273.00,7.81253,25.211119,0.000286,25.142736,-0.6531,0.074,7.81253,0.00000
4274.00,7.83580,25.211145,0.000284,25.142793,-0.6530,0.074,7.83580,0.00000
4275.00,7.85338,25.211225,0.000281,25.142886,-0.6530,0.074,7.85338,0.00000
4276.00,7.85921,25.211301,0.000281,25.142901,-0.6529,0.074,7.85921,0.00000
4277.00,7.86368,25.211351,0.000282,25.142968,-0.6529,0.074,7.86368,0.00000
4278.00,7.86744,25.211409,0.000284,25.143001,-0.6528,0.074,7.86744,0.00000
4279.00,7.86888,25.211487,0.000282,25.143012,-0.6528,0.074,7.86888,0.00000
4280.00,7.86881,25.211564,0.000287,25.142981,-0.6527,0.074,7.86881,0.00000
4281.00,7.86858,25.211554,0.000288,25.142937,-0.6527,0.074,7.86858,0.00000
4282.00,7.87048,25.211611,0.000292,25.142922,-0.6527,0.074,7.87048,0.00000
4283.00,7.87430,25.211621,0.000292,25.142912,-0.6526,0.074,7.87430,0.00000
4284.00,7.88036,25.211615,0.000291,25.142873,-0.6526,0.074,7.88036,0.00000
4285.00,7.88942,25.211599,0.000291,25.142834,-0.6526,0.074,7.88942,0.00000
4286.00,7.89976,25.211632,0.000292,25.142852,-0.6525,0.074,7.89976,0.00000
4287.00,7.90600,25.211622,0.000287,25.142791,-0.6525,0.075,7.90600,0.00000
4288.00,7.91013,25.211696,0.000290,25.142831,-0.6525,0.075,7.91013,0.00000
4289.00,7.91229,25.211769,0.000292,25.142889,-0.6524,0.075,7.91229,0.00000
4290.00,7.91256,25.211874,0.000294,25.142995,-0.6524,0.075,7.91256,0.00000
4291.00,7.91259,25.211959,0.000294,25.143017,-0.6524,0.075,7.91259,0.00000
4292.00,7.91340,25.212081,0.000297,25.143141,-0.6523,0.075,7.91340,0.00000
4293.00,7.91496,25.212102,0.000295,25.143140,-0.6523,0.075,7.91496,0.00000
4294.00,7.91887,25.212102,0.000292,25.143155,-0.6523,0.075,7.91887,0.00000
4295.00,7.92322,25.212063,0.000287,25.143104,-0.6523,0.075,7.92322,0.00000
4296.00,7.92579,25.212033,0.000289,25.143074,-0.6523,0.075,7.92579,0.00000
4297.00,7.92890,25.212022,0.000283,25.143049,-0.6524,0.075,7.92890,0.00000
4298.00,7.93001,25.212003,0.000278,25.142973,-0.6524,0.076,7.93001,0.00000
4299.00,7.92918,25.212014,0.000286,25.142886,-0.6524,0.076,7.92918,0.00000
4300.00,7.92784,25.212014,0.000287,25.142822,-0.6524,0.076,7.92784,0.00000
4301.00,7.93006,25.212032,0.000289,25.142799,-0.6524,0.076,7.93006,0.00000
4302.00,7.93104,25.211990,0.000295,25.142728,-0.6524,0.075,7.93104,0.00000
4303.00,7.93004,25.212069,0.000301,25.142789,-0.6524,0.075,7.93004,0.00000
4304.00,7.93003,25.212121,0.000294,25.142846,-0.6524,0.075,7.93003,0.00000
4305.00,7.93141,25.212186,0.000293,25.142896,-0.6524,0.076,7.93141,0.00000
4306.00,7.92940,25.212250,0.000294,25.142964,-0.6524,0.076,7.92940,0.00000
4307.00,7.92916,25.212258,0.000293,25.142978,-0.6524,0.076,7.92916,0.00000
4308.00,7.93231,25.212179,0.000292,25.142923,-0.6524,0.076,7.93231,0.00000
4309.00,7.93473,25.212159,0.000297,25.142929,-0.6524,0.076,7.93473,0.00000
4310.00,7.93576,25.212198,0.000296,25.142971,-0.6524,0.076,7.93576,0.00000
4311.00,7.93823,25.212252,0.000291,25.142972,-0.6524,0.076,7.93823,0.00000
4312.00,7.93788,25.212336,0.000288,25.143028,-0.6524,0.076,7.93788,0.00000
4313.00,7.93490,25.212415,0.000293,25.143035,-0.6524,0.076,7.93490,0.00000
4314.00,7.93456,25.212467,0.000293,25.143079,-0.6523,0.076,7.93456,0.00000
4315.00,7.93635,25.212487,0.000294,25.143053,-0.6523,0.076,7.93635,0.00000
4316.00,7.93860,25.212460,0.000296,25.143035,-0.6523,0.076,7.93860,0.00000
4317.00,7.94041,25.212437,0.000298,25.142976,-0.6523,0.076,7.94041,0.00000
4318.00,7.94226,25.212509,0.000293,25.143074,-0.6522,0.076,7.94226,0.00000
4319.00,7.93877,25.212554,0.000294,25.143039,-0.6522,0.076,7.93877,0.00000
4320.00,7.93567,25.212545,0.000297,25.142985,-0.6521,0.076,7.93567,0.00000
4321.00,7.93292,25.212598,0.000296,25.142963,-0.6521,0.076,7.93292,0.00000
4322.00,7.93145,25.212714,0.000298,25.142995,-0.6520,0.076,7.93145,0.00000
4323.00,7.93053,25.212717,0.000296,25.142935,-0.6519,0.077,7.93053,0.00000
4324.00,7.93399,25.212765,0.000291,25.142912,-0.6519,0.077,7.93399,0.00000
4325.00,7.93744,25.212869,0.000291,25.143040,-0.6519,0.077,7.93744,0.00000
4326.00,7.94076,25.212854,0.000291,25.143044,-0.6518,0.077,7.94076,0.00000
4327.00,7.94361,25.212868,0.000291,25.143071,-0.6518,0.077,7.94361,0.00000
4328.00,7.94621,25.212893,0.000287,25.143075,-0.6517,0.077,7.94621,0.00000
4329.00,7.94770,25.212906,0.000287,25.143100,-0.6517,0.077,7.94770,0.00000
4330.00,7.94706,25.212838,0.000284,25.143002,-0.6517,0.077,7.94706,0.00000
4331.00,7.94538,25.212858,0.000280,25.142957,-0.6517,0.077,7.94538,0.00000
4332.00,7.94458,25.212883,0.000271,25.142899,-0.6517,0.077,7.94458,0.00000
4333.00,7.94542,25.212924,0.000274,25.142876,-0.6516,0.077,7.94542,0.00000
4334.00,7.94480,25.212912,0.000271,25.142853,-0.6516,0.078,7.94480,0.00000
4335.00,7.94088,25.212992,0.000275,25.142903,-0.6515,0.078,7.94088,0.00000
4336.00,7.93798,25.213029,0.000274,25.142992,-0.6515,0.078,7.93798,0.00000
4337.00,7.93703,25.212980,0.000278,25.142973,-0.6514,0.078,7.93703,0.00000
4338.00,7.93811,25.213005,0.000281,25.142978,-0.6514,0.078,7.93811,0.00000
4339.00,7.94176,25.213082,0.000286,25.143007,-0.6513,0.078,7.94176,0.00000
4340.00,7.94678,25.213106,0.000281,25.142963,-0.6513,0.078,7.94678,0.00000
4341.00,7.95132,25.213196,0.000280,25.142974,-0.6512,0.078,7.95132,0.00000
4342.00,7.95340,25.213245,0.000285,25.142974,-0.6512,0.078,7.95340,0.00000
4343.00,7.95099,25.213294,0.000282,25.142982,-0.6511,0.078,7.95099,0.00000
4344.00,7.94652,25.213276,0.000282,25.142926,-0.6511,0.078,7.94652,0.00000
4345.00,7.94688,25.213331,0.000286,25.142930,-0.6511,0.078,7.94688,0.00000
4346.00,7.94734,25.213305,0.000291,25.142885,-0.6510,0.078,7.94734,0.00000
4347.00,7.94778,25.213354,0.000291,25.142917,-0.6510,0.078,7.94778,0.00000
4348.00,7.94917,25.213359,0.000293,25.142941,-0.6509,0.078,7.94917,0.00000
4349.00,7.95186,25.213407,0.000291,25.143024,-0.6509,0.078,7.95186,0.00000
4350.00,7.95165,25.213414,0.000288,25.143049,-0.6509,0.078,7.95165,0.00000
4351.00,7.94989,25.213476,0.000288,25.143061,-0.6509,0.078,7.94989,0.00000
4352.00,7.94842,25.213573,0.000284,25.143113,-0.6509,0.079,7.94842,0.00000
4353.00,7.94815,25.213682,0.000284,25.143141,-0.6509,0.079,7.94815,0.00000
4354.00,7.94791,25.213762,0.000286,25.143117,-0.6509,0.079,7.94791,0.00000
4355.00,7.94787,25.213828,0.000287,25.143118,-0.6509,0.079,7.94787,0.00000
4356.00,7.94877,25.213857,0.000286,25.143076,-0.6508,0.079,7.94877,0.00000
4357.00,7.94894,25.213831,0.000287,25.143064,-0.6508,0.079,7.94894,0.00000
4358.00,7.94783,25.213828,0.000285,25.143060,-0.6508,0.080,7.94783,0.00000
4359.00,7.94691,25.213815,0.000286,25.143018,-0.6508,0.080,7.94691,0.00000
4360.00,7.94582,25.213805,0.000289,25.142947,-0.6508,0.080,7.94582,0.00000
4361.00,7.94510,25.213865,0.000288,25.142988,-0.6508,0.080,7.94510,0.00000
4362.00,7.94244,25.213922,0.000288,25.142937,-0.6507,0.080,7.94244,0.00000
4363.00,7.93923,25.213987,0.000292,25.142929,-0.6507,0.080,7.93923,0.00000
4364.00,7.93543,25.214071,0.000297,25.142954,-0.6506,0.080,7.93543,0.00000
4365.00,7.93306,25.214162,0.000298,25.143070,-0.6506,0.080,7.93306,0.00000
4366.00,7.93441,25.214119,0.000300,25.143082,-0.6506,0.080,7.93441,0.00000
4367.00,7.93862,25.214136,0.000305,25.143132,-0.6506,0.079,7.93862,0.00000
4368.00,7.94189,25.214083,0.000300,25.143067,-0.6506,0.079,7.94189,0.00000
4369.00,7.94533,25.214075,0.000291,25.143049,-0.6506,0.080,7.94533,0.00000
4370.00,7.94805,25.214097,0.000288,25.142989,-0.6505,0.080,7.94805,0.00000
4371.00,7.94733,25.214183,0.000294,25.143029,-0.6505,0.080,7.94733,0.00000
4372.00,7.94591,25.214245,0.000294,25.143051,-0.6505,0.080,7.94591,0.00000
4373.00,7.94499,25.214307,0.000294,25.143128,-0.6505,0.080,7.94499,0.00000
4374.00,7.94368,25.214367,0.000299,25.143204,-0.6504,0.080,7.94368,0.00000
4375.00,7.94268,25.214351,0.000301,25.143230,-0.6504,0.080,7.94268,0.00000
4376.00,7.94194,25.214315,0.000297,25.143138,-0.6504,0.080,7.94194,0.00000
4377.00,7.94275,25.214302,0.000297,25.143046,-0.6503,0.080,7.94275,0.00000
4378.00,7.94576,25.214298,0.000301,25.142960,-0.6503,0.080,7.94576,0.00000
4379.00,7.94908,25.214310,0.000302,25.142876,-0.6502,0.080,7.94908,0.00000
4380.00,7.95166,25.214324,0.000298,25.142836,-0.6502,0.081,7.95166,0.00000
4381.00,7.95134,25.214408,0.000297,25.142867,-0.6501,0.081,7.95134,0.00000
4382.00,7.95029,25.214450,0.000295,25.142918,-0.6501,0.081,7.95029,0.00000
4383.00,7.95026,25.214587,0.000291,25.143033,-0.6500,0.081,7.95026,0.00000
4384.00,7.94981,25.214610,0.000288,25.143056,-0.6500,0.081,7.94981,0.00000
4385.00,7.95068,25.214747,0.000290,25.143152,-0.6500,0.081,7.95068,0.00000
4386.00,7.95324,25.214765,0.000290,25.143202,-0.6499,0.081,7.95324,0.00000
4387.00,7.95242,25.214711,0.000288,25.143195,-0.6499,0.082,7.95242,0.00000
4388.00,7.95021,25.214674,0.000294,25.143149,-0.6499,0.081,7.95021,0.00000
4389.00,7.94829,25.214742,0.000296,25.143133,-0.6499,0.081,7.94829,0.00000
4390.00,7.94553,25.214678,0.000295,25.143025,-0.6499,0.081,7.94553,0.00000
4391.00,7.94421,25.214724,0.000296,25.143058,-0.6499,0.081,7.94421,0.00000
4392.00,7.94521,25.214834,0.000299,25.143066,-0.6499,0.081,7.94521,0.00000
4393.00,7.94465,25.214920,0.000292,25.143135,-0.6500,0.082,7.94465,0.00000
4394.00,7.94362,25.214927,0.000291,25.143180,-0.6500,0.082,7.94362,0.00000
4395.00,7.94336,25.214957,0.000287,25.143230,-0.6500,0.082,7.94336,0.00000
4396.00,7.94290,25.214973,0.000290,25.143142,-0.6500,0.082,7.94290,0.00000
4397.00,7.94179,25.214972,0.000285,25.143108,-0.6501,0.082,7.94179,0.00000
4398.00,7.94327,25.214984,0.000289,25.143037,-0.6501,0.082,7.94327,0.00000
4399.00,7.94560,25.215057,0.000286,25.143022,-0.6501,0.082,7.94560,0.00000
4400.00,7.94499,25.215117,0.000289,25.143035,-0.6501,0.082,7.94499,0.00000
4401.00,7.94294,25.215131,0.000286,25.143053,-0.6502,0.082,7.94294,0.00000
4402.00,7.94139,25.215205,0.000288,25.143137,-0.6503,0.082,7.94139,0.00000
4403.00,7.94064,25.215204,0.000289,25.143136,-0.6503,0.082,7.94064,0.00000
4404.00,7.94073,25.215225,0.000293,25.143168,-0.6504,0.082,7.94073,0.00000
4405.00,7.94326,25.215278,0.000295,25.143199,-0.6504,0.082,7.94326,0.00000
4406.00,7.94669,25.215366,0.000296,25.143268,-0.6505,0.082,7.94669,0.00000
4407.00,7.94917,25.215420,0.000294,25.143227,-0.6505,0.083,7.94917,0.00000
4408.00,7.94903,25.215487,0.000291,25.143281,-0.6506,0.083,7.94903,0.00000
4409.00,7.94800,25.215484,0.000290,25.143273,-0.6506,0.083,7.94800,0.00000
4410.00,7.94499,25.215464,0.000288,25.143241,-0.6507,0.083,7.94499,0.00000
4411.00,7.94220,25.215467,0.000287,25.143146,-0.6508,0.083,7.94220,0.00000
4412.00,7.94236,25.215538,0.000292,25.143207,-0.6508,0.083,7.94236,0.00000
4413.00,7.94502,25.215564,0.000291,25.143167,-0.6509,0.083,7.94502,0.00000
4414.00,7.94698,25.215621,0.000291,25.143190,-0.6509,0.083,7.94698,0.00000
4415.00,7.95046,25.215701,0.000292,25.143244,-0.6509,0.083,7.95046,0.00000
4416.00,7.95306,25.215723,0.000294,25.143318,-0.6509,0.083,7.95306,0.00000
4417.00,7.95355,25.215673,0.000296,25.143280,-0.6510,0.083,7.95355,0.00000
4418.00,7.95123,25.215678,0.000298,25.143256,-0.6510,0.083,7.95123,0.00000
4419.00,7.94796,25.215701,0.000300,25.143250,-0.6510,0.083,7.94796,0.00000
4420.00,7.94427,25.215668,0.000296,25.143172,-0.6511,0.083,7.94427,0.00000
4421.00,7.94113,25.215696,0.000295,25.143113,-0.6511,0.083,7.94113,0.00000
4422.00,7.94124,25.215724,0.000288,25.143047,-0.6511,0.084,7.94124,0.00000
4423.00,7.94331,25.215769,0.000282,25.143036,-0.6511,0.084,7.94331,0.00000
4424.00,7.94568,25.215813,0.000280,25.143037,-0.6510,0.084,7.94568,0.00000
4425.00,7.94741,25.215846,0.000282,25.143022,-0.6510,0.084,7.94741,0.00000
4426.00,7.94736,25.215888,0.000282,25.143003,-0.6510,0.084,7.94736,0.00000
4427.00,7.94579,25.215843,0.000282,25.142949,-0.6509,0.084,7.94579,0.00000
4428.00,7.94340,25.215845,0.000290,25.142944,-0.6509,0.084,7.94340,0.00000
4429.00,7.94260,25.215812,0.000290,25.142811,-0.6508,0.084,7.94260,0.00000
4430.00,7.94231,25.215826,0.000290,25.142783,-0.6508,0.084,7.94231,0.00000
4431.00,7.94253,25.215809,0.000290,25.142843,-0.6508,0.084,7.94253,0.00000
4432.00,7.94227,25.215920,0.000292,25.142935,-0.6507,0.084,7.94227,0.00000
4433.00,7.94366,25.215951,0.000295,25.142985,-0.6507,0.084,7.94366,0.00000
4434.00,7.94133,25.215997,0.000298,25.143137,-0.6506,0.084,7.94133,0.00000
4435.00,7.93858,25.216049,0.000299,25.143189,-0.6505,0.084,7.93858,0.00000
4436.00,7.93814,25.216083,0.000299,25.143133,-0.6505,0.084,7.93814,0.00000
4437.00,7.93747,25.216046,0.000304,25.143067,-0.6504,0.084,7.93747,0.00000
4438.00,7.93521,25.216004,0.000299,25.142986,-0.6504,0.084,7.93521,0.00000
4439.00,7.93345,25.215995,0.000294,25.142932,-0.6503,0.085,7.93345,0.00000
4440.00,7.93561,25.216012,0.000294,25.142995,-0.6503,0.085,7.93561,0.00000
4441.00,7.93912,25.216080,0.000299,25.143059,-0.6503,0.085,7.93912,0.00000
4442.00,7.94307,25.216117,0.000291,25.143073,-0.6502,0.085,7.94307,0.00000
4443.00,7.94596,25.216186,0.000286,25.143139,-0.6502,0.085,7.94596,0.00000
@25,1.0000,2.0, 4440.046 
4444.00,7.95083,25.216217,0.000293,25.143085,-0.6503,0.085,7.95083,0.00000
4445.00,7.95265,25.216244,0.000293,25.142964,-0.6502,0.085,7.95265,0.00000
4446.00,7.94616,25.216217,0.000293,25.142876,-0.6502,0.085,7.94616,0.00000
4447.00,7.92464,25.216281,0.000294,25.142877,-0.6502,0.085,7.92464,0.00000
4448.00,7.89494,25.216230,0.000297,25.142825,-0.6502,0.085,7.89494,0.00000
4449.00,7.86376,25.216255,0.000292,25.142861,-0.6502,0.085,7.86376,0.00000
4450.00,7.83584,25.216263,0.000287,25.142909,-0.6502,0.086,7.83584,0.00000
4451.00,7.81794,25.216250,0.000285,25.142921,-0.6502,0.086,7.81794,0.00000
4452.00,7.81826,25.216236,0.000288,25.142922,-0.6502,0.086,7.81826,0.00000
4453.00,7.83037,25.216284,0.000289,25.142905,-0.6501,0.086,7.83037,0.00000
4454.00,7.84518,25.216306,0.000285,25.142894,-0.6501,0.086,7.84518,0.00000
4455.00,7.85805,25.216382,0.000287,25.142928,-0.6501,0.086,7.85805,0.00000
4456.00,7.86962,25.216452,0.000285,25.142910,-0.6501,0.086,7.86962,0.00000
4457.00,7.87698,25.216500,0.000284,25.142903,-0.6501,0.086,7.87698,0.00000
4458.00,7.88193,25.216566,0.000290,25.142850,-0.6500,0.086,7.88193,0.00000
4459.00,7.88652,25.216603,0.000293,25.142815,-0.6500,0.086,7.88652,0.00000
4460.00,7.88801,25.216652,0.000294,25.142822,-0.6499,0.086,7.88801,0.00000
4461.00,7.88655,25.216711,0.000302,25.142853,-0.6499,0.086,7.88655,0.00000
4462.00,7.88685,25.216822,0.000310,25.142965,-0.6498,0.086,7.88685,0.00000
4463.00,7.88719,25.216846,0.000311,25.143037,-0.6498,0.086,7.88719,0.00000
4464.00,7.88824,25.216849,0.000318,25.143056,-0.6497,0.086,7.88824,0.00000
4465.00,7.89211,25.216833,0.000319,25.142988,-0.6497,0.085,7.89211,0.00000
4466.00,7.89808,25.216857,0.000311,25.143006,-0.6497,0.086,7.89808,0.00000
4467.00,7.90139,25.216815,0.000305,25.142944,-0.6497,0.086,7.90139,0.00000
4468.00,7.90516,25.216839,0.000298,25.142931,-0.6497,0.086,7.90516,0.00000
4469.00,7.90917,25.216798,0.000289,25.142852,-0.6497,0.086,7.90917,0.00000
4470.00,7.91083,25.216807,0.000289,25.142861,-0.6497,0.087,7.91083,0.00000
4471.00,7.90834,25.216875,0.000286,25.142858,-0.6497,0.087,7.90834,0.00000
4472.00,7.90675,25.216889,0.000282,25.142827,-0.6497,0.087,7.90675,0.00000
4473.00,7.90385,25.216971,0.000281,25.142883,-0.6497,0.087,7.90385,0.00000
4474.00,7.90324,25.217085,0.000279,25.142993,-0.6497,0.087,7.90324,0.00000
4475.00,7.90769,25.217110,0.000276,25.143024,-0.6497,0.087,7.90769,0.00000
4476.00,7.91276,25.217089,0.000277,25.143011,-0.6497,0.087,7.91276,0.00000
4477.00,7.91780,25.217157,0.000280,25.143044,-0.6497,0.087,7.91780,0.00000
4478.00,7.92470,25.217176,0.000278,25.143090,-0.6497,0.087,7.92470,0.00000
4479.00,7.92828,25.217221,0.000279,25.143103,-0.6497,0.087,7.92828,0.00000
4480.00,7.92724,25.217258,0.000283,25.143140,-0.6497,0.087,7.92724,0.00000
4481.00,7.92702,25.217280,0.000278,25.143168,-0.6497,0.087,7.92702,0.00000
4482.00,7.92678,25.217272,0.000275,25.143139,-0.6497,0.088,7.92678,0.00000
4483.00,7.92684,25.217300,0.000275,25.143103,-0.6496,0.088,7.92684,0.00000
4484.00,7.92737,25.217307,0.000273,25.143059,-0.6496,0.088,7.92737,0.00000
4485.00,7.92904,25.217336,0.000270,25.143014,-0.6496,0.088,7.92904,0.00000
4486.00,7.93246,25.217376,0.000275,25.143003,-0.6495,0.088,7.93246,0.00000
4487.00,7.93575,25.217426,0.000271,25.143016,-0.6495,0.088,7.93575,0.00000
4488.00,7.93529,25.217488,0.000273,25.143012,-0.6494,0.088,7.93529,0.00000
4489.00,7.93303,25.217537,0.000281,25.143084,-0.6494,0.088,7.93303,0.00000
4490.00,7.93238,25.217552,0.000279,25.143107,-0.6493,0.088,7.93238,0.00000
4491.00,7.93203,25.217568,0.000280,25.143112,-0.6492,0.088,7.93203,0.00000
4492.00,7.93436,25.217598,0.000280,25.143100,-0.6491,0.089,7.93436,0.00000
4493.00,7.93954,25.217587,0.000281,25.143082,-0.6490,0.089,7.93954,0.00000
4494.00,7.94524,25.217631,0.000275,25.143063,-0.6490,0.089,7.94524,0.00000
4495.00,7.94816,25.217703,0.000277,25.143090,-0.6489,0.089,7.94816,0.00000
4496.00,7.94929,25.217755,0.000276,25.143140,-0.6488,0.089,7.94929,0.00000
4497.00,7.94607,25.217805,0.000285,25.143132,-0.6488,0.089,7.94607,0.00000
4498.00,7.94206,25.217896,0.000286,25.143189,-0.6487,0.089,7.94206,0.00000
4499.00,7.93805,25.217911,0.000289,25.143150,-0.6486,0.089,7.93805,0.00000
4500.00,7.93648,25.217954,0.000288,25.143096,-0.6485,0.089,7.93648,0.00000
4501.00,7.93582,25.218025,0.000284,25.143068,-0.6485,0.089,7.93582,0.00000
4502.00,7.93797,25.218020,0.000277,25.143112,-0.6484,0.089,7.93797,0.00000
4503.00,7.93939,25.217991,0.000278,25.143058,-0.6483,0.089,7.93939,0.00000
4504.00,7.93972,25.217941,0.000280,25.143006,-0.6483,0.089,7.93972,0.00000
4505.00,7.93619,25.217960,0.000288,25.143046,-0.6482,0.089,7.93619,0.00000
4506.00,7.93286,25.217977,0.000294,25.143030,-0.6482,0.089,7.93286,0.00000
4507.00,7.92841,25.218019,0.000297,25.142991,-0.6482,0.089,7.92841,0.00000
4508.00,7.92309,25.218070,0.000299,25.142956,-0.6482,0.089,7.92309,0.00000
4509.00,7.91942,25.218142,0.000296,25.142965,-0.6481,0.089,7.91942,0.00000
4510.00,7.92110,25.218145,0.000290,25.142912,-0.6481,0.090,7.92110,0.00000
4511.00,7.92318,25.218138,0.000287,25.142877,-0.6481,0.090,7.92318,0.00000
4512.00,7.92547,25.218171,0.000284,25.142864,-0.6480,0.090,7.92547,0.00000
4513.00,7.93058,25.218203,0.000281,25.142898,-0.6480,0.090,7.93058,0.00000
4514.00,7.93537,25.218197,0.000286,25.142933,-0.6480,0.090,7.93537,0.00000
4515.00,7.93676,25.218216,0.000292,25.142933,-0.6480,0.090,7.93676,0.00000
4516.00,7.93822,25.218220,0.000299,25.142964,-0.6480,0.090,7.93822,0.00000
4517.00,7.93946,25.218222,0.000303,25.142982,-0.6480,0.089,7.93946,0.00000
4518.00,7.94002,25.218236,0.000306,25.142996,-0.6480,0.089,7.94002,0.00000
4519.00,7.93992,25.218300,0.000304,25.142945,-0.6480,0.089,7.93992,0.00000
4520.00,7.93906,25.218264,0.000299,25.142908,-0.6479,0.090,7.93906,0.00000
4521.00,7.93780,25.218285,0.000294,25.142885,-0.6479,0.090,7.93780,0.00000
4522.00,7.93814,25.218303,0.000292,25.142889,-0.6479,0.090,7.93814,0.00000
4523.00,7.93860,25.218358,0.000289,25.142888,-0.6478,0.090,7.93860,0.00000
4524.00,7.93953,25.218454,0.000282,25.142971,-0.6478,0.091,7.93953,0.00000
4525.00,7.94083,25.218615,0.000282,25.143067,-0.6478,0.091,7.94083,0.00000
4526.00,7.94008,25.218709,0.000285,25.143129,-0.6478,0.091,7.94008,0.00000
4527.00,7.93757,25.218729,0.000291,25.143106,-0.6477,0.091,7.93757,0.00000
4528.00,7.93409,25.218731,0.000296,25.143092,-0.6477,0.091,7.93409,0.00000
4529.00,7.93196,25.218682,0.000304,25.143021,-0.6476,0.091,7.93196,0.00000
4530.00,7.93188,25.218661,0.000301,25.142968,-0.6476,0.091,7.93188,0.00000
4531.00,7.93481,25.218694,0.000303,25.142909,-0.6476,0.091,7.93481,0.00000
4532.00,7.93905,25.218766,0.000300,25.142944,-0.6476,0.091,7.93905,0.00000
4533.00,7.94265,25.218734,0.000297,25.142913,-0.6476,0.091,7.94265,0.00000
4534.00,7.94335,25.218832,0.000292,25.142979,-0.6476,0.091,7.94335,0.00000
4535.00,7.94334,25.218882,0.000293,25.143020,-0.6475,0.091,7.94334,0.00000
4536.00,7.94353,25.218869,0.000286,25.143032,-0.6475,0.091,7.94353,0.00000
4537.00,7.94236,25.218878,0.000281,25.143068,-0.6475,0.092,7.94236,0.00000
4538.00,7.94391,25.218989,0.000280,25.143102,-0.6475,0.092,7.94391,0.00000
4539.00,7.94757,25.218958,0.000280,25.143062,-0.6475,0.092,7.94757,0.00000
4540.00,7.94919,25.218950,0.000283,25.143076,-0.6474,0.092,7.94919,0.00000
4541.00,7.94863,25.218985,0.000286,25.143127,-0.6474,0.092,7.94863,0.00000
4542.00,7.94748,25.219055,0.000288,25.143121,-0.6474,0.092,7.94748,0.00000
4543.00,7.94497,25.219037,0.000285,25.143111,-0.6473,0.092,7.94497,0.00000
4544.00,7.94260,25.219134,0.000289,25.143161,-0.6473,0.092,7.94260,0.00000
4545.00,7.94096,25.219219,0.000289,25.143142,-0.6472,0.092,7.94096,0.00000
4546.00,7.94000,25.219245,0.000291,25.143087,-0.6472,0.092,7.94000,0.00000
4547.00,7.93978,25.219302,0.000293,25.143097,-0.6471,0.092,7.93978,0.00000
4548.00,7.94005,25.219386,0.000296,25.143117,-0.6470,0.092,7.94005,0.00000
4549.00,7.93944,25.219420,0.000295,25.143127,-0.6469,0.092,7.93944,0.00000
4550.00,7.93974,25.219432,0.000295,25.143085,-0.6468,0.093,7.93974,0.00000
4551.00,7.94071,25.219469,0.000293,25.143033,-0.6467,0.093,7.94071,0.00000
4552.00,7.94479,25.219493,0.000291,25.142969,-0.6467,0.093,7.94479,0.00000
4553.00,7.94761,25.219509,0.000290,25.142939,-0.6466,0.093,7.94761,0.00000
4554.00,7.94785,25.219521,0.000288,25.142873,-0.6465,0.093,7.94785,0.00000
4555.00,7.94782,25.219546,0.000291,25.142918,-0.6465,0.093,7.94782,0.00000
4556.00,7.94755,25.219635,0.000293,25.143059,-0.6465,0.093,7.94755,0.00000
4557.00,7.94380,25.219612,0.000291,25.143078,-0.6464,0.093,7.94380,0.00000
4558.00,7.93935,25.219694,0.000297,25.143194,-0.6464,0.093,7.93935,0.00000
4559.00,7.93598,25.219703,0.000303,25.143239,-0.6464,0.093,7.93598,0.00000
4560.00,7.93354,25.219678,0.000298,25.143209,-0.6464,0.093,7.93354,0.00000
4561.00,7.93335,25.219701,0.000293,25.143186,-0.6464,0.093,7.93335,0.00000
4562.00,7.93446,25.219767,0.000300,25.143229,-0.6464,0.093,7.93446,0.00000
4563.00,7.93752,25.219732,0.000302,25.143169,-0.6464,0.093,7.93752,0.00000
4564.00,7.94092,25.219787,0.000305,25.143176,-0.6465,0.093,7.94092,0.00000
4565.00,7.94485,25.219830,0.000310,25.143173,-0.6465,0.093,7.94485,0.00000
4566.00,7.94613,25.219848,0.000320,25.143147,-0.6465,0.093,7.94613,0.00000
4567.00,7.94434,25.219818,0.000317,25.143086,-0.6464,0.093,7.94434,0.00000
4568.00,7.94228,25.219764,0.000309,25.143004,-0.6464,0.093,7.94228,0.00000
4569.00,7.94259,25.219745,0.000303,25.142960,-0.6464,0.094,7.94259,0.00000
4570.00,7.94190,25.219764,0.000302,25.142891,-0.6464,0.094,7.94190,0.00000
4571.00,7.93891,25.219699,0.000295,25.142787,-0.6463,0.094,7.93891,0.00000
4572.00,7.93873,25.219756,0.000295,25.142769,-0.6462,0.094,7.93873,0.00000
4573.00,7.93728,25.219850,0.000297,25.142753,-0.6462,0.094,7.93728,0.00000
4574.00,7.93595,25.219888,0.000293,25.142735,-0.6461,0.094,7.93595,0.00000
4575.00,7.93576,25.219918,0.000288,25.142765,-0.6461,0.095,7.93576,0.00000
4576.00,7.93873,25.219954,0.000292,25.142802,-0.6460,0.095,7.93873,0.00000
4577.00,7.94156,25.219982,0.000290,25.142837,-0.6460,0.095,7.94156,0.00000
4578.00,7.94599,25.220022,0.000288,25.142895,-0.6460,0.095,7.94599,0.00000
4579.00,7.94934,25.220067,0.000297,25.142921,-0.6459,0.095,7.94934,0.00000
4580.00,7.94952,25.220042,0.000300,25.142938,-0.6459,0.095,7.94952,0.00000
4581.00,7.94698,25.220119,0.000307,25.143052,-0.6458,0.095,7.94698,0.00000
4582.00,7.94308,25.220106,0.000311,25.143042,-0.6457,0.095,7.94308,0.00000
4583.00,7.93840,25.220087,0.000314,25.142969,-0.6456,0.095,7.93840,0.00000
4584.00,7.93458,25.220045,0.000309,25.142916,-0.6455,0.095,7.93458,0.00000
4585.00,7.93386,25.220101,0.000309,25.142885,-0.6454,0.095,7.93386,0.00000
4586.00,7.93558,25.220089,0.000300,25.142768,-0.6454,0.095,7.93558,0.00000
4587.00,7.93963,25.220143,0.000297,25.142722,-0.6453,0.095,7.93963,0.00000
4588.00,7.94268,25.220161,0.000295,25.142724,-0.6453,0.095,7.94268,0.00000
4589.00,7.94423,25.220246,0.000294,25.142736,-0.6452,0.095,7.94423,0.00000
4590.00,7.94502,25.220322,0.000293,25.142812,-0.6452,0.096,7.94502,0.00000
4591.00,7.94638,25.220368,0.000293,25.142819,-0.6451,0.096,7.94638,0.00000
4592.00,7.94706,25.220349,0.000297,25.142864,-0.6451,0.096,7.94706,0.00000
4593.00,7.94687,25.220406,0.000300,25.142921,-0.6450,0.096,7.94687,0.00000
4594.00,7.94650,25.220496,0.000304,25.142986,-0.6450,0.096,7.94650,0.00000
4595.00,7.94460,25.220536,0.000310,25.142973,-0.6449,0.096,7.94460,0.00000
4596.00,7.94136,25.220598,0.000317,25.142993,-0.6449,0.095,7.94136,0.00000
4597.00,7.93781,25.220699,0.000316,25.143039,-0.6448,0.095,7.93781,0.00000
4598.00,7.93646,25.220726,0.000315,25.143041,-0.6448,0.095,7.93646,0.00000
4599.00,7.93668,25.220675,0.000313,25.142988,-0.6448,0.095,7.93668,0.00000
4600.00,7.93891,25.220647,0.000308,25.142956,-0.6448,0.095,7.93891,0.00000
4601.00,7.94043,25.220661,0.000303,25.142983,-0.6449,0.096,7.94043,0.00000
4602.00,7.94214,25.220671,0.000305,25.142937,-0.6449,0.095,7.94214,0.00000
4603.00,7.94303,25.220708,0.000305,25.142895,-0.6450,0.095,7.94303,0.00000
4604.00,7.94400,25.220722,0.000310,25.142861,-0.6450,0.095,7.94400,0.00000
4605.00,7.94343,25.220778,0.000309,25.142834,-0.6451,0.095,7.94343,0.00000
4606.00,7.94266,25.220739,0.000308,25.142698,-0.6451,0.095,7.94266,0.00000
4607.00,7.94257,25.220799,0.000298,25.142685,-0.6452,0.096,7.94257,0.00000
4608.00,7.94412,25.220872,0.000297,25.142720,-0.6452,0.096,7.94412,0.00000
4609.00,7.94302,25.221016,0.000288,25.142818,-0.6453,0.096,7.94302,0.00000
4610.00,7.94076,25.221108,0.000289,25.142879,-0.6453,0.096,7.94076,0.00000
4611.00,7.93905,25.221245,0.000292,25.142972,-0.6453,0.097,7.93905,0.00000
4612.00,7.93632,25.221229,0.000298,25.142959,-0.6453,0.096,7.93632,0.00000
4613.00,7.93333,25.221153,0.000299,25.142885,-0.6453,0.096,7.93333,0.00000
4614.00,7.93380,25.221164,0.000304,25.142887,-0.6452,0.096,7.93380,0.00000
4615.00,7.93932,25.221182,0.000301,25.142915,-0.6452,0.096,7.93932,0.00000
4616.00,7.94292,25.221165,0.000296,25.142933,-0.6452,0.096,7.94292,0.00000
4617.00,7.94635,25.221179,0.000293,25.142930,-0.6452,0.097,7.94635,0.00000
4618.00,7.94821,25.221303,0.000292,25.142994,-0.6451,0.097,7.94821,0.00000
4619.00,7.94737,25.221270,0.000289,25.142917,-0.6451,0.097,7.94737,0.00000
4620.00,7.94373,25.221321,0.000290,25.142909,-0.6450,0.097,7.94373,0.00000
4621.00,7.94233,25.221334,0.000297,25.142878,-0.6449,0.097,7.94233,0.00000
4622.00,7.94251,25.221400,0.000295,25.142920,-0.6449,0.097,7.94251,0.00000
4623.00,7.94462,25.221494,0.000299,25.142962,-0.6448,0.097,7.94462,0.00000
@26,1.0000,2.0, 4620.058 
4624.00,7.94765,25.221572,0.000301,25.143053,-0.6448,0.097,7.94765,0.00000
4625.00,7.94981,25.221514,0.000304,25.142954,-0.6447,0.097,7.94981,0.00000
4626.00,7.94804,25.221555,0.000303,25.142911,-0.6446,0.097,7.94804,0.00000
4627.00,7.93401,25.221624,0.000304,25.142909,-0.6446,0.097,7.93401,0.00000
4628.00,7.90761,25.221593,0.000299,25.142871,-0.6445,0.097,7.90761,0.00000
4629.00,7.87705,25.221554,0.000294,25.142781,-0.6444,0.097,7.87705,0.00000
4630.00,7.84767,25.221654,0.000289,25.142885,-0.6443,0.098,7.84767,0.00000
4631.00,7.82891,25.221705,0.000291,25.142952,-0.6442,0.098,7.82891,0.00000
4632.00,7.82393,25.221707,0.000290,25.142926,-0.6441,0.098,7.82393,0.00000
4633.00,7.83271,25.221718,0.000294,25.142890,-0.6440,0.098,7.83271,0.00000
4634.00,7.84810,25.221806,0.000299,25.142922,-0.6439,0.098,7.84810,0.00000
4635.00,7.86404,25.221881,0.000303,25.142913,-0.6439,0.098,7.86404,0.00000
4636.00,7.87353,25.221979,0.000305,25.142930,-0.6438,0.098,7.87353,0.00000
4637.00,7.88067,25.222009,0.000307,25.142962,-0.6436,0.098,7.88067,0.00000
4638.00,7.88654,25.222007,0.000306,25.142962,-0.6435,0.098,7.88654,0.00000
4639.00,7.88819,25.222038,0.000306,25.142996,-0.6434,0.098,7.88819,0.00000
4640.00,7.88792,25.221929,0.000306,25.142908,-0.6433,0.098,7.88792,0.00000
4641.00,7.88744,25.221860,0.000301,25.142890,-0.6432,0.098,7.88744,0.00000
4642.00,7.88970,25.221843,0.000307,25.142831,-0.6430,0.098,7.88970,0.00000
4643.00,7.89277,25.221849,0.000310,25.142768,-0.6429,0.098,7.89277,0.00000
4644.00,7.89693,25.221822,0.000301,25.142745,-0.6428,0.099,7.89693,0.00000
4645.00,7.90205,25.221909,0.000298,25.142789,-0.6427,0.099,7.90205,0.00000
4646.00,7.90773,25.221990,0.000302,25.142750,-0.6427,0.099,7.90773,0.00000
4647.00,7.91040,25.222092,0.000297,25.142797,-0.6426,0.099,7.91040,0.00000
4648.00,7.91136,25.222197,0.000292,25.142896,-0.6425,0.100,7.91136,0.00000
4649.00,7.91293,25.222272,0.000301,25.142956,-0.6424,0.099,7.91293,0.00000
4650.00,7.91357,25.222273,0.000302,25.142915,-0.6424,0.099,7.91357,0.00000
4651.00,7.91392,25.222291,0.000301,25.142934,-0.6423,0.099,7.91392,0.00000
4652.00,7.91312,25.222296,0.000302,25.142944,-0.6423,0.099,7.91312,0.00000
4653.00,7.90990,25.222322,0.000301,25.142939,-0.6423,0.099,7.90990,0.00000
4654.00,7.90802,25.222350,0.000301,25.142899,-0.6423,0.099,7.90802,0.00000
4655.00,7.90822,25.222370,0.000307,25.142887,-0.6423,0.099,7.90822,0.00000
4656.00,7.91025,25.222374,0.000302,25.142892,-0.6423,0.100,7.91025,0.00000
4657.00,7.91363,25.222382,0.000305,25.142847,-0.6424,0.100,7.91363,0.00000
4658.00,7.91841,25.222369,0.000310,25.142832,-0.6424,0.100,7.91841,0.00000
4659.00,7.92387,25.222308,0.000307,25.142771,-0.6425,0.100,7.92387,0.00000
4660.00,7.92803,25.222399,0.000302,25.142870,-0.6425,0.100,7.92803,0.00000
4661.00,7.93029,25.222464,0.000304,25.142897,-0.6425,0.100,7.93029,0.00000
4662.00,7.93119,25.222540,0.000300,25.142926,-0.6426,0.100,7.93119,0.00000
4663.00,7.93301,25.222593,0.000295,25.142957,-0.6426,0.100,7.93301,0.00000
4664.00,7.93384,25.222669,0.000297,25.143052,-0.6427,0.100,7.93384,0.00000
4665.00,7.93292,25.222677,0.000302,25.143037,-0.6427,0.100,7.93292,0.00000
4666.00,7.93067,25.222670,0.000303,25.143087,-0.6427,0.100,7.93067,0.00000
4667.00,7.92841,25.222708,0.000303,25.143146,-0.6427,0.100,7.92841,0.00000
4668.00,7.92697,25.222803,0.000302,25.143192,-0.6428,0.100,7.92697,0.00000
4669.00,7.92496,25.222865,0.000305,25.143119,-0.6428,0.100,7.92496,0.00000
4670.00,7.92471,25.222905,0.000302,25.143047,-0.6428,0.101,7.92471,0.00000
4671.00,7.92617,25.222931,0.000297,25.142959,-0.6428,0.101,7.92617,0.00000
4672.00,7.92854,25.222877,0.000295,25.142893,-0.6428,0.101,7.92854,0.00000
4673.00,7.93005,25.222818,0.000298,25.142844,-0.6427,0.101,7.93005,0.00000
4674.00,7.93128,25.222853,0.000300,25.142865,-0.6427,0.101,7.93128,0.00000
4675.00,7.93290,25.222841,0.000301,25.142878,-0.6427,0.101,7.93290,0.00000
4676.00,7.93385,25.222914,0.000307,25.142939,-0.6427,0.100,7.93385,0.00000
4677.00,7.93497,25.222969,0.000306,25.143010,-0.6426,0.101,7.93497,0.00000
4678.00,7.93554,25.222998,0.000303,25.142975,-0.6426,0.101,7.93554,0.00000
4679.00,7.93666,25.222981,0.000301,25.142987,-0.6426,0.101,7.93666,0.00000
4680.00,7.93810,25.223022,0.000302,25.143052,-0.6425,0.101,7.93810,0.00000
4681.00,7.93961,25.223032,0.000297,25.143095,-0.6425,0.101,7.93961,0.00000
4682.00,7.93924,25.223040,0.000301,25.143037,-0.6424,0.101,7.93924,0.00000
4683.00,7.93777,25.223117,0.000307,25.143120,-0.6424,0.101,7.93777,0.00000
4684.00,7.93608,25.223236,0.000305,25.143171,-0.6423,0.101,7.93608,0.00000
4685.00,7.93576,25.223205,0.000303,25.143084,-0.6423,0.102,7.93576,0.00000
4686.00,7.93644,25.223192,0.000304,25.143025,-0.6422,0.101,7.93644,0.00000
4687.00,7.93871,25.223199,0.000300,25.143034,-0.6422,0.102,7.93871,0.00000
4688.00,7.94122,25.223176,0.000298,25.142987,-0.6421,0.102,7.94122,0.00000
4689.00,7.94213,25.223138,0.000298,25.142866,-0.6421,0.102,7.94213,0.00000
4690.00,7.94160,25.223221,0.000298,25.142928,-0.6420,0.102,7.94160,0.00000
4691.00,7.93967,25.223286,0.000297,25.142990,-0.6419,0.102,7.93967,0.00000
4692.00,7.93817,25.223343,0.000298,25.142978,-0.6419,0.102,7.93817,0.00000
4693.00,7.93884,25.223397,0.000298,25.143011,-0.6418,0.102,7.93884,0.00000
4694.00,7.94139,25.223424,0.000294,25.143060,-0.6417,0.102,7.94139,0.00000
4695.00,7.94252,25.223469,0.000295,25.143063,-0.6416,0.102,7.94252,0.00000
4696.00,7.94240,25.223486,0.000293,25.142996,-0.6415,0.102,7.94240,0.00000
4697.00,7.94158,25.223557,0.000294,25.143008,-0.6414,0.102,7.94158,0.00000
4698.00,7.93891,25.223619,0.000287,25.143019,-0.6413,0.103,7.93891,0.00000
4699.00,7.93612,25.223638,0.000289,25.143022,-0.6412,0.103,7.93612,0.00000
4700.00,7.93530,25.223700,0.000294,25.143074,-0.6411,0.103,7.93530,0.00000
4701.00,7.93454,25.223757,0.000297,25.143053,-0.6410,0.103,7.93454,0.00000
4702.00,7.93422,25.223706,0.000292,25.142994,-0.6410,0.103,7.93422,0.00000
4703.00,7.93438,25.223744,0.000297,25.142999,-0.6409,0.103,7.93438,0.00000
4704.00,7.93566,25.223814,0.000298,25.143024,-0.6408,0.103,7.93566,0.00000
4705.00,7.93630,25.223768,0.000296,25.142906,-0.6408,0.103,7.93630,0.00000
4706.00,7.93909,25.223756,0.000295,25.142929,-0.6407,0.103,7.93909,0.00000
4707.00,7.94232,25.223859,0.000297,25.143010,-0.6407,0.103,7.94232,0.00000
4708.00,7.94567,25.223843,0.000295,25.142944,-0.6406,0.103,7.94567,0.00000
4709.00,7.94550,25.223837,0.000292,25.142921,-0.6406,0.103,7.94550,0.00000
4710.00,7.94396,25.223909,0.000287,25.143008,-0.6406,0.104,7.94396,0.00000
4711.00,7.94179,25.223966,0.000287,25.143020,-0.6405,0.104,7.94179,0.00000
4712.00,7.93935,25.224020,0.000289,25.143026,-0.6406,0.104,7.93935,0.00000
4713.00,7.93811,25.224035,0.000287,25.143048,-0.6406,0.104,7.93811,0.00000
4714.00,7.93861,25.224036,0.000293,25.143020,-0.6406,0.104,7.93861,0.00000
4715.00,7.94027,25.224062,0.000299,25.143009,-0.6406,0.104,7.94027,0.00000
4716.00,7.94262,25.224076,0.000300,25.143025,-0.6406,0.104,7.94262,0.00000
4717.00,7.94387,25.224030,0.000304,25.142959,-0.6406,0.103,7.94387,0.00000
4718.00,7.94407,25.224090,0.000308,25.142974,-0.6407,0.103,7.94407,0.00000
4719.00,7.94449,25.224140,0.000303,25.143026,-0.6407,0.103,7.94449,0.00000
4720.00,7.94459,25.224187,0.000301,25.142994,-0.6407,0.104,7.94459,0.00000
4721.00,7.94377,25.224170,0.000303,25.142966,-0.6407,0.104,7.94377,0.00000
4722.00,7.94483,25.224240,0.000296,25.142995,-0.6407,0.104,7.94483,0.00000
4723.00,7.94392,25.224225,0.000295,25.142978,-0.6407,0.104,7.94392,0.00000
4724.00,7.94264,25.224219,0.000298,25.142905,-0.6407,0.104,7.94264,0.00000
4725.00,7.94092,25.224236,0.000297,25.142957,-0.6407,0.104,7.94092,0.00000
4726.00,7.93863,25.224258,0.000296,25.142911,-0.6407,0.104,7.93863,0.00000
4727.00,7.93620,25.224177,0.000292,25.142837,-0.6407,0.105,7.93620,0.00000
4728.00,7.93663,25.224124,0.000292,25.142762,-0.6407,0.105,7.93663,0.00000
4729.00,7.93793,25.224195,0.000291,25.142783,-0.6407,0.105,7.93793,0.00000
4730.00,7.93791,25.224131,0.000290,25.142687,-0.6407,0.105,7.93791,0.00000
4731.00,7.93803,25.224137,0.000291,25.142665,-0.6406,0.105,7.93803,0.00000
4732.00,7.93868,25.224261,0.000300,25.142721,-0.6406,0.105,7.93868,0.00000
4733.00,7.93911,25.224372,0.000298,25.142747,-0.6405,0.105,7.93911,0.00000
4734.00,7.93882,25.224354,0.000295,25.142751,-0.6405,0.105,7.93882,0.00000
4735.00,7.94008,25.224434,0.000299,25.142780,-0.6404,0.105,7.94008,0.00000
4736.00,7.94183,25.224501,0.000294,25.142819,-0.6403,0.105,7.94183,0.00000
4737.00,7.94018,25.224445,0.000292,25.142804,-0.6403,0.105,7.94018,0.00000
4738.00,7.93696,25.224474,0.000295,25.142829,-0.6402,0.105,7.93696,0.00000
4739.00,7.93399,25.224561,0.000300,25.142908,-0.6401,0.105,7.93399,0.00000
4740.00,7.93220,25.224534,0.000296,25.142887,-0.6401,0.105,7.93220,0.00000
4741.00,7.93184,25.224539,0.000302,25.142874,-0.6400,0.105,7.93184,0.00000
4742.00,7.93448,25.224660,0.000296,25.142899,-0.6400,0.105,7.93448,0.00000
4743.00,7.93853,25.224655,0.000295,25.142849,-0.6399,0.105,7.93853,0.00000
4744.00,7.94210,25.224616,0.000294,25.142759,-0.6399,0.105,7.94210,0.00000
4745.00,7.94359,25.224708,0.000290,25.142826,-0.6399,0.105,7.94359,0.00000
4746.00,7.94247,25.224738,0.000285,25.142880,-0.6399,0.106,7.94247,0.00000
4747.00,7.93994,25.224686,0.000288,25.142894,-0.6398,0.106,7.93994,0.00000
4748.00,7.93718,25.224730,0.000287,25.142908,-0.6398,0.106,7.93718,0.00000
4749.00,7.93563,25.224818,0.000286,25.142975,-0.6398,0.106,7.93563,0.00000
4750.00,7.93600,25.224867,0.000293,25.142995,-0.6398,0.106,7.93600,0.00000
4751.00,7.93860,25.224936,0.000294,25.142960,-0.6398,0.106,7.93860,0.00000
4752.00,7.94013,25.224992,0.000292,25.142942,-0.6398,0.106,7.94013,0.00000
4753.00,7.94063,25.225014,0.000292,25.142971,-0.6398,0.106,7.94063,0.00000
4754.00,7.94123,25.224967,0.000289,25.142897,-0.6397,0.106,7.94123,0.00000
4755.00,7.94202,25.224970,0.000283,25.142842,-0.6397,0.107,7.94202,0.00000
4756.00,7.94156,25.224993,0.000286,25.142831,-0.6397,0.106,7.94156,0.00000
4757.00,7.94132,25.225074,0.000294,25.142830,-0.6396,0.106,7.94132,0.00000
4758.00,7.94070,25.225120,0.000293,25.142825,-0.6396,0.106,7.94070,0.00000
4759.00,7.94097,25.225174,0.000288,25.142784,-0.6396,0.106,7.94097,0.00000
4760.00,7.93939,25.225218,0.000288,25.142800,-0.6396,0.106,7.93939,0.00000
4761.00,7.93948,25.225244,0.000286,25.142858,-0.6395,0.107,7.93948,0.00000
4762.00,7.94036,25.225193,0.000277,25.142836,-0.6395,0.107,7.94036,0.00000
4763.00,7.94082,25.225230,0.000277,25.142812,-0.6394,0.107,7.94082,0.00000
4764.00,7.93873,25.225296,0.000280,25.142907,-0.6394,0.107,7.93873,0.00000
4765.00,7.93776,25.225322,0.000282,25.142918,-0.6393,0.107,7.93776,0.00000
4766.00,7.93536,25.225361,0.000282,25.142923,-0.6392,0.107,7.93536,0.00000
4767.00,7.93339,25.225446,0.000284,25.142968,-0.6392,0.107,7.93339,0.00000
4768.00,7.93265,25.225500,0.000288,25.143031,-0.6391,0.107,7.93265,0.00000
4769.00,7.93118,25.225543,0.000294,25.143021,-0.6390,0.107,7.93118,0.00000
4770.00,7.92987,25.225578,0.000293,25.143000,-0.6389,0.107,7.92987,0.00000
4771.00,7.93038,25.225586,0.000290,25.142995,-0.6388,0.107,7.93038,0.00000
4772.00,7.93111,25.225621,0.000289,25.142982,-0.6388,0.107,7.93111,0.00000
4773.00,7.93384,25.225656,0.000281,25.142996,-0.6387,0.108,7.93384,0.00000
4774.00,7.93879,25.225715,0.000273,25.143032,-0.6387,0.108,7.93879,0.00000
4775.00,7.94288,25.225762,0.000276,25.143069,-0.6386,0.108,7.94288,0.00000
4776.00,7.94524,25.225773,0.000277,25.143038,-0.6386,0.108,7.94524,0.00000
4777.00,7.94647,25.225800,0.000283,25.142995,-0.6386,0.108,7.94647,0.00000
4778.00,7.94630,25.225798,0.000282,25.142973,-0.6385,0.108,7.94630,0.00000
4779.00,7.94559,25.225789,0.000289,25.142958,-0.6385,0.108,7.94559,0.00000
4780.00,7.94430,25.225742,0.000284,25.142888,-0.6385,0.108,7.94430,0.00000
4781.00,7.94368,25.225798,0.000291,25.142885,-0.6385,0.108,7.94368,0.00000
4782.00,7.94473,25.225753,0.000296,25.142926,-0.6385,0.108,7.94473,0.00000
4783.00,7.94599,25.225793,0.000302,25.142985,-0.6385,0.108,7.94599,0.00000
4784.00,7.94682,25.225845,0.000298,25.143051,-0.6385,0.108,7.94682,0.00000
4785.00,7.94647,25.225937,0.000302,25.143056,-0.6385,0.108,7.94647,0.00000
4786.00,7.94323,25.226047,0.000301,25.143057,-0.6384,0.109,7.94323,0.00000
4787.00,7.94102,25.226159,0.000293,25.142997,-0.6384,0.109,7.94102,0.00000
4788.00,7.93899,25.226168,0.000297,25.142903,-0.6384,0.109,7.93899,0.00000
4789.00,7.93670,25.226149,0.000303,25.142825,-0.6384,0.109,7.93670,0.00000
4790.00,7.93597,25.226148,0.000302,25.142818,-0.6384,0.109,7.93597,0.00000
4791.00,7.93793,25.226065,0.000296,25.142778,-0.6383,0.109,7.93793,0.00000
4792.00,7.93623,25.226071,0.000302,25.142857,-0.6383,0.109,7.93623,0.00000
4793.00,7.93163,25.226136,0.000304,25.142867,-0.6383,0.109,7.93163,0.00000
4794.00,7.92819,25.226196,0.000306,25.142866,-0.6383,0.109,7.92819,0.00000
4795.00,7.92706,25.226236,0.000312,25.142906,-0.6383,0.109,7.92706,0.00000
4796.00,7.92700,25.226312,0.000317,25.142960,-0.6384,0.109,7.92700,0.00000
4797.00,7.92967,25.226309,0.000313,25.142913,-0.6384,0.109,7.92967,0.00000
4798.00,7.93564,25.226258,0.000308,25.142899,-0.6384,0.109,7.93564,0.00000
4799.00,7.94104,25.226251,0.000307,25.142876,-0.6385,0.109,7.94104,0.00000
4800.00,7.94196,25.226295,0.000307,25.142868,-0.6385,0.109,7.94196,0.00000
4801.00,7.93936,25.226292,0.000307,25.142807,-0.6385,0.109,7.93936,0.00000
4802.00,7.93805,25.226407,0.000305,25.142874,-0.6385,0.109,7.93805,0.00000
4803.00,7.93774,25.226560,0.000301,25.142960,-0.6385,0.109,7.93774,0.00000
@27,1.0000,2.0, 4800.023 
4804.00,7.93737,25.226584,0.000300,25.142935,-0.6386,0.110,7.93737,0.00000
4805.00,7.93925,25.226658,0.000299,25.143030,-0.6386,0.110,7.93925,0.00000
4806.00,7.94068,25.226736,0.000303,25.143087,-0.6386,0.110,7.94068,0.00000
4807.00,7.93268,25.226764,0.000309,25.143029,-0.6386,0.109,7.93268,0.00000
4808.00,7.91207,25.226765,0.000313,25.143015,-0.6386,0.109,7.91207,0.00000
4809.00,7.88667,25.226812,0.000313,25.143039,-0.6386,0.109,7.88667,0.00000
4810.00,7.86025,25.226800,0.000314,25.142956,-0.6386,0.109,7.86025,0.00000
4811.00,7.84163,25.226837,0.000309,25.142902,-0.6386,0.109,7.84163,0.00000
4812.00,7.83626,25.226845,0.000305,25.142911,-0.6386,0.110,7.83626,0.00000
4813.00,7.84490,25.226860,0.000302,25.142875,-0.6386,0.110,7.84490,0.00000
4814.00,7.85899,25.226890,0.000305,25.142837,-0.6386,0.110,7.85899,0.00000
4815.00,7.87613,25.226962,0.000305,25.142849,-0.6385,0.110,7.87613,0.00000
4816.00,7.88974,25.226928,0.000307,25.142820,-0.6385,0.110,7.88974,0.00000
4817.00,7.89668,25.226933,0.000306,25.142773,-0.6384,0.110,7.89668,0.00000
4818.00,7.89997,25.226984,0.000304,25.142781,-0.6384,0.110,7.89997,0.00000
4819.00,7.90120,25.227069,0.000300,25.142838,-0.6384,0.110,7.90120,0.00000
4820.00,7.90059,25.227084,0.000294,25.142914,-0.6384,0.110,7.90059,0.00000
4821.00,7.89897,25.227182,0.000289,25.143018,-0.6384,0.111,7.89897,0.00000
4822.00,7.89629,25.227223,0.000287,25.143066,-0.6384,0.111,7.89629,0.00000
4823.00,7.89348,25.227198,0.000291,25.143072,-0.6384,0.111,7.89348,0.00000
4824.00,7.89453,25.227182,0.000292,25.143090,-0.6384,0.111,7.89453,0.00000
4825.00,7.89783,25.227184,0.000291,25.143025,-0.6384,0.111,7.89783,0.00000
4826.00,7.90095,25.227187,0.000292,25.142995,-0.6385,0.111,7.90095,0.00000
4827.00,7.90570,25.227222,0.000297,25.143011,-0.6385,0.111,7.90570,0.00000
4828.00,7.91263,25.227246,0.000296,25.142993,-0.6385,0.111,7.91263,0.00000
4829.00,7.91858,25.227225,0.000295,25.142966,-0.6385,0.111,7.91858,0.00000
4830.00,7.92011,25.227158,0.000301,25.142902,-0.6385,0.111,7.92011,0.00000
4831.00,7.92103,25.227175,0.000302,25.142970,-0.6386,0.111,7.92103,0.00000
4832.00,7.92253,25.227174,0.000302,25.142991,-0.6386,0.111,7.92253,0.00000
4833.00,7.92349,25.227191,0.000301,25.142998,-0.6386,0.111,7.92349,0.00000
4834.00,7.92269,25.227293,0.000300,25.142987,-0.6386,0.111,7.92269,0.00000
4835.00,7.92401,25.227420,0.000297,25.143027,-0.6386,0.111,7.92401,0.00000
4836.00,7.92699,25.227502,0.000300,25.142996,-0.6386,0.111,7.92699,0.00000
4837.00,7.92866,25.227558,0.000294,25.143011,-0.6386,0.111,7.92866,0.00000
4838.00,7.92830,25.227604,0.000293,25.143008,-0.6386,0.112,7.92830,0.00000
4839.00,7.92743,25.227625,0.000292,25.143021,-0.6386,0.112,7.92743,0.00000
4840.00,7.92701,25.227630,0.000290,25.142980,-0.6387,0.112,7.92701,0.00000
4841.00,7.92511,25.227617,0.000288,25.142991,-0.6387,0.112,7.92511,0.00000
4842.00,7.92564,25.227666,0.000291,25.143042,-0.6387,0.112,7.92564,0.00000
4843.00,7.92713,25.227683,0.000294,25.143023,-0.6387,0.112,7.92713,0.00000
4844.00,7.92880,25.227673,0.000287,25.142986,-0.6387,0.112,7.92880,0.00000
4845.00,7.92821,25.227716,0.000285,25.142969,-0.6386,0.112,7.92821,0.00000
4846.00,7.92941,25.227711,0.000282,25.142883,-0.6386,0.112,7.92941,0.00000
4847.00,7.93041,25.227695,0.000278,25.142772,-0.6386,0.113,7.93041,0.00000
4848.00,7.93180,25.227752,0.000275,25.142822,-0.6386,0.113,7.93180,0.00000
4849.00,7.93302,25.227790,0.000284,25.142849,-0.6386,0.113,7.93302,0.00000
4850.00,7.93520,25.227791,0.000288,25.142905,-0.6386,0.113,7.93520,0.00000
4851.00,7.93555,25.227809,0.000291,25.142925,-0.6385,0.113,7.93555,0.00000
4852.00,7.93427,25.227840,0.000294,25.142964,-0.6385,0.113,7.93427,0.00000
4853.00,7.93289,25.227826,0.000293,25.142915,-0.6385,0.113,7.93289,0.00000
4854.00,7.93321,25.227843,0.000295,25.142902,-0.6385,0.113,7.93321,0.00000
4855.00,7.93443,25.227871,0.000294,25.142880,-0.6385,0.113,7.93443,0.00000
4856.00,7.93679,25.227919,0.000293,25.142921,-0.6385,0.113,7.93679,0.00000
4857.00,7.94014,25.227939,0.000294,25.142879,-0.6385,0.113,7.94014,0.00000
4858.00,7.94109,25.228005,0.000299,25.142935,-0.6384,0.113,7.94109,0.00000
4859.00,7.94020,25.228042,0.000300,25.142917,-0.6384,0.113,7.94020,0.00000
4860.00,7.93748,25.228092,0.000298,25.142943,-0.6384,0.113,7.93748,0.00000
4861.00,7.93425,25.228086,0.000295,25.142849,-0.6384,0.114,7.93425,0.00000
4862.00,7.93082,25.228087,0.000291,25.142810,-0.6385,0.114,7.93082,0.00000
4863.00,7.93029,25.228080,0.000287,25.142783,-0.6385,0.114,7.93029,0.00000
4864.00,7.93043,25.228141,0.000283,25.142836,-0.6385,0.114,7.93043,0.00000
4865.00,7.93210,25.228140,0.000282,25.142796,-0.6385,0.114,7.93210,0.00000
4866.00,7.93483,25.228198,0.000289,25.142899,-0.6385,0.114,7.93483,0.00000
4867.00,7.93610,25.228287,0.000299,25.142984,-0.6384,0.114,7.93610,0.00000
4868.00,7.93740,25.228288,0.000304,25.142995,-0.6384,0.114,7.93740,0.00000
4869.00,7.93835,25.228303,0.000306,25.142970,-0.6384,0.114,7.93835,0.00000
4870.00,7.93935,25.228381,0.000306,25.143052,-0.6385,0.114,7.93935,0.00000
4871.00,7.93738,25.228456,0.000310,25.143044,-0.6385,0.114,7.93738,0.00000
4872.00,7.93593,25.228436,0.000307,25.142962,-0.6385,0.114,7.93593,0.00000
4873.00,7.93350,25.228502,0.000307,25.142938,-0.6385,0.114,7.93350,0.00000
4874.00,7.93304,25.228513,0.000307,25.142943,-0.6385,0.114,7.93304,0.00000
4875.00,7.93220,25.228559,0.000313,25.142886,-0.6385,0.114,7.93220,0.00000
4876.00,7.93234,25.228552,0.000309,25.142800,-0.6385,0.114,7.93234,0.00000
4877.00,7.93224,25.228561,0.000308,25.142810,-0.6385,0.114,7.93224,0.00000
4878.00,7.93279,25.228592,0.000306,25.142805,-0.6385,0.114,7.93279,0.00000
4879.00,7.93102,25.228618,0.000305,25.142803,-0.6385,0.115,7.93102,0.00000
4880.00,7.92968,25.228597,0.000302,25.142749,-0.6385,0.115,7.92968,0.00000
4881.00,7.92861,25.228631,0.000303,25.142808,-0.6385,0.115,7.92861,0.00000
4882.00,7.93061,25.228711,0.000309,25.142863,-0.6384,0.115,7.93061,0.00000
4883.00,7.93246,25.228694,0.000308,25.142851,-0.6384,0.115,7.93246,0.00000
4884.00,7.93542,25.228717,0.000306,25.142836,-0.6384,0.115,7.93542,0.00000
4885.00,7.93783,25.228758,0.000298,25.142911,-0.6384,0.115,7.93783,0.00000
4886.00,7.93981,25.228745,0.000294,25.142887,-0.6384,0.115,7.93981,0.00000
4887.00,7.93849,25.228750,0.000288,25.142864,-0.6384,0.115,7.93849,0.00000
4888.00,7.93802,25.228771,0.000283,25.142791,-0.6384,0.115,7.93802,0.00000
4889.00,7.93724,25.228802,0.000281,25.142803,-0.6384,0.116,7.93724,0.00000
4890.00,7.93489,25.228855,0.000280,25.142817,-0.6384,0.116,7.93489,0.00000
4891.00,7.93510,25.228982,0.000276,25.142872,-0.6384,0.116,7.93510,0.00000
4892.00,7.93691,25.229022,0.000273,25.142891,-0.6384,0.116,7.93691,0.00000
4893.00,7.93739,25.229134,0.000278,25.143007,-0.6384,0.116,7.93739,0.00000
4894.00,7.93809,25.229188,0.000279,25.143052,-0.6384,0.116,7.93809,0.00000
4895.00,7.94324,25.229188,0.000288,25.143019,-0.6384,0.116,7.94324,0.00000
4896.00,7.94607,25.229133,0.000294,25.142947,-0.6384,0.116,7.94607,0.00000
4897.00,7.94623,25.229143,0.000296,25.142935,-0.6384,0.116,7.94623,0.00000
4898.00,7.94556,25.229127,0.000296,25.142904,-0.6385,0.116,7.94556,0.00000
4899.00,7.94533,25.229136,0.000298,25.142869,-0.6385,0.116,7.94533,0.00000
4900.00,7.94295,25.229189,0.000297,25.142950,-0.6385,0.116,7.94295,0.00000
4901.00,7.94014,25.229216,0.000295,25.143039,-0.6386,0.116,7.94014,0.00000
4902.00,7.94059,25.229277,0.000296,25.143062,-0.6386,0.116,7.94059,0.00000
4903.00,7.94195,25.229334,0.000292,25.143093,-0.6386,0.116,7.94195,0.00000
4904.00,7.94232,25.229386,0.000289,25.143106,-0.6386,0.116,7.94232,0.00000
4905.00,7.94526,25.229419,0.000286,25.143051,-0.6387,0.117,7.94526,0.00000
4906.00,7.94666,25.229466,0.000288,25.142975,-0.6387,0.117,7.94666,0.00000
4907.00,7.94482,25.229489,0.000287,25.142970,-0.6387,0.117,7.94482,0.00000
4908.00,7.94215,25.229517,0.000292,25.142915,-0.6387,0.117,7.94215,0.00000
4909.00,7.94008,25.229572,0.000295,25.142878,-0.6387,0.117,7.94008,0.00000
4910.00,7.93652,25.229584,0.000297,25.142882,-0.6387,0.117,7.93652,0.00000
4911.00,7.93559,25.229621,0.000296,25.142925,-0.6387,0.117,7.93559,0.00000
4912.00,7.93462,25.229716,0.000295,25.142912,-0.6387,0.117,7.93462,0.00000
4913.00,7.93439,25.229755,0.000293,25.142914,-0.6387,0.117,7.93439,0.00000
4914.00,7.93476,25.229762,0.000289,25.142936,-0.6387,0.117,7.93476,0.00000
4915.00,7.93611,25.229847,0.000284,25.142970,-0.6386,0.117,7.93611,0.00000
4916.00,7.93767,25.229894,0.000286,25.142988,-0.6386,0.117,7.93767,0.00000
4917.00,7.94084,25.229847,0.000284,25.143015,-0.6386,0.118,7.94084,0.00000
4918.00,7.94251,25.229846,0.000285,25.143055,-0.6386,0.118,7.94251,0.00000
4919.00,7.94286,25.229887,0.000292,25.143138,-0.6386,0.117,7.94286,0.00000
4920.00,7.94263,25.229875,0.000297,25.143099,-0.6386,0.117,7.94263,0.00000
4921.00,7.94179,25.229862,0.000292,25.143077,-0.6385,0.118,7.94179,0.00000
4922.00,7.94035,25.229878,0.000295,25.143064,-0.6385,0.118,7.94035,0.00000
4923.00,7.93912,25.229934,0.000295,25.143025,-0.6385,0.118,7.93912,0.00000
4924.00,7.93829,25.229969,0.000295,25.142914,-0.6385,0.118,7.93829,0.00000
4925.00,7.93492,25.229994,0.000295,25.142910,-0.6385,0.118,7.93492,0.00000
4926.00,7.93289,25.230035,0.000297,25.142905,-0.6384,0.118,7.93289,0.00000
4927.00,7.93377,25.230053,0.000294,25.142856,-0.6384,0.118,7.93377,0.00000
4928.00,7.93597,25.230087,0.000293,25.142895,-0.6383,0.118,7.93597,0.00000
4929.00,7.93815,25.230056,0.000286,25.142917,-0.6383,0.118,7.93815,0.00000
4930.00,7.94129,25.230072,0.000287,25.142937,-0.6382,0.118,7.94129,0.00000
4931.00,7.94323,25.230073,0.000288,25.142956,-0.6382,0.118,7.94323,0.00000
4932.00,7.94337,25.230109,0.000294,25.143015,-0.6381,0.118,7.94337,0.00000
4933.00,7.94272,25.230111,0.000290,25.142993,-0.6380,0.118,7.94272,0.00000
4934.00,7.94263,25.230145,0.000294,25.142959,-0.6379,0.118,7.94263,0.00000
4935.00,7.94188,25.230153,0.000289,25.142894,-0.6379,0.119,7.94188,0.00000
4936.00,7.94085,25.230188,0.000287,25.142854,-0.6378,0.119,7.94085,0.00000
4937.00,7.93855,25.230256,0.000283,25.142813,-0.6377,0.119,7.93855,0.00000
4938.00,7.93691,25.230256,0.000290,25.142835,-0.6376,0.119,7.93691,0.00000
4939.00,7.93582,25.230303,0.000286,25.142868,-0.6376,0.119,7.93582,0.00000
4940.00,7.93679,25.230375,0.000290,25.142915,-0.6375,0.119,7.93679,0.00000
4941.00,7.93713,25.230415,0.000285,25.142958,-0.6374,0.119,7.93713,0.00000
4942.00,7.93827,25.230397,0.000283,25.143019,-0.6374,0.119,7.93827,0.00000
4943.00,7.93931,25.230468,0.000282,25.143072,-0.6373,0.120,7.93931,0.00000
4944.00,7.93940,25.230492,0.000289,25.143143,-0.6373,0.119,7.93940,0.00000
4945.00,7.93803,25.230431,0.000292,25.143111,-0.6372,0.119,7.93803,0.00000
4946.00,7.93847,25.230461,0.000302,25.143130,-0.6372,0.119,7.93847,0.00000
4947.00,7.93842,25.230534,0.000303,25.143105,-0.6371,0.119,7.93842,0.00000
4948.00,7.93872,25.230536,0.000300,25.143048,-0.6371,0.119,7.93872,0.00000
4949.00,7.94017,25.230560,0.000301,25.143023,-0.6371,0.119,7.94017,0.00000
4950.00,7.94095,25.230635,0.000307,25.143025,-0.6370,0.119,7.94095,0.00000
4951.00,7.94072,25.230643,0.000305,25.142969,-0.6370,0.119,7.94072,0.00000
4952.00,7.93982,25.230658,0.000308,25.142946,-0.6370,0.119,7.93982,0.00000
4953.00,7.93913,25.230704,0.000305,25.142952,-0.6369,0.119,7.93913,0.00000
4954.00,7.93663,25.230694,0.000304,25.142923,-0.6368,0.119,7.93663,0.00000
4955.00,7.93629,25.230748,0.000303,25.142953,-0.6368,0.120,7.93629,0.00000
4956.00,7.93636,25.230808,0.000303,25.142956,-0.6367,0.120,7.93636,0.00000
4957.00,7.93769,25.230843,0.000305,25.142905,-0.6366,0.120,7.93769,0.00000
4958.00,7.93684,25.230873,0.000308,25.142793,-0.6366,0.120,7.93684,0.00000
4959.00,7.93792,25.231003,0.000306,25.142863,-0.6365,0.120,7.93792,0.00000
4960.00,7.93844,25.231015,0.000296,25.142911,-0.6365,0.120,7.93844,0.00000
4961.00,7.93976,25.231058,0.000293,25.142968,-0.6364,0.120,7.93976,0.00000
4962.00,7.94176,25.231109,0.000293,25.143045,-0.6364,0.121,7.94176,0.00000
4963.00,7.94419,25.231179,0.000293,25.143160,-0.6363,0.121,7.94419,0.00000
4964.00,7.94614,25.231171,0.000291,25.143100,-0.6362,0.121,7.94614,0.00000
4965.00,7.94646,25.231218,0.000295,25.143069,-0.6362,0.121,7.94646,0.00000
4966.00,7.94427,25.231256,0.000295,25.143084,-0.6361,0.121,7.94427,0.00000
4967.00,7.94345,25.231241,0.000296,25.143088,-0.6360,0.121,7.94345,0.00000
4968.00,7.94157,25.231250,0.000296,25.143096,-0.6359,0.121,7.94157,0.00000
4969.00,7.93905,25.231271,0.000301,25.143061,-0.6359,0.120,7.93905,0.00000
4970.00,7.93605,25.231301,0.000304,25.143070,-0.6358,0.120,7.93605,0.00000
4971.00,7.93429,25.231300,0.000311,25.143040,-0.6358,0.120,7.93429,0.00000
4972.00,7.93041,25.231350,0.000308,25.143028,-0.6357,0.121,7.93041,0.00000
4973.00,7.93147,25.231368,0.000314,25.143022,-0.6356,0.120,7.93147,0.00000
4974.00,7.93328,25.231348,0.000312,25.143088,-0.6355,0.121,7.93328,0.00000
4975.00,7.93498,25.231331,0.000310,25.143102,-0.6355,0.121,7.93498,0.00000
4976.00,7.93763,25.231299,0.000307,25.143106,-0.6354,0.121,7.93763,0.00000
4977.00,7.94130,25.231291,0.000306,25.143106,-0.6353,0.121,7.94130,0.00000
4978.00,7.94286,25.231301,0.000299,25.143092,-0.6353,0.121,7.94286,0.00000
4979.00,7.94446,25.231377,0.000296,25.143114,-0.6352,0.121,7.94446,0.00000
4980.00,7.94730,25.231421,0.000299,25.143093,-0.6352,0.122,7.94730,0.00000
4981.00,7.94818,25.231494,0.000295,25.143069,-0.6351,0.122,7.94818,0.00000
4982.00,7.94841,25.231524,0.000291,25.143043,-0.6351,0.122,7.94841,0.00000
4983.00,7.94597,25.231567,0.000294,25.143061,-0.6350,0.122,7.94597,0.00000
4984.00,7.94276,25.231638,0.000294,25.143026,-0.6350,0.122,7.94276,0.00000
@28,1.0000,2.0, 4980.07399999999 
4985.00,7.94125,25.231724,0.000290,25.143057,-0.6350,0.122,7.94125,0.00000
4986.00,7.93739,25.231820,0.000291,25.143064,-0.6350,0.122,7.93739,0.00000
4987.00,7.92665,25.231921,0.000291,25.143088,-0.6350,0.122,7.92665,0.00000
4988.00,7.90929,25.231963,0.000287,25.143097,-0.6350,0.122,7.90929,0.00000
4989.00,7.88663,25.231937,0.000291,25.143046,-0.6349,0.122,7.88663,0.00000
4990.00,7.86329,25.231866,0.000289,25.143003,-0.6349,0.123,7.86329,0.00000
4991.00,7.84681,25.231868,0.000291,25.143045,-0.6349,0.123,7.84681,0.00000
4992.00,7.84180,25.231841,0.000293,25.143060,-0.6350,0.123,7.84180,0.00000
4993.00,7.84918,25.231850,0.000301,25.143009,-0.6350,0.122,7.84918,0.00000
4994.00,7.86349,25.231895,0.000299,25.143016,-0.6350,0.123,7.86349,0.00000
4995.00,7.87854,25.232023,0.000300,25.142984,-0.6350,0.123,7.87854,0.00000
4996.00,7.88972,25.232109,0.000304,25.142960,-0.6350,0.123,7.88972,0.00000
4997.00,7.89663,25.232223,0.000304,25.142986,-0.6350,0.123,7.89663,0.00000
4998.00,7.89846,25.232295,0.000303,25.143019,-0.6350,0.123,7.89846,0.00000
4999.00,7.89753,25.232338,0.000304,25.143024,-0.6350,0.123,7.89753,0.00000
5000.00,7.89589,25.232411,0.000303,25.143107,-0.6350,0.123,7.89589,0.00000
5001.00,7.89510,25.232375,0.000300,25.143068,-0.6350,0.123,7.89510,0.00000
5002.00,7.89397,25.232301,0.000301,25.142980,-0.6350,0.123,7.89397,0.00000
5003.00,7.89551,25.232335,0.000302,25.143042,-0.6350,0.123,7.89551,0.00000
5004.00,7.89933,25.232343,0.000303,25.143053,-0.6350,0.123,7.89933,0.00000
5005.00,7.90140,25.232312,0.000306,25.143019,-0.6350,0.123,7.90140,0.00000
5006.00,7.90050,25.232352,0.000306,25.143031,-0.6350,0.123,7.90050,0.00000
5007.00,7.90090,25.232402,0.000307,25.142998,-0.6350,0.123,7.90090,0.00000
5008.00,7.90153,25.232439,0.000301,25.142930,-0.6350,0.124,7.90153,0.00000
5009.00,7.90169,25.232473,0.000301,25.142890,-0.6350,0.124,7.90169,0.00000
5010.00,7.90324,25.232500,0.000300,25.142828,-0.6350,0.124,7.90324,0.00000
5011.00,7.90865,25.232517,0.000299,25.142803,-0.6350,0.124,7.90865,0.00000
5012.00,7.91451,25.232535,0.000301,25.142847,-0.6350,0.124,7.91451,0.00000
5013.00,7.91946,25.232541,0.000301,25.142876,-0.6350,0.124,7.91946,0.00000
5014.00,7.92397,25.232538,0.000300,25.142879,-0.6350,0.124,7.92397,0.00000
5015.00,7.92763,25.232524,0.000300,25.142871,-0.6350,0.124,7.92763,0.00000
5016.00,7.92766,25.232531,0.000300,25.142854,-0.6349,0.124,7.92766,0.00000
5017.00,7.92697,25.232602,0.000296,25.142883,-0.6349,0.124,7.92697,0.00000
5018.00,7.92686,25.232553,0.000298,25.142807,-0.6349,0.124,7.92686,0.00000
5019.00,7.92691,25.232603,0.000296,25.142868,-0.6348,0.124,7.92691,0.00000
5020.00,7.92705,25.232628,0.000296,25.142925,-0.6348,0.124,7.92705,0.00000
5021.00,7.92995,25.232625,0.000295,25.142926,-0.6347,0.124,7.92995,0.00000
5022.00,7.93277,25.232635,0.000295,25.142918,-0.6346,0.124,7.93277,0.00000
5023.00,7.93494,25.232726,0.000297,25.142970,-0.6345,0.124,7.93494,0.00000
5024.00,7.93495,25.232706,0.000297,25.142853,-0.6344,0.124,7.93495,0.00000
5025.00,7.93409,25.232791,0.000295,25.142809,-0.6343,0.125,7.93409,0.00000
5026.00,7.93369,25.232867,0.000299,25.142840,-0.6342,0.125,7.93369,0.00000
5027.00,7.93278,25.232815,0.000295,25.142846,-0.6342,0.125,7.93278,0.00000
5028.00,7.92949,25.232823,0.000293,25.142852,-0.6341,0.125,7.92949,0.00000
5029.00,7.92654,25.232935,0.000292,25.142953,-0.6340,0.125,7.92654,0.00000
5030.00,7.92518,25.232946,0.000290,25.142980,-0.6339,0.125,7.92518,0.00000
5031.00,7.92534,25.232976,0.000286,25.142997,-0.6338,0.125,7.92534,0.00000
5032.00,7.92636,25.233075,0.000290,25.142983,-0.6337,0.125,7.92636,0.00000
5033.00,7.93001,25.233121,0.000288,25.142989,-0.6337,0.125,7.93001,0.00000
5034.00,7.93339,25.233139,0.000286,25.143039,-0.6336,0.125,7.93339,0.00000
5035.00,7.93598,25.233160,0.000287,25.143028,-0.6335,0.125,7.93598,0.00000
5036.00,7.93740,25.233197,0.000290,25.143035,-0.6334,0.125,7.93740,0.00000
5037.00,7.93727,25.233155,0.000287,25.143000,-0.6333,0.125,7.93727,0.00000
5038.00,7.93604,25.233153,0.000288,25.142942,-0.6332,0.125,7.93604,0.00000
5039.00,7.93619,25.233171,0.000289,25.142874,-0.6331,0.125,7.93619,0.00000
5040.00,7.93580,25.233247,0.000289,25.142922,-0.6331,0.125,7.93580,0.00000
5041.00,7.93365,25.233225,0.000285,25.142911,-0.6330,0.125,7.93365,0.00000
5042.00,7.93320,25.233328,0.000284,25.142977,-0.6329,0.126,7.93320,0.00000
5043.00,7.93292,25.233381,0.000282,25.143025,-0.6328,0.126,7.93292,0.00000
5044.00,7.93258,25.233444,0.000279,25.143095,-0.6328,0.126,7.93258,0.00000
5045.00,7.93406,25.233418,0.000274,25.143018,-0.6327,0.126,7.93406,0.00000
5046.00,7.93617,25.233503,0.000272,25.143027,-0.6326,0.126,7.93617,0.00000
5047.00,7.93823,25.233532,0.000275,25.143033,-0.6326,0.126,7.93823,0.00000
5048.00,7.94056,25.233568,0.000277,25.143062,-0.6325,0.126,7.94056,0.00000
5049.00,7.94322,25.233557,0.000276,25.143028,-0.6325,0.127,7.94322,0.00000
5050.00,7.94461,25.233613,0.000281,25.143094,-0.6325,0.127,7.94461,0.00000
5051.00,7.94697,25.233617,0.000288,25.143101,-0.6324,0.126,7.94697,0.00000
5052.00,7.94695,25.233619,0.000288,25.143091,-0.6324,0.127,7.94695,0.00000
5053.00,7.94518,25.233624,0.000290,25.143057,-0.6324,0.127,7.94518,0.00000
5054.00,7.94231,25.233667,0.000295,25.143026,-0.6324,0.126,7.94231,0.00000
5055.00,7.93935,25.233725,0.000293,25.143026,-0.6324,0.126,7.93935,0.00000
5056.00,7.93513,25.233822,0.000288,25.143030,-0.6323,0.127,7.93513,0.00000
5057.00,7.93178,25.233928,0.000288,25.143026,-0.6323,0.127,7.93178,0.00000
5058.00,7.93007,25.234016,0.000288,25.143119,-0.6323,0.127,7.93007,0.00000
5059.00,7.93104,25.233979,0.000283,25.143111,-0.6323,0.127,7.93104,0.00000
5060.00,7.93312,25.234018,0.000283,25.143207,-0.6323,0.128,7.93312,0.00000
5061.00,7.93649,25.234001,0.000285,25.143209,-0.6324,0.128,7.93649,0.00000
5062.00,7.93893,25.234031,0.000283,25.143263,-0.6324,0.128,7.93893,0.00000
5063.00,7.94184,25.234019,0.000286,25.143190,-0.6324,0.128,7.94184,0.00000
5064.00,7.94213,25.234088,0.000289,25.143240,-0.6324,0.128,7.94213,0.00000
5065.00,7.94080,25.234060,0.000292,25.143151,-0.6324,0.128,7.94080,0.00000
5066.00,7.93894,25.234062,0.000295,25.143139,-0.6324,0.128,7.93894,0.00000
5067.00,7.93906,25.233998,0.000298,25.143115,-0.6324,0.128,7.93906,0.00000
5068.00,7.93856,25.233996,0.000296,25.143170,-0.6324,0.128,7.93856,0.00000
5069.00,7.93670,25.233997,0.000297,25.143116,-0.6324,0.128,7.93670,0.00000
5070.00,7.93571,25.234051,0.000300,25.143145,-0.6324,0.128,7.93571,0.00000
5071.00,7.93499,25.234082,0.000298,25.143149,-0.6324,0.128,7.93499,0.00000
5072.00,7.93499,25.234140,0.000294,25.143126,-0.6323,0.128,7.93499,0.00000
5073.00,7.93554,25.234144,0.000292,25.143044,-0.6323,0.128,7.93554,0.00000
5074.00,7.93850,25.234170,0.000295,25.143053,-0.6324,0.128,7.93850,0.00000
5075.00,7.94030,25.234153,0.000293,25.143030,-0.6324,0.128,7.94030,0.00000
5076.00,7.93981,25.234185,0.000294,25.142976,-0.6324,0.128,7.93981,0.00000
5077.00,7.93869,25.234231,0.000298,25.142966,-0.6324,0.128,7.93869,0.00000
5078.00,7.93762,25.234309,0.000301,25.143012,-0.6324,0.128,7.93762,0.00000
5079.00,7.93686,25.234409,0.000292,25.143065,-0.6324,0.128,7.93686,0.00000
5080.00,7.93693,25.234427,0.000291,25.143056,-0.6325,0.129,7.93693,0.00000
5081.00,7.93821,25.234468,0.000292,25.143101,-0.6325,0.129,7.93821,0.00000
5082.00,7.93710,25.234525,0.000290,25.143120,-0.6325,0.129,7.93710,0.00000
5083.00,7.93429,25.234541,0.000293,25.143063,-0.6326,0.129,7.93429,0.00000
5084.00,7.93233,25.234551,0.000301,25.143009,-0.6326,0.129,7.93233,0.00000
5085.00,7.93152,25.234602,0.000303,25.142975,-0.6326,0.129,7.93152,0.00000
5086.00,7.93005,25.234675,0.000304,25.143046,-0.6327,0.129,7.93005,0.00000
5087.00,7.92941,25.234748,0.000308,25.143078,-0.6327,0.129,7.92941,0.00000
5088.00,7.93167,25.234788,0.000301,25.143083,-0.6327,0.129,7.93167,0.00000
5089.00,7.93432,25.234787,0.000306,25.143144,-0.6328,0.129,7.93432,0.00000
5090.00,7.93690,25.234852,0.000307,25.143196,-0.6328,0.129,7.93690,0.00000
5091.00,7.93985,25.234849,0.000311,25.143206,-0.6328,0.129,7.93985,0.00000
5092.00,7.94224,25.234764,0.000308,25.143165,-0.6329,0.129,7.94224,0.00000
5093.00,7.94240,25.234838,0.000312,25.143265,-0.6330,0.129,7.94240,0.00000
5094.00,7.94267,25.234898,0.000309,25.143244,-0.6330,0.129,7.94267,0.00000
5095.00,7.94225,25.234903,0.000308,25.143198,-0.6330,0.129,7.94225,0.00000
5096.00,7.94062,25.234982,0.000300,25.143153,-0.6331,0.129,7.94062,0.00000
5097.00,7.93926,25.235142,0.000303,25.143230,-0.6331,0.129,7.93926,0.00000
5098.00,7.93935,25.235151,0.000301,25.143149,-0.6331,0.129,7.93935,0.00000
5099.00,7.93825,25.235213,0.000296,25.143169,-0.6332,0.130,7.93825,0.00000
5100.00,7.93740,25.235188,0.000294,25.143140,-0.6332,0.130,7.93740,0.00000
5101.00,7.93757,25.235105,0.000298,25.143036,-0.6333,0.130,7.93757,0.00000
5102.00,7.93776,25.235030,0.000298,25.142937,-0.6333,0.130,7.93776,0.00000
5103.00,7.93669,25.234996,0.000299,25.142903,-0.6333,0.130,7.93669,0.00000
5104.00,7.93597,25.234960,0.000302,25.142874,-0.6334,0.130,7.93597,0.00000
5105.00,7.93605,25.235045,0.000302,25.142967,-0.6334,0.130,7.93605,0.00000
5106.00,7.93626,25.235100,0.000299,25.143089,-0.6334,0.130,7.93626,0.00000
5107.00,7.93640,25.235192,0.000296,25.143176,-0.6335,0.130,7.93640,0.00000
5108.00,7.93543,25.235324,0.000295,25.143237,-0.6335,0.130,7.93543,0.00000
5109.00,7.93526,25.235334,0.000298,25.143206,-0.6335,0.130,7.93526,0.00000
5110.00,7.93374,25.235398,0.000301,25.143163,-0.6335,0.130,7.93374,0.00000
5111.00,7.93373,25.235428,0.000299,25.143094,-0.6336,0.130,7.93373,0.00000
5112.00,7.93392,25.235413,0.000299,25.143005,-0.6336,0.131,7.93392,0.00000
5113.00,7.93720,25.235439,0.000297,25.143048,-0.6336,0.131,7.93720,0.00000
5114.00,7.93809,25.235478,0.000294,25.143026,-0.6336,0.131,7.93809,0.00000
5115.00,7.93811,25.235501,0.000298,25.143054,-0.6336,0.131,7.93811,0.00000
5116.00,7.93853,25.235561,0.000297,25.143088,-0.6336,0.131,7.93853,0.00000
5117.00,7.94033,25.235631,0.000300,25.143112,-0.6336,0.131,7.94033,0.00000
5118.00,7.93831,25.235635,0.000302,25.143098,-0.6336,0.131,7.93831,0.00000
5119.00,7.93620,25.235693,0.000306,25.143133,-0.6336,0.131,7.93620,0.00000
5120.00,7.93673,25.235689,0.000301,25.143124,-0.6336,0.131,7.93673,0.00000
5121.00,7.93542,25.235720,0.000305,25.143131,-0.6336,0.131,7.93542,0.00000
5122.00,7.93333,25.235713,0.000308,25.143126,-0.6337,0.131,7.93333,0.00000
5123.00,7.93196,25.235780,0.000311,25.143137,-0.6337,0.131,7.93196,0.00000
5124.00,7.93112,25.235864,0.000308,25.143207,-0.6337,0.131,7.93112,0.00000
5125.00,7.92744,25.235901,0.000312,25.143191,-0.6337,0.131,7.92744,0.00000
5126.00,7.92518,25.235942,0.000305,25.143166,-0.6338,0.132,7.92518,0.00000
5127.00,7.92510,25.235981,0.000300,25.143190,-0.6338,0.132,7.92510,0.00000
5128.00,7.92644,25.235942,0.000303,25.143157,-0.6338,0.132,7.92644,0.00000
5129.00,7.92846,25.235968,0.000305,25.143158,-0.6339,0.132,7.92846,0.00000
5130.00,7.93206,25.235976,0.000303,25.143151,-0.6339,0.132,7.93206,0.00000
5131.00,7.93605,25.236014,0.000309,25.143191,-0.6339,0.132,7.93605,0.00000
5132.00,7.93692,25.236055,0.000312,25.143205,-0.6340,0.132,7.93692,0.00000
5133.00,7.93721,25.236104,0.000308,25.143192,-0.6340,0.132,7.93721,0.00000
5134.00,7.93713,25.236116,0.000303,25.143152,-0.6340,0.132,7.93713,0.00000
5135.00,7.93744,25.236171,0.000307,25.143172,-0.6340,0.132,7.93744,0.00000
5136.00,7.93615,25.236171,0.000308,25.143145,-0.6341,0.132,7.93615,0.00000
5137.00,7.93587,25.236158,0.000304,25.143063,-0.6341,0.132,7.93587,0.00000
5138.00,7.93693,25.236135,0.000300,25.143037,-0.6341,0.133,7.93693,0.00000
5139.00,7.93784,25.236109,0.000303,25.143033,-0.6342,0.132,7.93784,0.00000
5140.00,7.93950,25.236142,0.000302,25.143018,-0.6342,0.133,7.93950,0.00000
5141.00,7.94019,25.236158,0.000300,25.143029,-0.6343,0.133,7.94019,0.00000
5142.00,7.94053,25.236203,0.000298,25.143055,-0.6344,0.133,7.94053,0.00000
5143.00,7.93979,25.236269,0.000302,25.143025,-0.6345,0.133,7.93979,0.00000
5144.00,7.93965,25.236291,0.000300,25.142958,-0.6346,0.133,7.93965,0.00000
5145.00,7.93736,25.236289,0.000296,25.142923,-0.6347,0.133,7.93736,0.00000
5146.00,7.93625,25.236299,0.000297,25.142846,-0.6348,0.133,7.93625,0.00000
5147.00,7.93565,25.236334,0.000302,25.142893,-0.6349,0.133,7.93565,0.00000
5148.00,7.93889,25.236319,0.000302,25.142878,-0.6350,0.133,7.93889,0.00000
5149.00,7.94064,25.236406,0.000307,25.142930,-0.6351,0.133,7.94064,0.00000
5150.00,7.94175,25.236461,0.000306,25.142952,-0.6352,0.133,7.94175,0.00000
5151.00,7.94161,25.236436,0.000303,25.142953,-0.6353,0.133,7.94161,0.00000
5152.00,7.94156,25.236502,0.000299,25.142963,-0.6355,0.133,7.94156,0.00000
5153.00,7.93812,25.236613,0.000297,25.143028,-0.6356,0.134,7.93812,0.00000
5154.00,7.93555,25.236611,0.000296,25.142984,-0.6357,0.134,7.93555,0.00000
5155.00,7.93582,25.236591,0.000301,25.142930,-0.6358,0.134,7.93582,0.00000
5156.00,7.93659,25.236714,0.000302,25.142946,-0.6359,0.134,7.93659,0.00000
5157.00,7.93745,25.236653,0.000304,25.142853,-0.6360,0.134,7.93745,0.00000
5158.00,7.93706,25.236647,0.000308,25.142801,-0.6361,0.134,7.93706,0.00000
5159.00,7.93606,25.236664,0.000308,25.142801,-0.6362,0.134,7.93606,0.00000
5160.00,7.93302,25.236697,0.000304,25.142833,-0.6363,0.134,7.93302,0.00000
5161.00,7.93096,25.236746,0.000303,25.142887,-0.6364,0.134,7.93096,0.00000
5162.00,7.93025,25.236806,0.000305,25.142871,-0.6364,0.134,7.93025,0.00000
5163.00,7.93133,25.236874,0.000305,25.142897,-0.6364,0.134,7.93133,0.00000
5164.00,7.93306,25.236878,0.000302,25.142890,-0.6365,0.134,7.93306,0.00000
@29,1.0000,2.0, 5160.069 
5165.00,7.93661,25.236971,0.000305,25.142907,-0.6365,0.134,7.93661,0.00000
5166.00,7.93802,25.236954,0.000306,25.142864,-0.6365,0.134,7.93802,0.00000
5167.00,7.93120,25.237010,0.000302,25.142936,-0.6365,0.134,7.93120,0.00000
5168.00,7.91440,25.236969,0.000300,25.142866,-0.6365,0.134,7.91440,0.00000
5169.00,7.89300,25.237030,0.000301,25.142828,-0.6365,0.135,7.89300,0.00000
5170.00,7.86931,25.236995,0.000302,25.142747,-0.6365,0.135,7.86931,0.00000
5171.00,7.85071,25.237064,0.000302,25.142750,-0.6365,0.135,7.85071,0.00000
5172.00,7.84405,25.237065,0.000303,25.142712,-0.6365,0.134,7.84405,0.00000
5173.00,7.85101,25.237133,0.000303,25.142754,-0.6365,0.134,7.85101,0.00000
5174.00,7.86413,25.237191,0.000297,25.142784,-0.6364,0.135,7.86413,0.00000
5175.00,7.87971,25.237240,0.000293,25.142847,-0.6363,0.135,7.87971,0.00000
5176.00,7.89299,25.237306,0.000291,25.142886,-0.6363,0.135,7.89299,0.00000
5177.00,7.90073,25.237355,0.000292,25.142945,-0.6362,0.135,7.90073,0.00000
5178.00,7.90445,25.237437,0.000296,25.142995,-0.6362,0.135,7.90445,0.00000
5179.00,7.90862,25.237445,0.000303,25.143040,-0.6361,0.135,7.90862,0.00000
5180.00,7.91083,25.237444,0.000307,25.142984,-0.6361,0.135,7.91083,0.00000
5181.00,7.91304,25.237392,0.000312,25.142886,-0.6361,0.135,7.91304,0.00000
5182.00,7.91414,25.237436,0.000309,25.142769,-0.6360,0.136,7.91414,0.00000
5183.00,7.91388,25.237447,0.000302,25.142746,-0.6359,0.136,7.91388,0.00000
5184.00,7.91112,25.237536,0.000294,25.142771,-0.6359,0.136,7.91112,0.00000
5185.00,7.90916,25.237634,0.000291,25.142819,-0.6358,0.136,7.90916,0.00000
5186.00,7.90793,25.237723,0.000288,25.142916,-0.6358,0.136,7.90793,0.00000
5187.00,7.90809,25.237733,0.000293,25.143042,-0.6357,0.136,7.90809,0.00000
5188.00,7.90912,25.237773,0.000296,25.143113,-0.6357,0.136,7.90912,0.00000
5189.00,7.91085,25.237722,0.000300,25.143080,-0.6356,0.136,7.91085,0.00000
5190.00,7.91167,25.237696,0.000302,25.143083,-0.6356,0.136,7.91167,0.00000
5191.00,7.91190,25.237712,0.000303,25.143056,-0.6356,0.136,7.91190,0.00000
5192.00,7.91233,25.237781,0.000300,25.143056,-0.6355,0.136,7.91233,0.00000
5193.00,7.91235,25.237722,0.000303,25.142938,-0.6355,0.136,7.91235,0.00000
5194.00,7.91315,25.237805,0.000300,25.142940,-0.6355,0.136,7.91315,0.00000
5195.00,7.91509,25.237879,0.000303,25.142937,-0.6354,0.137,7.91509,0.00000
5196.00,7.91536,25.237884,0.000305,25.142947,-0.6353,0.137,7.91536,0.00000
5197.00,7.91740,25.237904,0.000308,25.142923,-0.6352,0.137,7.91740,0.00000
5198.00,7.92116,25.237966,0.000303,25.142994,-0.6352,0.137,7.92116,0.00000
5199.00,7.92355,25.237933,0.000309,25.142968,-0.6351,0.137,7.92355,0.00000
5200.00,7.92414,25.237960,0.000311,25.142970,-0.6350,0.137,7.92414,0.00000
5201.00,7.92527,25.237981,0.000314,25.142957,-0.6349,0.137,7.92527,0.00000
5202.00,7.92392,25.238005,0.000319,25.142939,-0.6349,0.136,7.92392,0.00000
5203.00,7.92229,25.238084,0.000324,25.142947,-0.6348,0.136,7.92229,0.00000
5204.00,7.92231,25.238176,0.000324,25.143028,-0.6347,0.136,7.92231,0.00000
5205.00,7.92534,25.238141,0.000325,25.143020,-0.6347,0.136,7.92534,0.00000
5206.00,7.92830,25.238216,0.000322,25.143071,-0.6347,0.136,7.92830,0.00000
5207.00,7.93028,25.238194,0.000316,25.143108,-0.6346,0.137,7.93028,0.00000
5208.00,7.93037,25.238172,0.000314,25.143090,-0.6346,0.137,7.93037,0.00000
5209.00,7.93030,25.238147,0.000315,25.143015,-0.6346,0.137,7.93030,0.00000
5210.00,7.92913,25.238261,0.000305,25.143050,-0.6345,0.137,7.92913,0.00000
5211.00,7.92872,25.238256,0.000301,25.142932,-0.6345,0.137,7.92872,0.00000
5212.00,7.93005,25.238298,0.000299,25.142831,-0.6345,0.137,7.93005,0.00000
5213.00,7.93134,25.238356,0.000294,25.142831,-0.6345,0.138,7.93134,0.00000
5214.00,7.93057,25.238404,0.000291,25.142839,-0.6345,0.138,7.93057,0.00000
5215.00,7.93110,25.238418,0.000293,25.142896,-0.6345,0.138,7.93110,0.00000
5216.00,7.93134,25.238448,0.000296,25.142996,-0.6345,0.138,7.93134,0.00000
5217.00,7.93190,25.238466,0.000295,25.143046,-0.6345,0.138,7.93190,0.00000
5218.00,7.93433,25.238479,0.000300,25.143052,-0.6346,0.138,7.93433,0.00000
5219.00,7.93670,25.238490,0.000300,25.143044,-0.6346,0.138,7.93670,0.00000
5220.00,7.93730,25.238472,0.000303,25.142964,-0.6346,0.138,7.93730,0.00000
5221.00,7.93718,25.238487,0.000295,25.142929,-0.6347,0.138,7.93718,0.00000
5222.00,7.93579,25.238501,0.000295,25.142897,-0.6347,0.138,7.93579,0.00000
5223.00,7.93442,25.238530,0.000293,25.142894,-0.6347,0.138,7.93442,0.00000
5224.00,7.93375,25.238519,0.000293,25.142889,-0.6348,0.139,7.93375,0.00000
5225.00,7.93170,25.238609,0.000298,25.142931,-0.6348,0.139,7.93170,0.00000
5226.00,7.93061,25.238683,0.000299,25.142976,-0.6349,0.139,7.93061,0.00000
5227.00,7.92989,25.238713,0.000301,25.142992,-0.6349,0.139,7.92989,0.00000
5228.00,7.92997,25.238727,0.000297,25.142958,-0.6349,0.139,7.92997,0.00000
5229.00,7.93081,25.238771,0.000294,25.142982,-0.6349,0.139,7.93081,0.00000
5230.00,7.93315,25.238771,0.000288,25.142965,-0.6350,0.139,7.93315,0.00000
5231.00,7.93594,25.238754,0.000291,25.142869,-0.6350,0.139,7.93594,0.00000
5232.00,7.93953,25.238814,0.000288,25.142941,-0.6351,0.139,7.93953,0.00000
5233.00,7.93979,25.238854,0.000290,25.142968,-0.6351,0.139,7.93979,0.00000
5234.00,7.93925,25.238890,0.000295,25.142944,-0.6351,0.139,7.93925,0.00000
5235.00,7.93713,25.238920,0.000295,25.142946,-0.6351,0.139,7.93713,0.00000
5236.00,7.93338,25.238974,0.000297,25.143054,-0.6351,0.140,7.93338,0.00000
5237.00,7.93041,25.239010,0.000301,25.143034,-0.6350,0.139,7.93041,0.00000
5238.00,7.92864,25.239062,0.000303,25.143062,-0.6350,0.140,7.92864,0.00000
5239.00,7.92782,25.239165,0.000301,25.143160,-0.6349,0.140,7.92782,0.00000
5240.00,7.92914,25.239185,0.000307,25.143173,-0.6348,0.140,7.92914,0.00000
5241.00,7.93108,25.239167,0.000307,25.143112,-0.6348,0.140,7.93108,0.00000
5242.00,7.93070,25.239238,0.000310,25.143158,-0.6347,0.139,7.93070,0.00000
5243.00,7.93134,25.239203,0.000312,25.143079,-0.6346,0.139,7.93134,0.00000
5244.00,7.93341,25.239195,0.000312,25.143007,-0.6346,0.139,7.93341,0.00000
5245.00,7.93429,25.239228,0.000309,25.143006,-0.6345,0.139,7.93429,0.00000
5246.00,7.93407,25.239258,0.000305,25.142986,-0.6344,0.140,7.93407,0.00000
5247.00,7.93446,25.239208,0.000299,25.142906,-0.6344,0.140,7.93446,0.00000
5248.00,7.93549,25.239304,0.000295,25.143020,-0.6343,0.140,7.93549,0.00000
5249.00,7.93470,25.239336,0.000295,25.143009,-0.6343,0.140,7.93470,0.00000
5250.00,7.93380,25.239380,0.000295,25.142959,-0.6342,0.140,7.93380,0.00000
5251.00,7.93258,25.239422,0.000300,25.142952,-0.6342,0.140,7.93258,0.00000
5252.00,7.93236,25.239529,0.000303,25.143003,-0.6342,0.140,7.93236,0.00000
5253.00,7.93326,25.239516,0.000303,25.142971,-0.6342,0.140,7.93326,0.00000
5254.00,7.93237,25.239526,0.000303,25.143007,-0.6341,0.140,7.93237,0.00000
5255.00,7.93141,25.239627,0.000302,25.143132,-0.6341,0.140,7.93141,0.00000
5256.00,7.93167,25.239683,0.000301,25.143199,-0.6341,0.140,7.93167,0.00000
5257.00,7.93269,25.239701,0.000301,25.143222,-0.6341,0.141,7.93269,0.00000
5258.00,7.93156,25.239724,0.000303,25.143226,-0.6340,0.141,7.93156,0.00000
5259.00,7.93191,25.239763,0.000306,25.143282,-0.6340,0.141,7.93191,0.00000
5260.00,7.93458,25.239721,0.000309,25.143258,-0.6340,0.140,7.93458,0.00000
5261.00,7.93663,25.239726,0.000307,25.143268,-0.6340,0.140,7.93663,0.00000
5262.00,7.93564,25.239772,0.000309,25.143272,-0.6339,0.140,7.93564,0.00000
5263.00,7.93581,25.239843,0.000308,25.143292,-0.6339,0.140,7.93581,0.00000
5264.00,7.93812,25.239819,0.000304,25.143181,-0.6339,0.141,7.93812,0.00000
5265.00,7.93883,25.239758,0.000301,25.143061,-0.6338,0.141,7.93883,0.00000
5266.00,7.93817,25.239789,0.000299,25.143037,-0.6338,0.141,7.93817,0.00000
5267.00,7.93876,25.239806,0.000297,25.143009,-0.6337,0.141,7.93876,0.00000
5268.00,7.93804,25.239799,0.000299,25.142981,-0.6336,0.141,7.93804,0.00000
5269.00,7.93579,25.239903,0.000299,25.143052,-0.6336,0.141,7.93579,0.00000
5270.00,7.93339,25.240078,0.000300,25.143205,-0.6335,0.142,7.93339,0.00000
5271.00,7.93159,25.240135,0.000308,25.143219,-0.6334,0.141,7.93159,0.00000
5272.00,7.93082,25.240169,0.000307,25.143242,-0.6333,0.141,7.93082,0.00000
5273.00,7.93032,25.240184,0.000305,25.143208,-0.6333,0.142,7.93032,0.00000
5274.00,7.93046,25.240156,0.000306,25.143168,-0.6332,0.142,7.93046,0.00000
5275.00,7.93065,25.240134,0.000309,25.143110,-0.6331,0.142,7.93065,0.00000
5276.00,7.93250,25.240152,0.000304,25.143115,-0.6330,0.142,7.93250,0.00000
5277.00,7.93571,25.240175,0.000308,25.143161,-0.6329,0.142,7.93571,0.00000
5278.00,7.93717,25.240180,0.000309,25.143189,-0.6328,0.142,7.93717,0.00000
5279.00,7.93696,25.240230,0.000307,25.143226,-0.6327,0.142,7.93696,0.00000
5280.00,7.93555,25.240226,0.000304,25.143202,-0.6326,0.142,7.93555,0.00000
5281.00,7.93395,25.240262,0.000304,25.143186,-0.6325,0.142,7.93395,0.00000
[truncated: 140,082 more chars]
