# Supplementary material for: Dynamic allostery in substrate binding by human thymidylate synthase
Source: eLife. 2022 Oct 6;11:e79915. doi: 10.7554/eLife.79915 (PMC9536839; doi:10.7554/eLife.79915)
Supplement: Appendix 1—figure 3—source data 6. [file elife-79915-app1-fig3-data6.zip › A1F3SD6.txt]

$ITC
$ 39 
$NOT
$ 25 
$ 120 
$ 750 
$ 8 
$ 2 
$ADCGainCode:  0 
$False,True,True
$ 0.2 , 0.4 , 180 , 5 
$ 1 , 2 , 180 , 5 
$ 1 , 2 , 180 , 5 
$ 1 , 2 , 180 , 5 
$ 1 , 2 , 180 , 5 
$ 1 , 2 , 180 , 5 
$ 1 , 2 , 180 , 5 
$ 1 , 2 , 180 , 5 
$ 1 , 2 , 180 , 5 
$ 1 , 2 , 180 , 5 
$ 1 , 2 , 180 , 5 
$ 1 , 2 , 180 , 5 
$ 1 , 2 , 180 , 5 
$ 1 , 2 , 180 , 5 
$ 1 , 2 , 180 , 5 
$ 1 , 2 , 180 , 5 
$ 1 , 2 , 180 , 5 
$ 1 , 2 , 180 , 5 
$ 1 , 2 , 180 , 5 
$ 1 , 2 , 180 , 5 
$ 1 , 2 , 180 , 5 
$ 1 , 2 , 180 , 5 
$ 1 , 2 , 180 , 5 
$ 1 , 2 , 180 , 5 
$ 1 , 2 , 180 , 5 
$ 1 , 2 , 180 , 5 
$ 1 , 2 , 180 , 5 
$ 1 , 2 , 180 , 5 
$ 1 , 2 , 180 , 5 
$ 1 , 2 , 180 , 5 
$ 1 , 2 , 180 , 5 
$ 1 , 2 , 180 , 5 
$ 1 , 2 , 180 , 5 
$ 1 , 2 , 180 , 5 
$ 1 , 2 , 180 , 5 
$ 1 , 2 , 180 , 5 
$ 1 , 2 , 180 , 5 
$ 1 , 2 , 180 , 5 
$ 1 , 2 , 180 , 5 
# 0 
# 8.02 
# 0.312 
# 0.2064 
# 25 
# 3.6456 
# 6.82285 
?
% ITC200_12.08.168
% 0.2064 
% 3.6456 
%-0.53762 , 29.75819 
% 0.228024 , 29.50164 
% 0.8333333 
% 168960 , 168990 
% 0.25 , 81 
% 0.007799 ,-0.033902 
%-19.7 , 8 
% 0 , 0 
% 0 
% 128000       128404 
% 43.1 
% 500 , 750 , 1000 , 750 
% 0.04257 ,-0.00249 , 0.000047734 ,-0.000000435026 , 0.00000000201917 
% ITC200 Ver: 1.26.1
@0
5.00,7.90612,25.128110,0.000304,25.151916,-0.9673,-0.165,7.90612,0.00000
6.00,7.90761,25.128065,0.000308,25.151844,-0.9670,-0.165,7.90761,0.00000
7.00,7.90789,25.128048,0.000315,25.151759,-0.9667,-0.165,7.90789,0.00000
8.00,7.90594,25.128127,0.000313,25.151791,-0.9663,-0.165,7.90594,0.00000
9.00,7.90472,25.128156,0.000315,25.151772,-0.9660,-0.165,7.90472,0.00000
10.00,7.90265,25.128224,0.000316,25.151804,-0.9657,-0.164,7.90265,0.00000
11.00,7.90035,25.128317,0.000310,25.151855,-0.9654,-0.164,7.90035,0.00000
12.00,7.89975,25.128350,0.000307,25.151881,-0.9652,-0.164,7.89975,0.00000
13.00,7.90172,25.128411,0.000311,25.151972,-0.9649,-0.164,7.90172,0.00000
14.00,7.90393,25.128459,0.000308,25.152054,-0.9646,-0.164,7.90393,0.00000
15.00,7.90549,25.128541,0.000308,25.152124,-0.9643,-0.164,7.90549,0.00000
16.00,7.90643,25.128533,0.000316,25.152083,-0.9640,-0.164,7.90643,0.00000
17.00,7.90605,25.128631,0.000318,25.152166,-0.9637,-0.164,7.90605,0.00000
18.00,7.90455,25.128619,0.000317,25.152089,-0.9634,-0.164,7.90455,0.00000
19.00,7.90277,25.128657,0.000317,25.152036,-0.9631,-0.164,7.90277,0.00000
20.00,7.90081,25.128653,0.000319,25.151973,-0.9628,-0.164,7.90081,0.00000
21.00,7.89925,25.128765,0.000313,25.152065,-0.9625,-0.163,7.89925,0.00000
22.00,7.89802,25.128818,0.000308,25.152084,-0.9622,-0.163,7.89802,0.00000
23.00,7.89842,25.128878,0.000309,25.152087,-0.9619,-0.163,7.89842,0.00000
24.00,7.90002,25.128880,0.000313,25.152058,-0.9616,-0.163,7.90002,0.00000
25.00,7.90297,25.128940,0.000313,25.152068,-0.9613,-0.163,7.90297,0.00000
26.00,7.90438,25.128903,0.000314,25.152013,-0.9611,-0.163,7.90438,0.00000
27.00,7.90592,25.128870,0.000319,25.151976,-0.9608,-0.163,7.90592,0.00000
28.00,7.90580,25.128918,0.000316,25.152066,-0.9605,-0.163,7.90580,0.00000
29.00,7.90498,25.128977,0.000315,25.152081,-0.9602,-0.163,7.90498,0.00000
30.00,7.90295,25.129000,0.000315,25.152116,-0.9599,-0.162,7.90295,0.00000
31.00,7.90110,25.129018,0.000317,25.152088,-0.9596,-0.162,7.90110,0.00000
32.00,7.89972,25.129064,0.000322,25.152040,-0.9593,-0.162,7.89972,0.00000
33.00,7.89877,25.129034,0.000321,25.151942,-0.9591,-0.162,7.89877,0.00000
34.00,7.89786,25.129078,0.000322,25.151996,-0.9588,-0.162,7.89786,0.00000
35.00,7.89655,25.129121,0.000323,25.152034,-0.9585,-0.162,7.89655,0.00000
36.00,7.89661,25.129196,0.000325,25.152094,-0.9583,-0.162,7.89661,0.00000
37.00,7.89706,25.129295,0.000321,25.152179,-0.9580,-0.162,7.89706,0.00000
38.00,7.89763,25.129381,0.000323,25.152168,-0.9577,-0.162,7.89763,0.00000
39.00,7.89903,25.129392,0.000322,25.152147,-0.9575,-0.162,7.89903,0.00000
40.00,7.90076,25.129405,0.000322,25.152093,-0.9571,-0.162,7.90076,0.00000
41.00,7.90223,25.129463,0.000319,25.152089,-0.9568,-0.161,7.90223,0.00000
42.00,7.90474,25.129456,0.000317,25.152036,-0.9565,-0.161,7.90474,0.00000
43.00,7.90700,25.129407,0.000320,25.151994,-0.9563,-0.161,7.90700,0.00000
44.00,7.90812,25.129450,0.000322,25.152046,-0.9560,-0.161,7.90812,0.00000
45.00,7.90853,25.129482,0.000318,25.152081,-0.9557,-0.161,7.90853,0.00000
46.00,7.90820,25.129509,0.000322,25.152087,-0.9555,-0.161,7.90820,0.00000
47.00,7.90595,25.129521,0.000324,25.152061,-0.9552,-0.161,7.90595,0.00000
48.00,7.90570,25.129571,0.000325,25.152090,-0.9550,-0.161,7.90570,0.00000
49.00,7.90446,25.129690,0.000329,25.152074,-0.9547,-0.161,7.90446,0.00000
50.00,7.90466,25.129783,0.000335,25.152127,-0.9544,-0.161,7.90466,0.00000
51.00,7.90523,25.129725,0.000335,25.152073,-0.9542,-0.161,7.90523,0.00000
52.00,7.90653,25.129798,0.000335,25.152145,-0.9539,-0.161,7.90653,0.00000
53.00,7.90507,25.129889,0.000331,25.152170,-0.9537,-0.161,7.90507,0.00000
54.00,7.90454,25.129793,0.000326,25.152091,-0.9535,-0.161,7.90454,0.00000
55.00,7.90364,25.129703,0.000326,25.151977,-0.9533,-0.161,7.90364,0.00000
56.00,7.90275,25.129773,0.000325,25.151974,-0.9531,-0.161,7.90275,0.00000
57.00,7.90118,25.129734,0.000325,25.151951,-0.9529,-0.160,7.90118,0.00000
58.00,7.90115,25.129709,0.000328,25.151959,-0.9527,-0.161,7.90115,0.00000
59.00,7.90202,25.129820,0.000329,25.152014,-0.9525,-0.160,7.90202,0.00000
60.00,7.90304,25.129919,0.000327,25.152057,-0.9523,-0.160,7.90304,0.00000
61.00,7.90564,25.129916,0.000326,25.151964,-0.9521,-0.160,7.90564,0.00000
62.00,7.90928,25.129973,0.000326,25.151908,-0.9519,-0.160,7.90928,0.00000
63.00,7.91108,25.130088,0.000321,25.151917,-0.9518,-0.160,7.91108,0.00000
64.00,7.91197,25.130067,0.000314,25.151904,-0.9516,-0.160,7.91197,0.00000
65.00,7.91200,25.130068,0.000313,25.151912,-0.9515,-0.159,7.91200,0.00000
66.00,7.91087,25.130085,0.000312,25.151985,-0.9513,-0.159,7.91087,0.00000
67.00,7.90904,25.130088,0.000309,25.151942,-0.9511,-0.159,7.90904,0.00000
68.00,7.90873,25.129980,0.000312,25.151879,-0.9510,-0.159,7.90873,0.00000
69.00,7.90881,25.130038,0.000323,25.151922,-0.9508,-0.159,7.90881,0.00000
70.00,7.91086,25.130052,0.000324,25.151956,-0.9506,-0.159,7.91086,0.00000
71.00,7.91210,25.130153,0.000325,25.152015,-0.9504,-0.159,7.91210,0.00000
72.00,7.91335,25.130181,0.000320,25.152044,-0.9502,-0.159,7.91335,0.00000
73.00,7.91340,25.130263,0.000318,25.152079,-0.9501,-0.159,7.91340,0.00000
74.00,7.91296,25.130168,0.000309,25.151950,-0.9499,-0.159,7.91296,0.00000
75.00,7.91042,25.130248,0.000302,25.151876,-0.9497,-0.158,7.91042,0.00000
76.00,7.90910,25.130342,0.000298,25.151915,-0.9496,-0.158,7.90910,0.00000
77.00,7.90727,25.130413,0.000302,25.151922,-0.9494,-0.158,7.90727,0.00000
78.00,7.90634,25.130466,0.000301,25.151930,-0.9491,-0.158,7.90634,0.00000
79.00,7.90621,25.130605,0.000310,25.152018,-0.9489,-0.158,7.90621,0.00000
80.00,7.90767,25.130608,0.000313,25.152039,-0.9487,-0.158,7.90767,0.00000
81.00,7.90818,25.130543,0.000313,25.151963,-0.9484,-0.158,7.90818,0.00000
82.00,7.90867,25.130568,0.000311,25.152006,-0.9482,-0.158,7.90867,0.00000
83.00,7.90893,25.130637,0.000313,25.152002,-0.9480,-0.157,7.90893,0.00000
84.00,7.90716,25.130677,0.000314,25.151963,-0.9478,-0.157,7.90716,0.00000
85.00,7.90540,25.130739,0.000315,25.151961,-0.9476,-0.157,7.90540,0.00000
86.00,7.90520,25.130761,0.000318,25.151909,-0.9473,-0.157,7.90520,0.00000
87.00,7.90469,25.130774,0.000319,25.151914,-0.9471,-0.157,7.90469,0.00000
88.00,7.90498,25.130796,0.000317,25.151962,-0.9468,-0.157,7.90498,0.00000
89.00,7.90718,25.130837,0.000311,25.152024,-0.9466,-0.157,7.90718,0.00000
90.00,7.90690,25.130880,0.000310,25.152084,-0.9464,-0.157,7.90690,0.00000
91.00,7.90498,25.130971,0.000313,25.152182,-0.9461,-0.157,7.90498,0.00000
92.00,7.90369,25.131026,0.000318,25.152187,-0.9459,-0.157,7.90369,0.00000
93.00,7.90353,25.131044,0.000322,25.152164,-0.9457,-0.157,7.90353,0.00000
94.00,7.90419,25.131038,0.000328,25.152136,-0.9455,-0.157,7.90419,0.00000
95.00,7.90676,25.131047,0.000329,25.152069,-0.9453,-0.157,7.90676,0.00000
96.00,7.90903,25.131059,0.000322,25.152060,-0.9451,-0.157,7.90903,0.00000
97.00,7.90894,25.131115,0.000319,25.152081,-0.9448,-0.157,7.90894,0.00000
98.00,7.90704,25.131206,0.000319,25.152086,-0.9446,-0.156,7.90704,0.00000
99.00,7.90324,25.131265,0.000316,25.152117,-0.9444,-0.156,7.90324,0.00000
100.00,7.90044,25.131354,0.000313,25.152178,-0.9442,-0.156,7.90044,0.00000
101.00,7.89921,25.131380,0.000320,25.152168,-0.9440,-0.156,7.89921,0.00000
102.00,7.90004,25.131341,0.000320,25.152119,-0.9438,-0.156,7.90004,0.00000
103.00,7.90087,25.131354,0.000318,25.152125,-0.9436,-0.156,7.90087,0.00000
104.00,7.90335,25.131406,0.000319,25.152115,-0.9433,-0.156,7.90335,0.00000
105.00,7.90362,25.131380,0.000320,25.152038,-0.9431,-0.156,7.90362,0.00000
106.00,7.90179,25.131433,0.000321,25.152014,-0.9429,-0.155,7.90179,0.00000
107.00,7.90003,25.131490,0.000321,25.152059,-0.9427,-0.155,7.90003,0.00000
108.00,7.89889,25.131512,0.000328,25.152058,-0.9424,-0.155,7.89889,0.00000
109.00,7.89750,25.131575,0.000331,25.152082,-0.9422,-0.155,7.89750,0.00000
110.00,7.89746,25.131610,0.000334,25.152162,-0.9420,-0.155,7.89746,0.00000
111.00,7.89855,25.131622,0.000339,25.152224,-0.9418,-0.155,7.89855,0.00000
112.00,7.90157,25.131680,0.000340,25.152184,-0.9415,-0.155,7.90157,0.00000
113.00,7.90450,25.131636,0.000342,25.152151,-0.9413,-0.155,7.90450,0.00000
114.00,7.90574,25.131611,0.000338,25.152143,-0.9411,-0.155,7.90574,0.00000
115.00,7.90600,25.131630,0.000338,25.152121,-0.9409,-0.155,7.90600,0.00000
116.00,7.90588,25.131678,0.000335,25.152092,-0.9406,-0.155,7.90588,0.00000
117.00,7.90304,25.131742,0.000334,25.152156,-0.9404,-0.155,7.90304,0.00000
118.00,7.90080,25.131847,0.000326,25.152174,-0.9401,-0.154,7.90080,0.00000
119.00,7.90011,25.131914,0.000328,25.152177,-0.9398,-0.154,7.90011,0.00000
120.00,7.90139,25.131950,0.000337,25.152148,-0.9396,-0.154,7.90139,0.00000
@1,0.2000,0.4, 120.041000000005 
121.00,7.90316,25.132012,0.000342,25.152154,-0.9393,-0.154,7.90316,0.00000
122.00,7.79874,25.132027,0.000341,25.152126,-0.9391,-0.154,7.79874,0.00000
123.00,7.44731,25.132035,0.000347,25.152128,-0.9388,-0.155,7.44731,0.00000
124.00,7.06213,25.132035,0.000345,25.152093,-0.9385,-0.154,7.06213,0.00000
125.00,6.71557,25.132066,0.000337,25.152091,-0.9382,-0.154,6.71557,0.00000
126.00,6.42924,25.131983,0.000336,25.152036,-0.9379,-0.154,6.42924,0.00000
127.00,6.32153,25.131972,0.000340,25.152006,-0.9377,-0.154,6.32153,0.00000
128.00,6.52278,25.132017,0.000340,25.152045,-0.9374,-0.154,6.52278,0.00000
129.00,6.80193,25.132038,0.000345,25.152039,-0.9371,-0.154,6.80193,0.00000
130.00,7.06897,25.132094,0.000344,25.152086,-0.9368,-0.154,7.06897,0.00000
131.00,7.29299,25.132186,0.000340,25.152155,-0.9365,-0.154,7.29299,0.00000
132.00,7.45452,25.132264,0.000337,25.152182,-0.9363,-0.153,7.45452,0.00000
133.00,7.56106,25.132270,0.000334,25.152117,-0.9360,-0.153,7.56106,0.00000
134.00,7.62707,25.132306,0.000331,25.152112,-0.9358,-0.153,7.62707,0.00000
135.00,7.66843,25.132302,0.000334,25.152054,-0.9355,-0.153,7.66843,0.00000
136.00,7.69673,25.132362,0.000333,25.152039,-0.9353,-0.153,7.69673,0.00000
137.00,7.71709,25.132415,0.000332,25.152067,-0.9350,-0.153,7.71709,0.00000
138.00,7.73322,25.132448,0.000336,25.152080,-0.9349,-0.153,7.73322,0.00000
139.00,7.74825,25.132505,0.000337,25.152141,-0.9347,-0.153,7.74825,0.00000
140.00,7.76293,25.132493,0.000336,25.152122,-0.9345,-0.153,7.76293,0.00000
141.00,7.77381,25.132471,0.000335,25.152075,-0.9343,-0.153,7.77381,0.00000
142.00,7.78484,25.132475,0.000329,25.152032,-0.9341,-0.153,7.78484,0.00000
143.00,7.79646,25.132516,0.000320,25.152028,-0.9338,-0.152,7.79646,0.00000
144.00,7.80676,25.132515,0.000312,25.152009,-0.9336,-0.152,7.80676,0.00000
145.00,7.81512,25.132600,0.000313,25.152060,-0.9334,-0.152,7.81512,0.00000
146.00,7.82402,25.132650,0.000316,25.152109,-0.9332,-0.152,7.82402,0.00000
147.00,7.83351,25.132695,0.000326,25.152125,-0.9330,-0.152,7.83351,0.00000
148.00,7.83978,25.132701,0.000333,25.152188,-0.9328,-0.152,7.83978,0.00000
149.00,7.84640,25.132769,0.000339,25.152163,-0.9326,-0.152,7.84640,0.00000
150.00,7.85155,25.132778,0.000338,25.152124,-0.9324,-0.152,7.85155,0.00000
151.00,7.85469,25.132829,0.000335,25.152085,-0.9321,-0.152,7.85469,0.00000
152.00,7.85758,25.132849,0.000327,25.152085,-0.9320,-0.152,7.85758,0.00000
153.00,7.86107,25.132880,0.000321,25.151982,-0.9318,-0.151,7.86107,0.00000
154.00,7.86262,25.132839,0.000318,25.151954,-0.9316,-0.151,7.86262,0.00000
155.00,7.86490,25.132892,0.000311,25.152004,-0.9314,-0.151,7.86490,0.00000
156.00,7.86871,25.132874,0.000306,25.151948,-0.9313,-0.151,7.86871,0.00000
157.00,7.87159,25.132895,0.000311,25.151952,-0.9311,-0.151,7.87159,0.00000
158.00,7.87322,25.132898,0.000314,25.151952,-0.9309,-0.151,7.87322,0.00000
159.00,7.87361,25.132979,0.000317,25.152006,-0.9308,-0.151,7.87361,0.00000
160.00,7.87500,25.132933,0.000321,25.151957,-0.9306,-0.150,7.87500,0.00000
161.00,7.87576,25.133022,0.000326,25.152050,-0.9304,-0.150,7.87576,0.00000
162.00,7.87633,25.133000,0.000321,25.152026,-0.9303,-0.150,7.87633,0.00000
163.00,7.87737,25.133079,0.000320,25.152110,-0.9301,-0.150,7.87737,0.00000
164.00,7.87964,25.133097,0.000320,25.152086,-0.9299,-0.150,7.87964,0.00000
165.00,7.88161,25.133176,0.000321,25.152133,-0.9296,-0.150,7.88161,0.00000
166.00,7.88291,25.133226,0.000319,25.152131,-0.9294,-0.150,7.88291,0.00000
167.00,7.88403,25.133269,0.000321,25.152128,-0.9292,-0.150,7.88403,0.00000
168.00,7.88526,25.133318,0.000325,25.152157,-0.9290,-0.150,7.88526,0.00000
169.00,7.88620,25.133332,0.000328,25.152192,-0.9288,-0.150,7.88620,0.00000
170.00,7.88529,25.133425,0.000326,25.152201,-0.9286,-0.150,7.88529,0.00000
171.00,7.88485,25.133446,0.000327,25.152188,-0.9283,-0.150,7.88485,0.00000
172.00,7.88352,25.133399,0.000325,25.152141,-0.9281,-0.150,7.88352,0.00000
173.00,7.88300,25.133386,0.000322,25.152130,-0.9279,-0.150,7.88300,0.00000
174.00,7.88311,25.133437,0.000319,25.152087,-0.9277,-0.149,7.88311,0.00000
175.00,7.88367,25.133398,0.000314,25.152030,-0.9275,-0.149,7.88367,0.00000
176.00,7.88494,25.133444,0.000314,25.152070,-0.9272,-0.149,7.88494,0.00000
177.00,7.88703,25.133553,0.000316,25.152086,-0.9270,-0.149,7.88703,0.00000
178.00,7.88760,25.133575,0.000317,25.151997,-0.9267,-0.149,7.88760,0.00000
179.00,7.88796,25.133643,0.000319,25.152065,-0.9265,-0.149,7.88796,0.00000
180.00,7.88884,25.133688,0.000326,25.152145,-0.9263,-0.149,7.88884,0.00000
181.00,7.88819,25.133666,0.000330,25.152157,-0.9260,-0.149,7.88819,0.00000
182.00,7.88969,25.133662,0.000324,25.152209,-0.9258,-0.149,7.88969,0.00000
183.00,7.89160,25.133672,0.000322,25.152252,-0.9256,-0.149,7.89160,0.00000
184.00,7.89281,25.133661,0.000316,25.152163,-0.9253,-0.149,7.89281,0.00000
185.00,7.89390,25.133683,0.000314,25.152103,-0.9251,-0.148,7.89390,0.00000
186.00,7.89512,25.133723,0.000311,25.152050,-0.9249,-0.148,7.89512,0.00000
187.00,7.89421,25.133851,0.000318,25.152060,-0.9246,-0.148,7.89421,0.00000
188.00,7.89324,25.133935,0.000320,25.152088,-0.9243,-0.148,7.89324,0.00000
189.00,7.89249,25.133981,0.000321,25.152186,-0.9241,-0.148,7.89249,0.00000
190.00,7.89093,25.134050,0.000321,25.152221,-0.9239,-0.148,7.89093,0.00000
191.00,7.89102,25.134085,0.000322,25.152247,-0.9236,-0.148,7.89102,0.00000
192.00,7.88905,25.134047,0.000320,25.152150,-0.9234,-0.148,7.88905,0.00000
193.00,7.88809,25.134062,0.000322,25.152140,-0.9232,-0.148,7.88809,0.00000
194.00,7.88893,25.134069,0.000323,25.152136,-0.9229,-0.148,7.88893,0.00000
195.00,7.89044,25.134090,0.000325,25.152178,-0.9227,-0.148,7.89044,0.00000
196.00,7.89121,25.134113,0.000324,25.152199,-0.9225,-0.148,7.89121,0.00000
197.00,7.89228,25.134184,0.000327,25.152290,-0.9222,-0.148,7.89228,0.00000
198.00,7.89312,25.134234,0.000320,25.152271,-0.9220,-0.148,7.89312,0.00000
199.00,7.89328,25.134274,0.000315,25.152217,-0.9217,-0.147,7.89328,0.00000
200.00,7.89339,25.134312,0.000321,25.152169,-0.9215,-0.147,7.89339,0.00000
201.00,7.89401,25.134330,0.000323,25.152185,-0.9213,-0.147,7.89401,0.00000
202.00,7.89616,25.134359,0.000321,25.152202,-0.9212,-0.147,7.89616,0.00000
203.00,7.89706,25.134337,0.000325,25.152198,-0.9210,-0.147,7.89706,0.00000
204.00,7.89700,25.134391,0.000330,25.152233,-0.9208,-0.147,7.89700,0.00000
205.00,7.89757,25.134419,0.000322,25.152210,-0.9206,-0.147,7.89757,0.00000
206.00,7.89791,25.134537,0.000323,25.152206,-0.9204,-0.147,7.89791,0.00000
207.00,7.89723,25.134561,0.000326,25.152165,-0.9202,-0.147,7.89723,0.00000
208.00,7.89755,25.134723,0.000327,25.152189,-0.9200,-0.147,7.89755,0.00000
209.00,7.89591,25.134739,0.000327,25.152148,-0.9198,-0.147,7.89591,0.00000
210.00,7.89261,25.134788,0.000327,25.152182,-0.9196,-0.146,7.89261,0.00000
211.00,7.89072,25.134751,0.000325,25.152139,-0.9194,-0.146,7.89072,0.00000
212.00,7.88993,25.134788,0.000319,25.152169,-0.9192,-0.146,7.88993,0.00000
213.00,7.88867,25.134719,0.000320,25.152188,-0.9190,-0.146,7.88867,0.00000
214.00,7.88982,25.134745,0.000324,25.152212,-0.9188,-0.146,7.88982,0.00000
215.00,7.88995,25.134688,0.000328,25.152187,-0.9186,-0.146,7.88995,0.00000
216.00,7.88870,25.134710,0.000326,25.152243,-0.9184,-0.146,7.88870,0.00000
217.00,7.88927,25.134673,0.000328,25.152266,-0.9182,-0.146,7.88927,0.00000
218.00,7.88997,25.134702,0.000324,25.152267,-0.9180,-0.146,7.88997,0.00000
219.00,7.89055,25.134720,0.000320,25.152242,-0.9178,-0.146,7.89055,0.00000
220.00,7.89339,25.134809,0.000320,25.152290,-0.9175,-0.145,7.89339,0.00000
221.00,7.89630,25.134803,0.000323,25.152221,-0.9173,-0.145,7.89630,0.00000
222.00,7.89721,25.134876,0.000325,25.152227,-0.9172,-0.146,7.89721,0.00000
223.00,7.89676,25.134930,0.000327,25.152255,-0.9170,-0.145,7.89676,0.00000
224.00,7.89572,25.134985,0.000320,25.152291,-0.9168,-0.145,7.89572,0.00000
225.00,7.89574,25.135004,0.000320,25.152217,-0.9167,-0.145,7.89574,0.00000
226.00,7.89403,25.135057,0.000320,25.152231,-0.9165,-0.145,7.89403,0.00000
227.00,7.89351,25.135087,0.000318,25.152207,-0.9164,-0.145,7.89351,0.00000
228.00,7.89427,25.135085,0.000321,25.152176,-0.9162,-0.145,7.89427,0.00000
229.00,7.89508,25.135102,0.000329,25.152200,-0.9160,-0.145,7.89508,0.00000
230.00,7.89475,25.135133,0.000336,25.152270,-0.9159,-0.145,7.89475,0.00000
231.00,7.89550,25.135206,0.000330,25.152269,-0.9158,-0.145,7.89550,0.00000
232.00,7.89410,25.135216,0.000331,25.152254,-0.9156,-0.145,7.89410,0.00000
233.00,7.89230,25.135288,0.000322,25.152256,-0.9155,-0.144,7.89230,0.00000
234.00,7.89143,25.135301,0.000322,25.152203,-0.9154,-0.144,7.89143,0.00000
235.00,7.89131,25.135353,0.000315,25.152218,-0.9153,-0.144,7.89131,0.00000
236.00,7.89135,25.135319,0.000320,25.152207,-0.9151,-0.144,7.89135,0.00000
237.00,7.89345,25.135377,0.000319,25.152235,-0.9150,-0.144,7.89345,0.00000
238.00,7.89586,25.135417,0.000327,25.152247,-0.9148,-0.144,7.89586,0.00000
239.00,7.89714,25.135537,0.000326,25.152290,-0.9147,-0.143,7.89714,0.00000
240.00,7.89795,25.135562,0.000323,25.152271,-0.9145,-0.143,7.89795,0.00000
241.00,7.89763,25.135659,0.000322,25.152309,-0.9144,-0.143,7.89763,0.00000
242.00,7.89602,25.135678,0.000328,25.152283,-0.9142,-0.143,7.89602,0.00000
243.00,7.89482,25.135692,0.000327,25.152264,-0.9141,-0.143,7.89482,0.00000
244.00,7.89381,25.135669,0.000331,25.152261,-0.9139,-0.143,7.89381,0.00000
245.00,7.89245,25.135696,0.000332,25.152234,-0.9138,-0.143,7.89245,0.00000
246.00,7.89250,25.135716,0.000335,25.152216,-0.9136,-0.143,7.89250,0.00000
247.00,7.89139,25.135731,0.000330,25.152232,-0.9134,-0.143,7.89139,0.00000
248.00,7.89033,25.135696,0.000330,25.152186,-0.9133,-0.143,7.89033,0.00000
249.00,7.89072,25.135722,0.000325,25.152141,-0.9131,-0.143,7.89072,0.00000
250.00,7.89211,25.135766,0.000329,25.152153,-0.9129,-0.143,7.89211,0.00000
251.00,7.89169,25.135836,0.000326,25.152242,-0.9128,-0.143,7.89169,0.00000
252.00,7.89294,25.135806,0.000325,25.152202,-0.9126,-0.143,7.89294,0.00000
253.00,7.89345,25.135896,0.000324,25.152287,-0.9124,-0.142,7.89345,0.00000
254.00,7.89241,25.135860,0.000326,25.152316,-0.9123,-0.142,7.89241,0.00000
255.00,7.89110,25.135865,0.000325,25.152343,-0.9122,-0.142,7.89110,0.00000
256.00,7.89144,25.135791,0.000329,25.152277,-0.9120,-0.142,7.89144,0.00000
257.00,7.89072,25.135885,0.000327,25.152360,-0.9118,-0.142,7.89072,0.00000
258.00,7.89064,25.135868,0.000330,25.152306,-0.9116,-0.142,7.89064,0.00000
259.00,7.89175,25.135905,0.000331,25.152326,-0.9114,-0.142,7.89175,0.00000
260.00,7.89267,25.135977,0.000330,25.152321,-0.9112,-0.142,7.89267,0.00000
261.00,7.89392,25.136072,0.000327,25.152305,-0.9110,-0.142,7.89392,0.00000
262.00,7.89672,25.136106,0.000333,25.152189,-0.9107,-0.142,7.89672,0.00000
263.00,7.89825,25.136198,0.000330,25.152204,-0.9105,-0.142,7.89825,0.00000
264.00,7.89746,25.136283,0.000332,25.152200,-0.9103,-0.142,7.89746,0.00000
265.00,7.89696,25.136251,0.000332,25.152120,-0.9101,-0.142,7.89696,0.00000
266.00,7.89629,25.136244,0.000333,25.152133,-0.9099,-0.142,7.89629,0.00000
267.00,7.89518,25.136232,0.000331,25.152170,-0.9097,-0.141,7.89518,0.00000
268.00,7.89410,25.136229,0.000332,25.152160,-0.9094,-0.141,7.89410,0.00000
269.00,7.89330,25.136253,0.000329,25.152151,-0.9092,-0.141,7.89330,0.00000
270.00,7.89145,25.136322,0.000329,25.152222,-0.9090,-0.141,7.89145,0.00000
271.00,7.88879,25.136360,0.000328,25.152233,-0.9087,-0.141,7.88879,0.00000
272.00,7.88396,25.136411,0.000327,25.152237,-0.9085,-0.141,7.88396,0.00000
273.00,7.88070,25.136433,0.000329,25.152238,-0.9083,-0.141,7.88070,0.00000
274.00,7.88077,25.136392,0.000328,25.152122,-0.9081,-0.141,7.88077,0.00000
275.00,7.88250,25.136400,0.000332,25.152077,-0.9079,-0.141,7.88250,0.00000
276.00,7.88639,25.136446,0.000334,25.152048,-0.9076,-0.141,7.88639,0.00000
277.00,7.89277,25.136539,0.000334,25.152103,-0.9074,-0.141,7.89277,0.00000
278.00,7.89843,25.136562,0.000333,25.152065,-0.9072,-0.141,7.89843,0.00000
279.00,7.90075,25.136658,0.000337,25.152190,-0.9070,-0.141,7.90075,0.00000
280.00,7.90073,25.136703,0.000332,25.152221,-0.9068,-0.141,7.90073,0.00000
281.00,7.89835,25.136750,0.000328,25.152209,-0.9065,-0.140,7.89835,0.00000
282.00,7.89650,25.136743,0.000323,25.152110,-0.9063,-0.140,7.89650,0.00000
283.00,7.89419,25.136840,0.000325,25.152133,-0.9061,-0.140,7.89419,0.00000
284.00,7.89280,25.136815,0.000319,25.152112,-0.9059,-0.140,7.89280,0.00000
285.00,7.89407,25.136835,0.000322,25.152114,-0.9057,-0.140,7.89407,0.00000
286.00,7.89543,25.136831,0.000328,25.152117,-0.9055,-0.140,7.89543,0.00000
287.00,7.89531,25.136854,0.000336,25.152130,-0.9054,-0.140,7.89531,0.00000
288.00,7.89505,25.136874,0.000334,25.152167,-0.9053,-0.140,7.89505,0.00000
289.00,7.89444,25.136915,0.000335,25.152094,-0.9051,-0.140,7.89444,0.00000
290.00,7.89256,25.136960,0.000332,25.152044,-0.9050,-0.139,7.89256,0.00000
291.00,7.89233,25.137002,0.000332,25.152046,-0.9048,-0.139,7.89233,0.00000
292.00,7.89349,25.137037,0.000327,25.152109,-0.9046,-0.139,7.89349,0.00000
293.00,7.89463,25.137058,0.000331,25.152092,-0.9044,-0.139,7.89463,0.00000
294.00,7.89661,25.137152,0.000332,25.152140,-0.9043,-0.139,7.89661,0.00000
295.00,7.89775,25.137189,0.000337,25.152164,-0.9041,-0.139,7.89775,0.00000
296.00,7.89745,25.137220,0.000338,25.152108,-0.9039,-0.139,7.89745,0.00000
297.00,7.89724,25.137276,0.000337,25.152048,-0.9038,-0.139,7.89724,0.00000
298.00,7.89617,25.137306,0.000337,25.152047,-0.9036,-0.139,7.89617,0.00000
299.00,7.89358,25.137282,0.000333,25.152054,-0.9035,-0.139,7.89358,0.00000
300.00,7.89178,25.137332,0.000325,25.152112,-0.9033,-0.139,7.89178,0.00000
@2,1.0000,2.0, 300.012999999999 
301.00,7.89059,25.137319,0.000324,25.152138,-0.9032,-0.139,7.89059,0.00000
302.00,7.84332,25.137329,0.000323,25.152135,-0.9031,-0.138,7.84332,0.00000
303.00,7.34122,25.137332,0.000322,25.152125,-0.9030,-0.138,7.34122,0.00000
304.00,6.18420,25.137409,0.000325,25.152118,-0.9028,-0.138,6.18420,0.00000
305.00,4.72574,25.137392,0.000327,25.152119,-0.9027,-0.138,4.72574,0.00000
306.00,3.34270,25.137465,0.000319,25.152207,-0.9025,-0.138,3.34270,0.00000
307.00,2.18716,25.137527,0.000321,25.152241,-0.9024,-0.138,2.18716,0.00000
308.00,1.67873,25.137551,0.000320,25.152197,-0.9022,-0.138,1.67873,0.00000
309.00,2.01684,25.137526,0.000317,25.152153,-0.9021,-0.138,2.01684,0.00000
310.00,2.80805,25.137572,0.000315,25.152077,-0.9020,-0.137,2.80805,0.00000
311.00,3.63674,25.137549,0.000321,25.151933,-0.9018,-0.137,3.63674,0.00000
312.00,4.36317,25.137554,0.000319,25.151979,-0.9017,-0.137,4.36317,0.00000
313.00,4.94987,25.137577,0.000317,25.152002,-0.9016,-0.137,4.94987,0.00000
314.00,5.37346,25.137627,0.000318,25.152082,-0.9015,-0.137,5.37346,0.00000
315.00,5.66364,25.137642,0.000321,25.152142,-0.9014,-0.137,5.66364,0.00000
316.00,5.86270,25.137722,0.000317,25.152221,-0.9012,-0.137,5.86270,0.00000
317.00,6.01209,25.137738,0.000317,25.152081,-0.9011,-0.137,6.01209,0.00000
318.00,6.14281,25.137781,0.000322,25.152063,-0.9010,-0.137,6.14281,0.00000
319.00,6.27715,25.137819,0.000328,25.152041,-0.9008,-0.137,6.27715,0.00000
320.00,6.42006,25.137835,0.000328,25.151976,-0.9007,-0.137,6.42006,0.00000
321.00,6.56070,25.137916,0.000329,25.152040,-0.9005,-0.137,6.56070,0.00000
322.00,6.68668,25.137943,0.000330,25.152118,-0.9003,-0.137,6.68668,0.00000
323.00,6.79141,25.137981,0.000324,25.152200,-0.9002,-0.137,6.79141,0.00000
324.00,6.87175,25.137952,0.000322,25.152131,-0.9000,-0.137,6.87175,0.00000
325.00,6.93313,25.137997,0.000325,25.152142,-0.8999,-0.137,6.93313,0.00000
326.00,6.98466,25.137993,0.000329,25.152058,-0.8997,-0.137,6.98466,0.00000
327.00,7.03257,25.138065,0.000327,25.152073,-0.8995,-0.136,7.03257,0.00000
328.00,7.08286,25.137986,0.000329,25.151996,-0.8994,-0.136,7.08286,0.00000
329.00,7.14084,25.138059,0.000331,25.152066,-0.8992,-0.136,7.14084,0.00000
330.00,7.20317,25.138082,0.000324,25.152043,-0.8990,-0.136,7.20317,0.00000
331.00,7.26721,25.138088,0.000318,25.152060,-0.8988,-0.136,7.26721,0.00000
332.00,7.32979,25.138120,0.000316,25.152072,-0.8987,-0.135,7.32979,0.00000
333.00,7.38705,25.138225,0.000313,25.152101,-0.8985,-0.135,7.38705,0.00000
334.00,7.43856,25.138245,0.000306,25.152101,-0.8984,-0.135,7.43856,0.00000
335.00,7.48242,25.138261,0.000311,25.152081,-0.8982,-0.135,7.48242,0.00000
336.00,7.52032,25.138293,0.000316,25.152088,-0.8981,-0.135,7.52032,0.00000
337.00,7.55391,25.138286,0.000316,25.152071,-0.8980,-0.135,7.55391,0.00000
338.00,7.58397,25.138334,0.000323,25.152048,-0.8979,-0.135,7.58397,0.00000
339.00,7.61050,25.138328,0.000326,25.151961,-0.8978,-0.135,7.61050,0.00000
340.00,7.63483,25.138371,0.000329,25.152034,-0.8976,-0.135,7.63483,0.00000
341.00,7.65684,25.138366,0.000329,25.152036,-0.8975,-0.135,7.65684,0.00000
342.00,7.67508,25.138376,0.000329,25.152024,-0.8974,-0.135,7.67508,0.00000
343.00,7.69300,25.138401,0.000326,25.152026,-0.8972,-0.135,7.69300,0.00000
344.00,7.70882,25.138497,0.000327,25.152079,-0.8970,-0.135,7.70882,0.00000
345.00,7.72537,25.138513,0.000322,25.152027,-0.8969,-0.135,7.72537,0.00000
346.00,7.74138,25.138501,0.000318,25.151957,-0.8968,-0.134,7.74138,0.00000
347.00,7.75818,25.138551,0.000324,25.151944,-0.8966,-0.134,7.75818,0.00000
348.00,7.77207,25.138577,0.000323,25.151932,-0.8965,-0.134,7.77207,0.00000
349.00,7.78408,25.138614,0.000320,25.151979,-0.8963,-0.134,7.78408,0.00000
350.00,7.79410,25.138665,0.000322,25.152044,-0.8961,-0.134,7.79410,0.00000
351.00,7.80347,25.138726,0.000325,25.152094,-0.8959,-0.134,7.80347,0.00000
352.00,7.81082,25.138732,0.000316,25.152110,-0.8957,-0.134,7.81082,0.00000
353.00,7.81650,25.138705,0.000312,25.152030,-0.8955,-0.134,7.81650,0.00000
354.00,7.82198,25.138730,0.000312,25.151968,-0.8953,-0.134,7.82198,0.00000
355.00,7.82729,25.138717,0.000314,25.151878,-0.8952,-0.133,7.82729,0.00000
356.00,7.83012,25.138772,0.000311,25.151850,-0.8950,-0.133,7.83012,0.00000
357.00,7.83266,25.138824,0.000315,25.151833,-0.8949,-0.133,7.83266,0.00000
358.00,7.83503,25.138920,0.000322,25.151926,-0.8948,-0.133,7.83503,0.00000
359.00,7.83823,25.138894,0.000328,25.151904,-0.8947,-0.133,7.83823,0.00000
360.00,7.84106,25.138960,0.000327,25.151918,-0.8945,-0.133,7.84106,0.00000
361.00,7.84469,25.139032,0.000329,25.151904,-0.8943,-0.133,7.84469,0.00000
362.00,7.84698,25.139083,0.000334,25.151897,-0.8942,-0.133,7.84698,0.00000
363.00,7.84924,25.139115,0.000336,25.151896,-0.8940,-0.133,7.84924,0.00000
364.00,7.85156,25.139198,0.000334,25.151940,-0.8938,-0.133,7.85156,0.00000
365.00,7.85372,25.139284,0.000328,25.152001,-0.8937,-0.133,7.85372,0.00000
366.00,7.85735,25.139262,0.000325,25.152012,-0.8935,-0.133,7.85735,0.00000
367.00,7.86046,25.139260,0.000321,25.152019,-0.8934,-0.133,7.86046,0.00000
368.00,7.86466,25.139283,0.000318,25.151974,-0.8932,-0.132,7.86466,0.00000
369.00,7.86643,25.139284,0.000309,25.151911,-0.8930,-0.132,7.86643,0.00000
370.00,7.86866,25.139216,0.000313,25.151838,-0.8929,-0.132,7.86866,0.00000
371.00,7.86906,25.139230,0.000316,25.151804,-0.8928,-0.132,7.86906,0.00000
372.00,7.86954,25.139288,0.000316,25.151813,-0.8926,-0.132,7.86954,0.00000
373.00,7.86945,25.139326,0.000315,25.151895,-0.8925,-0.132,7.86945,0.00000
374.00,7.86926,25.139338,0.000321,25.151880,-0.8923,-0.132,7.86926,0.00000
375.00,7.86819,25.139436,0.000321,25.151908,-0.8922,-0.132,7.86819,0.00000
376.00,7.86723,25.139492,0.000319,25.151925,-0.8920,-0.132,7.86723,0.00000
377.00,7.86735,25.139548,0.000320,25.151943,-0.8919,-0.132,7.86735,0.00000
378.00,7.86679,25.139570,0.000322,25.151873,-0.8917,-0.132,7.86679,0.00000
379.00,7.86746,25.139587,0.000320,25.151890,-0.8916,-0.132,7.86746,0.00000
380.00,7.86818,25.139585,0.000318,25.151862,-0.8914,-0.132,7.86818,0.00000
381.00,7.86902,25.139597,0.000318,25.151866,-0.8912,-0.132,7.86902,0.00000
382.00,7.87055,25.139574,0.000313,25.151856,-0.8911,-0.132,7.87055,0.00000
383.00,7.87250,25.139595,0.000312,25.151850,-0.8910,-0.131,7.87250,0.00000
384.00,7.87560,25.139675,0.000313,25.151889,-0.8908,-0.131,7.87560,0.00000
385.00,7.87837,25.139686,0.000313,25.151873,-0.8907,-0.131,7.87837,0.00000
386.00,7.88082,25.139703,0.000316,25.151909,-0.8905,-0.131,7.88082,0.00000
387.00,7.88159,25.139693,0.000320,25.151832,-0.8903,-0.131,7.88159,0.00000
388.00,7.88085,25.139672,0.000314,25.151834,-0.8902,-0.131,7.88085,0.00000
389.00,7.87909,25.139648,0.000316,25.151771,-0.8900,-0.131,7.87909,0.00000
390.00,7.87753,25.139711,0.000315,25.151882,-0.8898,-0.131,7.87753,0.00000
391.00,7.87497,25.139751,0.000315,25.151882,-0.8896,-0.131,7.87497,0.00000
392.00,7.87268,25.139767,0.000315,25.151915,-0.8894,-0.131,7.87268,0.00000
393.00,7.87379,25.139797,0.000319,25.151913,-0.8892,-0.131,7.87379,0.00000
394.00,7.87558,25.139885,0.000319,25.152003,-0.8890,-0.131,7.87558,0.00000
395.00,7.87736,25.139839,0.000320,25.151905,-0.8888,-0.131,7.87736,0.00000
396.00,7.87957,25.139843,0.000317,25.151832,-0.8887,-0.130,7.87957,0.00000
397.00,7.88131,25.139944,0.000318,25.151844,-0.8886,-0.130,7.88131,0.00000
398.00,7.88252,25.140028,0.000321,25.151898,-0.8884,-0.130,7.88252,0.00000
399.00,7.88220,25.140029,0.000318,25.151853,-0.8883,-0.130,7.88220,0.00000
400.00,7.88177,25.140124,0.000317,25.151875,-0.8881,-0.130,7.88177,0.00000
401.00,7.88122,25.140228,0.000316,25.151968,-0.8880,-0.130,7.88122,0.00000
402.00,7.88164,25.140200,0.000314,25.151904,-0.8878,-0.130,7.88164,0.00000
403.00,7.87918,25.140172,0.000309,25.151799,-0.8877,-0.130,7.87918,0.00000
404.00,7.87901,25.140263,0.000308,25.151859,-0.8875,-0.130,7.87901,0.00000
405.00,7.87882,25.140281,0.000307,25.151882,-0.8873,-0.130,7.87882,0.00000
406.00,7.87981,25.140231,0.000306,25.151806,-0.8872,-0.130,7.87981,0.00000
407.00,7.88055,25.140306,0.000310,25.151913,-0.8870,-0.130,7.88055,0.00000
408.00,7.88398,25.140374,0.000310,25.151968,-0.8868,-0.130,7.88398,0.00000
409.00,7.88452,25.140404,0.000311,25.151922,-0.8867,-0.130,7.88452,0.00000
410.00,7.88513,25.140436,0.000311,25.151908,-0.8865,-0.130,7.88513,0.00000
411.00,7.88503,25.140512,0.000309,25.151977,-0.8864,-0.129,7.88503,0.00000
412.00,7.88494,25.140507,0.000309,25.151918,-0.8862,-0.129,7.88494,0.00000
413.00,7.88311,25.140492,0.000312,25.151908,-0.8860,-0.130,7.88311,0.00000
414.00,7.88152,25.140474,0.000306,25.151976,-0.8859,-0.129,7.88152,0.00000
415.00,7.87975,25.140441,0.000303,25.151932,-0.8858,-0.129,7.87975,0.00000
416.00,7.87918,25.140468,0.000303,25.151907,-0.8856,-0.129,7.87918,0.00000
417.00,7.87885,25.140523,0.000299,25.151937,-0.8855,-0.129,7.87885,0.00000
418.00,7.88064,25.140596,0.000296,25.151941,-0.8853,-0.129,7.88064,0.00000
419.00,7.88190,25.140647,0.000299,25.151894,-0.8852,-0.129,7.88190,0.00000
420.00,7.88314,25.140740,0.000300,25.151904,-0.8850,-0.128,7.88314,0.00000
421.00,7.88366,25.140786,0.000300,25.151898,-0.8848,-0.128,7.88366,0.00000
422.00,7.88344,25.140771,0.000300,25.151894,-0.8846,-0.128,7.88344,0.00000
423.00,7.88250,25.140834,0.000302,25.151954,-0.8845,-0.128,7.88250,0.00000
424.00,7.88358,25.140899,0.000307,25.151982,-0.8843,-0.128,7.88358,0.00000
425.00,7.88315,25.140958,0.000308,25.152058,-0.8841,-0.128,7.88315,0.00000
426.00,7.88171,25.140974,0.000307,25.152044,-0.8839,-0.128,7.88171,0.00000
427.00,7.88280,25.141072,0.000304,25.152050,-0.8838,-0.128,7.88280,0.00000
428.00,7.88374,25.141070,0.000308,25.152012,-0.8836,-0.128,7.88374,0.00000
429.00,7.88169,25.141028,0.000309,25.151939,-0.8834,-0.128,7.88169,0.00000
430.00,7.88146,25.141073,0.000308,25.151917,-0.8833,-0.128,7.88146,0.00000
431.00,7.88105,25.141094,0.000311,25.151926,-0.8831,-0.128,7.88105,0.00000
432.00,7.87882,25.141165,0.000313,25.151933,-0.8829,-0.128,7.87882,0.00000
433.00,7.87698,25.141205,0.000307,25.151875,-0.8827,-0.128,7.87698,0.00000
434.00,7.87817,25.141278,0.000303,25.151877,-0.8825,-0.127,7.87817,0.00000
435.00,7.87944,25.141240,0.000307,25.151819,-0.8823,-0.127,7.87944,0.00000
436.00,7.88270,25.141300,0.000307,25.151804,-0.8821,-0.127,7.88270,0.00000
437.00,7.88434,25.141266,0.000308,25.151785,-0.8819,-0.127,7.88434,0.00000
438.00,7.88377,25.141304,0.000304,25.151889,-0.8817,-0.127,7.88377,0.00000
439.00,7.88328,25.141343,0.000307,25.151952,-0.8816,-0.127,7.88328,0.00000
440.00,7.88290,25.141408,0.000305,25.152011,-0.8814,-0.127,7.88290,0.00000
441.00,7.88172,25.141390,0.000310,25.152021,-0.8813,-0.127,7.88172,0.00000
442.00,7.88180,25.141420,0.000309,25.152071,-0.8812,-0.127,7.88180,0.00000
443.00,7.88250,25.141485,0.000311,25.152066,-0.8810,-0.127,7.88250,0.00000
444.00,7.88162,25.141472,0.000311,25.152015,-0.8809,-0.127,7.88162,0.00000
445.00,7.88125,25.141438,0.000312,25.151966,-0.8807,-0.127,7.88125,0.00000
446.00,7.87990,25.141544,0.000310,25.152012,-0.8805,-0.127,7.87990,0.00000
447.00,7.87978,25.141595,0.000314,25.151963,-0.8803,-0.127,7.87978,0.00000
448.00,7.88032,25.141592,0.000316,25.151992,-0.8801,-0.127,7.88032,0.00000
449.00,7.88131,25.141640,0.000317,25.152048,-0.8799,-0.126,7.88131,0.00000
450.00,7.88167,25.141725,0.000312,25.152047,-0.8798,-0.126,7.88167,0.00000
451.00,7.88373,25.141697,0.000305,25.151987,-0.8796,-0.126,7.88373,0.00000
452.00,7.88556,25.141671,0.000302,25.151947,-0.8793,-0.126,7.88556,0.00000
453.00,7.88628,25.141669,0.000303,25.151848,-0.8792,-0.126,7.88628,0.00000
454.00,7.88713,25.141652,0.000298,25.151831,-0.8790,-0.125,7.88713,0.00000
455.00,7.88666,25.141654,0.000300,25.151861,-0.8788,-0.125,7.88666,0.00000
456.00,7.88518,25.141708,0.000309,25.151942,-0.8786,-0.126,7.88518,0.00000
457.00,7.88363,25.141806,0.000311,25.152050,-0.8785,-0.126,7.88363,0.00000
458.00,7.88241,25.141859,0.000314,25.152092,-0.8783,-0.126,7.88241,0.00000
459.00,7.88142,25.141905,0.000316,25.152049,-0.8782,-0.126,7.88142,0.00000
460.00,7.88167,25.141958,0.000316,25.152057,-0.8780,-0.126,7.88167,0.00000
461.00,7.88228,25.141972,0.000311,25.152041,-0.8779,-0.125,7.88228,0.00000
462.00,7.88198,25.141960,0.000311,25.151977,-0.8777,-0.125,7.88198,0.00000
463.00,7.88176,25.141926,0.000306,25.151939,-0.8776,-0.125,7.88176,0.00000
464.00,7.88130,25.141964,0.000303,25.151971,-0.8774,-0.125,7.88130,0.00000
465.00,7.87934,25.141982,0.000296,25.151964,-0.8773,-0.124,7.87934,0.00000
466.00,7.87846,25.142002,0.000298,25.151910,-0.8772,-0.124,7.87846,0.00000
467.00,7.87905,25.141995,0.000299,25.151848,-0.8770,-0.124,7.87905,0.00000
468.00,7.88120,25.142057,0.000303,25.151842,-0.8769,-0.124,7.88120,0.00000
469.00,7.88348,25.142071,0.000305,25.151841,-0.8767,-0.124,7.88348,0.00000
470.00,7.88713,25.142072,0.000317,25.151834,-0.8765,-0.124,7.88713,0.00000
471.00,7.89023,25.142102,0.000321,25.151870,-0.8764,-0.124,7.89023,0.00000
472.00,7.89232,25.142146,0.000320,25.151878,-0.8762,-0.124,7.89232,0.00000
473.00,7.89300,25.142175,0.000321,25.151897,-0.8761,-0.124,7.89300,0.00000
474.00,7.89122,25.142213,0.000321,25.151914,-0.8760,-0.124,7.89122,0.00000
475.00,7.88960,25.142312,0.000314,25.151945,-0.8758,-0.124,7.88960,0.00000
476.00,7.88799,25.142358,0.000315,25.151903,-0.8757,-0.124,7.88799,0.00000
477.00,7.88625,25.142407,0.000318,25.151963,-0.8756,-0.124,7.88625,0.00000
478.00,7.88455,25.142473,0.000314,25.152012,-0.8755,-0.124,7.88455,0.00000
479.00,7.88600,25.142525,0.000317,25.151988,-0.8753,-0.124,7.88600,0.00000
480.00,7.88616,25.142471,0.000322,25.151900,-0.8752,-0.124,7.88616,0.00000
@3,1.0000,2.0, 480.084999999999 
481.00,7.88381,25.142508,0.000322,25.151934,-0.8751,-0.124,7.88381,0.00000
482.00,7.86676,25.142524,0.000318,25.151945,-0.8750,-0.123,7.86676,0.00000
483.00,7.53192,25.142498,0.000321,25.151875,-0.8749,-0.124,7.53192,0.00000
484.00,6.58077,25.142527,0.000318,25.151921,-0.8748,-0.123,6.58077,0.00000
485.00,5.24251,25.142584,0.000315,25.152033,-0.8747,-0.123,5.24251,0.00000
486.00,3.90401,25.142583,0.000310,25.152036,-0.8746,-0.123,3.90401,0.00000
487.00,2.71799,25.142609,0.000311,25.152064,-0.8745,-0.123,2.71799,0.00000
488.00,1.99246,25.142646,0.000308,25.152150,-0.8744,-0.123,1.99246,0.00000
489.00,2.03974,25.142618,0.000308,25.152082,-0.8744,-0.123,2.03974,0.00000
490.00,2.61566,25.142656,0.000309,25.151996,-0.8743,-0.123,2.61566,0.00000
491.00,3.30890,25.142681,0.000313,25.151948,-0.8741,-0.123,3.30890,0.00000
492.00,3.95649,25.142715,0.000315,25.151894,-0.8740,-0.123,3.95649,0.00000
493.00,4.52486,25.142756,0.000318,25.151794,-0.8739,-0.123,4.52486,0.00000
494.00,4.97935,25.142834,0.000322,25.151886,-0.8738,-0.123,4.97935,0.00000
495.00,5.32579,25.142840,0.000315,25.151914,-0.8737,-0.122,5.32579,0.00000
496.00,5.58676,25.142863,0.000309,25.151938,-0.8736,-0.122,5.58676,0.00000
497.00,5.78922,25.142911,0.000303,25.151953,-0.8734,-0.122,5.78922,0.00000
498.00,5.96095,25.142983,0.000302,25.152024,-0.8733,-0.122,5.96095,0.00000
499.00,6.11991,25.142981,0.000304,25.151990,-0.8731,-0.122,6.11991,0.00000
500.00,6.27603,25.142992,0.000311,25.151965,-0.8730,-0.122,6.27603,0.00000
501.00,6.42493,25.143046,0.000315,25.151980,-0.8728,-0.122,6.42493,0.00000
502.00,6.55229,25.143081,0.000314,25.151946,-0.8727,-0.122,6.55229,0.00000
503.00,6.66044,25.143107,0.000317,25.151920,-0.8726,-0.122,6.66044,0.00000
504.00,6.75448,25.143145,0.000310,25.151890,-0.8725,-0.121,6.75448,0.00000
505.00,6.83926,25.143241,0.000304,25.151969,-0.8723,-0.121,6.83926,0.00000
506.00,6.91900,25.143298,0.000302,25.151972,-0.8722,-0.121,6.91900,0.00000
507.00,7.00154,25.143299,0.000304,25.151925,-0.8721,-0.121,7.00154,0.00000
508.00,7.08597,25.143295,0.000299,25.151857,-0.8720,-0.121,7.08597,0.00000
509.00,7.16644,25.143399,0.000305,25.151848,-0.8719,-0.121,7.16644,0.00000
510.00,7.23633,25.143460,0.000307,25.151763,-0.8717,-0.121,7.23633,0.00000
511.00,7.29784,25.143475,0.000311,25.151776,-0.8716,-0.121,7.29784,0.00000
512.00,7.35449,25.143539,0.000308,25.151860,-0.8715,-0.121,7.35449,0.00000
513.00,7.40287,25.143553,0.000309,25.151908,-0.8714,-0.121,7.40287,0.00000
514.00,7.44572,25.143549,0.000304,25.151895,-0.8713,-0.120,7.44572,0.00000
515.00,7.48452,25.143514,0.000308,25.151856,-0.8712,-0.120,7.48452,0.00000
516.00,7.51848,25.143561,0.000307,25.151821,-0.8712,-0.120,7.51848,0.00000
517.00,7.54831,25.143595,0.000312,25.151762,-0.8711,-0.120,7.54831,0.00000
518.00,7.57458,25.143669,0.000313,25.151741,-0.8710,-0.120,7.57458,0.00000
519.00,7.59843,25.143660,0.000315,25.151732,-0.8709,-0.120,7.59843,0.00000
520.00,7.62274,25.143723,0.000318,25.151864,-0.8709,-0.120,7.62274,0.00000
521.00,7.64642,25.143730,0.000320,25.151871,-0.8708,-0.120,7.64642,0.00000
522.00,7.66767,25.143766,0.000318,25.151872,-0.8708,-0.120,7.66767,0.00000
523.00,7.68841,25.143760,0.000320,25.151861,-0.8707,-0.120,7.68841,0.00000
524.00,7.70759,25.143870,0.000318,25.151869,-0.8707,-0.120,7.70759,0.00000
525.00,7.72243,25.143879,0.000316,25.151753,-0.8706,-0.120,7.72243,0.00000
526.00,7.73666,25.143911,0.000316,25.151722,-0.8705,-0.120,7.73666,0.00000
527.00,7.75103,25.143933,0.000314,25.151783,-0.8704,-0.120,7.75103,0.00000
528.00,7.76340,25.143968,0.000310,25.151842,-0.8703,-0.120,7.76340,0.00000
529.00,7.77462,25.143905,0.000311,25.151850,-0.8702,-0.120,7.77462,0.00000
530.00,7.78452,25.143966,0.000309,25.151915,-0.8701,-0.119,7.78452,0.00000
531.00,7.79233,25.143957,0.000310,25.151912,-0.8701,-0.119,7.79233,0.00000
532.00,7.79737,25.143990,0.000310,25.151910,-0.8700,-0.119,7.79737,0.00000
533.00,7.80393,25.144071,0.000314,25.151893,-0.8699,-0.119,7.80393,0.00000
534.00,7.81055,25.144156,0.000319,25.151861,-0.8698,-0.119,7.81055,0.00000
535.00,7.81701,25.144148,0.000319,25.151815,-0.8697,-0.119,7.81701,0.00000
536.00,7.82352,25.144162,0.000316,25.151782,-0.8695,-0.119,7.82352,0.00000
537.00,7.82894,25.144173,0.000312,25.151764,-0.8694,-0.119,7.82894,0.00000
538.00,7.83204,25.144177,0.000305,25.151804,-0.8693,-0.119,7.83204,0.00000
539.00,7.83385,25.144172,0.000297,25.151806,-0.8692,-0.119,7.83385,0.00000
540.00,7.83607,25.144267,0.000296,25.151821,-0.8691,-0.118,7.83607,0.00000
541.00,7.83670,25.144391,0.000302,25.151883,-0.8690,-0.119,7.83670,0.00000
542.00,7.83821,25.144432,0.000304,25.151871,-0.8689,-0.118,7.83821,0.00000
543.00,7.84098,25.144444,0.000309,25.151829,-0.8688,-0.119,7.84098,0.00000
544.00,7.84386,25.144468,0.000316,25.151815,-0.8687,-0.119,7.84386,0.00000
545.00,7.84621,25.144442,0.000315,25.151833,-0.8686,-0.118,7.84621,0.00000
546.00,7.85011,25.144415,0.000311,25.151791,-0.8685,-0.118,7.85011,0.00000
547.00,7.85318,25.144466,0.000309,25.151786,-0.8684,-0.118,7.85318,0.00000
548.00,7.85579,25.144534,0.000309,25.151756,-0.8684,-0.118,7.85579,0.00000
549.00,7.85745,25.144619,0.000303,25.151801,-0.8683,-0.118,7.85745,0.00000
550.00,7.85868,25.144684,0.000301,25.151822,-0.8682,-0.118,7.85868,0.00000
551.00,7.85922,25.144703,0.000299,25.151854,-0.8682,-0.118,7.85922,0.00000
552.00,7.86021,25.144692,0.000304,25.151810,-0.8681,-0.118,7.86021,0.00000
553.00,7.85965,25.144733,0.000303,25.151880,-0.8681,-0.118,7.85965,0.00000
554.00,7.85949,25.144797,0.000304,25.151898,-0.8680,-0.118,7.85949,0.00000
555.00,7.85997,25.144786,0.000304,25.151864,-0.8680,-0.118,7.85997,0.00000
556.00,7.86011,25.144864,0.000300,25.151906,-0.8679,-0.117,7.86011,0.00000
557.00,7.86071,25.144954,0.000298,25.152000,-0.8678,-0.117,7.86071,0.00000
558.00,7.86167,25.145005,0.000300,25.151943,-0.8677,-0.117,7.86167,0.00000
559.00,7.86404,25.144982,0.000302,25.151888,-0.8677,-0.117,7.86404,0.00000
560.00,7.86400,25.145080,0.000305,25.151943,-0.8676,-0.117,7.86400,0.00000
561.00,7.86390,25.145141,0.000308,25.151975,-0.8675,-0.117,7.86390,0.00000
562.00,7.86400,25.145146,0.000310,25.151916,-0.8674,-0.117,7.86400,0.00000
563.00,7.86434,25.145137,0.000305,25.151978,-0.8673,-0.117,7.86434,0.00000
564.00,7.86296,25.145145,0.000303,25.151986,-0.8672,-0.117,7.86296,0.00000
565.00,7.86451,25.145124,0.000302,25.151910,-0.8671,-0.117,7.86451,0.00000
566.00,7.86620,25.145143,0.000305,25.151852,-0.8671,-0.117,7.86620,0.00000
567.00,7.86618,25.145167,0.000304,25.151838,-0.8670,-0.117,7.86618,0.00000
568.00,7.86658,25.145219,0.000305,25.151866,-0.8669,-0.117,7.86658,0.00000
569.00,7.86695,25.145311,0.000306,25.151942,-0.8668,-0.117,7.86695,0.00000
570.00,7.86725,25.145332,0.000304,25.151961,-0.8667,-0.117,7.86725,0.00000
571.00,7.86671,25.145340,0.000301,25.151982,-0.8665,-0.116,7.86671,0.00000
572.00,7.86635,25.145399,0.000301,25.152081,-0.8664,-0.116,7.86635,0.00000
573.00,7.86497,25.145364,0.000303,25.152035,-0.8662,-0.116,7.86497,0.00000
574.00,7.86550,25.145311,0.000298,25.151969,-0.8661,-0.116,7.86550,0.00000
575.00,7.86580,25.145362,0.000300,25.152019,-0.8660,-0.116,7.86580,0.00000
576.00,7.86723,25.145481,0.000299,25.152072,-0.8659,-0.116,7.86723,0.00000
577.00,7.86893,25.145534,0.000302,25.152066,-0.8658,-0.116,7.86893,0.00000
578.00,7.87189,25.145620,0.000307,25.152047,-0.8656,-0.116,7.87189,0.00000
579.00,7.87263,25.145680,0.000314,25.152055,-0.8655,-0.116,7.87263,0.00000
580.00,7.87322,25.145694,0.000311,25.152042,-0.8654,-0.116,7.87322,0.00000
581.00,7.87273,25.145635,0.000315,25.151973,-0.8652,-0.116,7.87273,0.00000
582.00,7.87271,25.145628,0.000311,25.151941,-0.8651,-0.116,7.87271,0.00000
583.00,7.87310,25.145670,0.000305,25.152000,-0.8650,-0.115,7.87310,0.00000
584.00,7.87317,25.145648,0.000304,25.151961,-0.8648,-0.115,7.87317,0.00000
585.00,7.87298,25.145678,0.000307,25.151956,-0.8647,-0.115,7.87298,0.00000
586.00,7.87345,25.145699,0.000302,25.151946,-0.8646,-0.115,7.87345,0.00000
587.00,7.87409,25.145677,0.000302,25.151890,-0.8645,-0.115,7.87409,0.00000
588.00,7.87522,25.145653,0.000307,25.151838,-0.8643,-0.115,7.87522,0.00000
589.00,7.87626,25.145714,0.000307,25.151880,-0.8642,-0.115,7.87626,0.00000
590.00,7.87649,25.145752,0.000307,25.151911,-0.8640,-0.115,7.87649,0.00000
591.00,7.87625,25.145801,0.000319,25.151939,-0.8639,-0.115,7.87625,0.00000
592.00,7.87429,25.145832,0.000323,25.151970,-0.8638,-0.115,7.87429,0.00000
593.00,7.87167,25.145872,0.000321,25.151985,-0.8637,-0.115,7.87167,0.00000
594.00,7.87200,25.145921,0.000322,25.151950,-0.8636,-0.115,7.87200,0.00000
595.00,7.87293,25.145993,0.000323,25.151964,-0.8635,-0.115,7.87293,0.00000
596.00,7.87154,25.145954,0.000318,25.151939,-0.8634,-0.115,7.87154,0.00000
597.00,7.87236,25.146019,0.000317,25.151955,-0.8633,-0.115,7.87236,0.00000
598.00,7.87150,25.146124,0.000319,25.151974,-0.8632,-0.115,7.87150,0.00000
599.00,7.87014,25.146188,0.000315,25.152046,-0.8632,-0.114,7.87014,0.00000
600.00,7.87011,25.146192,0.000318,25.151968,-0.8631,-0.114,7.87011,0.00000
601.00,7.87357,25.146272,0.000320,25.152020,-0.8630,-0.114,7.87357,0.00000
602.00,7.87476,25.146371,0.000317,25.152067,-0.8629,-0.114,7.87476,0.00000
603.00,7.87732,25.146413,0.000317,25.152076,-0.8629,-0.114,7.87732,0.00000
604.00,7.87782,25.146387,0.000320,25.152011,-0.8628,-0.114,7.87782,0.00000
605.00,7.87708,25.146453,0.000316,25.152048,-0.8627,-0.114,7.87708,0.00000
606.00,7.87602,25.146536,0.000313,25.152048,-0.8627,-0.114,7.87602,0.00000
607.00,7.87561,25.146538,0.000318,25.152037,-0.8626,-0.114,7.87561,0.00000
608.00,7.87585,25.146507,0.000316,25.152004,-0.8626,-0.114,7.87585,0.00000
609.00,7.87570,25.146543,0.000315,25.152052,-0.8626,-0.113,7.87570,0.00000
610.00,7.87433,25.146590,0.000316,25.152129,-0.8626,-0.113,7.87433,0.00000
611.00,7.87369,25.146532,0.000313,25.152080,-0.8626,-0.113,7.87369,0.00000
612.00,7.87394,25.146538,0.000304,25.152013,-0.8625,-0.113,7.87394,0.00000
613.00,7.87374,25.146556,0.000302,25.152030,-0.8625,-0.113,7.87374,0.00000
614.00,7.87289,25.146616,0.000303,25.152104,-0.8625,-0.113,7.87289,0.00000
615.00,7.87352,25.146587,0.000301,25.152009,-0.8625,-0.113,7.87352,0.00000
616.00,7.87294,25.146640,0.000306,25.152088,-0.8626,-0.113,7.87294,0.00000
617.00,7.87277,25.146673,0.000312,25.152164,-0.8626,-0.113,7.87277,0.00000
618.00,7.87219,25.146663,0.000313,25.152112,-0.8626,-0.113,7.87219,0.00000
619.00,7.87419,25.146694,0.000314,25.152053,-0.8626,-0.113,7.87419,0.00000
620.00,7.87574,25.146768,0.000316,25.152081,-0.8626,-0.113,7.87574,0.00000
621.00,7.87641,25.146782,0.000314,25.152004,-0.8626,-0.113,7.87641,0.00000
622.00,7.87819,25.146795,0.000314,25.151988,-0.8626,-0.112,7.87819,0.00000
623.00,7.87973,25.146901,0.000314,25.152086,-0.8626,-0.112,7.87973,0.00000
624.00,7.87905,25.146966,0.000311,25.152114,-0.8625,-0.112,7.87905,0.00000
625.00,7.87863,25.146943,0.000309,25.152067,-0.8625,-0.112,7.87863,0.00000
626.00,7.87713,25.146941,0.000308,25.151999,-0.8625,-0.112,7.87713,0.00000
627.00,7.87320,25.146924,0.000302,25.151914,-0.8624,-0.112,7.87320,0.00000
628.00,7.86915,25.146951,0.000296,25.151836,-0.8623,-0.111,7.86915,0.00000
629.00,7.86708,25.146986,0.000294,25.151823,-0.8623,-0.111,7.86708,0.00000
630.00,7.86694,25.147029,0.000295,25.151820,-0.8622,-0.111,7.86694,0.00000
631.00,7.86920,25.147102,0.000295,25.151914,-0.8621,-0.111,7.86920,0.00000
632.00,7.87045,25.147202,0.000298,25.151984,-0.8620,-0.111,7.87045,0.00000
633.00,7.87140,25.147189,0.000304,25.151960,-0.8619,-0.111,7.87140,0.00000
634.00,7.87193,25.147157,0.000303,25.151920,-0.8618,-0.111,7.87193,0.00000
635.00,7.87323,25.147205,0.000308,25.151971,-0.8617,-0.111,7.87323,0.00000
636.00,7.87506,25.147248,0.000310,25.151963,-0.8616,-0.111,7.87506,0.00000
637.00,7.87792,25.147248,0.000307,25.151946,-0.8615,-0.111,7.87792,0.00000
638.00,7.88182,25.147303,0.000303,25.151991,-0.8614,-0.110,7.88182,0.00000
639.00,7.88452,25.147363,0.000312,25.152055,-0.8612,-0.111,7.88452,0.00000
640.00,7.88365,25.147422,0.000304,25.152068,-0.8611,-0.110,7.88365,0.00000
641.00,7.88227,25.147487,0.000297,25.152099,-0.8610,-0.110,7.88227,0.00000
642.00,7.88165,25.147545,0.000303,25.152091,-0.8609,-0.110,7.88165,0.00000
643.00,7.87961,25.147581,0.000305,25.152044,-0.8608,-0.110,7.87961,0.00000
644.00,7.87683,25.147609,0.000298,25.151973,-0.8607,-0.110,7.87683,0.00000
645.00,7.87681,25.147596,0.000300,25.151888,-0.8606,-0.110,7.87681,0.00000
646.00,7.87710,25.147574,0.000303,25.151833,-0.8605,-0.110,7.87710,0.00000
647.00,7.87530,25.147580,0.000302,25.151838,-0.8604,-0.110,7.87530,0.00000
648.00,7.87497,25.147587,0.000308,25.151893,-0.8603,-0.110,7.87497,0.00000
649.00,7.87602,25.147592,0.000313,25.151823,-0.8601,-0.110,7.87602,0.00000
650.00,7.87680,25.147631,0.000312,25.151844,-0.8600,-0.110,7.87680,0.00000
651.00,7.87699,25.147653,0.000313,25.151809,-0.8599,-0.110,7.87699,0.00000
652.00,7.87762,25.147676,0.000310,25.151771,-0.8598,-0.110,7.87762,0.00000
653.00,7.87847,25.147712,0.000304,25.151729,-0.8597,-0.109,7.87847,0.00000
654.00,7.88005,25.147769,0.000299,25.151797,-0.8596,-0.109,7.88005,0.00000
655.00,7.88032,25.147784,0.000304,25.151867,-0.8594,-0.109,7.88032,0.00000
656.00,7.88036,25.147840,0.000308,25.151942,-0.8593,-0.109,7.88036,0.00000
657.00,7.88251,25.147845,0.000305,25.151983,-0.8592,-0.109,7.88251,0.00000
658.00,7.88301,25.147917,0.000308,25.151997,-0.8590,-0.109,7.88301,0.00000
659.00,7.88252,25.147899,0.000311,25.151993,-0.8589,-0.109,7.88252,0.00000
660.00,7.88178,25.147901,0.000310,25.151913,-0.8588,-0.109,7.88178,0.00000
@4,1.0000,2.0, 660.054000000004 
661.00,7.88080,25.147974,0.000307,25.151922,-0.8587,-0.109,7.88080,0.00000
662.00,7.86153,25.148049,0.000312,25.151917,-0.8586,-0.109,7.86153,0.00000
663.00,7.52436,25.148039,0.000309,25.151920,-0.8585,-0.109,7.52436,0.00000
664.00,6.63384,25.148065,0.000309,25.151902,-0.8584,-0.109,6.63384,0.00000
665.00,5.41003,25.148107,0.000306,25.151935,-0.8583,-0.109,5.41003,0.00000
666.00,4.18023,25.148124,0.000305,25.151886,-0.8583,-0.109,4.18023,0.00000
667.00,3.08900,25.148154,0.000303,25.151913,-0.8581,-0.109,3.08900,0.00000
668.00,2.45883,25.148179,0.000298,25.151930,-0.8580,-0.108,2.45883,0.00000
669.00,2.53671,25.148272,0.000294,25.152003,-0.8579,-0.108,2.53671,0.00000
670.00,3.08372,25.148358,0.000293,25.152039,-0.8577,-0.108,3.08372,0.00000
671.00,3.74394,25.148315,0.000296,25.151989,-0.8576,-0.108,3.74394,0.00000
672.00,4.35694,25.148336,0.000298,25.151919,-0.8576,-0.108,4.35694,0.00000
673.00,4.86715,25.148359,0.000302,25.151871,-0.8575,-0.108,4.86715,0.00000
674.00,5.23974,25.148363,0.000306,25.151770,-0.8574,-0.108,5.23974,0.00000
675.00,5.48806,25.148303,0.000304,25.151660,-0.8573,-0.108,5.48806,0.00000
676.00,5.64511,25.148323,0.000304,25.151670,-0.8572,-0.108,5.64511,0.00000
677.00,5.75034,25.148326,0.000303,25.151680,-0.8572,-0.108,5.75034,0.00000
678.00,5.84957,25.148355,0.000300,25.151676,-0.8571,-0.107,5.84957,0.00000
679.00,5.96893,25.148386,0.000300,25.151751,-0.8570,-0.107,5.96893,0.00000
680.00,6.11025,25.148455,0.000299,25.151819,-0.8569,-0.107,6.11025,0.00000
681.00,6.26458,25.148478,0.000295,25.151808,-0.8568,-0.107,6.26458,0.00000
682.00,6.41454,25.148502,0.000296,25.151837,-0.8567,-0.107,6.41454,0.00000
683.00,6.54256,25.148540,0.000302,25.151903,-0.8566,-0.107,6.54256,0.00000
684.00,6.64392,25.148564,0.000308,25.151899,-0.8565,-0.107,6.64392,0.00000
685.00,6.72161,25.148517,0.000309,25.151882,-0.8564,-0.107,6.72161,0.00000
686.00,6.78221,25.148573,0.000309,25.151933,-0.8563,-0.107,6.78221,0.00000
687.00,6.83699,25.148572,0.000310,25.151926,-0.8562,-0.107,6.83699,0.00000
688.00,6.89214,25.148578,0.000307,25.151945,-0.8561,-0.107,6.89214,0.00000
689.00,6.95092,25.148582,0.000304,25.151909,-0.8560,-0.106,6.95092,0.00000
690.00,7.01140,25.148690,0.000310,25.151904,-0.8559,-0.107,7.01140,0.00000
691.00,7.07417,25.148790,0.000317,25.151918,-0.8558,-0.107,7.07417,0.00000
692.00,7.13549,25.148879,0.000322,25.151873,-0.8556,-0.107,7.13549,0.00000
693.00,7.19569,25.148900,0.000319,25.151766,-0.8555,-0.107,7.19569,0.00000
694.00,7.25214,25.148959,0.000317,25.151758,-0.8554,-0.107,7.25214,0.00000
695.00,7.30738,25.149042,0.000315,25.151809,-0.8553,-0.107,7.30738,0.00000
696.00,7.35812,25.149079,0.000307,25.151875,-0.8552,-0.106,7.35812,0.00000
697.00,7.40678,25.149070,0.000301,25.151873,-0.8551,-0.106,7.40678,0.00000
698.00,7.44980,25.149106,0.000305,25.151935,-0.8549,-0.106,7.44980,0.00000
699.00,7.48874,25.149121,0.000310,25.151932,-0.8548,-0.106,7.48874,0.00000
700.00,7.52537,25.149083,0.000313,25.151889,-0.8546,-0.106,7.52537,0.00000
701.00,7.55780,25.149121,0.000320,25.151848,-0.8545,-0.106,7.55780,0.00000
702.00,7.58725,25.149197,0.000319,25.151893,-0.8543,-0.106,7.58725,0.00000
703.00,7.61499,25.149225,0.000318,25.151855,-0.8542,-0.106,7.61499,0.00000
704.00,7.64152,25.149261,0.000317,25.151866,-0.8540,-0.106,7.64152,0.00000
705.00,7.66188,25.149322,0.000312,25.151898,-0.8539,-0.106,7.66188,0.00000
706.00,7.68220,25.149298,0.000307,25.151858,-0.8537,-0.105,7.68220,0.00000
707.00,7.69969,25.149292,0.000312,25.151850,-0.8536,-0.105,7.69969,0.00000
708.00,7.71555,25.149316,0.000314,25.151901,-0.8534,-0.105,7.71555,0.00000
709.00,7.72783,25.149342,0.000312,25.151896,-0.8532,-0.105,7.72783,0.00000
710.00,7.74062,25.149357,0.000315,25.151866,-0.8531,-0.105,7.74062,0.00000
711.00,7.75056,25.149335,0.000317,25.151798,-0.8529,-0.105,7.75056,0.00000
712.00,7.75992,25.149377,0.000320,25.151809,-0.8528,-0.105,7.75992,0.00000
713.00,7.76981,25.149417,0.000320,25.151717,-0.8526,-0.105,7.76981,0.00000
714.00,7.78060,25.149422,0.000320,25.151697,-0.8525,-0.105,7.78060,0.00000
715.00,7.79008,25.149447,0.000319,25.151732,-0.8523,-0.105,7.79008,0.00000
716.00,7.79851,25.149514,0.000317,25.151797,-0.8521,-0.105,7.79851,0.00000
717.00,7.80557,25.149540,0.000313,25.151786,-0.8519,-0.105,7.80557,0.00000
718.00,7.81257,25.149601,0.000315,25.151874,-0.8518,-0.105,7.81257,0.00000
719.00,7.81558,25.149628,0.000315,25.151885,-0.8516,-0.105,7.81558,0.00000
720.00,7.81743,25.149698,0.000317,25.151948,-0.8514,-0.105,7.81743,0.00000
721.00,7.81957,25.149745,0.000318,25.151987,-0.8513,-0.105,7.81957,0.00000
722.00,7.82233,25.149813,0.000318,25.151990,-0.8511,-0.105,7.82233,0.00000
723.00,7.82441,25.149820,0.000316,25.151920,-0.8510,-0.105,7.82441,0.00000
724.00,7.82826,25.149937,0.000315,25.151965,-0.8508,-0.105,7.82826,0.00000
725.00,7.83220,25.149955,0.000314,25.151901,-0.8507,-0.105,7.83220,0.00000
726.00,7.83642,25.149967,0.000312,25.151881,-0.8506,-0.105,7.83642,0.00000
727.00,7.83950,25.150002,0.000309,25.151920,-0.8504,-0.104,7.83950,0.00000
728.00,7.84013,25.150022,0.000308,25.151978,-0.8503,-0.104,7.84013,0.00000
729.00,7.84114,25.150044,0.000306,25.151985,-0.8502,-0.104,7.84114,0.00000
730.00,7.84243,25.150026,0.000304,25.151913,-0.8501,-0.104,7.84243,0.00000
731.00,7.84414,25.150043,0.000305,25.151860,-0.8499,-0.104,7.84414,0.00000
732.00,7.84559,25.150081,0.000308,25.151887,-0.8498,-0.104,7.84559,0.00000
733.00,7.84848,25.150143,0.000309,25.151891,-0.8497,-0.104,7.84848,0.00000
734.00,7.85053,25.150153,0.000308,25.151893,-0.8495,-0.104,7.85053,0.00000
735.00,7.85209,25.150221,0.000309,25.151955,-0.8494,-0.103,7.85209,0.00000
736.00,7.85175,25.150283,0.000309,25.152062,-0.8493,-0.103,7.85175,0.00000
737.00,7.85038,25.150247,0.000306,25.151971,-0.8492,-0.103,7.85038,0.00000
738.00,7.84964,25.150236,0.000304,25.151947,-0.8491,-0.103,7.84964,0.00000
739.00,7.85019,25.150280,0.000302,25.152016,-0.8490,-0.103,7.85019,0.00000
740.00,7.85064,25.150301,0.000302,25.152011,-0.8489,-0.103,7.85064,0.00000
741.00,7.85241,25.150361,0.000300,25.151961,-0.8488,-0.103,7.85241,0.00000
742.00,7.85483,25.150438,0.000303,25.152016,-0.8486,-0.103,7.85483,0.00000
743.00,7.85551,25.150567,0.000306,25.152090,-0.8485,-0.103,7.85551,0.00000
744.00,7.85436,25.150552,0.000307,25.151988,-0.8483,-0.103,7.85436,0.00000
745.00,7.85367,25.150593,0.000307,25.151962,-0.8482,-0.103,7.85367,0.00000
746.00,7.85173,25.150602,0.000307,25.151948,-0.8481,-0.102,7.85173,0.00000
747.00,7.85215,25.150621,0.000305,25.152013,-0.8479,-0.102,7.85215,0.00000
748.00,7.85476,25.150549,0.000304,25.151998,-0.8478,-0.102,7.85476,0.00000
749.00,7.85864,25.150593,0.000302,25.152030,-0.8477,-0.102,7.85864,0.00000
750.00,7.86332,25.150589,0.000303,25.152066,-0.8475,-0.102,7.86332,0.00000
751.00,7.86782,25.150582,0.000299,25.152072,-0.8474,-0.102,7.86782,0.00000
752.00,7.86925,25.150591,0.000301,25.151949,-0.8472,-0.102,7.86925,0.00000
753.00,7.86800,25.150658,0.000299,25.151901,-0.8471,-0.102,7.86800,0.00000
754.00,7.86587,25.150638,0.000306,25.151832,-0.8469,-0.102,7.86587,0.00000
755.00,7.86282,25.150644,0.000301,25.151839,-0.8467,-0.102,7.86282,0.00000
756.00,7.86102,25.150688,0.000308,25.151870,-0.8466,-0.102,7.86102,0.00000
757.00,7.86130,25.150737,0.000308,25.151929,-0.8464,-0.102,7.86130,0.00000
758.00,7.86267,25.150777,0.000311,25.151927,-0.8463,-0.102,7.86267,0.00000
759.00,7.86373,25.150809,0.000307,25.151929,-0.8461,-0.102,7.86373,0.00000
760.00,7.86496,25.150823,0.000310,25.151929,-0.8459,-0.102,7.86496,0.00000
761.00,7.86430,25.150848,0.000310,25.151912,-0.8457,-0.102,7.86430,0.00000
762.00,7.86241,25.150899,0.000314,25.151934,-0.8455,-0.102,7.86241,0.00000
763.00,7.86087,25.150898,0.000314,25.151950,-0.8452,-0.101,7.86087,0.00000
764.00,7.86110,25.150960,0.000312,25.151971,-0.8450,-0.101,7.86110,0.00000
765.00,7.86054,25.151091,0.000315,25.151978,-0.8448,-0.101,7.86054,0.00000
766.00,7.86053,25.151116,0.000312,25.151923,-0.8447,-0.101,7.86053,0.00000
767.00,7.86163,25.151077,0.000302,25.151827,-0.8445,-0.101,7.86163,0.00000
768.00,7.86236,25.151131,0.000300,25.151832,-0.8443,-0.101,7.86236,0.00000
769.00,7.86161,25.151169,0.000300,25.151890,-0.8441,-0.101,7.86161,0.00000
770.00,7.86243,25.151100,0.000298,25.151847,-0.8439,-0.100,7.86243,0.00000
771.00,7.86501,25.151072,0.000305,25.151858,-0.8438,-0.100,7.86501,0.00000
772.00,7.86463,25.151115,0.000312,25.151901,-0.8436,-0.101,7.86463,0.00000
773.00,7.86624,25.151155,0.000313,25.151970,-0.8434,-0.101,7.86624,0.00000
774.00,7.86946,25.151186,0.000314,25.151959,-0.8433,-0.101,7.86946,0.00000
775.00,7.87092,25.151242,0.000318,25.151931,-0.8432,-0.101,7.87092,0.00000
776.00,7.87010,25.151287,0.000307,25.151928,-0.8431,-0.100,7.87010,0.00000
777.00,7.87214,25.151318,0.000300,25.151932,-0.8430,-0.100,7.87214,0.00000
778.00,7.87351,25.151339,0.000300,25.151881,-0.8428,-0.100,7.87351,0.00000
779.00,7.87233,25.151395,0.000296,25.151842,-0.8427,-0.100,7.87233,0.00000
780.00,7.87024,25.151451,0.000291,25.151881,-0.8425,-0.099,7.87024,0.00000
781.00,7.86945,25.151503,0.000301,25.151905,-0.8424,-0.099,7.86945,0.00000
782.00,7.86663,25.151604,0.000312,25.151946,-0.8423,-0.100,7.86663,0.00000
783.00,7.86318,25.151623,0.000318,25.151917,-0.8421,-0.100,7.86318,0.00000
784.00,7.86322,25.151615,0.000319,25.151920,-0.8420,-0.100,7.86322,0.00000
785.00,7.86441,25.151604,0.000320,25.151915,-0.8419,-0.100,7.86441,0.00000
786.00,7.86602,25.151648,0.000317,25.151857,-0.8418,-0.100,7.86602,0.00000
787.00,7.86977,25.151644,0.000313,25.151865,-0.8417,-0.099,7.86977,0.00000
788.00,7.87391,25.151691,0.000306,25.151931,-0.8417,-0.099,7.87391,0.00000
789.00,7.87491,25.151730,0.000306,25.151963,-0.8416,-0.099,7.87491,0.00000
790.00,7.87412,25.151806,0.000303,25.152013,-0.8415,-0.099,7.87412,0.00000
791.00,7.87214,25.151827,0.000302,25.152076,-0.8414,-0.099,7.87214,0.00000
792.00,7.87096,25.151824,0.000303,25.152036,-0.8414,-0.098,7.87096,0.00000
793.00,7.87040,25.151848,0.000310,25.152030,-0.8413,-0.099,7.87040,0.00000
794.00,7.87081,25.151902,0.000313,25.152045,-0.8413,-0.099,7.87081,0.00000
795.00,7.87132,25.151945,0.000320,25.152024,-0.8412,-0.099,7.87132,0.00000
796.00,7.86960,25.152015,0.000318,25.152078,-0.8412,-0.099,7.86960,0.00000
797.00,7.86742,25.152051,0.000318,25.152095,-0.8411,-0.099,7.86742,0.00000
798.00,7.86563,25.152086,0.000315,25.152072,-0.8410,-0.099,7.86563,0.00000
799.00,7.86463,25.152009,0.000311,25.151939,-0.8410,-0.099,7.86463,0.00000
800.00,7.86570,25.152027,0.000313,25.151916,-0.8409,-0.098,7.86570,0.00000
801.00,7.86847,25.152018,0.000311,25.151856,-0.8409,-0.098,7.86847,0.00000
802.00,7.87110,25.152066,0.000308,25.151864,-0.8408,-0.098,7.87110,0.00000
803.00,7.87250,25.152096,0.000309,25.151830,-0.8407,-0.098,7.87250,0.00000
804.00,7.87303,25.152226,0.000311,25.151951,-0.8407,-0.098,7.87303,0.00000
805.00,7.87340,25.152218,0.000309,25.151939,-0.8406,-0.098,7.87340,0.00000
806.00,7.87319,25.152251,0.000313,25.151904,-0.8405,-0.098,7.87319,0.00000
807.00,7.87183,25.152323,0.000314,25.151888,-0.8404,-0.098,7.87183,0.00000
808.00,7.87018,25.152322,0.000311,25.151912,-0.8403,-0.097,7.87018,0.00000
809.00,7.86902,25.152409,0.000313,25.151936,-0.8402,-0.097,7.86902,0.00000
810.00,7.86918,25.152498,0.000313,25.151947,-0.8401,-0.097,7.86918,0.00000
811.00,7.86933,25.152498,0.000310,25.151924,-0.8400,-0.097,7.86933,0.00000
812.00,7.87080,25.152502,0.000313,25.151927,-0.8399,-0.097,7.87080,0.00000
813.00,7.87100,25.152566,0.000316,25.151926,-0.8398,-0.097,7.87100,0.00000
814.00,7.87033,25.152489,0.000321,25.151848,-0.8397,-0.097,7.87033,0.00000
815.00,7.86923,25.152509,0.000323,25.151887,-0.8396,-0.097,7.86923,0.00000
816.00,7.86907,25.152628,0.000323,25.151989,-0.8396,-0.097,7.86907,0.00000
817.00,7.86797,25.152629,0.000319,25.151923,-0.8395,-0.097,7.86797,0.00000
818.00,7.86842,25.152647,0.000315,25.151884,-0.8394,-0.097,7.86842,0.00000
819.00,7.87022,25.152701,0.000311,25.151941,-0.8393,-0.096,7.87022,0.00000
820.00,7.86994,25.152732,0.000310,25.151928,-0.8391,-0.096,7.86994,0.00000
821.00,7.87219,25.152703,0.000314,25.151875,-0.8390,-0.096,7.87219,0.00000
822.00,7.87582,25.152805,0.000322,25.151988,-0.8389,-0.096,7.87582,0.00000
823.00,7.87694,25.152862,0.000319,25.152022,-0.8388,-0.096,7.87694,0.00000
824.00,7.87602,25.152923,0.000320,25.152030,-0.8387,-0.096,7.87602,0.00000
825.00,7.87651,25.152960,0.000319,25.152075,-0.8386,-0.096,7.87651,0.00000
826.00,7.87477,25.153007,0.000321,25.152064,-0.8385,-0.096,7.87477,0.00000
827.00,7.86999,25.152984,0.000322,25.152055,-0.8384,-0.096,7.86999,0.00000
828.00,7.86674,25.153000,0.000325,25.152042,-0.8383,-0.096,7.86674,0.00000
829.00,7.86693,25.152988,0.000331,25.151994,-0.8382,-0.096,7.86693,0.00000
830.00,7.86697,25.153027,0.000333,25.151967,-0.8381,-0.096,7.86697,0.00000
831.00,7.86708,25.153052,0.000326,25.152001,-0.8379,-0.096,7.86708,0.00000
832.00,7.86949,25.153079,0.000323,25.151954,-0.8378,-0.096,7.86949,0.00000
833.00,7.87212,25.153066,0.000327,25.151955,-0.8377,-0.096,7.87212,0.00000
834.00,7.86999,25.153147,0.000329,25.151998,-0.8376,-0.096,7.86999,0.00000
835.00,7.86983,25.153146,0.000332,25.151978,-0.8375,-0.096,7.86983,0.00000
836.00,7.86995,25.153212,0.000336,25.151978,-0.8374,-0.096,7.86995,0.00000
837.00,7.86930,25.153306,0.000331,25.152018,-0.8373,-0.096,7.86930,0.00000
838.00,7.86929,25.153384,0.000326,25.152007,-0.8372,-0.096,7.86929,0.00000
839.00,7.87280,25.153398,0.000318,25.151930,-0.8371,-0.095,7.87280,0.00000
840.00,7.87456,25.153478,0.000319,25.151975,-0.8371,-0.095,7.87456,0.00000
@5,1.0000,2.0, 840.026000000005 
841.00,7.87580,25.153490,0.000317,25.151994,-0.8370,-0.095,7.87580,0.00000
842.00,7.87436,25.153472,0.000322,25.151969,-0.8370,-0.095,7.87436,0.00000
843.00,7.68973,25.153461,0.000326,25.151961,-0.8370,-0.095,7.68973,0.00000
844.00,7.02220,25.153479,0.000328,25.151994,-0.8370,-0.095,7.02220,0.00000
845.00,5.94882,25.153452,0.000327,25.151948,-0.8369,-0.095,5.94882,0.00000
846.00,4.74742,25.153472,0.000334,25.151987,-0.8369,-0.095,4.74742,0.00000
847.00,3.60193,25.153456,0.000333,25.152008,-0.8369,-0.095,3.60193,0.00000
848.00,2.75458,25.153503,0.000328,25.152034,-0.8369,-0.095,2.75458,0.00000
849.00,2.54321,25.153546,0.000326,25.152069,-0.8369,-0.095,2.54321,0.00000
850.00,2.87272,25.153579,0.000323,25.152070,-0.8369,-0.095,2.87272,0.00000
851.00,3.43882,25.153585,0.000316,25.151967,-0.8370,-0.094,3.43882,0.00000
852.00,4.02674,25.153694,0.000310,25.151969,-0.8370,-0.094,4.02674,0.00000
853.00,4.54087,25.153748,0.000312,25.151966,-0.8371,-0.094,4.54087,0.00000
854.00,4.92615,25.153784,0.000317,25.151932,-0.8371,-0.094,4.92615,0.00000
855.00,5.20032,25.153834,0.000319,25.151937,-0.8371,-0.094,5.20032,0.00000
856.00,5.39906,25.153936,0.000321,25.152072,-0.8371,-0.094,5.39906,0.00000
857.00,5.56224,25.153956,0.000320,25.152114,-0.8372,-0.094,5.56224,0.00000
858.00,5.72127,25.153936,0.000321,25.152106,-0.8372,-0.094,5.72127,0.00000
859.00,5.88847,25.153938,0.000324,25.152111,-0.8372,-0.094,5.88847,0.00000
860.00,6.06161,25.153980,0.000324,25.152136,-0.8372,-0.094,6.06161,0.00000
861.00,6.22928,25.153910,0.000322,25.152001,-0.8372,-0.094,6.22928,0.00000
862.00,6.37912,25.153942,0.000324,25.151939,-0.8372,-0.094,6.37912,0.00000
863.00,6.51095,25.154028,0.000323,25.151992,-0.8372,-0.094,6.51095,0.00000
864.00,6.62398,25.154058,0.000319,25.152032,-0.8372,-0.093,6.62398,0.00000
865.00,6.72045,25.154066,0.000314,25.152011,-0.8372,-0.093,6.72045,0.00000
866.00,6.80265,25.154217,0.000312,25.152142,-0.8371,-0.093,6.80265,0.00000
867.00,6.87480,25.154198,0.000318,25.152149,-0.8371,-0.093,6.87480,0.00000
868.00,6.93787,25.154220,0.000322,25.152162,-0.8370,-0.093,6.93787,0.00000
869.00,6.99724,25.154236,0.000323,25.152146,-0.8369,-0.093,6.99724,0.00000
870.00,7.05477,25.154294,0.000327,25.152191,-0.8369,-0.093,7.05477,0.00000
871.00,7.10927,25.154251,0.000332,25.152114,-0.8368,-0.093,7.10927,0.00000
872.00,7.16241,25.154315,0.000326,25.152169,-0.8367,-0.093,7.16241,0.00000
873.00,7.21441,25.154357,0.000321,25.152193,-0.8367,-0.093,7.21441,0.00000
874.00,7.26442,25.154394,0.000317,25.152170,-0.8366,-0.092,7.26442,0.00000
875.00,7.31189,25.154402,0.000314,25.152125,-0.8365,-0.092,7.31189,0.00000
876.00,7.35869,25.154456,0.000313,25.152145,-0.8364,-0.092,7.35869,0.00000
877.00,7.40328,25.154439,0.000321,25.152069,-0.8363,-0.092,7.40328,0.00000
878.00,7.44414,25.154444,0.000323,25.152015,-0.8362,-0.092,7.44414,0.00000
879.00,7.48315,25.154538,0.000328,25.152034,-0.8361,-0.092,7.48315,0.00000
880.00,7.51955,25.154562,0.000330,25.152039,-0.8360,-0.093,7.51955,0.00000
881.00,7.55261,25.154572,0.000330,25.152001,-0.8359,-0.092,7.55261,0.00000
882.00,7.58293,25.154680,0.000326,25.152054,-0.8357,-0.092,7.58293,0.00000
883.00,7.61115,25.154665,0.000325,25.151993,-0.8355,-0.092,7.61115,0.00000
884.00,7.63518,25.154661,0.000320,25.152014,-0.8354,-0.092,7.63518,0.00000
885.00,7.65661,25.154662,0.000317,25.152007,-0.8353,-0.092,7.65661,0.00000
886.00,7.67661,25.154652,0.000313,25.151975,-0.8352,-0.091,7.67661,0.00000
887.00,7.69437,25.154608,0.000308,25.151836,-0.8350,-0.091,7.69437,0.00000
888.00,7.71062,25.154678,0.000301,25.151819,-0.8349,-0.091,7.71062,0.00000
889.00,7.72710,25.154668,0.000299,25.151763,-0.8348,-0.091,7.72710,0.00000
890.00,7.74104,25.154678,0.000299,25.151770,-0.8347,-0.091,7.74104,0.00000
891.00,7.75092,25.154715,0.000304,25.151867,-0.8346,-0.091,7.75092,0.00000
892.00,7.75988,25.154750,0.000312,25.151992,-0.8346,-0.091,7.75988,0.00000
893.00,7.76981,25.154786,0.000316,25.152040,-0.8345,-0.091,7.76981,0.00000
894.00,7.77686,25.154781,0.000318,25.151961,-0.8345,-0.091,7.77686,0.00000
895.00,7.78056,25.154775,0.000320,25.151869,-0.8344,-0.091,7.78056,0.00000
896.00,7.78684,25.154820,0.000311,25.151790,-0.8344,-0.091,7.78684,0.00000
897.00,7.79301,25.154808,0.000300,25.151724,-0.8343,-0.090,7.79301,0.00000
898.00,7.79678,25.154796,0.000299,25.151640,-0.8342,-0.090,7.79678,0.00000
899.00,7.80198,25.154825,0.000300,25.151686,-0.8342,-0.090,7.80198,0.00000
900.00,7.81043,25.154892,0.000302,25.151678,-0.8342,-0.090,7.81043,0.00000
901.00,7.81434,25.154917,0.000305,25.151703,-0.8342,-0.090,7.81434,0.00000
902.00,7.81789,25.154967,0.000312,25.151694,-0.8342,-0.090,7.81789,0.00000
903.00,7.82190,25.155005,0.000311,25.151679,-0.8342,-0.090,7.82190,0.00000
904.00,7.82395,25.155068,0.000310,25.151733,-0.8341,-0.090,7.82395,0.00000
905.00,7.82559,25.155139,0.000309,25.151821,-0.8341,-0.090,7.82559,0.00000
906.00,7.83001,25.155090,0.000308,25.151778,-0.8340,-0.089,7.83001,0.00000
907.00,7.83290,25.155121,0.000305,25.151788,-0.8340,-0.089,7.83290,0.00000
908.00,7.83442,25.155129,0.000310,25.151857,-0.8340,-0.089,7.83442,0.00000
909.00,7.83669,25.155153,0.000314,25.151807,-0.8340,-0.089,7.83669,0.00000
910.00,7.83864,25.155071,0.000314,25.151731,-0.8340,-0.089,7.83864,0.00000
911.00,7.83961,25.155211,0.000317,25.151754,-0.8340,-0.089,7.83961,0.00000
912.00,7.84040,25.155219,0.000320,25.151805,-0.8340,-0.089,7.84040,0.00000
913.00,7.83905,25.155286,0.000317,25.151854,-0.8339,-0.089,7.83905,0.00000
914.00,7.83786,25.155323,0.000312,25.151887,-0.8339,-0.089,7.83786,0.00000
915.00,7.83757,25.155401,0.000314,25.151888,-0.8339,-0.089,7.83757,0.00000
916.00,7.83811,25.155450,0.000318,25.151918,-0.8338,-0.089,7.83811,0.00000
917.00,7.83959,25.155458,0.000318,25.151867,-0.8338,-0.089,7.83959,0.00000
918.00,7.84381,25.155482,0.000325,25.151910,-0.8338,-0.089,7.84381,0.00000
919.00,7.84749,25.155509,0.000328,25.151948,-0.8338,-0.089,7.84749,0.00000
920.00,7.84972,25.155559,0.000327,25.151980,-0.8337,-0.089,7.84972,0.00000
921.00,7.85114,25.155569,0.000320,25.151973,-0.8337,-0.089,7.85114,0.00000
922.00,7.85354,25.155676,0.000318,25.151981,-0.8336,-0.089,7.85354,0.00000
923.00,7.85421,25.155700,0.000314,25.151875,-0.8335,-0.089,7.85421,0.00000
924.00,7.85435,25.155757,0.000310,25.151825,-0.8334,-0.089,7.85435,0.00000
925.00,7.85500,25.155813,0.000307,25.151800,-0.8333,-0.088,7.85500,0.00000
926.00,7.85502,25.155842,0.000310,25.151785,-0.8332,-0.088,7.85502,0.00000
927.00,7.85102,25.155878,0.000313,25.151808,-0.8331,-0.088,7.85102,0.00000
928.00,7.84824,25.155934,0.000312,25.151840,-0.8330,-0.088,7.84824,0.00000
929.00,7.84728,25.155924,0.000315,25.151856,-0.8330,-0.088,7.84728,0.00000
930.00,7.84888,25.155958,0.000314,25.151878,-0.8329,-0.088,7.84888,0.00000
931.00,7.85100,25.156032,0.000314,25.151847,-0.8328,-0.088,7.85100,0.00000
932.00,7.85535,25.156077,0.000311,25.151817,-0.8327,-0.088,7.85535,0.00000
933.00,7.85931,25.156071,0.000313,25.151871,-0.8326,-0.088,7.85931,0.00000
934.00,7.86017,25.156107,0.000314,25.151923,-0.8326,-0.088,7.86017,0.00000
935.00,7.85984,25.156136,0.000314,25.151938,-0.8325,-0.088,7.85984,0.00000
936.00,7.85951,25.156136,0.000315,25.151997,-0.8324,-0.088,7.85951,0.00000
937.00,7.85795,25.156178,0.000316,25.152056,-0.8323,-0.088,7.85795,0.00000
938.00,7.85660,25.156277,0.000312,25.152071,-0.8322,-0.088,7.85660,0.00000
939.00,7.85637,25.156337,0.000312,25.151982,-0.8322,-0.088,7.85637,0.00000
940.00,7.85416,25.156389,0.000313,25.151961,-0.8321,-0.088,7.85416,0.00000
941.00,7.85334,25.156402,0.000310,25.151978,-0.8320,-0.087,7.85334,0.00000
942.00,7.85581,25.156417,0.000307,25.151972,-0.8319,-0.087,7.85581,0.00000
943.00,7.85734,25.156441,0.000304,25.151952,-0.8319,-0.087,7.85734,0.00000
944.00,7.85861,25.156492,0.000306,25.151956,-0.8319,-0.087,7.85861,0.00000
945.00,7.86056,25.156524,0.000309,25.151990,-0.8318,-0.087,7.86056,0.00000
946.00,7.86025,25.156586,0.000310,25.151930,-0.8318,-0.087,7.86025,0.00000
947.00,7.85844,25.156603,0.000315,25.151846,-0.8318,-0.087,7.85844,0.00000
948.00,7.85814,25.156608,0.000319,25.151812,-0.8318,-0.087,7.85814,0.00000
949.00,7.85841,25.156679,0.000322,25.151878,-0.8317,-0.087,7.85841,0.00000
950.00,7.85891,25.156686,0.000318,25.151877,-0.8317,-0.087,7.85891,0.00000
951.00,7.86044,25.156709,0.000319,25.151913,-0.8317,-0.087,7.86044,0.00000
952.00,7.86071,25.156758,0.000320,25.151973,-0.8316,-0.087,7.86071,0.00000
953.00,7.85940,25.156831,0.000315,25.152039,-0.8316,-0.087,7.85940,0.00000
954.00,7.86051,25.156779,0.000309,25.151989,-0.8316,-0.087,7.86051,0.00000
955.00,7.86041,25.156803,0.000311,25.151930,-0.8315,-0.087,7.86041,0.00000
956.00,7.86083,25.156832,0.000309,25.151906,-0.8315,-0.086,7.86083,0.00000
957.00,7.86172,25.156832,0.000309,25.151908,-0.8314,-0.086,7.86172,0.00000
958.00,7.86291,25.156799,0.000315,25.151820,-0.8314,-0.086,7.86291,0.00000
959.00,7.86316,25.156846,0.000313,25.151825,-0.8314,-0.086,7.86316,0.00000
960.00,7.86381,25.156908,0.000315,25.151878,-0.8313,-0.086,7.86381,0.00000
961.00,7.86284,25.156920,0.000316,25.151862,-0.8313,-0.086,7.86284,0.00000
962.00,7.86308,25.156924,0.000315,25.151823,-0.8313,-0.086,7.86308,0.00000
963.00,7.86445,25.157027,0.000317,25.151850,-0.8312,-0.086,7.86445,0.00000
964.00,7.86217,25.157055,0.000317,25.151888,-0.8312,-0.086,7.86217,0.00000
965.00,7.86147,25.157066,0.000317,25.151896,-0.8311,-0.086,7.86147,0.00000
966.00,7.86270,25.157114,0.000316,25.151955,-0.8311,-0.086,7.86270,0.00000
967.00,7.86383,25.157162,0.000311,25.151940,-0.8310,-0.085,7.86383,0.00000
968.00,7.86430,25.157069,0.000308,25.151912,-0.8310,-0.085,7.86430,0.00000
969.00,7.86655,25.157095,0.000309,25.151930,-0.8309,-0.085,7.86655,0.00000
970.00,7.86607,25.157095,0.000314,25.151919,-0.8308,-0.085,7.86607,0.00000
971.00,7.86227,25.157112,0.000320,25.151837,-0.8308,-0.086,7.86227,0.00000
972.00,7.85938,25.157114,0.000324,25.151829,-0.8307,-0.086,7.85938,0.00000
973.00,7.85878,25.157197,0.000323,25.151827,-0.8306,-0.085,7.85878,0.00000
974.00,7.85938,25.157292,0.000319,25.151858,-0.8305,-0.085,7.85938,0.00000
975.00,7.85857,25.157352,0.000318,25.151885,-0.8305,-0.085,7.85857,0.00000
976.00,7.86010,25.157375,0.000316,25.151979,-0.8304,-0.085,7.86010,0.00000
977.00,7.86009,25.157454,0.000318,25.152063,-0.8303,-0.085,7.86009,0.00000
978.00,7.85873,25.157510,0.000319,25.152120,-0.8303,-0.085,7.85873,0.00000
979.00,7.85855,25.157524,0.000324,25.152063,-0.8302,-0.085,7.85855,0.00000
980.00,7.85895,25.157499,0.000325,25.152019,-0.8302,-0.085,7.85895,0.00000
981.00,7.86012,25.157469,0.000322,25.151925,-0.8301,-0.085,7.86012,0.00000
982.00,7.86176,25.157516,0.000319,25.151903,-0.8300,-0.085,7.86176,0.00000
983.00,7.86164,25.157538,0.000319,25.151885,-0.8300,-0.085,7.86164,0.00000
984.00,7.86142,25.157579,0.000320,25.151886,-0.8299,-0.085,7.86142,0.00000
985.00,7.86563,25.157710,0.000315,25.151964,-0.8298,-0.084,7.86563,0.00000
986.00,7.86857,25.157796,0.000314,25.152062,-0.8298,-0.084,7.86857,0.00000
987.00,7.86977,25.157795,0.000315,25.152056,-0.8297,-0.084,7.86977,0.00000
988.00,7.87270,25.157829,0.000314,25.152045,-0.8296,-0.084,7.87270,0.00000
989.00,7.87419,25.157766,0.000308,25.152010,-0.8296,-0.084,7.87419,0.00000
990.00,7.87236,25.157735,0.000308,25.151942,-0.8295,-0.084,7.87236,0.00000
991.00,7.86993,25.157773,0.000305,25.151875,-0.8295,-0.083,7.86993,0.00000
992.00,7.86804,25.157848,0.000304,25.151913,-0.8295,-0.083,7.86804,0.00000
993.00,7.86580,25.157888,0.000302,25.151931,-0.8294,-0.083,7.86580,0.00000
994.00,7.86426,25.158008,0.000307,25.152021,-0.8294,-0.083,7.86426,0.00000
995.00,7.86360,25.158057,0.000305,25.152045,-0.8293,-0.083,7.86360,0.00000
996.00,7.86356,25.158062,0.000308,25.152101,-0.8293,-0.083,7.86356,0.00000
997.00,7.86359,25.158122,0.000310,25.152117,-0.8293,-0.083,7.86359,0.00000
998.00,7.86422,25.158091,0.000314,25.152059,-0.8292,-0.083,7.86422,0.00000
999.00,7.86602,25.158062,0.000311,25.152006,-0.8291,-0.083,7.86602,0.00000
1000.00,7.86784,25.158103,0.000313,25.152040,-0.8291,-0.083,7.86784,0.00000
1001.00,7.86874,25.158116,0.000313,25.152018,-0.8290,-0.083,7.86874,0.00000
1002.00,7.86927,25.158095,0.000312,25.151942,-0.8289,-0.083,7.86927,0.00000
1003.00,7.86998,25.158194,0.000308,25.151987,-0.8289,-0.083,7.86998,0.00000
1004.00,7.86895,25.158249,0.000311,25.151971,-0.8288,-0.083,7.86895,0.00000
1005.00,7.86844,25.158326,0.000317,25.151946,-0.8288,-0.083,7.86844,0.00000
1006.00,7.86765,25.158431,0.000315,25.151961,-0.8287,-0.083,7.86765,0.00000
1007.00,7.86766,25.158509,0.000310,25.151993,-0.8286,-0.082,7.86766,0.00000
1008.00,7.86733,25.158522,0.000315,25.151953,-0.8285,-0.082,7.86733,0.00000
1009.00,7.86643,25.158555,0.000317,25.151931,-0.8284,-0.082,7.86643,0.00000
1010.00,7.86525,25.158546,0.000311,25.151925,-0.8283,-0.082,7.86525,0.00000
1011.00,7.86454,25.158547,0.000319,25.151886,-0.8282,-0.082,7.86454,0.00000
1012.00,7.86386,25.158528,0.000321,25.151823,-0.8282,-0.082,7.86386,0.00000
1013.00,7.86415,25.158571,0.000318,25.151878,-0.8281,-0.082,7.86415,0.00000
1014.00,7.86388,25.158599,0.000314,25.151949,-0.8280,-0.082,7.86388,0.00000
1015.00,7.86299,25.158607,0.000313,25.151904,-0.8279,-0.082,7.86299,0.00000
1016.00,7.86395,25.158587,0.000309,25.151872,-0.8278,-0.081,7.86395,0.00000
1017.00,7.86627,25.158629,0.000308,25.151939,-0.8277,-0.081,7.86627,0.00000
1018.00,7.86734,25.158658,0.000310,25.151882,-0.8276,-0.081,7.86734,0.00000
1019.00,7.87052,25.158721,0.000313,25.151891,-0.8275,-0.081,7.87052,0.00000
1020.00,7.87412,25.158771,0.000313,25.151947,-0.8273,-0.081,7.87412,0.00000
@6,1.0000,2.0, 1020.085 
1021.00,7.87436,25.158858,0.000309,25.151943,-0.8272,-0.081,7.87436,0.00000
1022.00,7.87369,25.158904,0.000311,25.151906,-0.8271,-0.081,7.87369,0.00000
1023.00,7.77539,25.158944,0.000317,25.151947,-0.8270,-0.081,7.77539,0.00000
1024.00,7.28488,25.158933,0.000320,25.151932,-0.8269,-0.081,7.28488,0.00000
1025.00,6.39125,25.159009,0.000320,25.152016,-0.8267,-0.081,6.39125,0.00000
1026.00,5.32443,25.159081,0.000329,25.152176,-0.8266,-0.081,5.32443,0.00000
1027.00,4.26133,25.159096,0.000330,25.152197,-0.8265,-0.081,4.26133,0.00000
1028.00,3.37889,25.159102,0.000326,25.152152,-0.8263,-0.081,3.37889,0.00000
1029.00,3.01620,25.159146,0.000325,25.152131,-0.8262,-0.081,3.01620,0.00000
1030.00,3.17858,25.159164,0.000324,25.152007,-0.8261,-0.081,3.17858,0.00000
1031.00,3.61421,25.159143,0.000320,25.151868,-0.8260,-0.081,3.61421,0.00000
1032.00,4.11693,25.159126,0.000320,25.151803,-0.8259,-0.081,4.11693,0.00000
1033.00,4.57906,25.159185,0.000321,25.151869,-0.8258,-0.080,4.57906,0.00000
1034.00,4.93693,25.159178,0.000318,25.151837,-0.8257,-0.080,4.93693,0.00000
1035.00,5.19274,25.159137,0.000316,25.151870,-0.8255,-0.080,5.19274,0.00000
1036.00,5.37800,25.159160,0.000316,25.151887,-0.8254,-0.080,5.37800,0.00000
1037.00,5.52465,25.159240,0.000318,25.151952,-0.8253,-0.080,5.52465,0.00000
1038.00,5.66394,25.159221,0.000318,25.151934,-0.8252,-0.080,5.66394,0.00000
1039.00,5.81280,25.159220,0.000320,25.151882,-0.8251,-0.080,5.81280,0.00000
1040.00,5.97082,25.159267,0.000327,25.151813,-0.8250,-0.080,5.97082,0.00000
1041.00,6.12958,25.159311,0.000328,25.151802,-0.8249,-0.080,6.12958,0.00000
1042.00,6.28009,25.159323,0.000327,25.151800,-0.8248,-0.080,6.28009,0.00000
1043.00,6.41211,25.159420,0.000328,25.151819,-0.8247,-0.080,6.41211,0.00000
1044.00,6.52459,25.159501,0.000324,25.151846,-0.8246,-0.080,6.52459,0.00000
1045.00,6.62006,25.159568,0.000325,25.151920,-0.8244,-0.080,6.62006,0.00000
1046.00,6.70065,25.159623,0.000326,25.151953,-0.8243,-0.080,6.70065,0.00000
1047.00,6.76952,25.159640,0.000323,25.151959,-0.8243,-0.080,6.76952,0.00000
1048.00,6.83563,25.159610,0.000323,25.151941,-0.8242,-0.080,6.83563,0.00000
1049.00,6.90065,25.159665,0.000325,25.151999,-0.8241,-0.080,6.90065,0.00000
1050.00,6.96550,25.159685,0.000318,25.151991,-0.8241,-0.079,6.96550,0.00000
1051.00,7.02866,25.159637,0.000320,25.151922,-0.8240,-0.079,7.02866,0.00000
1052.00,7.09035,25.159671,0.000321,25.151891,-0.8239,-0.079,7.09035,0.00000
1053.00,7.14874,25.159701,0.000322,25.151827,-0.8238,-0.079,7.14874,0.00000
1054.00,7.20431,25.159727,0.000321,25.151798,-0.8237,-0.079,7.20431,0.00000
1055.00,7.25700,25.159731,0.000325,25.151772,-0.8236,-0.079,7.25700,0.00000
1056.00,7.30713,25.159799,0.000323,25.151845,-0.8235,-0.079,7.30713,0.00000
1057.00,7.35468,25.159815,0.000320,25.151837,-0.8234,-0.079,7.35468,0.00000
1058.00,7.39951,25.159870,0.000318,25.151864,-0.8233,-0.079,7.39951,0.00000
1059.00,7.44246,25.159881,0.000319,25.151894,-0.8232,-0.079,7.44246,0.00000
1060.00,7.48328,25.159934,0.000314,25.151879,-0.8231,-0.078,7.48328,0.00000
1061.00,7.51987,25.159947,0.000316,25.151854,-0.8231,-0.078,7.51987,0.00000
1062.00,7.55214,25.159974,0.000317,25.151841,-0.8230,-0.078,7.55214,0.00000
1063.00,7.58175,25.159933,0.000318,25.151845,-0.8230,-0.078,7.58175,0.00000
1064.00,7.60779,25.159980,0.000318,25.151852,-0.8229,-0.078,7.60779,0.00000
1065.00,7.62969,25.159989,0.000325,25.151874,-0.8229,-0.078,7.62969,0.00000
1066.00,7.65060,25.160070,0.000332,25.151924,-0.8228,-0.078,7.65060,0.00000
1067.00,7.66830,25.160159,0.000336,25.151979,-0.8227,-0.079,7.66830,0.00000
1068.00,7.68436,25.160260,0.000336,25.151963,-0.8226,-0.079,7.68436,0.00000
1069.00,7.69871,25.160282,0.000333,25.151919,-0.8226,-0.079,7.69871,0.00000
1070.00,7.71465,25.160292,0.000327,25.151912,-0.8225,-0.078,7.71465,0.00000
1071.00,7.73013,25.160278,0.000318,25.151868,-0.8225,-0.078,7.73013,0.00000
1072.00,7.74404,25.160272,0.000312,25.151869,-0.8224,-0.078,7.74404,0.00000
1073.00,7.75530,25.160263,0.000313,25.151945,-0.8224,-0.077,7.75530,0.00000
1074.00,7.76523,25.160301,0.000315,25.152024,-0.8223,-0.077,7.76523,0.00000
1075.00,7.77164,25.160339,0.000316,25.152043,-0.8222,-0.077,7.77164,0.00000
1076.00,7.77640,25.160380,0.000312,25.152006,-0.8221,-0.077,7.77640,0.00000
1077.00,7.78203,25.160389,0.000319,25.151973,-0.8221,-0.077,7.78203,0.00000
1078.00,7.78806,25.160419,0.000325,25.151925,-0.8220,-0.077,7.78806,0.00000
1079.00,7.79382,25.160434,0.000322,25.151879,-0.8220,-0.077,7.79382,0.00000
1080.00,7.79851,25.160492,0.000320,25.151892,-0.8219,-0.077,7.79851,0.00000
1081.00,7.80155,25.160566,0.000326,25.151963,-0.8219,-0.077,7.80155,0.00000
1082.00,7.80596,25.160637,0.000326,25.152038,-0.8219,-0.077,7.80596,0.00000
1083.00,7.80910,25.160673,0.000318,25.152058,-0.8219,-0.077,7.80910,0.00000
1084.00,7.81025,25.160730,0.000321,25.152102,-0.8218,-0.077,7.81025,0.00000
1085.00,7.81268,25.160785,0.000323,25.152084,-0.8218,-0.077,7.81268,0.00000
1086.00,7.81624,25.160794,0.000319,25.152098,-0.8218,-0.077,7.81624,0.00000
1087.00,7.81875,25.160728,0.000318,25.152011,-0.8218,-0.076,7.81875,0.00000
1088.00,7.82174,25.160735,0.000323,25.151993,-0.8218,-0.077,7.82174,0.00000
1089.00,7.82565,25.160736,0.000328,25.151935,-0.8218,-0.077,7.82565,0.00000
1090.00,7.82929,25.160733,0.000335,25.151993,-0.8218,-0.077,7.82929,0.00000
1091.00,7.83150,25.160716,0.000338,25.151909,-0.8218,-0.077,7.83150,0.00000
1092.00,7.83246,25.160822,0.000337,25.151967,-0.8218,-0.077,7.83246,0.00000
1093.00,7.83309,25.160928,0.000338,25.151976,-0.8218,-0.077,7.83309,0.00000
1094.00,7.83471,25.160900,0.000333,25.151908,-0.8218,-0.077,7.83471,0.00000
1095.00,7.83583,25.160886,0.000330,25.151835,-0.8218,-0.076,7.83583,0.00000
1096.00,7.83688,25.160936,0.000326,25.151820,-0.8218,-0.076,7.83688,0.00000
1097.00,7.83803,25.160938,0.000321,25.151737,-0.8218,-0.076,7.83803,0.00000
1098.00,7.84018,25.160975,0.000315,25.151757,-0.8218,-0.076,7.84018,0.00000
1099.00,7.84162,25.161046,0.000316,25.151860,-0.8218,-0.075,7.84162,0.00000
1100.00,7.84210,25.161138,0.000318,25.151924,-0.8218,-0.075,7.84210,0.00000
1101.00,7.84253,25.161160,0.000320,25.151957,-0.8218,-0.075,7.84253,0.00000
1102.00,7.84587,25.161229,0.000326,25.152000,-0.8218,-0.075,7.84587,0.00000
1103.00,7.84885,25.161272,0.000326,25.151985,-0.8218,-0.075,7.84885,0.00000
1104.00,7.84796,25.161342,0.000327,25.151989,-0.8219,-0.075,7.84796,0.00000
1105.00,7.84629,25.161326,0.000321,25.151937,-0.8219,-0.075,7.84629,0.00000
1106.00,7.84531,25.161382,0.000318,25.151897,-0.8219,-0.075,7.84531,0.00000
1107.00,7.84293,25.161381,0.000312,25.151880,-0.8220,-0.075,7.84293,0.00000
1108.00,7.84124,25.161365,0.000316,25.151840,-0.8220,-0.075,7.84124,0.00000
1109.00,7.84288,25.161408,0.000312,25.151838,-0.8220,-0.075,7.84288,0.00000
1110.00,7.84656,25.161508,0.000318,25.151844,-0.8220,-0.074,7.84656,0.00000
1111.00,7.84831,25.161535,0.000322,25.151926,-0.8220,-0.074,7.84831,0.00000
1112.00,7.85008,25.161566,0.000327,25.151966,-0.8220,-0.075,7.85008,0.00000
1113.00,7.85142,25.161564,0.000329,25.152009,-0.8219,-0.075,7.85142,0.00000
1114.00,7.85275,25.161544,0.000331,25.151978,-0.8219,-0.075,7.85275,0.00000
1115.00,7.85387,25.161516,0.000330,25.152027,-0.8219,-0.075,7.85387,0.00000
1116.00,7.85531,25.161490,0.000336,25.152031,-0.8218,-0.075,7.85531,0.00000
1117.00,7.85594,25.161487,0.000339,25.152078,-0.8217,-0.075,7.85594,0.00000
1118.00,7.85605,25.161539,0.000338,25.152071,-0.8217,-0.075,7.85605,0.00000
1119.00,7.85422,25.161556,0.000343,25.152051,-0.8216,-0.075,7.85422,0.00000
1120.00,7.85238,25.161541,0.000341,25.151939,-0.8215,-0.075,7.85238,0.00000
1121.00,7.85133,25.161600,0.000338,25.151876,-0.8215,-0.075,7.85133,0.00000
1122.00,7.85108,25.161705,0.000341,25.151930,-0.8215,-0.074,7.85108,0.00000
1123.00,7.85139,25.161749,0.000338,25.152002,-0.8215,-0.074,7.85139,0.00000
1124.00,7.85114,25.161786,0.000335,25.152053,-0.8215,-0.074,7.85114,0.00000
1125.00,7.85184,25.161858,0.000335,25.152141,-0.8214,-0.074,7.85184,0.00000
1126.00,7.85332,25.161952,0.000333,25.152242,-0.8214,-0.074,7.85332,0.00000
1127.00,7.85489,25.161965,0.000329,25.152182,-0.8214,-0.074,7.85489,0.00000
1128.00,7.85258,25.162023,0.000334,25.152149,-0.8213,-0.074,7.85258,0.00000
1129.00,7.85027,25.162043,0.000343,25.152089,-0.8213,-0.074,7.85027,0.00000
1130.00,7.84976,25.162126,0.000340,25.152109,-0.8213,-0.074,7.84976,0.00000
1131.00,7.85155,25.162089,0.000338,25.152034,-0.8212,-0.074,7.85155,0.00000
1132.00,7.85164,25.162109,0.000333,25.152000,-0.8213,-0.074,7.85164,0.00000
1133.00,7.85372,25.162060,0.000329,25.151930,-0.8213,-0.074,7.85372,0.00000
1134.00,7.85835,25.162135,0.000323,25.151971,-0.8213,-0.073,7.85835,0.00000
1135.00,7.85947,25.162148,0.000325,25.151972,-0.8213,-0.073,7.85947,0.00000
1136.00,7.85816,25.162177,0.000326,25.151950,-0.8213,-0.073,7.85816,0.00000
1137.00,7.85738,25.162192,0.000324,25.151877,-0.8213,-0.073,7.85738,0.00000
1138.00,7.85653,25.162259,0.000320,25.151914,-0.8213,-0.073,7.85653,0.00000
1139.00,7.85676,25.162313,0.000319,25.151923,-0.8212,-0.073,7.85676,0.00000
1140.00,7.85970,25.162359,0.000318,25.151846,-0.8212,-0.073,7.85970,0.00000
1141.00,7.86111,25.162398,0.000320,25.151866,-0.8212,-0.073,7.86111,0.00000
1142.00,7.86235,25.162408,0.000324,25.151900,-0.8212,-0.073,7.86235,0.00000
1143.00,7.86301,25.162432,0.000327,25.151940,-0.8212,-0.073,7.86301,0.00000
1144.00,7.86070,25.162439,0.000324,25.151926,-0.8212,-0.073,7.86070,0.00000
1145.00,7.85689,25.162376,0.000321,25.151896,-0.8212,-0.073,7.85689,0.00000
1146.00,7.85528,25.162402,0.000315,25.151892,-0.8212,-0.072,7.85528,0.00000
1147.00,7.85390,25.162516,0.000316,25.151929,-0.8212,-0.072,7.85390,0.00000
1148.00,7.85488,25.162566,0.000314,25.151824,-0.8212,-0.072,7.85488,0.00000
1149.00,7.85830,25.162626,0.000309,25.151826,-0.8211,-0.072,7.85830,0.00000
1150.00,7.85991,25.162677,0.000309,25.151854,-0.8211,-0.072,7.85991,0.00000
1151.00,7.85999,25.162787,0.000313,25.151860,-0.8211,-0.072,7.85999,0.00000
1152.00,7.86097,25.162802,0.000313,25.151850,-0.8210,-0.072,7.86097,0.00000
1153.00,7.86165,25.162819,0.000314,25.151893,-0.8210,-0.072,7.86165,0.00000
1154.00,7.86095,25.162772,0.000318,25.151842,-0.8210,-0.072,7.86095,0.00000
1155.00,7.86083,25.162855,0.000317,25.151861,-0.8210,-0.072,7.86083,0.00000
1156.00,7.86119,25.162842,0.000314,25.151915,-0.8210,-0.072,7.86119,0.00000
1157.00,7.86172,25.162833,0.000304,25.151877,-0.8209,-0.071,7.86172,0.00000
1158.00,7.86223,25.162875,0.000302,25.151885,-0.8209,-0.071,7.86223,0.00000
1159.00,7.86268,25.162964,0.000295,25.151935,-0.8208,-0.071,7.86268,0.00000
1160.00,7.86275,25.162995,0.000301,25.151946,-0.8207,-0.071,7.86275,0.00000
1161.00,7.86373,25.162958,0.000307,25.151895,-0.8206,-0.071,7.86373,0.00000
1162.00,7.86318,25.162958,0.000317,25.151887,-0.8206,-0.071,7.86318,0.00000
1163.00,7.86272,25.162972,0.000318,25.151848,-0.8205,-0.071,7.86272,0.00000
1164.00,7.86287,25.162993,0.000322,25.151841,-0.8204,-0.071,7.86287,0.00000
1165.00,7.86373,25.162995,0.000317,25.151807,-0.8203,-0.071,7.86373,0.00000
1166.00,7.86358,25.163047,0.000306,25.151741,-0.8202,-0.070,7.86358,0.00000
1167.00,7.86551,25.163134,0.000307,25.151763,-0.8201,-0.070,7.86551,0.00000
1168.00,7.86513,25.163134,0.000312,25.151756,-0.8200,-0.070,7.86513,0.00000
1169.00,7.86389,25.163089,0.000312,25.151690,-0.8199,-0.070,7.86389,0.00000
1170.00,7.86348,25.163080,0.000315,25.151667,-0.8198,-0.070,7.86348,0.00000
1171.00,7.86415,25.163130,0.000321,25.151676,-0.8197,-0.071,7.86415,0.00000
1172.00,7.86267,25.163092,0.000318,25.151626,-0.8196,-0.071,7.86267,0.00000
1173.00,7.86290,25.163137,0.000318,25.151674,-0.8195,-0.070,7.86290,0.00000
1174.00,7.86391,25.163193,0.000320,25.151781,-0.8194,-0.070,7.86391,0.00000
1175.00,7.86407,25.163209,0.000316,25.151807,-0.8194,-0.070,7.86407,0.00000
1176.00,7.86314,25.163221,0.000315,25.151880,-0.8193,-0.070,7.86314,0.00000
1177.00,7.86317,25.163281,0.000317,25.151973,-0.8192,-0.070,7.86317,0.00000
1178.00,7.86378,25.163325,0.000313,25.151932,-0.8192,-0.070,7.86378,0.00000
1179.00,7.86478,25.163386,0.000309,25.151887,-0.8191,-0.070,7.86478,0.00000
1180.00,7.86553,25.163462,0.000306,25.151897,-0.8190,-0.070,7.86553,0.00000
1181.00,7.86794,25.163480,0.000304,25.151877,-0.8189,-0.070,7.86794,0.00000
1182.00,7.86939,25.163479,0.000305,25.151768,-0.8188,-0.070,7.86939,0.00000
1183.00,7.86984,25.163475,0.000304,25.151737,-0.8187,-0.070,7.86984,0.00000
1184.00,7.87150,25.163477,0.000309,25.151683,-0.8186,-0.070,7.87150,0.00000
1185.00,7.87242,25.163535,0.000312,25.151696,-0.8185,-0.070,7.87242,0.00000
1186.00,7.87133,25.163535,0.000312,25.151617,-0.8183,-0.070,7.87133,0.00000
1187.00,7.87121,25.163562,0.000307,25.151609,-0.8182,-0.069,7.87121,0.00000
1188.00,7.87127,25.163574,0.000307,25.151671,-0.8181,-0.069,7.87127,0.00000
1189.00,7.86982,25.163596,0.000304,25.151690,-0.8180,-0.069,7.86982,0.00000
1190.00,7.86939,25.163590,0.000307,25.151654,-0.8179,-0.069,7.86939,0.00000
1191.00,7.86815,25.163680,0.000307,25.151669,-0.8178,-0.069,7.86815,0.00000
1192.00,7.86668,25.163732,0.000311,25.151683,-0.8177,-0.069,7.86668,0.00000
1193.00,7.86564,25.163810,0.000310,25.151686,-0.8176,-0.069,7.86564,0.00000
1194.00,7.86316,25.163806,0.000311,25.151685,-0.8176,-0.069,7.86316,0.00000
1195.00,7.85990,25.163813,0.000310,25.151726,-0.8175,-0.069,7.85990,0.00000
1196.00,7.85775,25.163818,0.000310,25.151813,-0.8174,-0.069,7.85775,0.00000
1197.00,7.85547,25.163883,0.000309,25.151886,-0.8173,-0.069,7.85547,0.00000
1198.00,7.85558,25.163879,0.000307,25.151800,-0.8172,-0.069,7.85558,0.00000
1199.00,7.85771,25.163938,0.000306,25.151773,-0.8171,-0.069,7.85771,0.00000
1200.00,7.86081,25.163956,0.000306,25.151691,-0.8171,-0.069,7.86081,0.00000
1201.00,7.86295,25.163961,0.000301,25.151594,-0.8170,-0.068,7.86295,0.00000
@7,1.0000,2.0, 1200.048 
1202.00,7.86397,25.163919,0.000302,25.151516,-0.8170,-0.068,7.86397,0.00000
1203.00,7.77040,25.163958,0.000302,25.151579,-0.8169,-0.068,7.77040,0.00000
1204.00,7.32546,25.163988,0.000304,25.151598,-0.8169,-0.068,7.32546,0.00000
1205.00,6.52602,25.164021,0.000300,25.151672,-0.8169,-0.068,6.52602,0.00000
1206.00,5.58387,25.164121,0.000302,25.151789,-0.8168,-0.068,5.58387,0.00000
1207.00,4.66014,25.164194,0.000299,25.151902,-0.8168,-0.068,4.66014,0.00000
1208.00,3.90052,25.164205,0.000296,25.151925,-0.8167,-0.068,3.90052,0.00000
1209.00,3.59059,25.164259,0.000297,25.151966,-0.8167,-0.067,3.59059,0.00000
1210.00,3.73411,25.164337,0.000303,25.151990,-0.8166,-0.067,3.73411,0.00000
1211.00,4.10108,25.164354,0.000309,25.151938,-0.8166,-0.067,4.10108,0.00000
1212.00,4.51200,25.164303,0.000312,25.151796,-0.8165,-0.067,4.51200,0.00000
1213.00,4.88944,25.164278,0.000314,25.151742,-0.8165,-0.067,4.88944,0.00000
1214.00,5.18566,25.164269,0.000311,25.151710,-0.8164,-0.067,5.18566,0.00000
1215.00,5.39231,25.164334,0.000310,25.151688,-0.8164,-0.067,5.39231,0.00000
1216.00,5.53394,25.164291,0.000306,25.151602,-0.8164,-0.067,5.53394,0.00000
1217.00,5.63828,25.164356,0.000306,25.151653,-0.8164,-0.067,5.63828,0.00000
1218.00,5.73169,25.164415,0.000310,25.151671,-0.8163,-0.067,5.73169,0.00000
1219.00,5.83690,25.164431,0.000310,25.151617,-0.8163,-0.067,5.83690,0.00000
1220.00,5.95899,25.164351,0.000309,25.151530,-0.8163,-0.067,5.95899,0.00000
1221.00,6.09248,25.164408,0.000307,25.151570,-0.8163,-0.066,6.09248,0.00000
1222.00,6.22703,25.164449,0.000307,25.151603,-0.8163,-0.066,6.22703,0.00000
1223.00,6.35152,25.164469,0.000309,25.151605,-0.8163,-0.066,6.35152,0.00000
1224.00,6.46196,25.164531,0.000314,25.151652,-0.8163,-0.066,6.46196,0.00000
1225.00,6.55919,25.164591,0.000310,25.151661,-0.8162,-0.066,6.55919,0.00000
1226.00,6.64445,25.164621,0.000313,25.151670,-0.8162,-0.066,6.64445,0.00000
1227.00,6.71682,25.164638,0.000312,25.151649,-0.8162,-0.066,6.71682,0.00000
1228.00,6.78315,25.164708,0.000310,25.151686,-0.8162,-0.066,6.78315,0.00000
1229.00,6.84472,25.164722,0.000307,25.151673,-0.8162,-0.066,6.84472,0.00000
1230.00,6.90574,25.164773,0.000309,25.151754,-0.8162,-0.066,6.90574,0.00000
1231.00,6.96321,25.164765,0.000309,25.151739,-0.8162,-0.066,6.96321,0.00000
1232.00,7.01855,25.164810,0.000309,25.151731,-0.8162,-0.066,7.01855,0.00000
1233.00,7.07220,25.164785,0.000306,25.151671,-0.8162,-0.065,7.07220,0.00000
1234.00,7.12359,25.164771,0.000309,25.151645,-0.8161,-0.065,7.12359,0.00000
1235.00,7.17133,25.164738,0.000309,25.151577,-0.8160,-0.065,7.17133,0.00000
1236.00,7.22046,25.164821,0.000306,25.151604,-0.8159,-0.065,7.22046,0.00000
1237.00,7.26787,25.164900,0.000308,25.151625,-0.8159,-0.065,7.26787,0.00000
1238.00,7.31414,25.165002,0.000310,25.151681,-0.8158,-0.065,7.31414,0.00000
1239.00,7.35919,25.165063,0.000313,25.151669,-0.8157,-0.065,7.35919,0.00000
1240.00,7.40213,25.165126,0.000316,25.151668,-0.8157,-0.065,7.40213,0.00000
1241.00,7.44034,25.165137,0.000317,25.151634,-0.8156,-0.065,7.44034,0.00000
1242.00,7.47656,25.165140,0.000315,25.151604,-0.8155,-0.065,7.47656,0.00000
1243.00,7.51016,25.165152,0.000318,25.151587,-0.8155,-0.065,7.51016,0.00000
1244.00,7.54016,25.165206,0.000313,25.151685,-0.8154,-0.065,7.54016,0.00000
1245.00,7.56627,25.165296,0.000316,25.151748,-0.8153,-0.065,7.56627,0.00000
1246.00,7.58920,25.165337,0.000319,25.151811,-0.8153,-0.065,7.58920,0.00000
1247.00,7.61119,25.165376,0.000317,25.151818,-0.8152,-0.065,7.61119,0.00000
1248.00,7.63269,25.165397,0.000318,25.151745,-0.8151,-0.065,7.63269,0.00000
1249.00,7.65350,25.165462,0.000316,25.151746,-0.8150,-0.065,7.65350,0.00000
1250.00,7.67330,25.165472,0.000316,25.151761,-0.8149,-0.065,7.67330,0.00000
1251.00,7.69197,25.165479,0.000314,25.151748,-0.8148,-0.064,7.69197,0.00000
1252.00,7.70751,25.165497,0.000318,25.151787,-0.8147,-0.065,7.70751,0.00000
1253.00,7.72019,25.165533,0.000316,25.151864,-0.8146,-0.064,7.72019,0.00000
1254.00,7.73202,25.165504,0.000319,25.151821,-0.8145,-0.064,7.73202,0.00000
1255.00,7.74239,25.165539,0.000315,25.151827,-0.8144,-0.064,7.74239,0.00000
1256.00,7.75200,25.165609,0.000318,25.151834,-0.8143,-0.064,7.75200,0.00000
1257.00,7.76087,25.165661,0.000315,25.151844,-0.8142,-0.064,7.76087,0.00000
1258.00,7.76896,25.165725,0.000310,25.151860,-0.8141,-0.063,7.76896,0.00000
1259.00,7.77510,25.165813,0.000309,25.151905,-0.8140,-0.063,7.77510,0.00000
1260.00,7.78142,25.165806,0.000307,25.151831,-0.8139,-0.063,7.78142,0.00000
1261.00,7.78710,25.165813,0.000307,25.151847,-0.8138,-0.063,7.78710,0.00000
1262.00,7.79238,25.165773,0.000304,25.151793,-0.8136,-0.063,7.79238,0.00000
1263.00,7.79720,25.165774,0.000311,25.151809,-0.8135,-0.063,7.79720,0.00000
1264.00,7.80172,25.165763,0.000314,25.151736,-0.8134,-0.063,7.80172,0.00000
1265.00,7.80670,25.165840,0.000320,25.151745,-0.8133,-0.064,7.80670,0.00000
1266.00,7.81169,25.165852,0.000318,25.151658,-0.8132,-0.063,7.81169,0.00000
1267.00,7.81510,25.165907,0.000323,25.151716,-0.8131,-0.063,7.81510,0.00000
1268.00,7.81747,25.165914,0.000317,25.151663,-0.8131,-0.063,7.81747,0.00000
1269.00,7.82057,25.165955,0.000312,25.151691,-0.8130,-0.063,7.82057,0.00000
1270.00,7.82248,25.165966,0.000309,25.151718,-0.8130,-0.063,7.82248,0.00000
1271.00,7.82303,25.166048,0.000311,25.151760,-0.8130,-0.063,7.82303,0.00000
1272.00,7.82559,25.166081,0.000311,25.151714,-0.8130,-0.062,7.82559,0.00000
1273.00,7.82732,25.166146,0.000313,25.151696,-0.8130,-0.062,7.82732,0.00000
1274.00,7.82841,25.166137,0.000313,25.151691,-0.8130,-0.062,7.82841,0.00000
1275.00,7.82949,25.166108,0.000312,25.151660,-0.8130,-0.062,7.82949,0.00000
1276.00,7.83070,25.166107,0.000315,25.151702,-0.8130,-0.062,7.83070,0.00000
1277.00,7.83138,25.166126,0.000317,25.151735,-0.8130,-0.062,7.83138,0.00000
1278.00,7.83247,25.166141,0.000323,25.151741,-0.8129,-0.062,7.83247,0.00000
1279.00,7.83355,25.166207,0.000327,25.151726,-0.8128,-0.063,7.83355,0.00000
1280.00,7.83659,25.166245,0.000329,25.151709,-0.8127,-0.063,7.83659,0.00000
1281.00,7.84023,25.166253,0.000320,25.151633,-0.8127,-0.062,7.84023,0.00000
1282.00,7.84252,25.166298,0.000311,25.151588,-0.8127,-0.062,7.84252,0.00000
1283.00,7.84368,25.166323,0.000306,25.151549,-0.8127,-0.062,7.84368,0.00000
1284.00,7.84499,25.166300,0.000306,25.151547,-0.8126,-0.061,7.84499,0.00000
1285.00,7.84431,25.166359,0.000306,25.151662,-0.8125,-0.061,7.84431,0.00000
1286.00,7.84328,25.166390,0.000313,25.151692,-0.8124,-0.062,7.84328,0.00000
1287.00,7.84221,25.166340,0.000322,25.151692,-0.8123,-0.062,7.84221,0.00000
1288.00,7.84205,25.166357,0.000325,25.151761,-0.8122,-0.062,7.84205,0.00000
1289.00,7.84070,25.166375,0.000328,25.151769,-0.8121,-0.062,7.84070,0.00000
1290.00,7.83966,25.166402,0.000329,25.151682,-0.8120,-0.062,7.83966,0.00000
1291.00,7.83932,25.166481,0.000327,25.151710,-0.8119,-0.062,7.83932,0.00000
1292.00,7.83959,25.166651,0.000322,25.151754,-0.8119,-0.062,7.83959,0.00000
1293.00,7.83935,25.166692,0.000319,25.151713,-0.8119,-0.062,7.83935,0.00000
1294.00,7.84199,25.166822,0.000313,25.151710,-0.8119,-0.061,7.84199,0.00000
1295.00,7.84441,25.166849,0.000312,25.151701,-0.8119,-0.061,7.84441,0.00000
1296.00,7.84525,25.166853,0.000310,25.151651,-0.8118,-0.061,7.84525,0.00000
1297.00,7.84599,25.166808,0.000313,25.151592,-0.8118,-0.061,7.84599,0.00000
1298.00,7.84813,25.166861,0.000317,25.151622,-0.8117,-0.061,7.84813,0.00000
1299.00,7.84775,25.166867,0.000320,25.151646,-0.8117,-0.061,7.84775,0.00000
1300.00,7.84656,25.166922,0.000321,25.151657,-0.8117,-0.061,7.84656,0.00000
1301.00,7.84688,25.166987,0.000324,25.151692,-0.8116,-0.061,7.84688,0.00000
1302.00,7.84591,25.167039,0.000330,25.151753,-0.8116,-0.061,7.84591,0.00000
1303.00,7.84511,25.167054,0.000333,25.151767,-0.8116,-0.061,7.84511,0.00000
1304.00,7.84609,25.167077,0.000330,25.151733,-0.8115,-0.061,7.84609,0.00000
1305.00,7.84735,25.167064,0.000330,25.151686,-0.8114,-0.061,7.84735,0.00000
1306.00,7.84906,25.167088,0.000326,25.151704,-0.8114,-0.061,7.84906,0.00000
1307.00,7.85187,25.167162,0.000322,25.151726,-0.8113,-0.061,7.85187,0.00000
1308.00,7.85292,25.167192,0.000320,25.151676,-0.8112,-0.061,7.85292,0.00000
1309.00,7.85337,25.167186,0.000322,25.151660,-0.8112,-0.061,7.85337,0.00000
1310.00,7.85461,25.167209,0.000321,25.151688,-0.8111,-0.061,7.85461,0.00000
1311.00,7.85066,25.167205,0.000322,25.151696,-0.8111,-0.061,7.85066,0.00000
1312.00,7.84657,25.167208,0.000324,25.151663,-0.8111,-0.061,7.84657,0.00000
1313.00,7.84455,25.167263,0.000320,25.151773,-0.8110,-0.060,7.84455,0.00000
1314.00,7.84501,25.167282,0.000323,25.151796,-0.8109,-0.060,7.84501,0.00000
1315.00,7.84650,25.167361,0.000319,25.151822,-0.8109,-0.060,7.84650,0.00000
1316.00,7.85203,25.167394,0.000313,25.151781,-0.8108,-0.060,7.85203,0.00000
1317.00,7.85715,25.167403,0.000307,25.151756,-0.8107,-0.060,7.85715,0.00000
1318.00,7.86179,25.167342,0.000308,25.151624,-0.8106,-0.060,7.86179,0.00000
1319.00,7.86270,25.167359,0.000302,25.151606,-0.8106,-0.060,7.86270,0.00000
1320.00,7.86114,25.167374,0.000302,25.151609,-0.8105,-0.060,7.86114,0.00000
1321.00,7.86016,25.167409,0.000308,25.151678,-0.8104,-0.060,7.86016,0.00000
1322.00,7.86121,25.167438,0.000308,25.151701,-0.8104,-0.060,7.86121,0.00000
1323.00,7.85944,25.167518,0.000305,25.151789,-0.8103,-0.059,7.85944,0.00000
1324.00,7.85704,25.167582,0.000303,25.151842,-0.8103,-0.059,7.85704,0.00000
1325.00,7.85539,25.167579,0.000307,25.151796,-0.8102,-0.059,7.85539,0.00000
1326.00,7.85309,25.167582,0.000304,25.151722,-0.8102,-0.059,7.85309,0.00000
1327.00,7.85037,25.167625,0.000305,25.151731,-0.8101,-0.059,7.85037,0.00000
1328.00,7.84842,25.167690,0.000311,25.151695,-0.8101,-0.059,7.84842,0.00000
1329.00,7.84868,25.167743,0.000312,25.151688,-0.8101,-0.059,7.84868,0.00000
1330.00,7.85057,25.167776,0.000311,25.151731,-0.8101,-0.059,7.85057,0.00000
1331.00,7.85278,25.167800,0.000312,25.151729,-0.8100,-0.059,7.85278,0.00000
1332.00,7.85499,25.167800,0.000304,25.151716,-0.8101,-0.059,7.85499,0.00000
1333.00,7.85693,25.167851,0.000302,25.151735,-0.8100,-0.059,7.85693,0.00000
1334.00,7.85884,25.167863,0.000302,25.151708,-0.8100,-0.059,7.85884,0.00000
1335.00,7.85939,25.167932,0.000306,25.151720,-0.8100,-0.059,7.85939,0.00000
1336.00,7.85992,25.168021,0.000301,25.151771,-0.8100,-0.058,7.85992,0.00000
1337.00,7.85879,25.168100,0.000306,25.151818,-0.8100,-0.058,7.85879,0.00000
1338.00,7.85839,25.168048,0.000305,25.151796,-0.8100,-0.058,7.85839,0.00000
1339.00,7.85742,25.168098,0.000300,25.151836,-0.8100,-0.058,7.85742,0.00000
1340.00,7.85708,25.168112,0.000297,25.151835,-0.8100,-0.058,7.85708,0.00000
1341.00,7.85679,25.168124,0.000300,25.151804,-0.8099,-0.058,7.85679,0.00000
1342.00,7.85842,25.168126,0.000301,25.151724,-0.8099,-0.058,7.85842,0.00000
1343.00,7.85917,25.168207,0.000301,25.151714,-0.8099,-0.058,7.85917,0.00000
1344.00,7.85723,25.168256,0.000311,25.151717,-0.8098,-0.058,7.85723,0.00000
1345.00,7.85524,25.168239,0.000308,25.151648,-0.8098,-0.058,7.85524,0.00000
1346.00,7.85511,25.168243,0.000306,25.151654,-0.8098,-0.058,7.85511,0.00000
1347.00,7.85477,25.168270,0.000308,25.151755,-0.8097,-0.058,7.85477,0.00000
1348.00,7.85588,25.168252,0.000306,25.151791,-0.8097,-0.058,7.85588,0.00000
1349.00,7.85694,25.168231,0.000296,25.151760,-0.8097,-0.057,7.85694,0.00000
1350.00,7.85910,25.168304,0.000297,25.151819,-0.8097,-0.057,7.85910,0.00000
1351.00,7.85999,25.168314,0.000302,25.151813,-0.8096,-0.057,7.85999,0.00000
1352.00,7.85974,25.168323,0.000299,25.151732,-0.8096,-0.057,7.85974,0.00000
1353.00,7.85963,25.168405,0.000297,25.151668,-0.8095,-0.057,7.85963,0.00000
1354.00,7.86241,25.168438,0.000298,25.151637,-0.8095,-0.057,7.86241,0.00000
1355.00,7.86386,25.168459,0.000299,25.151571,-0.8095,-0.057,7.86386,0.00000
1356.00,7.86465,25.168478,0.000296,25.151564,-0.8094,-0.057,7.86465,0.00000
1357.00,7.86496,25.168485,0.000297,25.151535,-0.8094,-0.057,7.86496,0.00000
1358.00,7.86495,25.168501,0.000298,25.151594,-0.8094,-0.056,7.86495,0.00000
1359.00,7.86463,25.168535,0.000304,25.151684,-0.8094,-0.056,7.86463,0.00000
1360.00,7.86402,25.168594,0.000305,25.151776,-0.8094,-0.056,7.86402,0.00000
1361.00,7.86320,25.168626,0.000310,25.151749,-0.8094,-0.056,7.86320,0.00000
1362.00,7.86309,25.168716,0.000308,25.151811,-0.8093,-0.056,7.86309,0.00000
1363.00,7.86330,25.168789,0.000310,25.151811,-0.8093,-0.056,7.86330,0.00000
1364.00,7.86295,25.168783,0.000305,25.151693,-0.8092,-0.056,7.86295,0.00000
1365.00,7.86305,25.168785,0.000311,25.151648,-0.8092,-0.056,7.86305,0.00000
1366.00,7.86271,25.168902,0.000309,25.151714,-0.8091,-0.056,7.86271,0.00000
1367.00,7.86236,25.168881,0.000308,25.151706,-0.8090,-0.056,7.86236,0.00000
1368.00,7.86299,25.168864,0.000308,25.151675,-0.8090,-0.056,7.86299,0.00000
1369.00,7.86419,25.168982,0.000314,25.151794,-0.8089,-0.056,7.86419,0.00000
1370.00,7.86419,25.169011,0.000311,25.151829,-0.8088,-0.056,7.86419,0.00000
1371.00,7.86386,25.169021,0.000306,25.151848,-0.8088,-0.056,7.86386,0.00000
1372.00,7.86302,25.169120,0.000308,25.151856,-0.8087,-0.055,7.86302,0.00000
1373.00,7.86244,25.169104,0.000312,25.151799,-0.8087,-0.056,7.86244,0.00000
1374.00,7.86167,25.169069,0.000310,25.151693,-0.8086,-0.055,7.86167,0.00000
1375.00,7.86209,25.169103,0.000309,25.151710,-0.8086,-0.055,7.86209,0.00000
1376.00,7.86246,25.169141,0.000311,25.151764,-0.8086,-0.055,7.86246,0.00000
1377.00,7.86357,25.169178,0.000311,25.151836,-0.8086,-0.055,7.86357,0.00000
1378.00,7.86354,25.169252,0.000312,25.151938,-0.8086,-0.055,7.86354,0.00000
1379.00,7.86324,25.169370,0.000311,25.152047,-0.8086,-0.055,7.86324,0.00000
1380.00,7.86301,25.169402,0.000309,25.152031,-0.8086,-0.055,7.86301,0.00000
1381.00,7.86413,25.169405,0.000312,25.151961,-0.8087,-0.055,7.86413,0.00000
@8,1.0000,2.0, 1380.025 
1382.00,7.86466,25.169375,0.000313,25.151889,-0.8088,-0.055,7.86466,0.00000
1383.00,7.80806,25.169354,0.000314,25.151811,-0.8089,-0.055,7.80806,0.00000
1384.00,7.46139,25.169272,0.000316,25.151720,-0.8090,-0.055,7.46139,0.00000
1385.00,6.79300,25.169322,0.000320,25.151722,-0.8090,-0.055,6.79300,0.00000
1386.00,5.97451,25.169357,0.000317,25.151731,-0.8091,-0.055,5.97451,0.00000
1387.00,5.16493,25.169429,0.000322,25.151752,-0.8091,-0.055,5.16493,0.00000
1388.00,4.46506,25.169549,0.000317,25.151863,-0.8092,-0.055,4.46506,0.00000
1389.00,4.12990,25.169680,0.000314,25.151978,-0.8092,-0.055,4.12990,0.00000
1390.00,4.19195,25.169742,0.000311,25.151947,-0.8092,-0.055,4.19195,0.00000
1391.00,4.46488,25.169746,0.000314,25.151893,-0.8093,-0.055,4.46488,0.00000
1392.00,4.78277,25.169794,0.000310,25.151908,-0.8093,-0.054,4.78277,0.00000
1393.00,5.08244,25.169774,0.000303,25.151801,-0.8093,-0.054,5.08244,0.00000
1394.00,5.32393,25.169741,0.000303,25.151725,-0.8094,-0.054,5.32393,0.00000
1395.00,5.49433,25.169768,0.000303,25.151777,-0.8094,-0.054,5.49433,0.00000
1396.00,5.61025,25.169777,0.000297,25.151801,-0.8095,-0.054,5.61025,0.00000
1397.00,5.68905,25.169764,0.000293,25.151748,-0.8095,-0.053,5.68905,0.00000
1398.00,5.75670,25.169853,0.000299,25.151821,-0.8095,-0.053,5.75670,0.00000
1399.00,5.83608,25.169923,0.000299,25.151849,-0.8095,-0.053,5.83608,0.00000
1400.00,5.93831,25.169908,0.000297,25.151837,-0.8095,-0.053,5.93831,0.00000
1401.00,6.05989,25.169918,0.000302,25.151801,-0.8095,-0.053,6.05989,0.00000
1402.00,6.18896,25.169963,0.000302,25.151820,-0.8095,-0.053,6.18896,0.00000
1403.00,6.31462,25.169962,0.000298,25.151834,-0.8095,-0.053,6.31462,0.00000
1404.00,6.42709,25.169945,0.000294,25.151777,-0.8094,-0.053,6.42709,0.00000
1405.00,6.52610,25.169980,0.000294,25.151721,-0.8094,-0.053,6.52610,0.00000
1406.00,6.61190,25.170052,0.000290,25.151790,-0.8094,-0.053,6.61190,0.00000
1407.00,6.68522,25.170124,0.000295,25.151816,-0.8094,-0.053,6.68522,0.00000
1408.00,6.75046,25.170140,0.000303,25.151786,-0.8093,-0.053,6.75046,0.00000
1409.00,6.81196,25.170167,0.000304,25.151833,-0.8093,-0.053,6.81196,0.00000
1410.00,6.87019,25.170205,0.000306,25.151929,-0.8093,-0.053,6.87019,0.00000
1411.00,6.92247,25.170201,0.000312,25.151931,-0.8093,-0.053,6.92247,0.00000
1412.00,6.97474,25.170172,0.000312,25.151860,-0.8093,-0.053,6.97474,0.00000
1413.00,7.02524,25.170213,0.000312,25.151915,-0.8093,-0.053,7.02524,0.00000
1414.00,7.07544,25.170233,0.000319,25.151932,-0.8093,-0.053,7.07544,0.00000
1415.00,7.12531,25.170302,0.000321,25.151923,-0.8094,-0.053,7.12531,0.00000
1416.00,7.17902,25.170365,0.000316,25.151846,-0.8094,-0.053,7.17902,0.00000
1417.00,7.23059,25.170382,0.000313,25.151884,-0.8094,-0.053,7.23059,0.00000
1418.00,7.28040,25.170406,0.000311,25.151813,-0.8094,-0.052,7.28040,0.00000
1419.00,7.32827,25.170471,0.000306,25.151721,-0.8094,-0.052,7.32827,0.00000
1420.00,7.37369,25.170474,0.000303,25.151654,-0.8094,-0.052,7.37369,0.00000
1421.00,7.41480,25.170499,0.000306,25.151680,-0.8094,-0.052,7.41480,0.00000
1422.00,7.45131,25.170517,0.000308,25.151657,-0.8094,-0.052,7.45131,0.00000
1423.00,7.48562,25.170488,0.000306,25.151630,-0.8094,-0.052,7.48562,0.00000
1424.00,7.51635,25.170483,0.000305,25.151666,-0.8095,-0.052,7.51635,0.00000
1425.00,7.54287,25.170444,0.000306,25.151660,-0.8095,-0.052,7.54287,0.00000
1426.00,7.56443,25.170412,0.000304,25.151627,-0.8095,-0.052,7.56443,0.00000
1427.00,7.58541,25.170433,0.000295,25.151645,-0.8096,-0.052,7.58541,0.00000
1428.00,7.60583,25.170484,0.000289,25.151698,-0.8096,-0.051,7.60583,0.00000
1429.00,7.62661,25.170564,0.000288,25.151695,-0.8096,-0.051,7.62661,0.00000
1430.00,7.64433,25.170645,0.000289,25.151695,-0.8096,-0.051,7.64433,0.00000
1431.00,7.66411,25.170704,0.000290,25.151712,-0.8097,-0.051,7.66411,0.00000
1432.00,7.68486,25.170760,0.000295,25.151677,-0.8097,-0.051,7.68486,0.00000
1433.00,7.70256,25.170746,0.000295,25.151588,-0.8097,-0.051,7.70256,0.00000
1434.00,7.71447,25.170699,0.000293,25.151526,-0.8097,-0.051,7.71447,0.00000
1435.00,7.72773,25.170730,0.000294,25.151470,-0.8097,-0.051,7.72773,0.00000
1436.00,7.74038,25.170830,0.000294,25.151466,-0.8097,-0.050,7.74038,0.00000
1437.00,7.74818,25.170843,0.000292,25.151440,-0.8097,-0.050,7.74818,0.00000
1438.00,7.75348,25.170910,0.000303,25.151493,-0.8097,-0.051,7.75348,0.00000
1439.00,7.76031,25.170974,0.000303,25.151524,-0.8097,-0.050,7.76031,0.00000
1440.00,7.76527,25.170964,0.000301,25.151583,-0.8097,-0.050,7.76527,0.00000
1441.00,7.76808,25.170973,0.000298,25.151625,-0.8096,-0.050,7.76808,0.00000
1442.00,7.77161,25.171028,0.000302,25.151715,-0.8096,-0.050,7.77161,0.00000
1443.00,7.77565,25.171103,0.000299,25.151753,-0.8095,-0.050,7.77565,0.00000
1444.00,7.78073,25.171150,0.000297,25.151803,-0.8095,-0.050,7.78073,0.00000
1445.00,7.78636,25.171215,0.000298,25.151775,-0.8095,-0.050,7.78636,0.00000
1446.00,7.79204,25.171226,0.000302,25.151733,-0.8095,-0.050,7.79204,0.00000
1447.00,7.79951,25.171249,0.000300,25.151635,-0.8095,-0.050,7.79951,0.00000
1448.00,7.80565,25.171271,0.000296,25.151613,-0.8095,-0.050,7.80565,0.00000
1449.00,7.80806,25.171271,0.000301,25.151598,-0.8094,-0.050,7.80806,0.00000
1450.00,7.81181,25.171275,0.000301,25.151624,-0.8094,-0.050,7.81181,0.00000
1451.00,7.81407,25.171282,0.000300,25.151681,-0.8093,-0.050,7.81407,0.00000
1452.00,7.81400,25.171309,0.000304,25.151717,-0.8093,-0.050,7.81400,0.00000
1453.00,7.81426,25.171302,0.000306,25.151683,-0.8092,-0.050,7.81426,0.00000
1454.00,7.81632,25.171356,0.000303,25.151658,-0.8092,-0.050,7.81632,0.00000
1455.00,7.81660,25.171413,0.000301,25.151661,-0.8091,-0.049,7.81660,0.00000
1456.00,7.81816,25.171461,0.000303,25.151613,-0.8090,-0.049,7.81816,0.00000
1457.00,7.82142,25.171440,0.000306,25.151613,-0.8090,-0.050,7.82142,0.00000
1458.00,7.82616,25.171506,0.000306,25.151668,-0.8089,-0.050,7.82616,0.00000
1459.00,7.83018,25.171498,0.000310,25.151658,-0.8089,-0.050,7.83018,0.00000
1460.00,7.83349,25.171481,0.000309,25.151650,-0.8088,-0.050,7.83349,0.00000
1461.00,7.83663,25.171470,0.000306,25.151634,-0.8088,-0.050,7.83663,0.00000
1462.00,7.83799,25.171498,0.000301,25.151642,-0.8087,-0.050,7.83799,0.00000
1463.00,7.83818,25.171536,0.000296,25.151613,-0.8086,-0.049,7.83818,0.00000
1464.00,7.83803,25.171559,0.000288,25.151628,-0.8085,-0.049,7.83803,0.00000
1465.00,7.83739,25.171591,0.000289,25.151643,-0.8084,-0.049,7.83739,0.00000
1466.00,7.83720,25.171612,0.000289,25.151643,-0.8083,-0.049,7.83720,0.00000
1467.00,7.83653,25.171712,0.000288,25.151694,-0.8083,-0.049,7.83653,0.00000
1468.00,7.83570,25.171698,0.000291,25.151698,-0.8082,-0.049,7.83570,0.00000
1469.00,7.83625,25.171760,0.000294,25.151717,-0.8081,-0.049,7.83625,0.00000
1470.00,7.83740,25.171769,0.000291,25.151681,-0.8080,-0.049,7.83740,0.00000
1471.00,7.83770,25.171806,0.000287,25.151665,-0.8080,-0.048,7.83770,0.00000
1472.00,7.83657,25.171798,0.000286,25.151567,-0.8079,-0.048,7.83657,0.00000
1473.00,7.83568,25.171877,0.000287,25.151561,-0.8078,-0.048,7.83568,0.00000
1474.00,7.83588,25.171988,0.000289,25.151663,-0.8077,-0.048,7.83588,0.00000
1475.00,7.83820,25.172114,0.000296,25.151761,-0.8077,-0.048,7.83820,0.00000
1476.00,7.83875,25.172190,0.000299,25.151792,-0.8076,-0.048,7.83875,0.00000
1477.00,7.84209,25.172187,0.000303,25.151896,-0.8075,-0.048,7.84209,0.00000
1478.00,7.84568,25.172209,0.000302,25.151946,-0.8075,-0.048,7.84568,0.00000
1479.00,7.84700,25.172137,0.000299,25.151874,-0.8074,-0.048,7.84700,0.00000
1480.00,7.84619,25.172129,0.000294,25.151837,-0.8073,-0.048,7.84619,0.00000
1481.00,7.84823,25.172158,0.000292,25.151875,-0.8073,-0.048,7.84823,0.00000
1482.00,7.84684,25.172246,0.000291,25.151803,-0.8072,-0.048,7.84684,0.00000
1483.00,7.84673,25.172278,0.000294,25.151750,-0.8072,-0.048,7.84673,0.00000
1484.00,7.84756,25.172354,0.000296,25.151793,-0.8072,-0.048,7.84756,0.00000
1485.00,7.84789,25.172406,0.000298,25.151801,-0.8072,-0.048,7.84789,0.00000
1486.00,7.84615,25.172476,0.000300,25.151794,-0.8071,-0.048,7.84615,0.00000
1487.00,7.84784,25.172454,0.000301,25.151762,-0.8071,-0.048,7.84784,0.00000
1488.00,7.84821,25.172493,0.000298,25.151798,-0.8071,-0.047,7.84821,0.00000
1489.00,7.84872,25.172518,0.000297,25.151762,-0.8070,-0.047,7.84872,0.00000
1490.00,7.84915,25.172497,0.000297,25.151750,-0.8070,-0.047,7.84915,0.00000
1491.00,7.85047,25.172497,0.000296,25.151756,-0.8070,-0.047,7.85047,0.00000
1492.00,7.84966,25.172556,0.000297,25.151843,-0.8070,-0.047,7.84966,0.00000
1493.00,7.84859,25.172534,0.000301,25.151803,-0.8070,-0.047,7.84859,0.00000
1494.00,7.84743,25.172552,0.000302,25.151809,-0.8071,-0.047,7.84743,0.00000
1495.00,7.84732,25.172579,0.000301,25.151784,-0.8071,-0.047,7.84732,0.00000
1496.00,7.84585,25.172558,0.000300,25.151718,-0.8071,-0.047,7.84585,0.00000
1497.00,7.84507,25.172577,0.000298,25.151704,-0.8071,-0.047,7.84507,0.00000
1498.00,7.84605,25.172596,0.000298,25.151727,-0.8071,-0.046,7.84605,0.00000
1499.00,7.84829,25.172644,0.000299,25.151747,-0.8071,-0.046,7.84829,0.00000
1500.00,7.84890,25.172682,0.000301,25.151749,-0.8071,-0.046,7.84890,0.00000
1501.00,7.85108,25.172754,0.000305,25.151785,-0.8071,-0.047,7.85108,0.00000
1502.00,7.85146,25.172779,0.000312,25.151767,-0.8071,-0.047,7.85146,0.00000
1503.00,7.85039,25.172850,0.000314,25.151731,-0.8071,-0.047,7.85039,0.00000
1504.00,7.84928,25.172893,0.000314,25.151707,-0.8070,-0.047,7.84928,0.00000
1505.00,7.84997,25.172888,0.000312,25.151693,-0.8070,-0.047,7.84997,0.00000
1506.00,7.85126,25.172908,0.000310,25.151699,-0.8070,-0.046,7.85126,0.00000
1507.00,7.85333,25.172954,0.000308,25.151707,-0.8069,-0.046,7.85333,0.00000
1508.00,7.85355,25.172966,0.000303,25.151753,-0.8069,-0.046,7.85355,0.00000
1509.00,7.85049,25.172977,0.000301,25.151752,-0.8069,-0.046,7.85049,0.00000
1510.00,7.84938,25.173060,0.000306,25.151764,-0.8068,-0.046,7.84938,0.00000
1511.00,7.84762,25.173124,0.000307,25.151815,-0.8068,-0.046,7.84762,0.00000
1512.00,7.84580,25.173173,0.000303,25.151851,-0.8068,-0.046,7.84580,0.00000
1513.00,7.84518,25.173198,0.000303,25.151855,-0.8067,-0.046,7.84518,0.00000
1514.00,7.84782,25.173205,0.000302,25.151840,-0.8067,-0.046,7.84782,0.00000
1515.00,7.84788,25.173277,0.000297,25.151862,-0.8067,-0.046,7.84788,0.00000
1516.00,7.84727,25.173308,0.000289,25.151816,-0.8067,-0.045,7.84727,0.00000
1517.00,7.84965,25.173325,0.000285,25.151778,-0.8067,-0.045,7.84965,0.00000
1518.00,7.85185,25.173373,0.000283,25.151774,-0.8067,-0.045,7.85185,0.00000
1519.00,7.85256,25.173435,0.000281,25.151794,-0.8066,-0.045,7.85256,0.00000
1520.00,7.85323,25.173405,0.000284,25.151725,-0.8066,-0.045,7.85323,0.00000
1521.00,7.85521,25.173444,0.000292,25.151777,-0.8066,-0.045,7.85521,0.00000
1522.00,7.85656,25.173472,0.000297,25.151785,-0.8066,-0.045,7.85656,0.00000
1523.00,7.85750,25.173507,0.000299,25.151774,-0.8066,-0.045,7.85750,0.00000
1524.00,7.85880,25.173555,0.000306,25.151813,-0.8065,-0.045,7.85880,0.00000
1525.00,7.85900,25.173628,0.000305,25.151945,-0.8065,-0.045,7.85900,0.00000
1526.00,7.85803,25.173663,0.000303,25.151970,-0.8064,-0.045,7.85803,0.00000
1527.00,7.85647,25.173779,0.000307,25.152038,-0.8064,-0.045,7.85647,0.00000
1528.00,7.85568,25.173826,0.000309,25.152042,-0.8063,-0.045,7.85568,0.00000
1529.00,7.85377,25.173849,0.000310,25.152032,-0.8063,-0.045,7.85377,0.00000
1530.00,7.85316,25.173903,0.000306,25.151994,-0.8062,-0.045,7.85316,0.00000
1531.00,7.85494,25.173914,0.000308,25.151981,-0.8062,-0.045,7.85494,0.00000
1532.00,7.85617,25.173824,0.000302,25.151848,-0.8062,-0.044,7.85617,0.00000
1533.00,7.85473,25.173822,0.000298,25.151833,-0.8061,-0.044,7.85473,0.00000
1534.00,7.85556,25.173875,0.000294,25.151805,-0.8061,-0.044,7.85556,0.00000
1535.00,7.85900,25.173902,0.000299,25.151784,-0.8060,-0.044,7.85900,0.00000
1536.00,7.85923,25.173884,0.000301,25.151720,-0.8060,-0.044,7.85923,0.00000
1537.00,7.85942,25.173911,0.000305,25.151737,-0.8059,-0.044,7.85942,0.00000
1538.00,7.86377,25.173941,0.000308,25.151671,-0.8059,-0.044,7.86377,0.00000
1539.00,7.86446,25.173928,0.000310,25.151663,-0.8058,-0.044,7.86446,0.00000
1540.00,7.86294,25.173951,0.000310,25.151678,-0.8057,-0.044,7.86294,0.00000
1541.00,7.86294,25.173975,0.000305,25.151655,-0.8057,-0.044,7.86294,0.00000
1542.00,7.86376,25.174091,0.000302,25.151750,-0.8056,-0.044,7.86376,0.00000
1543.00,7.86072,25.174117,0.000297,25.151846,-0.8055,-0.044,7.86072,0.00000
1544.00,7.86077,25.174123,0.000293,25.151842,-0.8054,-0.044,7.86077,0.00000
1545.00,7.85954,25.174080,0.000290,25.151827,-0.8053,-0.043,7.85954,0.00000
1546.00,7.85698,25.174174,0.000286,25.151872,-0.8052,-0.043,7.85698,0.00000
1547.00,7.85505,25.174116,0.000285,25.151827,-0.8051,-0.043,7.85505,0.00000
1548.00,7.85685,25.174123,0.000290,25.151773,-0.8051,-0.043,7.85685,0.00000
1549.00,7.85826,25.174120,0.000290,25.151722,-0.8050,-0.043,7.85826,0.00000
1550.00,7.85974,25.174187,0.000294,25.151670,-0.8050,-0.043,7.85974,0.00000
1551.00,7.86217,25.174150,0.000296,25.151626,-0.8049,-0.043,7.86217,0.00000
1552.00,7.86117,25.174229,0.000301,25.151573,-0.8049,-0.043,7.86117,0.00000
1553.00,7.85990,25.174322,0.000298,25.151623,-0.8048,-0.043,7.85990,0.00000
1554.00,7.85930,25.174388,0.000292,25.151655,-0.8047,-0.042,7.85930,0.00000
1555.00,7.85863,25.174406,0.000294,25.151696,-0.8047,-0.042,7.85863,0.00000
1556.00,7.85739,25.174477,0.000298,25.151701,-0.8046,-0.042,7.85739,0.00000
1557.00,7.85694,25.174474,0.000298,25.151734,-0.8045,-0.042,7.85694,0.00000
1558.00,7.85593,25.174451,0.000301,25.151736,-0.8044,-0.042,7.85593,0.00000
1559.00,7.85321,25.174443,0.000305,25.151768,-0.8043,-0.042,7.85321,0.00000
1560.00,7.85277,25.174477,0.000300,25.151783,-0.8042,-0.042,7.85277,0.00000
1561.00,7.85401,25.174450,0.000295,25.151758,-0.8041,-0.042,7.85401,0.00000
@9,1.0000,2.0, 1560.097 
1562.00,7.85643,25.174443,0.000295,25.151720,-0.8041,-0.042,7.85643,0.00000
1563.00,7.83165,25.174449,0.000294,25.151602,-0.8040,-0.042,7.83165,0.00000
1564.00,7.60316,25.174511,0.000306,25.151615,-0.8039,-0.042,7.60316,0.00000
1565.00,7.09364,25.174495,0.000313,25.151635,-0.8039,-0.042,7.09364,0.00000
1566.00,6.40838,25.174542,0.000317,25.151701,-0.8038,-0.042,6.40838,0.00000
1567.00,5.69422,25.174652,0.000315,25.151800,-0.8037,-0.042,5.69422,0.00000
1568.00,5.04752,25.174747,0.000316,25.151925,-0.8036,-0.042,5.04752,0.00000
1569.00,4.65568,25.174761,0.000309,25.151865,-0.8036,-0.042,4.65568,0.00000
1570.00,4.59624,25.174767,0.000307,25.151747,-0.8035,-0.042,4.59624,0.00000
1571.00,4.75688,25.174798,0.000301,25.151706,-0.8035,-0.042,4.75688,0.00000
1572.00,4.99004,25.174770,0.000299,25.151615,-0.8035,-0.042,4.99004,0.00000
1573.00,5.21775,25.174838,0.000299,25.151639,-0.8034,-0.042,5.21775,0.00000
1574.00,5.41357,25.174890,0.000297,25.151673,-0.8034,-0.042,5.41357,0.00000
1575.00,5.56545,25.175000,0.000295,25.151738,-0.8033,-0.042,5.56545,0.00000
1576.00,5.68147,25.175028,0.000289,25.151714,-0.8032,-0.041,5.68147,0.00000
1577.00,5.76960,25.175118,0.000289,25.151781,-0.8032,-0.041,5.76960,0.00000
1578.00,5.84589,25.175104,0.000286,25.151721,-0.8031,-0.041,5.84589,0.00000
1579.00,5.92802,25.175130,0.000287,25.151662,-0.8030,-0.041,5.92802,0.00000
1580.00,6.02282,25.175153,0.000284,25.151607,-0.8029,-0.041,6.02282,0.00000
1581.00,6.12665,25.175262,0.000286,25.151640,-0.8027,-0.041,6.12665,0.00000
1582.00,6.23373,25.175256,0.000285,25.151600,-0.8026,-0.041,6.23373,0.00000
1583.00,6.33741,25.175316,0.000283,25.151642,-0.8025,-0.040,6.33741,0.00000
1584.00,6.43463,25.175360,0.000281,25.151727,-0.8024,-0.040,6.43463,0.00000
1585.00,6.52438,25.175392,0.000281,25.151842,-0.8022,-0.040,6.52438,0.00000
1586.00,6.60741,25.175433,0.000286,25.151939,-0.8021,-0.040,6.60741,0.00000
1587.00,6.68043,25.175506,0.000291,25.151961,-0.8020,-0.040,6.68043,0.00000
1588.00,6.74305,25.175525,0.000294,25.151918,-0.8019,-0.040,6.74305,0.00000
1589.00,6.79509,25.175570,0.000294,25.151900,-0.8019,-0.040,6.79509,0.00000
1590.00,6.84069,25.175616,0.000297,25.151901,-0.8018,-0.040,6.84069,0.00000
1591.00,6.88423,25.175622,0.000299,25.151837,-0.8017,-0.040,6.88423,0.00000
1592.00,6.92942,25.175645,0.000302,25.151829,-0.8016,-0.040,6.92942,0.00000
1593.00,6.97472,25.175639,0.000302,25.151830,-0.8015,-0.040,6.97472,0.00000
1594.00,7.02318,25.175668,0.000304,25.151819,-0.8014,-0.039,7.02318,0.00000
1595.00,7.07448,25.175732,0.000302,25.151841,-0.8013,-0.039,7.07448,0.00000
1596.00,7.12556,25.175747,0.000306,25.151851,-0.8012,-0.039,7.12556,0.00000
1597.00,7.17599,25.175703,0.000305,25.151778,-0.8011,-0.039,7.17599,0.00000
1598.00,7.22549,25.175764,0.000305,25.151803,-0.8010,-0.039,7.22549,0.00000
1599.00,7.27339,25.175823,0.000310,25.151821,-0.8009,-0.039,7.27339,0.00000
1600.00,7.31942,25.175795,0.000318,25.151722,-0.8008,-0.040,7.31942,0.00000
1601.00,7.36250,25.175818,0.000321,25.151679,-0.8007,-0.040,7.36250,0.00000
1602.00,7.40205,25.175868,0.000320,25.151750,-0.8006,-0.040,7.40205,0.00000
1603.00,7.43811,25.175933,0.000319,25.151810,-0.8005,-0.039,7.43811,0.00000
1604.00,7.47078,25.175910,0.000321,25.151783,-0.8004,-0.040,7.47078,0.00000
1605.00,7.49964,25.175888,0.000312,25.151802,-0.8003,-0.039,7.49964,0.00000
1606.00,7.52788,25.175940,0.000309,25.151876,-0.8002,-0.039,7.52788,0.00000
1607.00,7.55441,25.176006,0.000308,25.151923,-0.8001,-0.039,7.55441,0.00000
1608.00,7.57795,25.175982,0.000306,25.151829,-0.8000,-0.039,7.57795,0.00000
1609.00,7.59769,25.175990,0.000300,25.151792,-0.8000,-0.039,7.59769,0.00000
1610.00,7.61531,25.176099,0.000305,25.151831,-0.7999,-0.039,7.61531,0.00000
1611.00,7.63101,25.176052,0.000303,25.151754,-0.7999,-0.038,7.63101,0.00000
1612.00,7.64599,25.176133,0.000303,25.151787,-0.7998,-0.038,7.64599,0.00000
1613.00,7.66286,25.176163,0.000308,25.151776,-0.7997,-0.038,7.66286,0.00000
1614.00,7.67979,25.176205,0.000313,25.151711,-0.7997,-0.038,7.67979,0.00000
1615.00,7.69584,25.176190,0.000311,25.151612,-0.7996,-0.038,7.69584,0.00000
1616.00,7.70859,25.176269,0.000310,25.151623,-0.7995,-0.038,7.70859,0.00000
1617.00,7.71809,25.176271,0.000309,25.151569,-0.7995,-0.038,7.71809,0.00000
1618.00,7.72564,25.176268,0.000305,25.151556,-0.7994,-0.038,7.72564,0.00000
1619.00,7.73405,25.176381,0.000304,25.151706,-0.7993,-0.038,7.73405,0.00000
1620.00,7.74421,25.176484,0.000307,25.151797,-0.7993,-0.038,7.74421,0.00000
1621.00,7.75360,25.176507,0.000307,25.151778,-0.7993,-0.038,7.75360,0.00000
1622.00,7.76146,25.176480,0.000309,25.151761,-0.7993,-0.038,7.76146,0.00000
1623.00,7.76734,25.176489,0.000309,25.151810,-0.7993,-0.038,7.76734,0.00000
1624.00,7.77197,25.176475,0.000305,25.151796,-0.7992,-0.037,7.77197,0.00000
1625.00,7.77447,25.176417,0.000303,25.151759,-0.7992,-0.037,7.77447,0.00000
1626.00,7.77831,25.176445,0.000300,25.151789,-0.7991,-0.037,7.77831,0.00000
1627.00,7.78409,25.176500,0.000296,25.151766,-0.7991,-0.037,7.78409,0.00000
1628.00,7.79040,25.176475,0.000296,25.151701,-0.7990,-0.037,7.79040,0.00000
1629.00,7.79508,25.176490,0.000295,25.151655,-0.7990,-0.037,7.79508,0.00000
1630.00,7.79953,25.176544,0.000291,25.151640,-0.7989,-0.037,7.79953,0.00000
1631.00,7.80343,25.176609,0.000294,25.151603,-0.7989,-0.037,7.80343,0.00000
1632.00,7.80751,25.176669,0.000294,25.151668,-0.7988,-0.037,7.80751,0.00000
1633.00,7.81122,25.176787,0.000298,25.151682,-0.7988,-0.037,7.81122,0.00000
1634.00,7.81517,25.176771,0.000297,25.151671,-0.7987,-0.037,7.81517,0.00000
1635.00,7.81820,25.176777,0.000302,25.151701,-0.7986,-0.037,7.81820,0.00000
1636.00,7.81949,25.176778,0.000301,25.151742,-0.7985,-0.037,7.81949,0.00000
1637.00,7.81753,25.176786,0.000296,25.151713,-0.7984,-0.037,7.81753,0.00000
1638.00,7.81745,25.176899,0.000294,25.151799,-0.7982,-0.036,7.81745,0.00000
1639.00,7.81890,25.176980,0.000295,25.151779,-0.7981,-0.036,7.81890,0.00000
1640.00,7.81957,25.177064,0.000293,25.151801,-0.7980,-0.036,7.81957,0.00000
1641.00,7.82168,25.177111,0.000293,25.151860,-0.7979,-0.036,7.82168,0.00000
1642.00,7.82660,25.177144,0.000296,25.151861,-0.7977,-0.036,7.82660,0.00000
1643.00,7.82890,25.177071,0.000300,25.151842,-0.7976,-0.036,7.82890,0.00000
1644.00,7.82977,25.177092,0.000300,25.151900,-0.7975,-0.036,7.82977,0.00000
1645.00,7.83062,25.177055,0.000296,25.151842,-0.7974,-0.036,7.83062,0.00000
1646.00,7.83087,25.177074,0.000296,25.151779,-0.7973,-0.036,7.83087,0.00000
1647.00,7.83014,25.177119,0.000298,25.151780,-0.7972,-0.035,7.83014,0.00000
1648.00,7.82997,25.177198,0.000293,25.151775,-0.7971,-0.035,7.82997,0.00000
1649.00,7.83034,25.177236,0.000296,25.151742,-0.7970,-0.035,7.83034,0.00000
1650.00,7.83098,25.177341,0.000303,25.151769,-0.7969,-0.035,7.83098,0.00000
1651.00,7.83142,25.177379,0.000306,25.151772,-0.7968,-0.035,7.83142,0.00000
1652.00,7.83227,25.177352,0.000308,25.151706,-0.7968,-0.035,7.83227,0.00000
1653.00,7.83286,25.177374,0.000308,25.151691,-0.7967,-0.035,7.83286,0.00000
1654.00,7.83362,25.177384,0.000305,25.151744,-0.7967,-0.035,7.83362,0.00000
1655.00,7.83427,25.177400,0.000300,25.151757,-0.7966,-0.035,7.83427,0.00000
1656.00,7.83429,25.177372,0.000298,25.151759,-0.7965,-0.035,7.83429,0.00000
1657.00,7.83569,25.177432,0.000303,25.151818,-0.7964,-0.035,7.83569,0.00000
1658.00,7.83667,25.177422,0.000305,25.151793,-0.7964,-0.035,7.83667,0.00000
1659.00,7.83640,25.177477,0.000309,25.151768,-0.7963,-0.035,7.83640,0.00000
1660.00,7.83709,25.177500,0.000312,25.151748,-0.7962,-0.035,7.83709,0.00000
1661.00,7.83899,25.177536,0.000308,25.151753,-0.7962,-0.035,7.83899,0.00000
1662.00,7.84082,25.177574,0.000302,25.151790,-0.7962,-0.035,7.84082,0.00000
1663.00,7.84181,25.177619,0.000301,25.151822,-0.7962,-0.035,7.84181,0.00000
1664.00,7.84256,25.177627,0.000298,25.151821,-0.7961,-0.034,7.84256,0.00000
1665.00,7.84223,25.177632,0.000301,25.151800,-0.7961,-0.034,7.84223,0.00000
1666.00,7.84171,25.177737,0.000301,25.151806,-0.7960,-0.034,7.84171,0.00000
1667.00,7.83954,25.177719,0.000302,25.151776,-0.7959,-0.034,7.83954,0.00000
1668.00,7.83906,25.177754,0.000301,25.151736,-0.7959,-0.034,7.83906,0.00000
1669.00,7.83864,25.177780,0.000302,25.151734,-0.7958,-0.034,7.83864,0.00000
1670.00,7.83917,25.177838,0.000296,25.151809,-0.7958,-0.034,7.83917,0.00000
1671.00,7.84097,25.177760,0.000297,25.151760,-0.7958,-0.034,7.84097,0.00000
1672.00,7.84415,25.177765,0.000295,25.151684,-0.7958,-0.034,7.84415,0.00000
1673.00,7.84512,25.177798,0.000293,25.151751,-0.7958,-0.034,7.84512,0.00000
1674.00,7.84475,25.177855,0.000296,25.151788,-0.7957,-0.034,7.84475,0.00000
1675.00,7.84455,25.177890,0.000300,25.151771,-0.7957,-0.034,7.84455,0.00000
1676.00,7.84454,25.177969,0.000306,25.151840,-0.7956,-0.034,7.84454,0.00000
1677.00,7.84299,25.178066,0.000308,25.151950,-0.7955,-0.034,7.84299,0.00000
1678.00,7.84287,25.178092,0.000316,25.151919,-0.7954,-0.034,7.84287,0.00000
1679.00,7.84525,25.178090,0.000311,25.151853,-0.7954,-0.034,7.84525,0.00000
1680.00,7.84666,25.178099,0.000310,25.151848,-0.7953,-0.034,7.84666,0.00000
1681.00,7.84551,25.178119,0.000310,25.151758,-0.7952,-0.033,7.84551,0.00000
1682.00,7.84473,25.178116,0.000312,25.151689,-0.7952,-0.033,7.84473,0.00000
1683.00,7.84473,25.178108,0.000310,25.151649,-0.7951,-0.033,7.84473,0.00000
1684.00,7.84386,25.178141,0.000310,25.151664,-0.7950,-0.033,7.84386,0.00000
1685.00,7.84369,25.178170,0.000310,25.151645,-0.7950,-0.033,7.84369,0.00000
1686.00,7.84320,25.178217,0.000308,25.151693,-0.7949,-0.033,7.84320,0.00000
1687.00,7.84252,25.178237,0.000309,25.151709,-0.7949,-0.033,7.84252,0.00000
1688.00,7.84185,25.178265,0.000304,25.151712,-0.7948,-0.033,7.84185,0.00000
1689.00,7.84335,25.178264,0.000304,25.151696,-0.7948,-0.033,7.84335,0.00000
1690.00,7.84574,25.178235,0.000305,25.151671,-0.7947,-0.033,7.84574,0.00000
1691.00,7.85000,25.178246,0.000304,25.151692,-0.7947,-0.033,7.85000,0.00000
1692.00,7.85345,25.178277,0.000301,25.151696,-0.7947,-0.032,7.85345,0.00000
1693.00,7.85563,25.178320,0.000299,25.151716,-0.7947,-0.032,7.85563,0.00000
1694.00,7.85532,25.178374,0.000304,25.151722,-0.7946,-0.032,7.85532,0.00000
1695.00,7.85453,25.178441,0.000306,25.151743,-0.7945,-0.032,7.85453,0.00000
1696.00,7.85236,25.178471,0.000303,25.151705,-0.7945,-0.032,7.85236,0.00000
1697.00,7.85097,25.178563,0.000305,25.151661,-0.7944,-0.032,7.85097,0.00000
1698.00,7.85143,25.178600,0.000309,25.151676,-0.7944,-0.032,7.85143,0.00000
1699.00,7.85035,25.178588,0.000301,25.151694,-0.7943,-0.032,7.85035,0.00000
1700.00,7.84860,25.178589,0.000295,25.151706,-0.7943,-0.032,7.84860,0.00000
1701.00,7.84837,25.178611,0.000299,25.151721,-0.7942,-0.032,7.84837,0.00000
1702.00,7.84789,25.178591,0.000301,25.151764,-0.7941,-0.032,7.84789,0.00000
1703.00,7.84703,25.178648,0.000299,25.151833,-0.7940,-0.032,7.84703,0.00000
1704.00,7.84701,25.178667,0.000302,25.151815,-0.7940,-0.032,7.84701,0.00000
1705.00,7.84810,25.178745,0.000297,25.151782,-0.7939,-0.031,7.84810,0.00000
1706.00,7.84848,25.178816,0.000298,25.151761,-0.7938,-0.031,7.84848,0.00000
1707.00,7.84897,25.178863,0.000296,25.151730,-0.7938,-0.031,7.84897,0.00000
1708.00,7.84879,25.178866,0.000302,25.151598,-0.7937,-0.031,7.84879,0.00000
1709.00,7.84928,25.178932,0.000304,25.151556,-0.7937,-0.031,7.84928,0.00000
1710.00,7.84810,25.178946,0.000311,25.151558,-0.7936,-0.032,7.84810,0.00000
1711.00,7.84656,25.178944,0.000310,25.151547,-0.7936,-0.032,7.84656,0.00000
1712.00,7.84753,25.178981,0.000305,25.151553,-0.7935,-0.032,7.84753,0.00000
1713.00,7.84980,25.178993,0.000303,25.151560,-0.7935,-0.031,7.84980,0.00000
1714.00,7.85225,25.179011,0.000300,25.151605,-0.7934,-0.031,7.85225,0.00000
1715.00,7.85402,25.179035,0.000296,25.151682,-0.7934,-0.031,7.85402,0.00000
1716.00,7.85506,25.179080,0.000295,25.151719,-0.7933,-0.031,7.85506,0.00000
1717.00,7.85404,25.179045,0.000300,25.151719,-0.7932,-0.031,7.85404,0.00000
1718.00,7.85245,25.179090,0.000300,25.151759,-0.7931,-0.031,7.85245,0.00000
1719.00,7.85320,25.179118,0.000300,25.151725,-0.7930,-0.031,7.85320,0.00000
1720.00,7.85388,25.179112,0.000304,25.151706,-0.7930,-0.031,7.85388,0.00000
1721.00,7.85422,25.179129,0.000304,25.151731,-0.7929,-0.031,7.85422,0.00000
1722.00,7.85496,25.179180,0.000300,25.151784,-0.7928,-0.031,7.85496,0.00000
1723.00,7.85801,25.179207,0.000296,25.151770,-0.7928,-0.031,7.85801,0.00000
1724.00,7.85909,25.179238,0.000295,25.151774,-0.7928,-0.030,7.85909,0.00000
1725.00,7.86037,25.179305,0.000290,25.151753,-0.7927,-0.030,7.86037,0.00000
1726.00,7.86187,25.179320,0.000289,25.151708,-0.7927,-0.030,7.86187,0.00000
1727.00,7.86389,25.179385,0.000292,25.151592,-0.7926,-0.030,7.86389,0.00000
1728.00,7.86298,25.179453,0.000292,25.151605,-0.7926,-0.030,7.86298,0.00000
1729.00,7.86189,25.179484,0.000291,25.151637,-0.7925,-0.030,7.86189,0.00000
1730.00,7.86085,25.179513,0.000296,25.151663,-0.7925,-0.030,7.86085,0.00000
1731.00,7.86028,25.179490,0.000300,25.151622,-0.7924,-0.030,7.86028,0.00000
1732.00,7.85881,25.179557,0.000296,25.151718,-0.7924,-0.030,7.85881,0.00000
1733.00,7.85755,25.179581,0.000293,25.151755,-0.7923,-0.030,7.85755,0.00000
1734.00,7.85493,25.179649,0.000291,25.151807,-0.7923,-0.030,7.85493,0.00000
1735.00,7.85396,25.179663,0.000287,25.151757,-0.7922,-0.029,7.85396,0.00000
1736.00,7.85357,25.179780,0.000283,25.151776,-0.7921,-0.029,7.85357,0.00000
1737.00,7.85485,25.179788,0.000284,25.151785,-0.7921,-0.029,7.85485,0.00000
1738.00,7.85424,25.179826,0.000283,25.151765,-0.7920,-0.029,7.85424,0.00000
1739.00,7.85466,25.179822,0.000285,25.151722,-0.7920,-0.029,7.85466,0.00000
1740.00,7.85505,25.179900,0.000291,25.151764,-0.7919,-0.029,7.85505,0.00000
1741.00,7.85494,25.179951,0.000289,25.151863,-0.7919,-0.029,7.85494,0.00000
@10,1.0000,2.0, 1740.11 
1742.00,7.85431,25.179976,0.000289,25.151856,-0.7918,-0.029,7.85431,0.00000
1743.00,7.84897,25.180021,0.000297,25.151857,-0.7918,-0.029,7.84897,0.00000
1744.00,7.72813,25.180068,0.000299,25.151885,-0.7917,-0.029,7.72813,0.00000
1745.00,7.38075,25.180163,0.000294,25.151902,-0.7916,-0.029,7.38075,0.00000
1746.00,6.86758,25.180173,0.000295,25.151891,-0.7916,-0.029,6.86758,0.00000
1747.00,6.30051,25.180238,0.000295,25.151947,-0.7915,-0.029,6.30051,0.00000
1748.00,5.75175,25.180235,0.000291,25.151966,-0.7915,-0.028,5.75175,0.00000
1749.00,5.34570,25.180273,0.000292,25.151916,-0.7914,-0.028,5.34570,0.00000
1750.00,5.20182,25.180184,0.000292,25.151842,-0.7913,-0.028,5.20182,0.00000
1751.00,5.26430,25.180190,0.000294,25.151794,-0.7912,-0.028,5.26430,0.00000
1752.00,5.41159,25.180172,0.000293,25.151715,-0.7910,-0.028,5.41159,0.00000
1753.00,5.56829,25.180159,0.000294,25.151633,-0.7909,-0.028,5.56829,0.00000
1754.00,5.71354,25.180170,0.000298,25.151615,-0.7908,-0.028,5.71354,0.00000
1755.00,5.83702,25.180233,0.000293,25.151666,-0.7907,-0.028,5.83702,0.00000
1756.00,5.92878,25.180296,0.000291,25.151723,-0.7906,-0.028,5.92878,0.00000
1757.00,5.99558,25.180325,0.000297,25.151765,-0.7905,-0.028,5.99558,0.00000
1758.00,6.05419,25.180385,0.000297,25.151821,-0.7904,-0.028,6.05419,0.00000
1759.00,6.11496,25.180458,0.000296,25.151891,-0.7903,-0.028,6.11496,0.00000
1760.00,6.17825,25.180507,0.000304,25.151883,-0.7902,-0.028,6.17825,0.00000
1761.00,6.25242,25.180533,0.000309,25.151843,-0.7901,-0.028,6.25242,0.00000
1762.00,6.33793,25.180608,0.000308,25.151808,-0.7900,-0.028,6.33793,0.00000
1763.00,6.42750,25.180638,0.000307,25.151756,-0.7899,-0.027,6.42750,0.00000
1764.00,6.51023,25.180639,0.000305,25.151736,-0.7898,-0.027,6.51023,0.00000
1765.00,6.58480,25.180665,0.000304,25.151728,-0.7896,-0.027,6.58480,0.00000
1766.00,6.64907,25.180699,0.000305,25.151703,-0.7896,-0.027,6.64907,0.00000
1767.00,6.70329,25.180711,0.000296,25.151731,-0.7895,-0.027,6.70329,0.00000
1768.00,6.74843,25.180763,0.000299,25.151786,-0.7894,-0.027,6.74843,0.00000
1769.00,6.79204,25.180825,0.000300,25.151823,-0.7893,-0.027,6.79204,0.00000
1770.00,6.83561,25.180837,0.000301,25.151831,-0.7893,-0.027,6.83561,0.00000
1771.00,6.88015,25.180794,0.000301,25.151820,-0.7892,-0.027,6.88015,0.00000
1772.00,6.92529,25.180762,0.000310,25.151788,-0.7892,-0.027,6.92529,0.00000
1773.00,6.96857,25.180767,0.000308,25.151825,-0.7892,-0.027,6.96857,0.00000
1774.00,7.00788,25.180719,0.000308,25.151764,-0.7891,-0.027,7.00788,0.00000
1775.00,7.04821,25.180717,0.000310,25.151745,-0.7891,-0.027,7.04821,0.00000
1776.00,7.08854,25.180833,0.000311,25.151796,-0.7891,-0.027,7.08854,0.00000
1777.00,7.12774,25.180929,0.000309,25.151829,-0.7891,-0.026,7.12774,0.00000
1778.00,7.16950,25.181012,0.000309,25.151835,-0.7890,-0.026,7.16950,0.00000
1779.00,7.21438,25.181120,0.000310,25.151937,-0.7890,-0.026,7.21438,0.00000
1780.00,7.26061,25.181218,0.000307,25.151869,-0.7890,-0.026,7.26061,0.00000
1781.00,7.30545,25.181262,0.000307,25.151849,-0.7889,-0.026,7.30545,0.00000
1782.00,7.34862,25.181320,0.000309,25.151826,-0.7889,-0.026,7.34862,0.00000
1783.00,7.38890,25.181334,0.000311,25.151783,-0.7888,-0.026,7.38890,0.00000
1784.00,7.42678,25.181356,0.000309,25.151754,-0.7888,-0.026,7.42678,0.00000
1785.00,7.46055,25.181310,0.000312,25.151812,-0.7887,-0.026,7.46055,0.00000
1786.00,7.48803,25.181304,0.000308,25.151825,-0.7886,-0.026,7.48803,0.00000
1787.00,7.51092,25.181324,0.000307,25.151893,-0.7885,-0.026,7.51092,0.00000
1788.00,7.53188,25.181315,0.000304,25.151925,-0.7885,-0.026,7.53188,0.00000
1789.00,7.55133,25.181337,0.000303,25.151888,-0.7884,-0.026,7.55133,0.00000
1790.00,7.56695,25.181449,0.000303,25.151914,-0.7883,-0.026,7.56695,0.00000
1791.00,7.58476,25.181478,0.000299,25.151949,-0.7882,-0.025,7.58476,0.00000
1792.00,7.60465,25.181487,0.000300,25.151887,-0.7882,-0.025,7.60465,0.00000
1793.00,7.62531,25.181558,0.000300,25.151899,-0.7881,-0.025,7.62531,0.00000
1794.00,7.64484,25.181595,0.000301,25.151911,-0.7880,-0.025,7.64484,0.00000
1795.00,7.66308,25.181567,0.000298,25.151886,-0.7880,-0.025,7.66308,0.00000
1796.00,7.67842,25.181570,0.000306,25.151866,-0.7879,-0.025,7.67842,0.00000
1797.00,7.69250,25.181608,0.000310,25.151905,-0.7878,-0.025,7.69250,0.00000
1798.00,7.70198,25.181642,0.000310,25.151928,-0.7878,-0.025,7.70198,0.00000
1799.00,7.71092,25.181687,0.000306,25.151939,-0.7877,-0.025,7.71092,0.00000
1800.00,7.72067,25.181786,0.000310,25.151967,-0.7877,-0.025,7.72067,0.00000
1801.00,7.72955,25.181842,0.000309,25.151964,-0.7877,-0.025,7.72955,0.00000
1802.00,7.73683,25.181857,0.000312,25.151947,-0.7876,-0.025,7.73683,0.00000
1803.00,7.74704,25.181848,0.000314,25.151860,-0.7876,-0.025,7.74704,0.00000
1804.00,7.75433,25.181829,0.000322,25.151812,-0.7876,-0.025,7.75433,0.00000
1805.00,7.76042,25.181814,0.000320,25.151797,-0.7876,-0.025,7.76042,0.00000
1806.00,7.76717,25.181870,0.000319,25.151805,-0.7875,-0.025,7.76717,0.00000
1807.00,7.77412,25.181910,0.000315,25.151778,-0.7875,-0.025,7.77412,0.00000
1808.00,7.77897,25.181972,0.000315,25.151811,-0.7875,-0.024,7.77897,0.00000
1809.00,7.78431,25.182012,0.000308,25.151788,-0.7875,-0.024,7.78431,0.00000
1810.00,7.78843,25.182044,0.000301,25.151776,-0.7876,-0.024,7.78843,0.00000
1811.00,7.79114,25.182019,0.000300,25.151733,-0.7876,-0.024,7.79114,0.00000
1812.00,7.79470,25.182022,0.000295,25.151764,-0.7877,-0.023,7.79470,0.00000
1813.00,7.79726,25.182021,0.000291,25.151731,-0.7877,-0.023,7.79726,0.00000
1814.00,7.79947,25.182110,0.000300,25.151825,-0.7878,-0.023,7.79947,0.00000
1815.00,7.80152,25.182118,0.000306,25.151821,-0.7878,-0.024,7.80152,0.00000
1816.00,7.80466,25.182200,0.000307,25.151855,-0.7879,-0.024,7.80466,0.00000
1817.00,7.80805,25.182249,0.000312,25.151782,-0.7879,-0.024,7.80805,0.00000
1818.00,7.81010,25.182333,0.000314,25.151860,-0.7879,-0.024,7.81010,0.00000
1819.00,7.81259,25.182334,0.000310,25.151810,-0.7879,-0.024,7.81259,0.00000
1820.00,7.81472,25.182348,0.000311,25.151815,-0.7880,-0.024,7.81472,0.00000
1821.00,7.81751,25.182361,0.000307,25.151786,-0.7880,-0.023,7.81751,0.00000
1822.00,7.81743,25.182414,0.000303,25.151859,-0.7880,-0.023,7.81743,0.00000
1823.00,7.81871,25.182396,0.000302,25.151785,-0.7881,-0.023,7.81871,0.00000
1824.00,7.81943,25.182425,0.000301,25.151785,-0.7881,-0.023,7.81943,0.00000
1825.00,7.82086,25.182570,0.000301,25.151847,-0.7881,-0.023,7.82086,0.00000
1826.00,7.82130,25.182634,0.000308,25.151873,-0.7881,-0.023,7.82130,0.00000
1827.00,7.82313,25.182669,0.000308,25.151893,-0.7881,-0.023,7.82313,0.00000
1828.00,7.82571,25.182693,0.000306,25.151918,-0.7881,-0.023,7.82571,0.00000
1829.00,7.82830,25.182667,0.000305,25.151861,-0.7881,-0.023,7.82830,0.00000
1830.00,7.82974,25.182588,0.000301,25.151750,-0.7880,-0.023,7.82974,0.00000
1831.00,7.83109,25.182572,0.000292,25.151677,-0.7880,-0.022,7.83109,0.00000
1832.00,7.83071,25.182601,0.000292,25.151658,-0.7879,-0.022,7.83071,0.00000
1833.00,7.82980,25.182642,0.000296,25.151657,-0.7879,-0.022,7.82980,0.00000
1834.00,7.82874,25.182683,0.000298,25.151698,-0.7878,-0.022,7.82874,0.00000
1835.00,7.82858,25.182760,0.000300,25.151785,-0.7877,-0.022,7.82858,0.00000
1836.00,7.82780,25.182772,0.000301,25.151853,-0.7876,-0.022,7.82780,0.00000
1837.00,7.82662,25.182776,0.000301,25.151860,-0.7875,-0.022,7.82662,0.00000
1838.00,7.82639,25.182831,0.000302,25.151880,-0.7874,-0.022,7.82639,0.00000
1839.00,7.82598,25.182825,0.000299,25.151832,-0.7873,-0.022,7.82598,0.00000
1840.00,7.82601,25.182815,0.000299,25.151782,-0.7872,-0.022,7.82601,0.00000
1841.00,7.82580,25.182870,0.000307,25.151774,-0.7871,-0.022,7.82580,0.00000
1842.00,7.82830,25.182835,0.000308,25.151711,-0.7870,-0.022,7.82830,0.00000
1843.00,7.82929,25.182846,0.000307,25.151729,-0.7870,-0.022,7.82929,0.00000
1844.00,7.83040,25.182935,0.000311,25.151823,-0.7869,-0.022,7.83040,0.00000
1845.00,7.83128,25.182966,0.000307,25.151844,-0.7868,-0.022,7.83128,0.00000
1846.00,7.83271,25.182927,0.000300,25.151785,-0.7867,-0.022,7.83271,0.00000
1847.00,7.83234,25.182987,0.000293,25.151777,-0.7866,-0.021,7.83234,0.00000
1848.00,7.83389,25.183065,0.000293,25.151724,-0.7865,-0.021,7.83389,0.00000
1849.00,7.83723,25.183114,0.000290,25.151669,-0.7865,-0.021,7.83723,0.00000
1850.00,7.83838,25.183155,0.000295,25.151699,-0.7864,-0.021,7.83838,0.00000
1851.00,7.83890,25.183246,0.000300,25.151777,-0.7863,-0.021,7.83890,0.00000
1852.00,7.83907,25.183308,0.000311,25.151873,-0.7862,-0.022,7.83907,0.00000
1853.00,7.83887,25.183288,0.000302,25.151955,-0.7862,-0.021,7.83887,0.00000
1854.00,7.83967,25.183249,0.000302,25.151971,-0.7861,-0.021,7.83967,0.00000
1855.00,7.83977,25.183260,0.000301,25.151924,-0.7861,-0.021,7.83977,0.00000
1856.00,7.83794,25.183288,0.000296,25.151884,-0.7861,-0.021,7.83794,0.00000
1857.00,7.83627,25.183329,0.000291,25.151842,-0.7861,-0.020,7.83627,0.00000
1858.00,7.83634,25.183340,0.000296,25.151816,-0.7861,-0.020,7.83634,0.00000
1859.00,7.83651,25.183435,0.000295,25.151882,-0.7861,-0.020,7.83651,0.00000
1860.00,7.83781,25.183494,0.000297,25.151920,-0.7861,-0.020,7.83781,0.00000
1861.00,7.84216,25.183543,0.000304,25.151985,-0.7861,-0.021,7.84216,0.00000
1862.00,7.84840,25.183533,0.000302,25.151972,-0.7861,-0.021,7.84840,0.00000
1863.00,7.84903,25.183596,0.000302,25.151957,-0.7861,-0.020,7.84903,0.00000
1864.00,7.84715,25.183618,0.000301,25.151918,-0.7861,-0.020,7.84715,0.00000
1865.00,7.84588,25.183641,0.000301,25.151924,-0.7861,-0.020,7.84588,0.00000
1866.00,7.84439,25.183625,0.000297,25.151877,-0.7862,-0.020,7.84439,0.00000
1867.00,7.84181,25.183709,0.000300,25.151883,-0.7862,-0.020,7.84181,0.00000
1868.00,7.84281,25.183717,0.000305,25.151869,-0.7862,-0.020,7.84281,0.00000
1869.00,7.84320,25.183714,0.000308,25.151832,-0.7863,-0.020,7.84320,0.00000
1870.00,7.84423,25.183756,0.000300,25.151856,-0.7863,-0.020,7.84423,0.00000
1871.00,7.84531,25.183825,0.000300,25.151922,-0.7863,-0.019,7.84531,0.00000
1872.00,7.84694,25.183856,0.000300,25.151984,-0.7863,-0.019,7.84694,0.00000
1873.00,7.84721,25.183927,0.000296,25.151980,-0.7863,-0.019,7.84721,0.00000
1874.00,7.84772,25.183988,0.000299,25.152015,-0.7864,-0.019,7.84772,0.00000
1875.00,7.84906,25.184026,0.000300,25.152025,-0.7864,-0.019,7.84906,0.00000
1876.00,7.85007,25.184010,0.000302,25.151925,-0.7864,-0.019,7.85007,0.00000
1877.00,7.85000,25.183919,0.000302,25.151773,-0.7864,-0.019,7.85000,0.00000
1878.00,7.85070,25.183928,0.000304,25.151725,-0.7864,-0.019,7.85070,0.00000
1879.00,7.85131,25.183955,0.000301,25.151684,-0.7864,-0.019,7.85131,0.00000
1880.00,7.85173,25.183999,0.000304,25.151641,-0.7863,-0.019,7.85173,0.00000
1881.00,7.85054,25.184055,0.000301,25.151651,-0.7863,-0.019,7.85054,0.00000
1882.00,7.84868,25.184126,0.000303,25.151732,-0.7862,-0.019,7.84868,0.00000
1883.00,7.84707,25.184176,0.000300,25.151798,-0.7862,-0.019,7.84707,0.00000
1884.00,7.84521,25.184222,0.000300,25.151832,-0.7861,-0.019,7.84521,0.00000
1885.00,7.84376,25.184238,0.000301,25.151809,-0.7861,-0.019,7.84376,0.00000
1886.00,7.84327,25.184259,0.000302,25.151810,-0.7860,-0.019,7.84327,0.00000
1887.00,7.84388,25.184291,0.000302,25.151773,-0.7860,-0.019,7.84388,0.00000
1888.00,7.84622,25.184299,0.000302,25.151780,-0.7859,-0.019,7.84622,0.00000
1889.00,7.84906,25.184313,0.000302,25.151735,-0.7858,-0.019,7.84906,0.00000
1890.00,7.84990,25.184344,0.000303,25.151737,-0.7857,-0.018,7.84990,0.00000
1891.00,7.85114,25.184380,0.000296,25.151710,-0.7856,-0.018,7.85114,0.00000
1892.00,7.85075,25.184500,0.000295,25.151791,-0.7855,-0.018,7.85075,0.00000
1893.00,7.84984,25.184527,0.000299,25.151738,-0.7854,-0.018,7.84984,0.00000
1894.00,7.84965,25.184594,0.000297,25.151798,-0.7853,-0.018,7.84965,0.00000
1895.00,7.85063,25.184601,0.000297,25.151873,-0.7852,-0.018,7.85063,0.00000
1896.00,7.85009,25.184652,0.000307,25.151905,-0.7852,-0.018,7.85009,0.00000
1897.00,7.85077,25.184704,0.000306,25.151945,-0.7851,-0.018,7.85077,0.00000
1898.00,7.85098,25.184760,0.000310,25.151981,-0.7850,-0.018,7.85098,0.00000
1899.00,7.85060,25.184756,0.000315,25.151916,-0.7850,-0.018,7.85060,0.00000
1900.00,7.85091,25.184744,0.000312,25.151787,-0.7849,-0.018,7.85091,0.00000
1901.00,7.85141,25.184772,0.000308,25.151806,-0.7848,-0.018,7.85141,0.00000
1902.00,7.85171,25.184746,0.000306,25.151678,-0.7847,-0.018,7.85171,0.00000
1903.00,7.85167,25.184779,0.000300,25.151647,-0.7847,-0.018,7.85167,0.00000
1904.00,7.85202,25.184792,0.000295,25.151661,-0.7846,-0.017,7.85202,0.00000
1905.00,7.85274,25.184889,0.000295,25.151729,-0.7845,-0.017,7.85274,0.00000
1906.00,7.85387,25.184940,0.000294,25.151728,-0.7845,-0.017,7.85387,0.00000
1907.00,7.85561,25.184968,0.000296,25.151771,-0.7844,-0.017,7.85561,0.00000
1908.00,7.85741,25.184940,0.000299,25.151775,-0.7844,-0.017,7.85741,0.00000
1909.00,7.85813,25.185032,0.000300,25.151843,-0.7843,-0.017,7.85813,0.00000
1910.00,7.85555,25.185128,0.000293,25.151840,-0.7843,-0.017,7.85555,0.00000
1911.00,7.85297,25.185140,0.000299,25.151811,-0.7843,-0.017,7.85297,0.00000
1912.00,7.85049,25.185169,0.000296,25.151797,-0.7842,-0.017,7.85049,0.00000
1913.00,7.84876,25.185265,0.000289,25.151833,-0.7842,-0.017,7.84876,0.00000
1914.00,7.84849,25.185315,0.000289,25.151820,-0.7841,-0.016,7.84849,0.00000
1915.00,7.85119,25.185221,0.000296,25.151778,-0.7841,-0.017,7.85119,0.00000
1916.00,7.85567,25.185266,0.000296,25.151800,-0.7840,-0.017,7.85567,0.00000
1917.00,7.85685,25.185280,0.000305,25.151852,-0.7840,-0.017,7.85685,0.00000
1918.00,7.85441,25.185306,0.000308,25.151839,-0.7840,-0.017,7.85441,0.00000
1919.00,7.85190,25.185250,0.000308,25.151785,-0.7840,-0.017,7.85190,0.00000
1920.00,7.84943,25.185358,0.000303,25.151866,-0.7839,-0.017,7.84943,0.00000
1921.00,7.84467,25.185355,0.000299,25.151839,-0.7839,-0.016,7.84467,0.00000
@11,1.0000,2.0, 1920.038 
1922.00,7.84227,25.185380,0.000288,25.151734,-0.7839,-0.016,7.84227,0.00000
1923.00,7.83806,25.185384,0.000286,25.151738,-0.7838,-0.016,7.83806,0.00000
1924.00,7.73192,25.185409,0.000289,25.151765,-0.7838,-0.016,7.73192,0.00000
1925.00,7.43901,25.185444,0.000291,25.151772,-0.7838,-0.016,7.43901,0.00000
1926.00,7.01493,25.185453,0.000290,25.151775,-0.7838,-0.015,7.01493,0.00000
1927.00,6.56038,25.185501,0.000294,25.151849,-0.7839,-0.015,6.56038,0.00000
1928.00,6.11863,25.185604,0.000295,25.151869,-0.7839,-0.015,6.11863,0.00000
1929.00,5.79448,25.185678,0.000292,25.151854,-0.7839,-0.015,5.79448,0.00000
1930.00,5.68214,25.185687,0.000291,25.151778,-0.7840,-0.015,5.68214,0.00000
1931.00,5.73102,25.185777,0.000290,25.151820,-0.7840,-0.015,5.73102,0.00000
1932.00,5.83213,25.185861,0.000287,25.151842,-0.7840,-0.015,5.83213,0.00000
1933.00,5.93856,25.185868,0.000289,25.151853,-0.7841,-0.015,5.93856,0.00000
1934.00,6.04133,25.185953,0.000289,25.151907,-0.7841,-0.015,6.04133,0.00000
1935.00,6.12951,25.185991,0.000300,25.151957,-0.7842,-0.015,6.12951,0.00000
1936.00,6.19616,25.186015,0.000305,25.151941,-0.7843,-0.015,6.19616,0.00000
1937.00,6.25075,25.186097,0.000304,25.152004,-0.7843,-0.015,6.25075,0.00000
1938.00,6.30113,25.186089,0.000301,25.151990,-0.7844,-0.015,6.30113,0.00000
1939.00,6.35329,25.186056,0.000301,25.151935,-0.7844,-0.015,6.35329,0.00000
1940.00,6.40936,25.186145,0.000298,25.151989,-0.7845,-0.015,6.40936,0.00000
1941.00,6.47582,25.186197,0.000295,25.152012,-0.7845,-0.015,6.47582,0.00000
1942.00,6.54638,25.186116,0.000297,25.151924,-0.7845,-0.015,6.54638,0.00000
1943.00,6.61872,25.186160,0.000301,25.151892,-0.7845,-0.015,6.61872,0.00000
1944.00,6.68597,25.186249,0.000303,25.151937,-0.7846,-0.015,6.68597,0.00000
1945.00,6.74527,25.186248,0.000302,25.151856,-0.7845,-0.015,6.74527,0.00000
1946.00,6.79341,25.186261,0.000299,25.151812,-0.7845,-0.015,6.79341,0.00000
1947.00,6.83729,25.186348,0.000301,25.151859,-0.7845,-0.015,6.83729,0.00000
1948.00,6.87350,25.186397,0.000301,25.151880,-0.7845,-0.015,6.87350,0.00000
1949.00,6.90584,25.186435,0.000300,25.151888,-0.7845,-0.014,6.90584,0.00000
1950.00,6.93699,25.186392,0.000296,25.151881,-0.7845,-0.014,6.93699,0.00000
1951.00,6.96943,25.186428,0.000302,25.151940,-0.7844,-0.014,6.96943,0.00000
1952.00,7.00089,25.186403,0.000296,25.151900,-0.7844,-0.014,7.00089,0.00000
1953.00,7.03633,25.186395,0.000295,25.151922,-0.7844,-0.014,7.03633,0.00000
1954.00,7.07353,25.186383,0.000297,25.151852,-0.7843,-0.014,7.07353,0.00000
1955.00,7.11435,25.186488,0.000295,25.151886,-0.7843,-0.014,7.11435,0.00000
1956.00,7.15488,25.186470,0.000287,25.151787,-0.7843,-0.014,7.15488,0.00000
1957.00,7.19485,25.186484,0.000290,25.151758,-0.7842,-0.014,7.19485,0.00000
1958.00,7.23670,25.186509,0.000287,25.151687,-0.7841,-0.013,7.23670,0.00000
1959.00,7.27927,25.186523,0.000287,25.151708,-0.7841,-0.013,7.27927,0.00000
1960.00,7.31970,25.186557,0.000294,25.151705,-0.7840,-0.013,7.31970,0.00000
1961.00,7.36088,25.186608,0.000298,25.151765,-0.7839,-0.013,7.36088,0.00000
1962.00,7.39996,25.186693,0.000299,25.151781,-0.7837,-0.013,7.39996,0.00000
1963.00,7.43401,25.186753,0.000298,25.151752,-0.7836,-0.013,7.43401,0.00000
1964.00,7.46464,25.186789,0.000290,25.151761,-0.7835,-0.013,7.46464,0.00000
1965.00,7.49139,25.186783,0.000284,25.151756,-0.7834,-0.013,7.49139,0.00000
1966.00,7.51212,25.186813,0.000284,25.151713,-0.7833,-0.013,7.51212,0.00000
1967.00,7.53154,25.186755,0.000282,25.151674,-0.7832,-0.013,7.53154,0.00000
1968.00,7.55156,25.186737,0.000283,25.151727,-0.7831,-0.013,7.55156,0.00000
1969.00,7.57048,25.186720,0.000282,25.151655,-0.7830,-0.013,7.57048,0.00000
1970.00,7.58824,25.186768,0.000282,25.151700,-0.7829,-0.012,7.58824,0.00000
1971.00,7.60764,25.186794,0.000279,25.151743,-0.7828,-0.012,7.60764,0.00000
1972.00,7.62592,25.186829,0.000277,25.151741,-0.7827,-0.012,7.62592,0.00000
1973.00,7.64023,25.186865,0.000274,25.151730,-0.7826,-0.012,7.64023,0.00000
1974.00,7.65317,25.186910,0.000279,25.151725,-0.7825,-0.012,7.65317,0.00000
1975.00,7.66806,25.186897,0.000275,25.151599,-0.7824,-0.012,7.66806,0.00000
1976.00,7.68183,25.186919,0.000273,25.151580,-0.7823,-0.012,7.68183,0.00000
1977.00,7.69214,25.187011,0.000278,25.151640,-0.7822,-0.012,7.69214,0.00000
1978.00,7.70362,25.187010,0.000279,25.151636,-0.7821,-0.011,7.70362,0.00000
1979.00,7.71552,25.187068,0.000276,25.151718,-0.7820,-0.011,7.71552,0.00000
1980.00,7.72429,25.187099,0.000286,25.151770,-0.7819,-0.011,7.72429,0.00000
1981.00,7.72906,25.187094,0.000288,25.151766,-0.7819,-0.011,7.72906,0.00000
1982.00,7.73830,25.187060,0.000289,25.151742,-0.7818,-0.011,7.73830,0.00000
1983.00,7.74581,25.187097,0.000296,25.151771,-0.7818,-0.012,7.74581,0.00000
1984.00,7.74917,25.187092,0.000305,25.151784,-0.7817,-0.012,7.74917,0.00000
1985.00,7.75225,25.187068,0.000302,25.151806,-0.7817,-0.012,7.75225,0.00000
1986.00,7.75936,25.187079,0.000308,25.151806,-0.7817,-0.012,7.75936,0.00000
1987.00,7.76347,25.187109,0.000305,25.151816,-0.7817,-0.012,7.76347,0.00000
1988.00,7.76787,25.187094,0.000298,25.151756,-0.7817,-0.011,7.76787,0.00000
1989.00,7.77519,25.187101,0.000291,25.151684,-0.7817,-0.011,7.77519,0.00000
1990.00,7.78084,25.187164,0.000293,25.151658,-0.7816,-0.011,7.78084,0.00000
1991.00,7.78366,25.187223,0.000286,25.151695,-0.7816,-0.011,7.78366,0.00000
1992.00,7.78752,25.187292,0.000287,25.151722,-0.7816,-0.011,7.78752,0.00000
1993.00,7.79120,25.187336,0.000292,25.151790,-0.7815,-0.011,7.79120,0.00000
1994.00,7.79438,25.187352,0.000294,25.151865,-0.7815,-0.011,7.79438,0.00000
1995.00,7.79957,25.187428,0.000290,25.151944,-0.7815,-0.011,7.79957,0.00000
1996.00,7.80522,25.187485,0.000294,25.151886,-0.7814,-0.011,7.80522,0.00000
1997.00,7.80970,25.187535,0.000293,25.151827,-0.7813,-0.011,7.80970,0.00000
1998.00,7.81258,25.187585,0.000288,25.151724,-0.7813,-0.011,7.81258,0.00000
1999.00,7.81435,25.187674,0.000290,25.151693,-0.7812,-0.011,7.81435,0.00000
2000.00,7.81549,25.187626,0.000289,25.151608,-0.7812,-0.010,7.81549,0.00000
2001.00,7.81648,25.187666,0.000287,25.151693,-0.7811,-0.010,7.81648,0.00000
2002.00,7.81504,25.187631,0.000290,25.151721,-0.7810,-0.010,7.81504,0.00000
2003.00,7.81390,25.187685,0.000295,25.151814,-0.7810,-0.010,7.81390,0.00000
2004.00,7.81251,25.187681,0.000294,25.151793,-0.7809,-0.010,7.81251,0.00000
2005.00,7.81229,25.187757,0.000292,25.151861,-0.7808,-0.010,7.81229,0.00000
2006.00,7.81314,25.187780,0.000291,25.151830,-0.7808,-0.010,7.81314,0.00000
2007.00,7.81532,25.187867,0.000290,25.151827,-0.7808,-0.010,7.81532,0.00000
2008.00,7.81570,25.187903,0.000286,25.151817,-0.7807,-0.010,7.81570,0.00000
2009.00,7.81633,25.187961,0.000284,25.151810,-0.7807,-0.010,7.81633,0.00000
2010.00,7.81532,25.188011,0.000283,25.151775,-0.7806,-0.010,7.81532,0.00000
2011.00,7.81625,25.188031,0.000286,25.151788,-0.7806,-0.010,7.81625,0.00000
2012.00,7.81782,25.187983,0.000281,25.151726,-0.7805,-0.010,7.81782,0.00000
2013.00,7.82084,25.188022,0.000280,25.151765,-0.7804,-0.010,7.82084,0.00000
2014.00,7.82524,25.188028,0.000280,25.151823,-0.7803,-0.009,7.82524,0.00000
2015.00,7.82827,25.188020,0.000278,25.151789,-0.7803,-0.009,7.82827,0.00000
2016.00,7.82872,25.188040,0.000279,25.151777,-0.7802,-0.009,7.82872,0.00000
2017.00,7.82998,25.188077,0.000283,25.151829,-0.7802,-0.009,7.82998,0.00000
2018.00,7.83174,25.188048,0.000281,25.151737,-0.7802,-0.009,7.83174,0.00000
2019.00,7.83248,25.188082,0.000283,25.151745,-0.7802,-0.009,7.83248,0.00000
2020.00,7.83405,25.188105,0.000288,25.151789,-0.7801,-0.009,7.83405,0.00000
2021.00,7.83524,25.188133,0.000285,25.151780,-0.7801,-0.009,7.83524,0.00000
2022.00,7.83497,25.188239,0.000282,25.151773,-0.7801,-0.009,7.83497,0.00000
2023.00,7.83457,25.188272,0.000284,25.151780,-0.7801,-0.009,7.83457,0.00000
2024.00,7.83407,25.188290,0.000286,25.151705,-0.7801,-0.009,7.83407,0.00000
2025.00,7.83570,25.188254,0.000284,25.151637,-0.7800,-0.009,7.83570,0.00000
2026.00,7.83497,25.188240,0.000283,25.151599,-0.7800,-0.008,7.83497,0.00000
2027.00,7.83307,25.188208,0.000281,25.151575,-0.7800,-0.008,7.83307,0.00000
2028.00,7.83212,25.188274,0.000280,25.151612,-0.7800,-0.008,7.83212,0.00000
2029.00,7.83252,25.188266,0.000278,25.151590,-0.7799,-0.008,7.83252,0.00000
2030.00,7.83141,25.188409,0.000282,25.151670,-0.7799,-0.008,7.83141,0.00000
2031.00,7.83305,25.188495,0.000282,25.151690,-0.7798,-0.008,7.83305,0.00000
2032.00,7.83589,25.188585,0.000284,25.151741,-0.7798,-0.008,7.83589,0.00000
2033.00,7.83495,25.188599,0.000287,25.151752,-0.7797,-0.008,7.83495,0.00000
2034.00,7.83410,25.188629,0.000292,25.151782,-0.7797,-0.008,7.83410,0.00000
2035.00,7.83394,25.188656,0.000288,25.151755,-0.7797,-0.008,7.83394,0.00000
2036.00,7.83215,25.188666,0.000290,25.151758,-0.7796,-0.008,7.83215,0.00000
2037.00,7.83048,25.188642,0.000290,25.151751,-0.7796,-0.008,7.83048,0.00000
2038.00,7.83292,25.188687,0.000290,25.151764,-0.7795,-0.008,7.83292,0.00000
2039.00,7.83554,25.188750,0.000288,25.151735,-0.7794,-0.008,7.83554,0.00000
2040.00,7.83608,25.188757,0.000292,25.151732,-0.7794,-0.008,7.83608,0.00000
2041.00,7.83715,25.188793,0.000285,25.151788,-0.7793,-0.008,7.83715,0.00000
2042.00,7.83915,25.188826,0.000284,25.151777,-0.7792,-0.008,7.83915,0.00000
2043.00,7.83957,25.188857,0.000282,25.151740,-0.7791,-0.008,7.83957,0.00000
2044.00,7.83660,25.188950,0.000279,25.151799,-0.7791,-0.007,7.83660,0.00000
2045.00,7.83563,25.189023,0.000270,25.151793,-0.7790,-0.007,7.83563,0.00000
2046.00,7.83687,25.189069,0.000276,25.151761,-0.7789,-0.007,7.83687,0.00000
2047.00,7.83660,25.189134,0.000275,25.151767,-0.7788,-0.007,7.83660,0.00000
2048.00,7.83713,25.189170,0.000275,25.151786,-0.7787,-0.007,7.83713,0.00000
2049.00,7.83973,25.189154,0.000276,25.151815,-0.7787,-0.006,7.83973,0.00000
2050.00,7.84160,25.189119,0.000285,25.151828,-0.7787,-0.007,7.84160,0.00000
2051.00,7.84078,25.189203,0.000284,25.151823,-0.7787,-0.007,7.84078,0.00000
2052.00,7.84059,25.189225,0.000288,25.151786,-0.7787,-0.007,7.84059,0.00000
2053.00,7.84102,25.189280,0.000290,25.151782,-0.7787,-0.007,7.84102,0.00000
2054.00,7.84162,25.189341,0.000287,25.151811,-0.7787,-0.007,7.84162,0.00000
2055.00,7.84096,25.189429,0.000280,25.151855,-0.7787,-0.006,7.84096,0.00000
2056.00,7.84142,25.189395,0.000282,25.151860,-0.7787,-0.006,7.84142,0.00000
2057.00,7.84328,25.189428,0.000283,25.151868,-0.7786,-0.006,7.84328,0.00000
2058.00,7.84406,25.189476,0.000283,25.151914,-0.7786,-0.006,7.84406,0.00000
2059.00,7.84271,25.189476,0.000285,25.151819,-0.7786,-0.006,7.84271,0.00000
2060.00,7.84276,25.189468,0.000289,25.151776,-0.7786,-0.006,7.84276,0.00000
2061.00,7.84198,25.189562,0.000289,25.151819,-0.7786,-0.006,7.84198,0.00000
2062.00,7.84062,25.189634,0.000288,25.151864,-0.7786,-0.006,7.84062,0.00000
2063.00,7.83981,25.189604,0.000282,25.151806,-0.7787,-0.005,7.83981,0.00000
2064.00,7.84035,25.189634,0.000284,25.151849,-0.7787,-0.005,7.84035,0.00000
2065.00,7.84244,25.189712,0.000287,25.151885,-0.7787,-0.005,7.84244,0.00000
2066.00,7.84445,25.189738,0.000286,25.151863,-0.7787,-0.005,7.84445,0.00000
2067.00,7.84351,25.189767,0.000289,25.151850,-0.7787,-0.005,7.84351,0.00000
2068.00,7.84611,25.189811,0.000298,25.151877,-0.7787,-0.005,7.84611,0.00000
2069.00,7.84892,25.189850,0.000299,25.151839,-0.7787,-0.006,7.84892,0.00000
2070.00,7.84856,25.189831,0.000294,25.151800,-0.7787,-0.005,7.84856,0.00000
2071.00,7.84821,25.189808,0.000292,25.151807,-0.7787,-0.005,7.84821,0.00000
2072.00,7.84985,25.189831,0.000286,25.151854,-0.7787,-0.005,7.84985,0.00000
2073.00,7.84825,25.189823,0.000280,25.151853,-0.7787,-0.005,7.84825,0.00000
2074.00,7.84641,25.189797,0.000280,25.151865,-0.7787,-0.005,7.84641,0.00000
2075.00,7.84436,25.189823,0.000282,25.151879,-0.7787,-0.005,7.84436,0.00000
2076.00,7.84386,25.189812,0.000284,25.151859,-0.7787,-0.005,7.84386,0.00000
2077.00,7.84664,25.189759,0.000293,25.151776,-0.7786,-0.005,7.84664,0.00000
2078.00,7.84783,25.189743,0.000291,25.151719,-0.7786,-0.005,7.84783,0.00000
2079.00,7.84781,25.189808,0.000288,25.151768,-0.7786,-0.005,7.84781,0.00000
2080.00,7.85134,25.189817,0.000288,25.151772,-0.7786,-0.005,7.85134,0.00000
2081.00,7.85254,25.189856,0.000297,25.151743,-0.7786,-0.005,7.85254,0.00000
2082.00,7.85255,25.189947,0.000294,25.151854,-0.7786,-0.005,7.85255,0.00000
2083.00,7.85165,25.190024,0.000297,25.151969,-0.7786,-0.005,7.85165,0.00000
2084.00,7.85171,25.190093,0.000294,25.151944,-0.7786,-0.005,7.85171,0.00000
2085.00,7.85037,25.190081,0.000295,25.151918,-0.7786,-0.005,7.85037,0.00000
2086.00,7.84962,25.190138,0.000289,25.151953,-0.7786,-0.004,7.84962,0.00000
2087.00,7.84757,25.190152,0.000286,25.151923,-0.7785,-0.004,7.84757,0.00000
2088.00,7.84643,25.190199,0.000285,25.151908,-0.7785,-0.004,7.84643,0.00000
2089.00,7.84605,25.190224,0.000291,25.151975,-0.7785,-0.004,7.84605,0.00000
2090.00,7.84706,25.190293,0.000293,25.152002,-0.7785,-0.004,7.84706,0.00000
2091.00,7.85016,25.190285,0.000294,25.151952,-0.7785,-0.004,7.85016,0.00000
2092.00,7.84979,25.190313,0.000296,25.151897,-0.7785,-0.004,7.84979,0.00000
2093.00,7.85151,25.190305,0.000298,25.151849,-0.7785,-0.004,7.85151,0.00000
2094.00,7.85203,25.190336,0.000294,25.151913,-0.7785,-0.004,7.85203,0.00000
2095.00,7.85175,25.190449,0.000289,25.151986,-0.7785,-0.004,7.85175,0.00000
2096.00,7.85083,25.190531,0.000284,25.152037,-0.7785,-0.004,7.85083,0.00000
2097.00,7.85216,25.190586,0.000286,25.152073,-0.7785,-0.004,7.85216,0.00000
2098.00,7.85176,25.190654,0.000289,25.152080,-0.7785,-0.004,7.85176,0.00000
2099.00,7.85256,25.190666,0.000289,25.151952,-0.7785,-0.004,7.85256,0.00000
2100.00,7.85093,25.190593,0.000287,25.151814,-0.7786,-0.004,7.85093,0.00000
2101.00,7.84823,25.190587,0.000289,25.151785,-0.7786,-0.004,7.84823,0.00000
@12,1.0000,2.0, 2100.002 
2102.00,7.84613,25.190572,0.000281,25.151771,-0.7786,-0.004,7.84613,0.00000
2103.00,7.84557,25.190552,0.000276,25.151778,-0.7786,-0.003,7.84557,0.00000
2104.00,7.78889,25.190518,0.000273,25.151749,-0.7787,-0.003,7.78889,0.00000
2105.00,7.59100,25.190565,0.000276,25.151807,-0.7786,-0.003,7.59100,0.00000
2106.00,7.27473,25.190629,0.000277,25.151867,-0.7785,-0.003,7.27473,0.00000
2107.00,6.91759,25.190691,0.000279,25.151875,-0.7785,-0.003,6.91759,0.00000
2108.00,6.56050,25.190759,0.000270,25.151855,-0.7785,-0.003,6.56050,0.00000
2109.00,6.27140,25.190867,0.000271,25.151909,-0.7784,-0.003,6.27140,0.00000
2110.00,6.14324,25.190909,0.000263,25.151899,-0.7783,-0.003,6.14324,0.00000
2111.00,6.15590,25.190955,0.000254,25.151849,-0.7783,-0.003,6.15590,0.00000
2112.00,6.22505,25.190934,0.000253,25.151767,-0.7782,-0.003,6.22505,0.00000
2113.00,6.30655,25.190967,0.000259,25.151744,-0.7780,-0.003,6.30655,0.00000
2114.00,6.38665,25.191023,0.000249,25.151755,-0.7779,-0.002,6.38665,0.00000
2115.00,6.45679,25.191082,0.000246,25.151809,-0.7778,-0.002,6.45679,0.00000
2116.00,6.51161,25.191099,0.000244,25.151790,-0.7777,-0.002,6.51161,0.00000
2117.00,6.55722,25.191156,0.000236,25.151846,-0.7776,-0.002,6.55722,0.00000
2118.00,6.59743,25.191163,0.000222,25.151899,-0.7774,-0.002,6.59743,0.00000
2119.00,6.63613,25.191159,0.000227,25.151885,-0.7773,-0.002,6.63613,0.00000
2120.00,6.67535,25.191168,0.000236,25.151854,-0.7772,-0.002,6.67535,0.00000
2121.00,6.71922,25.191185,0.000235,25.151932,-0.7771,-0.002,6.71922,0.00000
2122.00,6.76746,25.191234,0.000231,25.151956,-0.7770,-0.001,6.76746,0.00000
2123.00,6.81801,25.191330,0.000237,25.151943,-0.7769,-0.001,6.81801,0.00000
2124.00,6.86616,25.191327,0.000238,25.151938,-0.7767,-0.001,6.86616,0.00000
2125.00,6.90997,25.191419,0.000233,25.151980,-0.7766,-0.001,6.90997,0.00000
2126.00,6.94768,25.191418,0.000231,25.151865,-0.7765,-0.001,6.94768,0.00000
2127.00,6.97886,25.191423,0.000231,25.151853,-0.7764,-0.001,6.97886,0.00000
2128.00,7.00572,25.191410,0.000232,25.151878,-0.7763,-0.001,7.00572,0.00000
2129.00,7.03088,25.191453,0.000224,25.151905,-0.7762,-0.001,7.03088,0.00000
2130.00,7.05974,25.191457,0.000214,25.151838,-0.7761,-0.001,7.05974,0.00000
2131.00,7.08988,25.191480,0.000211,25.151844,-0.7760,-0.001,7.08988,0.00000
2132.00,7.12032,25.191457,0.000210,25.151800,-0.7759,-0.001,7.12032,0.00000
2133.00,7.15048,25.191534,0.000207,25.151780,-0.7757,-0.001,7.15048,0.00000
2134.00,7.18440,25.191591,0.000208,25.151700,-0.7756,0.000,7.18440,0.00000
2135.00,7.21617,25.191573,0.000210,25.151714,-0.7754,0.000,7.21617,0.00000
2136.00,7.24880,25.191693,0.000211,25.151808,-0.7752,0.000,7.24880,0.00000
2137.00,7.28599,25.191844,0.000217,25.151936,-0.7751,0.000,7.28599,0.00000
2138.00,7.32363,25.191858,0.000223,25.151937,-0.7749,0.000,7.32363,0.00000
2139.00,7.35904,25.191932,0.000226,25.152045,-0.7748,0.000,7.35904,0.00000
2140.00,7.39473,25.192018,0.000228,25.152105,-0.7747,0.000,7.39473,0.00000
2141.00,7.42741,25.192015,0.000229,25.152123,-0.7746,0.000,7.42741,0.00000
2142.00,7.45761,25.191974,0.000230,25.152045,-0.7745,0.000,7.45761,0.00000
2143.00,7.48500,25.191967,0.000227,25.152014,-0.7744,0.000,7.48500,0.00000
2144.00,7.51004,25.191942,0.000226,25.151981,-0.7743,0.000,7.51004,0.00000
2145.00,7.53254,25.191972,0.000227,25.151941,-0.7742,0.000,7.53254,0.00000
2146.00,7.55489,25.191959,0.000234,25.151876,-0.7742,0.000,7.55489,0.00000
2147.00,7.57309,25.191971,0.000235,25.151882,-0.7741,0.000,7.57309,0.00000
2148.00,7.58977,25.192023,0.000235,25.151933,-0.7741,0.000,7.58977,0.00000
2149.00,7.60403,25.192047,0.000235,25.151905,-0.7741,0.000,7.60403,0.00000
2150.00,7.61748,25.192105,0.000234,25.151968,-0.7740,0.000,7.61748,0.00000
2151.00,7.63038,25.192154,0.000232,25.152006,-0.7740,0.000,7.63038,0.00000
2152.00,7.64314,25.192255,0.000232,25.152058,-0.7740,0.000,7.64314,0.00000
2153.00,7.65465,25.192312,0.000230,25.152044,-0.7739,0.001,7.65465,0.00000
2154.00,7.66726,25.192360,0.000235,25.152082,-0.7739,0.000,7.66726,0.00000
2155.00,7.68060,25.192349,0.000237,25.152043,-0.7739,0.000,7.68060,0.00000
2156.00,7.69231,25.192444,0.000238,25.152037,-0.7739,0.001,7.69231,0.00000
2157.00,7.70185,25.192460,0.000239,25.152012,-0.7739,0.001,7.70185,0.00000
2158.00,7.71176,25.192476,0.000241,25.152003,-0.7739,0.001,7.71176,0.00000
2159.00,7.72194,25.192465,0.000241,25.151953,-0.7739,0.001,7.72194,0.00000
2160.00,7.72824,25.192492,0.000242,25.152001,-0.7740,0.001,7.72824,0.00000
2161.00,7.73465,25.192439,0.000244,25.151985,-0.7740,0.001,7.73465,0.00000
2162.00,7.74275,25.192464,0.000244,25.151985,-0.7740,0.001,7.74275,0.00000
2163.00,7.75134,25.192481,0.000249,25.152032,-0.7740,0.001,7.75134,0.00000
2164.00,7.75657,25.192568,0.000251,25.152120,-0.7741,0.001,7.75657,0.00000
2165.00,7.76288,25.192575,0.000254,25.152029,-0.7741,0.001,7.76288,0.00000
2166.00,7.76958,25.192700,0.000256,25.152062,-0.7740,0.001,7.76958,0.00000
2167.00,7.77497,25.192722,0.000259,25.152035,-0.7740,0.001,7.77497,0.00000
2168.00,7.77789,25.192809,0.000261,25.152026,-0.7740,0.001,7.77789,0.00000
2169.00,7.78207,25.192808,0.000263,25.151891,-0.7740,0.002,7.78207,0.00000
2170.00,7.78471,25.192879,0.000261,25.151944,-0.7740,0.002,7.78471,0.00000
2171.00,7.78519,25.192811,0.000262,25.151873,-0.7740,0.002,7.78519,0.00000
2172.00,7.78668,25.192836,0.000262,25.151871,-0.7740,0.002,7.78668,0.00000
2173.00,7.78865,25.192801,0.000260,25.151836,-0.7740,0.002,7.78865,0.00000
2174.00,7.79031,25.192794,0.000260,25.151946,-0.7740,0.002,7.79031,0.00000
2175.00,7.79260,25.192775,0.000261,25.151922,-0.7740,0.002,7.79260,0.00000
2176.00,7.79354,25.192851,0.000261,25.151999,-0.7740,0.002,7.79354,0.00000
2177.00,7.79577,25.192866,0.000260,25.152030,-0.7740,0.002,7.79577,0.00000
2178.00,7.79855,25.192919,0.000263,25.152065,-0.7739,0.002,7.79855,0.00000
2179.00,7.80194,25.192948,0.000265,25.151951,-0.7739,0.002,7.80194,0.00000
2180.00,7.80531,25.192992,0.000268,25.151963,-0.7737,0.003,7.80531,0.00000
2181.00,7.81058,25.193014,0.000271,25.151954,-0.7736,0.003,7.81058,0.00000
2182.00,7.81258,25.193058,0.000272,25.151966,-0.7735,0.003,7.81258,0.00000
2183.00,7.81610,25.193060,0.000275,25.151919,-0.7735,0.003,7.81610,0.00000
2184.00,7.81909,25.193111,0.000274,25.151955,-0.7734,0.003,7.81909,0.00000
2185.00,7.82081,25.193163,0.000270,25.151913,-0.7734,0.003,7.82081,0.00000
2186.00,7.81946,25.193163,0.000267,25.151877,-0.7733,0.003,7.81946,0.00000
2187.00,7.81899,25.193200,0.000268,25.151831,-0.7733,0.003,7.81899,0.00000
2188.00,7.81777,25.193238,0.000268,25.151846,-0.7732,0.003,7.81777,0.00000
2189.00,7.81647,25.193267,0.000271,25.151878,-0.7731,0.003,7.81647,0.00000
2190.00,7.81549,25.193325,0.000281,25.151947,-0.7731,0.003,7.81549,0.00000
2191.00,7.81542,25.193311,0.000286,25.151955,-0.7731,0.003,7.81542,0.00000
2192.00,7.81599,25.193347,0.000286,25.151988,-0.7730,0.003,7.81599,0.00000
2193.00,7.81613,25.193398,0.000281,25.151989,-0.7730,0.003,7.81613,0.00000
2194.00,7.81791,25.193387,0.000283,25.151958,-0.7730,0.003,7.81791,0.00000
2195.00,7.82060,25.193366,0.000282,25.151937,-0.7730,0.003,7.82060,0.00000
2196.00,7.82397,25.193434,0.000283,25.151907,-0.7729,0.004,7.82397,0.00000
2197.00,7.82562,25.193493,0.000281,25.151901,-0.7729,0.004,7.82562,0.00000
2198.00,7.82715,25.193531,0.000283,25.151882,-0.7729,0.004,7.82715,0.00000
2199.00,7.82515,25.193628,0.000283,25.151901,-0.7728,0.004,7.82515,0.00000
2200.00,7.82323,25.193664,0.000277,25.151879,-0.7728,0.004,7.82323,0.00000
2201.00,7.82440,25.193730,0.000275,25.151918,-0.7728,0.005,7.82440,0.00000
2202.00,7.82609,25.193797,0.000280,25.151950,-0.7728,0.004,7.82609,0.00000
2203.00,7.82795,25.193809,0.000285,25.151980,-0.7728,0.004,7.82795,0.00000
2204.00,7.83035,25.193819,0.000282,25.151974,-0.7728,0.004,7.83035,0.00000
2205.00,7.83191,25.193814,0.000285,25.151967,-0.7728,0.004,7.83191,0.00000
2206.00,7.83124,25.193835,0.000283,25.151992,-0.7728,0.005,7.83124,0.00000
2207.00,7.83172,25.193780,0.000285,25.151956,-0.7728,0.005,7.83172,0.00000
2208.00,7.83100,25.193873,0.000286,25.151972,-0.7728,0.005,7.83100,0.00000
2209.00,7.83034,25.193892,0.000285,25.151962,-0.7727,0.005,7.83034,0.00000
2210.00,7.82978,25.193922,0.000287,25.151959,-0.7726,0.005,7.82978,0.00000
2211.00,7.82993,25.193969,0.000288,25.151951,-0.7726,0.005,7.82993,0.00000
2212.00,7.83096,25.193999,0.000286,25.151972,-0.7725,0.005,7.83096,0.00000
2213.00,7.83207,25.193936,0.000282,25.151890,-0.7724,0.005,7.83207,0.00000
2214.00,7.83354,25.193938,0.000286,25.151875,-0.7724,0.005,7.83354,0.00000
2215.00,7.83720,25.194003,0.000288,25.151845,-0.7723,0.005,7.83720,0.00000
2216.00,7.84013,25.194018,0.000292,25.151852,-0.7722,0.005,7.84013,0.00000
2217.00,7.84016,25.194006,0.000293,25.151809,-0.7722,0.005,7.84016,0.00000
2218.00,7.83888,25.194056,0.000301,25.151893,-0.7721,0.005,7.83888,0.00000
2219.00,7.83815,25.194159,0.000306,25.151990,-0.7720,0.005,7.83815,0.00000
2220.00,7.83727,25.194158,0.000297,25.152010,-0.7720,0.005,7.83727,0.00000
2221.00,7.83680,25.194186,0.000291,25.151903,-0.7720,0.006,7.83680,0.00000
2222.00,7.83617,25.194271,0.000290,25.151894,-0.7719,0.006,7.83617,0.00000
2223.00,7.83626,25.194288,0.000286,25.151883,-0.7719,0.006,7.83626,0.00000
2224.00,7.83658,25.194285,0.000280,25.151901,-0.7719,0.006,7.83658,0.00000
2225.00,7.83603,25.194299,0.000287,25.151905,-0.7718,0.006,7.83603,0.00000
2226.00,7.83521,25.194349,0.000293,25.152027,-0.7717,0.006,7.83521,0.00000
2227.00,7.83604,25.194319,0.000296,25.152048,-0.7717,0.006,7.83604,0.00000
2228.00,7.83828,25.194387,0.000299,25.152115,-0.7716,0.006,7.83828,0.00000
2229.00,7.83945,25.194447,0.000299,25.152082,-0.7716,0.006,7.83945,0.00000
2230.00,7.84082,25.194513,0.000296,25.152137,-0.7716,0.006,7.84082,0.00000
2231.00,7.84162,25.194519,0.000299,25.152103,-0.7715,0.006,7.84162,0.00000
2232.00,7.84249,25.194581,0.000304,25.152059,-0.7714,0.006,7.84249,0.00000
2233.00,7.84492,25.194574,0.000297,25.151934,-0.7714,0.006,7.84492,0.00000
2234.00,7.84626,25.194588,0.000298,25.151848,-0.7713,0.006,7.84626,0.00000
2235.00,7.84694,25.194648,0.000306,25.151805,-0.7712,0.006,7.84694,0.00000
2236.00,7.84741,25.194710,0.000302,25.151820,-0.7712,0.006,7.84741,0.00000
2237.00,7.84599,25.194732,0.000294,25.151886,-0.7712,0.006,7.84599,0.00000
2238.00,7.84372,25.194794,0.000293,25.151989,-0.7711,0.006,7.84372,0.00000
2239.00,7.84354,25.194777,0.000290,25.152048,-0.7711,0.006,7.84354,0.00000
2240.00,7.84322,25.194783,0.000287,25.152103,-0.7710,0.007,7.84322,0.00000
2241.00,7.84358,25.194758,0.000289,25.152132,-0.7710,0.007,7.84358,0.00000
2242.00,7.84437,25.194761,0.000287,25.152059,-0.7709,0.007,7.84437,0.00000
2243.00,7.84553,25.194793,0.000286,25.151980,-0.7709,0.007,7.84553,0.00000
2244.00,7.84599,25.194807,0.000290,25.151933,-0.7708,0.007,7.84599,0.00000
2245.00,7.84459,25.194817,0.000283,25.151868,-0.7708,0.007,7.84459,0.00000
2246.00,7.84295,25.194842,0.000277,25.151802,-0.7707,0.007,7.84295,0.00000
2247.00,7.84313,25.194886,0.000275,25.151828,-0.7707,0.007,7.84313,0.00000
2248.00,7.84068,25.194882,0.000275,25.151887,-0.7707,0.007,7.84068,0.00000
2249.00,7.83875,25.194942,0.000272,25.151957,-0.7707,0.007,7.83875,0.00000
2250.00,7.83826,25.194962,0.000278,25.151970,-0.7707,0.007,7.83826,0.00000
2251.00,7.83854,25.195009,0.000278,25.151961,-0.7707,0.007,7.83854,0.00000
2252.00,7.84022,25.194988,0.000278,25.151932,-0.7707,0.007,7.84022,0.00000
2253.00,7.84401,25.194936,0.000281,25.151847,-0.7707,0.007,7.84401,0.00000
2254.00,7.84756,25.194943,0.000282,25.151807,-0.7707,0.008,7.84756,0.00000
2255.00,7.85035,25.194935,0.000278,25.151772,-0.7707,0.008,7.85035,0.00000
2256.00,7.84998,25.194974,0.000280,25.151807,-0.7707,0.008,7.84998,0.00000
2257.00,7.84873,25.194998,0.000281,25.151808,-0.7707,0.008,7.84873,0.00000
2258.00,7.84642,25.195098,0.000276,25.151880,-0.7708,0.008,7.84642,0.00000
2259.00,7.84524,25.195183,0.000277,25.151887,-0.7708,0.008,7.84524,0.00000
2260.00,7.84461,25.195253,0.000280,25.151912,-0.7708,0.008,7.84461,0.00000
2261.00,7.84739,25.195229,0.000279,25.151898,-0.7709,0.008,7.84739,0.00000
2262.00,7.84904,25.195328,0.000277,25.151955,-0.7709,0.008,7.84904,0.00000
2263.00,7.84932,25.195363,0.000286,25.151965,-0.7709,0.008,7.84932,0.00000
2264.00,7.84805,25.195401,0.000282,25.152042,-0.7710,0.008,7.84805,0.00000
2265.00,7.84887,25.195422,0.000278,25.152072,-0.7710,0.009,7.84887,0.00000
2266.00,7.84967,25.195475,0.000275,25.152065,-0.7710,0.009,7.84967,0.00000
2267.00,7.85036,25.195433,0.000277,25.151992,-0.7710,0.009,7.85036,0.00000
2268.00,7.85209,25.195463,0.000273,25.151968,-0.7711,0.009,7.85209,0.00000
2269.00,7.85460,25.195516,0.000271,25.151919,-0.7711,0.009,7.85460,0.00000
2270.00,7.85528,25.195531,0.000275,25.151875,-0.7711,0.009,7.85528,0.00000
2271.00,7.85505,25.195568,0.000279,25.151897,-0.7712,0.009,7.85505,0.00000
2272.00,7.85245,25.195696,0.000278,25.151998,-0.7712,0.009,7.85245,0.00000
2273.00,7.85017,25.195730,0.000276,25.151966,-0.7713,0.009,7.85017,0.00000
2274.00,7.84823,25.195710,0.000280,25.151925,-0.7713,0.009,7.84823,0.00000
2275.00,7.84632,25.195774,0.000281,25.151964,-0.7714,0.009,7.84632,0.00000
2276.00,7.84519,25.195867,0.000279,25.151982,-0.7714,0.010,7.84519,0.00000
2277.00,7.84576,25.195917,0.000279,25.151947,-0.7715,0.010,7.84576,0.00000
2278.00,7.84549,25.195918,0.000283,25.151919,-0.7715,0.010,7.84549,0.00000
2279.00,7.84507,25.195984,0.000285,25.151947,-0.7715,0.010,7.84507,0.00000
2280.00,7.84627,25.196048,0.000285,25.151930,-0.7715,0.010,7.84627,0.00000
2281.00,7.84783,25.196012,0.000284,25.151894,-0.7715,0.010,7.84783,0.00000
@13,1.0000,2.0, 2280.014 
2282.00,7.84783,25.195979,0.000286,25.151904,-0.7715,0.010,7.84783,0.00000
2283.00,7.84951,25.196069,0.000286,25.151979,-0.7715,0.010,7.84951,0.00000
2284.00,7.81347,25.196096,0.000283,25.151984,-0.7715,0.010,7.81347,0.00000
2285.00,7.66948,25.196077,0.000283,25.151986,-0.7715,0.010,7.66948,0.00000
2286.00,7.43000,25.196139,0.000289,25.151963,-0.7715,0.010,7.43000,0.00000
2287.00,7.15858,25.196205,0.000286,25.151916,-0.7715,0.010,7.15858,0.00000
2288.00,6.88576,25.196204,0.000285,25.151873,-0.7716,0.010,6.88576,0.00000
2289.00,6.66038,25.196217,0.000288,25.151864,-0.7716,0.010,6.66038,0.00000
2290.00,6.55912,25.196261,0.000286,25.151838,-0.7716,0.010,6.55912,0.00000
2291.00,6.57037,25.196245,0.000285,25.151855,-0.7716,0.010,6.57037,0.00000
2292.00,6.62918,25.196271,0.000287,25.151914,-0.7717,0.010,6.62918,0.00000
2293.00,6.69798,25.196327,0.000286,25.151931,-0.7717,0.010,6.69798,0.00000
2294.00,6.76163,25.196363,0.000285,25.151943,-0.7717,0.011,6.76163,0.00000
2295.00,6.81025,25.196405,0.000287,25.151961,-0.7717,0.011,6.81025,0.00000
2296.00,6.84444,25.196473,0.000284,25.151978,-0.7717,0.011,6.84444,0.00000
2297.00,6.86860,25.196487,0.000286,25.151962,-0.7718,0.011,6.86860,0.00000
2298.00,6.89020,25.196511,0.000282,25.151949,-0.7718,0.011,6.89020,0.00000
2299.00,6.91354,25.196500,0.000280,25.151934,-0.7719,0.011,6.91354,0.00000
2300.00,6.94127,25.196510,0.000283,25.151979,-0.7719,0.011,6.94127,0.00000
2301.00,6.97237,25.196536,0.000282,25.151995,-0.7719,0.011,6.97237,0.00000
2302.00,7.01005,25.196588,0.000278,25.152008,-0.7719,0.011,7.01005,0.00000
2303.00,7.04966,25.196595,0.000285,25.152012,-0.7719,0.011,7.04966,0.00000
2304.00,7.08816,25.196645,0.000287,25.151994,-0.7719,0.011,7.08816,0.00000
2305.00,7.12480,25.196657,0.000287,25.151908,-0.7719,0.011,7.12480,0.00000
2306.00,7.15715,25.196651,0.000284,25.151878,-0.7719,0.012,7.15715,0.00000
2307.00,7.18450,25.196669,0.000288,25.151869,-0.7719,0.012,7.18450,0.00000
2308.00,7.20921,25.196655,0.000287,25.151864,-0.7719,0.012,7.20921,0.00000
2309.00,7.23260,25.196664,0.000286,25.151885,-0.7718,0.012,7.23260,0.00000
2310.00,7.25383,25.196674,0.000284,25.151840,-0.7718,0.012,7.25383,0.00000
2311.00,7.27670,25.196765,0.000288,25.151866,-0.7717,0.012,7.27670,0.00000
2312.00,7.29835,25.196745,0.000288,25.151821,-0.7717,0.012,7.29835,0.00000
2313.00,7.31951,25.196829,0.000290,25.151880,-0.7716,0.012,7.31951,0.00000
2314.00,7.34160,25.196860,0.000292,25.151878,-0.7716,0.012,7.34160,0.00000
2315.00,7.36638,25.196963,0.000294,25.152059,-0.7716,0.012,7.36638,0.00000
2316.00,7.39045,25.196989,0.000296,25.152074,-0.7716,0.012,7.39045,0.00000
2317.00,7.41396,25.197045,0.000298,25.152106,-0.7716,0.012,7.41396,0.00000
2318.00,7.43606,25.197054,0.000296,25.152046,-0.7715,0.012,7.43606,0.00000
2319.00,7.45840,25.197064,0.000295,25.152026,-0.7715,0.012,7.45840,0.00000
2320.00,7.47901,25.197068,0.000294,25.151905,-0.7715,0.012,7.47901,0.00000
2321.00,7.49951,25.197077,0.000291,25.151882,-0.7714,0.013,7.49951,0.00000
2322.00,7.51947,25.197126,0.000290,25.151912,-0.7714,0.013,7.51947,0.00000
2323.00,7.54050,25.197100,0.000292,25.151879,-0.7714,0.013,7.54050,0.00000
2324.00,7.56168,25.197102,0.000293,25.151873,-0.7713,0.013,7.56168,0.00000
2325.00,7.58276,25.197148,0.000295,25.151954,-0.7713,0.013,7.58276,0.00000
2326.00,7.60246,25.197152,0.000300,25.151975,-0.7713,0.013,7.60246,0.00000
2327.00,7.62134,25.197185,0.000301,25.151984,-0.7712,0.013,7.62134,0.00000
2328.00,7.63690,25.197233,0.000302,25.152011,-0.7711,0.013,7.63690,0.00000
2329.00,7.65026,25.197371,0.000301,25.152057,-0.7710,0.013,7.65026,0.00000
2330.00,7.66214,25.197402,0.000301,25.151982,-0.7709,0.013,7.66214,0.00000
2331.00,7.67242,25.197436,0.000298,25.151960,-0.7709,0.013,7.67242,0.00000
2332.00,7.68325,25.197563,0.000292,25.151993,-0.7708,0.013,7.68325,0.00000
2333.00,7.69447,25.197677,0.000292,25.151986,-0.7706,0.013,7.69447,0.00000
2334.00,7.70264,25.197700,0.000287,25.151977,-0.7705,0.014,7.70264,0.00000
2335.00,7.70981,25.197719,0.000281,25.152024,-0.7704,0.014,7.70981,0.00000
2336.00,7.71684,25.197793,0.000279,25.152053,-0.7703,0.014,7.71684,0.00000
2337.00,7.72211,25.197755,0.000285,25.152073,-0.7703,0.014,7.72211,0.00000
2338.00,7.72537,25.197746,0.000281,25.152108,-0.7702,0.014,7.72537,0.00000
2339.00,7.73082,25.197791,0.000287,25.152182,-0.7701,0.014,7.73082,0.00000
2340.00,7.73716,25.197801,0.000294,25.152203,-0.7700,0.014,7.73716,0.00000
2341.00,7.74600,25.197853,0.000299,25.152228,-0.7699,0.014,7.74600,0.00000
2342.00,7.75424,25.197903,0.000301,25.152206,-0.7698,0.014,7.75424,0.00000
2343.00,7.76283,25.197970,0.000306,25.152218,-0.7697,0.014,7.76283,0.00000
2344.00,7.76942,25.197933,0.000303,25.152143,-0.7696,0.014,7.76942,0.00000
2345.00,7.77401,25.197984,0.000300,25.152045,-0.7695,0.014,7.77401,0.00000
2346.00,7.77671,25.197971,0.000299,25.151981,-0.7694,0.014,7.77671,0.00000
2347.00,7.77933,25.197966,0.000293,25.151973,-0.7693,0.014,7.77933,0.00000
2348.00,7.78284,25.197997,0.000293,25.152048,-0.7692,0.015,7.78284,0.00000
2349.00,7.78656,25.198019,0.000297,25.152095,-0.7691,0.014,7.78656,0.00000
2350.00,7.78900,25.198081,0.000303,25.152234,-0.7690,0.014,7.78900,0.00000
2351.00,7.79166,25.198130,0.000303,25.152230,-0.7689,0.014,7.79166,0.00000
2352.00,7.79436,25.198121,0.000302,25.152160,-0.7688,0.014,7.79436,0.00000
2353.00,7.79772,25.198103,0.000299,25.152059,-0.7687,0.014,7.79772,0.00000
2354.00,7.80027,25.198135,0.000293,25.151998,-0.7686,0.015,7.80027,0.00000
2355.00,7.80413,25.198146,0.000285,25.151943,-0.7685,0.015,7.80413,0.00000
2356.00,7.80723,25.198076,0.000283,25.151901,-0.7684,0.015,7.80723,0.00000
2357.00,7.81074,25.198137,0.000285,25.151904,-0.7683,0.015,7.81074,0.00000
2358.00,7.81151,25.198233,0.000283,25.151899,-0.7682,0.015,7.81151,0.00000
2359.00,7.81160,25.198278,0.000287,25.151936,-0.7681,0.015,7.81160,0.00000
2360.00,7.81049,25.198208,0.000288,25.151882,-0.7681,0.015,7.81049,0.00000
2361.00,7.81076,25.198315,0.000293,25.151923,-0.7681,0.015,7.81076,0.00000
2362.00,7.81156,25.198386,0.000296,25.152039,-0.7680,0.015,7.81156,0.00000
2363.00,7.81530,25.198329,0.000296,25.152039,-0.7680,0.015,7.81530,0.00000
2364.00,7.82047,25.198330,0.000292,25.151991,-0.7679,0.015,7.82047,0.00000
2365.00,7.82498,25.198353,0.000297,25.151973,-0.7678,0.015,7.82498,0.00000
2366.00,7.82726,25.198431,0.000296,25.151989,-0.7677,0.015,7.82726,0.00000
2367.00,7.82853,25.198393,0.000288,25.151856,-0.7677,0.016,7.82853,0.00000
2368.00,7.82759,25.198504,0.000287,25.151862,-0.7676,0.016,7.82759,0.00000
2369.00,7.82513,25.198622,0.000294,25.151929,-0.7675,0.016,7.82513,0.00000
2370.00,7.82387,25.198714,0.000291,25.151987,-0.7674,0.016,7.82387,0.00000
2371.00,7.82270,25.198677,0.000285,25.152029,-0.7674,0.016,7.82270,0.00000
2372.00,7.82079,25.198742,0.000289,25.152135,-0.7674,0.016,7.82079,0.00000
2373.00,7.82081,25.198734,0.000291,25.152118,-0.7673,0.016,7.82081,0.00000
2374.00,7.82111,25.198752,0.000281,25.152074,-0.7673,0.017,7.82111,0.00000
2375.00,7.82265,25.198796,0.000278,25.152071,-0.7672,0.017,7.82265,0.00000
2376.00,7.82488,25.198872,0.000281,25.152052,-0.7672,0.017,7.82488,0.00000
2377.00,7.82853,25.198864,0.000287,25.151945,-0.7671,0.017,7.82853,0.00000
2378.00,7.82819,25.198937,0.000288,25.151970,-0.7670,0.017,7.82819,0.00000
2379.00,7.82883,25.198937,0.000293,25.151955,-0.7669,0.017,7.82883,0.00000
2380.00,7.82784,25.198989,0.000301,25.151939,-0.7668,0.017,7.82784,0.00000
2381.00,7.82768,25.198968,0.000302,25.151830,-0.7667,0.017,7.82768,0.00000
2382.00,7.82739,25.199027,0.000299,25.151904,-0.7666,0.017,7.82739,0.00000
2383.00,7.82920,25.199023,0.000300,25.151904,-0.7666,0.017,7.82920,0.00000
2384.00,7.82910,25.199024,0.000298,25.151873,-0.7665,0.017,7.82910,0.00000
2385.00,7.83023,25.198999,0.000294,25.151843,-0.7665,0.017,7.83023,0.00000
2386.00,7.83157,25.199069,0.000297,25.151913,-0.7664,0.017,7.83157,0.00000
2387.00,7.83405,25.199063,0.000293,25.151840,-0.7664,0.017,7.83405,0.00000
2388.00,7.83595,25.199023,0.000292,25.151783,-0.7663,0.017,7.83595,0.00000
2389.00,7.83914,25.199072,0.000294,25.151826,-0.7663,0.017,7.83914,0.00000
2390.00,7.84148,25.199108,0.000295,25.151869,-0.7664,0.017,7.84148,0.00000
2391.00,7.84144,25.199119,0.000298,25.151893,-0.7664,0.017,7.84144,0.00000
2392.00,7.83909,25.199152,0.000302,25.151904,-0.7664,0.017,7.83909,0.00000
2393.00,7.83824,25.199221,0.000307,25.151980,-0.7664,0.017,7.83824,0.00000
2394.00,7.83898,25.199255,0.000310,25.152014,-0.7664,0.017,7.83898,0.00000
2395.00,7.84024,25.199235,0.000304,25.151960,-0.7664,0.017,7.84024,0.00000
2396.00,7.84150,25.199241,0.000296,25.151957,-0.7665,0.017,7.84150,0.00000
2397.00,7.84229,25.199255,0.000290,25.151921,-0.7665,0.018,7.84229,0.00000
2398.00,7.84457,25.199304,0.000285,25.151873,-0.7666,0.018,7.84457,0.00000
2399.00,7.84642,25.199301,0.000281,25.151779,-0.7666,0.018,7.84642,0.00000
2400.00,7.84651,25.199429,0.000286,25.151834,-0.7666,0.018,7.84651,0.00000
2401.00,7.84667,25.199490,0.000285,25.151857,-0.7667,0.018,7.84667,0.00000
2402.00,7.84803,25.199557,0.000285,25.151907,-0.7667,0.018,7.84803,0.00000
2403.00,7.84421,25.199608,0.000285,25.151895,-0.7667,0.019,7.84421,0.00000
2404.00,7.83944,25.199678,0.000282,25.151955,-0.7667,0.019,7.83944,0.00000
2405.00,7.84017,25.199704,0.000283,25.151965,-0.7667,0.019,7.84017,0.00000
2406.00,7.84069,25.199691,0.000290,25.151907,-0.7667,0.019,7.84069,0.00000
2407.00,7.84094,25.199729,0.000291,25.151945,-0.7666,0.019,7.84094,0.00000
2408.00,7.84364,25.199749,0.000293,25.151969,-0.7666,0.019,7.84364,0.00000
2409.00,7.84693,25.199775,0.000299,25.151973,-0.7666,0.019,7.84693,0.00000
2410.00,7.84748,25.199765,0.000300,25.151957,-0.7665,0.019,7.84748,0.00000
2411.00,7.84852,25.199875,0.000299,25.152009,-0.7665,0.019,7.84852,0.00000
2412.00,7.84771,25.199882,0.000302,25.151979,-0.7665,0.019,7.84771,0.00000
2413.00,7.84660,25.199915,0.000301,25.151993,-0.7665,0.019,7.84660,0.00000
2414.00,7.84491,25.199977,0.000296,25.152001,-0.7664,0.019,7.84491,0.00000
2415.00,7.84105,25.200060,0.000292,25.151982,-0.7664,0.019,7.84105,0.00000
2416.00,7.83699,25.200073,0.000286,25.151978,-0.7664,0.019,7.83699,0.00000
2417.00,7.83652,25.200156,0.000280,25.151993,-0.7664,0.020,7.83652,0.00000
2418.00,7.83559,25.200208,0.000283,25.152010,-0.7664,0.020,7.83559,0.00000
2419.00,7.83593,25.200191,0.000283,25.151977,-0.7663,0.020,7.83593,0.00000
2420.00,7.83734,25.200161,0.000290,25.151975,-0.7664,0.020,7.83734,0.00000
2421.00,7.84060,25.200140,0.000299,25.151940,-0.7664,0.020,7.84060,0.00000
2422.00,7.84295,25.200176,0.000303,25.151946,-0.7664,0.020,7.84295,0.00000
2423.00,7.84707,25.200176,0.000307,25.151933,-0.7663,0.020,7.84707,0.00000
2424.00,7.84934,25.200175,0.000306,25.151952,-0.7663,0.020,7.84934,0.00000
2425.00,7.84987,25.200226,0.000302,25.151995,-0.7663,0.020,7.84987,0.00000
2426.00,7.84984,25.200214,0.000296,25.151979,-0.7662,0.020,7.84984,0.00000
2427.00,7.84896,25.200171,0.000298,25.151942,-0.7662,0.020,7.84896,0.00000
2428.00,7.84779,25.200208,0.000299,25.151934,-0.7662,0.020,7.84779,0.00000
2429.00,7.84664,25.200266,0.000300,25.151935,-0.7661,0.020,7.84664,0.00000
2430.00,7.84651,25.200292,0.000303,25.151916,-0.7661,0.020,7.84651,0.00000
2431.00,7.84819,25.200349,0.000302,25.151921,-0.7661,0.020,7.84819,0.00000
2432.00,7.85110,25.200416,0.000298,25.151940,-0.7661,0.020,7.85110,0.00000
2433.00,7.85281,25.200448,0.000292,25.151957,-0.7661,0.020,7.85281,0.00000
2434.00,7.85266,25.200445,0.000296,25.151918,-0.7661,0.021,7.85266,0.00000
2435.00,7.85281,25.200436,0.000296,25.151903,-0.7661,0.021,7.85281,0.00000
2436.00,7.85135,25.200555,0.000302,25.151983,-0.7661,0.021,7.85135,0.00000
2437.00,7.85024,25.200539,0.000306,25.151985,-0.7661,0.021,7.85024,0.00000
2438.00,7.84960,25.200560,0.000314,25.152002,-0.7660,0.020,7.84960,0.00000
2439.00,7.85245,25.200599,0.000313,25.152010,-0.7660,0.020,7.85245,0.00000
2440.00,7.85576,25.200648,0.000312,25.151994,-0.7660,0.021,7.85576,0.00000
2441.00,7.85546,25.200618,0.000309,25.151916,-0.7660,0.021,7.85546,0.00000
2442.00,7.85209,25.200635,0.000306,25.151834,-0.7659,0.021,7.85209,0.00000
2443.00,7.84824,25.200665,0.000302,25.151799,-0.7659,0.021,7.84824,0.00000
2444.00,7.84558,25.200735,0.000300,25.151855,-0.7658,0.021,7.84558,0.00000
2445.00,7.84581,25.200754,0.000294,25.151910,-0.7657,0.021,7.84581,0.00000
2446.00,7.84751,25.200817,0.000296,25.151956,-0.7656,0.021,7.84751,0.00000
2447.00,7.85097,25.200910,0.000297,25.152086,-0.7656,0.022,7.85097,0.00000
2448.00,7.85488,25.200969,0.000298,25.152100,-0.7655,0.022,7.85488,0.00000
2449.00,7.85717,25.200960,0.000299,25.152048,-0.7654,0.022,7.85717,0.00000
2450.00,7.85520,25.201039,0.000303,25.152056,-0.7654,0.022,7.85520,0.00000
2451.00,7.85547,25.201047,0.000304,25.152060,-0.7653,0.022,7.85547,0.00000
2452.00,7.85539,25.201084,0.000306,25.152077,-0.7653,0.022,7.85539,0.00000
2453.00,7.85434,25.201078,0.000303,25.152095,-0.7652,0.022,7.85434,0.00000
2454.00,7.85185,25.201123,0.000305,25.152165,-0.7651,0.022,7.85185,0.00000
2455.00,7.85148,25.201101,0.000309,25.152145,-0.7650,0.022,7.85148,0.00000
2456.00,7.85114,25.201109,0.000306,25.152084,-0.7650,0.022,7.85114,0.00000
2457.00,7.85128,25.201153,0.000305,25.152041,-0.7649,0.022,7.85128,0.00000
2458.00,7.85237,25.201183,0.000303,25.152016,-0.7648,0.022,7.85237,0.00000
2459.00,7.85440,25.201272,0.000299,25.152032,-0.7648,0.022,7.85440,0.00000
2460.00,7.85575,25.201372,0.000296,25.152052,-0.7648,0.022,7.85575,0.00000
2461.00,7.85546,25.201509,0.000295,25.152157,-0.7647,0.022,7.85546,0.00000
2462.00,7.85431,25.201515,0.000295,25.152096,-0.7647,0.023,7.85431,0.00000
@14,1.0000,2.0, 2460.054 
2463.00,7.85521,25.201597,0.000292,25.152107,-0.7646,0.023,7.85521,0.00000
2464.00,7.83618,25.201551,0.000289,25.152009,-0.7646,0.023,7.83618,0.00000
2465.00,7.73697,25.201507,0.000289,25.151977,-0.7645,0.023,7.73697,0.00000
2466.00,7.55844,25.201452,0.000293,25.151917,-0.7645,0.023,7.55844,0.00000
2467.00,7.34798,25.201540,0.000293,25.152035,-0.7645,0.023,7.34798,0.00000
2468.00,7.13719,25.201559,0.000296,25.152097,-0.7644,0.023,7.13719,0.00000
2469.00,6.95885,25.201602,0.000304,25.152170,-0.7644,0.023,6.95885,0.00000
2470.00,6.87302,25.201717,0.000310,25.152217,-0.7644,0.023,6.87302,0.00000
2471.00,6.87860,25.201714,0.000308,25.152180,-0.7643,0.023,6.87860,0.00000
2472.00,6.92409,25.201709,0.000308,25.152150,-0.7643,0.023,6.92409,0.00000
2473.00,6.97627,25.201789,0.000310,25.152147,-0.7643,0.023,6.97627,0.00000
2474.00,7.02122,25.201894,0.000309,25.152170,-0.7642,0.023,7.02122,0.00000
2475.00,7.05652,25.201893,0.000304,25.152184,-0.7642,0.024,7.05652,0.00000
2476.00,7.08167,25.201927,0.000310,25.152251,-0.7642,0.024,7.08167,0.00000
2477.00,7.10060,25.201913,0.000312,25.152244,-0.7641,0.023,7.10060,0.00000
2478.00,7.11555,25.201879,0.000307,25.152193,-0.7641,0.024,7.11555,0.00000
2479.00,7.12989,25.201865,0.000306,25.152158,-0.7640,0.024,7.12989,0.00000
2480.00,7.14703,25.201884,0.000310,25.152101,-0.7640,0.024,7.14703,0.00000
2481.00,7.17297,25.201884,0.000305,25.152020,-0.7640,0.024,7.17297,0.00000
2482.00,7.20677,25.201864,0.000301,25.151924,-0.7640,0.024,7.20677,0.00000
2483.00,7.24317,25.201852,0.000304,25.151922,-0.7639,0.024,7.24317,0.00000
2484.00,7.27975,25.201886,0.000303,25.151960,-0.7638,0.024,7.27975,0.00000
2485.00,7.31561,25.201880,0.000296,25.151965,-0.7638,0.024,7.31561,0.00000
2486.00,7.34667,25.201963,0.000292,25.152001,-0.7637,0.024,7.34667,0.00000
2487.00,7.36902,25.202067,0.000297,25.152072,-0.7636,0.024,7.36902,0.00000
2488.00,7.38695,25.202087,0.000295,25.152016,-0.7635,0.025,7.38695,0.00000
2489.00,7.40238,25.202155,0.000295,25.152011,-0.7634,0.025,7.40238,0.00000
2490.00,7.41649,25.202210,0.000300,25.152043,-0.7634,0.025,7.41649,0.00000
2491.00,7.42669,25.202300,0.000304,25.152116,-0.7633,0.025,7.42669,0.00000
2492.00,7.43936,25.202332,0.000301,25.152121,-0.7633,0.025,7.43936,0.00000
2493.00,7.45279,25.202394,0.000302,25.152161,-0.7632,0.025,7.45279,0.00000
2494.00,7.46756,25.202432,0.000299,25.152172,-0.7632,0.025,7.46756,0.00000
2495.00,7.48221,25.202453,0.000297,25.152132,-0.7631,0.025,7.48221,0.00000
2496.00,7.49909,25.202470,0.000298,25.152086,-0.7631,0.025,7.49909,0.00000
2497.00,7.51751,25.202509,0.000298,25.152111,-0.7630,0.025,7.51751,0.00000
2498.00,7.53714,25.202490,0.000299,25.152066,-0.7630,0.025,7.53714,0.00000
2499.00,7.55558,25.202455,0.000301,25.152013,-0.7630,0.025,7.55558,0.00000
2500.00,7.57371,25.202531,0.000301,25.152041,-0.7629,0.025,7.57371,0.00000
2501.00,7.59130,25.202584,0.000300,25.152038,-0.7628,0.025,7.59130,0.00000
2502.00,7.60689,25.202576,0.000300,25.151942,-0.7628,0.025,7.60689,0.00000
2503.00,7.61929,25.202643,0.000307,25.152017,-0.7627,0.025,7.61929,0.00000
2504.00,7.63231,25.202685,0.000306,25.152062,-0.7627,0.025,7.63231,0.00000
2505.00,7.64513,25.202668,0.000306,25.152010,-0.7627,0.025,7.64513,0.00000
2506.00,7.65798,25.202636,0.000304,25.151992,-0.7626,0.025,7.65798,0.00000
2507.00,7.66938,25.202699,0.000301,25.152045,-0.7625,0.026,7.66938,0.00000
2508.00,7.68080,25.202723,0.000298,25.151983,-0.7625,0.026,7.68080,0.00000
2509.00,7.69004,25.202744,0.000299,25.151889,-0.7625,0.026,7.69004,0.00000
2510.00,7.69761,25.202781,0.000297,25.151911,-0.7624,0.026,7.69761,0.00000
2511.00,7.70305,25.202756,0.000301,25.151884,-0.7624,0.026,7.70305,0.00000
2512.00,7.70876,25.202739,0.000300,25.151895,-0.7623,0.026,7.70876,0.00000
2513.00,7.71625,25.202788,0.000293,25.151939,-0.7623,0.026,7.71625,0.00000
2514.00,7.72499,25.202814,0.000293,25.152012,-0.7622,0.026,7.72499,0.00000
2515.00,7.73275,25.202839,0.000297,25.152056,-0.7621,0.026,7.73275,0.00000
2516.00,7.74093,25.202885,0.000293,25.152063,-0.7621,0.027,7.74093,0.00000
2517.00,7.75012,25.202904,0.000291,25.152022,-0.7620,0.027,7.75012,0.00000
2518.00,7.75784,25.202898,0.000294,25.152043,-0.7620,0.027,7.75784,0.00000
2519.00,7.76404,25.202898,0.000292,25.152002,-0.7620,0.027,7.76404,0.00000
2520.00,7.76931,25.202880,0.000288,25.151889,-0.7619,0.027,7.76931,0.00000
2521.00,7.77419,25.202894,0.000292,25.151834,-0.7619,0.027,7.77419,0.00000
2522.00,7.77751,25.202903,0.000296,25.151824,-0.7618,0.027,7.77751,0.00000
2523.00,7.77953,25.202899,0.000295,25.151748,-0.7618,0.027,7.77953,0.00000
2524.00,7.78141,25.202869,0.000296,25.151737,-0.7617,0.027,7.78141,0.00000
2525.00,7.78684,25.202930,0.000294,25.151779,-0.7617,0.027,7.78684,0.00000
2526.00,7.79142,25.202958,0.000290,25.151777,-0.7616,0.027,7.79142,0.00000
2527.00,7.79544,25.202928,0.000286,25.151734,-0.7616,0.028,7.79544,0.00000
2528.00,7.79870,25.202936,0.000288,25.151725,-0.7615,0.028,7.79870,0.00000
2529.00,7.80306,25.203010,0.000290,25.151675,-0.7615,0.028,7.80306,0.00000
2530.00,7.80449,25.203052,0.000292,25.151694,-0.7615,0.028,7.80449,0.00000
2531.00,7.80549,25.203096,0.000289,25.151746,-0.7614,0.028,7.80549,0.00000
2532.00,7.80741,25.203225,0.000291,25.151828,-0.7614,0.028,7.80741,0.00000
2533.00,7.81286,25.203301,0.000288,25.151884,-0.7614,0.028,7.81286,0.00000
2534.00,7.81648,25.203312,0.000289,25.151952,-0.7613,0.028,7.81648,0.00000
2535.00,7.81899,25.203345,0.000295,25.151949,-0.7613,0.028,7.81899,0.00000
2536.00,7.82210,25.203383,0.000297,25.151937,-0.7613,0.028,7.82210,0.00000
2537.00,7.82357,25.203373,0.000295,25.151936,-0.7612,0.028,7.82357,0.00000
2538.00,7.82205,25.203386,0.000291,25.151882,-0.7612,0.028,7.82205,0.00000
2539.00,7.82142,25.203421,0.000290,25.151860,-0.7611,0.028,7.82142,0.00000
2540.00,7.82316,25.203396,0.000287,25.151866,-0.7610,0.028,7.82316,0.00000
2541.00,7.82550,25.203368,0.000288,25.151888,-0.7609,0.028,7.82550,0.00000
2542.00,7.82761,25.203409,0.000288,25.151918,-0.7608,0.028,7.82761,0.00000
2543.00,7.82937,25.203452,0.000295,25.151932,-0.7607,0.028,7.82937,0.00000
2544.00,7.82901,25.203528,0.000298,25.151955,-0.7606,0.028,7.82901,0.00000
2545.00,7.82735,25.203559,0.000299,25.151945,-0.7606,0.028,7.82735,0.00000
2546.00,7.82636,25.203617,0.000301,25.151935,-0.7605,0.028,7.82636,0.00000
2547.00,7.82619,25.203657,0.000306,25.151922,-0.7604,0.028,7.82619,0.00000
2548.00,7.82563,25.203723,0.000312,25.151958,-0.7603,0.028,7.82563,0.00000
2549.00,7.82621,25.203706,0.000304,25.151946,-0.7603,0.028,7.82621,0.00000
2550.00,7.82778,25.203734,0.000300,25.151888,-0.7602,0.028,7.82778,0.00000
2551.00,7.82779,25.203781,0.000299,25.151892,-0.7601,0.028,7.82779,0.00000
2552.00,7.82789,25.203810,0.000295,25.151855,-0.7601,0.028,7.82789,0.00000
2553.00,7.82923,25.203796,0.000285,25.151807,-0.7600,0.029,7.82923,0.00000
2554.00,7.83120,25.203776,0.000288,25.151750,-0.7600,0.029,7.83120,0.00000
2555.00,7.83331,25.203786,0.000294,25.151790,-0.7599,0.029,7.83331,0.00000
2556.00,7.83509,25.203815,0.000291,25.151841,-0.7599,0.029,7.83509,0.00000
2557.00,7.83902,25.203842,0.000297,25.151890,-0.7599,0.029,7.83902,0.00000
2558.00,7.84131,25.203840,0.000302,25.151906,-0.7599,0.029,7.84131,0.00000
2559.00,7.84077,25.203918,0.000300,25.151981,-0.7598,0.029,7.84077,0.00000
2560.00,7.83897,25.203998,0.000296,25.152035,-0.7598,0.029,7.83897,0.00000
2561.00,7.83868,25.204013,0.000301,25.151982,-0.7598,0.029,7.83868,0.00000
2562.00,7.83650,25.204066,0.000299,25.151994,-0.7597,0.029,7.83650,0.00000
2563.00,7.83566,25.204087,0.000298,25.152020,-0.7597,0.029,7.83566,0.00000
2564.00,7.83646,25.204115,0.000298,25.151973,-0.7597,0.029,7.83646,0.00000
2565.00,7.83670,25.204112,0.000299,25.151888,-0.7597,0.029,7.83670,0.00000
2566.00,7.83795,25.204151,0.000296,25.151875,-0.7597,0.029,7.83795,0.00000
2567.00,7.83732,25.204156,0.000292,25.151767,-0.7598,0.030,7.83732,0.00000
2568.00,7.83746,25.204281,0.000292,25.151828,-0.7598,0.030,7.83746,0.00000
2569.00,7.83913,25.204358,0.000293,25.151912,-0.7598,0.030,7.83913,0.00000
2570.00,7.84315,25.204410,0.000292,25.152003,-0.7598,0.030,7.84315,0.00000
2571.00,7.84348,25.204484,0.000296,25.152112,-0.7598,0.030,7.84348,0.00000
2572.00,7.84545,25.204488,0.000295,25.152194,-0.7598,0.030,7.84545,0.00000
2573.00,7.84601,25.204496,0.000292,25.152158,-0.7598,0.030,7.84601,0.00000
2574.00,7.84493,25.204491,0.000293,25.152085,-0.7597,0.030,7.84493,0.00000
2575.00,7.84353,25.204551,0.000295,25.152009,-0.7597,0.030,7.84353,0.00000
2576.00,7.84325,25.204525,0.000290,25.151938,-0.7597,0.030,7.84325,0.00000
2577.00,7.84296,25.204579,0.000291,25.151952,-0.7596,0.030,7.84296,0.00000
2578.00,7.84396,25.204583,0.000295,25.151927,-0.7595,0.030,7.84396,0.00000
2579.00,7.84491,25.204603,0.000298,25.151984,-0.7595,0.030,7.84491,0.00000
2580.00,7.84563,25.204620,0.000290,25.152055,-0.7594,0.031,7.84563,0.00000
2581.00,7.84623,25.204669,0.000287,25.152075,-0.7593,0.031,7.84623,0.00000
2582.00,7.84726,25.204697,0.000292,25.152052,-0.7592,0.031,7.84726,0.00000
2583.00,7.84879,25.204740,0.000292,25.152094,-0.7591,0.031,7.84879,0.00000
2584.00,7.84941,25.204759,0.000286,25.152044,-0.7591,0.031,7.84941,0.00000
2585.00,7.84938,25.204816,0.000293,25.152023,-0.7590,0.031,7.84938,0.00000
2586.00,7.84895,25.204830,0.000298,25.151941,-0.7589,0.031,7.84895,0.00000
2587.00,7.84676,25.204845,0.000297,25.151879,-0.7588,0.031,7.84676,0.00000
2588.00,7.84345,25.204864,0.000294,25.151805,-0.7587,0.031,7.84345,0.00000
2589.00,7.84211,25.204925,0.000298,25.151846,-0.7586,0.031,7.84211,0.00000
2590.00,7.83936,25.204961,0.000294,25.151846,-0.7585,0.031,7.83936,0.00000
2591.00,7.83924,25.205011,0.000289,25.151991,-0.7584,0.032,7.83924,0.00000
2592.00,7.84148,25.204981,0.000291,25.151998,-0.7583,0.032,7.84148,0.00000
2593.00,7.84355,25.205006,0.000295,25.152018,-0.7583,0.032,7.84355,0.00000
2594.00,7.84325,25.205024,0.000296,25.152042,-0.7582,0.032,7.84325,0.00000
2595.00,7.84339,25.205050,0.000300,25.152053,-0.7582,0.032,7.84339,0.00000
2596.00,7.84354,25.205089,0.000309,25.151929,-0.7581,0.031,7.84354,0.00000
2597.00,7.84385,25.205206,0.000309,25.151944,-0.7580,0.031,7.84385,0.00000
2598.00,7.84560,25.205219,0.000301,25.151920,-0.7579,0.031,7.84560,0.00000
2599.00,7.84835,25.205275,0.000296,25.151861,-0.7579,0.032,7.84835,0.00000
2600.00,7.85270,25.205256,0.000297,25.151833,-0.7579,0.031,7.85270,0.00000
2601.00,7.85461,25.205323,0.000291,25.151959,-0.7579,0.032,7.85461,0.00000
2602.00,7.85451,25.205360,0.000292,25.152035,-0.7579,0.032,7.85451,0.00000
2603.00,7.85419,25.205488,0.000293,25.152072,-0.7579,0.032,7.85419,0.00000
2604.00,7.85436,25.205525,0.000296,25.152091,-0.7579,0.032,7.85436,0.00000
2605.00,7.85454,25.205600,0.000294,25.152100,-0.7579,0.032,7.85454,0.00000
2606.00,7.85488,25.205596,0.000290,25.151988,-0.7579,0.032,7.85488,0.00000
2607.00,7.85519,25.205532,0.000286,25.151912,-0.7580,0.033,7.85519,0.00000
2608.00,7.85433,25.205498,0.000291,25.151907,-0.7580,0.033,7.85433,0.00000
2609.00,7.85464,25.205505,0.000286,25.151931,-0.7580,0.033,7.85464,0.00000
2610.00,7.85433,25.205519,0.000286,25.151946,-0.7581,0.033,7.85433,0.00000
2611.00,7.85579,25.205541,0.000291,25.151985,-0.7581,0.033,7.85579,0.00000
2612.00,7.85699,25.205644,0.000293,25.152012,-0.7581,0.033,7.85699,0.00000
2613.00,7.85592,25.205684,0.000292,25.152035,-0.7581,0.033,7.85592,0.00000
2614.00,7.85333,25.205760,0.000300,25.152074,-0.7582,0.033,7.85333,0.00000
2615.00,7.85067,25.205763,0.000298,25.152069,-0.7582,0.033,7.85067,0.00000
2616.00,7.84679,25.205831,0.000297,25.152144,-0.7583,0.033,7.84679,0.00000
2617.00,7.84544,25.205895,0.000294,25.152188,-0.7584,0.033,7.84544,0.00000
2618.00,7.84512,25.205961,0.000292,25.152197,-0.7584,0.033,7.84512,0.00000
2619.00,7.84490,25.205956,0.000292,25.152153,-0.7584,0.034,7.84490,0.00000
2620.00,7.84612,25.205979,0.000294,25.152185,-0.7585,0.034,7.84612,0.00000
2621.00,7.84942,25.205969,0.000296,25.152108,-0.7585,0.034,7.84942,0.00000
2622.00,7.84952,25.205950,0.000301,25.152058,-0.7585,0.034,7.84952,0.00000
2623.00,7.85236,25.205905,0.000302,25.152037,-0.7585,0.034,7.85236,0.00000
2624.00,7.85675,25.205907,0.000297,25.152028,-0.7585,0.034,7.85675,0.00000
2625.00,7.85818,25.205983,0.000302,25.152031,-0.7585,0.034,7.85818,0.00000
2626.00,7.85759,25.206013,0.000300,25.151996,-0.7585,0.034,7.85759,0.00000
2627.00,7.85869,25.206074,0.000294,25.152034,-0.7585,0.034,7.85869,0.00000
2628.00,7.85808,25.206124,0.000298,25.152062,-0.7585,0.034,7.85808,0.00000
2629.00,7.85822,25.206125,0.000305,25.151993,-0.7585,0.034,7.85822,0.00000
2630.00,7.85849,25.206129,0.000300,25.151976,-0.7584,0.034,7.85849,0.00000
2631.00,7.85807,25.206149,0.000304,25.152032,-0.7584,0.034,7.85807,0.00000
2632.00,7.85713,25.206162,0.000304,25.152088,-0.7584,0.034,7.85713,0.00000
2633.00,7.85630,25.206195,0.000305,25.152111,-0.7583,0.034,7.85630,0.00000
2634.00,7.85525,25.206300,0.000303,25.152209,-0.7583,0.034,7.85525,0.00000
2635.00,7.85434,25.206328,0.000303,25.152149,-0.7583,0.034,7.85434,0.00000
2636.00,7.85469,25.206347,0.000297,25.152117,-0.7583,0.034,7.85469,0.00000
2637.00,7.85586,25.206355,0.000297,25.152085,-0.7582,0.035,7.85586,0.00000
2638.00,7.85732,25.206345,0.000293,25.152072,-0.7582,0.035,7.85732,0.00000
2639.00,7.85738,25.206341,0.000290,25.152034,-0.7581,0.035,7.85738,0.00000
2640.00,7.85905,25.206358,0.000289,25.152010,-0.7580,0.035,7.85905,0.00000
2641.00,7.85873,25.206363,0.000291,25.151970,-0.7580,0.035,7.85873,0.00000
2642.00,7.85633,25.206405,0.000291,25.151960,-0.7579,0.035,7.85633,0.00000
@15,1.0000,2.0, 2640.003 
2643.00,7.85397,25.206470,0.000296,25.151962,-0.7579,0.035,7.85397,0.00000
2644.00,7.83930,25.206514,0.000298,25.151984,-0.7578,0.035,7.83930,0.00000
2645.00,7.76465,25.206566,0.000311,25.152072,-0.7578,0.035,7.76465,0.00000
2646.00,7.62804,25.206642,0.000322,25.152079,-0.7577,0.035,7.62804,0.00000
2647.00,7.46683,25.206714,0.000325,25.152006,-0.7577,0.035,7.46683,0.00000
2648.00,7.30832,25.206750,0.000321,25.151993,-0.7576,0.035,7.30832,0.00000
2649.00,7.17076,25.206786,0.000320,25.152060,-0.7576,0.035,7.17076,0.00000
2650.00,7.10560,25.206831,0.000313,25.152071,-0.7575,0.035,7.10560,0.00000
2651.00,7.11683,25.206833,0.000303,25.152096,-0.7575,0.035,7.11683,0.00000
2652.00,7.16289,25.206835,0.000304,25.152143,-0.7575,0.035,7.16289,0.00000
2653.00,7.21061,25.206855,0.000305,25.152077,-0.7575,0.035,7.21061,0.00000
2654.00,7.25372,25.206907,0.000301,25.152005,-0.7575,0.035,7.25372,0.00000
2655.00,7.28388,25.206888,0.000297,25.151958,-0.7574,0.036,7.28388,0.00000
2656.00,7.30142,25.206902,0.000293,25.151915,-0.7574,0.036,7.30142,0.00000
2657.00,7.31228,25.206946,0.000293,25.151897,-0.7574,0.036,7.31228,0.00000
2658.00,7.32043,25.206989,0.000288,25.151949,-0.7573,0.036,7.32043,0.00000
2659.00,7.32864,25.206971,0.000291,25.151900,-0.7572,0.037,7.32864,0.00000
2660.00,7.34380,25.207062,0.000282,25.151930,-0.7572,0.037,7.34380,0.00000
2661.00,7.36492,25.207113,0.000291,25.151961,-0.7572,0.037,7.36492,0.00000
2662.00,7.38745,25.207089,0.000286,25.151938,-0.7571,0.037,7.38745,0.00000
2663.00,7.41122,25.207096,0.000297,25.151941,-0.7571,0.037,7.41122,0.00000
2664.00,7.43625,25.207083,0.000297,25.151906,-0.7570,0.037,7.43625,0.00000
2665.00,7.45591,25.207060,0.000302,25.151884,-0.7570,0.037,7.45591,0.00000
2666.00,7.47179,25.207090,0.000296,25.151863,-0.7569,0.037,7.47179,0.00000
2667.00,7.48706,25.207077,0.000297,25.151874,-0.7569,0.037,7.48706,0.00000
2668.00,7.49990,25.207094,0.000291,25.151838,-0.7568,0.037,7.49990,0.00000
2669.00,7.51011,25.207143,0.000290,25.151885,-0.7568,0.037,7.51011,0.00000
2670.00,7.51859,25.207219,0.000291,25.151926,-0.7567,0.037,7.51859,0.00000
2671.00,7.53027,25.207231,0.000294,25.151886,-0.7567,0.037,7.53027,0.00000
2672.00,7.54261,25.207330,0.000300,25.151851,-0.7567,0.037,7.54261,0.00000
2673.00,7.55646,25.207329,0.000298,25.151792,-0.7566,0.037,7.55646,0.00000
2674.00,7.57027,25.207373,0.000306,25.151796,-0.7566,0.037,7.57027,0.00000
2675.00,7.58622,25.207392,0.000310,25.151811,-0.7565,0.037,7.58622,0.00000
2676.00,7.59849,25.207465,0.000307,25.151898,-0.7565,0.037,7.59849,0.00000
2677.00,7.61125,25.207469,0.000306,25.151890,-0.7564,0.037,7.61125,0.00000
2678.00,7.62229,25.207532,0.000309,25.151987,-0.7564,0.037,7.62229,0.00000
2679.00,7.63268,25.207549,0.000305,25.152026,-0.7564,0.037,7.63268,0.00000
2680.00,7.64326,25.207500,0.000303,25.151902,-0.7563,0.037,7.64326,0.00000
2681.00,7.65454,25.207529,0.000311,25.151841,-0.7563,0.037,7.65454,0.00000
2682.00,7.66560,25.207588,0.000306,25.151908,-0.7563,0.037,7.66560,0.00000
2683.00,7.67760,25.207623,0.000301,25.151907,-0.7562,0.038,7.67760,0.00000
2684.00,7.68872,25.207706,0.000300,25.151913,-0.7562,0.038,7.68872,0.00000
2685.00,7.70077,25.207803,0.000297,25.152010,-0.7562,0.038,7.70077,0.00000
2686.00,7.70983,25.207821,0.000292,25.152044,-0.7561,0.038,7.70983,0.00000
2687.00,7.71552,25.207819,0.000291,25.151980,-0.7561,0.038,7.71552,0.00000
2688.00,7.72227,25.207836,0.000291,25.151924,-0.7560,0.038,7.72227,0.00000
2689.00,7.72887,25.207837,0.000291,25.151893,-0.7560,0.038,7.72887,0.00000
2690.00,7.73329,25.207868,0.000297,25.151879,-0.7560,0.038,7.73329,0.00000
2691.00,7.74032,25.207856,0.000294,25.151870,-0.7560,0.039,7.74032,0.00000
2692.00,7.74893,25.207887,0.000304,25.151883,-0.7560,0.038,7.74893,0.00000
2693.00,7.75710,25.207907,0.000308,25.151930,-0.7561,0.038,7.75710,0.00000
2694.00,7.76407,25.207921,0.000311,25.151883,-0.7561,0.038,7.76407,0.00000
2695.00,7.76992,25.207908,0.000310,25.151841,-0.7561,0.038,7.76992,0.00000
2696.00,7.77372,25.207927,0.000312,25.151901,-0.7561,0.038,7.77372,0.00000
2697.00,7.77894,25.207965,0.000310,25.151960,-0.7562,0.038,7.77894,0.00000
2698.00,7.78230,25.207984,0.000307,25.151933,-0.7562,0.038,7.78230,0.00000
2699.00,7.78479,25.208063,0.000304,25.152003,-0.7562,0.039,7.78479,0.00000
2700.00,7.78782,25.208131,0.000299,25.152048,-0.7562,0.039,7.78782,0.00000
2701.00,7.79356,25.208202,0.000296,25.152011,-0.7563,0.039,7.79356,0.00000
2702.00,7.79746,25.208237,0.000288,25.151947,-0.7563,0.039,7.79746,0.00000
2703.00,7.80107,25.208280,0.000289,25.151916,-0.7564,0.039,7.80107,0.00000
2704.00,7.80625,25.208271,0.000287,25.151889,-0.7564,0.039,7.80625,0.00000
2705.00,7.81120,25.208315,0.000287,25.151960,-0.7565,0.039,7.81120,0.00000
2706.00,7.81443,25.208302,0.000288,25.151967,-0.7565,0.039,7.81443,0.00000
2707.00,7.81764,25.208422,0.000291,25.152072,-0.7565,0.039,7.81764,0.00000
2708.00,7.81983,25.208518,0.000290,25.152160,-0.7565,0.040,7.81983,0.00000
2709.00,7.82206,25.208559,0.000290,25.152185,-0.7565,0.040,7.82206,0.00000
2710.00,7.82480,25.208588,0.000291,25.152106,-0.7565,0.040,7.82480,0.00000
2711.00,7.82564,25.208589,0.000291,25.152045,-0.7566,0.040,7.82564,0.00000
2712.00,7.82583,25.208540,0.000292,25.151962,-0.7565,0.040,7.82583,0.00000
2713.00,7.82699,25.208506,0.000291,25.151908,-0.7565,0.040,7.82699,0.00000
2714.00,7.82752,25.208538,0.000291,25.151872,-0.7565,0.040,7.82752,0.00000
2715.00,7.82671,25.208571,0.000290,25.151903,-0.7566,0.040,7.82671,0.00000
2716.00,7.82654,25.208651,0.000290,25.151959,-0.7566,0.040,7.82654,0.00000
2717.00,7.82651,25.208625,0.000287,25.151927,-0.7566,0.040,7.82651,0.00000
2718.00,7.82790,25.208681,0.000282,25.151940,-0.7566,0.041,7.82790,0.00000
2719.00,7.82953,25.208682,0.000286,25.151952,-0.7567,0.041,7.82953,0.00000
2720.00,7.83360,25.208696,0.000292,25.151961,-0.7567,0.041,7.83360,0.00000
2721.00,7.83709,25.208707,0.000294,25.151916,-0.7567,0.041,7.83709,0.00000
2722.00,7.84055,25.208787,0.000302,25.151974,-0.7567,0.041,7.84055,0.00000
2723.00,7.84115,25.208840,0.000313,25.152004,-0.7567,0.041,7.84115,0.00000
2724.00,7.83994,25.208852,0.000314,25.151999,-0.7567,0.041,7.83994,0.00000
2725.00,7.83617,25.208864,0.000313,25.151970,-0.7567,0.041,7.83617,0.00000
2726.00,7.83401,25.208924,0.000313,25.152014,-0.7567,0.041,7.83401,0.00000
2727.00,7.83186,25.208961,0.000308,25.152013,-0.7567,0.041,7.83186,0.00000
2728.00,7.83234,25.208968,0.000305,25.151965,-0.7567,0.041,7.83234,0.00000
2729.00,7.83496,25.208987,0.000305,25.151943,-0.7566,0.041,7.83496,0.00000
2730.00,7.83822,25.209036,0.000300,25.151955,-0.7566,0.041,7.83822,0.00000
2731.00,7.84023,25.209071,0.000296,25.151947,-0.7566,0.041,7.84023,0.00000
2732.00,7.84273,25.209077,0.000298,25.151919,-0.7566,0.041,7.84273,0.00000
2733.00,7.84399,25.209048,0.000295,25.151856,-0.7566,0.041,7.84399,0.00000
2734.00,7.84339,25.209088,0.000293,25.151882,-0.7566,0.041,7.84339,0.00000
2735.00,7.84286,25.209103,0.000296,25.151866,-0.7565,0.041,7.84286,0.00000
2736.00,7.84370,25.209150,0.000300,25.151876,-0.7565,0.041,7.84370,0.00000
2737.00,7.84400,25.209172,0.000299,25.151878,-0.7565,0.041,7.84400,0.00000
2738.00,7.84382,25.209264,0.000295,25.151909,-0.7565,0.042,7.84382,0.00000
2739.00,7.84478,25.209359,0.000295,25.151899,-0.7564,0.042,7.84478,0.00000
2740.00,7.84585,25.209401,0.000293,25.151883,-0.7564,0.042,7.84585,0.00000
2741.00,7.84613,25.209455,0.000285,25.151912,-0.7564,0.042,7.84613,0.00000
2742.00,7.84642,25.209529,0.000282,25.151983,-0.7563,0.042,7.84642,0.00000
2743.00,7.84773,25.209482,0.000287,25.152026,-0.7563,0.042,7.84773,0.00000
2744.00,7.84850,25.209499,0.000286,25.152099,-0.7562,0.042,7.84850,0.00000
2745.00,7.84708,25.209535,0.000284,25.152152,-0.7562,0.043,7.84708,0.00000
2746.00,7.84543,25.209508,0.000296,25.152092,-0.7561,0.042,7.84543,0.00000
2747.00,7.84443,25.209474,0.000302,25.152028,-0.7559,0.042,7.84443,0.00000
2748.00,7.84404,25.209557,0.000299,25.152090,-0.7559,0.042,7.84404,0.00000
2749.00,7.84326,25.209589,0.000296,25.152091,-0.7558,0.042,7.84326,0.00000
2750.00,7.84536,25.209597,0.000298,25.152077,-0.7557,0.042,7.84536,0.00000
2751.00,7.84830,25.209616,0.000295,25.152051,-0.7557,0.043,7.84830,0.00000
2752.00,7.84965,25.209722,0.000294,25.152067,-0.7556,0.043,7.84965,0.00000
2753.00,7.84924,25.209802,0.000297,25.152064,-0.7556,0.043,7.84924,0.00000
2754.00,7.84958,25.209860,0.000298,25.152064,-0.7555,0.043,7.84958,0.00000
2755.00,7.84894,25.209904,0.000300,25.152080,-0.7554,0.043,7.84894,0.00000
2756.00,7.84856,25.209954,0.000293,25.152125,-0.7554,0.043,7.84856,0.00000
2757.00,7.85169,25.209946,0.000285,25.152134,-0.7554,0.043,7.85169,0.00000
2758.00,7.85435,25.209942,0.000287,25.152124,-0.7553,0.043,7.85435,0.00000
2759.00,7.85621,25.209889,0.000287,25.152000,-0.7553,0.043,7.85621,0.00000
2760.00,7.85849,25.209936,0.000284,25.151991,-0.7553,0.044,7.85849,0.00000
2761.00,7.85683,25.209973,0.000284,25.152077,-0.7552,0.044,7.85683,0.00000
2762.00,7.85283,25.210016,0.000290,25.152082,-0.7552,0.044,7.85283,0.00000
2763.00,7.85037,25.210056,0.000287,25.152029,-0.7552,0.044,7.85037,0.00000
2764.00,7.84876,25.210114,0.000291,25.152089,-0.7552,0.044,7.84876,0.00000
2765.00,7.84637,25.210167,0.000295,25.152086,-0.7551,0.044,7.84637,0.00000
2766.00,7.84865,25.210278,0.000298,25.152017,-0.7551,0.044,7.84865,0.00000
2767.00,7.84969,25.210286,0.000296,25.151944,-0.7551,0.044,7.84969,0.00000
2768.00,7.85162,25.210285,0.000297,25.151927,-0.7550,0.044,7.85162,0.00000
2769.00,7.85442,25.210366,0.000301,25.151934,-0.7550,0.044,7.85442,0.00000
2770.00,7.85718,25.210324,0.000299,25.151905,-0.7550,0.044,7.85718,0.00000
2771.00,7.85622,25.210262,0.000291,25.151896,-0.7549,0.044,7.85622,0.00000
2772.00,7.85549,25.210353,0.000291,25.151988,-0.7549,0.044,7.85549,0.00000
2773.00,7.85516,25.210429,0.000293,25.152083,-0.7549,0.044,7.85516,0.00000
2774.00,7.85269,25.210414,0.000291,25.152111,-0.7549,0.045,7.85269,0.00000
2775.00,7.85324,25.210462,0.000289,25.152138,-0.7548,0.045,7.85324,0.00000
2776.00,7.85506,25.210511,0.000301,25.152169,-0.7548,0.044,7.85506,0.00000
2777.00,7.85732,25.210478,0.000302,25.152187,-0.7547,0.044,7.85732,0.00000
2778.00,7.85834,25.210448,0.000295,25.152086,-0.7547,0.045,7.85834,0.00000
2779.00,7.85928,25.210537,0.000293,25.152091,-0.7546,0.045,7.85928,0.00000
2780.00,7.85649,25.210595,0.000297,25.152072,-0.7546,0.045,7.85649,0.00000
2781.00,7.85630,25.210623,0.000292,25.152052,-0.7546,0.045,7.85630,0.00000
2782.00,7.85600,25.210680,0.000296,25.152041,-0.7546,0.045,7.85600,0.00000
2783.00,7.85524,25.210754,0.000302,25.152087,-0.7547,0.045,7.85524,0.00000
2784.00,7.85552,25.210697,0.000300,25.152021,-0.7546,0.045,7.85552,0.00000
2785.00,7.85673,25.210743,0.000306,25.152038,-0.7547,0.045,7.85673,0.00000
2786.00,7.85628,25.210790,0.000308,25.152034,-0.7547,0.045,7.85628,0.00000
2787.00,7.85420,25.210822,0.000305,25.151978,-0.7546,0.045,7.85420,0.00000
2788.00,7.85201,25.210834,0.000307,25.151990,-0.7546,0.045,7.85201,0.00000
2789.00,7.85036,25.210906,0.000311,25.152054,-0.7546,0.045,7.85036,0.00000
2790.00,7.84802,25.210903,0.000306,25.152006,-0.7546,0.045,7.84802,0.00000
2791.00,7.84857,25.210902,0.000305,25.151996,-0.7546,0.045,7.84857,0.00000
2792.00,7.85044,25.210938,0.000309,25.152049,-0.7546,0.045,7.85044,0.00000
2793.00,7.84963,25.210927,0.000306,25.151979,-0.7545,0.045,7.84963,0.00000
2794.00,7.84962,25.210930,0.000302,25.151904,-0.7545,0.045,7.84962,0.00000
2795.00,7.85123,25.210970,0.000299,25.151890,-0.7544,0.046,7.85123,0.00000
2796.00,7.84908,25.210971,0.000298,25.151860,-0.7544,0.046,7.84908,0.00000
2797.00,7.84722,25.210990,0.000293,25.151838,-0.7544,0.046,7.84722,0.00000
2798.00,7.84821,25.211050,0.000295,25.151892,-0.7544,0.046,7.84821,0.00000
2799.00,7.84884,25.211066,0.000295,25.151870,-0.7544,0.046,7.84884,0.00000
2800.00,7.84711,25.211067,0.000295,25.151848,-0.7544,0.046,7.84711,0.00000
2801.00,7.84564,25.211115,0.000297,25.151855,-0.7544,0.046,7.84564,0.00000
2802.00,7.84597,25.211100,0.000297,25.151819,-0.7544,0.046,7.84597,0.00000
2803.00,7.84706,25.211148,0.000297,25.151816,-0.7545,0.046,7.84706,0.00000
2804.00,7.84822,25.211200,0.000297,25.151851,-0.7545,0.046,7.84822,0.00000
2805.00,7.84987,25.211207,0.000300,25.151897,-0.7545,0.046,7.84987,0.00000
2806.00,7.85183,25.211242,0.000299,25.151930,-0.7545,0.046,7.85183,0.00000
2807.00,7.85215,25.211304,0.000299,25.151917,-0.7545,0.046,7.85215,0.00000
2808.00,7.85213,25.211267,0.000296,25.151868,-0.7545,0.047,7.85213,0.00000
2809.00,7.85265,25.211274,0.000296,25.151894,-0.7545,0.047,7.85265,0.00000
2810.00,7.85400,25.211295,0.000296,25.151874,-0.7546,0.047,7.85400,0.00000
2811.00,7.85462,25.211334,0.000296,25.151851,-0.7546,0.047,7.85462,0.00000
2812.00,7.85662,25.211350,0.000298,25.151810,-0.7546,0.047,7.85662,0.00000
2813.00,7.85610,25.211419,0.000298,25.151833,-0.7546,0.047,7.85610,0.00000
2814.00,7.85385,25.211406,0.000294,25.151791,-0.7546,0.047,7.85385,0.00000
2815.00,7.85355,25.211431,0.000293,25.151738,-0.7546,0.047,7.85355,0.00000
2816.00,7.85558,25.211432,0.000288,25.151713,-0.7545,0.047,7.85558,0.00000
2817.00,7.85711,25.211460,0.000285,25.151776,-0.7545,0.047,7.85711,0.00000
2818.00,7.85936,25.211461,0.000288,25.151760,-0.7545,0.047,7.85936,0.00000
2819.00,7.86296,25.211517,0.000290,25.151800,-0.7546,0.047,7.86296,0.00000
2820.00,7.86514,25.211492,0.000289,25.151879,-0.7546,0.047,7.86514,0.00000
2821.00,7.86550,25.211511,0.000291,25.151888,-0.7546,0.047,7.86550,0.00000
2822.00,7.86474,25.211469,0.000291,25.151826,-0.7547,0.048,7.86474,0.00000
@16,1.0000,2.0, 2820.074 
2823.00,7.86591,25.211498,0.000292,25.151832,-0.7547,0.048,7.86591,0.00000
2824.00,7.86040,25.211572,0.000294,25.151836,-0.7548,0.048,7.86040,0.00000
2825.00,7.81323,25.211657,0.000297,25.151782,-0.7548,0.048,7.81323,0.00000
2826.00,7.71198,25.211720,0.000303,25.151778,-0.7549,0.048,7.71198,0.00000
2827.00,7.58137,25.211734,0.000307,25.151778,-0.7550,0.047,7.58137,0.00000
2828.00,7.44991,25.211781,0.000301,25.151806,-0.7550,0.048,7.44991,0.00000
2829.00,7.33384,25.211793,0.000296,25.151803,-0.7551,0.048,7.33384,0.00000
2830.00,7.27133,25.211859,0.000292,25.151851,-0.7551,0.048,7.27133,0.00000
2831.00,7.27604,25.211878,0.000286,25.151869,-0.7552,0.048,7.27604,0.00000
2832.00,7.31954,25.212043,0.000286,25.151946,-0.7552,0.049,7.31954,0.00000
2833.00,7.36985,25.212098,0.000296,25.151939,-0.7552,0.048,7.36985,0.00000
2834.00,7.41238,25.212127,0.000301,25.151920,-0.7552,0.048,7.41238,0.00000
2835.00,7.44475,25.212119,0.000297,25.151918,-0.7553,0.049,7.44475,0.00000
2836.00,7.46558,25.212208,0.000299,25.151983,-0.7553,0.049,7.46558,0.00000
2837.00,7.47832,25.212262,0.000294,25.152009,-0.7553,0.049,7.47832,0.00000
2838.00,7.48716,25.212297,0.000288,25.151957,-0.7553,0.049,7.48716,0.00000
2839.00,7.49515,25.212330,0.000287,25.151906,-0.7553,0.049,7.49515,0.00000
2840.00,7.50277,25.212384,0.000291,25.151882,-0.7553,0.049,7.50277,0.00000
2841.00,7.51056,25.212391,0.000289,25.151864,-0.7553,0.049,7.51056,0.00000
2842.00,7.51730,25.212357,0.000294,25.151845,-0.7553,0.049,7.51730,0.00000
2843.00,7.52550,25.212402,0.000293,25.151915,-0.7553,0.049,7.52550,0.00000
2844.00,7.53693,25.212428,0.000298,25.151932,-0.7553,0.049,7.53693,0.00000
2845.00,7.54712,25.212469,0.000300,25.151975,-0.7553,0.049,7.54712,0.00000
2846.00,7.55751,25.212512,0.000301,25.151960,-0.7553,0.049,7.55751,0.00000
2847.00,7.56912,25.212494,0.000301,25.151907,-0.7552,0.049,7.56912,0.00000
2848.00,7.58047,25.212457,0.000303,25.151834,-0.7551,0.049,7.58047,0.00000
2849.00,7.58588,25.212542,0.000299,25.151926,-0.7551,0.049,7.58588,0.00000
2850.00,7.59478,25.212606,0.000298,25.151919,-0.7550,0.049,7.59478,0.00000
2851.00,7.60260,25.212577,0.000300,25.151915,-0.7549,0.050,7.60260,0.00000
2852.00,7.60982,25.212593,0.000301,25.151879,-0.7548,0.050,7.60982,0.00000
2853.00,7.61784,25.212655,0.000302,25.151913,-0.7547,0.050,7.61784,0.00000
2854.00,7.63119,25.212627,0.000295,25.151854,-0.7546,0.050,7.63119,0.00000
2855.00,7.64221,25.212654,0.000295,25.151873,-0.7546,0.050,7.64221,0.00000
2856.00,7.65292,25.212718,0.000297,25.151837,-0.7545,0.050,7.65292,0.00000
2857.00,7.66702,25.212765,0.000293,25.151881,-0.7544,0.050,7.66702,0.00000
2858.00,7.67923,25.212770,0.000294,25.151883,-0.7544,0.050,7.67923,0.00000
2859.00,7.69105,25.212791,0.000300,25.151879,-0.7543,0.050,7.69105,0.00000
2860.00,7.70130,25.212833,0.000301,25.151906,-0.7542,0.050,7.70130,0.00000
2861.00,7.71206,25.212830,0.000301,25.151916,-0.7541,0.050,7.71206,0.00000
2862.00,7.71972,25.212867,0.000305,25.151957,-0.7540,0.050,7.71972,0.00000
2863.00,7.72441,25.212928,0.000305,25.152025,-0.7539,0.050,7.72441,0.00000
2864.00,7.72924,25.213002,0.000310,25.152051,-0.7537,0.050,7.72924,0.00000
2865.00,7.73483,25.213027,0.000306,25.152017,-0.7537,0.050,7.73483,0.00000
2866.00,7.74237,25.213118,0.000306,25.152027,-0.7536,0.050,7.74237,0.00000
2867.00,7.74906,25.213121,0.000301,25.151935,-0.7535,0.050,7.74906,0.00000
2868.00,7.75682,25.213174,0.000299,25.151893,-0.7534,0.051,7.75682,0.00000
2869.00,7.76472,25.213224,0.000292,25.151844,-0.7533,0.051,7.76472,0.00000
2870.00,7.77302,25.213183,0.000290,25.151786,-0.7532,0.051,7.77302,0.00000
2871.00,7.77854,25.213165,0.000287,25.151815,-0.7531,0.051,7.77854,0.00000
2872.00,7.78246,25.213280,0.000295,25.151898,-0.7530,0.051,7.78246,0.00000
2873.00,7.78888,25.213232,0.000297,25.151854,-0.7529,0.051,7.78888,0.00000
2874.00,7.79153,25.213178,0.000298,25.151914,-0.7528,0.051,7.79153,0.00000
2875.00,7.79328,25.213232,0.000297,25.151966,-0.7527,0.051,7.79328,0.00000
2876.00,7.79467,25.213262,0.000296,25.151922,-0.7526,0.051,7.79467,0.00000
2877.00,7.79925,25.213277,0.000293,25.151921,-0.7526,0.051,7.79925,0.00000
2878.00,7.80081,25.213353,0.000287,25.152009,-0.7525,0.052,7.80081,0.00000
2879.00,7.80553,25.213416,0.000291,25.151947,-0.7524,0.052,7.80553,0.00000
2880.00,7.81086,25.213471,0.000295,25.151925,-0.7524,0.052,7.81086,0.00000
2881.00,7.81531,25.213500,0.000296,25.151942,-0.7523,0.052,7.81531,0.00000
2882.00,7.81553,25.213518,0.000295,25.151914,-0.7523,0.052,7.81553,0.00000
2883.00,7.81681,25.213576,0.000302,25.151957,-0.7522,0.052,7.81681,0.00000
2884.00,7.81751,25.213570,0.000300,25.152063,-0.7522,0.052,7.81751,0.00000
2885.00,7.81827,25.213577,0.000300,25.152133,-0.7521,0.052,7.81827,0.00000
2886.00,7.82098,25.213640,0.000300,25.152163,-0.7521,0.052,7.82098,0.00000
2887.00,7.82633,25.213681,0.000300,25.152204,-0.7521,0.052,7.82633,0.00000
2888.00,7.82958,25.213684,0.000297,25.152098,-0.7521,0.052,7.82958,0.00000
2889.00,7.83233,25.213748,0.000299,25.152044,-0.7521,0.052,7.83233,0.00000
2890.00,7.83339,25.213816,0.000301,25.151988,-0.7520,0.052,7.83339,0.00000
2891.00,7.83299,25.213823,0.000303,25.151964,-0.7520,0.052,7.83299,0.00000
2892.00,7.83194,25.213852,0.000304,25.151967,-0.7520,0.052,7.83194,0.00000
2893.00,7.83353,25.213973,0.000304,25.152110,-0.7520,0.052,7.83353,0.00000
2894.00,7.83256,25.214010,0.000306,25.152093,-0.7519,0.052,7.83256,0.00000
2895.00,7.83292,25.214017,0.000304,25.152142,-0.7519,0.053,7.83292,0.00000
2896.00,7.83435,25.214037,0.000304,25.152121,-0.7519,0.053,7.83435,0.00000
2897.00,7.83743,25.214008,0.000309,25.152090,-0.7519,0.053,7.83743,0.00000
2898.00,7.83760,25.213947,0.000312,25.152012,-0.7519,0.052,7.83760,0.00000
2899.00,7.83792,25.213946,0.000314,25.152067,-0.7520,0.052,7.83792,0.00000
2900.00,7.83695,25.213941,0.000313,25.152017,-0.7520,0.052,7.83695,0.00000
2901.00,7.83618,25.214016,0.000312,25.152044,-0.7519,0.053,7.83618,0.00000
2902.00,7.83663,25.214117,0.000307,25.152076,-0.7519,0.053,7.83663,0.00000
2903.00,7.83982,25.214207,0.000304,25.152122,-0.7519,0.053,7.83982,0.00000
2904.00,7.84472,25.214298,0.000297,25.152094,-0.7518,0.053,7.84472,0.00000
2905.00,7.84898,25.214399,0.000300,25.152132,-0.7518,0.053,7.84898,0.00000
2906.00,7.85164,25.214466,0.000301,25.152181,-0.7518,0.053,7.85164,0.00000
2907.00,7.85083,25.214431,0.000303,25.152102,-0.7518,0.053,7.85083,0.00000
2908.00,7.84713,25.214457,0.000301,25.152000,-0.7517,0.053,7.84713,0.00000
2909.00,7.84175,25.214504,0.000299,25.152031,-0.7517,0.053,7.84175,0.00000
2910.00,7.84054,25.214510,0.000302,25.152030,-0.7516,0.053,7.84054,0.00000
2911.00,7.84126,25.214505,0.000297,25.152060,-0.7516,0.054,7.84126,0.00000
2912.00,7.84213,25.214623,0.000293,25.152208,-0.7516,0.054,7.84213,0.00000
2913.00,7.84503,25.214642,0.000293,25.152273,-0.7516,0.054,7.84503,0.00000
2914.00,7.84881,25.214717,0.000296,25.152312,-0.7515,0.054,7.84881,0.00000
2915.00,7.85100,25.214707,0.000296,25.152246,-0.7515,0.054,7.85100,0.00000
2916.00,7.85181,25.214745,0.000303,25.152193,-0.7514,0.054,7.85181,0.00000
2917.00,7.85284,25.214738,0.000309,25.152090,-0.7514,0.054,7.85284,0.00000
2918.00,7.85236,25.214773,0.000317,25.152067,-0.7513,0.054,7.85236,0.00000
2919.00,7.85213,25.214749,0.000314,25.152041,-0.7513,0.054,7.85213,0.00000
2920.00,7.85081,25.214833,0.000308,25.152116,-0.7512,0.054,7.85081,0.00000
2921.00,7.84921,25.214861,0.000302,25.152096,-0.7511,0.054,7.84921,0.00000
2922.00,7.84615,25.214887,0.000300,25.152113,-0.7511,0.054,7.84615,0.00000
2923.00,7.84610,25.214902,0.000296,25.152109,-0.7510,0.054,7.84610,0.00000
2924.00,7.84751,25.214915,0.000295,25.152068,-0.7510,0.055,7.84751,0.00000
2925.00,7.84966,25.214924,0.000297,25.152030,-0.7510,0.055,7.84966,0.00000
2926.00,7.85238,25.214887,0.000296,25.151986,-0.7510,0.055,7.85238,0.00000
2927.00,7.85606,25.214918,0.000295,25.151962,-0.7509,0.055,7.85606,0.00000
2928.00,7.85709,25.214967,0.000300,25.151955,-0.7509,0.055,7.85709,0.00000
2929.00,7.85650,25.214997,0.000305,25.151984,-0.7509,0.055,7.85650,0.00000
2930.00,7.85581,25.215018,0.000305,25.152028,-0.7509,0.055,7.85581,0.00000
2931.00,7.85553,25.215069,0.000307,25.152068,-0.7509,0.055,7.85553,0.00000
2932.00,7.85622,25.215122,0.000309,25.152120,-0.7509,0.055,7.85622,0.00000
2933.00,7.85585,25.215145,0.000306,25.152169,-0.7509,0.055,7.85585,0.00000
2934.00,7.85456,25.215137,0.000306,25.152114,-0.7509,0.055,7.85456,0.00000
2935.00,7.85212,25.215165,0.000312,25.152040,-0.7509,0.055,7.85212,0.00000
2936.00,7.84970,25.215235,0.000315,25.152030,-0.7509,0.055,7.84970,0.00000
2937.00,7.84955,25.215208,0.000312,25.151956,-0.7509,0.055,7.84955,0.00000
2938.00,7.85124,25.215248,0.000312,25.151911,-0.7509,0.055,7.85124,0.00000
2939.00,7.85352,25.215333,0.000308,25.151963,-0.7509,0.056,7.85352,0.00000
2940.00,7.85620,25.215348,0.000305,25.152016,-0.7510,0.056,7.85620,0.00000
2941.00,7.85886,25.215304,0.000303,25.151990,-0.7510,0.056,7.85886,0.00000
2942.00,7.85905,25.215368,0.000299,25.152039,-0.7510,0.056,7.85905,0.00000
2943.00,7.85983,25.215352,0.000299,25.152006,-0.7510,0.056,7.85983,0.00000
2944.00,7.86077,25.215344,0.000299,25.151951,-0.7510,0.056,7.86077,0.00000
2945.00,7.86081,25.215336,0.000294,25.151865,-0.7510,0.056,7.86081,0.00000
2946.00,7.85884,25.215405,0.000288,25.151877,-0.7510,0.056,7.85884,0.00000
2947.00,7.85843,25.215439,0.000291,25.151851,-0.7510,0.056,7.85843,0.00000
2948.00,7.85773,25.215530,0.000291,25.151876,-0.7510,0.056,7.85773,0.00000
2949.00,7.85795,25.215577,0.000290,25.151883,-0.7510,0.056,7.85795,0.00000
2950.00,7.85919,25.215625,0.000291,25.151937,-0.7510,0.057,7.85919,0.00000
2951.00,7.86169,25.215629,0.000299,25.151927,-0.7510,0.056,7.86169,0.00000
2952.00,7.86245,25.215645,0.000300,25.151904,-0.7510,0.056,7.86245,0.00000
2953.00,7.86265,25.215582,0.000297,25.151871,-0.7510,0.056,7.86265,0.00000
2954.00,7.86225,25.215571,0.000294,25.151851,-0.7510,0.057,7.86225,0.00000
2955.00,7.86052,25.215608,0.000294,25.151855,-0.7510,0.057,7.86052,0.00000
2956.00,7.85822,25.215695,0.000287,25.151932,-0.7509,0.057,7.85822,0.00000
2957.00,7.85761,25.215694,0.000285,25.151996,-0.7508,0.057,7.85761,0.00000
2958.00,7.85617,25.215760,0.000286,25.152073,-0.7508,0.057,7.85617,0.00000
2959.00,7.85640,25.215788,0.000295,25.152118,-0.7507,0.057,7.85640,0.00000
2960.00,7.85822,25.215777,0.000298,25.152079,-0.7506,0.057,7.85822,0.00000
2961.00,7.86081,25.215751,0.000297,25.151987,-0.7506,0.057,7.86081,0.00000
2962.00,7.86219,25.215812,0.000296,25.151977,-0.7505,0.057,7.86219,0.00000
2963.00,7.86462,25.215857,0.000299,25.151905,-0.7504,0.057,7.86462,0.00000
2964.00,7.86508,25.215935,0.000290,25.151906,-0.7504,0.057,7.86508,0.00000
2965.00,7.86491,25.215959,0.000288,25.151908,-0.7503,0.058,7.86491,0.00000
2966.00,7.86406,25.216033,0.000291,25.151974,-0.7502,0.058,7.86406,0.00000
2967.00,7.86221,25.216070,0.000290,25.152008,-0.7501,0.058,7.86221,0.00000
2968.00,7.85871,25.216102,0.000287,25.152055,-0.7500,0.058,7.85871,0.00000
2969.00,7.85625,25.216102,0.000291,25.152022,-0.7500,0.058,7.85625,0.00000
2970.00,7.85605,25.216195,0.000293,25.152113,-0.7499,0.058,7.85605,0.00000
2971.00,7.85733,25.216166,0.000290,25.152091,-0.7499,0.058,7.85733,0.00000
2972.00,7.85795,25.216193,0.000288,25.152129,-0.7498,0.058,7.85795,0.00000
2973.00,7.85979,25.216198,0.000289,25.152123,-0.7498,0.058,7.85979,0.00000
2974.00,7.86342,25.216262,0.000292,25.152147,-0.7497,0.058,7.86342,0.00000
2975.00,7.86446,25.216300,0.000293,25.152109,-0.7497,0.058,7.86446,0.00000
2976.00,7.86312,25.216386,0.000302,25.152167,-0.7496,0.058,7.86312,0.00000
2977.00,7.86250,25.216480,0.000305,25.152145,-0.7496,0.058,7.86250,0.00000
2978.00,7.86303,25.216500,0.000303,25.152085,-0.7495,0.058,7.86303,0.00000
2979.00,7.86127,25.216556,0.000300,25.152069,-0.7495,0.058,7.86127,0.00000
2980.00,7.86075,25.216577,0.000297,25.152079,-0.7494,0.059,7.86075,0.00000
2981.00,7.86291,25.216598,0.000288,25.152039,-0.7494,0.059,7.86291,0.00000
2982.00,7.86673,25.216541,0.000286,25.151958,-0.7494,0.059,7.86673,0.00000
2983.00,7.86724,25.216493,0.000284,25.151972,-0.7494,0.059,7.86724,0.00000
2984.00,7.86607,25.216446,0.000284,25.151961,-0.7493,0.059,7.86607,0.00000
2985.00,7.86338,25.216498,0.000289,25.151942,-0.7493,0.059,7.86338,0.00000
2986.00,7.86076,25.216529,0.000288,25.151972,-0.7492,0.060,7.86076,0.00000
2987.00,7.85799,25.216557,0.000286,25.152016,-0.7492,0.060,7.85799,0.00000
2988.00,7.85918,25.216695,0.000288,25.152060,-0.7491,0.060,7.85918,0.00000
2989.00,7.86099,25.216766,0.000289,25.152102,-0.7491,0.060,7.86099,0.00000
2990.00,7.86296,25.216756,0.000289,25.152125,-0.7490,0.060,7.86296,0.00000
2991.00,7.86283,25.216773,0.000300,25.152123,-0.7489,0.060,7.86283,0.00000
2992.00,7.86211,25.216872,0.000304,25.152158,-0.7488,0.060,7.86211,0.00000
2993.00,7.86135,25.216935,0.000305,25.152175,-0.7487,0.060,7.86135,0.00000
2994.00,7.86262,25.216942,0.000305,25.152182,-0.7487,0.059,7.86262,0.00000
2995.00,7.86514,25.217053,0.000302,25.152217,-0.7486,0.060,7.86514,0.00000
2996.00,7.86730,25.217095,0.000296,25.152193,-0.7485,0.060,7.86730,0.00000
2997.00,7.86897,25.217029,0.000293,25.152075,-0.7485,0.060,7.86897,0.00000
2998.00,7.86892,25.217019,0.000295,25.152014,-0.7484,0.060,7.86892,0.00000
2999.00,7.86629,25.217051,0.000298,25.151978,-0.7483,0.060,7.86629,0.00000
3000.00,7.86244,25.217052,0.000306,25.151911,-0.7482,0.060,7.86244,0.00000
3001.00,7.86029,25.217050,0.000308,25.151915,-0.7482,0.060,7.86029,0.00000
3002.00,7.85874,25.217100,0.000310,25.151964,-0.7481,0.060,7.85874,0.00000
@17,1.0000,2.0, 3000.04700000001 
3003.00,7.85753,25.217111,0.000312,25.152016,-0.7480,0.060,7.85753,0.00000
3004.00,7.85499,25.217124,0.000314,25.152020,-0.7480,0.060,7.85499,0.00000
3005.00,7.82453,25.217071,0.000310,25.152082,-0.7479,0.060,7.82453,0.00000
3006.00,7.74927,25.217109,0.000308,25.152127,-0.7478,0.060,7.74927,0.00000
3007.00,7.64785,25.217141,0.000308,25.152164,-0.7478,0.060,7.64785,0.00000
3008.00,7.54461,25.217178,0.000309,25.152191,-0.7477,0.060,7.54461,0.00000
3009.00,7.45100,25.217260,0.000313,25.152196,-0.7476,0.060,7.45100,0.00000
3010.00,7.39665,25.217306,0.000309,25.152108,-0.7475,0.060,7.39665,0.00000
3011.00,7.39814,25.217354,0.000309,25.152065,-0.7475,0.060,7.39814,0.00000
3012.00,7.43353,25.217422,0.000309,25.152045,-0.7475,0.060,7.43353,0.00000
3013.00,7.47611,25.217456,0.000306,25.152002,-0.7474,0.061,7.47611,0.00000
3014.00,7.51310,25.217395,0.000303,25.151962,-0.7474,0.061,7.51310,0.00000
3015.00,7.54037,25.217490,0.000311,25.152021,-0.7474,0.061,7.54037,0.00000
3016.00,7.55658,25.217483,0.000309,25.151998,-0.7473,0.061,7.55658,0.00000
3017.00,7.56491,25.217488,0.000307,25.151983,-0.7473,0.061,7.56491,0.00000
3018.00,7.56964,25.217511,0.000304,25.151976,-0.7473,0.061,7.56964,0.00000
3019.00,7.57524,25.217567,0.000303,25.152001,-0.7472,0.061,7.57524,0.00000
3020.00,7.58274,25.217564,0.000295,25.151962,-0.7472,0.061,7.58274,0.00000
3021.00,7.59055,25.217594,0.000297,25.151946,-0.7472,0.061,7.59055,0.00000
3022.00,7.60026,25.217664,0.000302,25.152033,-0.7471,0.061,7.60026,0.00000
3023.00,7.61047,25.217713,0.000310,25.152056,-0.7471,0.061,7.61047,0.00000
3024.00,7.62036,25.217744,0.000309,25.152037,-0.7470,0.061,7.62036,0.00000
3025.00,7.62809,25.217830,0.000306,25.152087,-0.7470,0.062,7.62809,0.00000
3026.00,7.63760,25.217872,0.000306,25.152097,-0.7470,0.062,7.63760,0.00000
3027.00,7.64775,25.217918,0.000305,25.152094,-0.7471,0.062,7.64775,0.00000
3028.00,7.65519,25.217961,0.000307,25.152117,-0.7471,0.062,7.65519,0.00000
3029.00,7.66072,25.218058,0.000303,25.152237,-0.7470,0.062,7.66072,0.00000
3030.00,7.66625,25.217995,0.000304,25.152208,-0.7470,0.062,7.66625,0.00000
3031.00,7.67060,25.218071,0.000304,25.152276,-0.7470,0.062,7.67060,0.00000
3032.00,7.67395,25.218079,0.000305,25.152254,-0.7469,0.062,7.67395,0.00000
3033.00,7.67930,25.218089,0.000300,25.152245,-0.7469,0.063,7.67930,0.00000
3034.00,7.68768,25.218092,0.000306,25.152217,-0.7468,0.062,7.68768,0.00000
3035.00,7.69677,25.218133,0.000312,25.152192,-0.7468,0.062,7.69677,0.00000
3036.00,7.70623,25.218101,0.000313,25.152116,-0.7467,0.062,7.70623,0.00000
3037.00,7.71605,25.218135,0.000311,25.152107,-0.7467,0.062,7.71605,0.00000
3038.00,7.72602,25.218179,0.000312,25.152094,-0.7466,0.062,7.72602,0.00000
3039.00,7.73611,25.218229,0.000311,25.152090,-0.7466,0.062,7.73611,0.00000
3040.00,7.74514,25.218237,0.000309,25.152124,-0.7465,0.063,7.74514,0.00000
3041.00,7.75336,25.218292,0.000306,25.152191,-0.7464,0.063,7.75336,0.00000
3042.00,7.76004,25.218243,0.000308,25.152159,-0.7464,0.063,7.76004,0.00000
3043.00,7.76543,25.218270,0.000311,25.152160,-0.7464,0.063,7.76543,0.00000
3044.00,7.76944,25.218248,0.000313,25.152136,-0.7463,0.063,7.76944,0.00000
3045.00,7.77468,25.218342,0.000313,25.152159,-0.7463,0.063,7.77468,0.00000
3046.00,7.78041,25.218334,0.000320,25.152163,-0.7463,0.063,7.78041,0.00000
3047.00,7.78594,25.218368,0.000323,25.152167,-0.7464,0.062,7.78594,0.00000
3048.00,7.79086,25.218338,0.000317,25.152136,-0.7464,0.063,7.79086,0.00000
3049.00,7.79505,25.218325,0.000316,25.152088,-0.7464,0.063,7.79505,0.00000
3050.00,7.79909,25.218340,0.000315,25.152041,-0.7464,0.063,7.79909,0.00000
3051.00,7.80269,25.218426,0.000315,25.152036,-0.7464,0.063,7.80269,0.00000
3052.00,7.80547,25.218534,0.000314,25.152092,-0.7464,0.063,7.80547,0.00000
3053.00,7.80873,25.218593,0.000318,25.152139,-0.7464,0.063,7.80873,0.00000
3054.00,7.81154,25.218668,0.000318,25.152210,-0.7464,0.063,7.81154,0.00000
3055.00,7.81211,25.218662,0.000320,25.152229,-0.7464,0.063,7.81211,0.00000
3056.00,7.81358,25.218638,0.000321,25.152156,-0.7464,0.063,7.81358,0.00000
3057.00,7.81570,25.218578,0.000318,25.152131,-0.7465,0.063,7.81570,0.00000
3058.00,7.81815,25.218586,0.000317,25.152120,-0.7465,0.063,7.81815,0.00000
3059.00,7.82042,25.218620,0.000320,25.152087,-0.7464,0.063,7.82042,0.00000
3060.00,7.82248,25.218711,0.000319,25.152143,-0.7464,0.063,7.82248,0.00000
3061.00,7.82285,25.218742,0.000315,25.152103,-0.7464,0.064,7.82285,0.00000
3062.00,7.82267,25.218777,0.000315,25.152060,-0.7464,0.064,7.82267,0.00000
3063.00,7.82298,25.218853,0.000314,25.152040,-0.7464,0.064,7.82298,0.00000
3064.00,7.82315,25.218867,0.000307,25.152039,-0.7465,0.064,7.82315,0.00000
3065.00,7.82503,25.218836,0.000301,25.151950,-0.7465,0.064,7.82503,0.00000
3066.00,7.82780,25.218905,0.000300,25.152047,-0.7465,0.064,7.82780,0.00000
3067.00,7.83205,25.218955,0.000301,25.152025,-0.7465,0.064,7.83205,0.00000
3068.00,7.83472,25.218976,0.000300,25.152056,-0.7465,0.064,7.83472,0.00000
3069.00,7.83856,25.218970,0.000298,25.152020,-0.7465,0.064,7.83856,0.00000
3070.00,7.84262,25.218992,0.000303,25.152071,-0.7464,0.064,7.84262,0.00000
3071.00,7.84602,25.218998,0.000304,25.152023,-0.7464,0.065,7.84602,0.00000
3072.00,7.84670,25.219083,0.000305,25.152096,-0.7464,0.065,7.84670,0.00000
3073.00,7.84724,25.219059,0.000300,25.152063,-0.7464,0.065,7.84724,0.00000
3074.00,7.84735,25.219127,0.000303,25.152090,-0.7464,0.065,7.84735,0.00000
3075.00,7.84705,25.219174,0.000301,25.152036,-0.7464,0.065,7.84705,0.00000
3076.00,7.84687,25.219208,0.000305,25.152021,-0.7464,0.065,7.84687,0.00000
3077.00,7.84929,25.219174,0.000302,25.151990,-0.7464,0.065,7.84929,0.00000
3078.00,7.85117,25.219260,0.000305,25.152015,-0.7465,0.065,7.85117,0.00000
3079.00,7.85116,25.219292,0.000304,25.151988,-0.7465,0.065,7.85116,0.00000
3080.00,7.85075,25.219314,0.000312,25.152047,-0.7466,0.065,7.85075,0.00000
3081.00,7.84917,25.219295,0.000307,25.152097,-0.7466,0.065,7.84917,0.00000
3082.00,7.84836,25.219353,0.000315,25.152090,-0.7466,0.065,7.84836,0.00000
3083.00,7.84805,25.219364,0.000321,25.152089,-0.7467,0.065,7.84805,0.00000
3084.00,7.84900,25.219366,0.000324,25.152129,-0.7467,0.065,7.84900,0.00000
3085.00,7.84983,25.219395,0.000317,25.152103,-0.7467,0.065,7.84983,0.00000
3086.00,7.85195,25.219513,0.000315,25.152119,-0.7466,0.065,7.85195,0.00000
3087.00,7.85430,25.219531,0.000306,25.152152,-0.7466,0.065,7.85430,0.00000
3088.00,7.85599,25.219574,0.000299,25.152141,-0.7466,0.066,7.85599,0.00000
3089.00,7.85748,25.219622,0.000298,25.152200,-0.7465,0.066,7.85748,0.00000
3090.00,7.85790,25.219653,0.000297,25.152199,-0.7465,0.066,7.85790,0.00000
3091.00,7.85782,25.219615,0.000299,25.152151,-0.7464,0.066,7.85782,0.00000
3092.00,7.85533,25.219639,0.000302,25.152079,-0.7464,0.066,7.85533,0.00000
3093.00,7.85596,25.219626,0.000303,25.152103,-0.7463,0.066,7.85596,0.00000
3094.00,7.85749,25.219615,0.000305,25.152024,-0.7463,0.066,7.85749,0.00000
3095.00,7.85807,25.219647,0.000311,25.152096,-0.7462,0.066,7.85807,0.00000
3096.00,7.85743,25.219651,0.000312,25.152109,-0.7462,0.066,7.85743,0.00000
3097.00,7.85743,25.219647,0.000310,25.152130,-0.7462,0.066,7.85743,0.00000
3098.00,7.85645,25.219704,0.000310,25.152096,-0.7462,0.066,7.85645,0.00000
3099.00,7.85373,25.219766,0.000303,25.152095,-0.7462,0.066,7.85373,0.00000
3100.00,7.85232,25.219818,0.000296,25.151982,-0.7462,0.067,7.85232,0.00000
3101.00,7.85147,25.219845,0.000301,25.151936,-0.7461,0.066,7.85147,0.00000
3102.00,7.85306,25.219872,0.000304,25.151887,-0.7461,0.066,7.85306,0.00000
3103.00,7.85247,25.219925,0.000305,25.151959,-0.7461,0.066,7.85247,0.00000
3104.00,7.85538,25.219923,0.000304,25.151947,-0.7461,0.066,7.85538,0.00000
3105.00,7.85722,25.219935,0.000303,25.151981,-0.7462,0.066,7.85722,0.00000
3106.00,7.85934,25.220020,0.000296,25.152064,-0.7462,0.067,7.85934,0.00000
3107.00,7.85868,25.220119,0.000291,25.152163,-0.7462,0.067,7.85868,0.00000
3108.00,7.85994,25.220113,0.000293,25.152083,-0.7462,0.067,7.85994,0.00000
3109.00,7.85946,25.220123,0.000293,25.152073,-0.7462,0.067,7.85946,0.00000
3110.00,7.85973,25.220138,0.000290,25.152136,-0.7462,0.067,7.85973,0.00000
3111.00,7.85947,25.220127,0.000286,25.152080,-0.7462,0.067,7.85947,0.00000
3112.00,7.85937,25.220070,0.000284,25.152079,-0.7461,0.067,7.85937,0.00000
3113.00,7.86153,25.220054,0.000277,25.152085,-0.7461,0.068,7.86153,0.00000
3114.00,7.86170,25.220123,0.000275,25.152081,-0.7461,0.068,7.86170,0.00000
3115.00,7.86262,25.220122,0.000280,25.152004,-0.7461,0.068,7.86262,0.00000
3116.00,7.86418,25.220124,0.000286,25.152016,-0.7460,0.068,7.86418,0.00000
3117.00,7.86562,25.220158,0.000289,25.151936,-0.7459,0.068,7.86562,0.00000
3118.00,7.86446,25.220196,0.000289,25.151968,-0.7458,0.068,7.86446,0.00000
3119.00,7.86258,25.220184,0.000292,25.152018,-0.7457,0.068,7.86258,0.00000
3120.00,7.85940,25.220200,0.000293,25.152029,-0.7456,0.068,7.85940,0.00000
3121.00,7.85747,25.220223,0.000290,25.152051,-0.7455,0.068,7.85747,0.00000
3122.00,7.85660,25.220281,0.000289,25.152105,-0.7455,0.068,7.85660,0.00000
3123.00,7.85589,25.220367,0.000290,25.152146,-0.7454,0.068,7.85589,0.00000
3124.00,7.85717,25.220401,0.000293,25.152122,-0.7453,0.068,7.85717,0.00000
3125.00,7.85878,25.220452,0.000290,25.152136,-0.7453,0.068,7.85878,0.00000
3126.00,7.86014,25.220577,0.000290,25.152171,-0.7452,0.068,7.86014,0.00000
3127.00,7.86085,25.220661,0.000291,25.152171,-0.7452,0.068,7.86085,0.00000
3128.00,7.86217,25.220671,0.000293,25.152089,-0.7451,0.068,7.86217,0.00000
3129.00,7.86446,25.220756,0.000294,25.152084,-0.7451,0.068,7.86446,0.00000
3130.00,7.86633,25.220834,0.000291,25.152079,-0.7451,0.068,7.86633,0.00000
3131.00,7.86545,25.220832,0.000288,25.152004,-0.7451,0.069,7.86545,0.00000
3132.00,7.86452,25.220913,0.000288,25.152064,-0.7451,0.069,7.86452,0.00000
3133.00,7.86231,25.220900,0.000288,25.152061,-0.7450,0.069,7.86231,0.00000
3134.00,7.85807,25.220962,0.000288,25.152138,-0.7450,0.069,7.85807,0.00000
3135.00,7.85370,25.220974,0.000295,25.152150,-0.7450,0.069,7.85370,0.00000
3136.00,7.85271,25.220956,0.000297,25.152179,-0.7450,0.069,7.85271,0.00000
3137.00,7.85292,25.220911,0.000301,25.152128,-0.7450,0.069,7.85292,0.00000
3138.00,7.85464,25.220924,0.000298,25.152152,-0.7450,0.069,7.85464,0.00000
3139.00,7.85807,25.220889,0.000296,25.152107,-0.7450,0.069,7.85807,0.00000
3140.00,7.86339,25.220863,0.000296,25.152057,-0.7451,0.069,7.86339,0.00000
3141.00,7.86716,25.220893,0.000295,25.152041,-0.7451,0.069,7.86716,0.00000
3142.00,7.86885,25.220926,0.000288,25.152048,-0.7452,0.069,7.86885,0.00000
3143.00,7.87011,25.221029,0.000290,25.152089,-0.7452,0.069,7.87011,0.00000
3144.00,7.87106,25.221073,0.000293,25.152069,-0.7452,0.069,7.87106,0.00000
3145.00,7.87110,25.221178,0.000290,25.152100,-0.7453,0.069,7.87110,0.00000
3146.00,7.86992,25.221189,0.000292,25.152034,-0.7453,0.069,7.86992,0.00000
3147.00,7.87089,25.221234,0.000296,25.152044,-0.7453,0.069,7.87089,0.00000
3148.00,7.86893,25.221242,0.000296,25.152043,-0.7453,0.069,7.86893,0.00000
3149.00,7.86529,25.221322,0.000291,25.152094,-0.7454,0.070,7.86529,0.00000
3150.00,7.86288,25.221314,0.000296,25.152089,-0.7454,0.070,7.86288,0.00000
3151.00,7.86436,25.221413,0.000291,25.152136,-0.7455,0.070,7.86436,0.00000
3152.00,7.86394,25.221417,0.000286,25.152086,-0.7455,0.070,7.86394,0.00000
3153.00,7.86427,25.221473,0.000283,25.152041,-0.7455,0.071,7.86427,0.00000
3154.00,7.86650,25.221436,0.000285,25.151957,-0.7456,0.071,7.86650,0.00000
3155.00,7.86878,25.221492,0.000282,25.151995,-0.7456,0.071,7.86878,0.00000
3156.00,7.86873,25.221486,0.000288,25.152021,-0.7457,0.071,7.86873,0.00000
3157.00,7.86501,25.221505,0.000299,25.152027,-0.7457,0.071,7.86501,0.00000
3158.00,7.86112,25.221532,0.000307,25.152065,-0.7457,0.071,7.86112,0.00000
3159.00,7.85920,25.221571,0.000311,25.152106,-0.7457,0.070,7.85920,0.00000
3160.00,7.85866,25.221547,0.000314,25.152054,-0.7457,0.070,7.85866,0.00000
3161.00,7.85876,25.221643,0.000315,25.152079,-0.7457,0.070,7.85876,0.00000
3162.00,7.86384,25.221676,0.000308,25.152077,-0.7457,0.070,7.86384,0.00000
3163.00,7.86940,25.221660,0.000306,25.151996,-0.7457,0.070,7.86940,0.00000
3164.00,7.87051,25.221705,0.000303,25.152005,-0.7457,0.071,7.87051,0.00000
3165.00,7.87053,25.221743,0.000298,25.152015,-0.7457,0.071,7.87053,0.00000
3166.00,7.86983,25.221747,0.000299,25.152020,-0.7457,0.071,7.86983,0.00000
3167.00,7.86770,25.221751,0.000298,25.151968,-0.7456,0.071,7.86770,0.00000
3168.00,7.86639,25.221813,0.000297,25.152015,-0.7456,0.071,7.86639,0.00000
3169.00,7.86764,25.221871,0.000298,25.151993,-0.7456,0.071,7.86764,0.00000
3170.00,7.86858,25.221930,0.000297,25.151999,-0.7456,0.071,7.86858,0.00000
3171.00,7.86857,25.221974,0.000295,25.151989,-0.7456,0.071,7.86857,0.00000
3172.00,7.86786,25.222055,0.000301,25.152056,-0.7457,0.071,7.86786,0.00000
3173.00,7.86835,25.222068,0.000297,25.152045,-0.7457,0.072,7.86835,0.00000
3174.00,7.86603,25.222072,0.000298,25.152026,-0.7457,0.072,7.86603,0.00000
3175.00,7.86371,25.222096,0.000302,25.152042,-0.7457,0.072,7.86371,0.00000
3176.00,7.86228,25.222163,0.000298,25.152092,-0.7457,0.072,7.86228,0.00000
3177.00,7.86315,25.222152,0.000291,25.152065,-0.7456,0.072,7.86315,0.00000
3178.00,7.86254,25.222186,0.000295,25.152099,-0.7456,0.072,7.86254,0.00000
3179.00,7.86458,25.222207,0.000298,25.152157,-0.7456,0.072,7.86458,0.00000
3180.00,7.86569,25.222271,0.000293,25.152158,-0.7456,0.072,7.86569,0.00000
3181.00,7.86697,25.222164,0.000301,25.152089,-0.7456,0.072,7.86697,0.00000
3182.00,7.86733,25.222201,0.000300,25.152135,-0.7456,0.072,7.86733,0.00000
@18,1.0000,2.0, 3180.02800000001 
3183.00,7.86753,25.222248,0.000297,25.152079,-0.7456,0.072,7.86753,0.00000
3184.00,7.86680,25.222318,0.000293,25.152073,-0.7455,0.072,7.86680,0.00000
3185.00,7.85389,25.222358,0.000298,25.152108,-0.7455,0.072,7.85389,0.00000
3186.00,7.80639,25.222517,0.000296,25.152175,-0.7455,0.072,7.80639,0.00000
3187.00,7.72953,25.222587,0.000306,25.152162,-0.7455,0.072,7.72953,0.00000
3188.00,7.64312,25.222650,0.000309,25.152233,-0.7455,0.072,7.64312,0.00000
3189.00,7.55826,25.222676,0.000312,25.152256,-0.7455,0.072,7.55826,0.00000
3190.00,7.49520,25.222703,0.000312,25.152239,-0.7455,0.072,7.49520,0.00000
3191.00,7.47711,25.222688,0.000319,25.152190,-0.7455,0.072,7.47711,0.00000
3192.00,7.49909,25.222679,0.000314,25.152181,-0.7455,0.072,7.49909,0.00000
3193.00,7.53707,25.222642,0.000309,25.152125,-0.7454,0.073,7.53707,0.00000
3194.00,7.57481,25.222671,0.000310,25.152130,-0.7454,0.073,7.57481,0.00000
3195.00,7.60174,25.222693,0.000313,25.152153,-0.7454,0.072,7.60174,0.00000
3196.00,7.62016,25.222744,0.000306,25.152182,-0.7454,0.073,7.62016,0.00000
3197.00,7.63026,25.222797,0.000305,25.152255,-0.7453,0.073,7.63026,0.00000
3198.00,7.63528,25.222824,0.000309,25.152280,-0.7453,0.073,7.63528,0.00000
3199.00,7.63841,25.222804,0.000309,25.152169,-0.7453,0.073,7.63841,0.00000
3200.00,7.64512,25.222813,0.000306,25.152139,-0.7453,0.073,7.64512,0.00000
3201.00,7.65312,25.222787,0.000309,25.152134,-0.7453,0.073,7.65312,0.00000
3202.00,7.65775,25.222794,0.000307,25.152085,-0.7453,0.073,7.65775,0.00000
3203.00,7.66155,25.222879,0.000308,25.152110,-0.7453,0.073,7.66155,0.00000
3204.00,7.66994,25.222996,0.000304,25.152199,-0.7453,0.073,7.66994,0.00000
3205.00,7.68039,25.223031,0.000302,25.152179,-0.7453,0.074,7.68039,0.00000
3206.00,7.68816,25.223051,0.000302,25.152145,-0.7453,0.074,7.68816,0.00000
3207.00,7.69941,25.223050,0.000301,25.152107,-0.7452,0.074,7.69941,0.00000
3208.00,7.70981,25.223055,0.000305,25.152141,-0.7452,0.074,7.70981,0.00000
3209.00,7.71857,25.223049,0.000306,25.152182,-0.7452,0.074,7.71857,0.00000
3210.00,7.72536,25.223100,0.000307,25.152188,-0.7452,0.074,7.72536,0.00000
3211.00,7.73228,25.223168,0.000305,25.152211,-0.7451,0.074,7.73228,0.00000
3212.00,7.73499,25.223228,0.000303,25.152226,-0.7451,0.074,7.73499,0.00000
3213.00,7.73997,25.223212,0.000298,25.152143,-0.7451,0.074,7.73997,0.00000
3214.00,7.74271,25.223219,0.000296,25.152012,-0.7450,0.075,7.74271,0.00000
3215.00,7.74539,25.223193,0.000298,25.151975,-0.7450,0.075,7.74539,0.00000
3216.00,7.74831,25.223215,0.000300,25.151968,-0.7450,0.075,7.74831,0.00000
3217.00,7.75398,25.223249,0.000304,25.151969,-0.7449,0.075,7.75398,0.00000
3218.00,7.75876,25.223312,0.000306,25.152006,-0.7449,0.075,7.75876,0.00000
3219.00,7.76469,25.223285,0.000311,25.152031,-0.7449,0.075,7.76469,0.00000
3220.00,7.77012,25.223351,0.000311,25.152100,-0.7448,0.075,7.77012,0.00000
3221.00,7.77587,25.223389,0.000307,25.152121,-0.7448,0.075,7.77587,0.00000
3222.00,7.78116,25.223412,0.000306,25.152119,-0.7447,0.075,7.78116,0.00000
3223.00,7.78672,25.223351,0.000309,25.152080,-0.7447,0.075,7.78672,0.00000
3224.00,7.79038,25.223374,0.000307,25.152090,-0.7447,0.075,7.79038,0.00000
3225.00,7.79349,25.223319,0.000307,25.152009,-0.7447,0.075,7.79349,0.00000
3226.00,7.79489,25.223283,0.000304,25.151963,-0.7446,0.075,7.79489,0.00000
3227.00,7.79824,25.223307,0.000306,25.151957,-0.7446,0.075,7.79824,0.00000
3228.00,7.80400,25.223383,0.000307,25.151963,-0.7446,0.075,7.80400,0.00000
3229.00,7.80988,25.223423,0.000306,25.151954,-0.7445,0.076,7.80988,0.00000
3230.00,7.81303,25.223480,0.000307,25.151986,-0.7445,0.076,7.81303,0.00000
3231.00,7.81599,25.223563,0.000316,25.152001,-0.7445,0.075,7.81599,0.00000
3232.00,7.81797,25.223577,0.000313,25.152016,-0.7444,0.076,7.81797,0.00000
3233.00,7.81709,25.223624,0.000307,25.152001,-0.7444,0.076,7.81709,0.00000
3234.00,7.81726,25.223649,0.000307,25.152026,-0.7444,0.076,7.81726,0.00000
3235.00,7.81958,25.223671,0.000303,25.152051,-0.7444,0.076,7.81958,0.00000
3236.00,7.82304,25.223654,0.000300,25.152077,-0.7444,0.076,7.82304,0.00000
3237.00,7.82674,25.223674,0.000305,25.152035,-0.7444,0.076,7.82674,0.00000
3238.00,7.83100,25.223664,0.000314,25.152009,-0.7444,0.076,7.83100,0.00000
3239.00,7.83546,25.223689,0.000315,25.151957,-0.7444,0.076,7.83546,0.00000
3240.00,7.83862,25.223745,0.000321,25.151964,-0.7444,0.076,7.83862,0.00000
3241.00,7.84156,25.223789,0.000326,25.151931,-0.7444,0.076,7.84156,0.00000
3242.00,7.84476,25.223821,0.000325,25.151949,-0.7444,0.076,7.84476,0.00000
3243.00,7.84502,25.223824,0.000316,25.151995,-0.7444,0.076,7.84502,0.00000
3244.00,7.84489,25.223906,0.000316,25.152068,-0.7444,0.076,7.84489,0.00000
3245.00,7.84518,25.223918,0.000313,25.152034,-0.7444,0.076,7.84518,0.00000
3246.00,7.84467,25.223918,0.000304,25.151972,-0.7444,0.076,7.84467,0.00000
3247.00,7.84321,25.223954,0.000298,25.152025,-0.7444,0.077,7.84321,0.00000
3248.00,7.84506,25.224019,0.000305,25.152088,-0.7444,0.077,7.84506,0.00000
3249.00,7.84784,25.223976,0.000306,25.152124,-0.7444,0.077,7.84784,0.00000
3250.00,7.84953,25.224010,0.000312,25.152163,-0.7445,0.076,7.84953,0.00000
3251.00,7.85197,25.224027,0.000310,25.152185,-0.7445,0.077,7.85197,0.00000
3252.00,7.85205,25.223968,0.000311,25.152072,-0.7445,0.077,7.85205,0.00000
3253.00,7.84966,25.223952,0.000309,25.151938,-0.7445,0.077,7.84966,0.00000
3254.00,7.84670,25.223973,0.000306,25.151851,-0.7446,0.077,7.84670,0.00000
3255.00,7.84889,25.223953,0.000298,25.151809,-0.7446,0.077,7.84889,0.00000
3256.00,7.85113,25.223986,0.000298,25.151835,-0.7446,0.077,7.85113,0.00000
3257.00,7.85408,25.224079,0.000295,25.151866,-0.7446,0.077,7.85408,0.00000
3258.00,7.85846,25.224158,0.000294,25.151931,-0.7445,0.077,7.85846,0.00000
3259.00,7.86266,25.224170,0.000292,25.151883,-0.7445,0.077,7.86266,0.00000
3260.00,7.86327,25.224211,0.000289,25.151868,-0.7445,0.078,7.86327,0.00000
3261.00,7.86294,25.224293,0.000290,25.151901,-0.7444,0.078,7.86294,0.00000
3262.00,7.86266,25.224375,0.000291,25.151978,-0.7444,0.078,7.86266,0.00000
3263.00,7.86020,25.224429,0.000292,25.152022,-0.7444,0.078,7.86020,0.00000
3264.00,7.85719,25.224526,0.000293,25.152096,-0.7443,0.078,7.85719,0.00000
3265.00,7.85670,25.224616,0.000293,25.152116,-0.7443,0.078,7.85670,0.00000
3266.00,7.85741,25.224625,0.000294,25.152093,-0.7443,0.078,7.85741,0.00000
3267.00,7.85957,25.224601,0.000295,25.152084,-0.7443,0.078,7.85957,0.00000
3268.00,7.86190,25.224595,0.000290,25.152072,-0.7443,0.078,7.86190,0.00000
3269.00,7.86364,25.224617,0.000288,25.152047,-0.7442,0.078,7.86364,0.00000
3270.00,7.86234,25.224684,0.000291,25.152075,-0.7442,0.079,7.86234,0.00000
3271.00,7.86175,25.224717,0.000293,25.152096,-0.7442,0.079,7.86175,0.00000
3272.00,7.86045,25.224784,0.000296,25.152100,-0.7441,0.079,7.86045,0.00000
3273.00,7.86022,25.224855,0.000297,25.152078,-0.7441,0.079,7.86022,0.00000
3274.00,7.86074,25.224836,0.000297,25.152089,-0.7440,0.079,7.86074,0.00000
3275.00,7.86221,25.224822,0.000301,25.152128,-0.7439,0.079,7.86221,0.00000
3276.00,7.86271,25.224815,0.000300,25.152171,-0.7439,0.079,7.86271,0.00000
3277.00,7.86334,25.224827,0.000299,25.152175,-0.7438,0.079,7.86334,0.00000
3278.00,7.86441,25.224788,0.000302,25.152163,-0.7437,0.079,7.86441,0.00000
3279.00,7.86481,25.224873,0.000304,25.152225,-0.7437,0.079,7.86481,0.00000
3280.00,7.86351,25.224936,0.000305,25.152198,-0.7436,0.079,7.86351,0.00000
3281.00,7.86417,25.224949,0.000300,25.152093,-0.7435,0.079,7.86417,0.00000
3282.00,7.86481,25.224992,0.000293,25.152029,-0.7434,0.079,7.86481,0.00000
3283.00,7.86440,25.225090,0.000291,25.152048,-0.7433,0.080,7.86440,0.00000
3284.00,7.86339,25.225116,0.000297,25.152008,-0.7433,0.079,7.86339,0.00000
3285.00,7.86427,25.225075,0.000295,25.151992,-0.7432,0.080,7.86427,0.00000
3286.00,7.86310,25.225186,0.000299,25.152042,-0.7432,0.080,7.86310,0.00000
3287.00,7.86235,25.225204,0.000304,25.152124,-0.7432,0.080,7.86235,0.00000
3288.00,7.86031,25.225205,0.000301,25.152182,-0.7431,0.080,7.86031,0.00000
3289.00,7.85872,25.225242,0.000298,25.152173,-0.7431,0.080,7.85872,0.00000
3290.00,7.85849,25.225246,0.000296,25.152101,-0.7431,0.080,7.85849,0.00000
3291.00,7.85834,25.225199,0.000297,25.152050,-0.7431,0.080,7.85834,0.00000
3292.00,7.85855,25.225178,0.000293,25.151944,-0.7430,0.081,7.85855,0.00000
3293.00,7.86159,25.225225,0.000300,25.151894,-0.7430,0.080,7.86159,0.00000
3294.00,7.86319,25.225197,0.000298,25.151912,-0.7430,0.080,7.86319,0.00000
3295.00,7.86305,25.225244,0.000295,25.151967,-0.7430,0.081,7.86305,0.00000
3296.00,7.86334,25.225263,0.000301,25.151986,-0.7429,0.081,7.86334,0.00000
3297.00,7.86437,25.225329,0.000306,25.151990,-0.7429,0.081,7.86437,0.00000
3298.00,7.86398,25.225370,0.000303,25.151983,-0.7429,0.081,7.86398,0.00000
3299.00,7.86397,25.225489,0.000308,25.151998,-0.7429,0.081,7.86397,0.00000
3300.00,7.86342,25.225561,0.000317,25.151979,-0.7429,0.081,7.86342,0.00000
3301.00,7.86383,25.225626,0.000310,25.152014,-0.7428,0.081,7.86383,0.00000
3302.00,7.86304,25.225674,0.000307,25.152116,-0.7428,0.081,7.86304,0.00000
3303.00,7.86264,25.225741,0.000306,25.152196,-0.7427,0.081,7.86264,0.00000
3304.00,7.86480,25.225732,0.000301,25.152185,-0.7427,0.081,7.86480,0.00000
3305.00,7.86801,25.225729,0.000296,25.152205,-0.7426,0.082,7.86801,0.00000
3306.00,7.87045,25.225820,0.000300,25.152295,-0.7426,0.082,7.87045,0.00000
3307.00,7.87223,25.225864,0.000302,25.152267,-0.7425,0.082,7.87223,0.00000
3308.00,7.87306,25.225843,0.000307,25.152174,-0.7425,0.082,7.87306,0.00000
3309.00,7.87307,25.225857,0.000307,25.152162,-0.7424,0.082,7.87307,0.00000
3310.00,7.87258,25.225902,0.000310,25.152146,-0.7424,0.082,7.87258,0.00000
3311.00,7.87222,25.225914,0.000315,25.152061,-0.7423,0.082,7.87222,0.00000
3312.00,7.87137,25.225883,0.000319,25.152047,-0.7422,0.082,7.87137,0.00000
3313.00,7.87128,25.225844,0.000318,25.152017,-0.7421,0.082,7.87128,0.00000
3314.00,7.87171,25.225875,0.000322,25.151991,-0.7420,0.082,7.87171,0.00000
3315.00,7.86990,25.225883,0.000324,25.152022,-0.7419,0.082,7.86990,0.00000
3316.00,7.86577,25.225887,0.000316,25.152022,-0.7419,0.082,7.86577,0.00000
3317.00,7.86243,25.225923,0.000312,25.151994,-0.7418,0.082,7.86243,0.00000
3318.00,7.85974,25.225999,0.000318,25.151997,-0.7417,0.082,7.85974,0.00000
3319.00,7.85756,25.225976,0.000323,25.152007,-0.7416,0.082,7.85756,0.00000
3320.00,7.85987,25.225953,0.000320,25.151980,-0.7415,0.082,7.85987,0.00000
3321.00,7.86408,25.226030,0.000322,25.152031,-0.7415,0.082,7.86408,0.00000
3322.00,7.86749,25.226054,0.000323,25.152037,-0.7415,0.082,7.86749,0.00000
3323.00,7.87088,25.226075,0.000316,25.152054,-0.7414,0.082,7.87088,0.00000
3324.00,7.87375,25.226174,0.000306,25.152114,-0.7414,0.083,7.87375,0.00000
3325.00,7.87339,25.226291,0.000307,25.152149,-0.7413,0.083,7.87339,0.00000
3326.00,7.87011,25.226313,0.000311,25.152119,-0.7413,0.083,7.87011,0.00000
3327.00,7.86931,25.226338,0.000311,25.152132,-0.7412,0.083,7.86931,0.00000
3328.00,7.86852,25.226375,0.000309,25.152138,-0.7412,0.083,7.86852,0.00000
3329.00,7.86878,25.226380,0.000312,25.152051,-0.7412,0.083,7.86878,0.00000
3330.00,7.86897,25.226404,0.000309,25.152012,-0.7412,0.083,7.86897,0.00000
3331.00,7.87114,25.226363,0.000308,25.151961,-0.7411,0.083,7.87114,0.00000
3332.00,7.87039,25.226400,0.000311,25.151944,-0.7411,0.083,7.87039,0.00000
3333.00,7.87100,25.226456,0.000316,25.151990,-0.7410,0.083,7.87100,0.00000
3334.00,7.86956,25.226464,0.000317,25.151994,-0.7409,0.083,7.86956,0.00000
3335.00,7.86985,25.226515,0.000318,25.152060,-0.7409,0.083,7.86985,0.00000
3336.00,7.86901,25.226540,0.000317,25.152004,-0.7409,0.083,7.86901,0.00000
3337.00,7.86949,25.226612,0.000318,25.152003,-0.7409,0.083,7.86949,0.00000
3338.00,7.86699,25.226656,0.000315,25.152004,-0.7409,0.083,7.86699,0.00000
3339.00,7.86608,25.226679,0.000311,25.152028,-0.7409,0.084,7.86608,0.00000
3340.00,7.86275,25.226648,0.000313,25.152016,-0.7409,0.084,7.86275,0.00000
3341.00,7.86111,25.226706,0.000315,25.152109,-0.7409,0.084,7.86111,0.00000
3342.00,7.86106,25.226788,0.000314,25.152161,-0.7410,0.084,7.86106,0.00000
3343.00,7.86329,25.226752,0.000315,25.152073,-0.7410,0.084,7.86329,0.00000
3344.00,7.86465,25.226801,0.000317,25.152059,-0.7411,0.084,7.86465,0.00000
3345.00,7.86839,25.226838,0.000321,25.152004,-0.7411,0.084,7.86839,0.00000
3346.00,7.87222,25.226860,0.000317,25.151985,-0.7411,0.084,7.87222,0.00000
3347.00,7.87609,25.226792,0.000313,25.151862,-0.7412,0.084,7.87609,0.00000
3348.00,7.87645,25.226885,0.000314,25.151883,-0.7412,0.084,7.87645,0.00000
3349.00,7.87452,25.226922,0.000313,25.151889,-0.7413,0.084,7.87452,0.00000
3350.00,7.87256,25.227026,0.000308,25.151974,-0.7413,0.084,7.87256,0.00000
3351.00,7.87135,25.227003,0.000302,25.151962,-0.7414,0.085,7.87135,0.00000
3352.00,7.86837,25.227104,0.000302,25.152078,-0.7414,0.085,7.86837,0.00000
3353.00,7.86714,25.227144,0.000296,25.152144,-0.7415,0.085,7.86714,0.00000
3354.00,7.86945,25.227230,0.000299,25.152127,-0.7415,0.085,7.86945,0.00000
3355.00,7.87138,25.227179,0.000304,25.152072,-0.7416,0.085,7.87138,0.00000
3356.00,7.87062,25.227269,0.000314,25.152113,-0.7417,0.085,7.87062,0.00000
3357.00,7.86799,25.227274,0.000319,25.152088,-0.7417,0.085,7.86799,0.00000
3358.00,7.86595,25.227263,0.000322,25.152078,-0.7418,0.085,7.86595,0.00000
3359.00,7.86479,25.227241,0.000319,25.152149,-0.7418,0.085,7.86479,0.00000
3360.00,7.86429,25.227312,0.000310,25.152106,-0.7418,0.085,7.86429,0.00000
3361.00,7.86619,25.227359,0.000309,25.152065,-0.7419,0.085,7.86619,0.00000
3362.00,7.87004,25.227350,0.000314,25.152026,-0.7419,0.085,7.87004,0.00000
@19,1.0000,2.0, 3360.06600000001 
3363.00,7.87316,25.227296,0.000313,25.151910,-0.7419,0.085,7.87316,0.00000
3364.00,7.87403,25.227295,0.000314,25.151853,-0.7420,0.085,7.87403,0.00000
3365.00,7.86020,25.227297,0.000319,25.151953,-0.7420,0.085,7.86020,0.00000
3366.00,7.81593,25.227285,0.000321,25.151931,-0.7420,0.085,7.81593,0.00000
3367.00,7.74758,25.227323,0.000319,25.151920,-0.7420,0.085,7.74758,0.00000
3368.00,7.67449,25.227404,0.000319,25.151990,-0.7421,0.085,7.67449,0.00000
3369.00,7.60485,25.227473,0.000317,25.151999,-0.7421,0.085,7.60485,0.00000
3370.00,7.55655,25.227470,0.000317,25.151890,-0.7421,0.085,7.55655,0.00000
3371.00,7.54850,25.227526,0.000314,25.151989,-0.7421,0.086,7.54850,0.00000
3372.00,7.57052,25.227526,0.000311,25.152006,-0.7421,0.086,7.57052,0.00000
3373.00,7.60201,25.227538,0.000309,25.151984,-0.7421,0.086,7.60201,0.00000
3374.00,7.63274,25.227584,0.000312,25.152028,-0.7421,0.086,7.63274,0.00000
3375.00,7.65839,25.227575,0.000313,25.152005,-0.7421,0.086,7.65839,0.00000
3376.00,7.67381,25.227575,0.000313,25.151900,-0.7422,0.086,7.67381,0.00000
3377.00,7.68475,25.227628,0.000312,25.151969,-0.7422,0.086,7.68475,0.00000
3378.00,7.69089,25.227652,0.000317,25.152015,-0.7422,0.086,7.69089,0.00000
3379.00,7.69447,25.227608,0.000316,25.151945,-0.7423,0.086,7.69447,0.00000
3380.00,7.69740,25.227704,0.000318,25.152011,-0.7423,0.086,7.69740,0.00000
3381.00,7.70091,25.227697,0.000318,25.152028,-0.7424,0.086,7.70091,0.00000
3382.00,7.70492,25.227696,0.000317,25.151977,-0.7425,0.086,7.70492,0.00000
3383.00,7.71123,25.227755,0.000308,25.151978,-0.7425,0.087,7.71123,0.00000
3384.00,7.71974,25.227860,0.000313,25.152053,-0.7426,0.087,7.71974,0.00000
3385.00,7.72755,25.227872,0.000314,25.152044,-0.7427,0.087,7.72755,0.00000
3386.00,7.73520,25.227940,0.000315,25.152023,-0.7427,0.087,7.73520,0.00000
3387.00,7.74096,25.228020,0.000326,25.152045,-0.7428,0.087,7.74096,0.00000
3388.00,7.74636,25.228054,0.000336,25.152047,-0.7429,0.086,7.74636,0.00000
3389.00,7.75001,25.227996,0.000335,25.151965,-0.7429,0.086,7.75001,0.00000
3390.00,7.75389,25.228025,0.000331,25.151957,-0.7430,0.086,7.75389,0.00000
3391.00,7.75851,25.228042,0.000331,25.151991,-0.7430,0.086,7.75851,0.00000
3392.00,7.76305,25.228033,0.000326,25.151962,-0.7431,0.087,7.76305,0.00000
3393.00,7.76812,25.228057,0.000327,25.151969,-0.7432,0.086,7.76812,0.00000
3394.00,7.77356,25.228104,0.000326,25.152037,-0.7433,0.087,7.77356,0.00000
3395.00,7.77799,25.228114,0.000329,25.152067,-0.7433,0.086,7.77799,0.00000
3396.00,7.78305,25.228123,0.000326,25.152104,-0.7434,0.086,7.78305,0.00000
3397.00,7.78757,25.228179,0.000321,25.152175,-0.7435,0.087,7.78757,0.00000
3398.00,7.79122,25.228138,0.000314,25.152123,-0.7436,0.087,7.79122,0.00000
3399.00,7.79520,25.228166,0.000311,25.152097,-0.7437,0.087,7.79520,0.00000
3400.00,7.79902,25.228196,0.000299,25.152088,-0.7438,0.087,7.79902,0.00000
3401.00,7.80096,25.228229,0.000294,25.152005,-0.7439,0.087,7.80096,0.00000
3402.00,7.80257,25.228245,0.000288,25.151912,-0.7439,0.088,7.80257,0.00000
3403.00,7.80553,25.228332,0.000285,25.151941,-0.7440,0.088,7.80553,0.00000
3404.00,7.80835,25.228430,0.000287,25.152012,-0.7440,0.088,7.80835,0.00000
3405.00,7.81180,25.228521,0.000294,25.151995,-0.7441,0.088,7.81180,0.00000
3406.00,7.81691,25.228559,0.000296,25.151993,-0.7441,0.088,7.81691,0.00000
3407.00,7.82215,25.228608,0.000303,25.152024,-0.7441,0.088,7.82215,0.00000
3408.00,7.82555,25.228668,0.000307,25.152040,-0.7442,0.088,7.82555,0.00000
3409.00,7.82654,25.228661,0.000302,25.151953,-0.7442,0.088,7.82654,0.00000
3410.00,7.82811,25.228711,0.000301,25.151948,-0.7442,0.088,7.82811,0.00000
3411.00,7.82822,25.228782,0.000301,25.152008,-0.7443,0.088,7.82822,0.00000
3412.00,7.83059,25.228828,0.000302,25.152022,-0.7443,0.088,7.83059,0.00000
3413.00,7.83247,25.228869,0.000302,25.152000,-0.7444,0.088,7.83247,0.00000
3414.00,7.83692,25.228931,0.000302,25.152061,-0.7444,0.089,7.83692,0.00000
3415.00,7.84121,25.228989,0.000304,25.152163,-0.7444,0.089,7.84121,0.00000
3416.00,7.84439,25.229083,0.000308,25.152236,-0.7444,0.088,7.84439,0.00000
3417.00,7.84503,25.229113,0.000308,25.152255,-0.7445,0.089,7.84503,0.00000
3418.00,7.84703,25.229168,0.000305,25.152286,-0.7444,0.089,7.84703,0.00000
3419.00,7.84917,25.229211,0.000309,25.152252,-0.7444,0.089,7.84917,0.00000
3420.00,7.84902,25.229210,0.000304,25.152149,-0.7444,0.089,7.84902,0.00000
3421.00,7.84999,25.229196,0.000306,25.152062,-0.7444,0.089,7.84999,0.00000
3422.00,7.85063,25.229221,0.000308,25.152019,-0.7444,0.089,7.85063,0.00000
3423.00,7.85076,25.229250,0.000309,25.151999,-0.7444,0.089,7.85076,0.00000
3424.00,7.84895,25.229251,0.000305,25.151962,-0.7444,0.089,7.84895,0.00000
3425.00,7.84834,25.229267,0.000311,25.152002,-0.7444,0.089,7.84834,0.00000
3426.00,7.84877,25.229220,0.000310,25.152036,-0.7444,0.089,7.84877,0.00000
3427.00,7.85078,25.229214,0.000308,25.152065,-0.7444,0.089,7.85078,0.00000
3428.00,7.85099,25.229191,0.000313,25.152061,-0.7444,0.089,7.85099,0.00000
3429.00,7.85218,25.229198,0.000313,25.152027,-0.7444,0.089,7.85218,0.00000
3430.00,7.85376,25.229182,0.000308,25.151990,-0.7444,0.090,7.85376,0.00000
3431.00,7.85573,25.229222,0.000304,25.151947,-0.7445,0.090,7.85573,0.00000
3432.00,7.85594,25.229260,0.000301,25.151949,-0.7445,0.090,7.85594,0.00000
3433.00,7.85669,25.229266,0.000300,25.151941,-0.7445,0.090,7.85669,0.00000
3434.00,7.85796,25.229265,0.000304,25.151976,-0.7446,0.090,7.85796,0.00000
3435.00,7.85803,25.229297,0.000309,25.152019,-0.7446,0.090,7.85803,0.00000
3436.00,7.85680,25.229338,0.000308,25.152054,-0.7446,0.090,7.85680,0.00000
3437.00,7.85779,25.229348,0.000312,25.152049,-0.7447,0.090,7.85779,0.00000
3438.00,7.86161,25.229312,0.000315,25.152015,-0.7447,0.090,7.86161,0.00000
3439.00,7.86417,25.229370,0.000314,25.152060,-0.7447,0.090,7.86417,0.00000
3440.00,7.86592,25.229418,0.000309,25.152036,-0.7447,0.090,7.86592,0.00000
3441.00,7.86823,25.229428,0.000315,25.151984,-0.7448,0.090,7.86823,0.00000
3442.00,7.86828,25.229516,0.000314,25.152037,-0.7448,0.090,7.86828,0.00000
3443.00,7.86544,25.229673,0.000307,25.152124,-0.7447,0.090,7.86544,0.00000
3444.00,7.86438,25.229668,0.000309,25.152038,-0.7447,0.090,7.86438,0.00000
3445.00,7.86393,25.229700,0.000307,25.152055,-0.7447,0.090,7.86393,0.00000
3446.00,7.86143,25.229833,0.000303,25.152165,-0.7447,0.091,7.86143,0.00000
3447.00,7.85949,25.229844,0.000304,25.152129,-0.7447,0.091,7.85949,0.00000
3448.00,7.86076,25.229843,0.000303,25.152089,-0.7447,0.091,7.86076,0.00000
3449.00,7.86202,25.229906,0.000302,25.152134,-0.7447,0.091,7.86202,0.00000
3450.00,7.86327,25.229897,0.000309,25.152111,-0.7448,0.091,7.86327,0.00000
3451.00,7.86564,25.229880,0.000310,25.152074,-0.7448,0.091,7.86564,0.00000
3452.00,7.86752,25.229916,0.000307,25.152076,-0.7448,0.091,7.86752,0.00000
3453.00,7.86678,25.230018,0.000310,25.152105,-0.7448,0.091,7.86678,0.00000
3454.00,7.86506,25.230073,0.000311,25.152165,-0.7449,0.091,7.86506,0.00000
3455.00,7.86611,25.230174,0.000308,25.152236,-0.7449,0.091,7.86611,0.00000
3456.00,7.86602,25.230181,0.000306,25.152237,-0.7450,0.092,7.86602,0.00000
3457.00,7.86653,25.230177,0.000308,25.152184,-0.7450,0.092,7.86653,0.00000
3458.00,7.86777,25.230155,0.000308,25.152166,-0.7451,0.092,7.86777,0.00000
3459.00,7.86788,25.230175,0.000307,25.152130,-0.7452,0.092,7.86788,0.00000
3460.00,7.86690,25.230232,0.000311,25.152135,-0.7452,0.092,7.86690,0.00000
3461.00,7.86531,25.230304,0.000315,25.152134,-0.7453,0.092,7.86531,0.00000
3462.00,7.86557,25.230336,0.000316,25.152174,-0.7453,0.092,7.86557,0.00000
3463.00,7.86695,25.230376,0.000318,25.152155,-0.7454,0.092,7.86695,0.00000
3464.00,7.86823,25.230397,0.000322,25.152163,-0.7454,0.092,7.86823,0.00000
3465.00,7.86830,25.230361,0.000320,25.152089,-0.7455,0.092,7.86830,0.00000
3466.00,7.86952,25.230345,0.000323,25.152042,-0.7455,0.092,7.86952,0.00000
3467.00,7.86993,25.230435,0.000329,25.152052,-0.7455,0.092,7.86993,0.00000
3468.00,7.87043,25.230451,0.000333,25.152064,-0.7455,0.092,7.87043,0.00000
3469.00,7.87079,25.230526,0.000330,25.152066,-0.7455,0.092,7.87079,0.00000
3470.00,7.87117,25.230518,0.000328,25.152008,-0.7455,0.092,7.87117,0.00000
3471.00,7.87214,25.230619,0.000323,25.152053,-0.7455,0.092,7.87214,0.00000
3472.00,7.87196,25.230685,0.000321,25.152121,-0.7455,0.092,7.87196,0.00000
3473.00,7.87018,25.230706,0.000314,25.152100,-0.7455,0.092,7.87018,0.00000
3474.00,7.86964,25.230670,0.000308,25.152102,-0.7455,0.093,7.86964,0.00000
3475.00,7.87015,25.230729,0.000309,25.152155,-0.7455,0.093,7.87015,0.00000
3476.00,7.87068,25.230681,0.000309,25.152100,-0.7456,0.093,7.87068,0.00000
3477.00,7.87172,25.230617,0.000309,25.152031,-0.7456,0.093,7.87172,0.00000
3478.00,7.87253,25.230686,0.000312,25.152096,-0.7456,0.093,7.87253,0.00000
3479.00,7.87306,25.230785,0.000316,25.152131,-0.7456,0.093,7.87306,0.00000
3480.00,7.87260,25.230826,0.000319,25.152147,-0.7457,0.092,7.87260,0.00000
3481.00,7.87128,25.230887,0.000318,25.152203,-0.7457,0.092,7.87128,0.00000
3482.00,7.86905,25.230929,0.000316,25.152226,-0.7457,0.093,7.86905,0.00000
3483.00,7.86789,25.230905,0.000317,25.152178,-0.7457,0.093,7.86789,0.00000
3484.00,7.86670,25.230882,0.000319,25.152133,-0.7457,0.093,7.86670,0.00000
3485.00,7.86701,25.230871,0.000314,25.152085,-0.7458,0.093,7.86701,0.00000
3486.00,7.86865,25.230859,0.000312,25.152056,-0.7458,0.093,7.86865,0.00000
3487.00,7.87114,25.230858,0.000311,25.151938,-0.7458,0.093,7.87114,0.00000
3488.00,7.87230,25.230921,0.000309,25.151955,-0.7459,0.093,7.87230,0.00000
3489.00,7.87339,25.230973,0.000307,25.151952,-0.7459,0.094,7.87339,0.00000
3490.00,7.87144,25.231021,0.000309,25.152016,-0.7460,0.094,7.87144,0.00000
3491.00,7.87102,25.231034,0.000310,25.152010,-0.7460,0.094,7.87102,0.00000
3492.00,7.87138,25.231077,0.000312,25.152072,-0.7461,0.094,7.87138,0.00000
3493.00,7.87110,25.231084,0.000306,25.152045,-0.7461,0.094,7.87110,0.00000
3494.00,7.86970,25.231049,0.000305,25.151987,-0.7462,0.094,7.86970,0.00000
3495.00,7.87058,25.231076,0.000305,25.151932,-0.7462,0.094,7.87058,0.00000
3496.00,7.87054,25.231149,0.000311,25.151980,-0.7463,0.094,7.87054,0.00000
3497.00,7.86970,25.231196,0.000306,25.152039,-0.7463,0.094,7.86970,0.00000
3498.00,7.86948,25.231259,0.000311,25.152100,-0.7463,0.094,7.86948,0.00000
3499.00,7.87115,25.231307,0.000314,25.152110,-0.7464,0.094,7.87115,0.00000
3500.00,7.87182,25.231320,0.000309,25.152111,-0.7464,0.094,7.87182,0.00000
3501.00,7.87116,25.231368,0.000300,25.152081,-0.7464,0.094,7.87116,0.00000
3502.00,7.87130,25.231472,0.000303,25.152120,-0.7464,0.094,7.87130,0.00000
3503.00,7.87197,25.231445,0.000303,25.152039,-0.7464,0.094,7.87197,0.00000
3504.00,7.87117,25.231556,0.000303,25.152096,-0.7464,0.094,7.87117,0.00000
3505.00,7.87088,25.231600,0.000305,25.152133,-0.7464,0.094,7.87088,0.00000
3506.00,7.86976,25.231556,0.000307,25.152057,-0.7465,0.094,7.86976,0.00000
3507.00,7.86956,25.231515,0.000304,25.152031,-0.7465,0.095,7.86956,0.00000
3508.00,7.86897,25.231553,0.000300,25.152035,-0.7465,0.095,7.86897,0.00000
3509.00,7.87031,25.231519,0.000299,25.152019,-0.7465,0.095,7.87031,0.00000
3510.00,7.87196,25.231600,0.000301,25.151996,-0.7465,0.095,7.87196,0.00000
3511.00,7.87523,25.231700,0.000309,25.152019,-0.7465,0.095,7.87523,0.00000
3512.00,7.87572,25.231706,0.000306,25.151931,-0.7465,0.095,7.87572,0.00000
3513.00,7.87672,25.231708,0.000306,25.151906,-0.7466,0.095,7.87672,0.00000
3514.00,7.87510,25.231780,0.000304,25.151927,-0.7466,0.095,7.87510,0.00000
3515.00,7.86891,25.231744,0.000304,25.151912,-0.7467,0.095,7.86891,0.00000
3516.00,7.86255,25.231791,0.000295,25.152023,-0.7467,0.096,7.86255,0.00000
3517.00,7.85655,25.231837,0.000297,25.152060,-0.7468,0.096,7.85655,0.00000
3518.00,7.85051,25.231925,0.000301,25.152102,-0.7468,0.096,7.85051,0.00000
3519.00,7.84654,25.231920,0.000309,25.152022,-0.7468,0.096,7.84654,0.00000
3520.00,7.84776,25.231967,0.000307,25.151964,-0.7469,0.096,7.84776,0.00000
3521.00,7.84924,25.231959,0.000309,25.151829,-0.7469,0.096,7.84924,0.00000
3522.00,7.85180,25.231946,0.000316,25.151796,-0.7469,0.096,7.85180,0.00000
3523.00,7.85588,25.231922,0.000316,25.151806,-0.7470,0.096,7.85588,0.00000
3524.00,7.85891,25.231910,0.000310,25.151901,-0.7471,0.096,7.85891,0.00000
3525.00,7.86131,25.232016,0.000309,25.152061,-0.7471,0.096,7.86131,0.00000
3526.00,7.86343,25.232100,0.000308,25.152178,-0.7472,0.096,7.86343,0.00000
3527.00,7.86334,25.232191,0.000302,25.152247,-0.7473,0.096,7.86334,0.00000
3528.00,7.86294,25.232202,0.000300,25.152199,-0.7473,0.096,7.86294,0.00000
3529.00,7.86456,25.232202,0.000300,25.152150,-0.7474,0.097,7.86456,0.00000
3530.00,7.86414,25.232183,0.000301,25.152060,-0.7474,0.097,7.86414,0.00000
3531.00,7.86428,25.232111,0.000303,25.151963,-0.7475,0.097,7.86428,0.00000
3532.00,7.86679,25.232046,0.000308,25.151894,-0.7476,0.096,7.86679,0.00000
3533.00,7.86835,25.232149,0.000309,25.151914,-0.7477,0.097,7.86835,0.00000
3534.00,7.86517,25.232287,0.000312,25.151887,-0.7477,0.097,7.86517,0.00000
3535.00,7.86455,25.232316,0.000313,25.151889,-0.7477,0.097,7.86455,0.00000
3536.00,7.86328,25.232390,0.000313,25.151880,-0.7478,0.097,7.86328,0.00000
3537.00,7.86122,25.232478,0.000311,25.151915,-0.7478,0.097,7.86122,0.00000
3538.00,7.85938,25.232489,0.000311,25.151975,-0.7478,0.097,7.85938,0.00000
3539.00,7.85995,25.232479,0.000307,25.152045,-0.7478,0.097,7.85995,0.00000
3540.00,7.86122,25.232458,0.000305,25.152048,-0.7479,0.097,7.86122,0.00000
3541.00,7.86192,25.232463,0.000307,25.152025,-0.7479,0.097,7.86192,0.00000
3542.00,7.86454,25.232517,0.000308,25.152000,-0.7479,0.097,7.86454,0.00000
@20,1.0000,2.0, 3540.06 
3543.00,7.86817,25.232592,0.000310,25.151985,-0.7479,0.097,7.86817,0.00000
3544.00,7.87081,25.232575,0.000315,25.151935,-0.7479,0.097,7.87081,0.00000
3545.00,7.86307,25.232616,0.000318,25.151919,-0.7479,0.097,7.86307,0.00000
3546.00,7.82982,25.232661,0.000318,25.151991,-0.7478,0.097,7.82982,0.00000
3547.00,7.77453,25.232750,0.000315,25.151994,-0.7478,0.098,7.77453,0.00000
3548.00,7.71054,25.232685,0.000315,25.151860,-0.7477,0.098,7.71054,0.00000
3549.00,7.64862,25.232740,0.000314,25.151818,-0.7477,0.098,7.64862,0.00000
3550.00,7.60441,25.232831,0.000319,25.151853,-0.7477,0.098,7.60441,0.00000
3551.00,7.59623,25.232878,0.000318,25.151854,-0.7477,0.098,7.59623,0.00000
3552.00,7.61542,25.232828,0.000316,25.151873,-0.7476,0.098,7.61542,0.00000
3553.00,7.64494,25.232869,0.000318,25.151918,-0.7476,0.098,7.64494,0.00000
3554.00,7.67375,25.233010,0.000317,25.152048,-0.7475,0.098,7.67375,0.00000
3555.00,7.69447,25.233107,0.000311,25.152077,-0.7475,0.098,7.69447,0.00000
3556.00,7.70661,25.233090,0.000311,25.152084,-0.7475,0.098,7.70661,0.00000
3557.00,7.71331,25.233101,0.000312,25.152095,-0.7475,0.098,7.71331,0.00000
3558.00,7.71866,25.233130,0.000312,25.152131,-0.7476,0.098,7.71866,0.00000
3559.00,7.72338,25.233052,0.000308,25.152048,-0.7476,0.099,7.72338,0.00000
3560.00,7.72875,25.232997,0.000311,25.151959,-0.7476,0.099,7.72875,0.00000
3561.00,7.73562,25.233056,0.000311,25.151929,-0.7476,0.099,7.73562,0.00000
3562.00,7.74180,25.233128,0.000309,25.151940,-0.7476,0.099,7.74180,0.00000
3563.00,7.74655,25.233138,0.000309,25.151923,-0.7476,0.099,7.74655,0.00000
3564.00,7.75202,25.233209,0.000315,25.151979,-0.7476,0.099,7.75202,0.00000
3565.00,7.75767,25.233188,0.000316,25.151977,-0.7476,0.099,7.75767,0.00000
3566.00,7.76041,25.233241,0.000314,25.152018,-0.7476,0.099,7.76041,0.00000
3567.00,7.76010,25.233279,0.000316,25.152000,-0.7476,0.099,7.76010,0.00000
3568.00,7.75897,25.233307,0.000314,25.152032,-0.7476,0.099,7.75897,0.00000
3569.00,7.76069,25.233333,0.000310,25.152029,-0.7475,0.099,7.76069,0.00000
3570.00,7.76264,25.233388,0.000313,25.152085,-0.7474,0.099,7.76264,0.00000
3571.00,7.76569,25.233451,0.000318,25.152076,-0.7474,0.099,7.76569,0.00000
3572.00,7.77168,25.233422,0.000323,25.152014,-0.7473,0.099,7.77168,0.00000
3573.00,7.77914,25.233513,0.000324,25.152030,-0.7473,0.099,7.77914,0.00000
3574.00,7.78566,25.233488,0.000328,25.151935,-0.7473,0.099,7.78566,0.00000
3575.00,7.79204,25.233542,0.000322,25.151952,-0.7473,0.099,7.79204,0.00000
3576.00,7.79835,25.233540,0.000315,25.151958,-0.7472,0.100,7.79835,0.00000
3577.00,7.80394,25.233618,0.000314,25.152037,-0.7472,0.100,7.80394,0.00000
3578.00,7.80945,25.233615,0.000313,25.152034,-0.7472,0.100,7.80945,0.00000
3579.00,7.81256,25.233697,0.000313,25.152087,-0.7472,0.100,7.81256,0.00000
3580.00,7.81416,25.233765,0.000319,25.152096,-0.7472,0.100,7.81416,0.00000
3581.00,7.81575,25.233756,0.000321,25.151988,-0.7472,0.100,7.81575,0.00000
3582.00,7.81819,25.233797,0.000319,25.151979,-0.7473,0.100,7.81819,0.00000
3583.00,7.82111,25.233836,0.000315,25.151988,-0.7473,0.100,7.82111,0.00000
3584.00,7.82436,25.233796,0.000309,25.151952,-0.7474,0.100,7.82436,0.00000
3585.00,7.82855,25.233787,0.000307,25.151893,-0.7474,0.101,7.82855,0.00000
3586.00,7.83182,25.233845,0.000308,25.151979,-0.7475,0.100,7.83182,0.00000
3587.00,7.83403,25.233854,0.000310,25.151967,-0.7475,0.100,7.83403,0.00000
3588.00,7.83576,25.233882,0.000314,25.151930,-0.7475,0.100,7.83576,0.00000
3589.00,7.83743,25.233985,0.000324,25.151987,-0.7475,0.100,7.83743,0.00000
3590.00,7.83709,25.233983,0.000323,25.151993,-0.7475,0.100,7.83709,0.00000
3591.00,7.83705,25.234046,0.000318,25.152028,-0.7476,0.100,7.83705,0.00000
3592.00,7.83800,25.234008,0.000315,25.151979,-0.7476,0.100,7.83800,0.00000
3593.00,7.84042,25.234112,0.000318,25.152053,-0.7476,0.101,7.84042,0.00000
3594.00,7.84173,25.234123,0.000310,25.152070,-0.7477,0.101,7.84173,0.00000
3595.00,7.84473,25.234189,0.000306,25.152124,-0.7477,0.101,7.84473,0.00000
3596.00,7.84680,25.234180,0.000306,25.152097,-0.7477,0.101,7.84680,0.00000
3597.00,7.85031,25.234274,0.000303,25.152159,-0.7477,0.101,7.85031,0.00000
3598.00,7.85057,25.234213,0.000301,25.152149,-0.7477,0.102,7.85057,0.00000
3599.00,7.85265,25.234192,0.000304,25.152068,-0.7478,0.102,7.85265,0.00000
3600.00,7.85486,25.234174,0.000309,25.152055,-0.7478,0.102,7.85486,0.00000
3601.00,7.85663,25.234235,0.000315,25.152077,-0.7478,0.101,7.85663,0.00000
3602.00,7.85605,25.234254,0.000321,25.152053,-0.7478,0.101,7.85605,0.00000
3603.00,7.85551,25.234361,0.000323,25.152075,-0.7477,0.101,7.85551,0.00000
3604.00,7.85712,25.234400,0.000323,25.152110,-0.7477,0.101,7.85712,0.00000
3605.00,7.85764,25.234463,0.000326,25.152145,-0.7477,0.101,7.85764,0.00000
3606.00,7.85668,25.234516,0.000326,25.152192,-0.7477,0.101,7.85668,0.00000
3607.00,7.85800,25.234497,0.000322,25.152163,-0.7477,0.101,7.85800,0.00000
3608.00,7.86108,25.234472,0.000319,25.152104,-0.7476,0.102,7.86108,0.00000
3609.00,7.85863,25.234542,0.000319,25.152132,-0.7476,0.102,7.85863,0.00000
3610.00,7.85743,25.234590,0.000318,25.152048,-0.7475,0.102,7.85743,0.00000
3611.00,7.85741,25.234564,0.000314,25.151975,-0.7475,0.102,7.85741,0.00000
3612.00,7.85397,25.234615,0.000314,25.152013,-0.7474,0.102,7.85397,0.00000
3613.00,7.85237,25.234672,0.000317,25.152007,-0.7474,0.102,7.85237,0.00000
3614.00,7.85329,25.234701,0.000318,25.152021,-0.7473,0.102,7.85329,0.00000
3615.00,7.85307,25.234748,0.000315,25.152053,-0.7472,0.102,7.85307,0.00000
3616.00,7.85371,25.234768,0.000318,25.152046,-0.7472,0.102,7.85371,0.00000
3617.00,7.85738,25.234801,0.000317,25.152029,-0.7471,0.102,7.85738,0.00000
3618.00,7.85855,25.234781,0.000311,25.152031,-0.7471,0.102,7.85855,0.00000
3619.00,7.85976,25.234787,0.000309,25.152014,-0.7470,0.102,7.85976,0.00000
3620.00,7.86036,25.234762,0.000315,25.152007,-0.7470,0.102,7.86036,0.00000
3621.00,7.86107,25.234754,0.000317,25.152020,-0.7469,0.102,7.86107,0.00000
3622.00,7.86201,25.234822,0.000321,25.152065,-0.7469,0.102,7.86201,0.00000
3623.00,7.86296,25.234867,0.000325,25.152089,-0.7468,0.102,7.86296,0.00000
3624.00,7.86389,25.234908,0.000320,25.152056,-0.7468,0.102,7.86389,0.00000
3625.00,7.86459,25.234917,0.000314,25.152017,-0.7468,0.102,7.86459,0.00000
3626.00,7.86401,25.234946,0.000304,25.151906,-0.7467,0.102,7.86401,0.00000
3627.00,7.86338,25.234966,0.000294,25.151805,-0.7466,0.103,7.86338,0.00000
3628.00,7.86404,25.234957,0.000288,25.151700,-0.7465,0.103,7.86404,0.00000
3629.00,7.86386,25.234967,0.000290,25.151710,-0.7465,0.103,7.86386,0.00000
3630.00,7.86455,25.234989,0.000293,25.151791,-0.7464,0.103,7.86455,0.00000
3631.00,7.86715,25.235057,0.000300,25.151921,-0.7463,0.103,7.86715,0.00000
3632.00,7.86702,25.235104,0.000302,25.152019,-0.7462,0.103,7.86702,0.00000
3633.00,7.86636,25.235179,0.000310,25.152155,-0.7461,0.103,7.86636,0.00000
3634.00,7.86599,25.235256,0.000316,25.152226,-0.7461,0.103,7.86599,0.00000
3635.00,7.86557,25.235311,0.000317,25.152141,-0.7460,0.103,7.86557,0.00000
3636.00,7.86461,25.235338,0.000313,25.152097,-0.7460,0.103,7.86461,0.00000
3637.00,7.86319,25.235339,0.000314,25.152077,-0.7459,0.103,7.86319,0.00000
3638.00,7.86374,25.235395,0.000308,25.152046,-0.7459,0.104,7.86374,0.00000
3639.00,7.86408,25.235409,0.000306,25.151979,-0.7459,0.104,7.86408,0.00000
3640.00,7.86340,25.235379,0.000304,25.151947,-0.7458,0.104,7.86340,0.00000
3641.00,7.86365,25.235416,0.000306,25.151955,-0.7458,0.104,7.86365,0.00000
3642.00,7.86599,25.235382,0.000306,25.151866,-0.7458,0.104,7.86599,0.00000
3643.00,7.86299,25.235316,0.000305,25.151780,-0.7458,0.104,7.86299,0.00000
3644.00,7.86091,25.235337,0.000306,25.151810,-0.7458,0.104,7.86091,0.00000
3645.00,7.86186,25.235403,0.000304,25.151886,-0.7458,0.104,7.86186,0.00000
3646.00,7.86181,25.235458,0.000306,25.151927,-0.7458,0.104,7.86181,0.00000
3647.00,7.86139,25.235529,0.000304,25.151973,-0.7459,0.104,7.86139,0.00000
3648.00,7.86503,25.235579,0.000304,25.151990,-0.7459,0.104,7.86503,0.00000
3649.00,7.86835,25.235504,0.000299,25.151921,-0.7460,0.104,7.86835,0.00000
3650.00,7.86888,25.235516,0.000295,25.151965,-0.7460,0.105,7.86888,0.00000
3651.00,7.86943,25.235431,0.000291,25.151896,-0.7460,0.105,7.86943,0.00000
3652.00,7.86990,25.235463,0.000296,25.151881,-0.7461,0.105,7.86990,0.00000
3653.00,7.86922,25.235557,0.000298,25.151975,-0.7461,0.105,7.86922,0.00000
3654.00,7.87000,25.235692,0.000294,25.151981,-0.7461,0.105,7.87000,0.00000
3655.00,7.87163,25.235749,0.000293,25.151905,-0.7462,0.105,7.87163,0.00000
3656.00,7.87344,25.235766,0.000297,25.151870,-0.7462,0.105,7.87344,0.00000
3657.00,7.87342,25.235754,0.000290,25.151840,-0.7462,0.106,7.87342,0.00000
3658.00,7.87252,25.235706,0.000290,25.151708,-0.7463,0.106,7.87252,0.00000
3659.00,7.87112,25.235670,0.000294,25.151713,-0.7463,0.106,7.87112,0.00000
3660.00,7.87019,25.235690,0.000296,25.151767,-0.7463,0.106,7.87019,0.00000
3661.00,7.86711,25.235748,0.000298,25.151785,-0.7463,0.106,7.86711,0.00000
3662.00,7.86539,25.235813,0.000308,25.151795,-0.7464,0.106,7.86539,0.00000
3663.00,7.86532,25.235834,0.000314,25.151825,-0.7464,0.105,7.86532,0.00000
3664.00,7.86516,25.235846,0.000311,25.151789,-0.7465,0.106,7.86516,0.00000
3665.00,7.86467,25.235806,0.000310,25.151741,-0.7466,0.106,7.86467,0.00000
3666.00,7.86705,25.235947,0.000308,25.151831,-0.7466,0.106,7.86705,0.00000
3667.00,7.86993,25.235971,0.000301,25.151964,-0.7468,0.106,7.86993,0.00000
3668.00,7.87194,25.236011,0.000297,25.152036,-0.7469,0.106,7.87194,0.00000
3669.00,7.87373,25.236101,0.000301,25.152133,-0.7469,0.106,7.87373,0.00000
3670.00,7.87399,25.236184,0.000306,25.152175,-0.7470,0.106,7.87399,0.00000
3671.00,7.87332,25.236100,0.000301,25.152101,-0.7471,0.106,7.87332,0.00000
3672.00,7.87249,25.236128,0.000302,25.152016,-0.7473,0.106,7.87249,0.00000
3673.00,7.87203,25.236149,0.000303,25.151963,-0.7474,0.106,7.87203,0.00000
3674.00,7.87279,25.236194,0.000301,25.151949,-0.7475,0.106,7.87279,0.00000
3675.00,7.87336,25.236203,0.000298,25.151872,-0.7476,0.106,7.87336,0.00000
3676.00,7.87301,25.236302,0.000302,25.151936,-0.7477,0.106,7.87301,0.00000
3677.00,7.87158,25.236305,0.000303,25.151945,-0.7479,0.106,7.87158,0.00000
3678.00,7.86924,25.236338,0.000302,25.151940,-0.7480,0.106,7.86924,0.00000
3679.00,7.86532,25.236297,0.000300,25.151901,-0.7481,0.107,7.86532,0.00000
3680.00,7.86459,25.236337,0.000300,25.151945,-0.7482,0.107,7.86459,0.00000
3681.00,7.86618,25.236317,0.000303,25.151869,-0.7483,0.107,7.86618,0.00000
3682.00,7.86812,25.236359,0.000298,25.151845,-0.7483,0.107,7.86812,0.00000
3683.00,7.87005,25.236434,0.000292,25.151885,-0.7483,0.107,7.87005,0.00000
3684.00,7.87351,25.236491,0.000294,25.151859,-0.7484,0.107,7.87351,0.00000
3685.00,7.87432,25.236523,0.000289,25.151882,-0.7484,0.107,7.87432,0.00000
3686.00,7.87141,25.236566,0.000283,25.151977,-0.7484,0.107,7.87141,0.00000
3687.00,7.86920,25.236630,0.000286,25.152017,-0.7484,0.107,7.86920,0.00000
3688.00,7.86737,25.236674,0.000291,25.152061,-0.7484,0.107,7.86737,0.00000
3689.00,7.86431,25.236739,0.000292,25.152115,-0.7484,0.107,7.86431,0.00000
3690.00,7.86239,25.236800,0.000300,25.152105,-0.7483,0.107,7.86239,0.00000
3691.00,7.86420,25.236883,0.000302,25.152088,-0.7483,0.107,7.86420,0.00000
3692.00,7.86695,25.236886,0.000301,25.152118,-0.7483,0.107,7.86695,0.00000
3693.00,7.86885,25.236925,0.000306,25.152129,-0.7483,0.107,7.86885,0.00000
3694.00,7.87016,25.236939,0.000311,25.152151,-0.7482,0.107,7.87016,0.00000
3695.00,7.87163,25.236869,0.000308,25.152127,-0.7482,0.107,7.87163,0.00000
3696.00,7.87124,25.236838,0.000303,25.152088,-0.7482,0.107,7.87124,0.00000
3697.00,7.86961,25.236901,0.000303,25.152049,-0.7481,0.107,7.86961,0.00000
3698.00,7.86969,25.236894,0.000298,25.151968,-0.7481,0.107,7.86969,0.00000
3699.00,7.87154,25.236942,0.000295,25.151945,-0.7481,0.108,7.87154,0.00000
3700.00,7.87320,25.237074,0.000295,25.151964,-0.7480,0.108,7.87320,0.00000
3701.00,7.87419,25.237091,0.000300,25.151965,-0.7480,0.108,7.87419,0.00000
3702.00,7.87576,25.237083,0.000304,25.151978,-0.7480,0.108,7.87576,0.00000
3703.00,7.87651,25.237085,0.000307,25.152045,-0.7479,0.108,7.87651,0.00000
3704.00,7.87565,25.237120,0.000307,25.152110,-0.7479,0.108,7.87565,0.00000
3705.00,7.87491,25.237147,0.000309,25.152103,-0.7479,0.108,7.87491,0.00000
3706.00,7.87429,25.237205,0.000308,25.152077,-0.7478,0.108,7.87429,0.00000
3707.00,7.87284,25.237327,0.000306,25.152094,-0.7478,0.108,7.87284,0.00000
3708.00,7.87122,25.237477,0.000306,25.152108,-0.7478,0.108,7.87122,0.00000
3709.00,7.87003,25.237542,0.000301,25.152046,-0.7478,0.108,7.87003,0.00000
3710.00,7.86895,25.237564,0.000299,25.152023,-0.7478,0.108,7.86895,0.00000
3711.00,7.86952,25.237604,0.000301,25.152008,-0.7477,0.108,7.86952,0.00000
3712.00,7.87028,25.237574,0.000299,25.151993,-0.7477,0.109,7.87028,0.00000
3713.00,7.86898,25.237522,0.000297,25.151886,-0.7476,0.109,7.86898,0.00000
3714.00,7.86706,25.237538,0.000302,25.151895,-0.7476,0.109,7.86706,0.00000
3715.00,7.86494,25.237548,0.000302,25.151923,-0.7475,0.109,7.86494,0.00000
3716.00,7.86318,25.237505,0.000301,25.151906,-0.7474,0.109,7.86318,0.00000
3717.00,7.86380,25.237505,0.000307,25.151885,-0.7474,0.109,7.86380,0.00000
3718.00,7.86576,25.237520,0.000312,25.151980,-0.7473,0.108,7.86576,0.00000
3719.00,7.86874,25.237440,0.000309,25.151951,-0.7473,0.109,7.86874,0.00000
3720.00,7.87118,25.237418,0.000310,25.151939,-0.7473,0.109,7.87118,0.00000
3721.00,7.87334,25.237505,0.000309,25.151970,-0.7472,0.109,7.87334,0.00000
3722.00,7.87425,25.237549,0.000304,25.151929,-0.7471,0.109,7.87425,0.00000
3723.00,7.87369,25.237580,0.000303,25.151908,-0.7471,0.109,7.87369,0.00000
@21,1.0000,2.0, 3720.024 
3724.00,7.87232,25.237700,0.000304,25.151957,-0.7470,0.109,7.87232,0.00000
3725.00,7.86569,25.237812,0.000302,25.152004,-0.7470,0.110,7.86569,0.00000
3726.00,7.83703,25.237896,0.000303,25.152077,-0.7469,0.110,7.83703,0.00000
3727.00,7.78774,25.237898,0.000305,25.152066,-0.7468,0.110,7.78774,0.00000
3728.00,7.73228,25.237956,0.000301,25.152024,-0.7467,0.110,7.73228,0.00000
3729.00,7.68017,25.237926,0.000307,25.151931,-0.7466,0.110,7.68017,0.00000
3730.00,7.64174,25.237949,0.000309,25.151923,-0.7465,0.110,7.64174,0.00000
3731.00,7.63290,25.237935,0.000311,25.151972,-0.7465,0.110,7.63290,0.00000
3732.00,7.65163,25.237968,0.000311,25.152059,-0.7464,0.110,7.65163,0.00000
3733.00,7.68212,25.237940,0.000315,25.152092,-0.7463,0.110,7.68212,0.00000
3734.00,7.71193,25.238029,0.000310,25.152193,-0.7463,0.110,7.71193,0.00000
3735.00,7.73314,25.238035,0.000312,25.152174,-0.7462,0.110,7.73314,0.00000
3736.00,7.74569,25.238043,0.000312,25.152071,-0.7462,0.110,7.74569,0.00000
3737.00,7.75138,25.238089,0.000310,25.152055,-0.7462,0.110,7.75138,0.00000
3738.00,7.75531,25.238166,0.000310,25.152016,-0.7461,0.110,7.75531,0.00000
3739.00,7.75928,25.238174,0.000315,25.151941,-0.7461,0.110,7.75928,0.00000
3740.00,7.76457,25.238228,0.000313,25.151883,-0.7460,0.110,7.76457,0.00000
3741.00,7.76818,25.238253,0.000308,25.151877,-0.7460,0.110,7.76818,0.00000
3742.00,7.77044,25.238250,0.000308,25.151849,-0.7459,0.110,7.77044,0.00000
3743.00,7.77304,25.238212,0.000305,25.151836,-0.7459,0.111,7.77304,0.00000
3744.00,7.77400,25.238255,0.000300,25.151906,-0.7458,0.111,7.77400,0.00000
3745.00,7.77480,25.238245,0.000303,25.151984,-0.7458,0.111,7.77480,0.00000
3746.00,7.77866,25.238252,0.000310,25.151988,-0.7457,0.111,7.77866,0.00000
3747.00,7.78214,25.238354,0.000316,25.152056,-0.7457,0.111,7.78214,0.00000
3748.00,7.78281,25.238460,0.000319,25.152063,-0.7456,0.111,7.78281,0.00000
3749.00,7.78275,25.238530,0.000317,25.152129,-0.7456,0.111,7.78275,0.00000
3750.00,7.78333,25.238590,0.000316,25.152126,-0.7455,0.111,7.78333,0.00000
3751.00,7.78626,25.238602,0.000310,25.152047,-0.7454,0.111,7.78626,0.00000
3752.00,7.79070,25.238555,0.000307,25.151940,-0.7454,0.111,7.79070,0.00000
3753.00,7.79479,25.238539,0.000306,25.151983,-0.7454,0.111,7.79479,0.00000
3754.00,7.79999,25.238500,0.000314,25.151902,-0.7453,0.111,7.79999,0.00000
3755.00,7.80672,25.238475,0.000317,25.151858,-0.7453,0.111,7.80672,0.00000
3756.00,7.81124,25.238599,0.000319,25.151986,-0.7452,0.111,7.81124,0.00000
3757.00,7.81536,25.238619,0.000320,25.151965,-0.7452,0.111,7.81536,0.00000
3758.00,7.81970,25.238712,0.000318,25.152030,-0.7452,0.111,7.81970,0.00000
3759.00,7.82287,25.238710,0.000312,25.152048,-0.7452,0.112,7.82287,0.00000
3760.00,7.82553,25.238802,0.000311,25.152093,-0.7452,0.112,7.82553,0.00000
3761.00,7.82809,25.238808,0.000314,25.152099,-0.7452,0.112,7.82809,0.00000
3762.00,7.83083,25.238951,0.000310,25.152240,-0.7452,0.112,7.83083,0.00000
3763.00,7.83470,25.238944,0.000311,25.152215,-0.7452,0.112,7.83470,0.00000
3764.00,7.83886,25.239025,0.000312,25.152191,-0.7452,0.112,7.83886,0.00000
3765.00,7.83933,25.239057,0.000310,25.152178,-0.7453,0.112,7.83933,0.00000
3766.00,7.83896,25.239083,0.000308,25.152110,-0.7453,0.112,7.83896,0.00000
3767.00,7.83778,25.239053,0.000311,25.152019,-0.7453,0.112,7.83778,0.00000
3768.00,7.83814,25.239061,0.000315,25.151992,-0.7454,0.112,7.83814,0.00000
3769.00,7.83901,25.239049,0.000321,25.151976,-0.7454,0.112,7.83901,0.00000
3770.00,7.84268,25.239097,0.000325,25.151948,-0.7454,0.112,7.84268,0.00000
3771.00,7.84480,25.239107,0.000328,25.151936,-0.7455,0.112,7.84480,0.00000
3772.00,7.84801,25.239175,0.000330,25.152011,-0.7455,0.112,7.84801,0.00000
3773.00,7.84794,25.239235,0.000330,25.152001,-0.7455,0.112,7.84794,0.00000
3774.00,7.84791,25.239344,0.000329,25.152033,-0.7455,0.112,7.84791,0.00000
3775.00,7.84794,25.239358,0.000330,25.152066,-0.7455,0.112,7.84794,0.00000
3776.00,7.84934,25.239414,0.000325,25.152097,-0.7455,0.112,7.84934,0.00000
3777.00,7.84917,25.239386,0.000321,25.152029,-0.7455,0.112,7.84917,0.00000
3778.00,7.85145,25.239458,0.000313,25.152053,-0.7455,0.113,7.85145,0.00000
3779.00,7.85328,25.239497,0.000303,25.152081,-0.7455,0.113,7.85328,0.00000
3780.00,7.85590,25.239484,0.000296,25.152022,-0.7455,0.113,7.85590,0.00000
3781.00,7.85933,25.239524,0.000294,25.152023,-0.7455,0.114,7.85933,0.00000
3782.00,7.86240,25.239579,0.000294,25.152068,-0.7455,0.114,7.86240,0.00000
3783.00,7.86262,25.239620,0.000294,25.152055,-0.7455,0.114,7.86262,0.00000
3784.00,7.86340,25.239580,0.000303,25.151970,-0.7455,0.114,7.86340,0.00000
3785.00,7.86341,25.239642,0.000310,25.151984,-0.7455,0.114,7.86341,0.00000
3786.00,7.86104,25.239622,0.000315,25.151915,-0.7455,0.114,7.86104,0.00000
3787.00,7.85961,25.239617,0.000315,25.151840,-0.7455,0.114,7.85961,0.00000
3788.00,7.86265,25.239510,0.000316,25.151793,-0.7455,0.114,7.86265,0.00000
3789.00,7.86115,25.239591,0.000314,25.151889,-0.7454,0.114,7.86115,0.00000
3790.00,7.85741,25.239678,0.000316,25.152014,-0.7454,0.114,7.85741,0.00000
3791.00,7.85713,25.239697,0.000317,25.152106,-0.7453,0.114,7.85713,0.00000
3792.00,7.85926,25.239743,0.000317,25.152130,-0.7453,0.114,7.85926,0.00000
3793.00,7.85911,25.239869,0.000317,25.152196,-0.7452,0.114,7.85911,0.00000
3794.00,7.86128,25.239879,0.000318,25.152162,-0.7452,0.114,7.86128,0.00000
3795.00,7.86467,25.239828,0.000311,25.152047,-0.7452,0.114,7.86467,0.00000
3796.00,7.86730,25.239875,0.000305,25.151997,-0.7451,0.114,7.86730,0.00000
3797.00,7.86700,25.239934,0.000307,25.152012,-0.7450,0.114,7.86700,0.00000
3798.00,7.86508,25.239920,0.000306,25.151922,-0.7450,0.114,7.86508,0.00000
3799.00,7.86426,25.239911,0.000306,25.151879,-0.7450,0.114,7.86426,0.00000
3800.00,7.86267,25.239920,0.000307,25.151888,-0.7450,0.114,7.86267,0.00000
3801.00,7.86192,25.239970,0.000304,25.151902,-0.7450,0.115,7.86192,0.00000
3802.00,7.86274,25.239955,0.000302,25.151900,-0.7450,0.115,7.86274,0.00000
3803.00,7.86418,25.239976,0.000304,25.151913,-0.7450,0.115,7.86418,0.00000
3804.00,7.86489,25.240075,0.000309,25.151931,-0.7450,0.115,7.86489,0.00000
3805.00,7.86590,25.240135,0.000316,25.151926,-0.7450,0.115,7.86590,0.00000
3806.00,7.86566,25.240113,0.000321,25.151903,-0.7449,0.115,7.86566,0.00000
3807.00,7.86512,25.240178,0.000324,25.151915,-0.7449,0.115,7.86512,0.00000
3808.00,7.86586,25.240255,0.000323,25.151938,-0.7450,0.115,7.86586,0.00000
3809.00,7.86753,25.240215,0.000314,25.151902,-0.7450,0.115,7.86753,0.00000
3810.00,7.86863,25.240234,0.000311,25.151924,-0.7451,0.115,7.86863,0.00000
3811.00,7.86842,25.240302,0.000318,25.151951,-0.7451,0.115,7.86842,0.00000
3812.00,7.86789,25.240394,0.000326,25.152009,-0.7451,0.115,7.86789,0.00000
3813.00,7.86806,25.240400,0.000326,25.152013,-0.7452,0.114,7.86806,0.00000
3814.00,7.86692,25.240423,0.000329,25.151988,-0.7452,0.114,7.86692,0.00000
3815.00,7.86697,25.240488,0.000324,25.152028,-0.7452,0.114,7.86697,0.00000
3816.00,7.86766,25.240493,0.000316,25.152008,-0.7453,0.115,7.86766,0.00000
3817.00,7.86680,25.240430,0.000309,25.151920,-0.7453,0.115,7.86680,0.00000
3818.00,7.86651,25.240430,0.000304,25.151891,-0.7454,0.115,7.86651,0.00000
3819.00,7.86658,25.240454,0.000300,25.151900,-0.7454,0.115,7.86658,0.00000
3820.00,7.86669,25.240443,0.000305,25.151833,-0.7454,0.115,7.86669,0.00000
3821.00,7.86853,25.240459,0.000310,25.151838,-0.7454,0.115,7.86853,0.00000
3822.00,7.87084,25.240507,0.000305,25.151905,-0.7455,0.115,7.87084,0.00000
3823.00,7.87059,25.240558,0.000307,25.151925,-0.7455,0.115,7.87059,0.00000
3824.00,7.87215,25.240601,0.000307,25.151935,-0.7455,0.116,7.87215,0.00000
3825.00,7.87023,25.240633,0.000302,25.151988,-0.7456,0.116,7.87023,0.00000
3826.00,7.86823,25.240639,0.000296,25.152035,-0.7456,0.116,7.86823,0.00000
3827.00,7.86774,25.240596,0.000299,25.151940,-0.7456,0.116,7.86774,0.00000
3828.00,7.86943,25.240631,0.000300,25.151984,-0.7455,0.116,7.86943,0.00000
3829.00,7.86948,25.240668,0.000302,25.152058,-0.7455,0.116,7.86948,0.00000
3830.00,7.87137,25.240734,0.000298,25.152050,-0.7455,0.117,7.87137,0.00000
3831.00,7.87237,25.240846,0.000298,25.152075,-0.7454,0.117,7.87237,0.00000
3832.00,7.87320,25.240916,0.000299,25.152175,-0.7454,0.117,7.87320,0.00000
3833.00,7.87234,25.240963,0.000298,25.152147,-0.7454,0.117,7.87234,0.00000
3834.00,7.87225,25.240966,0.000299,25.152104,-0.7454,0.117,7.87225,0.00000
3835.00,7.87207,25.240932,0.000300,25.152091,-0.7454,0.117,7.87207,0.00000
3836.00,7.87102,25.240949,0.000296,25.152102,-0.7454,0.117,7.87102,0.00000
3837.00,7.86980,25.240955,0.000297,25.152016,-0.7455,0.117,7.86980,0.00000
3838.00,7.86837,25.240974,0.000301,25.152020,-0.7455,0.117,7.86837,0.00000
3839.00,7.86806,25.241056,0.000301,25.152020,-0.7455,0.117,7.86806,0.00000
3840.00,7.86749,25.241131,0.000302,25.151993,-0.7455,0.117,7.86749,0.00000
3841.00,7.86706,25.241131,0.000306,25.151933,-0.7455,0.117,7.86706,0.00000
3842.00,7.86521,25.241224,0.000303,25.151991,-0.7455,0.117,7.86521,0.00000
3843.00,7.86623,25.241216,0.000298,25.152020,-0.7455,0.118,7.86623,0.00000
3844.00,7.86671,25.241185,0.000301,25.152008,-0.7456,0.118,7.86671,0.00000
3845.00,7.86873,25.241198,0.000304,25.152054,-0.7456,0.117,7.86873,0.00000
3846.00,7.87014,25.241228,0.000304,25.152032,-0.7457,0.118,7.87014,0.00000
3847.00,7.87114,25.241255,0.000306,25.152025,-0.7457,0.118,7.87114,0.00000
3848.00,7.87073,25.241265,0.000307,25.151967,-0.7457,0.118,7.87073,0.00000
3849.00,7.87010,25.241338,0.000302,25.151965,-0.7458,0.118,7.87010,0.00000
3850.00,7.86977,25.241376,0.000299,25.151948,-0.7458,0.118,7.86977,0.00000
3851.00,7.86930,25.241461,0.000297,25.152008,-0.7458,0.118,7.86930,0.00000
3852.00,7.86846,25.241455,0.000299,25.151960,-0.7458,0.118,7.86846,0.00000
3853.00,7.86839,25.241542,0.000306,25.152010,-0.7458,0.118,7.86839,0.00000
3854.00,7.86899,25.241567,0.000312,25.152089,-0.7458,0.118,7.86899,0.00000
3855.00,7.86784,25.241583,0.000316,25.152070,-0.7458,0.118,7.86784,0.00000
3856.00,7.86884,25.241557,0.000321,25.152041,-0.7458,0.118,7.86884,0.00000
3857.00,7.87257,25.241698,0.000317,25.152155,-0.7458,0.118,7.87257,0.00000
3858.00,7.87475,25.241762,0.000313,25.152137,-0.7457,0.118,7.87475,0.00000
3859.00,7.87415,25.241816,0.000309,25.152061,-0.7457,0.119,7.87415,0.00000
3860.00,7.87308,25.241887,0.000309,25.152062,-0.7456,0.119,7.87308,0.00000
3861.00,7.87019,25.241931,0.000312,25.152051,-0.7456,0.119,7.87019,0.00000
3862.00,7.86887,25.241836,0.000309,25.151928,-0.7456,0.119,7.86887,0.00000
3863.00,7.86790,25.241844,0.000314,25.151914,-0.7456,0.119,7.86790,0.00000
3864.00,7.86723,25.241836,0.000313,25.151912,-0.7456,0.119,7.86723,0.00000
3865.00,7.86803,25.241787,0.000309,25.151899,-0.7456,0.119,7.86803,0.00000
3866.00,7.87079,25.241816,0.000302,25.151904,-0.7456,0.119,7.87079,0.00000
3867.00,7.87140,25.241909,0.000311,25.151982,-0.7456,0.119,7.87140,0.00000
3868.00,7.87144,25.241937,0.000310,25.151983,-0.7456,0.119,7.87144,0.00000
3869.00,7.86985,25.241963,0.000313,25.151998,-0.7455,0.119,7.86985,0.00000
3870.00,7.87091,25.242065,0.000317,25.152022,-0.7455,0.119,7.87091,0.00000
3871.00,7.87167,25.242119,0.000317,25.152037,-0.7455,0.119,7.87167,0.00000
3872.00,7.87061,25.242214,0.000314,25.152079,-0.7454,0.119,7.87061,0.00000
3873.00,7.86804,25.242214,0.000312,25.152071,-0.7454,0.119,7.86804,0.00000
3874.00,7.86901,25.242260,0.000308,25.152126,-0.7454,0.119,7.86901,0.00000
3875.00,7.86782,25.242254,0.000307,25.152098,-0.7454,0.120,7.86782,0.00000
3876.00,7.86616,25.242245,0.000309,25.152079,-0.7453,0.119,7.86616,0.00000
3877.00,7.86758,25.242162,0.000308,25.151981,-0.7453,0.120,7.86758,0.00000
3878.00,7.87060,25.242215,0.000309,25.152038,-0.7453,0.120,7.87060,0.00000
3879.00,7.87182,25.242234,0.000310,25.152011,-0.7453,0.119,7.87182,0.00000
3880.00,7.87336,25.242267,0.000310,25.152058,-0.7453,0.119,7.87336,0.00000
3881.00,7.87228,25.242276,0.000309,25.152034,-0.7453,0.120,7.87228,0.00000
3882.00,7.87025,25.242298,0.000309,25.152009,-0.7453,0.120,7.87025,0.00000
3883.00,7.87043,25.242320,0.000309,25.151963,-0.7453,0.120,7.87043,0.00000
3884.00,7.87101,25.242396,0.000309,25.151994,-0.7453,0.120,7.87101,0.00000
3885.00,7.87170,25.242425,0.000311,25.152019,-0.7453,0.120,7.87170,0.00000
3886.00,7.87473,25.242518,0.000311,25.152081,-0.7453,0.120,7.87473,0.00000
3887.00,7.87675,25.242563,0.000309,25.152148,-0.7454,0.120,7.87675,0.00000
3888.00,7.87708,25.242636,0.000312,25.152192,-0.7454,0.120,7.87708,0.00000
3889.00,7.87813,25.242646,0.000316,25.152147,-0.7454,0.120,7.87813,0.00000
3890.00,7.87830,25.242745,0.000313,25.152157,-0.7454,0.120,7.87830,0.00000
3891.00,7.87603,25.242744,0.000317,25.152114,-0.7454,0.120,7.87603,0.00000
3892.00,7.87555,25.242854,0.000318,25.152150,-0.7453,0.120,7.87555,0.00000
3893.00,7.87354,25.242861,0.000316,25.152157,-0.7453,0.120,7.87354,0.00000
3894.00,7.87188,25.242856,0.000314,25.152186,-0.7453,0.121,7.87188,0.00000
3895.00,7.87073,25.242853,0.000313,25.152180,-0.7452,0.121,7.87073,0.00000
3896.00,7.87085,25.242873,0.000311,25.152179,-0.7452,0.121,7.87085,0.00000
3897.00,7.87033,25.242876,0.000314,25.152182,-0.7451,0.121,7.87033,0.00000
3898.00,7.87056,25.242920,0.000312,25.152161,-0.7451,0.121,7.87056,0.00000
3899.00,7.87010,25.242996,0.000313,25.152154,-0.7450,0.121,7.87010,0.00000
3900.00,7.86956,25.242968,0.000317,25.152027,-0.7450,0.121,7.86956,0.00000
3901.00,7.86965,25.242986,0.000318,25.151979,-0.7449,0.121,7.86965,0.00000
3902.00,7.86936,25.243004,0.000316,25.151940,-0.7449,0.121,7.86936,0.00000
3903.00,7.86989,25.242985,0.000313,25.151849,-0.7448,0.121,7.86989,0.00000
@22,1.0000,2.0, 3900.095 
3904.00,7.87005,25.242993,0.000315,25.151840,-0.7448,0.121,7.87005,0.00000
3905.00,7.86756,25.242998,0.000309,25.151939,-0.7448,0.122,7.86756,0.00000
3906.00,7.84727,25.243012,0.000307,25.151998,-0.7447,0.122,7.84727,0.00000
3907.00,7.80673,25.243004,0.000305,25.152029,-0.7447,0.122,7.80673,0.00000
3908.00,7.75838,25.243090,0.000310,25.152174,-0.7446,0.122,7.75838,0.00000
3909.00,7.71064,25.243113,0.000310,25.152152,-0.7446,0.122,7.71064,0.00000
3910.00,7.67131,25.243225,0.000309,25.152186,-0.7446,0.122,7.67131,0.00000
3911.00,7.65873,25.243329,0.000312,25.152288,-0.7445,0.122,7.65873,0.00000
3912.00,7.67549,25.243315,0.000315,25.152195,-0.7445,0.122,7.67549,0.00000
3913.00,7.70203,25.243251,0.000313,25.152015,-0.7445,0.122,7.70203,0.00000
3914.00,7.72794,25.243313,0.000313,25.151988,-0.7446,0.122,7.72794,0.00000
3915.00,7.74791,25.243345,0.000315,25.151903,-0.7446,0.122,7.74791,0.00000
3916.00,7.76043,25.243384,0.000313,25.151762,-0.7446,0.122,7.76043,0.00000
3917.00,7.76531,25.243531,0.000312,25.151798,-0.7446,0.122,7.76531,0.00000
3918.00,7.76830,25.243704,0.000313,25.151934,-0.7446,0.123,7.76830,0.00000
3919.00,7.77386,25.243649,0.000313,25.151983,-0.7446,0.123,7.77386,0.00000
3920.00,7.77915,25.243652,0.000315,25.152068,-0.7446,0.123,7.77915,0.00000
3921.00,7.78447,25.243637,0.000315,25.152162,-0.7446,0.123,7.78447,0.00000
3922.00,7.78899,25.243606,0.000317,25.152251,-0.7446,0.123,7.78899,0.00000
3923.00,7.79365,25.243523,0.000314,25.152201,-0.7446,0.123,7.79365,0.00000
3924.00,7.79666,25.243576,0.000312,25.152134,-0.7447,0.123,7.79666,0.00000
3925.00,7.79994,25.243628,0.000314,25.152095,-0.7447,0.123,7.79994,0.00000
3926.00,7.80125,25.243716,0.000313,25.152043,-0.7447,0.123,7.80125,0.00000
3927.00,7.80149,25.243692,0.000309,25.151930,-0.7447,0.123,7.80149,0.00000
3928.00,7.80157,25.243759,0.000311,25.151955,-0.7448,0.123,7.80157,0.00000
3929.00,7.80304,25.243850,0.000310,25.152002,-0.7448,0.123,7.80304,0.00000
3930.00,7.80581,25.243844,0.000306,25.151961,-0.7449,0.123,7.80581,0.00000
3931.00,7.80732,25.243792,0.000304,25.151940,-0.7449,0.124,7.80732,0.00000
3932.00,7.80932,25.243875,0.000304,25.151998,-0.7450,0.124,7.80932,0.00000
3933.00,7.81336,25.243910,0.000301,25.152023,-0.7450,0.124,7.81336,0.00000
3934.00,7.81535,25.243902,0.000308,25.152053,-0.7451,0.124,7.81535,0.00000
3935.00,7.81606,25.243927,0.000308,25.152067,-0.7451,0.124,7.81606,0.00000
3936.00,7.81898,25.244060,0.000313,25.152214,-0.7452,0.124,7.81898,0.00000
3937.00,7.82275,25.244090,0.000319,25.152250,-0.7453,0.123,7.82275,0.00000
3938.00,7.82441,25.244055,0.000317,25.152191,-0.7454,0.123,7.82441,0.00000
3939.00,7.82832,25.244082,0.000307,25.152101,-0.7455,0.124,7.82832,0.00000
3940.00,7.83287,25.244072,0.000307,25.152041,-0.7455,0.124,7.83287,0.00000
3941.00,7.84053,25.243993,0.000304,25.151885,-0.7456,0.124,7.84053,0.00000
3942.00,7.84803,25.243997,0.000297,25.151811,-0.7457,0.124,7.84803,0.00000
3943.00,7.85486,25.243994,0.000300,25.151749,-0.7458,0.124,7.85486,0.00000
3944.00,7.85896,25.244056,0.000308,25.151816,-0.7458,0.124,7.85896,0.00000
3945.00,7.86204,25.244146,0.000308,25.151853,-0.7459,0.124,7.86204,0.00000
3946.00,7.86079,25.244186,0.000312,25.151855,-0.7459,0.124,7.86079,0.00000
3947.00,7.85898,25.244225,0.000314,25.151902,-0.7460,0.124,7.85898,0.00000
3948.00,7.85688,25.244305,0.000314,25.151974,-0.7461,0.124,7.85688,0.00000
3949.00,7.85581,25.244263,0.000308,25.151927,-0.7461,0.124,7.85581,0.00000
3950.00,7.85526,25.244278,0.000307,25.151988,-0.7461,0.125,7.85526,0.00000
3951.00,7.85693,25.244354,0.000309,25.152088,-0.7462,0.125,7.85693,0.00000
3952.00,7.85888,25.244392,0.000304,25.152126,-0.7462,0.125,7.85888,0.00000
3953.00,7.86189,25.244367,0.000304,25.152127,-0.7463,0.125,7.86189,0.00000
3954.00,7.86438,25.244402,0.000307,25.152112,-0.7463,0.125,7.86438,0.00000
3955.00,7.86588,25.244379,0.000308,25.152037,-0.7463,0.125,7.86588,0.00000
3956.00,7.86674,25.244328,0.000307,25.151954,-0.7463,0.125,7.86674,0.00000
3957.00,7.86717,25.244348,0.000311,25.151890,-0.7463,0.125,7.86717,0.00000
3958.00,7.86678,25.244394,0.000309,25.151892,-0.7462,0.125,7.86678,0.00000
3959.00,7.86665,25.244373,0.000301,25.151921,-0.7462,0.125,7.86665,0.00000
3960.00,7.86750,25.244406,0.000298,25.151903,-0.7462,0.126,7.86750,0.00000
3961.00,7.86685,25.244445,0.000297,25.151878,-0.7462,0.126,7.86685,0.00000
3962.00,7.86584,25.244450,0.000299,25.151896,-0.7462,0.126,7.86584,0.00000
3963.00,7.86421,25.244517,0.000305,25.151945,-0.7462,0.126,7.86421,0.00000
3964.00,7.86281,25.244534,0.000314,25.151906,-0.7462,0.125,7.86281,0.00000
3965.00,7.86255,25.244566,0.000316,25.151976,-0.7461,0.125,7.86255,0.00000
3966.00,7.86234,25.244618,0.000320,25.152046,-0.7461,0.125,7.86234,0.00000
3967.00,7.86241,25.244637,0.000320,25.152077,-0.7461,0.125,7.86241,0.00000
3968.00,7.86439,25.244650,0.000310,25.152113,-0.7461,0.125,7.86439,0.00000
3969.00,7.86698,25.244757,0.000306,25.152212,-0.7461,0.126,7.86698,0.00000
3970.00,7.86881,25.244760,0.000304,25.152192,-0.7460,0.126,7.86881,0.00000
3971.00,7.87149,25.244782,0.000297,25.152172,-0.7461,0.126,7.87149,0.00000
3972.00,7.87412,25.244850,0.000297,25.152116,-0.7460,0.126,7.87412,0.00000
3973.00,7.87413,25.244854,0.000300,25.152031,-0.7460,0.126,7.87413,0.00000
3974.00,7.87278,25.244846,0.000296,25.151975,-0.7460,0.126,7.87278,0.00000
3975.00,7.87121,25.244857,0.000300,25.151916,-0.7460,0.126,7.87121,0.00000
3976.00,7.86958,25.244851,0.000301,25.151877,-0.7460,0.126,7.86958,0.00000
3977.00,7.86826,25.244932,0.000299,25.151927,-0.7460,0.127,7.86826,0.00000
3978.00,7.86939,25.245010,0.000302,25.151949,-0.7460,0.127,7.86939,0.00000
3979.00,7.87063,25.245090,0.000306,25.152053,-0.7459,0.127,7.87063,0.00000
3980.00,7.86975,25.245170,0.000304,25.152146,-0.7459,0.127,7.86975,0.00000
3981.00,7.86906,25.245211,0.000306,25.152204,-0.7458,0.127,7.86906,0.00000
3982.00,7.86803,25.245155,0.000314,25.152125,-0.7458,0.127,7.86803,0.00000
3983.00,7.86553,25.245129,0.000310,25.152103,-0.7457,0.127,7.86553,0.00000
3984.00,7.86422,25.245168,0.000310,25.152057,-0.7457,0.127,7.86422,0.00000
3985.00,7.86546,25.245207,0.000313,25.152043,-0.7456,0.127,7.86546,0.00000
3986.00,7.86820,25.245212,0.000313,25.151984,-0.7456,0.127,7.86820,0.00000
3987.00,7.86989,25.245218,0.000308,25.151959,-0.7455,0.127,7.86989,0.00000
3988.00,7.86969,25.245292,0.000308,25.151957,-0.7455,0.127,7.86969,0.00000
3989.00,7.86936,25.245297,0.000309,25.151929,-0.7455,0.127,7.86936,0.00000
3990.00,7.87082,25.245338,0.000312,25.151926,-0.7454,0.127,7.87082,0.00000
3991.00,7.87076,25.245448,0.000313,25.151957,-0.7454,0.127,7.87076,0.00000
3992.00,7.87076,25.245517,0.000314,25.152007,-0.7453,0.127,7.87076,0.00000
3993.00,7.87363,25.245630,0.000313,25.152090,-0.7453,0.127,7.87363,0.00000
3994.00,7.87515,25.245624,0.000314,25.152070,-0.7453,0.127,7.87515,0.00000
3995.00,7.87331,25.245655,0.000312,25.152149,-0.7452,0.127,7.87331,0.00000
3996.00,7.87050,25.245579,0.000312,25.152084,-0.7452,0.127,7.87050,0.00000
3997.00,7.86892,25.245541,0.000314,25.152075,-0.7451,0.127,7.86892,0.00000
3998.00,7.86573,25.245521,0.000315,25.152067,-0.7451,0.127,7.86573,0.00000
3999.00,7.86507,25.245550,0.000316,25.152106,-0.7450,0.127,7.86507,0.00000
4000.00,7.86552,25.245567,0.000313,25.152032,-0.7450,0.127,7.86552,0.00000
4001.00,7.86761,25.245679,0.000311,25.152104,-0.7450,0.128,7.86761,0.00000
4002.00,7.86972,25.245796,0.000308,25.152141,-0.7450,0.128,7.86972,0.00000
4003.00,7.87394,25.245791,0.000313,25.152092,-0.7450,0.128,7.87394,0.00000
4004.00,7.87849,25.245852,0.000312,25.152056,-0.7449,0.128,7.87849,0.00000
4005.00,7.88001,25.245909,0.000310,25.152056,-0.7449,0.128,7.88001,0.00000
4006.00,7.87883,25.245940,0.000314,25.152089,-0.7449,0.128,7.87883,0.00000
4007.00,7.87602,25.245967,0.000320,25.152081,-0.7449,0.128,7.87602,0.00000
4008.00,7.87246,25.246028,0.000317,25.152088,-0.7449,0.128,7.87246,0.00000
4009.00,7.86814,25.246049,0.000317,25.152031,-0.7450,0.128,7.86814,0.00000
4010.00,7.86665,25.246108,0.000318,25.152037,-0.7450,0.128,7.86665,0.00000
4011.00,7.86738,25.246132,0.000315,25.151976,-0.7450,0.128,7.86738,0.00000
4012.00,7.86972,25.246130,0.000310,25.152002,-0.7450,0.128,7.86972,0.00000
4013.00,7.87043,25.246155,0.000306,25.152023,-0.7451,0.129,7.87043,0.00000
4014.00,7.87109,25.246147,0.000304,25.152078,-0.7450,0.129,7.87109,0.00000
4015.00,7.87350,25.246166,0.000305,25.152100,-0.7451,0.129,7.87350,0.00000
4016.00,7.87397,25.246162,0.000311,25.152069,-0.7451,0.129,7.87397,0.00000
4017.00,7.87400,25.246246,0.000311,25.152053,-0.7451,0.129,7.87400,0.00000
4018.00,7.87631,25.246237,0.000317,25.152009,-0.7452,0.129,7.87631,0.00000
4019.00,7.87888,25.246322,0.000319,25.152020,-0.7452,0.129,7.87888,0.00000
4020.00,7.87855,25.246318,0.000321,25.151973,-0.7452,0.129,7.87855,0.00000
4021.00,7.87792,25.246368,0.000316,25.152028,-0.7453,0.129,7.87792,0.00000
4022.00,7.87728,25.246320,0.000320,25.151978,-0.7453,0.129,7.87728,0.00000
4023.00,7.87563,25.246380,0.000319,25.151999,-0.7454,0.129,7.87563,0.00000
4024.00,7.87224,25.246464,0.000318,25.152069,-0.7455,0.129,7.87224,0.00000
4025.00,7.87079,25.246490,0.000313,25.152079,-0.7456,0.129,7.87079,0.00000
4026.00,7.87285,25.246547,0.000313,25.152065,-0.7457,0.129,7.87285,0.00000
4027.00,7.87454,25.246661,0.000306,25.152173,-0.7457,0.130,7.87454,0.00000
4028.00,7.87405,25.246596,0.000305,25.152143,-0.7458,0.130,7.87405,0.00000
4029.00,7.87426,25.246583,0.000305,25.152137,-0.7459,0.130,7.87426,0.00000
4030.00,7.87349,25.246633,0.000308,25.152230,-0.7460,0.130,7.87349,0.00000
4031.00,7.86905,25.246702,0.000307,25.152265,-0.7461,0.130,7.86905,0.00000
4032.00,7.86604,25.246700,0.000308,25.152198,-0.7462,0.130,7.86604,0.00000
4033.00,7.86709,25.246797,0.000308,25.152220,-0.7463,0.130,7.86709,0.00000
4034.00,7.86775,25.246758,0.000310,25.152140,-0.7463,0.130,7.86775,0.00000
4035.00,7.87005,25.246791,0.000309,25.152118,-0.7464,0.130,7.87005,0.00000
4036.00,7.87311,25.246769,0.000308,25.152129,-0.7465,0.130,7.87311,0.00000
4037.00,7.87563,25.246817,0.000310,25.152159,-0.7465,0.130,7.87563,0.00000
4038.00,7.87501,25.246890,0.000312,25.152179,-0.7466,0.131,7.87501,0.00000
4039.00,7.87479,25.246973,0.000310,25.152176,-0.7466,0.131,7.87479,0.00000
4040.00,7.87207,25.246934,0.000307,25.152028,-0.7467,0.131,7.87207,0.00000
4041.00,7.87209,25.246934,0.000309,25.152033,-0.7467,0.131,7.87209,0.00000
4042.00,7.87156,25.246970,0.000311,25.152044,-0.7468,0.131,7.87156,0.00000
4043.00,7.87280,25.246977,0.000311,25.152092,-0.7468,0.131,7.87280,0.00000
4044.00,7.87579,25.247042,0.000315,25.152155,-0.7468,0.131,7.87579,0.00000
4045.00,7.87876,25.247143,0.000321,25.152297,-0.7468,0.131,7.87876,0.00000
4046.00,7.87914,25.247212,0.000319,25.152288,-0.7468,0.131,7.87914,0.00000
4047.00,7.87780,25.247199,0.000319,25.152272,-0.7469,0.131,7.87780,0.00000
4048.00,7.87547,25.247211,0.000321,25.152232,-0.7469,0.131,7.87547,0.00000
4049.00,7.87188,25.247202,0.000321,25.152163,-0.7469,0.131,7.87188,0.00000
4050.00,7.87069,25.247175,0.000320,25.152072,-0.7469,0.131,7.87069,0.00000
4051.00,7.86986,25.247183,0.000321,25.152029,-0.7469,0.131,7.86986,0.00000
4052.00,7.87186,25.247289,0.000322,25.152039,-0.7469,0.131,7.87186,0.00000
4053.00,7.87519,25.247372,0.000316,25.152006,-0.7469,0.131,7.87519,0.00000
4054.00,7.87778,25.247404,0.000311,25.152011,-0.7469,0.131,7.87778,0.00000
4055.00,7.87909,25.247539,0.000311,25.152075,-0.7469,0.132,7.87909,0.00000
4056.00,7.87971,25.247554,0.000314,25.152048,-0.7469,0.131,7.87971,0.00000
4057.00,7.87789,25.247535,0.000311,25.152004,-0.7469,0.132,7.87789,0.00000
4058.00,7.87515,25.247560,0.000315,25.151990,-0.7469,0.132,7.87515,0.00000
4059.00,7.87298,25.247588,0.000315,25.152001,-0.7469,0.132,7.87298,0.00000
4060.00,7.87156,25.247599,0.000316,25.152044,-0.7469,0.132,7.87156,0.00000
4061.00,7.87225,25.247723,0.000312,25.152147,-0.7469,0.132,7.87225,0.00000
4062.00,7.87373,25.247688,0.000316,25.152150,-0.7469,0.132,7.87373,0.00000
4063.00,7.87520,25.247677,0.000318,25.152148,-0.7469,0.132,7.87520,0.00000
4064.00,7.87623,25.247707,0.000320,25.152128,-0.7469,0.132,7.87623,0.00000
4065.00,7.87655,25.247783,0.000320,25.152134,-0.7469,0.132,7.87655,0.00000
4066.00,7.87488,25.247827,0.000324,25.152136,-0.7469,0.132,7.87488,0.00000
4067.00,7.87445,25.247950,0.000323,25.152188,-0.7469,0.132,7.87445,0.00000
4068.00,7.87481,25.248079,0.000324,25.152254,-0.7469,0.132,7.87481,0.00000
4069.00,7.87475,25.248064,0.000323,25.152238,-0.7469,0.132,7.87475,0.00000
4070.00,7.87524,25.248004,0.000321,25.152158,-0.7469,0.132,7.87524,0.00000
4071.00,7.87726,25.247990,0.000318,25.152106,-0.7468,0.132,7.87726,0.00000
4072.00,7.87844,25.247997,0.000316,25.152055,-0.7468,0.133,7.87844,0.00000
4073.00,7.87747,25.247885,0.000304,25.151941,-0.7468,0.133,7.87747,0.00000
4074.00,7.87673,25.247956,0.000306,25.151975,-0.7468,0.133,7.87673,0.00000
4075.00,7.87573,25.247978,0.000310,25.152004,-0.7468,0.133,7.87573,0.00000
4076.00,7.87404,25.247995,0.000311,25.151994,-0.7468,0.133,7.87404,0.00000
4077.00,7.87265,25.248007,0.000316,25.151973,-0.7469,0.133,7.87265,0.00000
4078.00,7.87261,25.248064,0.000323,25.152002,-0.7469,0.133,7.87261,0.00000
4079.00,7.87432,25.248077,0.000329,25.152018,-0.7469,0.133,7.87432,0.00000
4080.00,7.87473,25.248161,0.000322,25.152006,-0.7469,0.133,7.87473,0.00000
4081.00,7.87340,25.248108,0.000321,25.151939,-0.7469,0.133,7.87340,0.00000
4082.00,7.87232,25.248132,0.000315,25.151934,-0.7469,0.133,7.87232,0.00000
4083.00,7.87240,25.248185,0.000314,25.151964,-0.7469,0.133,7.87240,0.00000
@23,1.0000,2.0, 4080.04300000001 
4084.00,7.87147,25.248213,0.000310,25.151917,-0.7470,0.133,7.87147,0.00000
4085.00,7.86997,25.248190,0.000311,25.151913,-0.7470,0.133,7.86997,0.00000
4086.00,7.85412,25.248245,0.000311,25.151977,-0.7470,0.133,7.85412,0.00000
4087.00,7.81992,25.248256,0.000314,25.151955,-0.7470,0.133,7.81992,0.00000
4088.00,7.77913,25.248302,0.000312,25.151961,-0.7470,0.134,7.77913,0.00000
4089.00,7.73970,25.248388,0.000309,25.152009,-0.7470,0.134,7.73970,0.00000
4090.00,7.70628,25.248462,0.000313,25.152019,-0.7471,0.134,7.70628,0.00000
4091.00,7.69661,25.248500,0.000316,25.152015,-0.7471,0.134,7.69661,0.00000
4092.00,7.71113,25.248570,0.000321,25.152077,-0.7471,0.134,7.71113,0.00000
4093.00,7.73491,25.248549,0.000326,25.152050,-0.7471,0.134,7.73491,0.00000
4094.00,7.75744,25.248490,0.000329,25.152047,-0.7472,0.134,7.75744,0.00000
4095.00,7.77391,25.248469,0.000330,25.152079,-0.7472,0.134,7.77391,0.00000
4096.00,7.78102,25.248520,0.000329,25.152133,-0.7472,0.134,7.78102,0.00000
4097.00,7.78330,25.248513,0.000324,25.152135,-0.7472,0.134,7.78330,0.00000
4098.00,7.78164,25.248554,0.000323,25.152129,-0.7473,0.134,7.78164,0.00000
4099.00,7.78313,25.248579,0.000322,25.152124,-0.7473,0.134,7.78313,0.00000
4100.00,7.78682,25.248525,0.000319,25.152050,-0.7473,0.134,7.78682,0.00000
4101.00,7.79306,25.248449,0.000316,25.151897,-0.7474,0.134,7.79306,0.00000
4102.00,7.79806,25.248458,0.000318,25.151806,-0.7474,0.134,7.79806,0.00000
4103.00,7.80614,25.248512,0.000317,25.151862,-0.7474,0.134,7.80614,0.00000
4104.00,7.81209,25.248572,0.000322,25.151792,-0.7474,0.134,7.81209,0.00000
4105.00,7.81418,25.248673,0.000318,25.151804,-0.7474,0.135,7.81418,0.00000
4106.00,7.81477,25.248694,0.000320,25.151815,-0.7474,0.135,7.81477,0.00000
4107.00,7.81686,25.248704,0.000317,25.151874,-0.7474,0.135,7.81686,0.00000
4108.00,7.81808,25.248702,0.000314,25.151862,-0.7474,0.135,7.81808,0.00000
4109.00,7.81865,25.248675,0.000307,25.151898,-0.7474,0.135,7.81865,0.00000
4110.00,7.82109,25.248715,0.000304,25.151939,-0.7474,0.136,7.82109,0.00000
4111.00,7.82279,25.248782,0.000305,25.152002,-0.7474,0.136,7.82279,0.00000
4112.00,7.82340,25.248862,0.000312,25.152077,-0.7474,0.136,7.82340,0.00000
4113.00,7.82249,25.248901,0.000319,25.152074,-0.7474,0.136,7.82249,0.00000
4114.00,7.82360,25.248981,0.000322,25.152084,-0.7475,0.135,7.82360,0.00000
4115.00,7.82809,25.249002,0.000327,25.152017,-0.7475,0.135,7.82809,0.00000
4116.00,7.83366,25.249094,0.000323,25.152011,-0.7475,0.136,7.83366,0.00000
4117.00,7.83586,25.249076,0.000318,25.151902,-0.7476,0.136,7.83586,0.00000
4118.00,7.83873,25.249140,0.000313,25.151938,-0.7476,0.136,7.83873,0.00000
4119.00,7.83894,25.249169,0.000314,25.151996,-0.7476,0.136,7.83894,0.00000
4120.00,7.83735,25.249178,0.000316,25.151961,-0.7476,0.136,7.83735,0.00000
4121.00,7.83546,25.249244,0.000320,25.152027,-0.7477,0.136,7.83546,0.00000
4122.00,7.83795,25.249285,0.000322,25.152100,-0.7477,0.136,7.83795,0.00000
4123.00,7.84104,25.249215,0.000323,25.152010,-0.7477,0.136,7.84104,0.00000
4124.00,7.84387,25.249253,0.000320,25.151962,-0.7477,0.136,7.84387,0.00000
4125.00,7.84627,25.249302,0.000317,25.151994,-0.7477,0.136,7.84627,0.00000
4126.00,7.84938,25.249317,0.000315,25.151974,-0.7477,0.136,7.84938,0.00000
4127.00,7.85100,25.249334,0.000313,25.151907,-0.7477,0.136,7.85100,0.00000
4128.00,7.85326,25.249425,0.000312,25.151984,-0.7477,0.136,7.85326,0.00000
4129.00,7.85554,25.249421,0.000311,25.152007,-0.7478,0.137,7.85554,0.00000
4130.00,7.85922,25.249474,0.000310,25.152043,-0.7478,0.137,7.85922,0.00000
4131.00,7.86256,25.249458,0.000313,25.152016,-0.7479,0.137,7.86256,0.00000
4132.00,7.86464,25.249479,0.000314,25.151991,-0.7480,0.137,7.86464,0.00000
4133.00,7.86442,25.249499,0.000313,25.151899,-0.7480,0.137,7.86442,0.00000
4134.00,7.86527,25.249548,0.000316,25.151808,-0.7481,0.137,7.86527,0.00000
4135.00,7.86619,25.249570,0.000318,25.151792,-0.7481,0.137,7.86619,0.00000
4136.00,7.86679,25.249627,0.000314,25.151787,-0.7482,0.137,7.86679,0.00000
4137.00,7.86825,25.249652,0.000311,25.151834,-0.7482,0.137,7.86825,0.00000
4138.00,7.86797,25.249646,0.000314,25.151873,-0.7483,0.137,7.86797,0.00000
4139.00,7.86839,25.249652,0.000314,25.151984,-0.7483,0.137,7.86839,0.00000
4140.00,7.86704,25.249600,0.000308,25.151993,-0.7484,0.137,7.86704,0.00000
4141.00,7.86708,25.249657,0.000310,25.152036,-0.7484,0.137,7.86708,0.00000
4142.00,7.86715,25.249716,0.000314,25.152030,-0.7485,0.137,7.86715,0.00000
4143.00,7.86913,25.249778,0.000312,25.152063,-0.7485,0.137,7.86913,0.00000
4144.00,7.86889,25.249890,0.000311,25.152083,-0.7486,0.138,7.86889,0.00000
4145.00,7.87067,25.249970,0.000317,25.152101,-0.7487,0.137,7.87067,0.00000
4146.00,7.87072,25.249920,0.000316,25.152098,-0.7487,0.137,7.87072,0.00000
4147.00,7.87031,25.249967,0.000315,25.152117,-0.7488,0.138,7.87031,0.00000
4148.00,7.87036,25.250034,0.000314,25.152107,-0.7488,0.138,7.87036,0.00000
4149.00,7.87122,25.250048,0.000314,25.152076,-0.7489,0.138,7.87122,0.00000
4150.00,7.86934,25.250070,0.000310,25.152061,-0.7489,0.138,7.86934,0.00000
4151.00,7.87018,25.250091,0.000312,25.151998,-0.7490,0.138,7.87018,0.00000
4152.00,7.87011,25.250090,0.000315,25.152020,-0.7490,0.138,7.87011,0.00000
4153.00,7.86846,25.250071,0.000316,25.152055,-0.7490,0.138,7.86846,0.00000
4154.00,7.86812,25.250060,0.000320,25.152074,-0.7491,0.138,7.86812,0.00000
4155.00,7.86968,25.250090,0.000325,25.152124,-0.7491,0.138,7.86968,0.00000
4156.00,7.86947,25.250140,0.000324,25.152173,-0.7492,0.138,7.86947,0.00000
4157.00,7.86991,25.250184,0.000320,25.152109,-0.7492,0.138,7.86991,0.00000
4158.00,7.87173,25.250239,0.000319,25.152025,-0.7493,0.138,7.87173,0.00000
4159.00,7.87180,25.250228,0.000319,25.151928,-0.7493,0.138,7.87180,0.00000
4160.00,7.87075,25.250227,0.000320,25.151872,-0.7494,0.138,7.87075,0.00000
4161.00,7.87110,25.250285,0.000319,25.151892,-0.7494,0.138,7.87110,0.00000
4162.00,7.87333,25.250299,0.000319,25.151938,-0.7494,0.139,7.87333,0.00000
4163.00,7.87508,25.250295,0.000319,25.152008,-0.7495,0.139,7.87508,0.00000
4164.00,7.87580,25.250433,0.000316,25.152156,-0.7495,0.139,7.87580,0.00000
4165.00,7.87639,25.250511,0.000317,25.152176,-0.7496,0.139,7.87639,0.00000
4166.00,7.87529,25.250566,0.000322,25.152178,-0.7496,0.138,7.87529,0.00000
4167.00,7.87404,25.250543,0.000327,25.152126,-0.7497,0.138,7.87404,0.00000
4168.00,7.87194,25.250578,0.000327,25.152076,-0.7497,0.138,7.87194,0.00000
4169.00,7.87102,25.250545,0.000322,25.151980,-0.7498,0.138,7.87102,0.00000
4170.00,7.87115,25.250509,0.000324,25.151976,-0.7498,0.139,7.87115,0.00000
4171.00,7.87354,25.250469,0.000319,25.151937,-0.7499,0.139,7.87354,0.00000
4172.00,7.87535,25.250600,0.000316,25.151987,-0.7499,0.139,7.87535,0.00000
4173.00,7.87910,25.250615,0.000318,25.152030,-0.7499,0.139,7.87910,0.00000
4174.00,7.87945,25.250591,0.000321,25.152053,-0.7500,0.139,7.87945,0.00000
4175.00,7.87913,25.250644,0.000315,25.151998,-0.7500,0.139,7.87913,0.00000
4176.00,7.87640,25.250687,0.000313,25.151973,-0.7501,0.139,7.87640,0.00000
4177.00,7.87471,25.250657,0.000313,25.151933,-0.7502,0.139,7.87471,0.00000
4178.00,7.87322,25.250738,0.000309,25.151958,-0.7503,0.139,7.87322,0.00000
4179.00,7.87303,25.250814,0.000305,25.151932,-0.7503,0.140,7.87303,0.00000
4180.00,7.87269,25.250911,0.000302,25.152016,-0.7504,0.140,7.87269,0.00000
4181.00,7.87311,25.250897,0.000303,25.152036,-0.7505,0.140,7.87311,0.00000
4182.00,7.87310,25.250942,0.000304,25.152098,-0.7505,0.140,7.87310,0.00000
4183.00,7.87250,25.250924,0.000303,25.152074,-0.7506,0.140,7.87250,0.00000
4184.00,7.87445,25.250980,0.000306,25.152084,-0.7506,0.140,7.87445,0.00000
4185.00,7.87704,25.251022,0.000311,25.152078,-0.7506,0.140,7.87704,0.00000
4186.00,7.87965,25.251144,0.000311,25.152121,-0.7506,0.140,7.87965,0.00000
4187.00,7.88173,25.251172,0.000314,25.152122,-0.7506,0.140,7.88173,0.00000
4188.00,7.88155,25.251187,0.000317,25.152093,-0.7506,0.140,7.88155,0.00000
4189.00,7.88177,25.251248,0.000313,25.152155,-0.7506,0.141,7.88177,0.00000
4190.00,7.88206,25.251283,0.000308,25.152171,-0.7507,0.141,7.88206,0.00000
4191.00,7.88178,25.251349,0.000310,25.152190,-0.7507,0.141,7.88178,0.00000
4192.00,7.88003,25.251421,0.000310,25.152164,-0.7507,0.141,7.88003,0.00000
4193.00,7.87904,25.251430,0.000313,25.152151,-0.7506,0.141,7.87904,0.00000
4194.00,7.87693,25.251430,0.000316,25.152102,-0.7507,0.141,7.87693,0.00000
4195.00,7.87535,25.251432,0.000324,25.152090,-0.7507,0.141,7.87535,0.00000
4196.00,7.87597,25.251396,0.000322,25.152076,-0.7507,0.141,7.87597,0.00000
4197.00,7.87718,25.251398,0.000320,25.152100,-0.7507,0.141,7.87718,0.00000
4198.00,7.87748,25.251431,0.000318,25.152110,-0.7507,0.141,7.87748,0.00000
4199.00,7.87887,25.251460,0.000323,25.152132,-0.7507,0.141,7.87887,0.00000
4200.00,7.87992,25.251526,0.000320,25.152178,-0.7506,0.141,7.87992,0.00000
4201.00,7.87933,25.251565,0.000318,25.152165,-0.7506,0.141,7.87933,0.00000
4202.00,7.87919,25.251536,0.000313,25.152092,-0.7507,0.141,7.87919,0.00000
4203.00,7.88123,25.251656,0.000310,25.152128,-0.7507,0.142,7.88123,0.00000
4204.00,7.88224,25.251669,0.000308,25.152102,-0.7507,0.142,7.88224,0.00000
4205.00,7.88098,25.251658,0.000306,25.152033,-0.7507,0.142,7.88098,0.00000
4206.00,7.87945,25.251632,0.000311,25.151999,-0.7507,0.142,7.87945,0.00000
4207.00,7.87800,25.251664,0.000312,25.152056,-0.7507,0.142,7.87800,0.00000
4208.00,7.87429,25.251663,0.000319,25.152112,-0.7507,0.142,7.87429,0.00000
4209.00,7.87171,25.251655,0.000319,25.152097,-0.7507,0.142,7.87171,0.00000
4210.00,7.86971,25.251678,0.000319,25.152112,-0.7507,0.142,7.86971,0.00000
4211.00,7.86884,25.251804,0.000319,25.152165,-0.7508,0.142,7.86884,0.00000
4212.00,7.86983,25.251965,0.000321,25.152249,-0.7508,0.142,7.86983,0.00000
4213.00,7.87389,25.252054,0.000320,25.152192,-0.7508,0.142,7.87389,0.00000
4214.00,7.87411,25.252111,0.000314,25.152173,-0.7508,0.142,7.87411,0.00000
4215.00,7.87377,25.252165,0.000314,25.152178,-0.7509,0.142,7.87377,0.00000
4216.00,7.87539,25.252200,0.000312,25.152183,-0.7509,0.142,7.87539,0.00000
4217.00,7.87565,25.252189,0.000312,25.152112,-0.7509,0.142,7.87565,0.00000
4218.00,7.87354,25.252163,0.000309,25.152110,-0.7509,0.142,7.87354,0.00000
4219.00,7.87342,25.252135,0.000315,25.152126,-0.7510,0.142,7.87342,0.00000
4220.00,7.87585,25.252107,0.000319,25.152085,-0.7510,0.142,7.87585,0.00000
4221.00,7.87426,25.252048,0.000317,25.151998,-0.7510,0.143,7.87426,0.00000
4222.00,7.87115,25.251998,0.000315,25.151943,-0.7510,0.143,7.87115,0.00000
4223.00,7.86890,25.251994,0.000312,25.151888,-0.7510,0.143,7.86890,0.00000
4224.00,7.86909,25.252134,0.000316,25.151975,-0.7511,0.143,7.86909,0.00000
4225.00,7.87029,25.252228,0.000314,25.152047,-0.7511,0.143,7.87029,0.00000
4226.00,7.87153,25.252248,0.000312,25.152085,-0.7511,0.143,7.87153,0.00000
4227.00,7.87367,25.252252,0.000313,25.152041,-0.7511,0.143,7.87367,0.00000
4228.00,7.87655,25.252273,0.000318,25.152026,-0.7511,0.143,7.87655,0.00000
4229.00,7.87911,25.252302,0.000313,25.151953,-0.7511,0.143,7.87911,0.00000
4230.00,7.87803,25.252258,0.000311,25.151826,-0.7511,0.143,7.87803,0.00000
4231.00,7.87391,25.252347,0.000315,25.151848,-0.7511,0.143,7.87391,0.00000
4232.00,7.87211,25.252399,0.000315,25.151936,-0.7511,0.143,7.87211,0.00000
4233.00,7.87129,25.252440,0.000309,25.151981,-0.7511,0.144,7.87129,0.00000
4234.00,7.86968,25.252412,0.000306,25.151972,-0.7511,0.144,7.86968,0.00000
4235.00,7.87154,25.252492,0.000308,25.152085,-0.7512,0.144,7.87154,0.00000
4236.00,7.87679,25.252458,0.000309,25.152009,-0.7512,0.144,7.87679,0.00000
4237.00,7.87846,25.252487,0.000314,25.151948,-0.7512,0.144,7.87846,0.00000
4238.00,7.87926,25.252548,0.000321,25.151931,-0.7512,0.144,7.87926,0.00000
4239.00,7.87899,25.252595,0.000325,25.151963,-0.7512,0.144,7.87899,0.00000
4240.00,7.87768,25.252667,0.000324,25.151923,-0.7513,0.144,7.87768,0.00000
4241.00,7.87594,25.252728,0.000326,25.151930,-0.7513,0.144,7.87594,0.00000
4242.00,7.87611,25.252746,0.000325,25.151906,-0.7514,0.144,7.87611,0.00000
4243.00,7.87672,25.252782,0.000329,25.151892,-0.7515,0.144,7.87672,0.00000
4244.00,7.87606,25.252743,0.000322,25.151834,-0.7515,0.144,7.87606,0.00000
4245.00,7.87509,25.252654,0.000321,25.151810,-0.7516,0.144,7.87509,0.00000
4246.00,7.87655,25.252679,0.000324,25.151833,-0.7517,0.144,7.87655,0.00000
4247.00,7.87714,25.252736,0.000320,25.151856,-0.7518,0.144,7.87714,0.00000
4248.00,7.87546,25.252712,0.000310,25.151854,-0.7519,0.144,7.87546,0.00000
4249.00,7.87659,25.252781,0.000320,25.151884,-0.7520,0.144,7.87659,0.00000
4250.00,7.87746,25.252829,0.000325,25.151877,-0.7520,0.144,7.87746,0.00000
4251.00,7.87604,25.252861,0.000323,25.151894,-0.7521,0.144,7.87604,0.00000
4252.00,7.87325,25.252820,0.000319,25.151895,-0.7522,0.144,7.87325,0.00000
4253.00,7.87272,25.252810,0.000321,25.151921,-0.7523,0.144,7.87272,0.00000
4254.00,7.87354,25.252852,0.000313,25.151952,-0.7524,0.144,7.87354,0.00000
4255.00,7.87446,25.252865,0.000309,25.151930,-0.7525,0.145,7.87446,0.00000
4256.00,7.87383,25.252875,0.000303,25.151922,-0.7525,0.145,7.87383,0.00000
4257.00,7.87486,25.252953,0.000308,25.151988,-0.7526,0.145,7.87486,0.00000
4258.00,7.87622,25.253072,0.000307,25.152024,-0.7526,0.145,7.87622,0.00000
4259.00,7.87505,25.253029,0.000305,25.151950,-0.7527,0.145,7.87505,0.00000
4260.00,7.87438,25.253103,0.000300,25.151985,-0.7528,0.145,7.87438,0.00000
4261.00,7.87707,25.253078,0.000306,25.151986,-0.7528,0.145,7.87707,0.00000
4262.00,7.87762,25.253114,0.000302,25.151939,-0.7529,0.145,7.87762,0.00000
4263.00,7.87837,25.253096,0.000299,25.151909,-0.7530,0.145,7.87837,0.00000
@24,1.0000,2.0, 4260.036 
4264.00,7.87808,25.253175,0.000304,25.151934,-0.7531,0.145,7.87808,0.00000
4265.00,7.87520,25.253158,0.000307,25.151894,-0.7532,0.145,7.87520,0.00000
4266.00,7.85954,25.253231,0.000307,25.151853,-0.7532,0.145,7.85954,0.00000
4267.00,7.82942,25.253256,0.000311,25.151866,-0.7533,0.145,7.82942,0.00000
4268.00,7.79037,25.253310,0.000314,25.151884,-0.7533,0.145,7.79037,0.00000
4269.00,7.75365,25.253341,0.000313,25.151877,-0.7534,0.145,7.75365,0.00000
4270.00,7.72224,25.253371,0.000311,25.151915,-0.7534,0.146,7.72224,0.00000
4271.00,7.71139,25.253373,0.000307,25.151962,-0.7535,0.146,7.71139,0.00000
4272.00,7.72256,25.253361,0.000307,25.151919,-0.7536,0.146,7.72256,0.00000
4273.00,7.74688,25.253348,0.000302,25.151912,-0.7536,0.146,7.74688,0.00000
4274.00,7.76867,25.253343,0.000299,25.151929,-0.7537,0.146,7.76867,0.00000
4275.00,7.78667,25.253331,0.000297,25.151917,-0.7538,0.146,7.78667,0.00000
4276.00,7.79593,25.253310,0.000297,25.151890,-0.7539,0.146,7.79593,0.00000
4277.00,7.79988,25.253328,0.000295,25.151940,-0.7539,0.146,7.79988,0.00000
4278.00,7.79950,25.253347,0.000299,25.151891,-0.7540,0.146,7.79950,0.00000
4279.00,7.80154,25.253377,0.000300,25.151841,-0.7541,0.146,7.80154,0.00000
4280.00,7.80607,25.253478,0.000302,25.151842,-0.7541,0.147,7.80607,0.00000
4281.00,7.81115,25.253602,0.000306,25.151828,-0.7542,0.147,7.81115,0.00000
4282.00,7.81515,25.253728,0.000307,25.151898,-0.7543,0.147,7.81515,0.00000
4283.00,7.81917,25.253774,0.000310,25.151928,-0.7544,0.147,7.81917,0.00000
4284.00,7.82164,25.253801,0.000314,25.151980,-0.7544,0.147,7.82164,0.00000
4285.00,7.82265,25.253790,0.000317,25.151992,-0.7545,0.146,7.82265,0.00000
4286.00,7.82478,25.253798,0.000311,25.152028,-0.7545,0.147,7.82478,0.00000
4287.00,7.82680,25.253770,0.000304,25.151936,-0.7545,0.147,7.82680,0.00000
4288.00,7.82845,25.253835,0.000297,25.151959,-0.7546,0.147,7.82845,0.00000
4289.00,7.83056,25.253881,0.000299,25.151953,-0.7546,0.147,7.83056,0.00000
4290.00,7.83112,25.253969,0.000301,25.151999,-0.7546,0.147,7.83112,0.00000
4291.00,7.82713,25.253993,0.000301,25.151993,-0.7546,0.148,7.82713,0.00000
4292.00,7.82691,25.254030,0.000306,25.152037,-0.7546,0.148,7.82691,0.00000
4293.00,7.82662,25.254048,0.000308,25.152055,-0.7546,0.148,7.82662,0.00000
4294.00,7.82846,25.254103,0.000305,25.152065,-0.7547,0.148,7.82846,0.00000
4295.00,7.83302,25.254069,0.000305,25.151960,-0.7548,0.148,7.83302,0.00000
4296.00,7.84009,25.254117,0.000308,25.151933,-0.7548,0.148,7.84009,0.00000
4297.00,7.84440,25.254144,0.000309,25.151863,-0.7548,0.148,7.84440,0.00000
4298.00,7.84744,25.254161,0.000310,25.151841,-0.7549,0.148,7.84744,0.00000
4299.00,7.84909,25.254155,0.000312,25.151856,-0.7550,0.148,7.84909,0.00000
4300.00,7.85009,25.254238,0.000317,25.151937,-0.7550,0.148,7.85009,0.00000
4301.00,7.85119,25.254237,0.000321,25.151953,-0.7551,0.148,7.85119,0.00000
4302.00,7.85201,25.254237,0.000325,25.152010,-0.7551,0.148,7.85201,0.00000
4303.00,7.85347,25.254264,0.000328,25.151992,-0.7552,0.148,7.85347,0.00000
4304.00,7.85363,25.254273,0.000325,25.151961,-0.7552,0.148,7.85363,0.00000
4305.00,7.85430,25.254338,0.000322,25.151991,-0.7553,0.148,7.85430,0.00000
4306.00,7.85603,25.254399,0.000319,25.151992,-0.7553,0.148,7.85603,0.00000
4307.00,7.85657,25.254509,0.000318,25.152011,-0.7553,0.148,7.85657,0.00000
4308.00,7.85828,25.254505,0.000318,25.152011,-0.7553,0.148,7.85828,0.00000
4309.00,7.86220,25.254514,0.000323,25.151989,-0.7553,0.148,7.86220,0.00000
4310.00,7.86183,25.254399,0.000323,25.151921,-0.7553,0.148,7.86183,0.00000
4311.00,7.85993,25.254435,0.000324,25.151967,-0.7553,0.148,7.85993,0.00000
4312.00,7.86123,25.254470,0.000322,25.152007,-0.7553,0.148,7.86123,0.00000
4313.00,7.86209,25.254543,0.000318,25.152014,-0.7553,0.148,7.86209,0.00000
4314.00,7.86090,25.254617,0.000318,25.152072,-0.7553,0.148,7.86090,0.00000
4315.00,7.86348,25.254693,0.000312,25.152056,-0.7553,0.148,7.86348,0.00000
4316.00,7.86678,25.254673,0.000308,25.151976,-0.7553,0.149,7.86678,0.00000
4317.00,7.86831,25.254675,0.000304,25.151909,-0.7552,0.149,7.86831,0.00000
4318.00,7.86797,25.254672,0.000304,25.151876,-0.7552,0.149,7.86797,0.00000
4319.00,7.86768,25.254699,0.000296,25.151823,-0.7552,0.149,7.86768,0.00000
4320.00,7.86675,25.254743,0.000299,25.151862,-0.7552,0.149,7.86675,0.00000
4321.00,7.86667,25.254817,0.000304,25.151939,-0.7552,0.149,7.86667,0.00000
4322.00,7.86714,25.254870,0.000306,25.151986,-0.7552,0.149,7.86714,0.00000
4323.00,7.86670,25.254944,0.000304,25.152056,-0.7552,0.149,7.86670,0.00000
4324.00,7.86687,25.254992,0.000306,25.152071,-0.7552,0.149,7.86687,0.00000
4325.00,7.86653,25.254996,0.000308,25.152058,-0.7552,0.149,7.86653,0.00000
4326.00,7.86654,25.255032,0.000299,25.152083,-0.7553,0.149,7.86654,0.00000
4327.00,7.86678,25.255023,0.000301,25.152074,-0.7553,0.150,7.86678,0.00000
4328.00,7.86996,25.255087,0.000301,25.152070,-0.7553,0.150,7.86996,0.00000
4329.00,7.87426,25.255168,0.000298,25.152090,-0.7554,0.150,7.87426,0.00000
4330.00,7.87666,25.255220,0.000299,25.152058,-0.7554,0.150,7.87666,0.00000
4331.00,7.87634,25.255228,0.000307,25.152057,-0.7555,0.150,7.87634,0.00000
4332.00,7.87477,25.255223,0.000304,25.152054,-0.7555,0.150,7.87477,0.00000
4333.00,7.87284,25.255204,0.000307,25.152052,-0.7556,0.150,7.87284,0.00000
4334.00,7.86973,25.255193,0.000314,25.152049,-0.7555,0.150,7.86973,0.00000
4335.00,7.86760,25.255224,0.000309,25.152062,-0.7556,0.150,7.86760,0.00000
4336.00,7.86908,25.255302,0.000312,25.152073,-0.7556,0.150,7.86908,0.00000
4337.00,7.87164,25.255368,0.000315,25.152051,-0.7555,0.150,7.87164,0.00000
4338.00,7.87240,25.255404,0.000316,25.152037,-0.7555,0.150,7.87240,0.00000
4339.00,7.87399,25.255440,0.000314,25.152078,-0.7556,0.150,7.87399,0.00000
4340.00,7.87739,25.255590,0.000318,25.152181,-0.7556,0.150,7.87739,0.00000
4341.00,7.87771,25.255614,0.000316,25.152174,-0.7556,0.150,7.87771,0.00000
4342.00,7.87654,25.255697,0.000317,25.152285,-0.7556,0.150,7.87654,0.00000
4343.00,7.87668,25.255654,0.000317,25.152311,-0.7556,0.150,7.87668,0.00000
4344.00,7.87466,25.255678,0.000318,25.152282,-0.7556,0.150,7.87466,0.00000
4345.00,7.87248,25.255629,0.000318,25.152231,-0.7556,0.150,7.87248,0.00000
4346.00,7.87134,25.255596,0.000321,25.152174,-0.7556,0.150,7.87134,0.00000
4347.00,7.87329,25.255613,0.000318,25.152070,-0.7556,0.150,7.87329,0.00000
4348.00,7.87409,25.255713,0.000317,25.151992,-0.7557,0.151,7.87409,0.00000
4349.00,7.87398,25.255741,0.000317,25.152018,-0.7557,0.151,7.87398,0.00000
4350.00,7.87447,25.255790,0.000316,25.152036,-0.7557,0.151,7.87447,0.00000
4351.00,7.87317,25.255822,0.000315,25.152021,-0.7558,0.151,7.87317,0.00000
4352.00,7.86999,25.255797,0.000318,25.152019,-0.7558,0.151,7.86999,0.00000
4353.00,7.86822,25.255812,0.000314,25.152081,-0.7558,0.151,7.86822,0.00000
4354.00,7.86859,25.255841,0.000315,25.152010,-0.7559,0.151,7.86859,0.00000
4355.00,7.86909,25.255912,0.000316,25.152069,-0.7559,0.151,7.86909,0.00000
4356.00,7.87201,25.255956,0.000314,25.152104,-0.7559,0.151,7.87201,0.00000
4357.00,7.87480,25.256024,0.000313,25.152094,-0.7560,0.151,7.87480,0.00000
4358.00,7.87634,25.256084,0.000317,25.152098,-0.7560,0.151,7.87634,0.00000
4359.00,7.87623,25.256109,0.000312,25.152143,-0.7561,0.152,7.87623,0.00000
4360.00,7.87525,25.256041,0.000314,25.152053,-0.7561,0.152,7.87525,0.00000
4361.00,7.87192,25.256114,0.000313,25.152099,-0.7562,0.152,7.87192,0.00000
4362.00,7.86934,25.256123,0.000312,25.152133,-0.7562,0.152,7.86934,0.00000
4363.00,7.86910,25.256133,0.000312,25.152091,-0.7562,0.152,7.86910,0.00000
4364.00,7.87248,25.256170,0.000317,25.152055,-0.7562,0.152,7.87248,0.00000
4365.00,7.87374,25.256270,0.000314,25.152101,-0.7562,0.152,7.87374,0.00000
4366.00,7.87640,25.256318,0.000320,25.152119,-0.7562,0.152,7.87640,0.00000
4367.00,7.87797,25.256354,0.000321,25.152113,-0.7562,0.152,7.87797,0.00000
4368.00,7.87808,25.256378,0.000323,25.152087,-0.7562,0.152,7.87808,0.00000
4369.00,7.87428,25.256403,0.000319,25.152118,-0.7562,0.152,7.87428,0.00000
4370.00,7.87132,25.256424,0.000318,25.152076,-0.7562,0.152,7.87132,0.00000
4371.00,7.87014,25.256431,0.000313,25.152015,-0.7562,0.153,7.87014,0.00000
4372.00,7.86971,25.256397,0.000309,25.151932,-0.7562,0.153,7.86971,0.00000
4373.00,7.86949,25.256404,0.000306,25.151939,-0.7562,0.153,7.86949,0.00000
4374.00,7.87103,25.256397,0.000311,25.151910,-0.7562,0.153,7.87103,0.00000
4375.00,7.87339,25.256337,0.000316,25.151869,-0.7562,0.153,7.87339,0.00000
4376.00,7.87511,25.256319,0.000321,25.151814,-0.7562,0.153,7.87511,0.00000
4377.00,7.87742,25.256390,0.000319,25.151888,-0.7563,0.153,7.87742,0.00000
4378.00,7.87907,25.256422,0.000323,25.151916,-0.7563,0.153,7.87907,0.00000
4379.00,7.87982,25.256474,0.000324,25.151953,-0.7563,0.153,7.87982,0.00000
4380.00,7.88189,25.256545,0.000322,25.152001,-0.7563,0.153,7.88189,0.00000
4381.00,7.88226,25.256570,0.000312,25.151991,-0.7563,0.154,7.88226,0.00000
4382.00,7.88029,25.256622,0.000311,25.151985,-0.7562,0.154,7.88029,0.00000
4383.00,7.87854,25.256670,0.000314,25.151943,-0.7562,0.154,7.87854,0.00000
4384.00,7.87656,25.256706,0.000315,25.151933,-0.7562,0.154,7.87656,0.00000
4385.00,7.87207,25.256779,0.000312,25.151990,-0.7562,0.154,7.87207,0.00000
4386.00,7.86976,25.256791,0.000322,25.152035,-0.7562,0.154,7.86976,0.00000
4387.00,7.87100,25.256819,0.000326,25.152035,-0.7562,0.153,7.87100,0.00000
4388.00,7.87244,25.256821,0.000321,25.152072,-0.7562,0.153,7.87244,0.00000
4389.00,7.87490,25.256868,0.000317,25.152083,-0.7562,0.154,7.87490,0.00000
4390.00,7.87813,25.256876,0.000315,25.151982,-0.7562,0.154,7.87813,0.00000
4391.00,7.87913,25.256960,0.000308,25.151986,-0.7562,0.154,7.87913,0.00000
4392.00,7.87924,25.256979,0.000305,25.151982,-0.7561,0.154,7.87924,0.00000
4393.00,7.87812,25.257009,0.000300,25.151970,-0.7561,0.155,7.87812,0.00000
4394.00,7.87777,25.257020,0.000299,25.151999,-0.7561,0.155,7.87777,0.00000
4395.00,7.87765,25.257021,0.000305,25.152028,-0.7561,0.155,7.87765,0.00000
4396.00,7.87822,25.257049,0.000308,25.152049,-0.7561,0.154,7.87822,0.00000
4397.00,7.87692,25.257077,0.000316,25.152035,-0.7560,0.154,7.87692,0.00000
4398.00,7.87730,25.257149,0.000318,25.152099,-0.7560,0.154,7.87730,0.00000
4399.00,7.87784,25.257202,0.000323,25.152067,-0.7560,0.154,7.87784,0.00000
4400.00,7.87696,25.257183,0.000325,25.152071,-0.7560,0.154,7.87696,0.00000
4401.00,7.87541,25.257187,0.000325,25.152070,-0.7559,0.154,7.87541,0.00000
4402.00,7.87435,25.257210,0.000323,25.152088,-0.7559,0.154,7.87435,0.00000
4403.00,7.87447,25.257204,0.000324,25.152046,-0.7559,0.154,7.87447,0.00000
4404.00,7.87388,25.257225,0.000320,25.152003,-0.7559,0.155,7.87388,0.00000
4405.00,7.87488,25.257263,0.000317,25.151941,-0.7560,0.155,7.87488,0.00000
4406.00,7.87615,25.257293,0.000317,25.151888,-0.7560,0.155,7.87615,0.00000
4407.00,7.87753,25.257374,0.000315,25.151907,-0.7559,0.155,7.87753,0.00000
4408.00,7.87756,25.257459,0.000318,25.151909,-0.7559,0.155,7.87756,0.00000
4409.00,7.87712,25.257538,0.000316,25.151953,-0.7559,0.155,7.87712,0.00000
4410.00,7.87706,25.257662,0.000317,25.152038,-0.7559,0.155,7.87706,0.00000
4411.00,7.87807,25.257772,0.000321,25.152087,-0.7559,0.155,7.87807,0.00000
4412.00,7.87807,25.257763,0.000323,25.151992,-0.7559,0.156,7.87807,0.00000
4413.00,7.87775,25.257755,0.000319,25.151998,-0.7560,0.156,7.87775,0.00000
4414.00,7.87787,25.257704,0.000321,25.151993,-0.7560,0.156,7.87787,0.00000
4415.00,7.87722,25.257686,0.000321,25.152013,-0.7560,0.156,7.87722,0.00000
4416.00,7.87682,25.257619,0.000322,25.152010,-0.7561,0.156,7.87682,0.00000
4417.00,7.87562,25.257669,0.000322,25.152116,-0.7561,0.156,7.87562,0.00000
4418.00,7.87469,25.257675,0.000322,25.152092,-0.7561,0.156,7.87469,0.00000
4419.00,7.87426,25.257752,0.000323,25.152109,-0.7562,0.156,7.87426,0.00000
4420.00,7.87278,25.257819,0.000319,25.152129,-0.7563,0.156,7.87278,0.00000
4421.00,7.87025,25.257846,0.000315,25.152092,-0.7563,0.156,7.87025,0.00000
4422.00,7.87049,25.257818,0.000317,25.152101,-0.7564,0.156,7.87049,0.00000
4423.00,7.87211,25.257892,0.000321,25.152137,-0.7564,0.156,7.87211,0.00000
4424.00,7.87608,25.257903,0.000319,25.152107,-0.7565,0.156,7.87608,0.00000
4425.00,7.87951,25.257952,0.000321,25.152109,-0.7565,0.156,7.87951,0.00000
4426.00,7.88138,25.258011,0.000323,25.152094,-0.7565,0.156,7.88138,0.00000
4427.00,7.88278,25.258104,0.000320,25.152009,-0.7566,0.156,7.88278,0.00000
4428.00,7.88241,25.258117,0.000318,25.151977,-0.7566,0.157,7.88241,0.00000
4429.00,7.87933,25.258128,0.000316,25.151979,-0.7565,0.157,7.87933,0.00000
4430.00,7.87758,25.258123,0.000315,25.151930,-0.7565,0.157,7.87758,0.00000
4431.00,7.87766,25.258185,0.000311,25.151949,-0.7565,0.157,7.87766,0.00000
4432.00,7.87729,25.258209,0.000312,25.152000,-0.7565,0.157,7.87729,0.00000
4433.00,7.87610,25.258248,0.000310,25.152042,-0.7564,0.157,7.87610,0.00000
4434.00,7.87549,25.258286,0.000311,25.152085,-0.7564,0.157,7.87549,0.00000
4435.00,7.87683,25.258250,0.000311,25.152037,-0.7564,0.157,7.87683,0.00000
4436.00,7.87693,25.258283,0.000314,25.152092,-0.7564,0.157,7.87693,0.00000
4437.00,7.87616,25.258344,0.000317,25.152130,-0.7564,0.157,7.87616,0.00000
4438.00,7.87648,25.258313,0.000316,25.152138,-0.7564,0.158,7.87648,0.00000
4439.00,7.87577,25.258339,0.000317,25.152138,-0.7564,0.158,7.87577,0.00000
4440.00,7.87406,25.258436,0.000321,25.152263,-0.7564,0.158,7.87406,0.00000
4441.00,7.87418,25.258485,0.000326,25.152349,-0.7564,0.158,7.87418,0.00000
4442.00,7.87333,25.258512,0.000325,25.152379,-0.7564,0.158,7.87333,0.00000
4443.00,7.87307,25.258633,0.000331,25.152407,-0.7564,0.157,7.87307,0.00000
@25,1.0000,2.0, 4440.095 
4444.00,7.87332,25.258700,0.000338,25.152365,-0.7564,0.157,7.87332,0.00000
4445.00,7.87357,25.258739,0.000334,25.152278,-0.7564,0.157,7.87357,0.00000
4446.00,7.86498,25.258734,0.000328,25.152208,-0.7565,0.157,7.86498,0.00000
4447.00,7.84200,25.258733,0.000324,25.152128,-0.7565,0.158,7.84200,0.00000
4448.00,7.81079,25.258705,0.000324,25.152051,-0.7566,0.158,7.81079,0.00000
4449.00,7.77882,25.258684,0.000321,25.151980,-0.7567,0.158,7.77882,0.00000
4450.00,7.74778,25.258685,0.000322,25.151959,-0.7567,0.158,7.74778,0.00000
4451.00,7.72942,25.258703,0.000321,25.151942,-0.7568,0.158,7.72942,0.00000
4452.00,7.73455,25.258691,0.000326,25.151924,-0.7569,0.158,7.73455,0.00000
4453.00,7.75300,25.258736,0.000325,25.151924,-0.7569,0.158,7.75300,0.00000
4454.00,7.77334,25.258814,0.000323,25.151995,-0.7570,0.158,7.77334,0.00000
4455.00,7.79131,25.258886,0.000325,25.152047,-0.7570,0.158,7.79131,0.00000
4456.00,7.80584,25.258917,0.000328,25.152065,-0.7571,0.158,7.80584,0.00000
4457.00,7.81301,25.258996,0.000329,25.152149,-0.7571,0.158,7.81301,0.00000
4458.00,7.81350,25.259028,0.000332,25.152176,-0.7571,0.158,7.81350,0.00000
4459.00,7.81317,25.259086,0.000331,25.152272,-0.7571,0.158,7.81317,0.00000
4460.00,7.81494,25.259104,0.000330,25.152308,-0.7571,0.158,7.81494,0.00000
4461.00,7.81594,25.259150,0.000332,25.152308,-0.7571,0.158,7.81594,0.00000
4462.00,7.81820,25.259185,0.000329,25.152256,-0.7571,0.159,7.81820,0.00000
4463.00,7.82098,25.259228,0.000326,25.152277,-0.7571,0.159,7.82098,0.00000
4464.00,7.82388,25.259201,0.000324,25.152205,-0.7571,0.159,7.82388,0.00000
4465.00,7.82682,25.259197,0.000324,25.152117,-0.7570,0.159,7.82682,0.00000
4466.00,7.83157,25.259249,0.000324,25.152087,-0.7570,0.159,7.83157,0.00000
4467.00,7.83383,25.259317,0.000327,25.152119,-0.7569,0.159,7.83383,0.00000
4468.00,7.83524,25.259321,0.000324,25.152083,-0.7569,0.159,7.83524,0.00000
4469.00,7.83565,25.259354,0.000328,25.152120,-0.7568,0.159,7.83565,0.00000
4470.00,7.83503,25.259382,0.000330,25.152201,-0.7567,0.159,7.83503,0.00000
4471.00,7.83439,25.259429,0.000331,25.152255,-0.7567,0.159,7.83439,0.00000
4472.00,7.83621,25.259394,0.000325,25.152169,-0.7566,0.160,7.83621,0.00000
4473.00,7.83857,25.259432,0.000328,25.152126,-0.7566,0.160,7.83857,0.00000
4474.00,7.84180,25.259455,0.000332,25.152077,-0.7566,0.159,7.84180,0.00000
4475.00,7.84556,25.259461,0.000330,25.152031,-0.7566,0.160,7.84556,0.00000
4476.00,7.84677,25.259476,0.000326,25.152051,-0.7566,0.160,7.84677,0.00000
4477.00,7.84631,25.259502,0.000329,25.152095,-0.7565,0.160,7.84631,0.00000
4478.00,7.84753,25.259551,0.000324,25.152184,-0.7565,0.160,7.84753,0.00000
4479.00,7.84829,25.259529,0.000317,25.152155,-0.7565,0.160,7.84829,0.00000
4480.00,7.84870,25.259560,0.000318,25.152100,-0.7565,0.160,7.84870,0.00000
4481.00,7.85074,25.259556,0.000321,25.151978,-0.7565,0.160,7.85074,0.00000
4482.00,7.85195,25.259592,0.000320,25.151981,-0.7565,0.160,7.85195,0.00000
4483.00,7.85314,25.259619,0.000327,25.151948,-0.7565,0.160,7.85314,0.00000
4484.00,7.85546,25.259669,0.000330,25.151974,-0.7565,0.160,7.85546,0.00000
4485.00,7.85689,25.259749,0.000330,25.152034,-0.7565,0.160,7.85689,0.00000
4486.00,7.85652,25.259850,0.000329,25.152180,-0.7565,0.160,7.85652,0.00000
4487.00,7.85838,25.259862,0.000328,25.152202,-0.7565,0.160,7.85838,0.00000
4488.00,7.85916,25.259915,0.000322,25.152277,-0.7565,0.160,7.85916,0.00000
4489.00,7.85873,25.259976,0.000315,25.152260,-0.7565,0.161,7.85873,0.00000
4490.00,7.85954,25.259995,0.000311,25.152266,-0.7564,0.161,7.85954,0.00000
4491.00,7.86145,25.259934,0.000313,25.152217,-0.7564,0.161,7.86145,0.00000
4492.00,7.86337,25.259925,0.000314,25.152172,-0.7563,0.161,7.86337,0.00000
4493.00,7.86646,25.259916,0.000312,25.152159,-0.7562,0.161,7.86646,0.00000
4494.00,7.86883,25.259914,0.000317,25.152187,-0.7562,0.161,7.86883,0.00000
4495.00,7.87040,25.259937,0.000315,25.152177,-0.7562,0.161,7.87040,0.00000
4496.00,7.87095,25.259930,0.000312,25.152161,-0.7562,0.161,7.87095,0.00000
4497.00,7.87079,25.259935,0.000310,25.152180,-0.7562,0.161,7.87079,0.00000
4498.00,7.86968,25.259905,0.000314,25.152125,-0.7561,0.161,7.86968,0.00000
4499.00,7.86911,25.259925,0.000317,25.152114,-0.7561,0.161,7.86911,0.00000
4500.00,7.86919,25.259974,0.000321,25.152144,-0.7561,0.161,7.86919,0.00000
4501.00,7.86968,25.260006,0.000318,25.152111,-0.7560,0.161,7.86968,0.00000
4502.00,7.86959,25.260056,0.000315,25.152083,-0.7560,0.161,7.86959,0.00000
4503.00,7.86931,25.260059,0.000313,25.151998,-0.7559,0.161,7.86931,0.00000
4504.00,7.86743,25.260133,0.000315,25.152060,-0.7560,0.161,7.86743,0.00000
4505.00,7.86664,25.260175,0.000320,25.152102,-0.7559,0.161,7.86664,0.00000
4506.00,7.86609,25.260217,0.000324,25.152116,-0.7560,0.161,7.86609,0.00000
4507.00,7.86664,25.260321,0.000325,25.152133,-0.7560,0.161,7.86664,0.00000
4508.00,7.86794,25.260444,0.000324,25.152185,-0.7560,0.161,7.86794,0.00000
4509.00,7.87015,25.260444,0.000321,25.152145,-0.7559,0.161,7.87015,0.00000
4510.00,7.86867,25.260440,0.000315,25.152059,-0.7559,0.162,7.86867,0.00000
4511.00,7.86930,25.260425,0.000313,25.151974,-0.7559,0.162,7.86930,0.00000
4512.00,7.86822,25.260386,0.000316,25.151937,-0.7560,0.162,7.86822,0.00000
4513.00,7.86693,25.260360,0.000317,25.151927,-0.7560,0.162,7.86693,0.00000
4514.00,7.86648,25.260366,0.000311,25.151889,-0.7560,0.162,7.86648,0.00000
4515.00,7.86909,25.260363,0.000309,25.151956,-0.7560,0.162,7.86909,0.00000
4516.00,7.87012,25.260434,0.000310,25.152030,-0.7560,0.162,7.87012,0.00000
4517.00,7.87118,25.260413,0.000309,25.152037,-0.7559,0.162,7.87118,0.00000
4518.00,7.87216,25.260464,0.000312,25.151999,-0.7559,0.162,7.87216,0.00000
4519.00,7.87368,25.260499,0.000319,25.151963,-0.7559,0.162,7.87368,0.00000
4520.00,7.87457,25.260525,0.000322,25.151859,-0.7560,0.162,7.87457,0.00000
4521.00,7.87598,25.260574,0.000319,25.151855,-0.7560,0.162,7.87598,0.00000
4522.00,7.87736,25.260625,0.000318,25.151876,-0.7560,0.162,7.87736,0.00000
4523.00,7.87806,25.260589,0.000313,25.151906,-0.7560,0.162,7.87806,0.00000
4524.00,7.87995,25.260597,0.000309,25.151892,-0.7560,0.163,7.87995,0.00000
4525.00,7.88160,25.260639,0.000310,25.151922,-0.7561,0.163,7.88160,0.00000
4526.00,7.88055,25.260707,0.000314,25.151944,-0.7560,0.163,7.88055,0.00000
4527.00,7.87825,25.260788,0.000310,25.151988,-0.7560,0.163,7.87825,0.00000
4528.00,7.87695,25.260851,0.000308,25.152011,-0.7560,0.163,7.87695,0.00000
4529.00,7.87420,25.260954,0.000308,25.152112,-0.7560,0.163,7.87420,0.00000
4530.00,7.87131,25.260969,0.000305,25.152073,-0.7559,0.163,7.87131,0.00000
4531.00,7.87049,25.260938,0.000303,25.152034,-0.7559,0.163,7.87049,0.00000
4532.00,7.87183,25.260979,0.000305,25.152029,-0.7559,0.163,7.87183,0.00000
4533.00,7.87316,25.261052,0.000307,25.152065,-0.7560,0.163,7.87316,0.00000
4534.00,7.87310,25.261029,0.000310,25.152045,-0.7560,0.163,7.87310,0.00000
4535.00,7.87468,25.261066,0.000312,25.152101,-0.7560,0.163,7.87468,0.00000
4536.00,7.87465,25.261057,0.000309,25.152014,-0.7560,0.163,7.87465,0.00000
4537.00,7.87499,25.260986,0.000306,25.151913,-0.7560,0.164,7.87499,0.00000
4538.00,7.87412,25.260975,0.000307,25.151876,-0.7560,0.164,7.87412,0.00000
4539.00,7.87442,25.260953,0.000300,25.151759,-0.7559,0.164,7.87442,0.00000
4540.00,7.87261,25.260960,0.000299,25.151686,-0.7559,0.164,7.87261,0.00000
4541.00,7.87192,25.260987,0.000304,25.151753,-0.7559,0.164,7.87192,0.00000
4542.00,7.87095,25.261034,0.000301,25.151773,-0.7558,0.164,7.87095,0.00000
4543.00,7.87168,25.261054,0.000303,25.151765,-0.7558,0.164,7.87168,0.00000
4544.00,7.87335,25.261082,0.000307,25.151780,-0.7558,0.164,7.87335,0.00000
4545.00,7.87474,25.261114,0.000303,25.151809,-0.7558,0.164,7.87474,0.00000
4546.00,7.87699,25.261182,0.000303,25.151834,-0.7558,0.164,7.87699,0.00000
4547.00,7.87941,25.261268,0.000309,25.151877,-0.7558,0.164,7.87941,0.00000
4548.00,7.87997,25.261277,0.000303,25.151881,-0.7558,0.164,7.87997,0.00000
4549.00,7.87976,25.261334,0.000299,25.151975,-0.7557,0.164,7.87976,0.00000
4550.00,7.87923,25.261374,0.000298,25.152018,-0.7557,0.165,7.87923,0.00000
4551.00,7.87809,25.261334,0.000292,25.151977,-0.7556,0.165,7.87809,0.00000
4552.00,7.87725,25.261303,0.000295,25.151986,-0.7555,0.165,7.87725,0.00000
4553.00,7.87744,25.261355,0.000296,25.151969,-0.7555,0.165,7.87744,0.00000
4554.00,7.87824,25.261403,0.000302,25.151961,-0.7554,0.165,7.87824,0.00000
4555.00,7.87843,25.261456,0.000300,25.151986,-0.7554,0.165,7.87843,0.00000
4556.00,7.87769,25.261472,0.000302,25.152003,-0.7553,0.165,7.87769,0.00000
4557.00,7.87522,25.261578,0.000298,25.151977,-0.7553,0.165,7.87522,0.00000
4558.00,7.87265,25.261614,0.000296,25.152030,-0.7552,0.165,7.87265,0.00000
4559.00,7.87003,25.261599,0.000292,25.151987,-0.7551,0.165,7.87003,0.00000
4560.00,7.86954,25.261600,0.000295,25.151957,-0.7550,0.166,7.86954,0.00000
4561.00,7.86977,25.261676,0.000293,25.151956,-0.7549,0.166,7.86977,0.00000
4562.00,7.87319,25.261684,0.000291,25.151982,-0.7549,0.166,7.87319,0.00000
4563.00,7.87457,25.261703,0.000294,25.151941,-0.7548,0.166,7.87457,0.00000
4564.00,7.87523,25.261733,0.000296,25.151936,-0.7547,0.166,7.87523,0.00000
4565.00,7.87534,25.261776,0.000297,25.151934,-0.7547,0.166,7.87534,0.00000
4566.00,7.87521,25.261818,0.000301,25.151964,-0.7546,0.166,7.87521,0.00000
4567.00,7.87330,25.261783,0.000306,25.151938,-0.7546,0.166,7.87330,0.00000
4568.00,7.87299,25.261781,0.000307,25.151932,-0.7545,0.166,7.87299,0.00000
4569.00,7.87405,25.261834,0.000307,25.151967,-0.7545,0.166,7.87405,0.00000
4570.00,7.87388,25.261803,0.000305,25.151875,-0.7544,0.166,7.87388,0.00000
4571.00,7.87524,25.261845,0.000305,25.151865,-0.7544,0.166,7.87524,0.00000
4572.00,7.87651,25.261909,0.000303,25.151884,-0.7544,0.166,7.87651,0.00000
4573.00,7.87642,25.261930,0.000305,25.151874,-0.7543,0.166,7.87642,0.00000
4574.00,7.87385,25.261951,0.000302,25.151885,-0.7543,0.166,7.87385,0.00000
4575.00,7.87503,25.262027,0.000305,25.151996,-0.7542,0.166,7.87503,0.00000
4576.00,7.87360,25.262040,0.000303,25.151999,-0.7541,0.166,7.87360,0.00000
4577.00,7.87274,25.262111,0.000304,25.152073,-0.7540,0.166,7.87274,0.00000
4578.00,7.87198,25.262203,0.000302,25.152142,-0.7540,0.166,7.87198,0.00000
4579.00,7.87284,25.262226,0.000305,25.152105,-0.7539,0.166,7.87284,0.00000
4580.00,7.87362,25.262330,0.000303,25.152082,-0.7538,0.166,7.87362,0.00000
4581.00,7.87538,25.262358,0.000304,25.152100,-0.7537,0.166,7.87538,0.00000
4582.00,7.87653,25.262339,0.000303,25.152050,-0.7537,0.167,7.87653,0.00000
4583.00,7.87825,25.262330,0.000309,25.152003,-0.7536,0.167,7.87825,0.00000
4584.00,7.87819,25.262349,0.000311,25.152019,-0.7535,0.167,7.87819,0.00000
4585.00,7.87594,25.262259,0.000313,25.152029,-0.7535,0.167,7.87594,0.00000
4586.00,7.87553,25.262262,0.000313,25.151986,-0.7534,0.167,7.87553,0.00000
4587.00,7.87517,25.262292,0.000315,25.151955,-0.7534,0.167,7.87517,0.00000
4588.00,7.87490,25.262350,0.000309,25.151917,-0.7534,0.167,7.87490,0.00000
4589.00,7.87516,25.262344,0.000308,25.151865,-0.7533,0.167,7.87516,0.00000
4590.00,7.87615,25.262433,0.000307,25.151868,-0.7533,0.167,7.87615,0.00000
4591.00,7.87511,25.262531,0.000305,25.151934,-0.7533,0.167,7.87511,0.00000
4592.00,7.87377,25.262590,0.000302,25.151933,-0.7533,0.167,7.87377,0.00000
4593.00,7.87339,25.262586,0.000303,25.151926,-0.7533,0.167,7.87339,0.00000
4594.00,7.87284,25.262721,0.000302,25.151969,-0.7533,0.167,7.87284,0.00000
4595.00,7.87284,25.262723,0.000304,25.151924,-0.7532,0.167,7.87284,0.00000
4596.00,7.87466,25.262727,0.000309,25.151887,-0.7532,0.167,7.87466,0.00000
4597.00,7.87647,25.262732,0.000308,25.151900,-0.7532,0.167,7.87647,0.00000
4598.00,7.87779,25.262849,0.000308,25.151976,-0.7532,0.168,7.87779,0.00000
4599.00,7.87948,25.262805,0.000310,25.151925,-0.7532,0.168,7.87948,0.00000
4600.00,7.88053,25.262863,0.000309,25.151973,-0.7532,0.168,7.88053,0.00000
4601.00,7.87948,25.262858,0.000309,25.151935,-0.7532,0.168,7.87948,0.00000
4602.00,7.87683,25.262869,0.000308,25.151915,-0.7532,0.168,7.87683,0.00000
4603.00,7.87562,25.262855,0.000307,25.151872,-0.7532,0.168,7.87562,0.00000
4604.00,7.87553,25.262882,0.000310,25.151898,-0.7532,0.168,7.87553,0.00000
4605.00,7.87410,25.262872,0.000311,25.151804,-0.7532,0.168,7.87410,0.00000
4606.00,7.87308,25.262931,0.000305,25.151876,-0.7532,0.168,7.87308,0.00000
4607.00,7.87488,25.263019,0.000303,25.151934,-0.7532,0.169,7.87488,0.00000
4608.00,7.87465,25.263021,0.000308,25.151928,-0.7533,0.168,7.87465,0.00000
4609.00,7.87581,25.263154,0.000308,25.151963,-0.7533,0.169,7.87581,0.00000
4610.00,7.87718,25.263266,0.000312,25.152066,-0.7533,0.169,7.87718,0.00000
4611.00,7.87820,25.263288,0.000315,25.152007,-0.7533,0.169,7.87820,0.00000
4612.00,7.87796,25.263314,0.000322,25.151976,-0.7534,0.168,7.87796,0.00000
4613.00,7.87869,25.263355,0.000316,25.151973,-0.7534,0.169,7.87869,0.00000
4614.00,7.87905,25.263382,0.000315,25.151989,-0.7535,0.169,7.87905,0.00000
4615.00,7.88009,25.263357,0.000313,25.151967,-0.7535,0.169,7.88009,0.00000
4616.00,7.88135,25.263415,0.000314,25.152034,-0.7536,0.169,7.88135,0.00000
4617.00,7.88115,25.263402,0.000311,25.152024,-0.7536,0.169,7.88115,0.00000
4618.00,7.88203,25.263412,0.000313,25.152048,-0.7536,0.169,7.88203,0.00000
4619.00,7.88109,25.263351,0.000311,25.151981,-0.7537,0.169,7.88109,0.00000
4620.00,7.87934,25.263390,0.000308,25.151972,-0.7537,0.169,7.87934,0.00000
4621.00,7.87739,25.263489,0.000301,25.151963,-0.7537,0.169,7.87739,0.00000
4622.00,7.87887,25.263567,0.000300,25.151935,-0.7538,0.169,7.87887,0.00000
4623.00,7.87822,25.263615,0.000302,25.151925,-0.7539,0.169,7.87822,0.00000
@26,1.0000,2.0, 4620.042 
4624.00,7.87593,25.263720,0.000305,25.152019,-0.7539,0.169,7.87593,0.00000
4625.00,7.87464,25.263738,0.000305,25.152060,-0.7540,0.169,7.87464,0.00000
4626.00,7.86961,25.263694,0.000313,25.152059,-0.7540,0.169,7.86961,0.00000
4627.00,7.84819,25.263659,0.000321,25.152118,-0.7540,0.169,7.84819,0.00000
4628.00,7.81823,25.263688,0.000320,25.152175,-0.7540,0.169,7.81823,0.00000
4629.00,7.78870,25.263655,0.000313,25.152132,-0.7541,0.169,7.78870,0.00000
4630.00,7.76196,25.263674,0.000317,25.152082,-0.7541,0.169,7.76196,0.00000
4631.00,7.74345,25.263707,0.000318,25.152040,-0.7541,0.169,7.74345,0.00000
4632.00,7.74489,25.263792,0.000313,25.152006,-0.7541,0.170,7.74489,0.00000
4633.00,7.76154,25.263843,0.000309,25.151914,-0.7542,0.170,7.76154,0.00000
4634.00,7.78136,25.263966,0.000309,25.152005,-0.7542,0.170,7.78136,0.00000
4635.00,7.79673,25.263983,0.000307,25.152051,-0.7543,0.170,7.79673,0.00000
4636.00,7.80842,25.264001,0.000305,25.152070,-0.7544,0.170,7.80842,0.00000
4637.00,7.81439,25.264038,0.000307,25.152098,-0.7544,0.170,7.81439,0.00000
4638.00,7.81446,25.264076,0.000311,25.152167,-0.7544,0.170,7.81446,0.00000
4639.00,7.81438,25.264013,0.000316,25.152033,-0.7544,0.170,7.81438,0.00000
4640.00,7.81558,25.264039,0.000314,25.151975,-0.7545,0.170,7.81558,0.00000
4641.00,7.81809,25.264080,0.000312,25.151986,-0.7546,0.170,7.81809,0.00000
4642.00,7.82331,25.264097,0.000312,25.151957,-0.7546,0.170,7.82331,0.00000
4643.00,7.82814,25.264125,0.000309,25.151977,-0.7547,0.171,7.82814,0.00000
4644.00,7.83095,25.264192,0.000308,25.152021,-0.7547,0.171,7.83095,0.00000
4645.00,7.83446,25.264251,0.000306,25.152075,-0.7547,0.171,7.83446,0.00000
4646.00,7.83646,25.264360,0.000309,25.152134,-0.7546,0.171,7.83646,0.00000
4647.00,7.83687,25.264421,0.000307,25.152214,-0.7546,0.171,7.83687,0.00000
4648.00,7.83865,25.264491,0.000309,25.152202,-0.7546,0.171,7.83865,0.00000
4649.00,7.84097,25.264541,0.000309,25.152228,-0.7546,0.171,7.84097,0.00000
4650.00,7.84434,25.264648,0.000311,25.152232,-0.7546,0.171,7.84434,0.00000
4651.00,7.84723,25.264680,0.000309,25.152194,-0.7546,0.171,7.84723,0.00000
4652.00,7.84872,25.264715,0.000307,25.152135,-0.7545,0.171,7.84872,0.00000
4653.00,7.84911,25.264727,0.000307,25.152149,-0.7545,0.171,7.84911,0.00000
4654.00,7.84830,25.264711,0.000312,25.152132,-0.7545,0.171,7.84830,0.00000
4655.00,7.84517,25.264687,0.000312,25.152077,-0.7544,0.171,7.84517,0.00000
4656.00,7.84300,25.264636,0.000318,25.152048,-0.7543,0.171,7.84300,0.00000
4657.00,7.84350,25.264635,0.000322,25.152061,-0.7543,0.171,7.84350,0.00000
4658.00,7.84548,25.264641,0.000323,25.152014,-0.7543,0.171,7.84548,0.00000
4659.00,7.84844,25.264685,0.000322,25.152025,-0.7543,0.171,7.84844,0.00000
4660.00,7.85123,25.264711,0.000319,25.152057,-0.7544,0.171,7.85123,0.00000
4661.00,7.85401,25.264696,0.000313,25.152039,-0.7544,0.172,7.85401,0.00000
4662.00,7.85452,25.264725,0.000309,25.152013,-0.7544,0.172,7.85452,0.00000
4663.00,7.85440,25.264719,0.000308,25.152052,-0.7544,0.172,7.85440,0.00000
4664.00,7.85596,25.264698,0.000303,25.152005,-0.7544,0.172,7.85596,0.00000
4665.00,7.85761,25.264666,0.000306,25.151978,-0.7543,0.172,7.85761,0.00000
4666.00,7.85801,25.264725,0.000307,25.151985,-0.7543,0.172,7.85801,0.00000
4667.00,7.85976,25.264705,0.000303,25.151925,-0.7543,0.173,7.85976,0.00000
4668.00,7.86199,25.264670,0.000303,25.151848,-0.7542,0.173,7.86199,0.00000
4669.00,7.86069,25.264716,0.000300,25.151826,-0.7542,0.173,7.86069,0.00000
4670.00,7.86032,25.264796,0.000298,25.151854,-0.7542,0.173,7.86032,0.00000
4671.00,7.86236,25.264726,0.000291,25.151741,-0.7541,0.173,7.86236,0.00000
4672.00,7.86405,25.264736,0.000295,25.151747,-0.7540,0.173,7.86405,0.00000
4673.00,7.86481,25.264846,0.000293,25.151763,-0.7540,0.173,7.86481,0.00000
4674.00,7.86722,25.264893,0.000296,25.151777,-0.7539,0.173,7.86722,0.00000
4675.00,7.86796,25.264861,0.000293,25.151694,-0.7538,0.173,7.86796,0.00000
4676.00,7.86891,25.265006,0.000296,25.151811,-0.7537,0.173,7.86891,0.00000
4677.00,7.86812,25.265125,0.000295,25.151906,-0.7537,0.174,7.86812,0.00000
4678.00,7.86594,25.265186,0.000295,25.151957,-0.7537,0.174,7.86594,0.00000
4679.00,7.86446,25.265196,0.000298,25.151919,-0.7537,0.174,7.86446,0.00000
4680.00,7.86635,25.265262,0.000303,25.151982,-0.7536,0.173,7.86635,0.00000
4681.00,7.86710,25.265258,0.000304,25.151989,-0.7536,0.173,7.86710,0.00000
4682.00,7.86526,25.265278,0.000303,25.151961,-0.7536,0.174,7.86526,0.00000
4683.00,7.86617,25.265267,0.000307,25.151946,-0.7535,0.174,7.86617,0.00000
4684.00,7.86775,25.265271,0.000304,25.152032,-0.7535,0.174,7.86775,0.00000
4685.00,7.86721,25.265268,0.000301,25.152045,-0.7535,0.174,7.86721,0.00000
4686.00,7.86640,25.265238,0.000300,25.151979,-0.7535,0.174,7.86640,0.00000
4687.00,7.86990,25.265145,0.000304,25.151884,-0.7535,0.174,7.86990,0.00000
4688.00,7.87221,25.265125,0.000302,25.151862,-0.7534,0.174,7.87221,0.00000
4689.00,7.87319,25.265157,0.000304,25.151821,-0.7534,0.174,7.87319,0.00000
4690.00,7.87461,25.265175,0.000307,25.151737,-0.7534,0.174,7.87461,0.00000
4691.00,7.87411,25.265214,0.000308,25.151717,-0.7535,0.174,7.87411,0.00000
4692.00,7.87349,25.265288,0.000308,25.151794,-0.7535,0.174,7.87349,0.00000
4693.00,7.87389,25.265368,0.000309,25.151837,-0.7535,0.174,7.87389,0.00000
4694.00,7.87214,25.265438,0.000309,25.151841,-0.7535,0.174,7.87214,0.00000
4695.00,7.86939,25.265454,0.000307,25.151817,-0.7535,0.174,7.86939,0.00000
4696.00,7.86936,25.265514,0.000308,25.151794,-0.7535,0.174,7.86936,0.00000
4697.00,7.86946,25.265543,0.000304,25.151775,-0.7535,0.175,7.86946,0.00000
4698.00,7.86811,25.265521,0.000304,25.151708,-0.7535,0.175,7.86811,0.00000
4699.00,7.86987,25.265580,0.000303,25.151731,-0.7535,0.175,7.86987,0.00000
4700.00,7.87222,25.265634,0.000302,25.151807,-0.7535,0.175,7.87222,0.00000
4701.00,7.87443,25.265737,0.000303,25.151928,-0.7535,0.175,7.87443,0.00000
4702.00,7.87527,25.265772,0.000310,25.151929,-0.7535,0.175,7.87527,0.00000
4703.00,7.87505,25.265806,0.000310,25.151926,-0.7536,0.175,7.87505,0.00000
4704.00,7.87385,25.265754,0.000313,25.151867,-0.7536,0.175,7.87385,0.00000
4705.00,7.87274,25.265783,0.000315,25.151869,-0.7537,0.175,7.87274,0.00000
4706.00,7.87138,25.265702,0.000318,25.151820,-0.7537,0.175,7.87138,0.00000
4707.00,7.87039,25.265778,0.000315,25.151810,-0.7537,0.175,7.87039,0.00000
4708.00,7.87198,25.265781,0.000313,25.151786,-0.7537,0.175,7.87198,0.00000
4709.00,7.87388,25.265865,0.000313,25.151844,-0.7537,0.175,7.87388,0.00000
4710.00,7.87450,25.265908,0.000312,25.151826,-0.7537,0.176,7.87450,0.00000
4711.00,7.87242,25.266035,0.000311,25.151833,-0.7537,0.176,7.87242,0.00000
4712.00,7.87150,25.266071,0.000314,25.151817,-0.7537,0.176,7.87150,0.00000
4713.00,7.86977,25.266150,0.000310,25.151837,-0.7537,0.176,7.86977,0.00000
4714.00,7.86819,25.266143,0.000308,25.151803,-0.7537,0.176,7.86819,0.00000
4715.00,7.86898,25.266194,0.000314,25.151838,-0.7537,0.176,7.86898,0.00000
4716.00,7.87217,25.266159,0.000320,25.151815,-0.7537,0.176,7.87217,0.00000
4717.00,7.87487,25.266213,0.000321,25.151842,-0.7536,0.176,7.87487,0.00000
4718.00,7.87805,25.266316,0.000327,25.151911,-0.7536,0.176,7.87805,0.00000
4719.00,7.87917,25.266377,0.000326,25.151954,-0.7536,0.176,7.87917,0.00000
4720.00,7.87867,25.266388,0.000320,25.151911,-0.7536,0.176,7.87867,0.00000
4721.00,7.87741,25.266503,0.000316,25.151974,-0.7536,0.176,7.87741,0.00000
4722.00,7.87535,25.266454,0.000316,25.151956,-0.7536,0.176,7.87535,0.00000
4723.00,7.87230,25.266428,0.000320,25.151923,-0.7536,0.176,7.87230,0.00000
4724.00,7.87013,25.266493,0.000320,25.151880,-0.7536,0.176,7.87013,0.00000
4725.00,7.86765,25.266507,0.000317,25.151855,-0.7537,0.176,7.86765,0.00000
4726.00,7.86788,25.266535,0.000317,25.151850,-0.7537,0.176,7.86788,0.00000
4727.00,7.86923,25.266619,0.000314,25.151872,-0.7537,0.176,7.86923,0.00000
4728.00,7.87015,25.266675,0.000307,25.151842,-0.7537,0.177,7.87015,0.00000
4729.00,7.87343,25.266678,0.000308,25.151820,-0.7537,0.177,7.87343,0.00000
4730.00,7.87832,25.266795,0.000311,25.151893,-0.7537,0.177,7.87832,0.00000
4731.00,7.87917,25.266808,0.000314,25.151844,-0.7537,0.177,7.87917,0.00000
4732.00,7.87742,25.266774,0.000319,25.151798,-0.7537,0.177,7.87742,0.00000
4733.00,7.87677,25.266818,0.000324,25.151798,-0.7538,0.177,7.87677,0.00000
4734.00,7.87364,25.266791,0.000326,25.151788,-0.7538,0.177,7.87364,0.00000
4735.00,7.87046,25.266815,0.000328,25.151829,-0.7538,0.177,7.87046,0.00000
4736.00,7.86860,25.266781,0.000323,25.151837,-0.7538,0.177,7.86860,0.00000
4737.00,7.86960,25.266876,0.000322,25.151898,-0.7539,0.177,7.86960,0.00000
4738.00,7.87080,25.266917,0.000322,25.151944,-0.7539,0.177,7.87080,0.00000
4739.00,7.87347,25.267048,0.000322,25.152037,-0.7540,0.177,7.87347,0.00000
4740.00,7.87396,25.266991,0.000323,25.151941,-0.7540,0.177,7.87396,0.00000
4741.00,7.87687,25.267060,0.000329,25.151933,-0.7541,0.177,7.87687,0.00000
4742.00,7.87779,25.267065,0.000330,25.151931,-0.7541,0.177,7.87779,0.00000
4743.00,7.87644,25.267054,0.000328,25.151976,-0.7542,0.177,7.87644,0.00000
4744.00,7.87424,25.267038,0.000329,25.151956,-0.7542,0.177,7.87424,0.00000
4745.00,7.87525,25.267063,0.000331,25.152007,-0.7543,0.177,7.87525,0.00000
4746.00,7.87484,25.267034,0.000329,25.152023,-0.7543,0.177,7.87484,0.00000
4747.00,7.87595,25.267092,0.000327,25.152061,-0.7544,0.178,7.87595,0.00000
4748.00,7.87676,25.267077,0.000331,25.151994,-0.7544,0.177,7.87676,0.00000
4749.00,7.87901,25.267061,0.000332,25.151945,-0.7545,0.177,7.87901,0.00000
4750.00,7.87929,25.267143,0.000327,25.151943,-0.7546,0.178,7.87929,0.00000
4751.00,7.87898,25.267178,0.000327,25.151910,-0.7546,0.178,7.87898,0.00000
4752.00,7.87460,25.267162,0.000330,25.151836,-0.7547,0.178,7.87460,0.00000
4753.00,7.87136,25.267214,0.000324,25.151856,-0.7548,0.178,7.87136,0.00000
4754.00,7.86763,25.267272,0.000318,25.151907,-0.7549,0.178,7.86763,0.00000
4755.00,7.86514,25.267245,0.000320,25.151858,-0.7550,0.178,7.86514,0.00000
4756.00,7.86533,25.267340,0.000315,25.151892,-0.7550,0.178,7.86533,0.00000
4757.00,7.86963,25.267369,0.000314,25.151876,-0.7550,0.178,7.86963,0.00000
4758.00,7.87671,25.267399,0.000321,25.151836,-0.7551,0.178,7.87671,0.00000
4759.00,7.88157,25.267489,0.000326,25.151858,-0.7550,0.178,7.88157,0.00000
4760.00,7.88374,25.267534,0.000326,25.151856,-0.7550,0.178,7.88374,0.00000
4761.00,7.88305,25.267542,0.000331,25.151860,-0.7550,0.178,7.88305,0.00000
4762.00,7.88238,25.267620,0.000327,25.151996,-0.7550,0.178,7.88238,0.00000
4763.00,7.87926,25.267660,0.000318,25.152086,-0.7549,0.179,7.87926,0.00000
4764.00,7.87857,25.267624,0.000312,25.152061,-0.7550,0.179,7.87857,0.00000
4765.00,7.87827,25.267605,0.000311,25.152035,-0.7550,0.179,7.87827,0.00000
4766.00,7.87862,25.267619,0.000301,25.152010,-0.7550,0.179,7.87862,0.00000
4767.00,7.87835,25.267629,0.000299,25.151947,-0.7550,0.180,7.87835,0.00000
4768.00,7.87693,25.267671,0.000298,25.151893,-0.7550,0.180,7.87693,0.00000
4769.00,7.87627,25.267745,0.000300,25.151934,-0.7550,0.180,7.87627,0.00000
4770.00,7.87642,25.267860,0.000301,25.152050,-0.7551,0.180,7.87642,0.00000
4771.00,7.87502,25.267860,0.000310,25.152018,-0.7551,0.180,7.87502,0.00000
4772.00,7.87142,25.267860,0.000317,25.151978,-0.7551,0.180,7.87142,0.00000
4773.00,7.87025,25.267859,0.000321,25.152014,-0.7551,0.180,7.87025,0.00000
4774.00,7.86870,25.267905,0.000322,25.152036,-0.7551,0.180,7.86870,0.00000
4775.00,7.86903,25.267965,0.000324,25.152026,-0.7551,0.180,7.86903,0.00000
4776.00,7.87013,25.267981,0.000320,25.152105,-0.7551,0.180,7.87013,0.00000
4777.00,7.87328,25.268039,0.000317,25.152185,-0.7551,0.180,7.87328,0.00000
4778.00,7.87416,25.268049,0.000317,25.152151,-0.7551,0.180,7.87416,0.00000
4779.00,7.87578,25.268071,0.000318,25.152115,-0.7552,0.180,7.87578,0.00000
4780.00,7.87662,25.268097,0.000320,25.152097,-0.7552,0.180,7.87662,0.00000
4781.00,7.87725,25.268224,0.000324,25.152050,-0.7552,0.180,7.87725,0.00000
4782.00,7.87747,25.268243,0.000322,25.151971,-0.7552,0.180,7.87747,0.00000
4783.00,7.87864,25.268255,0.000318,25.151935,-0.7551,0.180,7.87864,0.00000
4784.00,7.87829,25.268250,0.000318,25.151885,-0.7551,0.180,7.87829,0.00000
4785.00,7.87646,25.268246,0.000307,25.151855,-0.7551,0.180,7.87646,0.00000
4786.00,7.87505,25.268274,0.000304,25.151932,-0.7551,0.181,7.87505,0.00000
4787.00,7.87481,25.268304,0.000300,25.151968,-0.7551,0.181,7.87481,0.00000
4788.00,7.87531,25.268405,0.000299,25.152009,-0.7551,0.181,7.87531,0.00000
4789.00,7.87551,25.268398,0.000299,25.152045,-0.7551,0.181,7.87551,0.00000
4790.00,7.87625,25.268377,0.000311,25.152100,-0.7551,0.181,7.87625,0.00000
4791.00,7.87612,25.268324,0.000314,25.152123,-0.7550,0.181,7.87612,0.00000
4792.00,7.87453,25.268305,0.000318,25.152113,-0.7550,0.181,7.87453,0.00000
4793.00,7.87337,25.268262,0.000322,25.152105,-0.7549,0.181,7.87337,0.00000
4794.00,7.87390,25.268343,0.000323,25.152150,-0.7549,0.181,7.87390,0.00000
4795.00,7.87425,25.268418,0.000320,25.152117,-0.7548,0.181,7.87425,0.00000
4796.00,7.87573,25.268510,0.000319,25.152078,-0.7548,0.181,7.87573,0.00000
4797.00,7.87833,25.268627,0.000321,25.152107,-0.7548,0.181,7.87833,0.00000
4798.00,7.88000,25.268728,0.000317,25.152111,-0.7547,0.181,7.88000,0.00000
4799.00,7.88071,25.268715,0.000314,25.152077,-0.7547,0.181,7.88071,0.00000
4800.00,7.88055,25.268720,0.000310,25.152089,-0.7547,0.182,7.88055,0.00000
4801.00,7.88126,25.268767,0.000311,25.152099,-0.7546,0.182,7.88126,0.00000
4802.00,7.88112,25.268747,0.000311,25.152063,-0.7546,0.182,7.88112,0.00000
4803.00,7.88234,25.268735,0.000317,25.152068,-0.7546,0.182,7.88234,0.00000
@27,1.0000,2.0, 4800.036 
4804.00,7.88104,25.268775,0.000321,25.152006,-0.7546,0.182,7.88104,0.00000
4805.00,7.88123,25.268838,0.000326,25.151979,-0.7546,0.182,7.88123,0.00000
4806.00,7.87477,25.268833,0.000319,25.151903,-0.7546,0.182,7.87477,0.00000
4807.00,7.85696,25.268863,0.000320,25.151899,-0.7546,0.182,7.85696,0.00000
4808.00,7.82559,25.268891,0.000323,25.151911,-0.7546,0.182,7.82559,0.00000
4809.00,7.79396,25.268885,0.000321,25.151907,-0.7546,0.182,7.79396,0.00000
4810.00,7.76669,25.268865,0.000319,25.151955,-0.7547,0.182,7.76669,0.00000
4811.00,7.74926,25.268875,0.000328,25.152038,-0.7547,0.182,7.74926,0.00000
4812.00,7.74934,25.268888,0.000326,25.152088,-0.7547,0.182,7.74934,0.00000
4813.00,7.76724,25.268886,0.000328,25.152070,-0.7547,0.182,7.76724,0.00000
4814.00,7.78894,25.268949,0.000325,25.152108,-0.7547,0.182,7.78894,0.00000
4815.00,7.80499,25.268961,0.000324,25.152054,-0.7547,0.182,7.80499,0.00000
4816.00,7.81533,25.268955,0.000316,25.151988,-0.7547,0.182,7.81533,0.00000
4817.00,7.82183,25.268984,0.000308,25.151939,-0.7548,0.183,7.82183,0.00000
4818.00,7.82332,25.268998,0.000305,25.151882,-0.7548,0.183,7.82332,0.00000
4819.00,7.82440,25.269002,0.000304,25.151847,-0.7548,0.183,7.82440,0.00000
4820.00,7.82666,25.269000,0.000298,25.151793,-0.7548,0.183,7.82666,0.00000
4821.00,7.83205,25.269021,0.000298,25.151789,-0.7548,0.183,7.83205,0.00000
4822.00,7.83534,25.269034,0.000300,25.151795,-0.7548,0.183,7.83534,0.00000
4823.00,7.83922,25.269119,0.000304,25.151895,-0.7548,0.183,7.83922,0.00000
4824.00,7.84109,25.269165,0.000311,25.151980,-0.7548,0.183,7.84109,0.00000
4825.00,7.84382,25.269215,0.000323,25.152068,-0.7549,0.183,7.84382,0.00000
4826.00,7.84415,25.269232,0.000326,25.152092,-0.7550,0.183,7.84415,0.00000
4827.00,7.84582,25.269216,0.000333,25.152057,-0.7550,0.183,7.84582,0.00000
4828.00,7.84519,25.269200,0.000334,25.152027,-0.7551,0.183,7.84519,0.00000
4829.00,7.84566,25.269145,0.000332,25.151965,-0.7552,0.183,7.84566,0.00000
4830.00,7.84521,25.269177,0.000330,25.151928,-0.7553,0.183,7.84521,0.00000
4831.00,7.84518,25.269206,0.000326,25.151883,-0.7553,0.183,7.84518,0.00000
4832.00,7.84508,25.269294,0.000323,25.151906,-0.7554,0.183,7.84508,0.00000
4833.00,7.84540,25.269374,0.000315,25.151858,-0.7555,0.183,7.84540,0.00000
4834.00,7.84669,25.269476,0.000306,25.151826,-0.7556,0.184,7.84669,0.00000
4835.00,7.84783,25.269526,0.000300,25.151789,-0.7556,0.184,7.84783,0.00000
4836.00,7.84963,25.269590,0.000302,25.151804,-0.7557,0.184,7.84963,0.00000
4837.00,7.85045,25.269612,0.000301,25.151779,-0.7558,0.184,7.85045,0.00000
4838.00,7.85198,25.269610,0.000301,25.151800,-0.7558,0.184,7.85198,0.00000
4839.00,7.85199,25.269641,0.000309,25.151855,-0.7559,0.184,7.85199,0.00000
4840.00,7.85236,25.269723,0.000314,25.151957,-0.7560,0.184,7.85236,0.00000
4841.00,7.85356,25.269739,0.000312,25.152023,-0.7560,0.184,7.85356,0.00000
4842.00,7.85503,25.269768,0.000306,25.152116,-0.7561,0.184,7.85503,0.00000
4843.00,7.85535,25.269801,0.000307,25.152122,-0.7561,0.184,7.85535,0.00000
4844.00,7.85669,25.269770,0.000307,25.152036,-0.7562,0.184,7.85669,0.00000
4845.00,7.85681,25.269766,0.000305,25.151968,-0.7562,0.184,7.85681,0.00000
4846.00,7.85650,25.269768,0.000307,25.151883,-0.7563,0.184,7.85650,0.00000
4847.00,7.85581,25.269778,0.000308,25.151816,-0.7563,0.184,7.85581,0.00000
4848.00,7.85744,25.269773,0.000307,25.151824,-0.7563,0.184,7.85744,0.00000
4849.00,7.85934,25.269849,0.000306,25.151885,-0.7563,0.184,7.85934,0.00000
4850.00,7.86271,25.269802,0.000302,25.151872,-0.7563,0.185,7.86271,0.00000
4851.00,7.86610,25.269812,0.000306,25.151908,-0.7562,0.185,7.86610,0.00000
4852.00,7.86999,25.269807,0.000307,25.151894,-0.7562,0.185,7.86999,0.00000
4853.00,7.87130,25.269833,0.000303,25.151879,-0.7562,0.185,7.87130,0.00000
4854.00,7.87060,25.269847,0.000305,25.151886,-0.7562,0.185,7.87060,0.00000
4855.00,7.87063,25.269897,0.000305,25.151958,-0.7562,0.185,7.87063,0.00000
4856.00,7.87022,25.269904,0.000304,25.151941,-0.7562,0.185,7.87022,0.00000
4857.00,7.86990,25.269968,0.000303,25.152009,-0.7562,0.185,7.86990,0.00000
4858.00,7.87059,25.269991,0.000304,25.152011,-0.7562,0.185,7.87059,0.00000
4859.00,7.87163,25.270014,0.000297,25.152025,-0.7561,0.185,7.87163,0.00000
4860.00,7.87193,25.270039,0.000300,25.151962,-0.7561,0.185,7.87193,0.00000
4861.00,7.87306,25.270081,0.000297,25.151999,-0.7561,0.185,7.87306,0.00000
4862.00,7.87210,25.270036,0.000297,25.151889,-0.7560,0.185,7.87210,0.00000
4863.00,7.87177,25.270019,0.000300,25.151907,-0.7560,0.185,7.87177,0.00000
4864.00,7.87218,25.270046,0.000302,25.151893,-0.7560,0.185,7.87218,0.00000
4865.00,7.87257,25.270052,0.000301,25.151891,-0.7559,0.186,7.87257,0.00000
4866.00,7.86951,25.270064,0.000302,25.151842,-0.7559,0.186,7.86951,0.00000
4867.00,7.86820,25.270150,0.000304,25.151904,-0.7559,0.186,7.86820,0.00000
4868.00,7.86686,25.270246,0.000301,25.151909,-0.7559,0.186,7.86686,0.00000
4869.00,7.86598,25.270213,0.000301,25.151850,-0.7558,0.186,7.86598,0.00000
4870.00,7.86662,25.270231,0.000300,25.151882,-0.7558,0.186,7.86662,0.00000
4871.00,7.86875,25.270323,0.000299,25.151917,-0.7558,0.186,7.86875,0.00000
4872.00,7.87079,25.270337,0.000304,25.151938,-0.7557,0.186,7.87079,0.00000
4873.00,7.87101,25.270379,0.000303,25.151948,-0.7557,0.186,7.87101,0.00000
4874.00,7.87153,25.270463,0.000299,25.151978,-0.7557,0.186,7.87153,0.00000
4875.00,7.87156,25.270522,0.000301,25.151921,-0.7557,0.186,7.87156,0.00000
4876.00,7.87156,25.270519,0.000304,25.151943,-0.7558,0.186,7.87156,0.00000
4877.00,7.87282,25.270534,0.000304,25.151936,-0.7558,0.186,7.87282,0.00000
4878.00,7.87394,25.270450,0.000307,25.151814,-0.7558,0.186,7.87394,0.00000
4879.00,7.87348,25.270428,0.000311,25.151785,-0.7559,0.186,7.87348,0.00000
4880.00,7.87085,25.270452,0.000311,25.151823,-0.7559,0.186,7.87085,0.00000
4881.00,7.87121,25.270446,0.000312,25.151756,-0.7560,0.186,7.87121,0.00000
4882.00,7.86946,25.270451,0.000305,25.151673,-0.7560,0.186,7.86946,0.00000
4883.00,7.86925,25.270518,0.000307,25.151769,-0.7560,0.186,7.86925,0.00000
4884.00,7.86960,25.270576,0.000304,25.151849,-0.7561,0.187,7.86960,0.00000
4885.00,7.87011,25.270607,0.000302,25.151816,-0.7561,0.187,7.87011,0.00000
4886.00,7.86826,25.270681,0.000302,25.151869,-0.7562,0.187,7.86826,0.00000
4887.00,7.86896,25.270761,0.000302,25.151907,-0.7562,0.187,7.86896,0.00000
4888.00,7.87029,25.270848,0.000300,25.151878,-0.7562,0.187,7.87029,0.00000
4889.00,7.87277,25.270948,0.000303,25.151869,-0.7562,0.187,7.87277,0.00000
4890.00,7.87742,25.271026,0.000304,25.151894,-0.7562,0.188,7.87742,0.00000
4891.00,7.88108,25.271014,0.000303,25.151828,-0.7562,0.188,7.88108,0.00000
4892.00,7.88216,25.271049,0.000306,25.151854,-0.7562,0.188,7.88216,0.00000
4893.00,7.88309,25.271115,0.000307,25.151894,-0.7562,0.188,7.88309,0.00000
4894.00,7.88152,25.271087,0.000307,25.151857,-0.7561,0.188,7.88152,0.00000
4895.00,7.87817,25.271092,0.000304,25.151907,-0.7560,0.188,7.87817,0.00000
4896.00,7.87626,25.271143,0.000303,25.151951,-0.7560,0.188,7.87626,0.00000
4897.00,7.87381,25.271202,0.000304,25.151944,-0.7559,0.188,7.87381,0.00000
4898.00,7.87052,25.271196,0.000301,25.151900,-0.7559,0.188,7.87052,0.00000
4899.00,7.86937,25.271249,0.000301,25.151896,-0.7559,0.188,7.86937,0.00000
4900.00,7.86932,25.271323,0.000301,25.151877,-0.7559,0.188,7.86932,0.00000
4901.00,7.86973,25.271406,0.000300,25.151881,-0.7558,0.188,7.86973,0.00000
4902.00,7.87075,25.271445,0.000295,25.151900,-0.7558,0.188,7.87075,0.00000
4903.00,7.87276,25.271523,0.000299,25.151954,-0.7558,0.188,7.87276,0.00000
4904.00,7.87403,25.271525,0.000301,25.152006,-0.7557,0.188,7.87403,0.00000
4905.00,7.87560,25.271541,0.000306,25.152024,-0.7557,0.188,7.87560,0.00000
4906.00,7.87612,25.271637,0.000308,25.152055,-0.7557,0.188,7.87612,0.00000
4907.00,7.87621,25.271636,0.000310,25.152023,-0.7556,0.188,7.87621,0.00000
4908.00,7.87720,25.271626,0.000311,25.151989,-0.7556,0.189,7.87720,0.00000
4909.00,7.87772,25.271697,0.000308,25.151917,-0.7556,0.189,7.87772,0.00000
4910.00,7.87508,25.271706,0.000300,25.151880,-0.7556,0.189,7.87508,0.00000
4911.00,7.87303,25.271697,0.000303,25.151905,-0.7555,0.189,7.87303,0.00000
4912.00,7.87364,25.271730,0.000305,25.151919,-0.7555,0.189,7.87364,0.00000
4913.00,7.87241,25.271777,0.000304,25.151944,-0.7554,0.189,7.87241,0.00000
4914.00,7.87177,25.271767,0.000301,25.152020,-0.7553,0.189,7.87177,0.00000
4915.00,7.87279,25.271847,0.000305,25.152034,-0.7553,0.189,7.87279,0.00000
4916.00,7.87427,25.271912,0.000303,25.152018,-0.7552,0.189,7.87427,0.00000
4917.00,7.87300,25.271955,0.000302,25.151988,-0.7551,0.189,7.87300,0.00000
4918.00,7.87148,25.271962,0.000301,25.151943,-0.7551,0.190,7.87148,0.00000
4919.00,7.87029,25.272031,0.000308,25.151945,-0.7551,0.190,7.87029,0.00000
4920.00,7.86878,25.272054,0.000311,25.151924,-0.7550,0.190,7.86878,0.00000
4921.00,7.87031,25.272058,0.000307,25.151898,-0.7550,0.190,7.87031,0.00000
4922.00,7.87256,25.272124,0.000306,25.151976,-0.7550,0.190,7.87256,0.00000
4923.00,7.87571,25.272156,0.000305,25.152001,-0.7549,0.190,7.87571,0.00000
4924.00,7.87629,25.272201,0.000306,25.152015,-0.7549,0.190,7.87629,0.00000
4925.00,7.87658,25.272208,0.000310,25.152086,-0.7548,0.190,7.87658,0.00000
4926.00,7.87477,25.272150,0.000313,25.152080,-0.7547,0.190,7.87477,0.00000
4927.00,7.87355,25.272143,0.000316,25.152083,-0.7547,0.190,7.87355,0.00000
4928.00,7.87166,25.272254,0.000316,25.152164,-0.7546,0.190,7.87166,0.00000
4929.00,7.87089,25.272293,0.000314,25.152145,-0.7546,0.190,7.87089,0.00000
4930.00,7.87065,25.272293,0.000311,25.152051,-0.7546,0.190,7.87065,0.00000
4931.00,7.87039,25.272362,0.000311,25.152068,-0.7545,0.190,7.87039,0.00000
4932.00,7.87155,25.272381,0.000306,25.152023,-0.7545,0.190,7.87155,0.00000
4933.00,7.87280,25.272382,0.000306,25.151991,-0.7545,0.190,7.87280,0.00000
4934.00,7.87436,25.272377,0.000311,25.151944,-0.7545,0.190,7.87436,0.00000
4935.00,7.87539,25.272443,0.000308,25.152020,-0.7545,0.191,7.87539,0.00000
4936.00,7.87512,25.272553,0.000308,25.152078,-0.7545,0.191,7.87512,0.00000
4937.00,7.87334,25.272573,0.000314,25.152079,-0.7545,0.191,7.87334,0.00000
4938.00,7.87301,25.272597,0.000316,25.152127,-0.7545,0.191,7.87301,0.00000
4939.00,7.87185,25.272605,0.000318,25.152173,-0.7545,0.191,7.87185,0.00000
4940.00,7.87344,25.272589,0.000323,25.152139,-0.7545,0.190,7.87344,0.00000
4941.00,7.87515,25.272529,0.000327,25.152088,-0.7545,0.190,7.87515,0.00000
4942.00,7.87605,25.272535,0.000327,25.152078,-0.7545,0.190,7.87605,0.00000
4943.00,7.87528,25.272509,0.000328,25.151990,-0.7545,0.190,7.87528,0.00000
4944.00,7.87470,25.272539,0.000323,25.151935,-0.7546,0.190,7.87470,0.00000
4945.00,7.87411,25.272603,0.000319,25.151940,-0.7546,0.190,7.87411,0.00000
4946.00,7.87433,25.272667,0.000317,25.151958,-0.7546,0.191,7.87433,0.00000
4947.00,7.87500,25.272723,0.000314,25.151968,-0.7546,0.191,7.87500,0.00000
4948.00,7.87627,25.272685,0.000312,25.151947,-0.7547,0.191,7.87627,0.00000
4949.00,7.87869,25.272692,0.000315,25.151972,-0.7547,0.191,7.87869,0.00000
4950.00,7.87893,25.272635,0.000313,25.151910,-0.7548,0.191,7.87893,0.00000
4951.00,7.87911,25.272612,0.000312,25.151875,-0.7549,0.191,7.87911,0.00000
4952.00,7.88059,25.272633,0.000316,25.151847,-0.7550,0.191,7.88059,0.00000
4953.00,7.88104,25.272716,0.000313,25.151858,-0.7551,0.191,7.88104,0.00000
4954.00,7.88167,25.272769,0.000311,25.151844,-0.7552,0.192,7.88167,0.00000
4955.00,7.88134,25.272825,0.000317,25.151878,-0.7553,0.192,7.88134,0.00000
4956.00,7.87924,25.272830,0.000314,25.151849,-0.7554,0.192,7.87924,0.00000
4957.00,7.87692,25.272821,0.000311,25.151864,-0.7554,0.192,7.87692,0.00000
4958.00,7.87679,25.272862,0.000318,25.151879,-0.7555,0.192,7.87679,0.00000
4959.00,7.87493,25.272850,0.000323,25.151848,-0.7556,0.192,7.87493,0.00000
4960.00,7.87428,25.272842,0.000318,25.151858,-0.7557,0.192,7.87428,0.00000
4961.00,7.87448,25.272857,0.000319,25.151879,-0.7558,0.192,7.87448,0.00000
4962.00,7.87283,25.272873,0.000316,25.151842,-0.7558,0.192,7.87283,0.00000
4963.00,7.87104,25.272800,0.000308,25.151799,-0.7559,0.192,7.87104,0.00000
4964.00,7.87121,25.272827,0.000301,25.151807,-0.7560,0.192,7.87121,0.00000
4965.00,7.87037,25.272851,0.000301,25.151765,-0.7561,0.193,7.87037,0.00000
4966.00,7.87034,25.272827,0.000296,25.151717,-0.7561,0.193,7.87034,0.00000
4967.00,7.87203,25.272881,0.000299,25.151760,-0.7562,0.193,7.87203,0.00000
4968.00,7.87286,25.272939,0.000300,25.151743,-0.7563,0.193,7.87286,0.00000
4969.00,7.87477,25.273035,0.000308,25.151821,-0.7564,0.193,7.87477,0.00000
4970.00,7.87666,25.273108,0.000308,25.151889,-0.7565,0.193,7.87666,0.00000
4971.00,7.87821,25.273263,0.000319,25.151953,-0.7566,0.193,7.87821,0.00000
4972.00,7.87921,25.273305,0.000317,25.151945,-0.7566,0.193,7.87921,0.00000
4973.00,7.87900,25.273305,0.000318,25.151909,-0.7567,0.193,7.87900,0.00000
4974.00,7.87668,25.273332,0.000307,25.151912,-0.7567,0.193,7.87668,0.00000
4975.00,7.87587,25.273418,0.000306,25.151866,-0.7568,0.193,7.87587,0.00000
4976.00,7.87377,25.273414,0.000301,25.151835,-0.7568,0.193,7.87377,0.00000
4977.00,7.87248,25.273380,0.000306,25.151772,-0.7568,0.193,7.87248,0.00000
4978.00,7.87276,25.273427,0.000303,25.151824,-0.7568,0.194,7.87276,0.00000
4979.00,7.87473,25.273478,0.000304,25.151816,-0.7568,0.194,7.87473,0.00000
4980.00,7.87461,25.273429,0.000303,25.151833,-0.7569,0.194,7.87461,0.00000
4981.00,7.87534,25.273446,0.000306,25.151875,-0.7569,0.194,7.87534,0.00000
4982.00,7.87549,25.273539,0.000305,25.151941,-0.7569,0.194,7.87549,0.00000
4983.00,7.87420,25.273643,0.000306,25.151988,-0.7569,0.194,7.87420,0.00000
4984.00,7.87242,25.273627,0.000312,25.151943,-0.7569,0.194,7.87242,0.00000
@28,1.0000,2.0, 4980 
4985.00,7.87196,25.273660,0.000309,25.151915,-0.7570,0.194,7.87196,0.00000
4986.00,7.86627,25.273729,0.000308,25.151836,-0.7570,0.194,7.86627,0.00000
4987.00,7.86184,25.273750,0.000308,25.151748,-0.7571,0.194,7.86184,0.00000
4988.00,7.86244,25.273788,0.000305,25.151754,-0.7572,0.194,7.86244,0.00000
4989.00,7.86032,25.273844,0.000301,25.151811,-0.7572,0.194,7.86032,0.00000
4990.00,7.85327,25.273926,0.000303,25.151871,-0.7573,0.195,7.85327,0.00000
4991.00,7.85179,25.273888,0.000301,25.151896,-0.7573,0.195,7.85179,0.00000
4992.00,7.85167,25.273952,0.000299,25.152043,-0.7573,0.195,7.85167,0.00000
4993.00,7.85047,25.273964,0.000303,25.152028,-0.7573,0.195,7.85047,0.00000
4994.00,7.85058,25.273994,0.000307,25.152028,-0.7573,0.195,7.85058,0.00000
4995.00,7.85500,25.274005,0.000314,25.152043,-0.7573,0.194,7.85500,0.00000
4996.00,7.85766,25.274097,0.000316,25.152119,-0.7573,0.194,7.85766,0.00000
4997.00,7.85611,25.274106,0.000317,25.152064,-0.7573,0.194,7.85611,0.00000
4998.00,7.85284,25.274111,0.000318,25.152034,-0.7573,0.194,7.85284,0.00000
4999.00,7.85161,25.274111,0.000319,25.151929,-0.7573,0.194,7.85161,0.00000
5000.00,7.84962,25.274134,0.000316,25.151871,-0.7573,0.194,7.84962,0.00000
5001.00,7.85052,25.274154,0.000318,25.151815,-0.7573,0.195,7.85052,0.00000
5002.00,7.85306,25.274238,0.000322,25.151879,-0.7572,0.194,7.85306,0.00000
5003.00,7.85337,25.274320,0.000322,25.151902,-0.7572,0.195,7.85337,0.00000
5004.00,7.85083,25.274336,0.000320,25.151924,-0.7572,0.195,7.85083,0.00000
5005.00,7.84972,25.274419,0.000316,25.151993,-0.7571,0.195,7.84972,0.00000
5006.00,7.84906,25.274434,0.000312,25.152017,-0.7571,0.195,7.84906,0.00000
5007.00,7.84831,25.274381,0.000313,25.151988,-0.7571,0.195,7.84831,0.00000
5008.00,7.84792,25.274417,0.000312,25.152052,-0.7570,0.195,7.84792,0.00000
5009.00,7.84994,25.274439,0.000312,25.152030,-0.7570,0.195,7.84994,0.00000
5010.00,7.85166,25.274429,0.000313,25.151967,-0.7570,0.195,7.85166,0.00000
5011.00,7.85265,25.274458,0.000314,25.151932,-0.7569,0.195,7.85265,0.00000
5012.00,7.85532,25.274538,0.000311,25.151961,-0.7568,0.196,7.85532,0.00000
5013.00,7.85868,25.274535,0.000315,25.151888,-0.7568,0.196,7.85868,0.00000
5014.00,7.86119,25.274564,0.000316,25.151889,-0.7567,0.196,7.86119,0.00000
5015.00,7.86351,25.274596,0.000320,25.151913,-0.7566,0.195,7.86351,0.00000
5016.00,7.86675,25.274655,0.000324,25.151989,-0.7566,0.195,7.86675,0.00000
5017.00,7.86871,25.274644,0.000325,25.151954,-0.7565,0.195,7.86871,0.00000
5018.00,7.86844,25.274662,0.000324,25.152000,-0.7565,0.195,7.86844,0.00000
5019.00,7.86714,25.274720,0.000323,25.152063,-0.7564,0.195,7.86714,0.00000
5020.00,7.86634,25.274788,0.000321,25.152093,-0.7564,0.196,7.86634,0.00000
5021.00,7.86381,25.274745,0.000324,25.152028,-0.7564,0.196,7.86381,0.00000
5022.00,7.86213,25.274782,0.000321,25.152077,-0.7564,0.196,7.86213,0.00000
5023.00,7.86108,25.274841,0.000321,25.152031,-0.7563,0.196,7.86108,0.00000
5024.00,7.86119,25.274918,0.000320,25.152040,-0.7563,0.196,7.86119,0.00000
5025.00,7.86151,25.274878,0.000317,25.151964,-0.7563,0.196,7.86151,0.00000
5026.00,7.86222,25.274919,0.000313,25.151959,-0.7563,0.196,7.86222,0.00000
5027.00,7.86122,25.274941,0.000313,25.151916,-0.7562,0.197,7.86122,0.00000
5028.00,7.86070,25.274919,0.000313,25.151925,-0.7563,0.197,7.86070,0.00000
5029.00,7.86104,25.274863,0.000313,25.151893,-0.7562,0.197,7.86104,0.00000
5030.00,7.86277,25.274924,0.000311,25.151951,-0.7562,0.197,7.86277,0.00000
5031.00,7.86341,25.274998,0.000304,25.151992,-0.7562,0.197,7.86341,0.00000
5032.00,7.86249,25.275065,0.000306,25.152027,-0.7562,0.197,7.86249,0.00000
5033.00,7.86450,25.275090,0.000302,25.152032,-0.7562,0.197,7.86450,0.00000
5034.00,7.86689,25.275132,0.000306,25.152063,-0.7562,0.197,7.86689,0.00000
5035.00,7.86789,25.275091,0.000308,25.152017,-0.7562,0.197,7.86789,0.00000
5036.00,7.86871,25.275059,0.000320,25.151997,-0.7562,0.197,7.86871,0.00000
5037.00,7.87169,25.275024,0.000323,25.151909,-0.7562,0.197,7.87169,0.00000
5038.00,7.87230,25.275137,0.000324,25.151943,-0.7562,0.197,7.87230,0.00000
5039.00,7.87125,25.275192,0.000324,25.151975,-0.7562,0.197,7.87125,0.00000
5040.00,7.87079,25.275249,0.000327,25.152049,-0.7562,0.197,7.87079,0.00000
5041.00,7.87099,25.275307,0.000317,25.152042,-0.7562,0.197,7.87099,0.00000
5042.00,7.87151,25.275405,0.000311,25.152096,-0.7562,0.197,7.87151,0.00000
5043.00,7.87057,25.275367,0.000311,25.152027,-0.7562,0.197,7.87057,0.00000
5044.00,7.86914,25.275452,0.000306,25.152037,-0.7562,0.198,7.86914,0.00000
5045.00,7.86720,25.275468,0.000306,25.151957,-0.7563,0.198,7.86720,0.00000
5046.00,7.86581,25.275516,0.000309,25.152014,-0.7563,0.198,7.86581,0.00000
5047.00,7.86503,25.275491,0.000309,25.151921,-0.7562,0.198,7.86503,0.00000
5048.00,7.86621,25.275490,0.000313,25.151906,-0.7562,0.198,7.86621,0.00000
5049.00,7.86678,25.275456,0.000319,25.151788,-0.7561,0.198,7.86678,0.00000
5050.00,7.86879,25.275487,0.000318,25.151779,-0.7560,0.198,7.86879,0.00000
5051.00,7.87019,25.275546,0.000317,25.151753,-0.7559,0.198,7.87019,0.00000
5052.00,7.87194,25.275672,0.000321,25.151846,-0.7559,0.198,7.87194,0.00000
5053.00,7.87244,25.275706,0.000322,25.151884,-0.7558,0.198,7.87244,0.00000
5054.00,7.87431,25.275721,0.000314,25.151972,-0.7558,0.198,7.87431,0.00000
5055.00,7.87575,25.275810,0.000314,25.151987,-0.7558,0.198,7.87575,0.00000
5056.00,7.87756,25.275862,0.000317,25.152036,-0.7558,0.198,7.87756,0.00000
5057.00,7.87597,25.275826,0.000313,25.152052,-0.7557,0.199,7.87597,0.00000
5058.00,7.87571,25.275862,0.000312,25.152050,-0.7557,0.199,7.87571,0.00000
5059.00,7.87610,25.275861,0.000313,25.151998,-0.7557,0.199,7.87610,0.00000
5060.00,7.87494,25.275889,0.000314,25.152091,-0.7557,0.199,7.87494,0.00000
5061.00,7.87303,25.275812,0.000314,25.151988,-0.7558,0.199,7.87303,0.00000
5062.00,7.87292,25.275841,0.000315,25.151964,-0.7558,0.199,7.87292,0.00000
5063.00,7.87222,25.275939,0.000313,25.152081,-0.7558,0.199,7.87222,0.00000
5064.00,7.87112,25.275997,0.000317,25.152110,-0.7558,0.199,7.87112,0.00000
5065.00,7.87044,25.276018,0.000317,25.152033,-0.7559,0.199,7.87044,0.00000
5066.00,7.86905,25.276109,0.000314,25.152058,-0.7559,0.199,7.86905,0.00000
5067.00,7.86857,25.276141,0.000312,25.152058,-0.7560,0.199,7.86857,0.00000
5068.00,7.86886,25.276149,0.000309,25.151941,-0.7561,0.199,7.86886,0.00000
5069.00,7.86780,25.276208,0.000302,25.151960,-0.7562,0.199,7.86780,0.00000
5070.00,7.86506,25.276243,0.000298,25.151973,-0.7563,0.199,7.86506,0.00000
5071.00,7.86419,25.276299,0.000296,25.152026,-0.7564,0.200,7.86419,0.00000
5072.00,7.86556,25.276310,0.000297,25.151998,-0.7564,0.200,7.86556,0.00000
5073.00,7.86701,25.276322,0.000297,25.152016,-0.7565,0.200,7.86701,0.00000
5074.00,7.86890,25.276372,0.000300,25.151993,-0.7565,0.200,7.86890,0.00000
5075.00,7.87046,25.276381,0.000307,25.151987,-0.7565,0.200,7.87046,0.00000
5076.00,7.87081,25.276430,0.000310,25.151989,-0.7565,0.200,7.87081,0.00000
5077.00,7.86687,25.276515,0.000316,25.152049,-0.7565,0.200,7.86687,0.00000
5078.00,7.86557,25.276581,0.000320,25.152101,-0.7565,0.200,7.86557,0.00000
5079.00,7.86701,25.276595,0.000324,25.152110,-0.7565,0.200,7.86701,0.00000
5080.00,7.87075,25.276663,0.000324,25.152123,-0.7565,0.200,7.87075,0.00000
5081.00,7.87277,25.276603,0.000321,25.152049,-0.7565,0.200,7.87277,0.00000
5082.00,7.87391,25.276598,0.000314,25.152042,-0.7565,0.200,7.87391,0.00000
5083.00,7.87364,25.276561,0.000313,25.152008,-0.7565,0.200,7.87364,0.00000
5084.00,7.87100,25.276592,0.000312,25.152024,-0.7565,0.200,7.87100,0.00000
5085.00,7.86949,25.276601,0.000307,25.152059,-0.7565,0.200,7.86949,0.00000
5086.00,7.86966,25.276685,0.000310,25.152094,-0.7565,0.200,7.86966,0.00000
5087.00,7.87249,25.276707,0.000310,25.152046,-0.7564,0.200,7.87249,0.00000
5088.00,7.87335,25.276734,0.000305,25.152019,-0.7563,0.201,7.87335,0.00000
5089.00,7.87329,25.276707,0.000300,25.151993,-0.7563,0.201,7.87329,0.00000
5090.00,7.87220,25.276708,0.000304,25.152003,-0.7563,0.201,7.87220,0.00000
5091.00,7.87195,25.276670,0.000304,25.151954,-0.7563,0.201,7.87195,0.00000
5092.00,7.87085,25.276718,0.000306,25.151962,-0.7563,0.201,7.87085,0.00000
5093.00,7.87111,25.276756,0.000307,25.151965,-0.7563,0.201,7.87111,0.00000
5094.00,7.87117,25.276800,0.000309,25.151955,-0.7563,0.201,7.87117,0.00000
5095.00,7.87195,25.276865,0.000306,25.151925,-0.7562,0.201,7.87195,0.00000
5096.00,7.87109,25.276943,0.000311,25.151996,-0.7562,0.201,7.87109,0.00000
5097.00,7.86995,25.276938,0.000312,25.151999,-0.7562,0.201,7.86995,0.00000
5098.00,7.86648,25.276956,0.000314,25.151958,-0.7562,0.201,7.86648,0.00000
5099.00,7.86463,25.277022,0.000314,25.152002,-0.7562,0.201,7.86463,0.00000
5100.00,7.86448,25.276999,0.000314,25.151958,-0.7561,0.201,7.86448,0.00000
5101.00,7.86624,25.277022,0.000316,25.151931,-0.7561,0.201,7.86624,0.00000
5102.00,7.86876,25.277036,0.000317,25.151852,-0.7560,0.202,7.86876,0.00000
5103.00,7.87108,25.277088,0.000319,25.151852,-0.7559,0.201,7.87108,0.00000
5104.00,7.87308,25.277103,0.000325,25.151835,-0.7558,0.201,7.87308,0.00000
5105.00,7.87299,25.277138,0.000323,25.151885,-0.7557,0.201,7.87299,0.00000
5106.00,7.87291,25.277157,0.000315,25.151851,-0.7556,0.202,7.87291,0.00000
5107.00,7.87257,25.277253,0.000317,25.151999,-0.7556,0.202,7.87257,0.00000
5108.00,7.87275,25.277272,0.000320,25.151985,-0.7555,0.202,7.87275,0.00000
5109.00,7.87232,25.277302,0.000315,25.151946,-0.7554,0.202,7.87232,0.00000
5110.00,7.87092,25.277328,0.000318,25.151919,-0.7554,0.202,7.87092,0.00000
5111.00,7.87046,25.277380,0.000325,25.151991,-0.7554,0.202,7.87046,0.00000
5112.00,7.87096,25.277351,0.000327,25.151887,-0.7554,0.202,7.87096,0.00000
5113.00,7.87175,25.277440,0.000325,25.151962,-0.7553,0.202,7.87175,0.00000
5114.00,7.87256,25.277369,0.000324,25.151912,-0.7553,0.202,7.87256,0.00000
5115.00,7.87310,25.277351,0.000320,25.151860,-0.7553,0.202,7.87310,0.00000
5116.00,7.87147,25.277336,0.000316,25.151819,-0.7553,0.202,7.87147,0.00000
5117.00,7.86910,25.277379,0.000312,25.151886,-0.7553,0.202,7.86910,0.00000
5118.00,7.86860,25.277419,0.000312,25.151904,-0.7553,0.202,7.86860,0.00000
5119.00,7.86777,25.277491,0.000314,25.151935,-0.7553,0.202,7.86777,0.00000
5120.00,7.86805,25.277525,0.000318,25.152018,-0.7554,0.202,7.86805,0.00000
5121.00,7.87027,25.277500,0.000317,25.151938,-0.7554,0.202,7.87027,0.00000
5122.00,7.87153,25.277510,0.000319,25.151837,-0.7554,0.202,7.87153,0.00000
5123.00,7.87171,25.277495,0.000316,25.151752,-0.7554,0.202,7.87171,0.00000
5124.00,7.87309,25.277560,0.000312,25.151781,-0.7555,0.202,7.87309,0.00000
5125.00,7.87508,25.277631,0.000308,25.151694,-0.7555,0.203,7.87508,0.00000
5126.00,7.87344,25.277679,0.000303,25.151691,-0.7556,0.203,7.87344,0.00000
5127.00,7.87306,25.277650,0.000293,25.151697,-0.7557,0.203,7.87306,0.00000
5128.00,7.87219,25.277646,0.000291,25.151705,-0.7557,0.203,7.87219,0.00000
5129.00,7.87103,25.277683,0.000295,25.151672,-0.7558,0.203,7.87103,0.00000
5130.00,7.87038,25.277712,0.000302,25.151714,-0.7559,0.203,7.87038,0.00000
5131.00,7.87205,25.277733,0.000308,25.151757,-0.7559,0.203,7.87205,0.00000
5132.00,7.87283,25.277765,0.000311,25.151757,-0.7560,0.203,7.87283,0.00000
5133.00,7.87495,25.277784,0.000320,25.151761,-0.7560,0.203,7.87495,0.00000
5134.00,7.87756,25.277790,0.000317,25.151788,-0.7561,0.203,7.87756,0.00000
5135.00,7.87820,25.277835,0.000309,25.151754,-0.7561,0.203,7.87820,0.00000
5136.00,7.87810,25.277893,0.000306,25.151745,-0.7561,0.204,7.87810,0.00000
5137.00,7.88031,25.277913,0.000307,25.151754,-0.7561,0.204,7.88031,0.00000
5138.00,7.88088,25.277938,0.000300,25.151783,-0.7561,0.204,7.88088,0.00000
5139.00,7.87917,25.277984,0.000299,25.151774,-0.7561,0.204,7.87917,0.00000
5140.00,7.87671,25.278004,0.000298,25.151786,-0.7561,0.204,7.87671,0.00000
5141.00,7.87628,25.278044,0.000300,25.151762,-0.7562,0.204,7.87628,0.00000
5142.00,7.87427,25.278149,0.000305,25.151814,-0.7561,0.204,7.87427,0.00000
5143.00,7.87174,25.278188,0.000308,25.151784,-0.7561,0.204,7.87174,0.00000
5144.00,7.87150,25.278203,0.000313,25.151808,-0.7561,0.204,7.87150,0.00000
5145.00,7.87108,25.278216,0.000320,25.151777,-0.7561,0.204,7.87108,0.00000
5146.00,7.86813,25.278275,0.000318,25.151818,-0.7561,0.204,7.86813,0.00000
5147.00,7.86776,25.278301,0.000314,25.151854,-0.7561,0.204,7.86776,0.00000
5148.00,7.86974,25.278308,0.000315,25.151877,-0.7561,0.204,7.86974,0.00000
5149.00,7.87104,25.278276,0.000307,25.151847,-0.7561,0.204,7.87104,0.00000
5150.00,7.87246,25.278262,0.000305,25.151869,-0.7561,0.204,7.87246,0.00000
5151.00,7.87479,25.278224,0.000303,25.151870,-0.7560,0.204,7.87479,0.00000
5152.00,7.87426,25.278194,0.000303,25.151819,-0.7560,0.204,7.87426,0.00000
5153.00,7.87305,25.278272,0.000302,25.151872,-0.7560,0.204,7.87305,0.00000
5154.00,7.87117,25.278347,0.000302,25.151899,-0.7560,0.204,7.87117,0.00000
5155.00,7.87036,25.278359,0.000296,25.151883,-0.7560,0.205,7.87036,0.00000
5156.00,7.87036,25.278402,0.000292,25.151854,-0.7560,0.205,7.87036,0.00000
5157.00,7.87076,25.278450,0.000291,25.151822,-0.7560,0.205,7.87076,0.00000
5158.00,7.87024,25.278409,0.000288,25.151794,-0.7560,0.205,7.87024,0.00000
5159.00,7.87007,25.278428,0.000292,25.151798,-0.7560,0.205,7.87007,0.00000
5160.00,7.87015,25.278504,0.000296,25.151855,-0.7560,0.205,7.87015,0.00000
5161.00,7.86856,25.278541,0.000300,25.151937,-0.7560,0.205,7.86856,0.00000
5162.00,7.86668,25.278567,0.000298,25.151960,-0.7560,0.205,7.86668,0.00000
5163.00,7.86736,25.278609,0.000304,25.151933,-0.7560,0.205,7.86736,0.00000
5164.00,7.87142,25.278621,0.000306,25.151957,-0.7561,0.205,7.87142,0.00000
@29,1.0000,2.0, 5160.071 
5165.00,7.87390,25.278654,0.000306,25.151955,-0.7561,0.206,7.87390,0.00000
5166.00,7.87462,25.278673,0.000310,25.151900,-0.7561,0.205,7.87462,0.00000
5167.00,7.86815,25.278705,0.000315,25.151900,-0.7561,0.205,7.86815,0.00000
5168.00,7.84816,25.278807,0.000311,25.151912,-0.7562,0.206,7.84816,0.00000
5169.00,7.82039,25.278884,0.000306,25.151871,-0.7562,0.206,7.82039,0.00000
5170.00,7.79366,25.278914,0.000308,25.151826,-0.7562,0.206,7.79366,0.00000
5171.00,7.77261,25.278952,0.000305,25.151765,-0.7562,0.206,7.77261,0.00000
5172.00,7.76323,25.279041,0.000302,25.151749,-0.7562,0.206,7.76323,0.00000
5173.00,7.77057,25.279073,0.000301,25.151783,-0.7562,0.207,7.77057,0.00000
5174.00,7.78749,25.279115,0.000302,25.151749,-0.7563,0.207,7.78749,0.00000
5175.00,7.80389,25.279152,0.000299,25.151810,-0.7563,0.207,7.80389,0.00000
5176.00,7.81690,25.279196,0.000300,25.151901,-0.7563,0.207,7.81690,0.00000
5177.00,7.82569,25.279176,0.000302,25.151938,-0.7564,0.207,7.82569,0.00000
5178.00,7.82921,25.279149,0.000307,25.151900,-0.7564,0.207,7.82921,0.00000
5179.00,7.82867,25.279102,0.000311,25.151938,-0.7564,0.207,7.82867,0.00000
5180.00,7.82987,25.279118,0.000312,25.151905,-0.7564,0.207,7.82987,0.00000
5181.00,7.83166,25.279148,0.000313,25.151868,-0.7563,0.207,7.83166,0.00000
5182.00,7.83360,25.279165,0.000314,25.151832,-0.7563,0.207,7.83360,0.00000
5183.00,7.83616,25.279193,0.000315,25.151780,-0.7563,0.207,7.83616,0.00000
5184.00,7.83823,25.279305,0.000314,25.151808,-0.7562,0.207,7.83823,0.00000
5185.00,7.83955,25.279377,0.000315,25.151851,-0.7562,0.207,7.83955,0.00000
5186.00,7.84051,25.279386,0.000317,25.151867,-0.7562,0.207,7.84051,0.00000
5187.00,7.84109,25.279444,0.000320,25.151890,-0.7561,0.207,7.84109,0.00000
5188.00,7.84111,25.279479,0.000321,25.151928,-0.7561,0.207,7.84111,0.00000
5189.00,7.84173,25.279514,0.000322,25.151931,-0.7561,0.207,7.84173,0.00000
5190.00,7.84182,25.279527,0.000322,25.151898,-0.7560,0.207,7.84182,0.00000
5191.00,7.84291,25.279567,0.000319,25.151897,-0.7560,0.207,7.84291,0.00000
5192.00,7.84567,25.279565,0.000312,25.151884,-0.7560,0.207,7.84567,0.00000
5193.00,7.84907,25.279644,0.000307,25.151906,-0.7559,0.208,7.84907,0.00000
5194.00,7.85187,25.279576,0.000308,25.151821,-0.7559,0.208,7.85187,0.00000
5195.00,7.85571,25.279634,0.000311,25.151857,-0.7559,0.208,7.85571,0.00000
5196.00,7.85704,25.279679,0.000310,25.151872,-0.7558,0.208,7.85704,0.00000
5197.00,7.85733,25.279725,0.000316,25.151894,-0.7558,0.208,7.85733,0.00000
5198.00,7.85721,25.279667,0.000320,25.151879,-0.7557,0.208,7.85721,0.00000
5199.00,7.85673,25.279779,0.000316,25.151969,-0.7557,0.208,7.85673,0.00000
5200.00,7.85660,25.279751,0.000317,25.151923,-0.7557,0.208,7.85660,0.00000
5201.00,7.85921,25.279715,0.000321,25.151876,-0.7557,0.208,7.85921,0.00000
5202.00,7.86075,25.279728,0.000318,25.151831,-0.7557,0.208,7.86075,0.00000
5203.00,7.86282,25.279825,0.000316,25.151903,-0.7556,0.208,7.86282,0.00000
5204.00,7.86495,25.279846,0.000313,25.151903,-0.7556,0.208,7.86495,0.00000
5205.00,7.86389,25.279966,0.000309,25.151980,-0.7556,0.208,7.86389,0.00000
5206.00,7.86211,25.280097,0.000302,25.152041,-0.7556,0.209,7.86211,0.00000
5207.00,7.86173,25.280149,0.000302,25.152097,-0.7556,0.209,7.86173,0.00000
5208.00,7.86146,25.280131,0.000306,25.152007,-0.7556,0.209,7.86146,0.00000
5209.00,7.86329,25.280169,0.000309,25.152002,-0.7556,0.209,7.86329,0.00000
5210.00,7.86821,25.280166,0.000306,25.151959,-0.7556,0.209,7.86821,0.00000
5211.00,7.87257,25.280167,0.000308,25.151971,-0.7557,0.209,7.87257,0.00000
5212.00,7.87388,25.280218,0.000310,25.152007,-0.7557,0.209,7.87388,0.00000
5213.00,7.87283,25.280198,0.000313,25.151962,-0.7557,0.209,7.87283,0.00000
5214.00,7.87252,25.280224,0.000313,25.151975,-0.7557,0.209,7.87252,0.00000
5215.00,7.86998,25.280214,0.000322,25.151933,-0.7557,0.209,7.86998,0.00000
5216.00,7.86651,25.280246,0.000325,25.151921,-0.7558,0.208,7.86651,0.00000
5217.00,7.86679,25.280263,0.000317,25.151874,-0.7558,0.209,7.86679,0.00000
5218.00,7.86917,25.280379,0.000311,25.151948,-0.7558,0.209,7.86917,0.00000
5219.00,7.86940,25.280366,0.000312,25.151897,-0.7558,0.209,7.86940,0.00000
5220.00,7.87125,25.280405,0.000307,25.151915,-0.7558,0.209,7.87125,0.00000
5221.00,7.87394,25.280396,0.000307,25.151877,-0.7558,0.209,7.87394,0.00000
5222.00,7.87467,25.280423,0.000310,25.151879,-0.7558,0.209,7.87467,0.00000
5223.00,7.87333,25.280444,0.000310,25.151904,-0.7558,0.209,7.87333,0.00000
5224.00,7.87264,25.280479,0.000311,25.151976,-0.7559,0.209,7.87264,0.00000
5225.00,7.86939,25.280545,0.000312,25.152049,-0.7559,0.209,7.86939,0.00000
5226.00,7.86641,25.280635,0.000310,25.152044,-0.7559,0.210,7.86641,0.00000
5227.00,7.86539,25.280668,0.000313,25.152109,-0.7559,0.210,7.86539,0.00000
5228.00,7.86555,25.280678,0.000313,25.152131,-0.7559,0.210,7.86555,0.00000
5229.00,7.86597,25.280711,0.000312,25.152071,-0.7559,0.210,7.86597,0.00000
5230.00,7.86594,25.280741,0.000316,25.152037,-0.7559,0.210,7.86594,0.00000
5231.00,7.86650,25.280753,0.000324,25.152124,-0.7559,0.210,7.86650,0.00000
5232.00,7.86675,25.280767,0.000323,25.152021,-0.7559,0.210,7.86675,0.00000
5233.00,7.86643,25.280815,0.000326,25.151956,-0.7559,0.210,7.86643,0.00000
5234.00,7.86615,25.280872,0.000329,25.151982,-0.7558,0.210,7.86615,0.00000
5235.00,7.86846,25.280864,0.000328,25.151977,-0.7558,0.209,7.86846,0.00000
5236.00,7.86930,25.280905,0.000315,25.151941,-0.7558,0.210,7.86930,0.00000
5237.00,7.86911,25.280964,0.000314,25.151977,-0.7557,0.210,7.86911,0.00000
5238.00,7.86964,25.280970,0.000312,25.151993,-0.7557,0.210,7.86964,0.00000
5239.00,7.87039,25.280973,0.000308,25.151932,-0.7557,0.210,7.87039,0.00000
5240.00,7.87092,25.280971,0.000299,25.151857,-0.7557,0.211,7.87092,0.00000
5241.00,7.87205,25.280948,0.000302,25.151781,-0.7557,0.211,7.87205,0.00000
5242.00,7.87208,25.280957,0.000301,25.151785,-0.7557,0.211,7.87208,0.00000
5243.00,7.87213,25.280985,0.000298,25.151765,-0.7557,0.211,7.87213,0.00000
5244.00,7.87210,25.281025,0.000293,25.151802,-0.7557,0.211,7.87210,0.00000
5245.00,7.87073,25.281079,0.000296,25.151879,-0.7557,0.211,7.87073,0.00000
5246.00,7.87058,25.281117,0.000300,25.151899,-0.7556,0.211,7.87058,0.00000
5247.00,7.87005,25.281120,0.000300,25.151884,-0.7557,0.211,7.87005,0.00000
5248.00,7.86964,25.281147,0.000303,25.151918,-0.7557,0.211,7.86964,0.00000
5249.00,7.86869,25.281146,0.000311,25.151916,-0.7557,0.211,7.86869,0.00000
5250.00,7.86959,25.281122,0.000319,25.151865,-0.7557,0.211,7.86959,0.00000
5251.00,7.86911,25.281073,0.000319,25.151838,-0.7557,0.211,7.86911,0.00000
5252.00,7.87120,25.281141,0.000322,25.151902,-0.7557,0.211,7.87120,0.00000
5253.00,7.87102,25.281208,0.000328,25.151943,-0.7557,0.211,7.87102,0.00000
5254.00,7.87017,25.281232,0.000324,25.151970,-0.7557,0.211,7.87017,0.00000
5255.00,7.86976,25.281355,0.000314,25.152029,-0.7556,0.211,7.86976,0.00000
5256.00,7.87060,25.281438,0.000315,25.152085,-0.7556,0.211,7.87060,0.00000
5257.00,7.87094,25.281466,0.000314,25.152049,-0.7556,0.211,7.87094,0.00000
5258.00,7.87436,25.281473,0.000313,25.151999,-0.7556,0.212,7.87436,0.00000
5259.00,7.87591,25.281534,0.000317,25.151957,-0.7555,0.212,7.87591,0.00000
5260.00,7.87486,25.281521,0.000321,25.151953,-0.7555,0.211,7.87486,0.00000
5261.00,7.87345,25.281581,0.000320,25.151941,-0.7555,0.211,7.87345,0.00000
5262.00,7.87084,25.281600,0.000322,25.151945,-0.7555,0.211,7.87084,0.00000
5263.00,7.86860,25.281576,0.000316,25.151901,-0.7555,0.211,7.86860,0.00000
5264.00,7.86739,25.281561,0.000316,25.151928,-0.7555,0.211,7.86739,0.00000
5265.00,7.86862,25.281594,0.000317,25.151922,-0.7554,0.211,7.86862,0.00000
5266.00,7.86910,25.281576,0.000310,25.151869,-0.7554,0.212,7.86910,0.00000
5267.00,7.86953,25.281528,0.000306,25.151816,-0.7553,0.212,7.86953,0.00000
5268.00,7.86946,25.281598,0.000306,25.151850,-0.7553,0.212,7.86946,0.00000
5269.00,7.87026,25.281629,0.000303,25.151875,-0.7553,0.212,7.87026,0.00000
5270.00,7.87016,25.281641,0.000304,25.151878,-0.7553,0.212,7.87016,0.00000
5271.00,7.87146,25.281677,0.000311,25.151936,-0.7553,0.212,7.87146,0.00000
5272.00,7.87237,25.281704,0.000314,25.151899,-0.7553,0.212,7.87237,0.00000
5273.00,7.87285,25.281664,0.000315,25.151813,-0.7554,0.212,7.87285,0.00000
5274.00,7.87360,25.281651,0.000315,25.151721,-0.7554,0.212,7.87360,0.00000
5275.00,7.87361,25.281624,0.000312,25.151649,-0.7554,0.212,7.87361,0.00000
5276.00,7.87266,25.281666,0.000310,25.151694,-0.7554,0.213,7.87266,0.00000
5277.00,7.87110,25.281713,0.000307,25.151768,-0.7555,0.213,7.87110,0.00000
5278.00,7.87074,25.281774,0.000308,25.151839,-0.7554,0.213,7.87074,0.00000
5279.00,7.87023,25.281845,0.000309,25.151909,-0.7554,0.213,7.87023,0.00000
5280.00,7.86966,25.281918,0.000309,25.151930,-0.7554,0.213,7.86966,0.00000
5281.00,7.86963,25.281953,0.000308,25.151889,-0.7554,0.213,7.86963,0.00000
5282.00,7.87172,25.281999,0.000312,25.151881,-0.7554,0.213,7.87172,0.00000
5283.00,7.87215,25.282088,0.000314,25.151933,-0.7554,0.213,7.87215,0.00000
5284.00,7.87274,25.282157,0.000313,25.151970,-0.7554,0.213,7.87274,0.00000
5285.00,7.87439,25.282204,0.000314,25.151935,-0.7554,0.213,7.87439,0.00000
5286.00,7.87586,25.282276,0.000319,25.151961,-0.7554,0.213,7.87586,0.00000
5287.00,7.87627,25.282324,0.000316,25.151951,-0.7554,0.213,7.87627,0.00000
5288.00,7.87678,25.282319,0.000310,25.151894,-0.7554,0.213,7.87678,0.00000
5289.00,7.87506,25.282333,0.000308,25.151832,-0.7555,0.214,7.87506,0.00000
5290.00,7.87352,25.282362,0.000310,25.151836,-0.7555,0.214,7.87352,0.00000
5291.00,7.87103,25.282365,0.000305,25.151800,-0.7556,0.214,7.87103,0.00000
5292.00,7.86768,25.282432,0.000309,25.151828,-0.7556,0.214,7.86768,0.00000
5293.00,7.86400,25.282444,0.000311,25.151846,-0.7557,0.214,7.86400,0.00000
5294.00,7.86445,25.282428,0.000320,25.151891,-0.7558,0.213,7.86445,0.00000
5295.00,7.86556,25.282457,0.000319,25.151973,-0.7558,0.213,7.86556,0.00000
5296.00,7.86683,25.282429,0.000321,25.151993,-0.7558,0.213,7.86683,0.00000
[truncated: 138,959 more chars]
